# Supplementary material for: tRNA Signatures Reveal a Polyphyletic Origin of SAR11 Strains among Alphaproteobacteria
Source: PLoS Comput Biol. 2014 Feb 27;10(2):e1003454. doi: 10.1371/journal.pcbi.1003454 (PMC3937112; doi:10.1371/journal.pcbi.1003454)
Supplement: Dataset S1 — Source code and data to reproduce Figure 2 . (ZIP) [file pcbi.1003454.s001.zip]

Archive with 45 entries (42 files):
- Source_data_and_methods_for_Figure_2/
- Source_data_and_methods_for_Figure_2/alpha_id.79sites.fas
- __MACOSX/
- __MACOSX/Source_data_and_methods_for_Figure_2/
- __MACOSX/Source_data_and_methods_for_Figure_2/._alpha_id.79sites.fas
- Source_data_and_methods_for_Figure_2/alpha_id_editedHis.fas
- __MACOSX/Source_data_and_methods_for_Figure_2/._alpha_id_editedHis.fas
- Source_data_and_methods_for_Figure_2/alpha_id_editedHis_noCCA.fas
- __MACOSX/Source_data_and_methods_for_Figure_2/._alpha_id_editedHis_noCCA.fas
- Source_data_and_methods_for_Figure_2/alpha_id_editedHis_noCCA_minus1.fas
- __MACOSX/Source_data_and_methods_for_Figure_2/._alpha_id_editedHis_noCCA_minus1.fas
- Source_data_and_methods_for_Figure_2/changeNumberingeps
- __MACOSX/Source_data_and_methods_for_Figure_2/._changeNumberingeps
- Source_data_and_methods_for_Figure_2/fasconvert
- __MACOSX/Source_data_and_methods_for_Figure_2/._fasconvert
- Source_data_and_methods_for_Figure_2/fascut
- __MACOSX/Source_data_and_methods_for_Figure_2/._fascut
- Source_data_and_methods_for_Figure_2/fasgrep
- __MACOSX/Source_data_and_methods_for_Figure_2/._fasgrep
- Source_data_and_methods_for_Figure_2/RCS_-.eps
- __MACOSX/Source_data_and_methods_for_Figure_2/._RCS_-.eps
- Source_data_and_methods_for_Figure_2/RCS_A.eps
- __MACOSX/Source_data_and_methods_for_Figure_2/._RCS_A.eps
- Source_data_and_methods_for_Figure_2/RCS_C.eps
- __MACOSX/Source_data_and_methods_for_Figure_2/._RCS_C.eps
- Source_data_and_methods_for_Figure_2/RCS_G.eps
- __MACOSX/Source_data_and_methods_for_Figure_2/._RCS_G.eps
- Source_data_and_methods_for_Figure_2/RCS_T.eps
- __MACOSX/Source_data_and_methods_for_Figure_2/._RCS_T.eps
- Source_data_and_methods_for_Figure_2/README
- __MACOSX/Source_data_and_methods_for_Figure_2/._README
- Source_data_and_methods_for_Figure_2/RWZ_-.eps
- __MACOSX/Source_data_and_methods_for_Figure_2/._RWZ_-.eps
- Source_data_and_methods_for_Figure_2/RWZ_A.eps
- __MACOSX/Source_data_and_methods_for_Figure_2/._RWZ_A.eps
- Source_data_and_methods_for_Figure_2/RWZ_C.eps
- __MACOSX/Source_data_and_methods_for_Figure_2/._RWZ_C.eps
- Source_data_and_methods_for_Figure_2/RWZ_G.eps
- __MACOSX/Source_data_and_methods_for_Figure_2/._RWZ_G.eps
- Source_data_and_methods_for_Figure_2/RWZ_T.eps
- __MACOSX/Source_data_and_methods_for_Figure_2/._RWZ_T.eps
- Source_data_and_methods_for_Figure_2/taxonfile_binary.txt
- Source_data_and_methods_for_Figure_2/tRNAlogofun.zip
- __MACOSX/Source_data_and_methods_for_Figure_2/._tRNAlogofun.zip
- __MACOSX/._Source_data_and_methods_for_Figure_2
