# Supplementary material for: tRNA Signatures Reveal a Polyphyletic Origin of SAR11 Strains among Alphaproteobacteria
Source: PLoS Comput Biol. 2014 Feb 27;10(2):e1003454. doi: 10.1371/journal.pcbi.1003454 (PMC3937112; doi:10.1371/journal.pcbi.1003454)
Supplement: Dataset S1 — Source code and data to reproduce Figure 2 . (ZIP) [file pcbi.1003454.s001.zip › Source_data_and_methods_for_Figure_2/changeNumberingeps]

#!/usr/bin/perl -w

#store sprinzl numbering with each number on new line in numbering.txt


open(NUMBERING,"numbering.txt");
while(<NUMBERING>){
    chomp;
    push(@sprinzl,$_);
}

foreach my $nuc (qw/A T C G -/){
    foreach my $prefix (@ARGV){
	$filename = join "",$prefix,"_",$nuc,".eps";
	open(EPS,"<$filename") or die "Cant open $filename: $!\n";
	@lines = <EPS>;
	close(EPS);
	open(STDOUT,">$filename") or die "Cant open $filename: $!\n";
	$editing = 0;
	$i=0;
	for (@lines){
	    if($editing == 0){
		if(/makebar/){
		    $editing = 1;
		}
	    }
	    else{
		if(/^numbering/){
		    s/\(($i)\)/\($sprinzl[$i]\)/;
		    $i++;
		}
	    }
	    print;
	}
	close(STDOUT);
    }
}
