# Supplementary material for: tRNA Signatures Reveal a Polyphyletic Origin of SAR11 Strains among Alphaproteobacteria
Source: PLoS Comput Biol. 2014 Feb 27;10(2):e1003454. doi: 10.1371/journal.pcbi.1003454 (PMC3937112; doi:10.1371/journal.pcbi.1003454)
Supplement: Dataset S1 — Source code and data to reproduce Figure 2 . (ZIP) [file pcbi.1003454.s001.zip › Source_data_and_methods_for_Figure_2/fasconvert]

#!/usr/bin/perl -w
use Getopt::Std;
use Bio::SeqIO;
use Bio::AlignIO;
use File::Basename;
use vars qw($VERSION $DESC $tag);
$VERSION = 0.1;
$DESC    = "Convert sequences and alignments either to or from from fasta format.\n";
$NAME    = $0;
$NAME    =~ s/^.*\///;


$seq_ext = {
   	    fasta     => 'fas',
              embl    =>  'embl',
              genbank =>  'gbk',
              swiss   =>  'swiss',
              pir     =>  'pir',
              gcg     =>  'gcg',
              raw     =>  'raw'
};

$aln_ext = {
	       bl2seq    => 'bl2seq',
	       clustalw  => 'aln',
	       fasta     => 'fas',
	       maf       => 'maf',
	       mega      => 'mega',
	       meme      => 'meme',
	       msf       => 'msf',
	       nexus     => 'nex',
	       pfam      => 'pfam',
	       phylip    => 'phy',
#	       psiblast  => 'psi',
	       selex     => 'slx'  
};

$in_only_aln_ext = {
	       prodom    => 'prodom',
	       mase      => 'mase',
	       stockholm => 'sto',
	       emboss    => 'emboss'
};


$opt_i    = undef;
$opt_o    = undef;
$opt_h    = undef; #help
$opt_f    = undef;
$opt_s    = undef; #sequential phylip output format
$opt_l    = undef; #max id-length for phylip output format
&getopts('hi:o:fsl:');

if ($opt_h or ($opt_f and (@ARGV < 1)) or (!$opt_f and (@ARGV != 0)) or ($opt_i and $opt_o) or (!$opt_i and !$opt_o)){ 
  print "\n$NAME $VERSION\n\n$DESC\n";
  print "Usage:\n"; 
  print "\t$NAME -o <format> < fasta-file > other-format file\n";  
  print "\t$NAME -i <format> < other-format-file > fasta-file\n";
  print "\t$NAME -fo <format> fasta-file1 fasta-file2 ... \n";
  print "\t$NAME -fi <format> other-format-file1 other-format-file2 ... \n";
  print "\nAllowed formats: ",(join ", ",(keys %$seq_ext),"\n",(keys %$aln_ext)),"\n";
  print "\nAllowed formats (input only): ",(join ", ",(keys %$in_only_aln_ext)),"\n";
  print "\n-i <format> and -o <format> options cannot be used simultaneously.\n";
  print "-s together with -o phylip selects sequential phylip output  (default interleaved)\n";
  print "-l <int> together with -o phylip specifies maximum id length (default is 10)\n";
  die "\n";
}


$mode = ($opt_i ? 'input' : 'output');
$format{'input'}  = lc ($opt_i) || 'fasta';
$format{'output'} = lc ($opt_o) || 'fasta';

%attributes = ();
if ($format{'output'} eq 'phylip') {
  $attributes{'-interleaved'} = ($opt_s ? 0 : 1);
  $attributes{'-idlength'}    = ($opt_l || 10);
  $attributes{'-wrap_sequential'} = 1; 
  $attributes{'-line_length'}  = 80;
}

$opt_f and $opt_i and do {
  $extension = 'fas';
};

if (exists $$seq_ext{$format{$mode}}){
  $module = Bio::SeqIO;
  $read =  "next_seq";
  $write = "write_seq";
  if ($opt_f and $mode eq 'output') {
    $extension = $$seq_ext{$format{$mode}};
  } 
}
elsif(exists $$aln_ext{$format{$mode}}) {
  $module = Bio::AlignIO;
  $read =  "next_aln";
  $write = "write_aln";
  if ($opt_f and $mode eq 'output') {
    $extension = $$aln_ext{$format{$mode}};
  } 
}
elsif ($mode eq 'input' and exists $$in_only_aln_ext{$format{$mode}}){
  $module = Bio::AlignIO;
  $read =  "next_aln";
  $write = "write_aln";
}
else{
  die "Fatal error in $NAME: $format{$mode} not recognized as an $mode format.\n"
}


if ($opt_f) { ## IN AND OUT FROM FILE, ONE FOR EACH
  foreach my $infile (@ARGV) {
    my($filename, $directories, $suffix) = fileparse($infile,qr/\.[^.]*/);
    my $outfile = join '',$directories,$filename,'.',$extension;
    my $IN   = $module->new('-format' => $format{'input'},  -file => $infile);
    my $OUT  = $module->new('-format' => $format{'output'}, %attributes, -file => ">$outfile");
    while (my $obj = $IN->$read()) {
      if ($obj and ref $obj eq 'Bio::SimpleAlign') {
	$obj->set_displayname_flat();
      }
      $OUT->$write($obj);
    }
  }
}
else { ## STDIN AND STDOUT
  my $IN   = $module->newFh(-fh => \*STDIN, '-format' => $format{'input'});
  my $OUT  = $module->newFh('-format' => $format{'output'}, %attributes);
  while (<$IN>) {
    if ($_ and ref $_ eq 'Bio::SimpleAlign') {
      $_->set_displayname_flat();
    }
    print $OUT $_;
  }
}
