# Supplementary material for: tRNA Signatures Reveal a Polyphyletic Origin of SAR11 Strains among Alphaproteobacteria
Source: PLoS Comput Biol. 2014 Feb 27;10(2):e1003454. doi: 10.1371/journal.pcbi.1003454 (PMC3937112; doi:10.1371/journal.pcbi.1003454)
Supplement: Dataset S1 — Source code and data to reproduce Figure 2 . (ZIP) [file pcbi.1003454.s001.zip › Source_data_and_methods_for_Figure_2/fasgrep]

#!/usr/bin/perl -w
use Getopt::Std;
use Bio::SeqIO;
use Bio::Tools::SeqPattern ();
use vars qw($VERSION $DESC);
$VERSION = 0.3;
$DESC    = "Select sequences based on perl regular expression match on IDs, sequences, or descriptions.\n";
$NAME    = $0;
$NAME    =~ s/^.*\///;

# Command-line options:
$opt_v      = undef;
$opt_s      = undef;
$opt_i      = undef;
$opt_e      = undef;
$opt_p      = undef;
$opt_r      = undef;
$opt_d      = undef;
$opt_f      = 'fasta';
$opt_h      = undef;
$opt_m      = undef; ## force moltype

&getopts('vsieprdf:hm:');

if ($opt_h) {
  print STDERR <<"QQ_HELP_QQ";
 
  $NAME $VERSION
  $DESC
  Copyleft 2001-2009 David H. Ardell
  All wrongs reversed.

  Usage: $NAME [options] \'perl-regex\' fasta-file1 fasta-file2 ... > fasta-file.
         $NAME [options] \'perl-regex\' < fasta-file1 > fasta-file.

  Options: 
     -s match on sequence [default: match on ID]
     -d match on description [default: match on ID]
     -v negate (return all sequences that don't match reg-ex)
     -i case-insensitive-match 
     -e IUPAC ambiguity expand regex for DNA/RNA sequence match (implies -s)
     -p IUPAC ambiguity expand regex for protein sequence match (implies -s)
     -r reverse complement IUPAC ambiguity expanded regex for DNA/RNA match (implies -s)
     -f <format> read <format> on input instead of default fasta. <format>
                 may be one of: pir, gcg, genbank, fasta, embl, raw, swiss
                 <format> is case-insensitive; google "Bio::SeqIO" for more info.
     -m <moltype> (one of protein,rna,dna) force moltype/alphabet of input sequences 
                   (for when Bioperl can't guess it right or at all)

  $NAME prints subsets of sequences that match by regular expression
  to certain criteria. By default it returns all sequences whose IDs
  match a given Perl regular expression. To learn more about Perl
  regular-expressions, say "man perlre".  Some kinds of symbols need
  to be quoted to protect them from the shell.  You can also match on
  descriptions (text after the first white space on the identifier
  line beginning with ">") or on sequences themselves. For
  sequence-matching, there is support for expanding IUPAC ambiguities
  in the regex pattern.

  Like UNIX filters, $NAME can open files for input takes its input
  from STDIN. It expects fasta format on input, but you can change
  this (with the "-f" option). It always puts fasta-format to STDOUT.

  Examples:

    cat data.fas | $NAME "-DNA" > data.dna.fas  # all seqs with "-DNA" in the ID
    $NAME -v "^[SR]" < data.fas > sub.fas       # all seqs that don't start with S or R
    $NAME -di "mammal" < data.fas > mammal.fas  # all seqs with "mammal", "Mammal" or "MAMMAL" in the description
    $NAME -s  "MSDQ"  < data.fas > MSDQ.fas      # all seqs with the motif MSDQ in them
    $NAME -sem dna "RRY"  < data.fas > RRY.fa     # all seqs matching purine-purine-pyrimidine; 
       # can be equivalent to 
    $NAME -se "RRY"  < data.fas > RRY.fas         # all seqs matching purine-purine-pyrimidine; 
       # equivalent to 
    $NAME -s "[AG][AG][CT]" < data.fas > RRY.fas  # all seqs matching purine-purine-pyrimidine; 
       # equivalent to 
    $NAME -s "[AG]{2}[CT]" < data.fas > RRY.fas   # all seqs matching purine-purine-pyrimidine; 

QQ_HELP_QQ
exit 1;
}

$arg = shift @ARGV;

if ($opt_e and !$opt_r) {
  $re_string = new Bio::Tools::SeqPattern(-SEQ => $arg, -TYPE =>'Dna')->expand;
}
elsif ($opt_p) {
  $re_string = new Bio::Tools::SeqPattern(-SEQ => $arg, -TYPE =>'Protein')->expand;
}
elsif ($opt_r) {
  $re_string = new Bio::Tools::SeqPattern(-SEQ => $arg, -TYPE =>'Dna')->revcom(1)->str;
}
else {
  $re_string = $arg;
}

if ($opt_i) {
  $re = qr/$re_string/i;
}
else {
  $re = qr/$re_string/;
}

$OUT = Bio::SeqIO->newFh('-format' => 'fasta');
unless (@ARGV) {
    if ($opt_m) { # FORCE MOLTYPE
	$IN = Bio::SeqIO->new(-fh => *STDIN{IO}, '-format' => $opt_f, '-alphabet' => $opt_m);
    }
    else {
	$IN = Bio::SeqIO->new(-fh => *STDIN{IO}, '-format' => $opt_f);
    }
}

while ($IN or @ARGV) {
  if (@ARGV) {
    my $file = shift (@ARGV);
    unless (-e $file) {
      warn "Could not find file $file. Skipping.\n";
      next;
    }
    else {
      $IN = Bio::SeqIO->new(-file => $file, '-format' => $opt_f);
    }
  }
  if ($IN) { 
    while (my $seq = $IN->next_seq()) {
      $matchfield = $seq->id();
      $matchfield = $seq->desc() if ($opt_d);
      $matchfield = $seq->seq()  if ($opt_s);
      print $OUT $seq if (((not $opt_v) and $matchfield =~ $re) or ($opt_v and $matchfield !~ $re));
    }
    undef $IN;
  }
}
