# Supplementary material for: tRNA Signatures Reveal a Polyphyletic Origin of SAR11 Strains among Alphaproteobacteria
Source: PLoS Comput Biol. 2014 Feb 27;10(2):e1003454. doi: 10.1371/journal.pcbi.1003454 (PMC3937112; doi:10.1371/journal.pcbi.1003454)
Supplement: Dataset S1 — Source code and data to reproduce Figure 2 . (ZIP) [file pcbi.1003454.s001.zip › Source_data_and_methods_for_Figure_2/README]

####
# This file explains how to re-create the function logos represented in figure
# 2 in the paper by starting with the sequence processing (post alignment) and ending in the 
# call to "logofun" (Freyhult et. al. 2006 -- included)   
####

#files
--------

alpha_id.79sites.fas		    -sequence file after being aligned by covea and 
				    trimmed by alndegap and covea.
alpha_id_editedHis.fas		    -alpha_id.79sites.fas with edited His sequences 
				    (see below)
alpha_id_editedHis_noCCA.fas	    -alpha_id_editedHis.fas with CCA tail removed
				    (see below)
alpha_id_editedHis_noCCA_minus1.fas -alpha_ide_editedHis_noCCA.fas with a -1 base added.
				    This file reflects the "all_alphaproteobacteria_trnas.fas
				    file seen throughout this supplementary data, but without
				    all 8 SAR11 genomes
fascut				    -FAST tool to cut out residues in alignments 
				    (David H. Ardell, unpublished) -- Requires BioPerl
fasgrep				    -FAST tool to grep sequences and their identifiers
				    (David H. Ardell, unpublished) --Requires BioPerl 
fasconvert			    -FAST tool to convert sequence file type (David
				    H. Ardell, unpublished) -- Requires Bioperl
RCS_[ATCG-].eps			    -logo images of the RRCH-clade 
RWZ_[ATCG-].eps			    -logo images of RSR-grade
tRNAlogofun.zip			    -a package to install the logofun executable
				    requires a pascal compiler and bioperl. Also
				    includes squid-1.7 and covea-2.4.4 (Sean Eddy
				    http://selab.janelia.org/software.html) with
				    detailed instructions
changeNumberingeps		    -script to edit the numbering in an EPS file to
				    make the visual represent distinct SPRINZL 
				    tRNA numbering system.  
taxonfile_binary.txt		    -tabular file with genomes associated to RRCH or RSR clades with group based
				    on binary split used for function logo creation
#code
--------
##EDIT ALIGNMENTS PROCEDURE

##Edited discriminator base in sequences C008298 (Erilichia Chaffeensis Arkansas) 
##and W007053 (Erlichia Chaffeensis Sapulpo)
cp alpha_id.79sites.fas alpha_id_editedHis.fas  
## Cut out FGAA W08006179 Methylobacterium Nodulans ors 2062 sequence
## Cut out LTAG C019351 Rhodobacter Sphaeroides ATCC 17029

#cut off CCA tail
./fascut 1..-4 < alpha_id_editedHis.fas >alpha_id_editedHis_noCCA.fas

#add gap in first space in sequence
perl -ne 'if (/^\>/){print $_;}else{if($_ =~ /[ATCG-]{40}/){print join "","-",$_;$start = 0;}else{print $_;}}' alpha_id_editedHis_noCCA.fas  > alpha_id_editedHis_noCCA_minus1.fas
## Then edited sites in His RSR-grade tRNAs to have the -1 base "G"

##NOW MAKE ORIGINAL LOGOS
#separate out classes
perl -e 'foreach my $c (split "",qw/ACDEFGHIJKLMNPQRSTVWXY/){foreach $t (qw/RCS RWZ/){$f=join "",$t,"_",$c,".fas";system "./fasgrep $c..._$t < alpha_id_editedHis_noCCA_minus1.fas > $f\n";}}' &

#convert to files read by logofun
./fasconvert -fo clustalw R[CW]*_[A-Z].fas

#logofun must be installed in your path
logofun -f 1 -g 1 -e 0 --gorodkinheight -o RWZ -x 5 --classes ACDEFGHIJKLMNPQRSTVWXY RWZ_*.aln &
logofun -f 1 -g 1 -e 0 --gorodkinheight -o RCS -x 5 --classes ACDEFGHIJKLMNPQRSTVWXY RCS_*.aln &
./changeNumberingeps RCS RWZ
