# Supplementary material for: tRNA Signatures Reveal a Polyphyletic Origin of SAR11 Strains among Alphaproteobacteria
Source: PLoS Comput Biol. 2014 Feb 27;10(2):e1003454. doi: 10.1371/journal.pcbi.1003454 (PMC3937112; doi:10.1371/journal.pcbi.1003454)
Supplement: Dataset S1 — Source code and data to reproduce Figure 2 . (ZIP) [file pcbi.1003454.s001.zip › Source_data_and_methods_for_Figure_2/taxonfile_binary.txt]

PEL	PELAGIBACTER_UBIQUE_HIMB114
PEL	PELAGIBACTER_UBIQUE_HIMB5
PEL	PELAGIBACTER_UBIQUE_HIMB59
PEL	PELAGIBACTER_UBIQUE_HTCC1002
PEL	PELAGIBACTER_UBIQUE_HTCC1062
PEL	PELAGIBACTER_UBIQUE_HTCC7211
PEL	PELAGIBACTER_UBIQUE_HTCC9565
PEL	PELAGIBACTER_UBIQUE_IMCC9063
RCS	AGROBACTERIUM_RADIOBACTER_K84
RCS	AGROBACTERIUM_TUMEFACIENS_STR-_C58
RCS	AGROBACTERIUM_VITIS_S4
RCS	ALPHA_PROTEOBACTERIUM_HTCC2255
RCS	ASTICCACAULIS_EXCENTRICUS_CB_48
RCS	AURANTIMONAS_SP-_SI85-9A1
RCS	AZORHIZOBIUM_CAULINODANS_ORS_571
RCS	BARTONELLA_BACILLIFORMIS_KC583
RCS	BARTONELLA_GRAHAMII_AS4AUP
RCS	BARTONELLA_HENSELAE
RCS	BARTONELLA_QUINTANA_STR-_TOULOUSE
RCS	BARTONELLA_TRIBOCORUM_CIP_105476
RCS	BEIJERINCKIA_INDICA_SUBSP-_INDICA_ATCC_9039
RCS	BRADYRHIZOBIUM_JAPONICUM_USDA_110
RCS	BRADYRHIZOBIUM_SP-_BTAI1
RCS	BRADYRHIZOBIUM_SP-_ORS278
RCS	BREVUNDIMONAS_SP-_BAL3
RCS	BRUCELLA_ABORTUS_BIOVAR_1_STR-_9-941
RCS	BRUCELLA_ABORTUS_BV-_2_STR-_86/8/59
RCS	BRUCELLA_ABORTUS_BV-_3_STR-_TULYA
RCS	BRUCELLA_ABORTUS_BV-_4_STR-_292
RCS	BRUCELLA_ABORTUS_BV-_6_STR-_870
RCS	BRUCELLA_ABORTUS_BV-_9_STR-_C68
RCS	BRUCELLA_ABORTUS_S19
RCS	BRUCELLA_ABORTUS_STR-_2308_A
RCS	BRUCELLA_CANIS_ATCC_23365
RCS	BRUCELLA_CETI_B1/94
RCS	BRUCELLA_CETI_M13/05/1
RCS	BRUCELLA_CETI_M490/95/1
RCS	BRUCELLA_CETI_M644/93/1
RCS	BRUCELLA_CETI_STR-_CUDO
RCS	BRUCELLA_MELITENSIS_16M
RCS	BRUCELLA_MELITENSIS_ATCC_23457
RCS	BRUCELLA_MELITENSIS_BIOVAR_ABORTUS_2308
RCS	BRUCELLA_MELITENSIS_BV-_1_STR-_REV-1
RCS	BRUCELLA_MELITENSIS_BV-_2_STR-_63/9
RCS	BRUCELLA_MELITENSIS_BV-_3_STR-_ETHER
RCS	BRUCELLA_MICROTI_CCM_4915
RCS	BRUCELLA_NEOTOMAE_5K33
RCS	BRUCELLA_OVIS_ATCC_25840
RCS	BRUCELLA_PINNIPEDIALIS_B2/94
RCS	BRUCELLA_PINNIPEDIALIS_M163/99/10
RCS	BRUCELLA_PINNIPEDIALIS_M292/94/1
RCS	BRUCELLA_SP-_83/13
RCS	BRUCELLA_SP-_F5/99
RCS	BRUCELLA_SUIS_1330
RCS	BRUCELLA_SUIS_ATCC_23445
RCS	BRUCELLA_SUIS_BV-_3_STR-_686
RCS	BRUCELLA_SUIS_BV-_5_STR-_513
RCS	CANDIDATUS_HODGKINIA_CICADICOLA_DSEM
RCS	CANDIDATUS_LIBERIBACTER_ASIATICUS_STR-_PSY62
RCS	CAULOBACTER_CRESCENTUS_CB15
RCS	CAULOBACTER_CRESCENTUS_NA1000
RCS	CAULOBACTER_SP-_K31
RCS	CITREICELLA_SP-_SE45
RCS	DINOROSEOBACTER_SHIBAE_DFL_12
RCS	FULVIMARINA_PELAGI_HTCC2506
RCS	HIRSCHIA_BALTICA_ATCC_49814
RCS	HOEFLEA_PHOTOTROPHICA_DFL-43
RCS	HYPHOMICROBIUM_DENITRIFICANS_ATCC_51888
RCS	HYPHOMONAS_NEPTUNIUM_ATCC_15444
RCS	JANNASCHIA_SP-_CCS1
RCS	LABRENZIA_ALEXANDRII_DFL-11
RCS	LOKTANELLA_VESTFOLDENSIS_SKA53
RCS	MARICAULIS_MARIS_MCS10
RCS	MESORHIZOBIUM_LOTI_MAFF303099
RCS	MESORHIZOBIUM_SP-_BNC1
RCS	METHYLOBACTERIUM_CHLOROMETHANICUM_CM4
RCS	METHYLOBACTERIUM_EXTORQUENS_AM1
RCS	METHYLOBACTERIUM_EXTORQUENS_DM4
RCS	METHYLOBACTERIUM_EXTORQUENS_PA1
RCS	METHYLOBACTERIUM_NODULANS_ORS_2060
RCS	METHYLOBACTERIUM_POPULI_BJ001
RCS	METHYLOBACTERIUM_RADIOTOLERANS_JCM_2831
RCS	METHYLOBACTERIUM_SP-_4-46
RCS	METHYLOCELLA_SILVESTRIS_BL2
RCS	NITROBACTER_HAMBURGENSIS_X14
RCS	NITROBACTER_SP-_NB-311A
RCS	NITROBACTER_WINOGRADSKYI_NB-255
RCS	OCEANIBULBUS_INDOLIFEX_HEL-45
RCS	OCEANICAULIS_ALEXANDRII_HTCC2633
RCS	OCEANICOLA_BATSENSIS_HTCC2597
RCS	OCEANICOLA_GRANULOSUS_HTCC2516
RCS	OCHROBACTRUM_ANTHROPI_ATCC_49188
RCS	OCHROBACTRUM_INTERMEDIUM_LMG_3301
RCS	OCTADECABACTER_ANTARCTICUS_238
RCS	OCTADECABACTER_ANTARCTICUS_307
RCS	OLIGOTROPHA_CARBOXIDOVORANS_OM5
RCS	PARACOCCUS_DENITRIFICANS_PD1222
RCS	PARVIBACULUM_LAVAMENTIVORANS_DS-1
RCS	PHAEOBACTER_GALLAECIENSIS_2-10
RCS	PHAEOBACTER_GALLAECIENSIS_BS107
RCS	PHENYLOBACTERIUM_ZUCINEUM_HLK1
RCS	PSEUDOVIBRIO_SP-_JE062
RCS	RHIZOBIUM_ETLI_8C-3
RCS	RHIZOBIUM_ETLI_BRASIL_5
RCS	RHIZOBIUM_ETLI_CFN_42
RCS	RHIZOBIUM_ETLI_CIAT_652
RCS	RHIZOBIUM_ETLI_CIAT_894
RCS	RHIZOBIUM_ETLI_GR56
RCS	RHIZOBIUM_ETLI_IE4771
RCS	RHIZOBIUM_ETLI_KIM_5
RCS	RHIZOBIUM_LEGUMINOSARUM_BV-_TRIFOLII_WSM1325
RCS	RHIZOBIUM_LEGUMINOSARUM_BV-_TRIFOLII_WSM2304
RCS	RHIZOBIUM_LEGUMINOSARUM_BV-_VICIAE_3841
RCS	RHIZOBIUM_SP-_NGR234
RCS	RHODOBACTERACEAE_BACTERIUM_KLH11
RCS	RHODOBACTERALES_BACTERIUM_HTCC2083
RCS	RHODOBACTERALES_BACTERIUM_HTCC2150
RCS	RHODOBACTERALES_BACTERIUM_HTCC2654
RCS	RHODOBACTERALES_BACTERIUM_Y4I
RCS	RHODOBACTER_SPHAEROIDES
RCS	RHODOBACTER_SPHAEROIDES_2-4-1
RCS	RHODOBACTER_SPHAEROIDES_ATCC_17025
RCS	RHODOBACTER_SPHAEROIDES_ATCC_17029
RCS	RHODOBACTER_SPHAEROIDES_KD131
RCS	RHODOPSEUDOMONAS_PALUSTRIS
RCS	RHODOPSEUDOMONAS_PALUSTRIS_BISA53
RCS	RHODOPSEUDOMONAS_PALUSTRIS_BISB18
RCS	RHODOPSEUDOMONAS_PALUSTRIS_BISB5
RCS	RHODOPSEUDOMONAS_PALUSTRIS_CGA009
RCS	RHODOPSEUDOMONAS_PALUSTRIS_HAA2
RCS	RHODOPSEUDOMONAS_PALUSTRIS_TIE-1
RCS	ROSEOBACTER_DENITRIFICANS_OCH_114
RCS	ROSEOBACTER_LITORALIS_OCH_149
RCS	ROSEOBACTER_SP-_AZWK-3B
RCS	ROSEOBACTER_SP-_CCS2
RCS	ROSEOBACTER_SP-_GAI101
RCS	ROSEOBACTER_SP-_MED193
RCS	ROSEOBACTER_SP-_SK209-2-6
RCS	ROSEOVARIUS_NUBINHIBENS_ISM
RCS	ROSEOVARIUS_SP-_217
RCS	ROSEOVARIUS_SP-_HTCC2601
RCS	ROSEOVARIUS_SP-_TM1035
RCS	RUEGERIA_SP-_R11
RCS	SAGITTULA_STELLATA_E-37
RCS	SILICIBACTER_LACUSCAERULENSIS_ITI-1157
RCS	SILICIBACTER_POMEROYI_DSS-3
RCS	SILICIBACTER_SP-_TM1040
RCS	SILICIBACTER_SP-_TRICHCH4B
RCS	SINORHIZOBIUM_MEDICAE_WSM419
RCS	SINORHIZOBIUM_MELILOTI_1021
RCS	STAPPIA_AGGREGATA_IAM_12614
RCS	SULFITOBACTER_SP-_EE-36
RCS	SULFITOBACTER_SP-_NAS-14-1
RCS	THALASSIOBIUM_SP-_R2A62
RCS	XANTHOBACTER_AUTOTROPHICUS_PY2
RWZ	ACIDIPHILIUM_CRYPTUM_JF-5
RWZ	ANAPLASMA_MARGINALE_STR-_FLORIDA
RWZ	ANAPLASMA_MARGINALE_STR-_MISSISSIPPI
RWZ	ANAPLASMA_MARGINALE_STR-_PUERTO_RICO
RWZ	ANAPLASMA_MARGINALE_STR-_ST-_MARIES
RWZ	ANAPLASMA_MARGINALE_STR-_VIRGINIA
RWZ	ANAPLASMA_PHAGOCYTOPHILUM_HZ
RWZ	EHRLICHIA_CANIS_STR-_JAKE
RWZ	EHRLICHIA_CHAFFEENSIS_STR-_ARKANSAS
RWZ	EHRLICHIA_CHAFFEENSIS_STR-_SAPULPA
RWZ	EHRLICHIA_RUMINANTIUM_STR-_GARDEL
RWZ	EHRLICHIA_RUMINANTIUM_STR-_WELGEVONDEN_(CIRAD)
RWZ	EHRLICHIA_RUMINANTIUM_STR-_WELGEVONDEN_(U-PRETORIA)
RWZ	ERYTHROBACTER_LITORALIS_HTCC2594
RWZ	ERYTHROBACTER_SP-_NAP1
RWZ	ERYTHROBACTER_SP-_SD-21
RWZ	GLUCONACETOBACTER_DIAZOTROPHICUS_PAL_5
RWZ	GLUCONACETOBACTER_DIAZOTROPHICUS_PAL_5_(JGI)
RWZ	GLUCONOBACTER_OXYDANS_621H
RWZ	GRANULIBACTER_BETHESDENSIS_CGDNIH1
RWZ	MAGNETOSPIRILLUM_MAGNETICUM_AMB-1
RWZ	MAGNETOSPIRILLUM_MAGNETOTACTICUM
RWZ	NEORICKETTSIA_RISTICII_STR-_ILLINOIS
RWZ	NEORICKETTSIA_SENNETSU_STR-_MIYAYAMA
RWZ	NOVOSPHINGOBIUM_AROMATICIVORANS_DSM_12444
RWZ	ORIENTIA_TSUTSUGAMUSHI_BORYONG
RWZ	ORIENTIA_TSUTSUGAMUSHI_STR-_IKEDA
RWZ	RHODOSPIRILLUM_CENTENUM_SW
RWZ	RHODOSPIRILLUM_RUBRUM
RWZ	RHODOSPIRILLUM_RUBRUM_ATCC_11170
RWZ	RICKETTSIA_AFRICAE_ESF-5
RWZ	RICKETTSIA_AKARI_STR-_HARTFORD
RWZ	RICKETTSIA_BELLII_OSU_85-389
RWZ	RICKETTSIA_BELLII_RML369-C
RWZ	RICKETTSIA_CANADENSIS_STR-_MCKIEL
RWZ	RICKETTSIA_CONORII_STR-_MALISH_7
RWZ	RICKETTSIA_ENDOSYMBIONT_OF_IXODES_SCAPULARIS
RWZ	RICKETTSIA_FELIS_URRWXCAL2
RWZ	RICKETTSIA_MASSILIAE_MTU5
RWZ	RICKETTSIA_PEACOCKII_STR-_RUSTIC
RWZ	RICKETTSIA_PROWAZEKII
RWZ	RICKETTSIA_RICKETTSII
RWZ	RICKETTSIA_RICKETTSII_STR-_'SHEILA_SMITH'
RWZ	RICKETTSIA_RICKETTSII_STR-_IOWA
RWZ	RICKETTSIA_SIBIRICA_246
RWZ	RICKETTSIA_TYPHI_STR-_WILMINGTON
RWZ	SPHINGOMONAS_SP-_SKA58
RWZ	SPHINGOMONAS_WITTICHII_RW1
RWZ	SPHINGOPYXIS_ALASKENSIS_RB2256
RWZ	WOLBACHIA_ENDOSYMBIONT_OF_CULEX_QUINQUEFASCIATUS_JHB
RWZ	WOLBACHIA_ENDOSYMBIONT_OF_DROSOPHILA_ANANASSAE
RWZ	WOLBACHIA_ENDOSYMBIONT_OF_DROSOPHILA_MELANOGASTER
RWZ	WOLBACHIA_ENDOSYMBIONT_OF_DROSOPHILA_SIMULANS
RWZ	WOLBACHIA_ENDOSYMBIONT_OF_MUSCIDIFURAX_UNIRAPTOR
RWZ	WOLBACHIA_ENDOSYMBIONT_STRAIN_TRS_OF_BRUGIA_MALAYI
RWZ	WOLBACHIA_PIPIENTIS
RWZ	WOLBACHIA_SP-_WRI
RWZ	ZYMOMONAS_MOBILIS_SUBSP-_MOBILIS_ATCC_10988
RWZ	ZYMOMONAS_MOBILIS_SUBSP-_MOBILIS_ZM4
