# Supplementary material for: tRNA Signatures Reveal a Polyphyletic Origin of SAR11 Strains among Alphaproteobacteria
Source: PLoS Comput Biol. 2014 Feb 27;10(2):e1003454. doi: 10.1371/journal.pcbi.1003454 (PMC3937112; doi:10.1371/journal.pcbi.1003454)
Supplement: Dataset S2 — Source code and data to reproduce Figures 3 and S2. (ZIP) [file pcbi.1003454.s002.zip]

Archive with 91 entries (88 files):
- Source_data_and_methods_for_Figure_3_and_Supplementary_Figure_S2/
- Source_data_and_methods_for_Figure_3_and_Supplementary_Figure_S2/all_alphaproteobacterial_trnas.fas
- __MACOSX/
- __MACOSX/Source_data_and_methods_for_Figure_3_and_Supplementary_Figure_S2/
- __MACOSX/Source_data_and_methods_for_Figure_3_and_Supplementary_Figure_S2/._all_alphaproteobacterial_trnas.fas
- Source_data_and_methods_for_Figure_3_and_Supplementary_Figure_S2/curateSetsOne
- __MACOSX/Source_data_and_methods_for_Figure_3_and_Supplementary_Figure_S2/._curateSetsOne
- Source_data_and_methods_for_Figure_3_and_Supplementary_Figure_S2/curateSetsTwo
- __MACOSX/Source_data_and_methods_for_Figure_3_and_Supplementary_Figure_S2/._curateSetsTwo
- Source_data_and_methods_for_Figure_3_and_Supplementary_Figure_S2/fasconvert
- __MACOSX/Source_data_and_methods_for_Figure_3_and_Supplementary_Figure_S2/._fasconvert
- Source_data_and_methods_for_Figure_3_and_Supplementary_Figure_S2/fasgrep
- __MACOSX/Source_data_and_methods_for_Figure_3_and_Supplementary_Figure_S2/._fasgrep
- Source_data_and_methods_for_Figure_3_and_Supplementary_Figure_S2/fassub
- __MACOSX/Source_data_and_methods_for_Figure_3_and_Supplementary_Figure_S2/._fassub
- Source_data_and_methods_for_Figure_3_and_Supplementary_Figure_S2/genome_scores.txt
- __MACOSX/Source_data_and_methods_for_Figure_3_and_Supplementary_Figure_S2/._genome_scores.txt
- Source_data_and_methods_for_Figure_3_and_Supplementary_Figure_S2/HIMB114_aligned.fas
- __MACOSX/Source_data_and_methods_for_Figure_3_and_Supplementary_Figure_S2/._HIMB114_aligned.fas
- Source_data_and_methods_for_Figure_3_and_Supplementary_Figure_S2/HIMB114aragorn.txt
- __MACOSX/Source_data_and_methods_for_Figure_3_and_Supplementary_Figure_S2/._HIMB114aragorn.txt
- Source_data_and_methods_for_Figure_3_and_Supplementary_Figure_S2/HIMB114tRNAScan-SE.txt
- __MACOSX/Source_data_and_methods_for_Figure_3_and_Supplementary_Figure_S2/._HIMB114tRNAScan-SE.txt
- Source_data_and_methods_for_Figure_3_and_Supplementary_Figure_S2/HIMB59_aligned.fas
- __MACOSX/Source_data_and_methods_for_Figure_3_and_Supplementary_Figure_S2/._HIMB59_aligned.fas
- Source_data_and_methods_for_Figure_3_and_Supplementary_Figure_S2/HIMB59aragorn.txt
- __MACOSX/Source_data_and_methods_for_Figure_3_and_Supplementary_Figure_S2/._HIMB59aragorn.txt
- Source_data_and_methods_for_Figure_3_and_Supplementary_Figure_S2/HIMB59tRNAScan-SE.txt
- __MACOSX/Source_data_and_methods_for_Figure_3_and_Supplementary_Figure_S2/._HIMB59tRNAScan-SE.txt
- Source_data_and_methods_for_Figure_3_and_Supplementary_Figure_S2/HIMB5_aligned.fas
- __MACOSX/Source_data_and_methods_for_Figure_3_and_Supplementary_Figure_S2/._HIMB5_aligned.fas
- Source_data_and_methods_for_Figure_3_and_Supplementary_Figure_S2/HIMB5aragorn.txt
- __MACOSX/Source_data_and_methods_for_Figure_3_and_Supplementary_Figure_S2/._HIMB5aragorn.txt
- Source_data_and_methods_for_Figure_3_and_Supplementary_Figure_S2/HIMB5tRNAScan-SE.txt
- __MACOSX/Source_data_and_methods_for_Figure_3_and_Supplementary_Figure_S2/._HIMB5tRNAScan-SE.txt
- Source_data_and_methods_for_Figure_3_and_Supplementary_Figure_S2/HTCC1002_aligned.fas
- __MACOSX/Source_data_and_methods_for_Figure_3_and_Supplementary_Figure_S2/._HTCC1002_aligned.fas
- Source_data_and_methods_for_Figure_3_and_Supplementary_Figure_S2/HTCC1002aragorn.txt
- __MACOSX/Source_data_and_methods_for_Figure_3_and_Supplementary_Figure_S2/._HTCC1002aragorn.txt
- Source_data_and_methods_for_Figure_3_and_Supplementary_Figure_S2/HTCC1002tRNAScan-SE.txt
- __MACOSX/Source_data_and_methods_for_Figure_3_and_Supplementary_Figure_S2/._HTCC1002tRNAScan-SE.txt
- Source_data_and_methods_for_Figure_3_and_Supplementary_Figure_S2/HTCC1062_aligned.fas
- __MACOSX/Source_data_and_methods_for_Figure_3_and_Supplementary_Figure_S2/._HTCC1062_aligned.fas
- Source_data_and_methods_for_Figure_3_and_Supplementary_Figure_S2/HTCC1062aragorn.txt
- __MACOSX/Source_data_and_methods_for_Figure_3_and_Supplementary_Figure_S2/._HTCC1062aragorn.txt
- Source_data_and_methods_for_Figure_3_and_Supplementary_Figure_S2/HTCC1062tRNAScan-SE.txt
- __MACOSX/Source_data_and_methods_for_Figure_3_and_Supplementary_Figure_S2/._HTCC1062tRNAScan-SE.txt
- Source_data_and_methods_for_Figure_3_and_Supplementary_Figure_S2/HTCC7211_aligned.fas
- __MACOSX/Source_data_and_methods_for_Figure_3_and_Supplementary_Figure_S2/._HTCC7211_aligned.fas
- Source_data_and_methods_for_Figure_3_and_Supplementary_Figure_S2/HTCC7211aragorn.txt
- __MACOSX/Source_data_and_methods_for_Figure_3_and_Supplementary_Figure_S2/._HTCC7211aragorn.txt
- Source_data_and_methods_for_Figure_3_and_Supplementary_Figure_S2/HTCC7211tRNAScan-SE.txt
- __MACOSX/Source_data_and_methods_for_Figure_3_and_Supplementary_Figure_S2/._HTCC7211tRNAScan-SE.txt
- Source_data_and_methods_for_Figure_3_and_Supplementary_Figure_S2/HTCC9565_aligned.fas
- __MACOSX/Source_data_and_methods_for_Figure_3_and_Supplementary_Figure_S2/._HTCC9565_aligned.fas
- Source_data_and_methods_for_Figure_3_and_Supplementary_Figure_S2/HTCC9565aragorn.txt
- __MACOSX/Source_data_and_methods_for_Figure_3_and_Supplementary_Figure_S2/._HTCC9565aragorn.txt
- Source_data_and_methods_for_Figure_3_and_Supplementary_Figure_S2/HTCC9565tRNAScan-SE.txt
- __MACOSX/Source_data_and_methods_for_Figure_3_and_Supplementary_Figure_S2/._HTCC9565tRNAScan-SE.txt
- Source_data_and_methods_for_Figure_3_and_Supplementary_Figure_S2/IMCC9063_aligned.fas
- __MACOSX/Source_data_and_methods_for_Figure_3_and_Supplementary_Figure_S2/._IMCC9063_aligned.fas
- Source_data_and_methods_for_Figure_3_and_Supplementary_Figure_S2/IMCC9063aragorn.txt
- __MACOSX/Source_data_and_methods_for_Figure_3_and_Supplementary_Figure_S2/._IMCC9063aragorn.txt
- Source_data_and_methods_for_Figure_3_and_Supplementary_Figure_S2/IMCC9063tRNAScan-SE.txt
- __MACOSX/Source_data_and_methods_for_Figure_3_and_Supplementary_Figure_S2/._IMCC9063tRNAScan-SE.txt
- Source_data_and_methods_for_Figure_3_and_Supplementary_Figure_S2/logofun_classifier_species_unique
- __MACOSX/Source_data_and_methods_for_Figure_3_and_Supplementary_Figure_S2/._logofun_classifier_species_unique
- Source_data_and_methods_for_Figure_3_and_Supplementary_Figure_S2/logofun_classifier_unique
- __MACOSX/Source_data_and_methods_for_Figure_3_and_Supplementary_Figure_S2/._logofun_classifier_unique
- Source_data_and_methods_for_Figure_3_and_Supplementary_Figure_S2/loocv
- __MACOSX/Source_data_and_methods_for_Figure_3_and_Supplementary_Figure_S2/._loocv
- Source_data_and_methods_for_Figure_3_and_Supplementary_Figure_S2/loocv_unique_sets
- __MACOSX/Source_data_and_methods_for_Figure_3_and_Supplementary_Figure_S2/._loocv_unique_sets
- Source_data_and_methods_for_Figure_3_and_Supplementary_Figure_S2/PLG_all.fas
- __MACOSX/Source_data_and_methods_for_Figure_3_and_Supplementary_Figure_S2/._PLG_all.fas
- Source_data_and_methods_for_Figure_3_and_Supplementary_Figure_S2/PLG_id.covea.fas
- __MACOSX/Source_data_and_methods_for_Figure_3_and_Supplementary_Figure_S2/._PLG_id.covea.fas
- Source_data_and_methods_for_Figure_3_and_Supplementary_Figure_S2/PLG_M.fas
- __MACOSX/Source_data_and_methods_for_Figure_3_and_Supplementary_Figure_S2/._PLG_M.fas
- Source_data_and_methods_for_Figure_3_and_Supplementary_Figure_S2/README
- Source_data_and_methods_for_Figure_3_and_Supplementary_Figure_S2/silva.coveam
- __MACOSX/Source_data_and_methods_for_Figure_3_and_Supplementary_Figure_S2/._silva.coveam
- Source_data_and_methods_for_Figure_3_and_Supplementary_Figure_S2/sreformat
- __MACOSX/Source_data_and_methods_for_Figure_3_and_Supplementary_Figure_S2/._sreformat
- Source_data_and_methods_for_Figure_3_and_Supplementary_Figure_S2/taxonfile_binary.txt
- __MACOSX/Source_data_and_methods_for_Figure_3_and_Supplementary_Figure_S2/._taxonfile_binary.txt
- Source_data_and_methods_for_Figure_3_and_Supplementary_Figure_S2/TRNA2-prok.cm
- __MACOSX/Source_data_and_methods_for_Figure_3_and_Supplementary_Figure_S2/._TRNA2-prok.cm
- Source_data_and_methods_for_Figure_3_and_Supplementary_Figure_S2/zero_fixed.txt
- __MACOSX/Source_data_and_methods_for_Figure_3_and_Supplementary_Figure_S2/._zero_fixed.txt
- __MACOSX/._Source_data_and_methods_for_Figure_3_and_Supplementary_Figure_S2
