# Supplementary material for: tRNA Signatures Reveal a Polyphyletic Origin of SAR11 Strains among Alphaproteobacteria
Source: PLoS Comput Biol. 2014 Feb 27;10(2):e1003454. doi: 10.1371/journal.pcbi.1003454 (PMC3937112; doi:10.1371/journal.pcbi.1003454)
Supplement: Dataset S2 — Source code and data to reproduce Figures 3 and S2. (ZIP) [file pcbi.1003454.s002.zip › Source_data_and_methods_for_Figure_3_and_Supplementary_Figure_S2/curateSetsOne]

#!/usr/bin/perl -w

use Getopt::Std;
use vars qw($VERSION $DESC $opt_h $opt_p);

$VERSION = 0.3;
$DESC    = "Code will take a set of prefixes, and curate a dataset separated by tRNA classes";
$NAME    = $0;
$NAME    =~ s/^.*\///;

&getopts('hp:');

if ($opt_h){
    print<<HELP;

  USAGE: $NAME $VERSION -p >>prefix<<

        $DESC
        
        use -p to specify the prefix.  Prefix should be followed by \"tRNAScan-SE.txt\" and \"aragorn.txt\"
	aragorn should be in sequence only output.  
HELP
die;
};

$tscanfile = join "",$opt_p,"tRNAScan-SE.txt";
$aragornfile = join "",$opt_p,"aragorn.txt";

open(ARAGORNFILE,"$aragornfile") || die("cannot open $aragornfile");   ##look at predicted aragorn file
$started = 0;
$valid = 0;
while(<ARAGORNFILE>){
    chomp;
    if(/^\>/){  ##If you hit a record
	if($started == 1 && $valid == 1){  ##if you've just finished with a record, and it was a valid record
	    $predicted{$opt_p}{$aminoacid}{$anticodon}{$start}{$finish} = $seq;  ## Load sequences from aragorn output into array
	    $seq = ""; ## re-initialize sequence for next record
	    $valid = 0; ## re-initialize for next record
	}
	if(/tRNA-([A-Z][a-z]{2})\(([a-z]{3})\) (c?)\[([0-9]+),([0-9]+)\]/){  ##Search the sequence identifier for parts
	    ($aminoacid,$anticodon,$one,$two) = ($1,$2,$4,$5); #set variables
	    if($3 =~ /c/){ #if it is the complement
		$finish = $one;$start=$two; #reverse the finish and start coordinates for printout
	    }
	    else{
		$start=$one;$finish=$two; #initialze finish and start
	    }
	    $valid = 1; #since you entered this "if" statement, the sequence is vaild
	}
    }
    else{
	if($valid == 1){  #if the identifier for this record was vaild
	    $started = 1; #now you can add records
	    $seq .= $_; #append the sequence
	}
    }
}
close(ARAGORNFILE);
if($started == 1 && $valid == 1){ ## do it again for the last record
    $predicted{$opt_p}{$aminoacid}{$anticodon}{$start}{$finish} = $seq;
}


#Check tRNA scan output for sequences
open(TSCANFILE,"$tscanfile") || die("cannot open $tscanfile");
while(<TSCANFILE>){
    chomp;
    if(/([0-9]+)\s+[0-9]+\s+([0-9]+)\s+([0-9]+)\s+([A-Z][a-z]+)\s+([A-Z]+)\s+[0-9]+\s+[0-9]+\s+[0-9]+\.[0-9]+/){
	($start,$finish,$aminoacid,$anticodon) = ($2,$3,$4,$5);
	next if $aminoacid =~ /Pseudo/;  #skip predicted Pseudogene tRNAs
	$anticodon =~ tr/A-Z/a-z/;  #to make comprable to aragorn output
	if($predicted{$opt_p}{$aminoacid}{$anticodon}{$finish}{$start} || $predicted{$opt_p}{$aminoacid}{$anticodon}{$start}{$finish}){  ##Does aragorn also have the record
	    $both{$opt_p}{$aminoacid}{$anticodon}{$start}{$finish} = 1;
	}
	else{  #go get the sequence if it is not already in the aragorn output
	    $seqfilename = join "",$opt_p,".fna";
	    #retrieve tscan sequences here**
	    open(SEQFILE,$seqfilename) || die("cannot open $seqfilename");
#	    $searchseq{$opt_p}{$aminoacid}{$anticodon}{$start}{$finish} = $1;  ##Find the record
	    if($finish > $start){
		@info = qx "fasgrep \"$1\" $seqfilename \| fascut $start\.\.$finish \| egrep -v \"^>\" > temp.txt";  #Get the sequence
#		print "fasgrep \"$1\" $seqfilename \| fascut $start\.\.$finish \| egrep -v \"^>\"","\n";
	    }
	    else{
		@info = qx "fasgrep \"$1\" $seqfilename \| fascut $finish\.\.$start \| fasrc \| egrep -v \"^>\" > temp.txt";  #get the reverse complement
#		print "fasgrep \"$1\" $seqfilename \| fascut $finish\.\.$start \| fasrc \|egrep -v \"^>\"","\n";
	    }
	    $seq = "";
	    foreach my $line(@info){
		$seq .= $line;
	    }
	    print $seq,"\n";
	    $tscan{$opt_p}{$aminoacid}{$anticodon}{$start}{$finish} = $seq;  #add to tscan-only hash
	    close(SEQFILE);
	}
    }
}
close(TSCANFILE);

%oneletter = ("Ala", "A","Cys", "C", "Asp","D","Glu","E","Phe","F","Gly","G","His","H","Ile","I","Lys","K","Leu","L","Met","M","Asn","N","Pro","P","Gln","Q","Arg","R","Ser","S","Thr","T","Val","V","Trp","W","Tyr","Y");  #for filenames.  J's and X's are not here

## Now print Aragorn + tRNAscan-SE , and Aragorn only predicted tRNAs
foreach my $prefix (sort keys %predicted){
    foreach my $aa (sort keys %{$predicted{$prefix}}){
	my $aafilename = join "","PLG_",$oneletter{$aa},".fas"; 
	open(SEQFILE,">>$aafilename") || die("cannot open $aafilename");
	foreach my $ac (sort keys %{$predicted{$prefix}{$aa}}){
	    foreach my $s (sort keys %{$predicted{$prefix}{$aa}{$ac}}){
		$exists{$prefix}{$aa}{$ac}++;
		foreach my $e (sort keys %{$predicted{$prefix}{$aa}{$ac}{$s}}){
		    if(exists($both{$prefix}{$aa}{$ac}{$s}{$e})){
			$newac = $ac;$newac =~ tr/a-z/A-Z/;
			print SEQFILE join "",">",$oneletter{$aa},$newac,"_PEL_",$exists{$prefix}{$aa}{$ac},$prefix," TA ","ALPHAPROTEOBACTERIA PELAGIBACTER_UBIQUE_",$prefix," ",$s," ",$e,"\n";
			print SEQFILE $predicted{$prefix}{$aa}{$ac}{$s}{$e},"\n";
		    }
		    else{
			$newac = $ac;$newac =~ tr/a-z/A-Z/;
			print SEQFILE join "",">",$oneletter{$aa},$newac,"_PEL_",$exists{$prefix}{$aa}{$ac},$prefix," A ","ALPHAPROTEOBACTERIA PELAGIBACTER_UBIQUE_",$prefix," ",$s," ",$e,"\n";
			print SEQFILE $predicted{$prefix}{$aa}{$ac}{$s}{$e},"\n";
		    }
		}
	    }
	}
	close(SEQFILE);
    } 
}
## Now print tRNAscan-SE only predicted tRNAs
foreach my $prefix (sort keys %tscan){
    foreach my $aa (sort keys %{$tscan{$prefix}}){
	print $aa,"\n";
	my $aafilename = join "","PLG_",$oneletter{$aa},".fas";
	open(SEQFILE,">>$aafilename");
	foreach my $ac (sort keys %{$tscan{$prefix}{$aa}}){
	    $exists{$prefix}{$aa}{$ac}++;  ##must append this to identifier because multiple copies will not be considered unique by TFAM
	    foreach my $s (sort keys %{$tscan{$prefix}{$aa}{$ac}}){
		foreach my $e (sort keys %{$tscan{$prefix}{$aa}{$s}}){
		    $newac = $ac;
		    $newac =~ tr/a-z/A-Z/;
                        print SEQFILE join "",">",$oneletter{$aa},$newac,"_PEL_",$exists{$prefix}{$aa}{$ac},$prefix," T ","ALPHAPROTEOBACTERIA PELAGIBACTER_UBIQUE_",$prefix," ",$s," ",$e,"\n";
                        print SEQFILE $tscan{$prefix}{$aa}{$ac}{$s}{$e},"\n";
		}
	    }
	}
	close(SEQFILE);
    }
}
