# Supplementary material for: tRNA Signatures Reveal a Polyphyletic Origin of SAR11 Strains among Alphaproteobacteria
Source: PLoS Comput Biol. 2014 Feb 27;10(2):e1003454. doi: 10.1371/journal.pcbi.1003454 (PMC3937112; doi:10.1371/journal.pcbi.1003454)
Supplement: Dataset S2 — Source code and data to reproduce Figures 3 and S2. (ZIP) [file pcbi.1003454.s002.zip › Source_data_and_methods_for_Figure_3_and_Supplementary_Figure_S2/curateSetsTwo]

#!/usr/bin/perl -w
use Getopt::Std;
use vars qw($VERSION $DESC $opt_h $opt_p);

$VERSION = 0.3;
$DESC    = "Code will take a Methionine alignment, and run tfam to classify iMets and Jcats";
$NAME    = $0;
$NAME    =~ s/^.*\///;

&getopts('hf:m:');

if ($opt_h){
    print<<HELP;

  USAGE: $NAME $VERSION -f >>Met_file<<

        $DESC
        
        use -p to specify the fasta file with methionines in it.  
	use -m to specify the location of the model
HELP
die;
};


### NOW RUN TFAM ON M SEQUENCES
$model=$opt_m;
system "tfam -m $model $opt_f $opt_f\.silva\.tfamout";
$tfamfile = join "",$opt_f,"\.silva\.tfamout";
$origfile=$opt_f;
$origfile =~ /([A-z]+)_M\.fas/;
$prefix = $1;
open(TFAMFILE,$tfamfile);
while(<TFAMFILE>){
    chomp;
    if(/^Sequence MCAT_([A-Z]+)_([0-9])([A-Z0-9]+)\:\s+\*\*\s+[0-9]+\.[0-9]+\s+\(([A-Z])\)/){
	($unique,$organism,$newclass) = ($2,$3,$4);  ## assign necessary variables from TFAM identifier
	$newfile = join "",$prefix,"_",$newclass,".fas" if ($newclass =~ /X/);
	$newfile = join "",$prefix,"_MA.fas" if ($newclass =~ /M/);
	$newfile = join "",$prefix,"_J.fas" if ($newclass =~ /I/);   ## Depending on the class, know which file the new seq will go into
	$uniqueseq = join "",$unique,$organism;
	system "fasgrep \"$uniqueseq\$\" < $origfile >> $newfile"; 
    }
}
close(TFAMFILE);
system "mv $prefix\_M.fas $prefix\_MnoTFAM.fas";
system "mv $prefix\_MA.fas $prefix\_M.fas";
foreach my $aa (qw/X J/){
    print "cat $prefix\_$aa\.fas \| perl -ne 'if \(\/^\\>M\/\)\{s\/^\\>M\/\>$aa\/\;}print''";
}
