# Supplementary material for: tRNA Signatures Reveal a Polyphyletic Origin of SAR11 Strains among Alphaproteobacteria
Source: PLoS Comput Biol. 2014 Feb 27;10(2):e1003454. doi: 10.1371/journal.pcbi.1003454 (PMC3937112; doi:10.1371/journal.pcbi.1003454)
Supplement: Dataset S2 — Source code and data to reproduce Figures 3 and S2. (ZIP) [file pcbi.1003454.s002.zip › Source_data_and_methods_for_Figure_3_and_Supplementary_Figure_S2/fassub]

#!/usr/bin/perl -w
use Getopt::Std;
use Bio::SeqIO;
use Bio::Tools::SeqPattern ();
use vars qw($VERSION $DESC);
$VERSION = 0.3;
$DESC    = "Substitute strings by perl regular expression match on IDs, sequences, or descriptions.\n";
$NAME    = $0;
$NAME    =~ s/^.*\///;

# Command-line options:
$opt_s      = undef;
$opt_i      = undef;
$opt_e      = undef;
$opt_p      = undef;
$opt_r      = undef;
$opt_d      = undef;
$opt_f      = 'fasta';
$opt_h      = undef;
$opt_g      = undef;

&getopts('sieprdf:hg');

if ($opt_h or scalar(@ARGV) < 2) {
  print STDERR <<"QQ_HELP_QQ";
 
  $NAME $VERSION
  $DESC
  Copyleft 2001-2009 David H. Ardell
  All wrongs reversed.

  Usage: $NAME [options] \'perl-regex\' \'replacement string\' fasta-file1 fasta-file2 ... > fasta-file.
         $NAME [options] \'perl-regex\' \'replacement string\' < fasta-file1 > fasta-file.

  Options: 
     -s match on sequence [default: match on ID]
     -d match on description [default: match on ID]
     -i case-insensitive-match 
     -e IUPAC ambiguity expand regex for DNA/RNA sequence match (implies -s)
     -p IUPAC ambiguity expand regex for protein sequence match (implies -s)
     -r reverse complement IUPAC ambiguity expanded regex for DNA/RNA match (implies -s)
     -f <format> read <format> on input instead of default fasta. <format>
                 may be one of: embl,exp,fastq,gcg,genbank,pir,scf
                                ace,game,locuslink,phd,qual,raw,swiss
                 <format> is case-insensitive; google "Bio::SeqIO" for more info.
     -g replace matches "globally", all matches per line. 
        Default is to replace only left-most match. 

  $NAME
  sequence-matching, there is support for expanding IUPAC ambiguities
  in the regex pattern.

  Like UNIX filters, $NAME can open files for input or take its input
  from STDIN. It expects fasta format on input, but you can change
  this (with the "-f" option). It always puts fasta-format to STDOUT.

  Examples:

 
QQ_HELP_QQ
exit 1;
}

$arg = shift @ARGV;

if ($opt_e and !$opt_r) {
  $re_string = new Bio::Tools::SeqPattern(-SEQ => $arg, -TYPE =>'Dna')->expand;
}
elsif ($opt_p) {
  $re_string = new Bio::Tools::SeqPattern(-SEQ => $arg, -TYPE =>'Protein')->expand;
}
elsif ($opt_r) {
  $re_string = new Bio::Tools::SeqPattern(-SEQ => $arg, -TYPE =>'Dna')->revcom(1)->str;
}
else {
  $re_string = $arg;
}

if ($opt_i) {
  $re = qr/$re_string/i;
}
else {
  $re = qr/$re_string/;
}

$string = shift @ARGV;

$OUT = Bio::SeqIO->newFh('-format' => 'fasta');
unless (@ARGV) {
  $IN = Bio::SeqIO->new(-fh => *STDIN{IO}, '-format' => $opt_f);
}

$component = 'id';
$component = 'desc' if ($opt_d);
$component = 'seq'  if ($opt_s);

while ($IN or @ARGV) {
  if (@ARGV) {
    my $file = shift (@ARGV);
    unless (-e $file) {
      warn "Could not find file $file. Skipping.\n";
      next;
    }
    else {
      $IN = Bio::SeqIO->new(-file => $file, '-format' => $opt_f);
    }
  }
  if ($IN) { 
    while (my $seq = $IN->next_seq()) {
      $matchfield = $seq->$component();
      if ($opt_g) {
	$matchfield =~ s/$re/$string/g;
      }
      else {
	$matchfield =~ s/$re/$string/;
      }
      $seq->$component($matchfield);
      print $OUT $seq;
    }
    undef $IN;
  }
}
