# Supplementary material for: tRNA Signatures Reveal a Polyphyletic Origin of SAR11 Strains among Alphaproteobacteria
Source: PLoS Comput Biol. 2014 Feb 27;10(2):e1003454. doi: 10.1371/journal.pcbi.1003454 (PMC3937112; doi:10.1371/journal.pcbi.1003454)
Supplement: Dataset S2 — Source code and data to reproduce Figures 3 and S2. (ZIP) [file pcbi.1003454.s002.zip › Source_data_and_methods_for_Figure_3_and_Supplementary_Figure_S2/genome_scores.txt]

LCV	12.12	9.77	2.36	RHIZOBIUM_ETLI_GR56	RCS
LCV	11.01	8.96	2.05	RHIZOBIUM_ETLI_BRASIL_5	RCS
LCV	10.51	8.48	2.03	ROSEOBACTER_SP-_SK209-2-6	RCS
LCV	10.74	8.74	2.00	SILICIBACTER_SP-_TRICHCH4B	RCS
LCV	10.25	8.37	1.88	SILICIBACTER_SP-_TM1040	RCS
LCV	10.23	8.36	1.87	SILICIBACTER_LACUSCAERULENSIS_ITI-1157	RCS
LCV	10.25	8.43	1.82	RUEGERIA_SP-_R11	RCS
LCV	10.87	9.09	1.78	RHIZOBIUM_ETLI_KIM_5	RCS
LCV	10.08	8.31	1.77	SAGITTULA_STELLATA_E-37	RCS
LCV	9.86	8.11	1.76	SILICIBACTER_POMEROYI_DSS-3	RCS
LCV	10.76	9.05	1.71	RHIZOBIUM_LEGUMINOSARUM_BV-_TRIFOLII_WSM1325	RCS
LCV	10.31	8.60	1.71	ROSEOBACTER_DENITRIFICANS_OCH_114	RCS
LCV	10.27	8.59	1.68	ROSEOBACTER_LITORALIS_OCH_149	RCS
LCV	10.39	8.74	1.65	SULFITOBACTER_SP-_NAS-14-1	RCS
LCV	10.22	8.57	1.65	PHAEOBACTER_GALLAECIENSIS_2-10	RCS
LCV	9.95	8.32	1.64	RHODOBACTERALES_BACTERIUM_Y4I	RCS
LCV	10.59	8.96	1.63	SULFITOBACTER_SP-_EE-36	RCS
LCV	10.50	8.87	1.63	RHODOBACTER_SPHAEROIDES	RCS
LCV	10.59	8.98	1.61	AGROBACTERIUM_RADIOBACTER_K84	RCS
LCV	10.58	8.96	1.61	RHIZOBIUM_LEGUMINOSARUM_BV-_VICIAE_3841	RCS
LCV	10.53	8.92	1.61	RHIZOBIUM_ETLI_CIAT_652	RCS
LCV	10.16	8.54	1.61	RHODOBACTERACEAE_BACTERIUM_KLH11	RCS
LCV	9.80	8.21	1.60	OCTADECABACTER_ANTARCTICUS_238	RCS
LCV	10.70	9.11	1.60	RHODOBACTER_SPHAEROIDES_ATCC_17025	RCS
LCV	10.54	8.94	1.60	RHIZOBIUM_ETLI_CFN_42	RCS
LCV	9.97	8.39	1.58	PARACOCCUS_DENITRIFICANS_PD1222	RCS
LCV	9.82	8.24	1.58	ROSEOBACTER_SP-_AZWK-3B	RCS
LCV	10.86	9.29	1.57	ROSEOBACTER_SP-_MED193	RCS
LCV	10.64	9.07	1.57	RHIZOBIUM_LEGUMINOSARUM_BV-_TRIFOLII_WSM2304	RCS
LCV	10.47	8.90	1.57	ROSEOVARIUS_SP-_HTCC2601	RCS
LCV	10.21	8.64	1.57	RHODOBACTER_SPHAEROIDES_2-4-1	RCS
LCV	10.16	8.60	1.57	CITREICELLA_SP-_SE45	RCS
LCV	9.98	8.42	1.56	OCTADECABACTER_ANTARCTICUS_307	RCS
LCV	10.17	8.62	1.56	ROSEOVARIUS_SP-_217	RCS
LCV	10.07	8.52	1.55	ROSEOBACTER_SP-_CCS2	RCS
LCV	9.80	8.25	1.54	OCEANIBULBUS_INDOLIFEX_HEL-45	RCS
LCV	9.70	8.16	1.54	ROSEOBACTER_SP-_GAI101	RCS
LCV	9.80	8.27	1.53	OCEANICOLA_BATSENSIS_HTCC2597	RCS
LCV	9.70	8.16	1.53	RHODOBACTERALES_BACTERIUM_HTCC2654	RCS
LCV	10.29	8.76	1.53	PHAEOBACTER_GALLAECIENSIS_BS107	RCS
LCV	10.27	8.74	1.53	RHODOBACTER_SPHAEROIDES_KD131	RCS
LCV	10.21	8.68	1.53	RHODOBACTERALES_BACTERIUM_HTCC2150	RCS
LCV	10.01	8.48	1.53	ROSEOVARIUS_NUBINHIBENS_ISM	RCS
LCV	9.94	8.42	1.52	RHODOBACTER_SPHAEROIDES_ATCC_17029	RCS
LCV	10.93	9.43	1.50	RHIZOBIUM_ETLI_IE4771	RCS
LCV	10.19	8.69	1.50	THALASSIOBIUM_SP-_R2A62	RCS
LCV	9.67	8.18	1.49	BREVUNDIMONAS_SP-_BAL3	RCS
LCV	10.06	8.61	1.46	ROSEOVARIUS_SP-_TM1035	RCS
LCV	9.64	8.20	1.44	ASTICCACAULIS_EXCENTRICUS_CB_48	RCS
LCV	9.97	8.53	1.43	LOKTANELLA_VESTFOLDENSIS_SKA53	RCS
LCV	9.78	8.36	1.42	DINOROSEOBACTER_SHIBAE_DFL_12	RCS
LCV	10.44	9.03	1.41	AGROBACTERIUM_VITIS_S4	RCS
LCV	9.92	8.53	1.40	BRUCELLA_SP-_83/13	RCS
LCV	10.15	8.76	1.38	OCEANICOLA_GRANULOSUS_HTCC2516	RCS
LCV	10.00	8.62	1.38	JANNASCHIA_SP-_CCS1	RCS
LCV	9.94	8.58	1.36	RHODOBACTERALES_BACTERIUM_HTCC2083	RCS
LCV	10.45	9.13	1.31	BRUCELLA_ABORTUS_STR-_2308_A	RCS
LCV	10.03	8.71	1.31	BRUCELLA_ABORTUS_BV-_9_STR-_C68	RCS
LCV	10.03	8.71	1.31	BRUCELLA_ABORTUS_BV-_6_STR-_870	RCS
LCV	10.03	8.71	1.31	BRUCELLA_ABORTUS_BV-_4_STR-_292	RCS
LCV	10.03	8.71	1.31	BRUCELLA_ABORTUS_BV-_2_STR-_86/8/59	RCS
LCV	10.02	8.71	1.31	BRUCELLA_SUIS_BV-_3_STR-_686	RCS
LCV	10.22	8.92	1.30	AGROBACTERIUM_TUMEFACIENS_STR-_C58	RCS
LCV	9.98	8.71	1.26	BRUCELLA_PINNIPEDIALIS_M292/94/1	RCS
LCV	9.98	8.71	1.26	BRUCELLA_PINNIPEDIALIS_B2/94	RCS
LCV	9.98	8.71	1.26	BRUCELLA_MELITENSIS_BV-_3_STR-_ETHER	RCS
LCV	9.98	8.71	1.26	BRUCELLA_MELITENSIS_BV-_2_STR-_63/9	RCS
LCV	9.96	8.70	1.26	BRUCELLA_SUIS_BV-_5_STR-_513	RCS
LCV	10.30	9.04	1.26	OCHROBACTRUM_INTERMEDIUM_LMG_3301	RCS
LCV	10.08	8.83	1.24	BRUCELLA_PINNIPEDIALIS_M163/99/10	RCS
LCV	9.99	8.75	1.23	BRUCELLA_CETI_M644/93/1	RCS
LCV	9.99	8.75	1.23	BRUCELLA_CETI_M13/05/1	RCS
LCV	9.87	8.64	1.23	BRUCELLA_MELITENSIS_BV-_1_STR-_REV-1	RCS
LCV	9.87	8.64	1.23	BRUCELLA_CETI_M490/95/1	RCS
LCV	9.87	8.64	1.23	BRUCELLA_CETI_B1/94	RCS
LCV	9.86	8.64	1.23	BRUCELLA_SP-_F5/99	RCS
LCV	9.86	8.64	1.23	BRUCELLA_NEOTOMAE_5K33	RCS
LCV	9.64	8.41	1.23	BRUCELLA_ABORTUS_BV-_3_STR-_TULYA	RCS
LCV	10.30	9.07	1.23	BRUCELLA_CETI_STR-_CUDO	RCS
LCV	10.10	8.87	1.23	BRUCELLA_MELITENSIS_BIOVAR_ABORTUS_2308	RCS
LCV	10.10	8.87	1.23	BRUCELLA_ABORTUS_S19	RCS
LCV	10.10	8.87	1.23	BRUCELLA_ABORTUS_BIOVAR_1_STR-_9-941	RCS
LCV	9.90	8.68	1.22	BRUCELLA_OVIS_ATCC_25840	RCS
LCV	10.55	9.33	1.22	RHIZOBIUM_ETLI_8C-3	RCS
LCV	10.16	8.94	1.22	OCHROBACTRUM_ANTHROPI_ATCC_49188	RCS
LCV	9.97	8.79	1.19	HOEFLEA_PHOTOTROPHICA_DFL-43	RCS
LCV	10.06	8.87	1.19	BRUCELLA_MICROTI_CCM_4915	RCS
LCV	9.23	8.05	1.18	CAULOBACTER_SP-_K31	RCS
LCV	10.06	8.87	1.18	BRUCELLA_SUIS_1330	RCS
LCV	10.06	8.87	1.18	BRUCELLA_MELITENSIS_ATCC_23457	RCS
LCV	10.06	8.87	1.18	BRUCELLA_CANIS_ATCC_23365	RCS
LCV	9.69	8.53	1.16	XANTHOBACTER_AUTOTROPHICUS_PY2	RCS
LCV	9.15	7.99	1.16	CAULOBACTER_CRESCENTUS_CB15	RCS
LCV	9.96	8.81	1.15	BRUCELLA_SUIS_ATCC_23445	RCS
LCV	9.96	8.81	1.15	BRUCELLA_MELITENSIS_16M	RCS
LCV	9.59	8.44	1.15	OLIGOTROPHA_CARBOXIDOVORANS_OM5	RCS
LCV	9.14	7.99	1.15	CAULOBACTER_CRESCENTUS_NA1000	RCS
LCV	9.82	8.68	1.14	OCEANICAULIS_ALEXANDRII_HTCC2633	RCS
LCV	10.45	9.32	1.14	SINORHIZOBIUM_MEDICAE_WSM419	RCS
LCV	10.34	9.20	1.14	RHIZOBIUM_SP-_NGR234	RCS
LCV	9.48	8.35	1.13	RHODOPSEUDOMONAS_PALUSTRIS_HAA2	RCS
LCV	10.33	9.20	1.13	SINORHIZOBIUM_MELILOTI_1021	RCS
LCV	9.71	8.61	1.10	NITROBACTER_HAMBURGENSIS_X14	RCS
LCV	9.73	8.64	1.09	HIRSCHIA_BALTICA_ATCC_49814	RCS
LCV	9.48	8.39	1.09	AURANTIMONAS_SP-_SI85-9A1	RCS
LCV	9.44	8.35	1.09	NITROBACTER_WINOGRADSKYI_NB-255	RCS
LCV	10.08	8.99	1.09	MESORHIZOBIUM_LOTI_MAFF303099	RCS
LCV	9.34	8.27	1.07	NITROBACTER_SP-_NB-311A	RCS
LCV	10.38	9.32	1.06	METHYLOBACTERIUM_CHLOROMETHANICUM_CM4	RCS
LCV	9.53	8.48	1.05	HYPHOMONAS_NEPTUNIUM_ATCC_15444	RCS
LCV	10.21	9.16	1.05	RHIZOBIUM_ETLI_CIAT_894	RCS
LCV	9.52	8.48	1.04	RHODOPSEUDOMONAS_PALUSTRIS	RCS
LCV	9.14	8.11	1.03	CANDIDATUS_LIBERIBACTER_ASIATICUS_STR-_PSY62	RCS
LCV	10.08	9.06	1.01	METHYLOBACTERIUM_POPULI_BJ001	RCS
LCV	10.03	9.04	1.00	METHYLOBACTERIUM_EXTORQUENS_AM1	RCS
LCV	9.40	8.41	0.99	RHODOPSEUDOMONAS_PALUSTRIS_BISB5	RCS
LCV	9.36	8.37	0.99	RHODOPSEUDOMONAS_PALUSTRIS_CGA009	RCS
LCV	10.30	9.31	0.99	METHYLOBACTERIUM_EXTORQUENS_PA1	RCS
LCV	9.29	8.30	0.98	RHODOPSEUDOMONAS_PALUSTRIS_BISA53	RCS
LCV	9.64	8.67	0.97	RHODOPSEUDOMONAS_PALUSTRIS_TIE-1	RCS
LCV	8.90	7.93	0.97	PSEUDOVIBRIO_SP-_JE062	RCS
LCV	9.85	8.89	0.96	METHYLOBACTERIUM_EXTORQUENS_DM4	RCS
LCV	9.15	8.19	0.96	BRADYRHIZOBIUM_JAPONICUM_USDA_110	RCS
LCV	8.97	8.01	0.96	FULVIMARINA_PELAGI_HTCC2506	RCS
LCV	9.81	8.88	0.94	MESORHIZOBIUM_SP-_BNC1	RCS
LCV	9.47	8.54	0.94	AZORHIZOBIUM_CAULINODANS_ORS_571	RCS
LCV	9.78	8.85	0.93	BARTONELLA_QUINTANA_STR-_TOULOUSE	RCS
LCV	9.77	8.84	0.93	BARTONELLA_TRIBOCORUM_CIP_105476	RCS
LCV	9.76	8.83	0.93	BARTONELLA_GRAHAMII_AS4AUP	RCS
LCV	9.94	9.02	0.92	BARTONELLA_BACILLIFORMIS_KC583	RCS
LCV	9.48	8.56	0.92	ALPHA_PROTEOBACTERIUM_HTCC2255	RCS
LCV	9.89	8.98	0.91	BARTONELLA_HENSELAE	RCS
LCV	9.31	8.39	0.91	BRADYRHIZOBIUM_SP-_BTAI1	RCS
LCV	9.28	8.38	0.91	RHODOPSEUDOMONAS_PALUSTRIS_BISB18	RCS
LCV	9.53	8.63	0.90	BEIJERINCKIA_INDICA_SUBSP-_INDICA_ATCC_9039	RCS
LCV	9.74	8.85	0.89	METHYLOBACTERIUM_RADIOTOLERANS_JCM_2831	RCS
LCV	9.60	8.70	0.89	METHYLOBACTERIUM_SP-_4-46	RCS
LCV	8.92	8.03	0.89	PHENYLOBACTERIUM_ZUCINEUM_HLK1	RCS
LCV	9.56	8.68	0.88	MARICAULIS_MARIS_MCS10	RCS
LCV	10.18	9.29	0.88	LABRENZIA_ALEXANDRII_DFL-11	RCS
LCV	9.86	8.99	0.87	METHYLOBACTERIUM_NODULANS_ORS_2060	RCS
LCV	9.26	8.39	0.87	BRADYRHIZOBIUM_SP-_ORS278	RCS
LCV	9.61	8.80	0.81	METHYLOCELLA_SILVESTRIS_BL2	RCS
LCV	9.37	8.58	0.79	HYPHOMICROBIUM_DENITRIFICANS_ATCC_51888	RCS
LCV	9.62	8.89	0.73	PARVIBACULUM_LAVAMENTIVORANS_DS-1	RCS
LCV	7.79	7.12	0.67	CANDIDATUS_HODGKINIA_CICADICOLA_DSEM	RCS
LCV	9.81	9.19	0.63	STAPPIA_AGGREGATA_IAM_12614	RCS
PEL	5.82	5.27	0.55	PELAGIBACTER_UBIQUE_HTCC9565	PEL
PEL	5.71	5.18	0.53	PELAGIBACTER_UBIQUE_HTCC1062	PEL
PEL	5.65	5.12	0.53	PELAGIBACTER_UBIQUE_HIMB5	PEL
PEL	5.69	5.18	0.51	PELAGIBACTER_UBIQUE_HTCC1002	PEL
PEL	5.67	5.26	0.41	PELAGIBACTER_UBIQUE_HTCC7211	PEL
PEL	5.66	5.27	0.38	PELAGIBACTER_UBIQUE_HIMB114	PEL
PEL	5.64	5.29	0.36	PELAGIBACTER_UBIQUE_IMCC9063	PEL
LCV	9.34	8.99	0.35	MAGNETOSPIRILLUM_MAGNETOTACTICUM	RWZ
LCV	9.94	9.67	0.27	ERYTHROBACTER_SP-_SD-21	RWZ
PEL	5.65	5.41	0.25	PELAGIBACTER_UBIQUE_HIMB59	PEL
LCV	9.55	9.38	0.17	RHODOSPIRILLUM_RUBRUM	RWZ
LCV	9.28	9.11	0.17	RHODOSPIRILLUM_RUBRUM_ATCC_11170	RWZ
LCV	9.34	9.22	0.12	ERYTHROBACTER_SP-_NAP1	RWZ
LCV	9.14	9.04	0.10	ERYTHROBACTER_LITORALIS_HTCC2594	RWZ
LCV	9.21	9.13	0.09	SPHINGOMONAS_SP-_SKA58	RWZ
LCV	8.97	8.88	0.09	RHODOSPIRILLUM_CENTENUM_SW	RWZ
LCV	9.80	9.73	0.07	ACIDIPHILIUM_CRYPTUM_JF-5	RWZ
LCV	9.58	9.51	0.07	GLUCONOBACTER_OXYDANS_621H	RWZ
LCV	9.48	9.43	0.05	NOVOSPHINGOBIUM_AROMATICIVORANS_DSM_12444	RWZ
LCV	9.51	9.51	0.00	SPHINGOMONAS_WITTICHII_RW1	RWZ
LCV	9.30	9.29	0.00	GRANULIBACTER_BETHESDENSIS_CGDNIH1	RWZ
LCV	9.59	9.60	-0.01	ZYMOMONAS_MOBILIS_SUBSP-_MOBILIS_ZM4	RWZ
LCV	9.23	9.24	-0.01	SPHINGOPYXIS_ALASKENSIS_RB2256	RWZ
LCV	9.48	9.53	-0.05	GLUCONACETOBACTER_DIAZOTROPHICUS_PAL_5_(JGI)	RWZ
LCV	9.29	9.34	-0.05	MAGNETOSPIRILLUM_MAGNETICUM_AMB-1	RWZ
LCV	9.63	9.69	-0.06	ZYMOMONAS_MOBILIS_SUBSP-_MOBILIS_ATCC_10988	RWZ
LCV	9.71	9.79	-0.08	GLUCONACETOBACTER_DIAZOTROPHICUS_PAL_5	RWZ
LCV	8.41	8.92	-0.51	ORIENTIA_TSUTSUGAMUSHI_STR-_IKEDA	RWZ
LCV	8.83	9.45	-0.62	EHRLICHIA_CHAFFEENSIS_STR-_SAPULPA	RWZ
LCV	8.41	9.14	-0.74	ORIENTIA_TSUTSUGAMUSHI_BORYONG	RWZ
LCV	8.77	9.53	-0.76	NEORICKETTSIA_RISTICII_STR-_ILLINOIS	RWZ
LCV	8.71	9.48	-0.77	NEORICKETTSIA_SENNETSU_STR-_MIYAYAMA	RWZ
LCV	8.20	8.98	-0.77	RICKETTSIA_CANADENSIS_STR-_MCKIEL	RWZ
LCV	8.96	9.74	-0.78	EHRLICHIA_CHAFFEENSIS_STR-_ARKANSAS	RWZ
LCV	8.26	9.04	-0.78	RICKETTSIA_AKARI_STR-_HARTFORD	RWZ
LCV	8.32	9.12	-0.80	RICKETTSIA_RICKETTSII_STR-_IOWA	RWZ
LCV	8.08	8.93	-0.84	RICKETTSIA_BELLII_OSU_85-389	RWZ
LCV	8.78	9.63	-0.85	ANAPLASMA_PHAGOCYTOPHILUM_HZ	RWZ
LCV	8.27	9.13	-0.86	RICKETTSIA_TYPHI_STR-_WILMINGTON	RWZ
LCV	8.01	8.86	-0.86	RICKETTSIA_ENDOSYMBIONT_OF_IXODES_SCAPULARIS	RWZ
LCV	8.97	9.84	-0.87	EHRLICHIA_RUMINANTIUM_STR-_GARDEL	RWZ
LCV	8.19	9.06	-0.87	RICKETTSIA_FELIS_URRWXCAL2	RWZ
LCV	8.97	9.85	-0.88	EHRLICHIA_RUMINANTIUM_STR-_WELGEVONDEN_(U-PRETORIA)	RWZ
LCV	8.15	9.03	-0.88	RICKETTSIA_AFRICAE_ESF-5	RWZ
LCV	8.79	9.68	-0.89	EHRLICHIA_RUMINANTIUM_STR-_WELGEVONDEN_(CIRAD)	RWZ
LCV	8.15	9.05	-0.89	RICKETTSIA_MASSILIAE_MTU5	RWZ
LCV	8.96	9.86	-0.90	EHRLICHIA_CANIS_STR-_JAKE	RWZ
LCV	8.16	9.05	-0.90	RICKETTSIA_PEACOCKII_STR-_RUSTIC	RWZ
LCV	8.14	9.05	-0.91	RICKETTSIA_BELLII_RML369-C	RWZ
LCV	8.24	9.16	-0.92	RICKETTSIA_PROWAZEKII	RWZ
LCV	8.80	9.74	-0.93	WOLBACHIA_ENDOSYMBIONT_OF_DROSOPHILA_MELANOGASTER	RWZ
LCV	8.25	9.18	-0.93	RICKETTSIA_RICKETTSII_STR-_'SHEILA_SMITH'	RWZ
LCV	8.25	9.18	-0.93	RICKETTSIA_RICKETTSII	RWZ
LCV	7.99	8.92	-0.93	RICKETTSIA_CONORII_STR-_MALISH_7	RWZ
LCV	8.83	9.77	-0.94	WOLBACHIA_PIPIENTIS	RWZ
LCV	8.09	9.03	-0.94	RICKETTSIA_SIBIRICA_246	RWZ
LCV	8.67	9.64	-0.96	ANAPLASMA_MARGINALE_STR-_VIRGINIA	RWZ
LCV	8.67	9.64	-0.96	ANAPLASMA_MARGINALE_STR-_ST-_MARIES	RWZ
LCV	8.67	9.64	-0.96	ANAPLASMA_MARGINALE_STR-_PUERTO_RICO	RWZ
LCV	8.67	9.64	-0.96	ANAPLASMA_MARGINALE_STR-_MISSISSIPPI	RWZ
LCV	8.90	9.86	-0.97	WOLBACHIA_SP-_WRI	RWZ
LCV	8.83	9.81	-0.97	WOLBACHIA_ENDOSYMBIONT_OF_CULEX_QUINQUEFASCIATUS_JHB	RWZ
LCV	8.72	9.71	-0.99	WOLBACHIA_ENDOSYMBIONT_STRAIN_TRS_OF_BRUGIA_MALAYI	RWZ
LCV	8.75	9.79	-1.04	ANAPLASMA_MARGINALE_STR-_FLORIDA	RWZ
LCV	8.93	10.03	-1.10	WOLBACHIA_ENDOSYMBIONT_OF_MUSCIDIFURAX_UNIRAPTOR	RWZ
LCV	8.92	10.07	-1.15	WOLBACHIA_ENDOSYMBIONT_OF_DROSOPHILA_ANANASSAE	RWZ
LCV	7.68	9.20	-1.52	WOLBACHIA_ENDOSYMBIONT_OF_DROSOPHILA_SIMULANS	RWZ
