# Supplementary material for: tRNA Signatures Reveal a Polyphyletic Origin of SAR11 Strains among Alphaproteobacteria
Source: PLoS Comput Biol. 2014 Feb 27;10(2):e1003454. doi: 10.1371/journal.pcbi.1003454 (PMC3937112; doi:10.1371/journal.pcbi.1003454)
Supplement: Dataset S2 — Source code and data to reproduce Figures 3 and S2. (ZIP) [file pcbi.1003454.s002.zip › Source_data_and_methods_for_Figure_3_and_Supplementary_Figure_S2/HIMB114_aligned.fas]

>ATGC_PEL_2HIMB114_TA ALPHAPROTEOBACTERIA PELAGIBACTER_UBIQUE_HIMB114 853703 853628
GGGGGATTAGCTCAGCT-GGG--AGAGCGCCTGATTTGCATTCAGGAGGTCAGCGGTTCG
ATCCCGCTATCCTCCACCA
>CGCA_PEL_1HIMB114_TA ALPHAPROTEOBACTERIA PELAGIBACTER_UBIQUE_HIMB114 495132 495205
GGCCACGTGGCGGAAT--GGT--TACGCAGAGGATTGCAAATCCTTGTA-TCCCAGTTCG
ATTCTGGGCGTGGCCTCCA
>DGTC_PEL_1HIMB114_TA ALPHAPROTEOBACTERIA PELAGIBACTER_UBIQUE_HIMB114 352568 352645
GGGGGTGTAGCTCAGCTTGGTT-AGAGCGCCTGCCTGTCACGCAGGAGGCCGCGGGTTCG
AGTCCCGTCACTCCCGCCA
>ETTC_PEL_1HIMB114_TA ALPHAPROTEOBACTERIA PELAGIBACTER_UBIQUE_HIMB114 448212 448286
GGTCCCTTCGTCTATC--GGTT-AGGACACATGGTTTTCATCCATGAAA-GAGGGGTTCG
ATTCCCCTAGGGACCGCCA
>FGAA_PEL_1HIMB114_TA ALPHAPROTEOBACTERIA PELAGIBACTER_UBIQUE_HIMB114 64408 64483
GGTCTCGTAGCTCAGTT-GGT--AGAGCAGAGCCCTGAAAAGGCTTGTGTCGCTGGTTCA
ATTCCAGCCGAGACCACCA
>GGCC_PEL_1HIMB114_TA ALPHAPROTEOBACTERIA PELAGIBACTER_UBIQUE_HIMB114 1064148 1064222
GCGGGTGTAGCTCAGT--GGT--AGAGCGAAACGTTGCCAACGTTTAGGTCGTGGGTTCA
ATTCCCTTCACCCGCTCCA
>GTCC_PEL_1HIMB114_TA ALPHAPROTEOBACTERIA PELAGIBACTER_UBIQUE_HIMB114 355314 355387
GCGGGTGTAGTTCAGT--GGT--AGAACTCCAGCCTTCCAAGCTGGTTG-CGTGAGTTCG
ATTCTCATCACCCGCTCCA
>HGTG_PEL_1HIMB114_TA ALPHAPROTEOBACTERIA PELAGIBACTER_UBIQUE_HIMB114 66882 66958
GCAGCTGTAGCTCAGTT-AGTT-AGAGCGCCTGTCTGTGGAACAGGAGGTCGTTGGTGCA
ACTCCAACCAGCTGTACCA
>IGAT_PEL_2HIMB114_TA ALPHAPROTEOBACTERIA PELAGIBACTER_UBIQUE_HIMB114 853788 853712
GGGCCGGTAGCTCAGTT-GGTT-AGAGCACACCCTTGATAAGGGTGGGGTCGAAAGTTCA
AGTCTTTCTCGGCCCACCA
>JCAT_PEL_1HIMB114_TA ALPHAPROTEOBACTERIA PELAGIBACTER_UBIQUE_HIMB114 149513 149589
GGGCCTGTAGCTCAGTT-GGTT-AGAGCCCCCCGCTCATAACGGGGTTGTCGGGGGTTCA
AATCCCTCCGGGCCCACCA
>KTTT_PEL_1HIMB114_TA ALPHAPROTEOBACTERIA PELAGIBACTER_UBIQUE_HIMB114 468561 468636
GGGCCCTTAGCTCAGTT-GGT--AGAGCAATTCCCTTTTAAGGAATGGGTCGCAAGTTCG
AATCTTGCAGGGCTCACCA
>LCAA_PEL_1HIMB114_TA ALPHAPROTEOBACTERIA PELAGIBACTER_UBIQUE_HIMB114 1160741 1160823
GGGCGAATGGCGGAATT-GGTA-GACGCAGCGGACTCAAAATCCGCCGCTTAAGGGTTCG
ACTCCCTTTTCGCCCACCA
>LGAG_PEL_2HIMB114_TA ALPHAPROTEOBACTERIA PELAGIBACTER_UBIQUE_HIMB114 687745 687661
GCGGTCATGCTGGAATT-GGTA-GACAGGCACGGTTGAGGGCCGTGT-G-TGAGAGTTCA
AGTCTCTCTGACCGCACCA
>LTAA_PEL_1HIMB114_TA ALPHAPROTEOBACTERIA PELAGIBACTER_UBIQUE_HIMB114 341894 341979
GCCCTCGTGGTGGAATT-GGTA-GACACAAAGGACTTAAAATCCTTG-AGTGCCGGTTCG
AGTCCGGCCGAGGGCACCA
>LTAG_PEL_1HIMB114_TA ALPHAPROTEOBACTERIA PELAGIBACTER_UBIQUE_HIMB114 346487 346570
GCGGGAGTGGTGGAAT--GGTA-GACACGCTAGTCTTAGGAACTAGT-G-TGAAGGTTCA
AGTCCTTTCTCCCGCACCA
>MCAT_PEL_3HIMB114_TA ALPHAPROTEOBACTERIA PELAGIBACTER_UBIQUE_HIMB114 269411 269487
GGCGGGGTAGCTCAGTT-GGTT-AGAGCACGGGACTCATAAGCCCGGTGTCGGCAGTTCA
ATTCTGCCTCCCGCTACCA
>NGTT_PEL_1HIMB114_TA ALPHAPROTEOBACTERIA PELAGIBACTER_UBIQUE_HIMB114 495255 495330
TCCCCGGTAGCTCAGTT-GGT--AGAGCAAGCGGCTGTTAACCGCTTTGTCGCTGGTTCG
AGTCCGGCCCGGGGAGCCA
>PTGG_PEL_1HIMB114_TA ALPHAPROTEOBACTERIA PELAGIBACTER_UBIQUE_HIMB114 453108 453184
CGGGGCATAGCGCAGCCTGGT--AGCGCATCTGGTTTGGGACCAGAGGGTCGCAAGTTCA
AATCTTGCTGCCCCGACCA
>QTTG_PEL_1HIMB114_TA ALPHAPROTEOBACTERIA PELAGIBACTER_UBIQUE_HIMB114 117231 117305
TGGGGCATAGCCAAGC--GGT--AAGGCAGCGGTTTTTGGTACCGCCATTCCTAGGTTCG
AATCCTAGTGCCCCAGCCA
>RACG_PEL_2HIMB114_TA ALPHAPROTEOBACTERIA PELAGIBACTER_UBIQUE_HIMB114 914951 914875
GCGCCCGTAGATCAACT-GGAT-AGATCGTCTGACTACGGATCAGAAGGTTGGGAGTTCG
AATCTTCCCGGGCGCGCCA
>RTCG_PEL_1HIMB114_TA ALPHAPROTEOBACTERIA PELAGIBACTER_UBIQUE_HIMB114 728137 728213
GCGCCTGTAGCTCAACT-GGAT-AGAGCGCCAGATTTCGGCTCTGGAGGTTCAGGGTTCG
ACTCCTTGCAGGCGCGCCA
>RTCT_PEL_2HIMB114_TA ALPHAPROTEOBACTERIA PELAGIBACTER_UBIQUE_HIMB114 501645 501569
GCGCCCTTAGCTCAGCT-GGAT-AGAGCAACGGTTTTCTAAACCGTGGGTCCCGTGTTCG
AGTCGCGGAGGGCGCGCCA
>SGCT_PEL_1HIMB114_TA ALPHAPROTEOBACTERIA PELAGIBACTER_UBIQUE_HIMB114 416074 416165
GGACAGGTGGGTGAGT--GGTTGAAACCAGCTGGTTGCTAACTAGCC---CGAGGGTTCG
AATCCCTCCCTGTCCGCCA
>SGGA_PEL_1HIMB114_TA ALPHAPROTEOBACTERIA PELAGIBACTER_UBIQUE_HIMB114 50097 50186
GGAGAGATGGCCGAGT--GGTTTAAGGCGCACGCTTGGAAAGCGTGT---CGCGGGTTCG
AATCCCGCTCTCTCCGCCA
>STGA_PEL_1HIMB114_TA ALPHAPROTEOBACTERIA PELAGIBACTER_UBIQUE_HIMB114 480515 480604
GGAGAGGTGGCTGAGC--GGTTGAAAGCACCGGTCTTGAAAACCGGCAT-CGTGGGTTCG
AATCCCACCCTCTCCGCCA
>TGGT_PEL_2HIMB114_TA ALPHAPROTEOBACTERIA PELAGIBACTER_UBIQUE_HIMB114 59084 59009
GCCCACATAGCTCAGTT-GGT--AGAGCACGTCCATGGTAAGGACGGGGTCATCAGTTCA
ATTCTGGTTGTGGGCACCA
>TTGT_PEL_2HIMB114_TA ALPHAPROTEOBACTERIA PELAGIBACTER_UBIQUE_HIMB114 562669 562594
GCCCAAATAGCTCAATT-GGT--AGAGCAACTGATTTGTAATCAGTAGGTCGGGAGTTCG
ATTCTCTCTTTGGGCACCA
>VGAC_PEL_2HIMB114_TA ALPHAPROTEOBACTERIA PELAGIBACTER_UBIQUE_HIMB114 790745 790671
GGGCATGTAGTTCATT--GGT--AGAACGCTACGTTGACATCGTAGAGGTAGCAAGTTCA
ATTCTTGCCATGCCCACCA
>VTAC_PEL_1HIMB114_TA ALPHAPROTEOBACTERIA PELAGIBACTER_UBIQUE_HIMB114 352487 352562
GGGCGGTTAGCTCAGTT-GGT--AGAGCATCTCGTTTACACCGAGAGGGTCGGGAGTTCG
AGTCTCTCACCGCCCACCA
>WCCA_PEL_1HIMB114_TA ALPHAPROTEOBACTERIA PELAGIBACTER_UBIQUE_HIMB114 356638 356713
AGGAGTGTAGCTCAATT-GGT--AGAGTACGGGTCTCCAAAACCCGGGGTTGAGGGTTCA
AGTCCCTCCGCTCCTGCCA
>XCAT_PEL_5HIMB114_TA ALPHAPROTEOBACTERIA PELAGIBACTER_UBIQUE_HIMB114 789738 789814
CGCGGGGTGGAGCAGTCTGGT--AGCTCGTCAGGCTCATAACCTGAAGGTCCTAGGTTCA
AATCCTAGCCCCGCAACCA
>YGTA_PEL_1HIMB114_TA ALPHAPROTEOBACTERIA PELAGIBACTER_UBIQUE_HIMB114 355179 355264
GGAGGGGTACCAAAGC--GGTCAAATGGGGCGGGCTGTAAACCCGTT-TTCGAAGGTTCG
AATCCTTCCCCCTCCACCA
