# Supplementary material for: tRNA Signatures Reveal a Polyphyletic Origin of SAR11 Strains among Alphaproteobacteria
Source: PLoS Comput Biol. 2014 Feb 27;10(2):e1003454. doi: 10.1371/journal.pcbi.1003454 (PMC3937112; doi:10.1371/journal.pcbi.1003454)
Supplement: Dataset S2 — Source code and data to reproduce Figures 3 and S2. (ZIP) [file pcbi.1003454.s002.zip › Source_data_and_methods_for_Figure_3_and_Supplementary_Figure_S2/HIMB114aragorn.txt]

>tRNA-Ser(gga) [50097,50186]
ggagagatggccgagtggtttaaggcgcacgcttggaaagcgtgtaaagg
ggcaactctttcgcgggttcgaatcccgctctctccgcca
>tRNA-Thr(ggt) c[59009,59084]
gcccacatagctcagttggtagagcacgtccatggtaaggacggggtcat
cagttcaattctggttgtgggcacca
>tRNA-Phe(gaa) [64408,64483]
ggtctcgtagctcagttggtagagcagagccctgaaaaggcttgtgtcgc
tggttcaattccagccgagaccacca
>tRNA-His(gtg) [66882,66958]
gcagctgtagctcagttagttagagcgcctgtctgtggaacaggaggtcg
ttggtgcaactccaaccagctgtacca
>tRNA-Gln(ttg) [117231,117305]
tggggcatagccaagcggtaaggcagcggtttttggtaccgccattccta
ggttcgaatcctagtgccccagcca
>tRNA-Met(cat) [149513,149589]
gggcctgtagctcagttggttagagccccccgctcataacggggttgtcg
ggggttcaaatccctccgggcccacca
>tRNA-Met(cat) [269411,269487]
ggcggggtagctcagttggttagagcacgggactcataagcccggtgtcg
gcagttcaattctgcctcccgctacca
>tRNA-Leu(taa) [341894,341979]
gccctcgtggtggaattggtagacacaaaggacttaaaatccttgccgct
tgcggagtgccggttcgagtccggccgagggcacca
>tRNA-Leu(tag) [346487,346570]
gcgggagtggtggaatggtagacacgctagtcttaggaactagttcggca
acgagtgaaggttcaagtcctttctcccgcacca
>tRNA-Val(tac) [352487,352562]
gggcggttagctcagttggtagagcatctcgtttacaccgagagggtcgg
gagttcgagtctctcaccgcccacca
>tRNA-Asp(gtc) [352568,352645]
gggggtgtagctcagcttggttagagcgcctgcctgtcacgcaggaggcc
gcgggttcgagtcccgtcactcccgcca
>tRNA-Tyr(gta) [355179,355264]
ggaggggtaccaaagcggtcaaatggggcgggctgtaaacccgttgactc
cggtcttcgaaggttcgaatccttccccctccacca
>tRNA-Gly(tcc) [355314,355387]
gcgggtgtagttcagtggtagaactccagccttccaagctggttgcgtga
gttcgattctcatcacccgctcca
>tRNA-Trp(cca) [356638,356713]
aggagtgtagctcaattggtagagtacgggtctccaaaacccggggttga
gggttcaagtccctccgctcctgcca
>tRNA-Ser(gct) [416074,416165]
ggacaggtgggtgagtggttgaaaccagctggttgctaactagccttacg
agtaacatcgtaacgagggttcgaatccctccctgtccgcca
>tRNA-Glu(ttc) [448212,448286]
ggtcccttcgtctatcggttaggacacatggttttcatccatgaaagagg
ggttcgattcccctagggaccgcca
>tRNA-Pro(tgg) [453108,453184]
cggggcatagcgcagcctggtagcgcatctggtttgggaccagagggtcg
caagttcaaatcttgctgccccgacca
>tRNA-Lys(ttt) [468561,468636]
gggcccttagctcagttggtagagcaattcccttttaaggaatgggtcgc
aagttcgaatcttgcagggctcacca
>tRNA-Ser(tga) [480515,480604]
ggagaggtggctgagcggttgaaagcaccggtcttgaaaaccggcaatgg
ggcaactcattcgtgggttcgaatcccaccctctccgcca
>tRNA-Cys(gca) [495132,495205]
ggccacgtggcggaatggttacgcagaggattgcaaatccttgtatccca
gttcgattctgggcgtggcctcca
>tRNA-Asn(gtt) [495255,495330]
tccccggtagctcagttggtagagcaagcggctgttaaccgctttgtcgc
tggttcgagtccggcccggggagcca
>tRNA-Arg(tct) c[501569,501645]
gcgcccttagctcagctggatagagcaacggttttctaaaccgtgggtcc
cgtgttcgagtcgcggagggcgcgcca
>tRNA-Thr(tgt) c[562594,562669]
gcccaaatagctcaattggtagagcaactgatttgtaatcagtaggtcgg
gagttcgattctctctttgggcacca
>tRNA-Leu(gag) c[687661,687745]
gcggtcatgctggaattggtagacaggcacggttgagggccgtgtgggtt
ttcccgtgagagttcaagtctctctgaccgcacca
>tRNA-Arg(tcg) [728137,728213]
gcgcctgtagctcaactggatagagcgccagatttcggctctggaggttc
agggttcgactccttgcaggcgcgcca
>tmRNA (Permuted) [777738,778048]
acttatattaatttgtgttggttttccaactatggtgataaacgaaattc
gtaataaacatttcggaccagggggcggtaccctgcacctccaccaaata
caactcatgggggtgaaataggatcgacgggtgtctaaaggcttttcttt
tactcggtattgttccgccgtaacgggctaatttataaatgctaacgaaa
gttacgctattgctgcttaattaacttcggttaattaattagcaggggtc
cggggcaccttgcaacagaacgcccctttttattttttatgaagcttctg
tgaattaatta
>tRNA-Met(cat) [789738,789814]
cgcggggtggagcagtctggtagctcgtcaggctcataacctgaaggtcc
taggttcaaatcctagccccgcaacca
>tRNA-Val(gac) c[790671,790745]
gggcatgtagttcattggtagaacgctacgttgacatcgtagaggtagca
agttcaattcttgccatgcccacca
>tRNA-Ala(tgc) c[853628,853703]
gggggattagctcagctgggagagcgcctgatttgcattcaggaggtcag
cggttcgatcccgctatcctccacca
>tRNA-Ile(gat) c[853712,853788]
gggccggtagctcagttggttagagcacacccttgataagggtggggtcg
aaagttcaagtctttctcggcccacca
>tRNA-Arg(acg) c[914875,914951]
gcgcccgtagatcaactggatagatcgtctgactacggatcagaaggttg
ggagttcgaatcttcccgggcgcgcca
>tRNA-Gly(gcc) [1064148,1064222]
gcgggtgtagctcagtggtagagcgaaacgttgccaacgtttaggtcgtg
ggttcaattcccttcacccgctcca
>tRNA-Leu(caa) [1160741,1160823]
gggcgaatggcggaattggtagacgcagcggactcaaaatccgccgggaa
accttaagggttcgactcccttttcgcccacca
