# Supplementary material for: tRNA Signatures Reveal a Polyphyletic Origin of SAR11 Strains among Alphaproteobacteria
Source: PLoS Comput Biol. 2014 Feb 27;10(2):e1003454. doi: 10.1371/journal.pcbi.1003454 (PMC3937112; doi:10.1371/journal.pcbi.1003454)
Supplement: Dataset S2 — Source code and data to reproduce Figures 3 and S2. (ZIP) [file pcbi.1003454.s002.zip › Source_data_and_methods_for_Figure_3_and_Supplementary_Figure_S2/HIMB114tRNAScan-SE.txt]

Sequence		tRNA	Bounds	tRNA	Anti	Intron Bounds	Cove
Name	tRNA #	Begin	End	Type	Codon	Begin	End	Score
--------	------	----	------	----	-----	-----	----	------
2503290182	1	50097	50186	Ser	GGA	0	0	80.27
2503290182	2	64408	64483	Phe	GAA	0	0	89.24
2503290182	3	66882	66958	His	GTG	0	0	75.05
2503290182	4	117231	117305	Gln	TTG	0	0	73.11
2503290182	5	149513	149589	Met	CAT	0	0	92.89
2503290182	6	269411	269487	Met	CAT	0	0	83.03
2503290182	7	341894	341979	Leu	TAA	0	0	71.45
2503290182	8	346487	346570	Leu	TAG	0	0	70.61
2503290182	9	352487	352562	Val	TAC	0	0	95.39
2503290182	10	352568	352645	Asp	GTC	0	0	93.67
2503290182	11	355179	355264	Tyr	GTA	0	0	71.95
2503290182	12	355314	355387	Gly	TCC	0	0	82.98
2503290182	13	356638	356713	Trp	CCA	0	0	80.09
2503290182	14	416074	416165	Ser	GCT	0	0	66.29
2503290182	15	448212	448286	Glu	TTC	0	0	57.76
2503290182	16	453108	453184	Pro	TGG	0	0	88.15
2503290182	17	468561	468636	Lys	TTT	0	0	94.74
2503290182	18	480515	480604	Ser	TGA	0	0	81.63
2503290182	19	495132	495205	Cys	GCA	0	0	63.25
2503290182	20	495255	495330	Asn	GTT	0	0	87.71
2503290182	21	728137	728213	Arg	TCG	0	0	81.56
2503290182	22	789738	789814	Met	CAT	0	0	84.70
2503290182	23	1064148	1064222	Gly	GCC	0	0	85.73
2503290182	24	1160741	1160823	Leu	CAA	0	0	74.99
2503290182	25	914951	914875	Arg	ACG	0	0	79.54
2503290182	26	853788	853712	Ile	GAT	0	0	94.27
2503290182	27	853703	853628	Ala	TGC	0	0	91.63
2503290182	28	790745	790671	Val	GAC	0	0	74.63
2503290182	29	687745	687661	Leu	GAG	0	0	57.86
2503290182	30	562669	562594	Thr	TGT	0	0	95.20
2503290182	31	501645	501569	Arg	TCT	0	0	85.99
2503290182	32	59084	59009	Thr	GGT	0	0	86.31
