# Supplementary material for: tRNA Signatures Reveal a Polyphyletic Origin of SAR11 Strains among Alphaproteobacteria
Source: PLoS Comput Biol. 2014 Feb 27;10(2):e1003454. doi: 10.1371/journal.pcbi.1003454 (PMC3937112; doi:10.1371/journal.pcbi.1003454)
Supplement: Dataset S2 — Source code and data to reproduce Figures 3 and S2. (ZIP) [file pcbi.1003454.s002.zip › Source_data_and_methods_for_Figure_3_and_Supplementary_Figure_S2/HIMB59_aligned.fas]

>AGGC_PEL_2HIMB59_TA ALPHAPROTEOBACTERIA PELAGIBACTER_UBIQUE_HIMB59 653561 653486
GGGGCCATAGCTCAGCT-GGG--AGAGCGCTACGCTGGCAGCGTAGAGGTCAGGGGTTCG
ATCCCCCTTGGCTCCACCA
>ATGC_PEL_2HIMB59_TA ALPHAPROTEOBACTERIA PELAGIBACTER_UBIQUE_HIMB59 1384703 1384628
GGGGGATTAGCTCAGCT-GGG--AGAGCGCCTGATTTGCATTCAGGAGGTCAGCGGTTCG
ATCCCGCTATCCTCCACCA
>CGCA_PEL_2HIMB59_TA ALPHAPROTEOBACTERIA PELAGIBACTER_UBIQUE_HIMB59 972700 972627
GGCCCGCTGGCAGATT--GGT--TATGCAGAGGACTGCAAATCCTTGTA-GCTCGGTTCG
ATTCCGGGGTGGGCCTCCA
>DGTC_PEL_2HIMB59_TA ALPHAPROTEOBACTERIA PELAGIBACTER_UBIQUE_HIMB59 1173317 1173240
GGGGGTGTAGTTCAGTTTGGTT-AGAACGCCTGCCTGTCACGCAGGAGGTCGCGGGTTCG
AGTCCCGTCGCTCCCGCCA
>ETTC_PEL_2HIMB59_TA ALPHAPROTEOBACTERIA PELAGIBACTER_UBIQUE_HIMB59 1281098 1281024
GTCTCCTTCGTCTAGC--GGTT-AGGACATCACCCTTTCACGGTGAAGA-CACGGGTTCG
ATTCCCGTAGGAGATGCCA
>FGAA_PEL_2HIMB59_TA ALPHAPROTEOBACTERIA PELAGIBACTER_UBIQUE_HIMB59 788684 788609
GGCCAGATAGCTCAGTC-GGT--AGAGCAGAGGACTGAAAATCCTCGTGTCGGCGGTTCG
ATTCCGTCTCTGGCCACCA
>GGCC_PEL_2HIMB59_TA ALPHAPROTEOBACTERIA PELAGIBACTER_UBIQUE_HIMB59 317272 317198
GCGGGCGTAGCTCAGG--GGT--AGAGCGCAACCTTGCCAAGGTTGAAGTCGAGGGTTCG
AATCCCTTCGCCCGCTCCA
>GTCC_PEL_1HIMB59_TA ALPHAPROTEOBACTERIA PELAGIBACTER_UBIQUE_HIMB59 916185 916258
GCGGGTGTAGCTTAAT--GGT--AAAGCTCCAGCCTTCCAAGCTGGCTA-CGAGGGTTCG
ATTCCCTTCACCCGCTCCA
>HGTG_PEL_2HIMB59_TA ALPHAPROTEOBACTERIA PELAGIBACTER_UBIQUE_HIMB59 1179441 1179365
GCGGGTGTAGCTCAGCT-GGTT-AGAGCGCCGGTTTGTGGTACCGGAGGTCGGGGGTTCA
AGTCCCCTTACTCGCCCCA
>IGAT_PEL_2HIMB59_TA ALPHAPROTEOBACTERIA PELAGIBACTER_UBIQUE_HIMB59 1384788 1384712
GGGCGTGTAGCTCAGTT-GGTT-AGAGCGCGCGCTTGATAAGCGTGAGGTCGGAGGTTCA
AGTCCTCCCTCGCCCACCA
>JCAT_PEL_5HIMB59_TA ALPHAPROTEOBACTERIA PELAGIBACTER_UBIQUE_HIMB59 875906 875982
GGGCCTGTAGTTCAGTT-GGTT-AGAACGCGGTGCTCATAACGCCGTTGTCGCAGGTTCG
AGTCCTGCCGGGCCCACCA
>KTTT_PEL_1HIMB59_TA ALPHAPROTEOBACTERIA PELAGIBACTER_UBIQUE_HIMB59 1004353 1004428
GGGCCCATAGCTCAGCC-GGT--AGAGCACCTGACTTTTAATCAGGGTGTCGCAGGTTCG
AATCCTGCTGGGCTCACCA
>LCAA_PEL_1HIMB59_TA ALPHAPROTEOBACTERIA PELAGIBACTER_UBIQUE_HIMB59 676525 676610
GGCGTTGTGGCGGAAT--GGTA-GACGCGCCGGATTCAAAATCCGGT-G-TGAGAGTTCG
AGTCTCTCCAGCGCTACCA
>LGAG_PEL_1HIMB59_TA ALPHAPROTEOBACTERIA PELAGIBACTER_UBIQUE_HIMB59 946007 946094
GCGGACGTGGCGGAACT-GGTA-GACGCGCAGCGTTGAGGTCGCTGTGTGTGGAAGTTCG
AGTCTTCTCGTCCGCACCA
>LTAA_PEL_1HIMB59_TA ALPHAPROTEOBACTERIA PELAGIBACTER_UBIQUE_HIMB59 1351808 1351895
GGCCTCGTGCTGGAATT-GGTA-GACAGTCTGGACTTAAAATCCAGTGG-TGGCGGTTCG
AGTCCGCCCGAGGCTACCA
>LTAG_PEL_2HIMB59_TA ALPHAPROTEOBACTERIA PELAGIBACTER_UBIQUE_HIMB59 1179355 1179272
GCGCCAGTGGCGGAAT--GGTA-GACGCACTGGTTTTAGGTACCAGC-G-TGGGGGTTCA
AGTCCCTCCTGGCGCACCA
>MCAT_PEL_4HIMB59_TA ALPHAPROTEOBACTERIA PELAGIBACTER_UBIQUE_HIMB59 1394104 1394028
GGCGGAGTAGCTCAGTT-GGTT-AGAGCGGTGGAATCATAATCCATGTGTCGGGGGTTCG
AATCCCTCCTCCGCTACCA
>NGTT_PEL_2HIMB59_TA ALPHAPROTEOBACTERIA PELAGIBACTER_UBIQUE_HIMB59 966290 966216
TCCGCAGTAGCTCAGC--GGT--AGAGCATTCGGCTGTTAACCGACAGGTCGTAGGTTCG
AATCCTACCTGCGGAGCCA
>PGGG_PEL_2HIMB59_TA ALPHAPROTEOBACTERIA PELAGIBACTER_UBIQUE_HIMB59 1286270 1286194
CGGGGGTTAGCTCAGTCTGGT--AGAGTGCACGTCTGGGGGGCGTGAGGTCGCTGGTTCA
AGTCCAGTACCCCCGACCA
>PTGG_PEL_2HIMB59_TA ALPHAPROTEOBACTERIA PELAGIBACTER_UBIQUE_HIMB59 1098408 1098332
CGGGGAGTAGCTCAGTCTGGT--AGAGTGTCTGCTTTGGGAGCAGAAAGTCGCAGGTTCG
AATCCTGTCTCCCCGACCA
>QTTG_PEL_1HIMB59_TA ALPHAPROTEOBACTERIA PELAGIBACTER_UBIQUE_HIMB59 720302 720376
TGGGGCGTAGCCAAGC--GGT--AAGGCACCGGTTTTTGGTATCGGCATGCGTAGGTTCG
AATCCTACCGCCCCAGCCA
>RACG_PEL_1HIMB59_TA ALPHAPROTEOBACTERIA PELAGIBACTER_UBIQUE_HIMB59 191840 191914
GGTTCTGTGGTGAAAC--GGAT-ATCACACTTGACTACGGATCAAGA-ATTCAGGGTTCG
AATCCTTGCAGAACCGCCA
>RCCT_PEL_2HIMB59_TA ALPHAPROTEOBACTERIA PELAGIBACTER_UBIQUE_HIMB59 279425 279349
GCGTTTGTAGCTCAGTA-GGAT-AGAGCACCAGATTCCTAATCTGGGGGTCGCAGGTTCG
ATTCCTGCCAAGCGCGCCA
>RTCG_PEL_1HIMB59_TA ALPHAPROTEOBACTERIA PELAGIBACTER_UBIQUE_HIMB59 257163 257237
GGTTCCGTAGTGTAAC--GGAT-AGCACAAATGACTTCGGATCATTTAG-TCAGGGTTCG
AATCCTTGCGGGACCGCCA
>RTCT_PEL_2HIMB59_TA ALPHAPROTEOBACTERIA PELAGIBACTER_UBIQUE_HIMB59 1092807 1092731
GCGCTCTTAGCTCAGCT-GGAT-AGAGCATCTGCCTTCTAAGCAGAGGGTCGCAGGTTCG
AATCCTGCAGAGCGCGCCA
>SGCT_PEL_2HIMB59_TA ALPHAPROTEOBACTERIA PELAGIBACTER_UBIQUE_HIMB59 1302979 1302888
GGAGAGGTGGGTGAGT--GGCTGAAACCAGCGGTTTGCTAAACCGCC---CGAGGGTTCG
AATCCCTCTCTCTCCGCCA
>SGGA_PEL_1HIMB59_TA ALPHAPROTEOBACTERIA PELAGIBACTER_UBIQUE_HIMB59 577020 577109
GGAGAGATGGCCGAGT--GGTTTAAGGCGCACGCCTGGAACGCGTGT---CGTGGGTTCG
AATCCCACTCTCTCCGCCA
>STGA_PEL_2HIMB59_TA ALPHAPROTEOBACTERIA PELAGIBACTER_UBIQUE_HIMB59 1051882 1051793
GGAAGGATGGCTGAGC--GGTTGAAAGCACCGGTCTTGAAAACCGGC---CCTGGGTTCG
AATCCCAGTCCTTCCGCCA
>TGGT_PEL_2HIMB59_TA ALPHAPROTEOBACTERIA PELAGIBACTER_UBIQUE_HIMB59 780552 780478
GCCGCCGTAGCTCAGT--GGT--AGAGCACACCCTTGGTAAGGGTGGGGTCGGAAGTTCA
ATTCTTCTCGGCGGCACCA
>TTGT_PEL_2HIMB59_TA ALPHAPROTEOBACTERIA PELAGIBACTER_UBIQUE_HIMB59 915138 915063
GCCGGCTTAGCTCAGTT-GGT--AGAGCAGTTGATTTGTAATCATCAGGTCGGGAGTTCG
AGTCCCCCAGCCGGCACCA
>VGAC_PEL_1HIMB59_TA ALPHAPROTEOBACTERIA PELAGIBACTER_UBIQUE_HIMB59 859844 859920
GGGCGTGTAGCTCAGCT-GGTT-AGAGTACTTGCTCGACACGCAAGGGGTCACAGGTTCG
AATCCTGTCACGCCCACCA
>VTAC_PEL_2HIMB59_TA ALPHAPROTEOBACTERIA PELAGIBACTER_UBIQUE_HIMB59 1173406 1173331
GGGCGATTAGCTCAGTT-GGT--AGAGCATCTCGTTTACACCGAGAGGGTCGGCGGTTCG
AGTCCGTCATCGCCCACCA
>WCCA_PEL_1HIMB59_TA ALPHAPROTEOBACTERIA PELAGIBACTER_UBIQUE_HIMB59 917533 917608
AGGAGTGTAGCTCAATT-GGT--AGAGCGCCGGTCTCCAAAACCGGAGGTTGCGGGTTCG
ATGCCTGCCACTCCTGCCA
>XCAT_PEL_2HIMB59_TA ALPHAPROTEOBACTERIA PELAGIBACTER_UBIQUE_HIMB59 1392100 1392024
CGCGGGGTAGAGCAGCTTGGT--AGCTCGTCAGGCTCATAACCTGAAGGTCGTAGGTTCA
AATCCTACCCCCGCAACCA
>YGTA_PEL_1HIMB59_TA ALPHAPROTEOBACTERIA PELAGIBACTER_UBIQUE_HIMB59 915994 916079
GGAGGGATGGCCGAGT--GGTTAAAGGCGGCAGACTGTAAATCTGTTCA-CGTAGGTTCG
AATCCTACTCCCTCCACCA
