# Supplementary material for: tRNA Signatures Reveal a Polyphyletic Origin of SAR11 Strains among Alphaproteobacteria
Source: PLoS Comput Biol. 2014 Feb 27;10(2):e1003454. doi: 10.1371/journal.pcbi.1003454 (PMC3937112; doi:10.1371/journal.pcbi.1003454)
Supplement: Dataset S2 — Source code and data to reproduce Figures 3 and S2. (ZIP) [file pcbi.1003454.s002.zip › Source_data_and_methods_for_Figure_3_and_Supplementary_Figure_S2/HIMB59aragorn.txt]

>tRNA-Arg(acg) [191840,191914]
ggttctgtggtgaaacggatatcacacttgactacggatcaagaattcag
ggttcgaatccttgcagaaccgcca
>tRNA-Arg(tcg) [257163,257237]
ggttccgtagtgtaacggatagcacaaatgacttcggatcatttagtcag
ggttcgaatccttgcgggaccgcca
>tRNA-Arg(cct) c[279349,279425]
gcgtttgtagctcagtaggatagagcaccagattcctaatctgggggtcg
caggttcgattcctgccaagcgcgcca
>tRNA-Gly(gcc) c[317198,317272]
gcgggcgtagctcaggggtagagcgcaaccttgccaaggttgaagtcgag
ggttcgaatcccttcgcccgctcca
>tRNA-Ser(gga) [577020,577109]
ggagagatggccgagtggtttaaggcgcacgcctggaacgcgtgtatagg
ggaaactctatcgtgggttcgaatcccactctctccgcca
>tRNA-Ala(ggc) c[653486,653561]
ggggccatagctcagctgggagagcgctacgctggcagcgtagaggtcag
gggttcgatcccccttggctccacca
>tRNA-Leu(caa) [676525,676610]
ggcgttgtggcggaatggtagacgcgccggattcaaaatccggtgagggc
aacctcgtgagagttcgagtctctccagcgctacca
>tRNA-Gln(ttg) [720302,720376]
tggggcgtagccaagcggtaaggcaccggtttttggtatcggcatgcgta
ggttcgaatcctaccgccccagcca
>tRNA-Thr(ggt) c[780478,780552]
gccgccgtagctcagtggtagagcacacccttggtaagggtggggtcgga
agttcaattcttctcggcggcacca
>tRNA-Phe(gaa) c[788609,788684]
ggccagatagctcagtcggtagagcagaggactgaaaatcctcgtgtcgg
cggttcgattccgtctctggccacca
>tmRNA (Permuted) c[790698,791011]
actatattatctccgttgtttatcaactatagcaataaacgctatatgta
ataggtgtatcggactcgggggcggtacccgacacctccaccaaaaatta
tttgggggtgatataggtttgacgtgctctgaaggatatagtttttgctc
gttgtaagcgtttcttcgtcatagaaactttaaaataattgctaacgata
atgaattagcactcgctgcttaatctaattaggtaagcgcggctttgggg
cggccgggcaacagaacgccccttttagaagatgatcaaatcaatactac
tctgtatcctcatt
>tRNA-Val(gac) [859844,859920]
gggcgtgtagctcagctggttagagtacttgctcgacacgcaaggggtca
caggttcgaatcctgtcacgcccacca
>tRNA-Met(cat) [875906,875982]
gggcctgtagttcagttggttagaacgcggtgctcataacgccgttgtcg
caggttcgagtcctgccgggcccacca
>tRNA-Thr(tgt) c[915063,915138]
gccggcttagctcagttggtagagcagttgatttgtaatcatcaggtcgg
gagttcgagtcccccagccggcacca
>tRNA-Tyr(gta) [915994,916079]
ggagggatggccgagtggttaaaggcggcagactgtaaatctgttcacgc
aagtgtacgtaggttcgaatcctactccctccacca
>tRNA-Gly(tcc) [916185,916258]
gcgggtgtagcttaatggtaaagctccagccttccaagctggctacgagg
gttcgattcccttcacccgctcca
>tRNA-Trp(cca) [917533,917608]
aggagtgtagctcaattggtagagcgccggtctccaaaaccggaggttgc
gggttcgatgcctgccactcctgcca
>tRNA-Leu(gag) [946007,946094]
gcggacgtggcggaactggtagacgcgcagcgttgaggtcgctgtgggat
aatatcctgtggaagttcgagtcttctcgtccgcacca
>tRNA-Asn(gtt) c[966216,966290]
tccgcagtagctcagcggtagagcattcggctgttaaccgacaggtcgta
ggttcgaatcctacctgcggagcca
>tRNA-Cys(gca) c[972627,972700]
ggcccgctggcagattggttatgcagaggactgcaaatccttgtagctcg
gttcgattccggggtgggcctcca
>tRNA-Lys(ttt) [1004353,1004428]
gggcccatagctcagccggtagagcacctgacttttaatcagggtgtcgc
aggttcgaatcctgctgggctcacca
>tRNA-Ser(tga) c[1051793,1051882]
ggaaggatggctgagcggttgaaagcaccggtcttgaaaaccggcaaagg
ggcaactctttcctgggttcgaatcccagtccttccgcca
>tRNA-Arg(tct) c[1092731,1092807]
gcgctcttagctcagctggatagagcatctgccttctaagcagagggtcg
caggttcgaatcctgcagagcgcgcca
>tRNA-Pro(tgg) c[1098332,1098408]
cggggagtagctcagtctggtagagtgtctgctttgggagcagaaagtcg
caggttcgaatcctgtctccccgacca
>tRNA-Asp(gtc) c[1173240,1173317]
gggggtgtagttcagtttggttagaacgcctgcctgtcacgcaggaggtc
gcgggttcgagtcccgtcgctcccgcca
>tRNA-Val(tac) c[1173331,1173406]
gggcgattagctcagttggtagagcatctcgtttacaccgagagggtcgg
cggttcgagtccgtcatcgcccacca
>tRNA-Leu(tag) c[1179272,1179355]
gcgccagtggcggaatggtagacgcactggttttaggtaccagcgaggca
actcgtgggggttcaagtccctcctggcgcacca
>tRNA-His(gtg) c[1179365,1179441]
gcgggtgtagctcagctggttagagcgccggtttgtggtaccggaggtcg
ggggttcaagtccccttactcgcccca
>tRNA-Glu(ttc) c[1281024,1281098]
gtctccttcgtctagcggttaggacatcaccctttcacggtgaagacacg
ggttcgattcccgtaggagatgcca
>tRNA-Pro(ggg) c[1286194,1286270]
cgggggttagctcagtctggtagagtgcacgtctggggggcgtgaggtcg
ctggttcaagtccagtacccccgacca
>tRNA-Ser(gct) c[1302888,1302979]
ggagaggtgggtgagtggctgaaaccagcggtttgctaaaccgccgtacg
acgcaagttgtaccgagggttcgaatccctctctctccgcca
>tRNA-Leu(taa) [1351808,1351895]
ggcctcgtgctggaattggtagacagtctggacttaaaatccagtgggat
ttactcccgtggcggttcgagtccgcccgaggctacca
>tRNA-Ala(tgc) c[1384628,1384703]
gggggattagctcagctgggagagcgcctgatttgcattcaggaggtcag
cggttcgatcccgctatcctccacca
>tRNA-Ile(gat) c[1384712,1384788]
gggcgtgtagctcagttggttagagcgcgcgcttgataagcgtgaggtcg
gaggttcaagtcctccctcgcccacca
>tRNA-Met(cat) c[1392024,1392100]
cgcggggtagagcagcttggtagctcgtcaggctcataacctgaaggtcg
taggttcaaatcctacccccgcaacca
>tRNA-Met(cat) c[1394028,1394104]
ggcggagtagctcagttggttagagcggtggaatcataatccatgtgtcg
ggggttcgaatccctcctccgctacca
