# Supplementary material for: tRNA Signatures Reveal a Polyphyletic Origin of SAR11 Strains among Alphaproteobacteria
Source: PLoS Comput Biol. 2014 Feb 27;10(2):e1003454. doi: 10.1371/journal.pcbi.1003454 (PMC3937112; doi:10.1371/journal.pcbi.1003454)
Supplement: Dataset S2 — Source code and data to reproduce Figures 3 and S2. (ZIP) [file pcbi.1003454.s002.zip › Source_data_and_methods_for_Figure_3_and_Supplementary_Figure_S2/HIMB59tRNAScan-SE.txt]

Sequence		tRNA	Bounds	tRNA	Anti	Intron Bounds	Cove
Name	tRNA #	Begin	End	Type	Codon	Begin	End	Score
--------	------	----	------	----	-----	-----	----	------
2503985355	1	191840	191914	Arg	ACG	0	0	62.11
2503985355	2	257163	257237	Arg	TCG	0	0	64.46
2503985355	3	577020	577109	Ser	GGA	0	0	80.13
2503985355	4	676525	676610	Leu	CAA	0	0	72.54
2503985355	5	720302	720376	Gln	TTG	0	0	69.54
2503985355	6	859844	859920	Val	GAC	0	0	89.62
2503985355	7	875906	875982	Met	CAT	0	0	88.38
2503985355	8	915994	916079	Tyr	GTA	0	0	74.79
2503985355	9	916185	916258	Gly	TCC	0	0	78.04
2503985355	10	917533	917608	Trp	CCA	0	0	80.75
2503985355	11	946007	946094	Leu	GAG	0	0	67.37
2503985355	12	1004353	1004428	Lys	TTT	0	0	96.52
2503985355	13	1351808	1351895	Leu	TAA	0	0	67.89
2503985355	14	1394104	1394028	Met	CAT	0	0	90.06
2503985355	15	1392100	1392024	Met	CAT	0	0	89.63
2503985355	16	1384788	1384712	Ile	GAT	0	0	93.89
2503985355	17	1384703	1384628	Ala	TGC	0	0	91.63
2503985355	18	1302979	1302888	Ser	GCT	0	0	68.82
2503985355	19	1286270	1286194	Pro	GGG	0	0	76.20
2503985355	20	1281098	1281024	Glu	TTC	0	0	66.79
2503985355	21	1179441	1179365	His	GTG	0	0	84.04
2503985355	22	1179355	1179272	Leu	TAG	0	0	71.11
2503985355	23	1173406	1173331	Val	TAC	0	0	97.46
2503985355	24	1173317	1173240	Asp	GTC	0	0	94.69
2503985355	25	1098408	1098332	Pro	TGG	0	0	88.91
2503985355	26	1092807	1092731	Arg	TCT	0	0	95.92
2503985355	27	1051882	1051793	Ser	TGA	0	0	74.81
2503985355	28	972700	972627	Cys	GCA	0	0	43.11
2503985355	29	966290	966216	Asn	GTT	0	0	87.84
2503985355	30	915138	915063	Thr	TGT	0	0	89.93
2503985355	31	788684	788609	Phe	GAA	0	0	92.77
2503985355	32	780552	780478	Thr	GGT	0	0	92.78
2503985355	33	653561	653486	Ala	GGC	0	0	84.78
2503985355	34	317272	317198	Gly	GCC	0	0	88.24
2503985355	35	279425	279349	Arg	CCT	0	0	88.25
