# Supplementary material for: tRNA Signatures Reveal a Polyphyletic Origin of SAR11 Strains among Alphaproteobacteria
Source: PLoS Comput Biol. 2014 Feb 27;10(2):e1003454. doi: 10.1371/journal.pcbi.1003454 (PMC3937112; doi:10.1371/journal.pcbi.1003454)
Supplement: Dataset S2 — Source code and data to reproduce Figures 3 and S2. (ZIP) [file pcbi.1003454.s002.zip › Source_data_and_methods_for_Figure_3_and_Supplementary_Figure_S2/HIMB5aragorn.txt]

>tRNA-Gln(ttg) [139726,139799]
tggggcgtagccaagcggtaaggcacgggtttttggtacctgcatcctag
gttcgaatcctagcgccccagcca
>tRNA-Val(gac) [173243,173317]
gggccgttagctcaatagtagagtactgcattgacattgcaggggtagtt
ggagcgtaaccaacacggcccacca
>tRNA-Met(cat) [174241,174317]
gggcctgtagctcagttggttagagcagtacactcataatgtattggtcc
caggttcgagtcctggcgggcccacca
>tRNA-Met(cat) [379110,379186]
ggcggggtagctcagttggttagagcgcgggactcataagcccgaggtca
gtggttcgatcccacttcccgctacca
>tRNA-Leu(tag) [484993,485077]
ggggcgatggcggaattggtagacgcgttggtcttaggaaccaatatggc
aacatgtgaaggttcgagtccttttcgccctacca
>tRNA-Val(tac) [491023,491098]
gggcggttagctcagttggtagagcatctcgtttacaccgagggggtcaa
aggttcgagtcctttactgcccacca
>tRNA-Asp(gtc) [491113,491189]
gggggtgtagctcagttggttagagcgatcgcctgtcacgcgataggtcg
agggttcgagtcccttcactcccgcca
>tRNA-Arg(tct) [548677,548753]
gcgcccttagctcagctggatagagcatcggttttctaaaccgagggtcg
taggttcgaatccttcagggcgcgcca
>tRNA-Asn(gtt) c[553865,553940]
tcctcggtagctcagttggtagagcagttgactgttaatcaattggtcgc
aggttcgagtcctgcccgaggagcca
>tRNA-Cys(gca) c[553994,554067]
ggcaacgtggcggaatggttacgcagaggattgcaaatccttgtaccccg
gttcgattccgggcgttgcctcca
>tRNA-Lys(ttt) [592523,592598]
gggccgttagctcagttggtagagcaattcccttttaaggaatgggtcgc
tggttcgagcccagcacggctcacca
>tRNA-Ser(tga) c[596490,596579]
ggagagatggctgagcggttgaaagcaccggtcttgaaaaccggcaaagg
ggcaactctttcctgggttcgaatcccagtctctccgcca
>tRNA-Pro(tgg) [607249,607325]
cggagtgtagcgcagcctggtagcgcatctggtttgggaccagagggtcg
caggttcgaatcctgccactccgacca
>tRNA-Glu(ttc) [611274,611348]
ggtcccttcgtctatcggttaggacacgtggttttcatcctcgaaagagg
ggttcgattcccctagggaccgcca
>tRNA-Ser(gct) c[650328,650419]
ggagagatgggtgagaggctgaaaccagtcgtttgctaaatgaccgtgcg
aggaaacttgtaccgagggttcgaatccctctctctccgcca
>tRNA-Trp(cca) c[703365,703440]
aggagtgtagctcaattggtagagcgccggtctccaaaaccggaggctga
gggttcgagtccctccgctcctgcca
>tRNA-Gly(tcc) c[704686,704759]
gcgggtgtagttcaatggtagaacgctagccttccaagctggatgtaagg
gttcgattccctttacccgctcca
>tRNA-Tyr(gta) c[704805,704890]
ggaggggttccagagcggtcaaatggggcgggctgtaaacccgttgactt
cggtcttcgaaagttcgaatctttccccctccacca
>tRNA-Thr(tgt) [705800,705875]
gcccttgtagctcagttggtagagcaattgatttgtaatcaataggtccg
cggttcgaatccgtgcgggggcacca
>tRNA-Leu(taa) c[706653,706738]
gccctcgtggtgaaattggtagacacaaaggacttaaaatccttgccgct
tgcggagtgccagttcgagtctggccgagggcacca
>tmRNA (Permuted) [955701,956011]
gaattatattatttttgttggcttgccaactatgacgataaatgaatttc
gtaataaccattgcggacgtgggggcagtacccaccacctccaccaattt
caacttatgggggtgaactagaatcgacgaatgactaaaagttgttcttt
cgttcggaattgctccaccgtaaagggctaatttataattgctaacgaaa
gttacgcacttgctgcttaattaacttgttaattaagttacggggttcgg
ggcacctggcaacagaacgccccttcctaactttcaaattagtttggatt
attaatgttaa
>tRNA-Leu(gag) c[956133,956218]
gcggctatgctgaaactggtagacaggcacggttgagggccgtgtggaca
ttgtccatgagagttcgagtctctctagccgcacca
>tRNA-Arg(tcg) c[972871,972947]
gcgcttgtagctcaactggatagagcgccagatttcggctctggaggttc
tgggttcgactcctagcaggcgcgcca
>tRNA-Met(cat) [998801,998877]
cgcggggtggagcagtctggtagctcgtcaggctcataacctgaaggtcg
gcggttcaaatccgtcccccgcaacca
>tRNA-Ala(tgc) c[1050449,1050524]
gggggattagctcagctgggagagcgcctgatttgcattcaggaggtcag
cggttcgatcccgctatcctccacca
>tRNA-Ile(gat) c[1050535,1050611]
gggccggtagctcagttggttagagcacacccttgataagggtggggtcg
aaagttcgagtctttctcggcccacca
>tRNA-His(gtg) c[1126575,1126649]
gcccgggtggtgtaatggttagcacggaagtttgtggaactttaagtttg
agttcgactctcagcccgggtacca
>tRNA-Phe(gaa) c[1127229,1127303]
ggctggatagctcaggagtagagcagagccctgaaaaggcttgtgtcggg
agtgcgaatctctctccagccacca
>tRNA-Thr(ggt) [1131495,1131569]
gcccctttagctcaggtagtagagtaattccatggtaaggaagaggtcgt
ccgtgcaagtcgggcaaggggcacc
>tRNA-Ser(gga) c[1152601,1152690]
ggagagatggccgagtggttgaaggcgcacgcttggaaagcgtgtaaact
gttaaaggtttcatgggttcgaatcccattctctccgcca
>tRNA-Arg(acg) [1183223,1183299]
gcgcctgtagctcaattggatagagcgcttggctacggaccaggaggttc
tgggttcgactcctagcaggcgcacca
>tRNA-Leu(caa) c[1190061,1190145]
gggcgaatggcggaactggtagacgcgcacgactcaaaatcgtgtttcgc
aagaagtgagagttcgattctctcttcgcccacca
>tRNA-Gly(gcc) [1277852,1277926]
gcgggcatagctcagtggtagagcgtctcgttgccaacgagaaggtcgag
ggttcgaccccctttgcccgctcca
