# Supplementary material for: tRNA Signatures Reveal a Polyphyletic Origin of SAR11 Strains among Alphaproteobacteria
Source: PLoS Comput Biol. 2014 Feb 27;10(2):e1003454. doi: 10.1371/journal.pcbi.1003454 (PMC3937112; doi:10.1371/journal.pcbi.1003454)
Supplement: Dataset S2 — Source code and data to reproduce Figures 3 and S2. (ZIP) [file pcbi.1003454.s002.zip › Source_data_and_methods_for_Figure_3_and_Supplementary_Figure_S2/HIMB5tRNAScan-SE.txt]

Sequence		tRNA	Bounds	tRNA	Anti	Intron Bounds	Cove
Name	tRNA #	Begin	End	Type	Codon	Begin	End	Score
--------	------	----	------	----	-----	-----	----	------
2503985354	1	139726	139799	Gln	TTG	0	0	70.37
2503985354	2	173243	173317	Val	GAC	0	0	42.44
2503985354	3	174241	174317	Met	CAT	0	0	94.93
2503985354	4	379110	379186	Met	CAT	0	0	84.94
2503985354	5	484993	485077	Leu	TAG	0	0	74.43
2503985354	6	491023	491098	Val	TAC	0	0	90.26
2503985354	7	491113	491189	Asp	GTC	0	0	95.42
2503985354	8	548677	548753	Arg	TCT	0	0	90.03
2503985354	9	592523	592598	Lys	TTT	0	0	94.23
2503985354	10	607249	607325	Pro	TGG	0	0	90.12
2503985354	11	611274	611348	Glu	TTC	0	0	50.13
2503985354	12	705800	705875	Thr	TGT	0	0	92.26
2503985354	13	998801	998877	Met	CAT	0	0	86.84
2503985354	14	1131495	1131570	Thr	GGT	0	0	48.13
2503985354	15	1183223	1183299	Arg	ACG	0	0	77.44
2503985354	16	1277852	1277926	Gly	GCC	0	0	88.28
2503985354	17	1190145	1190061	Leu	CAA	0	0	77.69
2503985354	18	1152690	1152601	Ser	GGA	0	0	77.52
2503985354	19	1127303	1127229	Phe	GAA	0	0	67.89
2503985354	20	1126649	1126575	His	GTG	0	0	56.74
2503985354	21	1050611	1050535	Ile	GAT	0	0	95.39
2503985354	22	1050524	1050449	Ala	TGC	0	0	91.63
2503985354	23	972947	972871	Arg	TCG	0	0	77.55
2503985354	24	956218	956133	Leu	GAG	0	0	56.72
2503985354	25	706738	706653	Leu	TAA	0	0	68.75
2503985354	26	704890	704805	Tyr	GTA	0	0	64.91
2503985354	27	704759	704686	Gly	TCC	0	0	76.99
2503985354	28	703440	703365	Trp	CCA	0	0	83.92
2503985354	29	650419	650328	Ser	GCT	0	0	59.55
2503985354	30	596579	596490	Ser	TGA	0	0	76.96
2503985354	31	554067	553994	Cys	GCA	0	0	65.80
2503985354	32	553940	553865	Asn	GTT	0	0	94.05
