# Supplementary material for: tRNA Signatures Reveal a Polyphyletic Origin of SAR11 Strains among Alphaproteobacteria
Source: PLoS Comput Biol. 2014 Feb 27;10(2):e1003454. doi: 10.1371/journal.pcbi.1003454 (PMC3937112; doi:10.1371/journal.pcbi.1003454)
Supplement: Dataset S2 — Source code and data to reproduce Figures 3 and S2. (ZIP) [file pcbi.1003454.s002.zip › Source_data_and_methods_for_Figure_3_and_Supplementary_Figure_S2/HTCC1002_aligned.fas]

>ATGC_PEL_2HTCC1002_TA ALPHAPROTEOBACTERIA PELAGIBACTER_UBIQUE_HTCC1002 378420 378345
GGGGGATTAGCTCATCT-GGG--AGAGCGCCTGATTTGCATTCAGGAGGTAGCAGGTTCG
ATCCCTGTATCCTCCACCA
>CGCA_PEL_1HTCC1002_TA ALPHAPROTEOBACTERIA PELAGIBACTER_UBIQUE_HTCC1002 267389 267462
GGCATCGTGGCGGAAT--GGT--TACGCAGAGGATTGCAAATCCTTGTA-TCCCAGTTCG
ATTCTGGGCGATGCCTCCA
>DGTC_PEL_2HTCC1002_TA ALPHAPROTEOBACTERIA PELAGIBACTER_UBIQUE_HTCC1002 53583 53507
GGGGGTGTAGCTCAGTT-GGTT-AGAGCGATCGCCTGTCACGCGATAGGTCGAGGGTTCG
AGTCCCTTCACTCCCGCCA
>ETTC_PEL_2HTCC1002_TA ALPHAPROTEOBACTERIA PELAGIBACTER_UBIQUE_HTCC1002 219733 219659
GGTCCCTTCGTCTATC--GGTT-AGGACAGCTGGTTTTCATCCTGCAAA-GGGGGGTTCG
ATTCCCCCAGGGACCGCCA
>FGAA_PEL_2HTCC1002_TA ALPHAPROTEOBACTERIA PELAGIBACTER_UBIQUE_HTCC1002 424883 424808
GGCCCTGTAGCTCAGTT-GGT--AGAGCATCGGATTGAAAATCCGTGTGTCACTGGTTCG
AGTCCAGTTGGGGCCACCA
>GGCC_PEL_1HTCC1002_TA ALPHAPROTEOBACTERIA PELAGIBACTER_UBIQUE_HTCC1002 577371 577445
GCGGGTCTAGCTCATT--GGT--AGAGCGAATCGTTGCCAACGATTAGGTAGAGGGTTCG
ATTCCCTTGACCCGCTCCA
>GTCC_PEL_1HTCC1002_TA ALPHAPROTEOBACTERIA PELAGIBACTER_UBIQUE_HTCC1002 127404 127477
GCGGGTGTAGTTCAAT--GGT--AGAACGCTAGCCTTCCAAGCTGGATG-TAAGAGTTCG
ATTCTCTTTACCCGCTCCA
>HGTG_PEL_2HTCC1002_TA ALPHAPROTEOBACTERIA PELAGIBACTER_UBIQUE_HTCC1002 424271 424197
GCCTGGGTGGTGTAAC--GGTT-AGCACGAAAGTTTGTGGAACTTTAAG-TTTGAGTTCG
ATTCTCAGCCCGGGTACCA
>IGAT_PEL_2HTCC1002_TA ALPHAPROTEOBACTERIA PELAGIBACTER_UBIQUE_HTCC1002 378508 378432
GGGCCGGTAGCTCAGTT-GGTT-AGAGCACACCCTTGATAAGGGTGGGGTCGAAAGTTCG
AGTCTTTCTCGGCCCACCA
>JCAT_PEL_7HTCC1002_TA ALPHAPROTEOBACTERIA PELAGIBACTER_UBIQUE_HTCC1002 850979 851055
GGGCCTGTAGCTCAGTT-GGTT-AGAGCAGTACACTCATAATGTATTGGTCCCAGGTTCG
AGTCCTGGCGGGCCCACCA
>KTTT_PEL_2HTCC1002_TA ALPHAPROTEOBACTERIA PELAGIBACTER_UBIQUE_HTCC1002 238671 238596
GGGCCCTTAGCTCAGTT-GGT--AGAGCAATTCCCTTTTAAGGAATGGGTCGATGGTTCG
AGTCCATCAGGGCTCACCA
>LCAA_PEL_2HTCC1002_TA ALPHAPROTEOBACTERIA PELAGIBACTER_UBIQUE_HTCC1002 488627 488543
GGGCGAGTGGCGGAACT-GGTA-GACGCGCACGACTCAAAATCGTGT-G-TGAGAGTTCG
ATTCTCTCTTCGCCCACCA
>LTAA_PEL_1HTCC1002_TA ALPHAPROTEOBACTERIA PELAGIBACTER_UBIQUE_HTCC1002 125415 125499
GCCCTCGTGGTGAAATT-GGTA-GACACAACGGACTTAAAATCCGTG-G-TGCCAGTTCG
AGTCTGGCCGAGGGCACCA
>LTAG_PEL_2HTCC1002_TA ALPHAPROTEOBACTERIA PELAGIBACTER_UBIQUE_HTCC1002 59703 59619
GGGCGAATGGCGGAATT-GGTA-GACGCGCTGGTCTTAGGAACCAGT-G-TGAAGGTTCG
AGTCCTTTTTCGCCTACCA
>MCAT_PEL_1HTCC1002_TA ALPHAPROTEOBACTERIA PELAGIBACTER_UBIQUE_HTCC1002 24969 25045
GGCGGGGTAGCTCAGTC-GGTT-AGAGCGCAGGACTCATAAGCCTGAGGTCAGTGGTTCG
ATTCCACTTCCCGCTACCA
>NGTT_PEL_1HTCC1002_TA ALPHAPROTEOBACTERIA PELAGIBACTER_UBIQUE_HTCC1002 267514 267589
TCCTCGGTAGCTCAGTT-GGT--AGAGCAGTTGACTGTTAATCAATTGGTCGCAGGTTCG
AGTCCTGCCCGAGGAGCCA
>PTGG_PEL_2HTCC1002_TA ALPHAPROTEOBACTERIA PELAGIBACTER_UBIQUE_HTCC1002 223778 223702
CGGGGCGTAGCGCAGCCTGGT--AGCGCATCTGGTTTGGGACCAGAGGGTCGCAGGTTCA
AATCCTGCCGCCCCGACCA
>QTTG_PEL_1HTCC1002_TA ALPHAPROTEOBACTERIA PELAGIBACTER_UBIQUE_HTCC1002 777180 777253
TGGCCCATGGTGAAGT--GGT--ATCACATCTGTTTTTGGTACAGAG-ATCCGAGGTTCG
AATCCTTGTGGGCCAGCCA
>RACG_PEL_1HTCC1002_TA ALPHAPROTEOBACTERIA PELAGIBACTER_UBIQUE_HTCC1002 474927 475003
GGACCGCTGGCCAAATT-GGAT-AAGGCGCTCGGCTACGAACCGGGAGATTCCAGATTCG
AGTTCTGGGCGGTCCACCA
>RTCG_PEL_2HTCC1002_TA ALPHAPROTEOBACTERIA PELAGIBACTER_UBIQUE_HTCC1002 297023 296947
GCGCTTGTAGCTCAACT-GGAT-AGAGCGCCTGACTTCGGATCAGGAGGTTCTGGGTTCG
ACTCCTAGCAGGCGCACCA
>RTCT_PEL_2HTCC1002_TA ALPHAPROTEOBACTERIA PELAGIBACTER_UBIQUE_HTCC1002 273905 273829
GCGCTCTTAGCTCAGCT-GGAT-AGAGCATCGGTTTTCTAAACCGAGGGTCGGTGGTTCG
AGTCCACCAGAGCGCACCA
>SGCT_PEL_1HTCC1002_TA ALPHAPROTEOBACTERIA PELAGIBACTER_UBIQUE_HTCC1002 182387 182478
GGAAGAGTGGGTGAGA--GGCTGAAACCAGTCGTTTGCTAAATGACC---CGAGGGTTCG
AATCCCTCCTCTTCCGCCA
>SGGA_PEL_2HTCC1002_TA ALPHAPROTEOBACTERIA PELAGIBACTER_UBIQUE_HTCC1002 450221 450132
GGAGAGATGGCTGAGC--GGTTTAAAGCGCACGCTTGGAAAGTGTGT---CCAGGGTTCG
AATCCCTGTCTCTCCGCCA
>STGA_PEL_1HTCC1002_TA ALPHAPROTEOBACTERIA PELAGIBACTER_UBIQUE_HTCC1002 234581 234670
GGAGAGATGGCAGAGT--GGTTGAATGCACCGGTCTTGAAAACCGGC---CCTGAGTTCG
AATCTCAGTCTCTCCGCCA
>TGGT_PEL_1HTCC1002_TA ALPHAPROTEOBACTERIA PELAGIBACTER_UBIQUE_HTCC1002 429001 429074
GCCCCTATAGTTAAAT--GGC--ATAACATGTCCATGGTAAGGATAA-ATTTCAAGTTCG
ATTCTTGGTGGGGGCACCA
>TTGT_PEL_2HTCC1002_TA ALPHAPROTEOBACTERIA PELAGIBACTER_UBIQUE_HTCC1002 126363 126288
GCCCTTGTAGCTCAGCT-GGT--AGAGCAATTGATTTGTAATCAATAGGTCCGCGGTTCG
ACTCCGTGCGGGGGCACCA
>VGAC_PEL_1HTCC1002_TA ALPHAPROTEOBACTERIA PELAGIBACTER_UBIQUE_HTCC1002 850838 850912
GGGACTGTAGCTCAAT--AGT--AGAGTACTGCATTGACATTGCAGGGGTAGTTGGAGCG
TAACCAACCAGTCCCACCA
>VTAC_PEL_2HTCC1002_TA ALPHAPROTEOBACTERIA PELAGIBACTER_UBIQUE_HTCC1002 53672 53597
GGGCGGTTAGCTCAGTT-GGT--AGAGCATCTCGTTTACACCGAGGGGGTCAAAGGTTCG
AGTCCTTTACTGCCCACCA
>WCCA_PEL_1HTCC1002_TA ALPHAPROTEOBACTERIA PELAGIBACTER_UBIQUE_HTCC1002 128723 128798
AGGAGTGTAGCTCAATT-GGT--AGAGTGCCGGTCTCCAAAACCGGAGGTTGAGGGTTCG
ATTCCCTCCGCTCCTGCCA
>XCAT_PEL_5HTCC1002_TA ALPHAPROTEOBACTERIA PELAGIBACTER_UBIQUE_HTCC1002 322915 322991
CGCGGGGTGGAGCAGTCTGGT--AGCTCGTCAGGCTCATAACCTGAAGGTCGGCGGTTCA
AATCCGTCCCCCGCAACCA
>YGTA_PEL_1HTCC1002_TA ALPHAPROTEOBACTERIA PELAGIBACTER_UBIQUE_HTCC1002 127272 127357
GGAGGGGTTCCAGAGC--GGTCAAATGGGGCGGGCTGTAAACCCGTT-TTCGAAAGTTCG
AATCTTTCCCCCTCCACCA
