# Supplementary material for: tRNA Signatures Reveal a Polyphyletic Origin of SAR11 Strains among Alphaproteobacteria
Source: PLoS Comput Biol. 2014 Feb 27;10(2):e1003454. doi: 10.1371/journal.pcbi.1003454 (PMC3937112; doi:10.1371/journal.pcbi.1003454)
Supplement: Dataset S2 — Source code and data to reproduce Figures 3 and S2. (ZIP) [file pcbi.1003454.s002.zip › Source_data_and_methods_for_Figure_3_and_Supplementary_Figure_S2/HTCC1002aragorn.txt]

>tRNA-Asp(gtc) c[53507,53583]
gggggtgtagctcagttggttagagcgatcgcctgtcacgcgataggtcg
agggttcgagtcccttcactcccgcca
>tRNA-Val(tac) c[53597,53672]
gggcggttagctcagttggtagagcatctcgtttacaccgagggggtcaa
aggttcgagtcctttactgcccacca
>tRNA-Leu(tag) c[59619,59703]
gggcgaatggcggaattggtagacgcgctggtcttaggaaccagtatcgc
aagatgtgaaggttcgagtcctttttcgcctacca
>tRNA-Arg(tcg) c[296947,297023]
gcgcttgtagctcaactggatagagcgcctgacttcggatcaggaggttc
tgggttcgactcctagcaggcgcacca
>tRNA-Met(cat) [322915,322991]
cgcggggtggagcagtctggtagctcgtcaggctcataacctgaaggtcg
gcggttcaaatccgtcccccgcaacca
>tRNA-Ala(tgc) c[378345,378420]
gggggattagctcatctgggagagcgcctgatttgcattcaggaggtagc
aggttcgatccctgtatcctccacca
>tRNA-Ile(gat) c[378432,378508]
gggccggtagctcagttggttagagcacacccttgataagggtggggtcg
aaagttcgagtctttctcggcccacca
>tRNA-His(gtg) c[424197,424271]
gcctgggtggtgtaacggttagcacgaaagtttgtggaactttaagtttg
agttcgattctcagcccgggtacca
>tRNA-Phe(gaa) c[424808,424883]
ggccctgtagctcagttggtagagcatcggattgaaaatccgtgtgtcac
tggttcgagtccagttggggccacca
>tRNA-Thr(ggt) [429001,429074]
gcccctatagttaaatggcataacatgtccatggtaaggataaatttcaa
gttcgattcttggtgggggcacca
>tRNA-Ser(gga) c[450132,450221]
ggagagatggctgagcggtttaaagcgcacgcttggaaagtgtgtgtact
gttaaaggtacccagggttcgaatccctgtctctccgcca
>tRNA-Arg(acg) [474927,475003]
ggaccgctggccaaattggataaggcgctcggctacgaaccgggagattc
cagattcgagttctgggcggtccacca
>tRNA-Leu(caa) c[488543,488627]
gggcgagtggcggaactggtagacgcgcacgactcaaaatcgtgtttcgc
aagaagtgagagttcgattctctcttcgcccacca
>tRNA-Gly(gcc) [577371,577445]
gcgggtctagctcattggtagagcgaatcgttgccaacgattaggtagag
ggttcgattcccttgacccgctcca
>tRNA-Gln(ttg) [777180,777253]
tggcccatggtgaagtggtatcacatctgtttttggtacagagatccgag
gttcgaatccttgtgggccagcca
>tRNA-Val(gac) [850838,850912]
gggactgtagctcaatagtagagtactgcattgacattgcaggggtagtt
ggagcgtaaccaaccagtcccacca
>tRNA-Met(cat) [850979,851055]
gggcctgtagctcagttggttagagcagtacactcataatgtattggtcc
caggttcgagtcctggcgggcccacca
>tmRNA (Permuted) c[883421,883731]
cttttatagtaatagtgttggcttgccaactacgacgataaacgaatttc
gtaataaccattacggacgtgggggcagtacccaccacctccaccattta
caacttacgggggtgaaataggatcgacgggtgactaaaggctattcttt
cgttcgggattgttccaccgtaacgggctaaactttaaatgctgacgaaa
gttacgcacttgctgcataattaacttaggttaattatagaagcacggtc
tggggcaccgggtaacagaacgcccctacactatccttgattcattaatc
atagcaacagt
>tRNA-Met(cat) [24969,25045]
ggcggggtagctcagtcggttagagcgcaggactcataagcctgaggtca
gtggttcgattccacttcccgctacca
>tRNA-Leu(taa) [125415,125499]
gccctcgtggtgaaattggtagacacaacggacttaaaatccgtgccttt
ttggagtgccagttcgagtctggccgagggcacca
>tRNA-Thr(tgt) c[126288,126363]
gcccttgtagctcagctggtagagcaattgatttgtaatcaataggtccg
cggttcgactccgtgcgggggcacca
>tRNA-Tyr(gta) [127272,127357]
ggaggggttccagagcggtcaaatggggcgggctgtaaacccgttgactt
cggtcttcgaaagttcgaatctttccccctccacca
>tRNA-Gly(tcc) [127404,127477]
gcgggtgtagttcaatggtagaacgctagccttccaagctggatgtaaga
gttcgattctctttacccgctcca
>tRNA-Trp(cca) [128723,128798]
aggagtgtagctcaattggtagagtgccggtctccaaaaccggaggttga
gggttcgattccctccgctcctgcca
>tRNA-Ser(gct) [182387,182478]
ggaagagtgggtgagaggctgaaaccagtcgtttgctaaatgaccgtgcg
gggaaacttgtaccgagggttcgaatccctcctcttccgcca
>tRNA-Glu(ttc) c[219659,219733]
ggtcccttcgtctatcggttaggacagctggttttcatcctgcaaagggg
ggttcgattcccccagggaccgcca
>tRNA-Pro(tgg) c[223702,223778]
cggggcgtagcgcagcctggtagcgcatctggtttgggaccagagggtcg
caggttcaaatcctgccgccccgacca
>tRNA-Ser(tga) [234581,234670]
ggagagatggcagagtggttgaatgcaccggtcttgaaaaccggcaaagg
ggcaactctttcctgagttcgaatctcagtctctccgcca
>tRNA-Lys(ttt) c[238596,238671]
gggcccttagctcagttggtagagcaattcccttttaaggaatgggtcga
tggttcgagtccatcagggctcacca
>tRNA-Cys(gca) [267389,267462]
ggcatcgtggcggaatggttacgcagaggattgcaaatccttgtatccca
gttcgattctgggcgatgcctcca
>tRNA-Asn(gtt) [267514,267589]
tcctcggtagctcagttggtagagcagttgactgttaatcaattggtcgc
aggttcgagtcctgcccgaggagcca
>tRNA-Arg(tct) c[273829,273905]
gcgctcttagctcagctggatagagcatcggttttctaaaccgagggtcg
gtggttcgagtccaccagagcgcacca
