# Supplementary material for: tRNA Signatures Reveal a Polyphyletic Origin of SAR11 Strains among Alphaproteobacteria
Source: PLoS Comput Biol. 2014 Feb 27;10(2):e1003454. doi: 10.1371/journal.pcbi.1003454 (PMC3937112; doi:10.1371/journal.pcbi.1003454)
Supplement: Dataset S2 — Source code and data to reproduce Figures 3 and S2. (ZIP) [file pcbi.1003454.s002.zip › Source_data_and_methods_for_Figure_3_and_Supplementary_Figure_S2/HTCC1002tRNAScan-SE.txt]

Sequence		tRNA	Bounds	tRNA	Anti	Intron Bounds	Cove
Name	tRNA #	Begin	End	Type	Codon	Begin	End	Score
--------	------	----	------	----	-----	-----	----	------
638371090	1	322915	322991	Met	CAT	0	0	86.84
638371090	2	429001	429074	Thr	GGT	0	0	57.91
638371090	3	474927	475003	Arg	ACG	0	0	65.91
638371090	4	577371	577445	Gly	GCC	0	0	74.83
638371090	5	777180	777253	Gln	TTG	0	0	67.55
638371090	6	850838	850912	Val	GAC	0	0	41.04
638371090	7	850979	851055	Met	CAT	0	0	94.93
638371090	8	488627	488543	Leu	CAA	0	0	74.88
638371090	9	450221	450132	Ser	GGA	0	0	75.32
638371090	10	424883	424808	Phe	GAA	0	0	88.93
638371090	11	424271	424197	His	GTG	0	0	56.46
638371090	12	378508	378432	Ile	GAT	0	0	95.39
638371090	13	378420	378345	Ala	TGC	0	0	79.67
638371090	14	297023	296947	Arg	TCG	0	0	82.73
638371090	15	59703	59619	Leu	TAG	0	0	77.03
638371090	16	53672	53597	Val	TAC	0	0	90.26
638371090	17	53583	53507	Asp	GTC	0	0	95.42
638371091	1	24969	25045	Met	CAT	0	0	86.54
638371091	2	27609	27690	Met	CAT	0	0	37.35
638371091	3	125415	125499	Leu	TAA	0	0	70.17
638371091	4	127272	127357	Tyr	GTA	0	0	64.91
638371091	5	127404	127477	Gly	TCC	0	0	74.18
638371091	6	128723	128798	Trp	CCA	0	0	83.23
638371091	7	182387	182478	Ser	GCT	0	0	56.48
638371091	8	234581	234670	Ser	TGA	0	0	70.41
638371091	9	267389	267462	Cys	GCA	0	0	58.99
638371091	10	267514	267589	Asn	GTT	0	0	94.05
638371091	11	273905	273829	Arg	TCT	0	0	92.24
638371091	12	238671	238596	Lys	TTT	0	0	95.22
638371091	13	223778	223702	Pro	TGG	0	0	91.76
638371091	14	219733	219659	Glu	TTC	0	0	51.21
638371091	15	126363	126288	Thr	TGT	0	0	88.14
