# Supplementary material for: tRNA Signatures Reveal a Polyphyletic Origin of SAR11 Strains among Alphaproteobacteria
Source: PLoS Comput Biol. 2014 Feb 27;10(2):e1003454. doi: 10.1371/journal.pcbi.1003454 (PMC3937112; doi:10.1371/journal.pcbi.1003454)
Supplement: Dataset S2 — Source code and data to reproduce Figures 3 and S2. (ZIP) [file pcbi.1003454.s002.zip › Source_data_and_methods_for_Figure_3_and_Supplementary_Figure_S2/HTCC1062_aligned.fas]

>ATGC_PEL_1HTCC1062_TA ALPHAPROTEOBACTERIA PELAGIBACTER_UBIQUE_HTCC1062 513017 513092
GGGGGATTAGCTCAGCT-GGG--AGAGCGCCTGATTTGCATTCAGGAGGTCAGCGGTTCG
ATCCCGCTATCCTCCACCA
>CGCA_PEL_2HTCC1062_TA ALPHAPROTEOBACTERIA PELAGIBACTER_UBIQUE_HTCC1062 942610 942537
GGCATCGTGGCGGAAT--GGT--TACGCAGAGGATTGCAAATCCTTGTA-TCCCAGTTCG
ATTCTGGGCGATGCCTCCA
>DGTC_PEL_1HTCC1062_TA ALPHAPROTEOBACTERIA PELAGIBACTER_UBIQUE_HTCC1062 849245 849321
GGGGGTGTAGCTCAGTT-GGTT-AGAGCGATCGCCTGTCACGCGATAGGTCGAGGGTTCG
AGTCCCTTCACTCCCGCCA
>ETTC_PEL_1HTCC1062_TA ALPHAPROTEOBACTERIA PELAGIBACTER_UBIQUE_HTCC1062 990267 990341
GGTCCCTTCGTCTATC--GGTT-AGGACAGCTGGTTTTCATCCTGCAAA-GGGGGGTTCG
ATTCCCCCAGGGACCGCCA
>FGAA_PEL_1HTCC1062_TA ALPHAPROTEOBACTERIA PELAGIBACTER_UBIQUE_HTCC1062 466556 466631
GGCCCTGTAGCTCAGTT-GGT--AGAGCATCGGATTGAAAATCCGTGTGTCACTGGTTCG
AGTCCAGTTGGGGCCACCA
>GGCC_PEL_2HTCC1062_TA ALPHAPROTEOBACTERIA PELAGIBACTER_UBIQUE_HTCC1062 319645 319571
GCGGGTCTAGCTCATT--GGT--AGAGCGAATCGTTGCCAACGATTAGGTAGAGGGTTCG
ATTCCCTTGACCCGCTCCA
>GTCC_PEL_2HTCC1062_TA ALPHAPROTEOBACTERIA PELAGIBACTER_UBIQUE_HTCC1062 1086827 1086754
GCGGGTGTAGTTCAAT--GGT--AGAACGCTAGCCTTCCAAGCTGGATG-TAAGAGTTCG
ATTCTCTTTACCCGCTCCA
>HGTG_PEL_1HTCC1062_TA ALPHAPROTEOBACTERIA PELAGIBACTER_UBIQUE_HTCC1062 467168 467242
GCCTGCGTAGTATAAC--GGTT-AGTACGATAGTTTGTGGAACTATAGG-ATTTGGTTCG
ATTCCAAGCGCGGGTACCA
>IGAT_PEL_1HTCC1062_TA ALPHAPROTEOBACTERIA PELAGIBACTER_UBIQUE_HTCC1062 512931 513007
GGGCCGGTAGCTCAGTT-GGTT-AGAGCACACCCTTGATAAGGGTGGGGTCGAAAGTTCG
AGTCTTTCTCGGCCCACCA
>JCAT_PEL_6HTCC1062_TA ALPHAPROTEOBACTERIA PELAGIBACTER_UBIQUE_HTCC1062 41750 41674
GGGCCTGTAGCTCAGTT-GGTT-AGAGCAGTACACTCATAATGTATTGGTCCCAGGTTCG
AGTCCTGGCGGGCCCACCA
>KTTT_PEL_1HTCC1062_TA ALPHAPROTEOBACTERIA PELAGIBACTER_UBIQUE_HTCC1062 971328 971403
GGGCCCTTAGCTCAGTT-GGT--AGAGCAATTCCCTTTTAAGGAATGGGTCGATGGTTCG
AGTCCATCAGGGCTCACCA
>LCAA_PEL_1HTCC1062_TA ALPHAPROTEOBACTERIA PELAGIBACTER_UBIQUE_HTCC1062 408517 408601
GGGCGAGTGGCGGAACT-GGTA-GACGCGCACGACTCAAAATCGTGT-G-TGAGAGTTCG
ATTCTCTCTTCGCCCACCA
>LTAA_PEL_2HTCC1062_TA ALPHAPROTEOBACTERIA PELAGIBACTER_UBIQUE_HTCC1062 1088816 1088732
GCCCTCGTGGTGAAATT-GGTA-GACACAACGGACTTAAAATCCGTG-G-TGCCAGTTCG
AGTCTGGCCGAGGGCACCA
>LTAG_PEL_1HTCC1062_TA ALPHAPROTEOBACTERIA PELAGIBACTER_UBIQUE_HTCC1062 843125 843209
GGGCGAATGGCGGAATT-GGTA-GACGCGCTGGTCTTAGGAACCAGT-G-TGAAGGTTCG
AGTCCTTTTTCGCCTACCA
>MCAT_PEL_4HTCC1062_TA ALPHAPROTEOBACTERIA PELAGIBACTER_UBIQUE_HTCC1062 1166672 1166596
GGCGGGGTAGCTCAGTC-GGTT-AGAGCGCAGGACTCATAAGCCTGAGGTCAGTGGTTCG
ATTCCACTTCCCGCTACCA
>NGTT_PEL_2HTCC1062_TA ALPHAPROTEOBACTERIA PELAGIBACTER_UBIQUE_HTCC1062 942484 942409
TCCTCGGTAGCTCAGTT-GGT--AGAGCAGTTGACTGTTAATCAATTGGTCGCAGGTTCG
AGTCCTGCCCGAGGAGCCA
>PTGG_PEL_1HTCC1062_TA ALPHAPROTEOBACTERIA PELAGIBACTER_UBIQUE_HTCC1062 986221 986297
CGGGGCGTAGCGCAGCCTGGT--AGCGCATCTGGTTTGGGACCAGAGGGTCGCAGGTTCA
AATCCTGCCGCCCCGACCA
>QTTG_PEL_2HTCC1062_TA ALPHAPROTEOBACTERIA PELAGIBACTER_UBIQUE_HTCC1062 116224 116151
TGGCCCATGGTGAAGT--GGT--ATCACATCTGTTTTTGGTACAGAG-ATCCGAGGTTCG
AATCCTTGTGGGCCAGCCA
>RACG_PEL_2HTCC1062_TA ALPHAPROTEOBACTERIA PELAGIBACTER_UBIQUE_HTCC1062 415510 415434
GGACCGCTGGCCAAATT-GGAT-AAGGCGCTCGGCTACGAACCGGGAGATTCCAGATTCG
AGTTCTGGGCGGTCCACCA
>RTCG_PEL_1HTCC1062_TA ALPHAPROTEOBACTERIA PELAGIBACTER_UBIQUE_HTCC1062 594400 594476
GCGCTTGTAGCTCAACT-GGAT-AGAGCGCCTGACTTCGGATCAGGAGGTTCTGGGTTCG
ACTCCTAGCAGGCGCACCA
>RTCT_PEL_1HTCC1062_TA ALPHAPROTEOBACTERIA PELAGIBACTER_UBIQUE_HTCC1062 936095 936171
GCGCTCTTAGCTCAGCT-GGAT-AGAGCATCGGTTTTCTAAACCGAGGGTCGGTGGTTCG
AGTCCACCAGAGCGCACCA
>SGCT_PEL_2HTCC1062_TA ALPHAPROTEOBACTERIA PELAGIBACTER_UBIQUE_HTCC1062 1031844 1031753
GGAAGAGTGGGTGAGA--GGCTGAAACCAGTCGTTTGCTAAATGACC---CGAGGGTTCG
AATCCCTCCTCTTCCGCCA
>SGGA_PEL_1HTCC1062_TA ALPHAPROTEOBACTERIA PELAGIBACTER_UBIQUE_HTCC1062 440216 440305
GGAGAGATGGCTGAGC--GGTTTAAAGCGCACGCTTGGAAAGTGTGT---CCAGGGTTCG
AATCCCTGTCTCTCCGCCA
>STGA_PEL_2HTCC1062_TA ALPHAPROTEOBACTERIA PELAGIBACTER_UBIQUE_HTCC1062 975418 975329
GGAGAGATGGCAGAGC--GGTTGAATGCACCGGTCTTGAAAACCGGC---CCTGAGTTCG
AATCTCAGTCTCTCCGCCA
>TGGT_PEL_2HTCC1062_TA ALPHAPROTEOBACTERIA PELAGIBACTER_UBIQUE_HTCC1062 462438 462365
GCCCCTATAGTTAAAT--GGC--ATAACATGTCCATGGTAAGGATAA-ATTTCAAGTTCG
ATTCTTGGTGGGGGCACCA
>TTGT_PEL_1HTCC1062_TA ALPHAPROTEOBACTERIA PELAGIBACTER_UBIQUE_HTCC1062 1087868 1087943
GCCCTTGTAGCTCAGCT-GGT--AGAGCAATTGATTTGTAATCAATAGGTCCGCGGTTCG
ACTCCGTGCGGGGGCACCA
>VGAC_PEL_2HTCC1062_TA ALPHAPROTEOBACTERIA PELAGIBACTER_UBIQUE_HTCC1062 41891 41817
GGGACTGTAGCTCAAT--AGT--AGAGTACTGCATTGACATTGCAGGGGTAGTTGGAGCG
TAACCAACCAGTCCCACCA
>VTAC_PEL_1HTCC1062_TA ALPHAPROTEOBACTERIA PELAGIBACTER_UBIQUE_HTCC1062 849156 849231
GGGCGGTTAGCTCAGTT-GGT--AGAGCATCTCGTTTACACCGAGGGGGTCAAAGGTTCG
AGTCCTTTACTGCCCACCA
>WCCA_PEL_2HTCC1062_TA ALPHAPROTEOBACTERIA PELAGIBACTER_UBIQUE_HTCC1062 1085508 1085433
AGGAGTGTAGCTCAATT-GGT--AGAGTGCCGGTCTCCAAAACCGGAGGTTGAGGGTTCG
ATTCCCTCCGCTCCTGCCA
>XCAT_PEL_8HTCC1062_TA ALPHAPROTEOBACTERIA PELAGIBACTER_UBIQUE_HTCC1062 568508 568432
CGCGGGGTGGAGCAGTCTGGT--AGCTCGTCAGGCTCATAACCTGAAGGTCGGCGGTTCA
AATCCGTCCCCCGCAACCA
>YGTA_PEL_2HTCC1062_TA ALPHAPROTEOBACTERIA PELAGIBACTER_UBIQUE_HTCC1062 1086959 1086874
GGAGGGGTTCCAGAGC--GGTCAAATGGGGCGGGCTGTAAACCCGTT-TTCGAAAGTTCG
AATCTTTCCCCCTCCACCA
