# Supplementary material for: tRNA Signatures Reveal a Polyphyletic Origin of SAR11 Strains among Alphaproteobacteria
Source: PLoS Comput Biol. 2014 Feb 27;10(2):e1003454. doi: 10.1371/journal.pcbi.1003454 (PMC3937112; doi:10.1371/journal.pcbi.1003454)
Supplement: Dataset S2 — Source code and data to reproduce Figures 3 and S2. (ZIP) [file pcbi.1003454.s002.zip › Source_data_and_methods_for_Figure_3_and_Supplementary_Figure_S2/HTCC1062aragorn.txt]

>tmRNA (Permuted) [10241,10551]
cttttatagtaatagtgttggcttgccaactacgacgataaacgaatttc
gtaataaccattacggacgtgggggcagtacccaccacctccaccattta
caacttacgggggtgaaataggatcgacgggtgactaaaggctattcttt
cgttcgggattgttccaccgtaacgggctaaactttaaatgctgacgaaa
gttacgcacttgctgcataattaacttaggttaattttagaagcacggtc
tggggcaccgggtaacagaacgcccctactaatttacaaatttagttaga
tcaggtttaaa
>tRNA-Met(cat) c[41674,41750]
gggcctgtagctcagttggttagagcagtacactcataatgtattggtcc
caggttcgagtcctggcgggcccacca
>tRNA-Val(gac) c[41817,41891]
gggactgtagctcaatagtagagtactgcattgacattgcaggggtagtt
ggagcgtaaccaaccagtcccacca
>tRNA-Gln(ttg) c[116151,116224]
tggcccatggtgaagtggtatcacatctgtttttggtacagagatccgag
gttcgaatccttgtgggccagcca
>tRNA-Gly(gcc) c[319571,319645]
gcgggtctagctcattggtagagcgaatcgttgccaacgattaggtagag
ggttcgattcccttgacccgctcca
>tRNA-Leu(caa) [408517,408601]
gggcgagtggcggaactggtagacgcgcacgactcaaaatcgtgtttcgc
aagaagtgagagttcgattctctcttcgcccacca
>tRNA-Arg(acg) c[415434,415510]
ggaccgctggccaaattggataaggcgctcggctacgaaccgggagattc
cagattcgagttctgggcggtccacca
>tRNA-Ser(gga) [440216,440305]
ggagagatggctgagcggtttaaagcgcacgcttggaaagtgtgtgtact
gttaaaggtacccagggttcgaatccctgtctctccgcca
>tRNA-Thr(ggt) c[462365,462438]
gcccctatagttaaatggcataacatgtccatggtaaggataaatttcaa
gttcgattcttggtgggggcacca
>tRNA-Phe(gaa) [466556,466631]
ggccctgtagctcagttggtagagcatcggattgaaaatccgtgtgtcac
tggttcgagtccagttggggccacca
>tRNA-His(gtg) [467168,467242]
gcctgcgtagtataacggttagtacgatagtttgtggaactataggattt
ggttcgattccaagcgcgggtacca
>tRNA-Ile(gat) [512931,513007]
gggccggtagctcagttggttagagcacacccttgataagggtggggtcg
aaagttcgagtctttctcggcccacca
>tRNA-Ala(tgc) [513017,513092]
gggggattagctcagctgggagagcgcctgatttgcattcaggaggtcag
cggttcgatcccgctatcctccacca
>tRNA-Met(cat) c[568432,568508]
cgcggggtggagcagtctggtagctcgtcaggctcataacctgaaggtcg
gcggttcaaatccgtcccccgcaacca
>tRNA-Arg(tcg) [594400,594476]
gcgcttgtagctcaactggatagagcgcctgacttcggatcaggaggttc
tgggttcgactcctagcaggcgcacca
>tRNA-Leu(tag) [843125,843209]
gggcgaatggcggaattggtagacgcgctggtcttaggaaccagtattga
aagatgtgaaggttcgagtcctttttcgcctacca
>tRNA-Val(tac) [849156,849231]
gggcggttagctcagttggtagagcatctcgtttacaccgagggggtcaa
aggttcgagtcctttactgcccacca
>tRNA-Asp(gtc) [849245,849321]
gggggtgtagctcagttggttagagcgatcgcctgtcacgcgataggtcg
agggttcgagtcccttcactcccgcca
>tRNA-Arg(tct) [936095,936171]
gcgctcttagctcagctggatagagcatcggttttctaaaccgagggtcg
gtggttcgagtccaccagagcgcacca
>tRNA-Asn(gtt) c[942409,942484]
tcctcggtagctcagttggtagagcagttgactgttaatcaattggtcgc
aggttcgagtcctgcccgaggagcca
>tRNA-Cys(gca) c[942537,942610]
ggcatcgtggcggaatggttacgcagaggattgcaaatccttgtatccca
gttcgattctgggcgatgcctcca
>tRNA-Lys(ttt) [971328,971403]
gggcccttagctcagttggtagagcaattcccttttaaggaatgggtcga
tggttcgagtccatcagggctcacca
>tRNA-Ser(tga) c[975329,975418]
ggagagatggcagagcggttgaatgcaccggtcttgaaaaccggcaaagg
ggcaactctttcctgagttcgaatctcagtctctccgcca
>tRNA-Pro(tgg) [986221,986297]
cggggcgtagcgcagcctggtagcgcatctggtttgggaccagagggtcg
caggttcaaatcctgccgccccgacca
>tRNA-Glu(ttc) [990267,990341]
ggtcccttcgtctatcggttaggacagctggttttcatcctgcaaagggg
ggttcgattcccccagggaccgcca
>tRNA-Ser(gct) c[1031753,1031844]
ggaagagtgggtgagaggctgaaaccagtcgtttgctaaatgaccgtgcg
gggaaacttgtaccgagggttcgaatccctcctcttccgcca
>tRNA-Trp(cca) c[1085433,1085508]
aggagtgtagctcaattggtagagtgccggtctccaaaaccggaggttga
gggttcgattccctccgctcctgcca
>tRNA-Gly(tcc) c[1086754,1086827]
gcgggtgtagttcaatggtagaacgctagccttccaagctggatgtaaga
gttcgattctctttacccgctcca
>tRNA-Tyr(gta) c[1086874,1086959]
ggaggggttccagagcggtcaaatggggcgggctgtaaacccgttgactt
cggtcttcgaaagttcgaatctttccccctccacca
>tRNA-Thr(tgt) [1087868,1087943]
gcccttgtagctcagctggtagagcaattgatttgtaatcaataggtccg
cggttcgactccgtgcgggggcacca
>tRNA-Leu(taa) c[1088732,1088816]
gccctcgtggtgaaattggtagacacaacggacttaaaatccgtgccttt
ttggagtgccagttcgagtctggccgagggcacca
>tRNA-Met(cat) c[1166596,1166672]
ggcggggtagctcagtcggttagagcgcaggactcataagcctgaggtca
gtggttcgattccacttcccgctacca
