# Supplementary material for: tRNA Signatures Reveal a Polyphyletic Origin of SAR11 Strains among Alphaproteobacteria
Source: PLoS Comput Biol. 2014 Feb 27;10(2):e1003454. doi: 10.1371/journal.pcbi.1003454 (PMC3937112; doi:10.1371/journal.pcbi.1003454)
Supplement: Dataset S2 — Source code and data to reproduce Figures 3 and S2. (ZIP) [file pcbi.1003454.s002.zip › Source_data_and_methods_for_Figure_3_and_Supplementary_Figure_S2/HTCC1062tRNAScan-SE.txt]

Sequence		tRNA	Bounds	tRNA	Anti	Intron Bounds	Cove
Name	tRNA #	Begin	End	Type	Codon	Begin	End	Score
--------	------	----	------	----	-----	-----	----	------
637000375	1	408517	408601	Leu	CAA	0	0	74.88
637000375	2	440216	440305	Ser	GGA	0	0	75.32
637000375	3	466556	466631	Phe	GAA	0	0	88.93
637000375	4	467168	467242	His	GTG	0	0	53.22
637000375	5	512931	513007	Ile	GAT	0	0	95.39
637000375	6	513017	513092	Ala	TGC	0	0	91.63
637000375	7	594400	594476	Arg	TCG	0	0	82.73
637000375	8	843125	843209	Leu	TAG	0	0	74.67
637000375	9	849156	849231	Val	TAC	0	0	90.26
637000375	10	849245	849321	Asp	GTC	0	0	95.42
637000375	11	936095	936171	Arg	TCT	0	0	92.24
637000375	12	971328	971403	Lys	TTT	0	0	95.22
637000375	13	986221	986297	Pro	TGG	0	0	91.76
637000375	14	990267	990341	Glu	TTC	0	0	51.21
637000375	15	1087868	1087943	Thr	TGT	0	0	88.14
637000375	16	1166672	1166596	Met	CAT	0	0	86.54
637000375	17	1163277	1163196	Met	CAT	0	0	37.35
637000375	18	1088816	1088732	Leu	TAA	0	0	70.17
637000375	19	1086959	1086874	Tyr	GTA	0	0	64.91
637000375	20	1086827	1086754	Gly	TCC	0	0	74.18
637000375	21	1085508	1085433	Trp	CCA	0	0	83.23
637000375	22	1031844	1031753	Ser	GCT	0	0	56.48
637000375	23	975418	975329	Ser	TGA	0	0	69.56
637000375	24	942610	942537	Cys	GCA	0	0	58.99
637000375	25	942484	942409	Asn	GTT	0	0	94.05
637000375	26	568508	568432	Met	CAT	0	0	86.84
637000375	27	462438	462365	Thr	GGT	0	0	57.91
637000375	28	415510	415434	Arg	ACG	0	0	65.91
637000375	29	319645	319571	Gly	GCC	0	0	74.83
637000375	30	116224	116151	Gln	TTG	0	0	67.55
637000375	31	41891	41817	Val	GAC	0	0	41.04
637000375	32	41750	41674	Met	CAT	0	0	94.93
