# Supplementary material for: tRNA Signatures Reveal a Polyphyletic Origin of SAR11 Strains among Alphaproteobacteria
Source: PLoS Comput Biol. 2014 Feb 27;10(2):e1003454. doi: 10.1371/journal.pcbi.1003454 (PMC3937112; doi:10.1371/journal.pcbi.1003454)
Supplement: Dataset S2 — Source code and data to reproduce Figures 3 and S2. (ZIP) [file pcbi.1003454.s002.zip › Source_data_and_methods_for_Figure_3_and_Supplementary_Figure_S2/HTCC7211_aligned.fas]

>ATGC_PEL_2HTCC7211_TA ALPHAPROTEOBACTERIA PELAGIBACTER_UBIQUE_HTCC7211 47606 47531
GGGGGATTAGCTCAGCT-GGG--AGAGCGCCTGATTTGCATTCAGGAGGTCAGCGGTTCG
ATCCCGCTATCCTCCACCA
>CGCA_PEL_1HTCC7211_TA ALPHAPROTEOBACTERIA PELAGIBACTER_UBIQUE_HTCC7211 1009915 1009988
GGCAACGTGGCGGAAT--GGT--TACGCAGAGGATTGCAAATCCTTGTA-TCCCGGTTCG
ATTCCGGGCGTTGCCTCCA
>DGTC_PEL_2HTCC7211_TA ALPHAPROTEOBACTERIA PELAGIBACTER_UBIQUE_HTCC7211 1073167 1073091
GGGGGTGTAGCTCAGTT-GGTT-AGAGCGATCGCCTGTCACGCGATAGGTCGAGGGTTCG
AGTCCCTTCACTCCCGCCA
>ETTC_PEL_2HTCC7211_TA ALPHAPROTEOBACTERIA PELAGIBACTER_UBIQUE_HTCC7211 925299 925225
GGTCCCTTCGTCTATC--GGTT-AGGACAGCTGGTTTTCATCCTGCAAA-GGGGGGTTCG
ATTCCCCCAGGGACCGCCA
>FGAA_PEL_2HTCC7211_TA ALPHAPROTEOBACTERIA PELAGIBACTER_UBIQUE_HTCC7211 93001 92927
GCCTCGGTAGCTCAGG--AGT--AGAGCAGAGCCCTGAAAAGGCTTGTGTCGGAGGTGCG
AATCCTTCCCGAGGCACCA
>GGCC_PEL_1HTCC7211_TA ALPHAPROTEOBACTERIA PELAGIBACTER_UBIQUE_HTCC7211 249874 249948
GCGGGCATAGCTCAGT--GGT--AGAGCGTCTCGTTGCCAACGAGAAGGTCGAGGGTTCG
ACCCCCTTTGCCCGCTCCA
>GTCC_PEL_1HTCC7211_TA ALPHAPROTEOBACTERIA PELAGIBACTER_UBIQUE_HTCC7211 832047 832120
GCGGGTGTAGTTCAAT--GGT--AGAACGCTAGCCTTCCAAGCTGGATG-TAAGGGTTCG
ATTCCCTTTACCCGCTCCA
>HGTG_PEL_2HTCC7211_TA ALPHAPROTEOBACTERIA PELAGIBACTER_UBIQUE_HTCC7211 92400 92326
GCCTGGGTGGTGTAAC--GGTT-AGCACGAAAGTTTGTGGAACTTTAAG-TTTGAGTTCG
ATTCTCAGCCCGGGTACCA
>IGAT_PEL_2HTCC7211_TA ALPHAPROTEOBACTERIA PELAGIBACTER_UBIQUE_HTCC7211 47695 47619
GGGCCGGTAGCTCAGTT-GGTT-AGAGCACACCCTTGATAAGGGTGGGGTCGAAAGTTCG
AGTCTTTCTCGGCCCACCA
>JCAT_PEL_3HTCC7211_TA ALPHAPROTEOBACTERIA PELAGIBACTER_UBIQUE_HTCC7211 491121 491197
GGGCCTGTAGCTCAGTT-GGTT-AGAGCAGTACACTCATAATGTATTGGTCCCAGGTTCG
AGTCCTGGCGGGCCCACCA
>KTTT_PEL_2HTCC7211_TA ALPHAPROTEOBACTERIA PELAGIBACTER_UBIQUE_HTCC7211 944193 944118
GGGCCCTTAGCTCAGTT-GGT--AGAGCAATTCCCTTTTAAGGAATGGGTCGATGGTTCG
AGTCCATCAGGGCTCACCA
>LCAA_PEL_2HTCC7211_TA ALPHAPROTEOBACTERIA PELAGIBACTER_UBIQUE_HTCC7211 162110 162026
GGGCGAATGGCGGAACT-GGTA-GACGCGCACGACTCAAAATCGTGT-G-TGAGAGTTCG
ATTCTCTCTTCGCCCACCA
>LGAG_PEL_1HTCC7211_TA ALPHAPROTEOBACTERIA PELAGIBACTER_UBIQUE_HTCC7211 523894 523979
GCGGTCGTGCTGAAATT-GGTA-GACAGGCACGGTTGAGGGCCGTGT-A-TGAGAGTTCG
AGTCTCTCCGACCGCACCA
>LTAA_PEL_1HTCC7211_TA ALPHAPROTEOBACTERIA PELAGIBACTER_UBIQUE_HTCC7211 825515 825600
GCCCTCGTGGTGAAATT-GGTA-GACACAAAGGACTTAAAATCCTTG-AGTGCCAGTTCG
AGTCTGGCCGAGGGCACCA
>LTAG_PEL_2HTCC7211_TA ALPHAPROTEOBACTERIA PELAGIBACTER_UBIQUE_HTCC7211 1089533 1089449
GGGGCGATGGCGGAATT-GGTA-GACGCGTTGGTCTTAGGAACCAAT-G-TGAAGGTTCG
AGTCCTTTTCGCCCTACCA
>MCAT_PEL_5HTCC7211_TA ALPHAPROTEOBACTERIA PELAGIBACTER_UBIQUE_HTCC7211 720774 720850
GGCGGGGTAGCTCAGTT-GGTT-AGAGCGCAGGACTCATAAGCCTGAGGTCAGTGGTTCG
ATCCCACTTCCCGCTACCA
>NGTT_PEL_1HTCC7211_TA ALPHAPROTEOBACTERIA PELAGIBACTER_UBIQUE_HTCC7211 1010039 1010114
TCCTCGGTAGCTCAGTT-GGT--AGAGCAGTTGACTGTTAATCAATTGGTCGCAGGTTCG
AGTCCTGCCCGAGGAGCCA
>PTGG_PEL_2HTCC7211_TA ALPHAPROTEOBACTERIA PELAGIBACTER_UBIQUE_HTCC7211 929348 929272
CGGAGTGTAGCGCAGCCTGGT--AGCGCATCTGGTTTGGGACCAGAGGGTCGCAGGTTCG
AATCCTGCCACTCCGACCA
>QTTG_PEL_1HTCC7211_TA ALPHAPROTEOBACTERIA PELAGIBACTER_UBIQUE_HTCC7211 446735 446808
TGGGGCGTAGCCAAGC--GGT--AAGGCACTGGTTTTTGGTACCGGC-ATCCTAGGTTCG
AATCCTAGCGCCCCAGCCA
>RACG_PEL_1HTCC7211_TA ALPHAPROTEOBACTERIA PELAGIBACTER_UBIQUE_HTCC7211 148389 148465
GGACCGCTGGCCAAATT-GGAT-AAGGCGCTCGGCTACGAACCGGGAGATTCCAGATTCG
AGTTCTGGGCGGTCCACCA
>RTCG_PEL_2HTCC7211_TA ALPHAPROTEOBACTERIA PELAGIBACTER_UBIQUE_HTCC7211 1390510 1390434
GCGCTTGTAGCTCAACT-GGAT-AGAGCGCCTGACTTCGGATCAGGAGGTTCTGGGTTCG
ACTCCTAGCAGGCGCGCCA
>RTCT_PEL_2HTCC7211_TA ALPHAPROTEOBACTERIA PELAGIBACTER_UBIQUE_HTCC7211 1015453 1015377
GCGCCCTTAGCTCAGCT-GGAT-AGAGCATCGGTTTTCTAAACCGAGGGTCGGAGGTTCG
AATCCTCCAGGGCGCGCCA
>SGCT_PEL_1HTCC7211_TA ALPHAPROTEOBACTERIA PELAGIBACTER_UBIQUE_HTCC7211 886500 886591
GGAAGAGTGGGTGAGA--GGCTGAAACCAGTCGTTTGCTAAATGACC---CGAGGGTTCG
AATCCCTCCTCTTCCGCCA
>SGGA_PEL_2HTCC7211_TA ALPHAPROTEOBACTERIA PELAGIBACTER_UBIQUE_HTCC7211 118294 118205
GGAGAGGTGGCCGAGT--GGTTGAAGGCGCACGCTTGGAAAGCGTGTAT-CATGGGTTCG
AATCCCATTCTCTCCGCCA
>STGA_PEL_1HTCC7211_TA ALPHAPROTEOBACTERIA PELAGIBACTER_UBIQUE_HTCC7211 940114 940203
GGAGAGATGGCTGAGC--GGTTGAAAGCACCGGTCTTGAAAACCGGC---CCTGGGTTCG
AATCCCAGTCTCTCCGCCA
>TGGT_PEL_1HTCC7211_A ALPHAPROTEOBACTERIA PELAGIBACTER_UBIQUE_HTCC7211 97115 97188
GCTCCTATAGATAAAT--GGT--ATATCAAGTCATTGGTAATGACTAATTCCCTGG-TC-
AGTCAGGGTGGGAGCACCA
>TTGT_PEL_2HTCC7211_TA ALPHAPROTEOBACTERIA PELAGIBACTER_UBIQUE_HTCC7211 831010 830935
GCCCTTGTAGCTCAGTT-GGT--AGAGCAATTGATTTGTAATCAATAGGTCCGCGGTTCG
AATCCGTGCGGGGGCACCA
>VGAC_PEL_1HTCC7211_TA ALPHAPROTEOBACTERIA PELAGIBACTER_UBIQUE_HTCC7211 486850 486924
GGGCCGTTAGCTCAAT--AGT--AGAGTACTGCATTGACATTGCAGGGGTAGTTGGAGCG
TAACCAACACGGCCCACCA
>VTAC_PEL_2HTCC7211_TA ALPHAPROTEOBACTERIA PELAGIBACTER_UBIQUE_HTCC7211 1073256 1073181
GGGCGGTTAGCTCAGTT-GGT--AGAGCATCTCGTTTACACCGAGGGGGTCAAAGGTTCG
AGTCCTTTACCGCCCACCA
>WCCA_PEL_1HTCC7211_TA ALPHAPROTEOBACTERIA PELAGIBACTER_UBIQUE_HTCC7211 833368 833443
AGGAGTGTAGCTCAATT-GGT--AGAGCGCCGGTCTCCAAAACCGGAGGCTGAGGGTTCG
AGTCCCTCCGCTCCTGCCA
>XCAT_PEL_1HTCC7211_TA ALPHAPROTEOBACTERIA PELAGIBACTER_UBIQUE_HTCC7211 1416508 1416584
CGCGGGGTGGAGCAGTCTGGT--AGCTCGTCAGGCTCATAACCTGAAGGTCGGCGGTTCA
AATCCGTCCCCCGCAACCA
>YGTA_PEL_1HTCC7211_TA ALPHAPROTEOBACTERIA PELAGIBACTER_UBIQUE_HTCC7211 831916 832001
GGAGGGGTTCCAGAGC--GGTCAAATGGGGCGGGCTGTAAACCCGTT-TTCGAAAGTTCG
AATCTTTCCCCCTCCACCA
