# Supplementary material for: tRNA Signatures Reveal a Polyphyletic Origin of SAR11 Strains among Alphaproteobacteria
Source: PLoS Comput Biol. 2014 Feb 27;10(2):e1003454. doi: 10.1371/journal.pcbi.1003454 (PMC3937112; doi:10.1371/journal.pcbi.1003454)
Supplement: Dataset S2 — Source code and data to reproduce Figures 3 and S2. (ZIP) [file pcbi.1003454.s002.zip › Source_data_and_methods_for_Figure_3_and_Supplementary_Figure_S2/HTCC7211aragorn.txt]

>tRNA-Ala(tgc) c[47531,47606]
gggggattagctcagctgggagagcgcctgatttgcattcaggaggtcag
cggttcgatcccgctatcctccacca
>tRNA-Ile(gat) c[47619,47695]
gggccggtagctcagttggttagagcacacccttgataagggtggggtcg
aaagttcgagtctttctcggcccacca
>tRNA-His(gtg) c[92326,92400]
gcctgggtggtgtaacggttagcacgaaagtttgtggaactttaagtttg
agttcgattctcagcccgggtacca
>tRNA-Phe(gaa) c[92927,93001]
gcctcggtagctcaggagtagagcagagccctgaaaaggcttgtgtcgga
ggtgcgaatccttcccgaggcacca
>tRNA-Thr(ggt) [97115,97188]
gctcctatagataaatggtatatcaagtcattggtaatgactaattccct
ggtcagtacagggtgggagcacca
>tRNA-Ser(gga) c[118205,118294]
ggagaggtggccgagtggttgaaggcgcacgcttggaaagcgtgtaaagg
agcaatcctttcatgggttcgaatcccattctctccgcca
>tRNA-Arg(acg) [148389,148465]
ggaccgctggccaaattggataaggcgctcggctacgaaccgggagattc
cagattcgagttctgggcggtccacca
>tRNA-Leu(caa) c[162026,162110]
gggcgaatggcggaactggtagacgcgcacgactcaaaatcgtgtttcgt
aagaagtgagagttcgattctctcttcgcccacca
>tRNA-Gly(gcc) [249874,249948]
gcgggcatagctcagtggtagagcgtctcgttgccaacgagaaggtcgag
ggttcgaccccctttgcccgctcca
>tRNA-Gln(ttg) [446735,446808]
tggggcgtagccaagcggtaaggcactggtttttggtaccggcatcctag
gttcgaatcctagcgccccagcca
>tRNA-Val(gac) [486850,486924]
gggccgttagctcaatagtagagtactgcattgacattgcaggggtagtt
ggagcgtaaccaacacggcccacca
>tRNA-Met(cat) [491121,491197]
gggcctgtagctcagttggttagagcagtacactcataatgtattggtcc
caggttcgagtcctggcgggcccacca
>tRNA-Leu(gag) [523894,523979]
gcggtcgtgctgaaattggtagacaggcacggttgagggccgtgtggacc
tagtccatgagagttcgagtctctccgaccgcacca
>tRNA-Met(cat) [720774,720850]
ggcggggtagctcagttggttagagcgcaggactcataagcctgaggtca
gtggttcgatcccacttcccgctacca
>tRNA-Leu(taa) [825515,825600]
gccctcgtggtgaaattggtagacacaaaggacttaaaatccttgccgct
tgcggagtgccagttcgagtctggccgagggcacca
>tRNA-Thr(tgt) c[830935,831010]
gcccttgtagctcagttggtagagcaattgatttgtaatcaataggtccg
cggttcgaatccgtgcgggggcacca
>tRNA-Tyr(gta) [831916,832001]
ggaggggttccagagcggtcaaatggggcgggctgtaaacccgttgactt
cggtcttcgaaagttcgaatctttccccctccacca
>tRNA-Gly(tcc) [832047,832120]
gcgggtgtagttcaatggtagaacgctagccttccaagctggatgtaagg
gttcgattccctttacccgctcca
>tRNA-Trp(cca) [833368,833443]
aggagtgtagctcaattggtagagcgccggtctccaaaaccggaggctga
gggttcgagtccctccgctcctgcca
>tRNA-Ser(gct) [886500,886591]
ggaagagtgggtgagaggctgaaaccagtcgtttgctaaatgaccgtgcg
aggaaacttgtaccgagggttcgaatccctcctcttccgcca
>tRNA-Glu(ttc) c[925225,925299]
ggtcccttcgtctatcggttaggacagctggttttcatcctgcaaagggg
ggttcgattcccccagggaccgcca
>tRNA-Pro(tgg) c[929272,929348]
cggagtgtagcgcagcctggtagcgcatctggtttgggaccagagggtcg
caggttcgaatcctgccactccgacca
>tRNA-Ser(tga) [940114,940203]
ggagagatggctgagcggttgaaagcaccggtcttgaaaaccggcaaagg
ggcaactctttcctgggttcgaatcccagtctctccgcca
>tRNA-Lys(ttt) c[944118,944193]
gggcccttagctcagttggtagagcaattcccttttaaggaatgggtcga
tggttcgagtccatcagggctcacca
>tRNA-Cys(gca) [1009915,1009988]
ggcaacgtggcggaatggttacgcagaggattgcaaatccttgtatcccg
gttcgattccgggcgttgcctcca
>tRNA-Asn(gtt) [1010039,1010114]
tcctcggtagctcagttggtagagcagttgactgttaatcaattggtcgc
aggttcgagtcctgcccgaggagcca
>tRNA-Arg(tct) c[1015377,1015453]
gcgcccttagctcagctggatagagcatcggttttctaaaccgagggtcg
gaggttcgaatcctccagggcgcgcca
>tRNA-Asp(gtc) c[1073091,1073167]
gggggtgtagctcagttggttagagcgatcgcctgtcacgcgataggtcg
agggttcgagtcccttcactcccgcca
>tRNA-Val(tac) c[1073181,1073256]
gggcggttagctcagttggtagagcatctcgtttacaccgagggggtcaa
aggttcgagtcctttaccgcccacca
>tRNA-Leu(tag) c[1089449,1089533]
ggggcgatggcggaattggtagacgcgttggtcttaggaaccaatatttt
cggatgtgaaggttcgagtccttttcgccctacca
>tmRNA (Permuted) [1375394,1375702]
ttttatattaataatgttggttttccaactacgacgataaacgaatttcg
taataaccattgcggacgtgggggcagtacccaccacctccaccactaca
acttatgggggtgaactagattcgacggatgactaaaggctattctttcg
ttcgggattgttccaccgtgacgggctaatttataattgctaacgaaagt
tacgcacttgctgcctaattaactttgttaattaagtagacggggtccgg
ggcacctggcaacagaacgcccctaatcaatttatttttttaattctgct
tgtgctgca
>tRNA-Arg(tcg) c[1390434,1390510]
gcgcttgtagctcaactggatagagcgcctgacttcggatcaggaggttc
tgggttcgactcctagcaggcgcgcca
>tRNA-Met(cat) [1416508,1416584]
cgcggggtggagcagtctggtagctcgtcaggctcataacctgaaggtcg
gcggttcaaatccgtcccccgcaacca
