# Supplementary material for: tRNA Signatures Reveal a Polyphyletic Origin of SAR11 Strains among Alphaproteobacteria
Source: PLoS Comput Biol. 2014 Feb 27;10(2):e1003454. doi: 10.1371/journal.pcbi.1003454 (PMC3937112; doi:10.1371/journal.pcbi.1003454)
Supplement: Dataset S2 — Source code and data to reproduce Figures 3 and S2. (ZIP) [file pcbi.1003454.s002.zip › Source_data_and_methods_for_Figure_3_and_Supplementary_Figure_S2/HTCC7211tRNAScan-SE.txt]

Sequence		tRNA	Bounds	tRNA	Anti	Intron Bounds	Cove
Name	tRNA #	Begin	End	Type	Codon	Begin	End	Score
--------	------	----	------	----	-----	-----	----	------
647533618	1	148389	148465	Arg	ACG	0	0	65.91
647533618	2	249874	249948	Gly	GCC	0	0	88.28
647533618	3	446735	446808	Gln	TTG	0	0	69.37
647533618	4	486850	486924	Val	GAC	0	0	42.44
647533618	5	491121	491197	Met	CAT	0	0	94.93
647533618	6	523894	523979	Leu	GAG	0	0	56.76
647533618	7	720774	720850	Met	CAT	0	0	86.27
647533618	8	825515	825600	Leu	TAA	0	0	68.75
647533618	9	831916	832001	Tyr	GTA	0	0	64.91
647533618	10	832047	832120	Gly	TCC	0	0	76.99
647533618	11	833368	833443	Trp	CCA	0	0	83.92
647533618	12	886500	886591	Ser	GCT	0	0	58.06
647533618	13	940114	940203	Ser	TGA	0	0	76.96
647533618	14	1009915	1009988	Cys	GCA	0	0	63.92
647533618	15	1010039	1010114	Asn	GTT	0	0	94.05
647533618	16	1416508	1416584	Met	CAT	0	0	86.84
647533618	17	1390510	1390434	Arg	TCG	0	0	81.21
647533618	18	1089533	1089449	Leu	TAG	0	0	71.59
647533618	19	1073256	1073181	Val	TAC	0	0	94.10
647533618	20	1073167	1073091	Asp	GTC	0	0	95.42
647533618	21	1015453	1015377	Arg	TCT	0	0	94.67
647533618	22	944193	944118	Lys	TTT	0	0	95.22
647533618	23	929348	929272	Pro	TGG	0	0	90.12
647533618	24	925299	925225	Glu	TTC	0	0	51.21
647533618	25	831010	830935	Thr	TGT	0	0	92.26
647533618	26	162110	162026	Leu	CAA	0	0	78.91
647533618	27	118294	118205	Ser	GGA	0	0	73.89
647533618	28	93001	92927	Phe	GAA	0	0	70.22
647533618	29	92400	92326	His	GTG	0	0	56.46
647533618	30	47695	47619	Ile	GAT	0	0	95.39
647533618	31	47606	47531	Ala	TGC	0	0	91.63
