# Supplementary material for: tRNA Signatures Reveal a Polyphyletic Origin of SAR11 Strains among Alphaproteobacteria
Source: PLoS Comput Biol. 2014 Feb 27;10(2):e1003454. doi: 10.1371/journal.pcbi.1003454 (PMC3937112; doi:10.1371/journal.pcbi.1003454)
Supplement: Dataset S2 — Source code and data to reproduce Figures 3 and S2. (ZIP) [file pcbi.1003454.s002.zip › Source_data_and_methods_for_Figure_3_and_Supplementary_Figure_S2/HTCC9565aragorn.txt]

>tRNA-Arg(tcg) c[137726,137802]
gcgcttgtagctcaactggatagagtgcctgacttcgaatcaggaggttc
taggttcgactcctagcaggcgcacca
>tRNA-Met(cat) [163706,163782]
cgcggggtggagcagtctggtagctcgtcaggctcataacctgaaggtcg
gcggttcaaatccgtcccccgcaacca
>tRNA-Ala(tgc) c[225910,225985]
gggggattagctcatctgggagagcgcctgatttgcattcaggaggtagc
aggttcgatccctgtatcctccacca
>tRNA-Ile(gat) c[225997,226073]
gggccggtagctcagttggttagagcacacccttgataagggtggggtcg
aaagttcgagtctttctcggcccacca
>tRNA-His(gtg) c[272941,273015]
gcctgcgtagtataacggttagtacgatagtttgtggaactataggattt
ggttcgattccaagcgcgggtacca
>tRNA-Phe(gaa) c[273195,273270]
ggccctgtagctcagttggtagagcatcggattgaaaatccgtgtgtcac
tggttcgagtccagttggggccacca
>tRNA-Ser(gga) c[299305,299394]
ggagagatggccgagcggtttaaggcgcacgcttggaaagtgtgtgtact
gtcaaaggtaccgtgggttcgaatcccactctctccgcca
>tRNA-Arg(acg) [333223,333299]
ggaccgctggccaaattggataaggcgctcggctacgaaccgggagattc
cagattcgagttctgggcggtccacca
>tRNA-Leu(caa) c[340190,340274]
gggcgagtggcggaactggtagacgcgcacgactcaaaatcgtgtttcgc
aagaagtgagagttcgattctctcttcgcccacca
>tRNA-Gly(gcc) [427723,427797]
gcgggtctagctcattggtagagcgaatcgttgccaacgattaggtagag
ggttcgattcccttgacccgctcca
>tRNA-Gln(ttg) [637818,637891]
tggcccatggtgaagtggtatcacatctgtttttggtacagagatccgag
gttcgaatccttgtgggccagcca
>tRNA-Val(gac) [677114,677188]
gggccgttagctcaatagtagagtactgcattgacattgcaggggtagtt
ggagcgtaaccaacacggcccacca
>tRNA-Met(cat) [677253,677329]
gggcctgtagctcagttggttagagcagtacactcataatgtattggtcc
caggttcgagtcctggcgggcccacca
>tmRNA (Permuted) c[712840,713149]
gatctatattagttttgttggcttgccaactacgacgataaacgaatttc
gtaataaccattacggacgtgggggcagtacccaccacctccaccattgc
aacttatgggggtgaaacaggatcgacgggtgactaaaggctattctttc
gttcgggattgttccaccgtaacgggctaaactttaaatgctaacgaaag
ttacgctattgctgcataattaacttaggttaattatagaagcacggtcc
ggggcaccgggtaacagaacgccccttactttttttaaaatggaaaaaaa
aaataaaaaa
>tRNA-Leu(taa) [199494,199579]
gccctcgtggtgaaattggtagacacaaaggacttaaaatccttgccatt
tatggagtgccagttcgagtctggccgagggcacca
>tRNA-Thr(tgt) c[211545,211620]
gcccttgtagctcagctggtagagcaattgatttgtaatcaataggtccg
cggttcgactccgtgcgggggcacca
>tRNA-Tyr(gta) [218258,218343]
ggaggggttccagagcggtcaaatggggcgggctgtaaacccgttgactt
cggtcttcgaaagttcgaatctttccccctccacca
>tRNA-Gly(tcc) [218391,218464]
gcgggtgtagttcaatggtagaacgctagccttccaagctggatgtaaga
gttcgattctctttacccgctcca
>tRNA-Trp(cca) [219711,219786]
aggagtgtagctcaattggtagagcgccggtctccaaaaccggaggctga
gggttcgagtccctccgctcctgcca
>tRNA-Ser(gct) [273022,273113]
ggaagagtgggtgagaggctgaaaccagtcgtttgctaaatgaccgtgcg
gggaaacttgtaccgagggttcgaatccctcctcttccgcca
>tRNA-Glu(ttc) c[314297,314371]
ggtcccttcgtctatcggttaggacagctggttttcatcctgcaaagggg
ggttcgattcccccagggaccgcca
>tRNA-Pro(tgg) c[318345,318421]
cggggcgtagcgcagcctggtagcgcatctggtttgggaccagagggtcg
caggttcaaatcctgccgccccgacca
>tRNA-Ser(tga) [329219,329308]
ggagagatggcagagcggttgaatgcaccggtcttgaaaaccggcaaagg
ggcaactctttcctgagttcgaatctcagtctctccgcca
>tRNA-Lys(ttt) c[335004,335079]
gggcccttagctcagttggtagagcaattcccttttaaggaatgggtcga
tggttcgagtccatcagggctcacca
>tRNA-Cys(gca) [367937,368010]
ggcaacgtggcggaatggttacgcagaggattgcaaatccttgtatccca
gttcgattctgggcgttgcctcca
>tRNA-Asn(gtt) [368061,368136]
tcctcggtagctcagttggtagagcagttgactgttaatcaattggtcgc
aggttcgagtcctgcccgaggagcca
>tRNA-Arg(tct) c[373231,373307]
gcgctcttagctcagctggatagagcatcggttttctaaaccgagggtcg
gtggttcgagtccaccagagcgcacca
>tRNA-Asp(gtc) c[431217,431293]
gggggtgtagctcagttggttagagcgatcgcctgtcacgcgataggtcg
agggttcgagtcccttcactcccgcca
>tRNA-Val(tac) c[431307,431382]
gggcggttagctcagttggtagagcatctcgtttacaccgagggggtcaa
aggttcgagtcctttactgcccacca
>tRNA-Leu(tag) c[437471,437555]
gggcgaatggcggaattggtagacgcgctggtcttaggaaccagtattga
aagatgtgaaggttcgagtcctttttcgcctacca
>tRNA-Met(cat) c[471447,471523]
ggcggggtagctcagtcggttagagcgcaggactcataagcctgaggtca
gtggttcgattccacttcccgctacca
