# Supplementary material for: tRNA Signatures Reveal a Polyphyletic Origin of SAR11 Strains among Alphaproteobacteria
Source: PLoS Comput Biol. 2014 Feb 27;10(2):e1003454. doi: 10.1371/journal.pcbi.1003454 (PMC3937112; doi:10.1371/journal.pcbi.1003454)
Supplement: Dataset S2 — Source code and data to reproduce Figures 3 and S2. (ZIP) [file pcbi.1003454.s002.zip › Source_data_and_methods_for_Figure_3_and_Supplementary_Figure_S2/HTCC9565tRNAScan-SE.txt]

Sequence		tRNA	Bounds	tRNA	Anti	Intron Bounds	Cove
Name	tRNA #	Begin	End	Type	Codon	Begin	End	Score
--------	------	----	------	----	-----	-----	----	------
2503290285	1	163706	163782	Met	CAT	0	0	86.84
2503290285	2	333223	333299	Arg	ACG	0	0	65.91
2503290285	3	427723	427797	Gly	GCC	0	0	74.83
2503290285	4	637818	637891	Gln	TTG	0	0	67.55
2503290285	5	677114	677188	Val	GAC	0	0	42.44
2503290285	6	677253	677329	Met	CAT	0	0	94.93
2503290285	7	340274	340190	Leu	CAA	0	0	74.88
2503290285	8	299394	299305	Ser	GGA	0	0	73.99
2503290285	9	273270	273195	Phe	GAA	0	0	88.93
2503290285	10	273015	272941	His	GTG	0	0	53.22
2503290285	11	226073	225997	Ile	GAT	0	0	95.39
2503290285	12	225985	225910	Ala	TGC	0	0	79.67
2503290285	13	137802	137726	Arg	TCG	0	0	82.67
2503290286	1	199494	199579	Leu	TAA	0	0	67.68
2503290286	2	218258	218343	Tyr	GTA	0	0	64.91
2503290286	3	218391	218464	Gly	TCC	0	0	74.18
2503290286	4	219711	219786	Trp	CCA	0	0	83.92
2503290286	5	273022	273113	Ser	GCT	0	0	56.48
2503290286	6	329219	329308	Ser	TGA	0	0	69.56
2503290286	7	367937	368010	Cys	GCA	0	0	61.11
2503290286	8	368061	368136	Asn	GTT	0	0	94.05
2503290286	9	471523	471447	Met	CAT	0	0	86.54
2503290286	10	437555	437471	Leu	TAG	0	0	74.67
2503290286	11	431382	431307	Val	TAC	0	0	90.26
2503290286	12	431293	431217	Asp	GTC	0	0	95.42
2503290286	13	373307	373231	Arg	TCT	0	0	92.24
2503290286	14	335079	335004	Lys	TTT	0	0	95.22
2503290286	15	318421	318345	Pro	TGG	0	0	91.76
2503290286	16	314371	314297	Glu	TTC	0	0	51.21
2503290286	17	211620	211545	Thr	TGT	0	0	88.14
