# Supplementary material for: tRNA Signatures Reveal a Polyphyletic Origin of SAR11 Strains among Alphaproteobacteria
Source: PLoS Comput Biol. 2014 Feb 27;10(2):e1003454. doi: 10.1371/journal.pcbi.1003454 (PMC3937112; doi:10.1371/journal.pcbi.1003454)
Supplement: Dataset S2 — Source code and data to reproduce Figures 3 and S2. (ZIP) [file pcbi.1003454.s002.zip › Source_data_and_methods_for_Figure_3_and_Supplementary_Figure_S2/IMCC9063_aligned.fas]

>ATGC_PEL_2IMCC9063_TA ALPHAPROTEOBACTERIA PELAGIBACTER_UBIQUE_IMCC9063 109258 109183
GGGGGATTAGCTCAGCT-GGG--AGAGCGCCTGATTTGCATTCAGGAGGTCAGCGGTTCG
ATCCCGCTATCCTCCACCA
>CGCA_PEL_2IMCC9063_TA ALPHAPROTEOBACTERIA PELAGIBACTER_UBIQUE_IMCC9063 960787 960714
GGCCACGTGGCGGAAT--GGT--TACGCAGAGGATTGCAAATCCTTTTA-TTCCAGTTCG
ATTCTGGACGTGGCCTCCA
>DGTC_PEL_2IMCC9063_TA ALPHAPROTEOBACTERIA PELAGIBACTER_UBIQUE_IMCC9063 1096311 1096235
GGGGGTGTAGCTCAGTT-GGTT-AGAGCGCTGGCCTGTCACGCTAGAGGTCGCGAGTTCG
AGTCTCGTCACTCCCGCCA
>ETTC_PEL_1IMCC9063_TA ALPHAPROTEOBACTERIA PELAGIBACTER_UBIQUE_IMCC9063 993694 993768
GGTCCCTTCGTCTATC--GGTT-AGGACAGCTGGTTTTCATCCTGCAAA-GAGGGGTTCG
ATTCCCCTAGGGACCGCCA
>FGAA_PEL_1IMCC9063_TA ALPHAPROTEOBACTERIA PELAGIBACTER_UBIQUE_IMCC9063 565290 565365
GGTCTGATAGCTCAGTT-GGT--AGAGCAGAGCCCTGAAAAGGCTTGTGTCGGTGGTTCA
AGTCCACCTCAGACCACCA
>GGCC_PEL_2IMCC9063_TA ALPHAPROTEOBACTERIA PELAGIBACTER_UBIQUE_IMCC9063 354507 354433
GCGGGTCTAGCTCATT--GGT--AGAGCGAATCGTTGCCAACGATTAGGCAGAGGGTTCG
ATTCCCTTGACCCGCTCCA
>GTCC_PEL_2IMCC9063_TA ALPHAPROTEOBACTERIA PELAGIBACTER_UBIQUE_IMCC9063 1093466 1093393
GCGGGTGTAGTTCAAT--GGT--AGAACTCCAGCCTTCCAAGCTGGTTG-TGAGAGTTCG
ATTCTCTTCACCCGCTCCA
>HGTG_PEL_1IMCC9063_TA ALPHAPROTEOBACTERIA PELAGIBACTER_UBIQUE_IMCC9063 565529 565605
GCAGCTGTAGCTCAGTT-GGTT-AGAGCGCTGGTTTGTGGAACCAGATGTCGGTGGTTCG
AATCCACCCAGCTGTACCA
>IGAT_PEL_2IMCC9063_TA ALPHAPROTEOBACTERIA PELAGIBACTER_UBIQUE_IMCC9063 109348 109272
GGGCCGGTAGCTCAGTT-GGTT-AGAGCACACCCTTGATAAGGGTGGGGTCGAAAGTTCG
AGTCTTTCTCGGCCCACCA
>JCAT_PEL_3IMCC9063_TA ALPHAPROTEOBACTERIA PELAGIBACTER_UBIQUE_IMCC9063 659732 659808
GGGCCTGTAGCTCAGTT-GGTT-AGAGCCCCCCGCTCATAACGGGGTTGTCCGGGGTTCA
AATCCCTGCGGGCCCACCA
>KTTT_PEL_1IMCC9063_TA ALPHAPROTEOBACTERIA PELAGIBACTER_UBIQUE_IMCC9063 1010481 1010556
GGGCCCTTAGCTCAGTC-GGT--AGAGCAATTCCCTTTTAAGGAATGGGTCGCAAGTTCG
AATCTTGCAGGGCTCACCA
>LCAA_PEL_1IMCC9063_TA ALPHAPROTEOBACTERIA PELAGIBACTER_UBIQUE_IMCC9063 464086 464171
GCGGATGTGGTGGAAT--GGTA-GACACGTCAGACTCAAAATCTGAT-G-TAACGGTTCA
AGTCCGTTCATCCGCACCA
>LGAG_PEL_1IMCC9063_TA ALPHAPROTEOBACTERIA PELAGIBACTER_UBIQUE_IMCC9063 882772 882857
GCGGCCATGCTGGAATT-GGTA-GACAGGTACGGTTGAGGGCCGTATGTGTGAGAGTTCA
AGTCTCTCTGGCCGCACCA
>LTAA_PEL_2IMCC9063_TA ALPHAPROTEOBACTERIA PELAGIBACTER_UBIQUE_IMCC9063 1107552 1107468
GCCCTCGTGGTGGAAT--GGTA-GACACAAAGGACTTAAAATCCTTG-AGTGCCGGTTCG
AGTCCGGCCGAGGGCACCA
>LTAG_PEL_2IMCC9063_TA ALPHAPROTEOBACTERIA PELAGIBACTER_UBIQUE_IMCC9063 1102467 1102384
GCGGAAGTGGCGGAAT--GGTA-GACGCGCTGGTCTTAGAAACCAGT-G-TGAAGGTTCA
AGTCCTTTCTTCCGCACCA
>MCAT_PEL_5IMCC9063_TA ALPHAPROTEOBACTERIA PELAGIBACTER_UBIQUE_IMCC9063 770812 770888
GGCGGGGTAGCTCAGGT-GGTT-AGAGCGCAGCACTCATAACGCTGAGGTCGGCAGTTCA
AGTCTGCCTCCCGCTACCA
>NGTT_PEL_2IMCC9063_TA ALPHAPROTEOBACTERIA PELAGIBACTER_UBIQUE_IMCC9063 960668 960593
TCCTCGATAGCTCAGTT-GGT--AGAGCAGTTGACTGTTAATCAATTGGTCGCAGGTTCG
AGTCCTGCTCGAGGAGCCA
>PTGG_PEL_1IMCC9063_TA ALPHAPROTEOBACTERIA PELAGIBACTER_UBIQUE_IMCC9063 995596 995672
CGGGGTGTAGCGCAGCCTGGT--AGCGCATCTGCTTTGGGAGCAGAGGGTCCGCGGTTCG
AATCCGTGCACCCCGACCA
>QTTG_PEL_1IMCC9063_TA ALPHAPROTEOBACTERIA PELAGIBACTER_UBIQUE_IMCC9063 626786 626859
TGGGGCTTAGCCAAGC--GGT--AAGGCAGCGGTTTTTGATACCGCC-ATCCCAGGTTCG
ATCCCTGGAGCCCCAGCCA
>RACG_PEL_2IMCC9063_TA ALPHAPROTEOBACTERIA PELAGIBACTER_UBIQUE_IMCC9063 174324 174248
GCGCTCGTAGATCAACT-GGAT-AGATCGTCTGATTACGAATCAGAAGGTTAGGGGTTCG
AATCCCTTCGAGCGCACCA
>RTCG_PEL_2IMCC9063_TA ALPHAPROTEOBACTERIA PELAGIBACTER_UBIQUE_IMCC9063 1251401 1251327
GGTCTTGTAGTGAAAT--GGAT-ATCATTCTTGTCTTCGAAACAAGC-GTTTTAGGTTCG
AATCCTAACAGGACCACCA
>RTCT_PEL_1IMCC9063_TA ALPHAPROTEOBACTERIA PELAGIBACTER_UBIQUE_IMCC9063 950013 950089
GCGCTCTTAGCTCAGCT-GGAT-AGAGCATCGGTTTTCTAAACCGAGGGTCGGTGGTTCG
AGTCCACCAGAGCGCACCA
>SGCT_PEL_1IMCC9063_TA ALPHAPROTEOBACTERIA PELAGIBACTER_UBIQUE_IMCC9063 980839 980930
GGTTAGGTGGGTGAGA--GGCTGAAACCAGTCGTTTGCTAAATGACC---CGAGGGTTCG
AATCCCTCCCTGACCGCCA
>SGGA_PEL_1IMCC9063_TA ALPHAPROTEOBACTERIA PELAGIBACTER_UBIQUE_IMCC9063 550510 550599
GGAGAGATGTGAGAGT--GGTTTAATCAGCACGCTTGGAAAGTGTGTAT-CGAGGGTTCG
AATCCCTCTCTCTCCGCCA
>STGA_PEL_2IMCC9063_TA ALPHAPROTEOBACTERIA PELAGIBACTER_UBIQUE_IMCC9063 981812 981725
GGAGGGATGGGAGAGT--GGTTTAATCCAGCGGTCTTGAAAACCGCCGC-CGTGAGTTCG
AATCTCACTCCCTCTGCCA
>TGGT_PEL_2IMCC9063_TA ALPHAPROTEOBACTERIA PELAGIBACTER_UBIQUE_IMCC9063 559872 559797
GCCCACATAGCTCAGTT-GGT--AGAGCACGTCCATGGTAAGGACGGGGTCATCAGTTCG
ATTCTGGTTGTGGGCACCA
>TTGT_PEL_1IMCC9063_TA ALPHAPROTEOBACTERIA PELAGIBACTER_UBIQUE_IMCC9063 890564 890639
GCCCCCTTAGCTCATTT-GGT--AGAGCAATTGATTTGTAATCAATAGGTGATCTGTTCG
AATCAGATAGGGGGCACCA
>VGAC_PEL_1IMCC9063_A ALPHAPROTEOBACTERIA PELAGIBACTER_UBIQUE_IMCC9063 22566 22492
GGAACTGTAGCTCAAA--AGT--AGAGTACTCCGTTGACATCGGAGGGGTAGTGGG----
AGCCCCACCAGTTCCACCA
>VTAC_PEL_2IMCC9063_TA ALPHAPROTEOBACTERIA PELAGIBACTER_UBIQUE_IMCC9063 1096393 1096318
GGGCGATTAGCTCAGTT-GGT--AGAGCATCTCGTTTACACCGAGAGGGTCGGGAGTTCG
AGTCTCTCATCGCCCACCA
>WCCA_PEL_2IMCC9063_TA ALPHAPROTEOBACTERIA PELAGIBACTER_UBIQUE_IMCC9063 1092149 1092074
AGGAGTGTAGCTCAACT-GGT--AGAGCGCCGGTCTCCAAAACCGGAGGCTGTGGGTTCA
AGTCCCTCCACTCCTGCCA
>XCAT_PEL_1IMCC9063_TA ALPHAPROTEOBACTERIA PELAGIBACTER_UBIQUE_IMCC9063 22395 22471
CGCGGGGTGGAGCAGTCTGGT--AGCTCGTCAGGCTCATAACCTGAAGGTCCTTGGTTCA
AATCCAAGCCCCGCAACCA
>YGTA_PEL_2IMCC9063_TA ALPHAPROTEOBACTERIA PELAGIBACTER_UBIQUE_IMCC9063 1093657 1093572
GGAGGGATACCAAAGCA-GTCA-AATGGGGCGGGCTGTAAACCCGCT-TTCGAAGGTGCG
AATCCTTCTCCCTCCACCA
