# Supplementary material for: tRNA Signatures Reveal a Polyphyletic Origin of SAR11 Strains among Alphaproteobacteria
Source: PLoS Comput Biol. 2014 Feb 27;10(2):e1003454. doi: 10.1371/journal.pcbi.1003454 (PMC3937112; doi:10.1371/journal.pcbi.1003454)
Supplement: Dataset S2 — Source code and data to reproduce Figures 3 and S2. (ZIP) [file pcbi.1003454.s002.zip › Source_data_and_methods_for_Figure_3_and_Supplementary_Figure_S2/IMCC9063aragorn.txt]

>tmRNA (Permuted) [10368,10677]
ttttatattattgatgttggttttccaactataacgataaacgaaattcg
taataaacattttggaccagggggcggtaccctgcacctccaccatttac
aactcatgggggtgaaataggctcgacagatgtctaaaagcttttctttc
gttcagtattgttccgctgtgacgggctacattttaaatgctaacgaaag
ttacgctattgctgcttaattaacttcggttaattaaaaagcaggggtcc
ggggcaccttgcaacagaacgccccactcatttgttaatttagtttgcgg
catcaacgtt
>tRNA-Met(cat) [22395,22471]
cgcggggtggagcagtctggtagctcgtcaggctcataacctgaaggtcc
ttggttcaaatccaagccccgcaacca
>tRNA-Val(gac) c[22492,22566]
ggaactgtagctcaaaagtagagtactccgttgacatcggaggggtagtg
ggagcgttacccaccagttccacca
>tRNA-Ala(tgc) c[109183,109258]
gggggattagctcagctgggagagcgcctgatttgcattcaggaggtcag
cggttcgatcccgctatcctccacca
>tRNA-Ile(gat) c[109272,109348]
gggccggtagctcagttggttagagcacacccttgataagggtggggtcg
aaagttcgagtctttctcggcccacca
>tRNA-Arg(acg) c[174248,174324]
gcgctcgtagatcaactggatagatcgtctgattacgaatcagaaggtta
ggggttcgaatcccttcgagcgcacca
>tRNA-Gly(gcc) c[354433,354507]
gcgggtctagctcattggtagagcgaatcgttgccaacgattaggcagag
ggttcgattcccttgacccgctcca
>tRNA-Leu(caa) [464086,464171]
gcggatgtggtggaatggtagacacgtcagactcaaaatctgatgcgcgc
aagtgtgtaacggttcaagtccgttcatccgcacca
>tRNA-Ser(gga) [550510,550599]
ggagagatgtgagagtggtttaatcagcacgcttggaaagtgtgtaaact
gtcaaaagtttcgagggttcgaatccctctctctccgcca
>tRNA-Thr(ggt) c[559797,559872]
gcccacatagctcagttggtagagcacgtccatggtaaggacggggtcat
cagttcgattctggttgtgggcacca
>tRNA-Phe(gaa) [565290,565365]
ggtctgatagctcagttggtagagcagagccctgaaaaggcttgtgtcgg
tggttcaagtccacctcagaccacca
>tRNA-His(gtg) [565529,565605]
gcagctgtagctcagttggttagagcgctggtttgtggaaccagatgtcg
gtggttcgaatccacccagctgtacca
>tRNA-Gln(ttg) [626786,626859]
tggggcttagccaagcggtaaggcagcggtttttgataccgccatcccag
gttcgatccctggagccccagcca
>tRNA-Met(cat) [659732,659808]
gggcctgtagctcagttggttagagccccccgctcataacggggttgtcc
ggggttcaaatccctgcgggcccacca
>tRNA-Met(cat) [770812,770888]
ggcggggtagctcaggtggttagagcgcagcactcataacgctgaggtcg
gcagttcaagtctgcctcccgctacca
>tRNA-Leu(gag) [882772,882857]
gcggccatgctggaattggtagacaggtacggttgagggccgtatgagct
ttgcttgtgagagttcaagtctctctggccgcacca
>tRNA-Thr(tgt) [890564,890639]
gcccccttagctcatttggtagagcaattgatttgtaatcaataggtgat
ctgttcgaatcagatagggggcacca
>tRNA-Arg(tct) [950013,950089]
gcgctcttagctcagctggatagagcatcggttttctaaaccgagggtcg
gtggttcgagtccaccagagcgcacca
>tRNA-Asn(gtt) c[960593,960668]
tcctcgatagctcagttggtagagcagttgactgttaatcaattggtcgc
aggttcgagtcctgctcgaggagcca
>tRNA-Cys(gca) c[960714,960787]
ggccacgtggcggaatggttacgcagaggattgcaaatccttttattcca
gttcgattctggacgtggcctcca
>tRNA-Ser(gct) [980839,980930]
ggttaggtgggtgagaggctgaaaccagtcgtttgctaaatgaccttacg
agtaacatcgtaacgagggttcgaatccctccctgaccgcca
>tRNA-Ser(tga) c[981725,981812]
ggagggatgggagagtggtttaatccagcggtcttgaaaaccgccgtacc
gcaaggtaccgtgagttcgaatctcactccctctgcca
>tRNA-Glu(ttc) [993694,993768]
ggtcccttcgtctatcggttaggacagctggttttcatcctgcaaagagg
ggttcgattcccctagggaccgcca
>tRNA-Pro(tgg) [995596,995672]
cggggtgtagcgcagcctggtagcgcatctgctttgggagcagagggtcc
gcggttcgaatccgtgcaccccgacca
>tRNA-Lys(ttt) [1010481,1010556]
gggcccttagctcagtcggtagagcaattcccttttaaggaatgggtcgc
aagttcgaatcttgcagggctcacca
>tRNA-Trp(cca) c[1092074,1092149]
aggagtgtagctcaactggtagagcgccggtctccaaaaccggaggctgt
gggttcaagtccctccactcctgcca
>tRNA-Gly(tcc) c[1093393,1093466]
gcgggtgtagttcaatggtagaactccagccttccaagctggttgtgaga
gttcgattctcttcacccgctcca
>tRNA-Tyr(gta) c[1093572,1093657]
ggagggataccaaagcagtcaaatggggcgggctgtaaacccgctggctc
cggccttcgaaggtgcgaatccttctccctccacca
>tRNA-Asp(gtc) c[1096235,1096311]
gggggtgtagctcagttggttagagcgctggcctgtcacgctagaggtcg
cgagttcgagtctcgtcactcccgcca
>tRNA-Val(tac) c[1096318,1096393]
gggcgattagctcagttggtagagcatctcgtttacaccgagagggtcgg
gagttcgagtctctcatcgcccacca
>tRNA-Leu(tag) c[1102384,1102467]
gcggaagtggcggaatggtagacgcgctggtcttagaaaccagtgaggca
actcgtgaaggttcaagtcctttcttccgcacca
>tRNA-Leu(taa) c[1107468,1107552]
gccctcgtggtggaatggtagacacaaaggacttaaaatccttgcacttc
ggtgagtgccggttcgagtccggccgagggcacca
>tRNA-Arg(tcg) c[1251327,1251401]
ggtcttgtagtgaaatggatatcattcttgtcttcgaaacaagcgtttta
ggttcgaatcctaacaggaccacca
