# Supplementary material for: tRNA Signatures Reveal a Polyphyletic Origin of SAR11 Strains among Alphaproteobacteria
Source: PLoS Comput Biol. 2014 Feb 27;10(2):e1003454. doi: 10.1371/journal.pcbi.1003454 (PMC3937112; doi:10.1371/journal.pcbi.1003454)
Supplement: Dataset S2 — Source code and data to reproduce Figures 3 and S2. (ZIP) [file pcbi.1003454.s002.zip › Source_data_and_methods_for_Figure_3_and_Supplementary_Figure_S2/IMCC9063tRNAScan-SE.txt]

Sequence		tRNA	Bounds	tRNA	Anti	Intron Bounds	Cove
Name	tRNA #	Begin	End	Type	Codon	Begin	End	Score
--------	------	----	------	----	-----	-----	----	------
2505679264	1	22395	22471	Met	CAT	0	0	83.65
2505679264	2	464086	464171	Leu	CAA	0	0	75.04
2505679264	3	550510	550599	Ser	GGA	0	0	59.30
2505679264	4	565290	565365	Phe	GAA	0	0	88.59
2505679264	5	565529	565605	His	GTG	0	0	91.39
2505679264	6	626786	626859	Gln	TTG	0	0	71.74
2505679264	7	659732	659808	Met	CAT	0	0	90.57
2505679264	8	770812	770888	Met	CAT	0	0	82.67
2505679264	9	882772	882857	Leu	GAG	0	0	58.65
2505679264	10	890564	890639	Thr	TGT	0	0	78.76
2505679264	11	950013	950089	Arg	TCT	0	0	92.24
2505679264	12	980839	980930	Ser	GCT	0	0	52.91
2505679264	13	993694	993768	Glu	TTC	0	0	50.37
2505679264	14	995596	995672	Pro	TGG	0	0	89.86
2505679264	15	1010481	1010556	Lys	TTT	0	0	92.65
2505679264	16	1251401	1251327	Arg	TCG	0	0	60.55
2505679264	17	1107552	1107468	Leu	TAA	0	0	66.72
2505679264	18	1102467	1102384	Leu	TAG	0	0	75.91
2505679264	19	1096393	1096318	Val	TAC	0	0	95.27
2505679264	20	1096311	1096235	Asp	GTC	0	0	90.81
2505679264	21	1093657	1093572	Tyr	GTA	0	0	59.26
2505679264	22	1093466	1093393	Gly	TCC	0	0	79.53
2505679264	23	1092149	1092074	Trp	CCA	0	0	80.09
2505679264	24	981812	981725	Ser	TGA	0	0	65.01
2505679264	25	960787	960714	Cys	GCA	0	0	60.24
2505679264	26	960668	960593	Asn	GTT	0	0	93.26
2505679264	27	559872	559797	Thr	GGT	0	0	87.44
2505679264	28	354507	354433	Gly	GCC	0	0	70.25
2505679264	29	174324	174248	Arg	ACG	0	0	83.14
2505679264	30	109348	109272	Ile	GAT	0	0	95.39
2505679264	31	109258	109183	Ala	TGC	0	0	91.63
2505679264	32	22566	22492	Pseudo	GAC	0	0	36.19
