# Supplementary material for: tRNA Signatures Reveal a Polyphyletic Origin of SAR11 Strains among Alphaproteobacteria
Source: PLoS Comput Biol. 2014 Feb 27;10(2):e1003454. doi: 10.1371/journal.pcbi.1003454 (PMC3937112; doi:10.1371/journal.pcbi.1003454)
Supplement: Dataset S2 — Source code and data to reproduce Figures 3 and S2. (ZIP) [file pcbi.1003454.s002.zip › Source_data_and_methods_for_Figure_3_and_Supplementary_Figure_S2/logofun_classifier_unique]

#!/usr/bin/perl -w

use Set::Scalar;
use Bio::SeqIO;

($prefix1,$prefix2,$seqfile) = @ARGV;
@states = qw/A G C T -/;
  
$maxcoord = -1000; # THE MAXIMUM COORDINATE

foreach my $prefix ($prefix1, $prefix2) {
  foreach my $state (@states) {
    $file = join '', $prefix,"_",$state,".eps";
    open (FILE,$file) or die "Cannot open file $file\n";
    while (<FILE>) {
      if (/^\/barbits -?([\d\.]+)/) {
	$maxbits = $1;   # THE MAXIMUM BITS OF THE LOGO GRAPH
      }
      elsif (/^\/barheight +([\d\.]+)/) {
	$maxheight = $1; # THE HEIGHT IN CENTIMETERS OF THE MAXIMUM BITS
      }
      elsif (/numbering \{\((\d+)\)/) {
	$coord = $1;     # THE GRAPH X-COORDINATE 
	if ($coord > $maxcoord) {
	  $maxcoord = $coord;
	}
      }
      elsif (/^ ([\d\.]+) \((\w)\)/) {
	($ht,$aa) = ($1,$2); # HEIGHT OF LETTER AND ITS SYMBOL
	$totalht += $ht;     # TOTAL HEIGHT OF STACK CALCULATED FROM SYMBOL HEIGHTS
	push @{ $aas{$prefix}{$coord}{$state} },$aa; ## STORES BOTH WHICH CLASSES AND IMPLICITLY, THEIR ORDER
	$ht{$prefix}{$aa} = $ht; # HEIGHT OF STATE
      }
      elsif (/\%\%EndProlog/) {
	$datastart = 1;
      }
      elsif ($datastart and /^grestore$/){ #END OF STACK
	$bits = ($totalht / $maxheight) * $maxbits; # TOTAL BITS IN STACK  
	foreach my $aa (@{ $aas{$prefix}{$coord}{$state} }) { # FOR EACH AA IN STACK
	  $bits{$prefix}{$aa}{$coord}{$state} = $bits; 
	  $fht{$prefix}{$aa}{$coord}{$state} = $ht{$prefix}{$aa} / $totalht; # FRACTIONAL HEIGHT OF LETTER
	  $totalbits{$prefix}{$aa} += $bits;
	}
	$aaset{$prefix}{$coord}{$state} = Set::Scalar->new(@{ $aas{$prefix}{$coord}{$state} }); # SET OF LETTERS IN STACK (COULD USE THRESHHOLD) 
	$totalht = 0;
	$ht = ();
      }
    }
    close FILE;
  }
}


$IN = Bio::SeqIO->new(-file => $seqfile, '-format' => fasta);
while (my $seq = $IN->next_seq()) {
  my @seq = split //,$seq->seq;
  my $id = $seq->id;
##section to only consider unique sequences in clade scores
  my @descrip = split / /,$seq->desc;
  my $species = $descrip[3];
  next if exists($seen{$species}{$seq->seq});
  $seen{$species}{$seq->seq} = 1;
##
  $id =~ /^(\w)/;
  my $aa = $1;
  foreach my $scoord (0..$#seq) {
    next unless ($seq[$scoord] =~ /[ACGT]/); ## SKIP GAPS
    foreach my $prefix ($prefix1,$prefix2) {
      next unless exists $bits{$prefix}{$aa}{$scoord}{$seq[$scoord]};
      $sp{$prefix} += $bits{$prefix}{$aa}{$scoord}{$seq[$scoord]};
    }
  }
  foreach my $prefix ($prefix1,$prefix2) {
    $tsp{$prefix} += $sp{$prefix};
  }
  printf "%s\t%5.2f\t%5.2f\t%5.2f\n",$id, $sp{$prefix1}, $sp{$prefix2}, ($sp{$prefix1} - $sp{$prefix2});  
  undef %sp;
}
printf "%s\t%5.2f\t%5.2f\t%5.2f\n","TOTAL:", $tsp{$prefix1}, $tsp{$prefix2}, ($tsp{$prefix1} - $tsp{$prefix2});  
