# Supplementary material for: tRNA Signatures Reveal a Polyphyletic Origin of SAR11 Strains among Alphaproteobacteria
Source: PLoS Comput Biol. 2014 Feb 27;10(2):e1003454. doi: 10.1371/journal.pcbi.1003454 (PMC3937112; doi:10.1371/journal.pcbi.1003454)
Supplement: Dataset S2 — Source code and data to reproduce Figures 3 and S2. (ZIP) [file pcbi.1003454.s002.zip › Source_data_and_methods_for_Figure_3_and_Supplementary_Figure_S2/loocv]

#!/usr/bin/perl -w

use Bio::SeqIO;

$method = shift @ARGV;
die `head -9 $0` unless ($method and $method =~ /zero|pseudo|skip|small/);

$seqfile = shift @ARGV;
$taxonfile = shift @ARGV;
@classes = qw/A C D E F G H I J K L M N P Q R S T V W X Y/;

## ASSOCIATE CLADES TO SPECIES
open(TAXONFILE,$taxonfile); ## A file with all of the species names in it tabular with the clade it belongs to
while(<TAXONFILE>){
    chomp;
    ($clade,$species) = split(/\t/,$_);
    $clade{$species} = $clade;
    push @species, $species;
}
close(TAXONFILE);

## READ IN SPECIES DATA
$IN = Bio::SeqIO->new(-file => $seqfile,'-format' => 'fasta');
while(my $seq = $IN->next_seq()){
  my $id = $seq->id;
  $id =~ /^(\w)..._(...)/;
  my ($class,$clade) = ($1,$2);
  my @desc = split / /,$seq->desc;
  my $species = $desc[2];
  die "clade error on species $species\n" unless (exists $clade{$species} and $clade{$species} eq $clade);
  my $lcseq = uc $seq->seq;   ##MAKE SEQUENCES UPPERCASE
  push(@{$seqs{$species}{$class}},$lcseq);
  $nseqs++;
}

## CREATE PROFILE FREQUENCY MATRICES FOR RCS AND RWZ, ALSO COUNT CLASS-STATE-POSITION-FREQS FOR WEIGHTS
foreach my $species (@species){
  my $clade = $clade{$species};
  foreach my $class (@classes){
    foreach my $seq (@{$seqs{$species}{$class}}){ 
	$numtRNAs{$species}++;
      my @states = split //,$seq;
      foreach my $i (0..$#states){
	my $state = $states[$i];
	next unless ($state =~ /[ACTG]/);
	$freq{$clade}{$class}{$state}[$i]++;
	$totalfreq{$clade}{$class}[$i]++;
	$freq{$species}{$class}{$state}[$i]++;
	$totalfreq{$species}{$class}[$i]++;
      }
      $nseqs{$species}++;
    }
  }
}

## FOREACH SPECIES, SUBTRACT COUNTS AND ACCUMULATE SCORE
foreach my $species (@species){
  my $clade = $clade{$species};
  %score = ();
  foreach my $class (@classes){
    foreach my $seq (@{$seqs{$species}{$class}}){ 
      my @states = split //,$seq;
      %fr = ();
      %tfr = ();
      foreach my $i (0..$#states){
	my $state = $states[$i];
	next unless ($state =~ /[ACTG]/); 
	$fr{'RCS'} = (exists $freq{'RCS'}{$class}{$state}[$i] ? $freq{'RCS'}{$class}{$state}[$i] : 0);
	$fr{'RWZ'} = (exists $freq{'RWZ'}{$class}{$state}[$i] ? $freq{'RWZ'}{$class}{$state}[$i] : 0);
	$tfr{'RCS'} = (exists $totalfreq{'RCS'}{$class}[$i]   ?  $totalfreq{'RCS'}{$class}[$i]   : 0);
	$tfr{'RWZ'} = (exists $totalfreq{'RWZ'}{$class}[$i]   ?  $totalfreq{'RWZ'}{$class}[$i]   : 0);

        unless ($clade eq 'PEL') {
	    $fr{$clade} -= $freq{$species}{$class}{$state}[$i];
	    $tfr{$clade} -= $totalfreq{$species}{$class}[$i];                                                                                                         

        }

	if ($method eq 'skip'){
	  next unless ($fr{'RCS'} and $fr{'RWZ'});
	}
	elsif ($method eq 'zero'){
	    $tfr{'RCS'} = 1 unless ($fr{'RCS'});
	    $tfr{'RWZ'} = 1 unless ($fr{'RWZ'});
	    $fr{'RCS'} = 1 unless ($fr{'RCS'});
	    $fr{'RWZ'} = 1 unless ($fr{'RWZ'});
	}
	elsif ($method eq 'pseudo' or $method eq 'small'){
	  my $increment;
	  $increment = 1 if ($method eq 'pseudo');
	  $increment = (1 / ($nseqs + 1)) if ($method eq 'small');
	  foreach my $cl (qw/RCS RWZ/){
	    my $doit = 0; 
	    foreach my $s (qw/A C T G/) {
	      if ($clade eq $cl) {
		my $fc = (exists $freq{$cl}{$class}{$s}[$i] ? $freq{$cl}{$class}{$s}[$i] : 0);
		my $fs = (exists $freq{$species}{$class}{$s}[$i] ? $freq{$species}{$class}{$s}[$i] : 0);
		$doit = 1 if (($fc - $fs) == 0);
		die "illogical condition\n" if (($fc - $fs) < 0);
	      }
	      else {
		my $fc = (exists $freq{$cl}{$class}{$s}[$i] ? $freq{$cl}{$class}{$s}[$i] : 0);
		$doit = 1 if ($fc == 0);
	      }
	    }
	    if ($doit) {
		$fr{$cl} += $increment;
		$tfr{$cl} += (4 * $increment);
	    }	      
	  }
	}
	%sitescore = ();
        $sitescore{'RCS'}  = log ($fr{'RCS'} / $tfr{'RCS'}) / log (2);
        $sitescore{'RWZ'}  = log ($fr{'RWZ'} / $tfr{'RWZ'}) / log (2);

        $score{'RCS'} += $sitescore{'RCS'};
	$score{'RWZ'} += $sitescore{'RWZ'};
      }  
    }
  }
  die "$species\n" unless (exists $nseqs{$species}); 
  $score{'RCS'} /= $nseqs{$species};
  $score{'RWZ'} /= $nseqs{$species};

  my $score = $score{'RCS'} - $score{'RWZ'};
  printf "%-6s%-14.6f%-14.6f%-14.6f%s\n", $clade, $score{'RCS'}, $score{'RWZ'}, $score, $species;
  
}
