# Supplementary material for: tRNA Signatures Reveal a Polyphyletic Origin of SAR11 Strains among Alphaproteobacteria
Source: PLoS Comput Biol. 2014 Feb 27;10(2):e1003454. doi: 10.1371/journal.pcbi.1003454 (PMC3937112; doi:10.1371/journal.pcbi.1003454)
Supplement: Dataset S2 — Source code and data to reproduce Figures 3 and S2. (ZIP) [file pcbi.1003454.s002.zip › Source_data_and_methods_for_Figure_3_and_Supplementary_Figure_S2/PLG_all.fas]

>ATGC_PEL_2HIMB114_TA ALPHAPROTEOBACTERIA PELAGIBACTER_UBIQUE_HIMB114 853703 853628
GGGGGATTAGCTCAGCT-GGG--AGAGCGCCTGATTTGCATTCAGGAGGTCAGCGGTTCG
ATCCCGCTATCCTCCACCA
>ATGC_PEL_2HIMB5_TA ALPHAPROTEOBACTERIA PELAGIBACTER_UBIQUE_HIMB5 1050524 1050449
GGGGGATTAGCTCAGCT-GGG--AGAGCGCCTGATTTGCATTCAGGAGGTCAGCGGTTCG
ATCCCGCTATCCTCCACCA
>AGGC_PEL_2HIMB59_TA ALPHAPROTEOBACTERIA PELAGIBACTER_UBIQUE_HIMB59 653561 653486
GGGGCCATAGCTCAGCT-GGG--AGAGCGCTACGCTGGCAGCGTAGAGGTCAGGGGTTCG
ATCCCCCTTGGCTCCACCA
>ATGC_PEL_2HIMB59_TA ALPHAPROTEOBACTERIA PELAGIBACTER_UBIQUE_HIMB59 1384703 1384628
GGGGGATTAGCTCAGCT-GGG--AGAGCGCCTGATTTGCATTCAGGAGGTCAGCGGTTCG
ATCCCGCTATCCTCCACCA
>ATGC_PEL_2HTCC1002_TA ALPHAPROTEOBACTERIA PELAGIBACTER_UBIQUE_HTCC1002 378420 378345
GGGGGATTAGCTCATCT-GGG--AGAGCGCCTGATTTGCATTCAGGAGGTAGCAGGTTCG
ATCCCTGTATCCTCCACCA
>ATGC_PEL_1HTCC1062_TA ALPHAPROTEOBACTERIA PELAGIBACTER_UBIQUE_HTCC1062 513017 513092
GGGGGATTAGCTCAGCT-GGG--AGAGCGCCTGATTTGCATTCAGGAGGTCAGCGGTTCG
ATCCCGCTATCCTCCACCA
>ATGC_PEL_2HTCC7211_TA ALPHAPROTEOBACTERIA PELAGIBACTER_UBIQUE_HTCC7211 47606 47531
GGGGGATTAGCTCAGCT-GGG--AGAGCGCCTGATTTGCATTCAGGAGGTCAGCGGTTCG
ATCCCGCTATCCTCCACCA
>ATGC_PEL_2HTCC9565_TA ALPHAPROTEOBACTERIA PELAGIBACTER_UBIQUE_HTCC9565 225985 225910
GGGGGATTAGCTCATCT-GGG--AGAGCGCCTGATTTGCATTCAGGAGGTAGCAGGTTCG
ATCCCTGTATCCTCCACCA
>ATGC_PEL_2IMCC9063_TA ALPHAPROTEOBACTERIA PELAGIBACTER_UBIQUE_IMCC9063 109258 109183
GGGGGATTAGCTCAGCT-GGG--AGAGCGCCTGATTTGCATTCAGGAGGTCAGCGGTTCG
ATCCCGCTATCCTCCACCA
>CGCA_PEL_1HIMB114_TA ALPHAPROTEOBACTERIA PELAGIBACTER_UBIQUE_HIMB114 495132 495205
GGCCACGTGGCGGAAT--GGT--TACGCAGAGGATTGCAAATCCTTGTA-TCCCAGTTCG
ATTCTGGGCGTGGCCTCCA
>CGCA_PEL_2HIMB5_TA ALPHAPROTEOBACTERIA PELAGIBACTER_UBIQUE_HIMB5 554067 553994
GGCAACGTGGCGGAAT--GGT--TACGCAGAGGATTGCAAATCCTTGTA-CCCCGGTTCG
ATTCCGGGCGTTGCCTCCA
>CGCA_PEL_2HIMB59_TA ALPHAPROTEOBACTERIA PELAGIBACTER_UBIQUE_HIMB59 972700 972627
GGCCCGCTGGCAGATT--GGT--TATGCAGAGGACTGCAAATCCTTGTA-GCTCGGTTCG
ATTCCGGGGTGGGCCTCCA
>CGCA_PEL_1HTCC1002_TA ALPHAPROTEOBACTERIA PELAGIBACTER_UBIQUE_HTCC1002 267389 267462
GGCATCGTGGCGGAAT--GGT--TACGCAGAGGATTGCAAATCCTTGTA-TCCCAGTTCG
ATTCTGGGCGATGCCTCCA
>CGCA_PEL_2HTCC1062_TA ALPHAPROTEOBACTERIA PELAGIBACTER_UBIQUE_HTCC1062 942610 942537
GGCATCGTGGCGGAAT--GGT--TACGCAGAGGATTGCAAATCCTTGTA-TCCCAGTTCG
ATTCTGGGCGATGCCTCCA
>CGCA_PEL_1HTCC7211_TA ALPHAPROTEOBACTERIA PELAGIBACTER_UBIQUE_HTCC7211 1009915 1009988
GGCAACGTGGCGGAAT--GGT--TACGCAGAGGATTGCAAATCCTTGTA-TCCCGGTTCG
ATTCCGGGCGTTGCCTCCA
>CGCA_PEL_1HTCC9565_TA ALPHAPROTEOBACTERIA PELAGIBACTER_UBIQUE_HTCC9565 367937 368010
GGCAACGTGGCGGAAT--GGT--TACGCAGAGGATTGCAAATCCTTGTA-TCCCAGTTCG
ATTCTGGGCGTTGCCTCCA
>CGCA_PEL_2IMCC9063_TA ALPHAPROTEOBACTERIA PELAGIBACTER_UBIQUE_IMCC9063 960787 960714
GGCCACGTGGCGGAAT--GGT--TACGCAGAGGATTGCAAATCCTTTTA-TTCCAGTTCG
ATTCTGGACGTGGCCTCCA
>DGTC_PEL_1HIMB114_TA ALPHAPROTEOBACTERIA PELAGIBACTER_UBIQUE_HIMB114 352568 352645
GGGGGTGTAGCTCAGCTTGGTT-AGAGCGCCTGCCTGTCACGCAGGAGGCCGCGGGTTCG
AGTCCCGTCACTCCCGCCA
>DGTC_PEL_1HIMB5_TA ALPHAPROTEOBACTERIA PELAGIBACTER_UBIQUE_HIMB5 491113 491189
GGGGGTGTAGCTCAGTT-GGTT-AGAGCGATCGCCTGTCACGCGATAGGTCGAGGGTTCG
AGTCCCTTCACTCCCGCCA
>DGTC_PEL_2HIMB59_TA ALPHAPROTEOBACTERIA PELAGIBACTER_UBIQUE_HIMB59 1173317 1173240
GGGGGTGTAGTTCAGTTTGGTT-AGAACGCCTGCCTGTCACGCAGGAGGTCGCGGGTTCG
AGTCCCGTCGCTCCCGCCA
>DGTC_PEL_2HTCC1002_TA ALPHAPROTEOBACTERIA PELAGIBACTER_UBIQUE_HTCC1002 53583 53507
GGGGGTGTAGCTCAGTT-GGTT-AGAGCGATCGCCTGTCACGCGATAGGTCGAGGGTTCG
AGTCCCTTCACTCCCGCCA
>DGTC_PEL_1HTCC1062_TA ALPHAPROTEOBACTERIA PELAGIBACTER_UBIQUE_HTCC1062 849245 849321
GGGGGTGTAGCTCAGTT-GGTT-AGAGCGATCGCCTGTCACGCGATAGGTCGAGGGTTCG
AGTCCCTTCACTCCCGCCA
>DGTC_PEL_2HTCC7211_TA ALPHAPROTEOBACTERIA PELAGIBACTER_UBIQUE_HTCC7211 1073167 1073091
GGGGGTGTAGCTCAGTT-GGTT-AGAGCGATCGCCTGTCACGCGATAGGTCGAGGGTTCG
AGTCCCTTCACTCCCGCCA
>DGTC_PEL_2HTCC9565_TA ALPHAPROTEOBACTERIA PELAGIBACTER_UBIQUE_HTCC9565 431293 431217
GGGGGTGTAGCTCAGTT-GGTT-AGAGCGATCGCCTGTCACGCGATAGGTCGAGGGTTCG
AGTCCCTTCACTCCCGCCA
>DGTC_PEL_2IMCC9063_TA ALPHAPROTEOBACTERIA PELAGIBACTER_UBIQUE_IMCC9063 1096311 1096235
GGGGGTGTAGCTCAGTT-GGTT-AGAGCGCTGGCCTGTCACGCTAGAGGTCGCGAGTTCG
AGTCTCGTCACTCCCGCCA
>ETTC_PEL_1HIMB114_TA ALPHAPROTEOBACTERIA PELAGIBACTER_UBIQUE_HIMB114 448212 448286
GGTCCCTTCGTCTATC--GGTT-AGGACACATGGTTTTCATCCATGAAA-GAGGGGTTCG
ATTCCCCTAGGGACCGCCA
>ETTC_PEL_1HIMB5_TA ALPHAPROTEOBACTERIA PELAGIBACTER_UBIQUE_HIMB5 611274 611348
GGTCCCTTCGTCTATC--GGTT-AGGACACGTGGTTTTCATCCTCGAAA-GAGGGGTTCG
ATTCCCCTAGGGACCGCCA
>ETTC_PEL_2HIMB59_TA ALPHAPROTEOBACTERIA PELAGIBACTER_UBIQUE_HIMB59 1281098 1281024
GTCTCCTTCGTCTAGC--GGTT-AGGACATCACCCTTTCACGGTGAAGA-CACGGGTTCG
ATTCCCGTAGGAGATGCCA
>ETTC_PEL_2HTCC1002_TA ALPHAPROTEOBACTERIA PELAGIBACTER_UBIQUE_HTCC1002 219733 219659
GGTCCCTTCGTCTATC--GGTT-AGGACAGCTGGTTTTCATCCTGCAAA-GGGGGGTTCG
ATTCCCCCAGGGACCGCCA
>ETTC_PEL_1HTCC1062_TA ALPHAPROTEOBACTERIA PELAGIBACTER_UBIQUE_HTCC1062 990267 990341
GGTCCCTTCGTCTATC--GGTT-AGGACAGCTGGTTTTCATCCTGCAAA-GGGGGGTTCG
ATTCCCCCAGGGACCGCCA
>ETTC_PEL_2HTCC7211_TA ALPHAPROTEOBACTERIA PELAGIBACTER_UBIQUE_HTCC7211 925299 925225
GGTCCCTTCGTCTATC--GGTT-AGGACAGCTGGTTTTCATCCTGCAAA-GGGGGGTTCG
ATTCCCCCAGGGACCGCCA
>ETTC_PEL_2HTCC9565_TA ALPHAPROTEOBACTERIA PELAGIBACTER_UBIQUE_HTCC9565 314371 314297
GGTCCCTTCGTCTATC--GGTT-AGGACAGCTGGTTTTCATCCTGCAAA-GGGGGGTTCG
ATTCCCCCAGGGACCGCCA
>ETTC_PEL_1IMCC9063_TA ALPHAPROTEOBACTERIA PELAGIBACTER_UBIQUE_IMCC9063 993694 993768
GGTCCCTTCGTCTATC--GGTT-AGGACAGCTGGTTTTCATCCTGCAAA-GAGGGGTTCG
ATTCCCCTAGGGACCGCCA
>FGAA_PEL_1HIMB114_TA ALPHAPROTEOBACTERIA PELAGIBACTER_UBIQUE_HIMB114 64408 64483
GGTCTCGTAGCTCAGTT-GGT--AGAGCAGAGCCCTGAAAAGGCTTGTGTCGCTGGTTCA
ATTCCAGCCGAGACCACCA
>FGAA_PEL_2HIMB5_TA ALPHAPROTEOBACTERIA PELAGIBACTER_UBIQUE_HIMB5 1127303 1127229
GGCTGGATAGCTCAGG--AGT--AGAGCAGAGCCCTGAAAAGGCTTGTGTCGGGAGTGCG
AATCTCTCTCCAGCCACCA
>FGAA_PEL_2HIMB59_TA ALPHAPROTEOBACTERIA PELAGIBACTER_UBIQUE_HIMB59 788684 788609
GGCCAGATAGCTCAGTC-GGT--AGAGCAGAGGACTGAAAATCCTCGTGTCGGCGGTTCG
ATTCCGTCTCTGGCCACCA
>FGAA_PEL_2HTCC1002_TA ALPHAPROTEOBACTERIA PELAGIBACTER_UBIQUE_HTCC1002 424883 424808
GGCCCTGTAGCTCAGTT-GGT--AGAGCATCGGATTGAAAATCCGTGTGTCACTGGTTCG
AGTCCAGTTGGGGCCACCA
>FGAA_PEL_1HTCC1062_TA ALPHAPROTEOBACTERIA PELAGIBACTER_UBIQUE_HTCC1062 466556 466631
GGCCCTGTAGCTCAGTT-GGT--AGAGCATCGGATTGAAAATCCGTGTGTCACTGGTTCG
AGTCCAGTTGGGGCCACCA
>FGAA_PEL_2HTCC7211_TA ALPHAPROTEOBACTERIA PELAGIBACTER_UBIQUE_HTCC7211 93001 92927
GCCTCGGTAGCTCAGG--AGT--AGAGCAGAGCCCTGAAAAGGCTTGTGTCGGAGGTGCG
AATCCTTCCCGAGGCACCA
>FGAA_PEL_2HTCC9565_TA ALPHAPROTEOBACTERIA PELAGIBACTER_UBIQUE_HTCC9565 273270 273195
GGCCCTGTAGCTCAGTT-GGT--AGAGCATCGGATTGAAAATCCGTGTGTCACTGGTTCG
AGTCCAGTTGGGGCCACCA
>FGAA_PEL_1IMCC9063_TA ALPHAPROTEOBACTERIA PELAGIBACTER_UBIQUE_IMCC9063 565290 565365
GGTCTGATAGCTCAGTT-GGT--AGAGCAGAGCCCTGAAAAGGCTTGTGTCGGTGGTTCA
AGTCCACCTCAGACCACCA
>GGCC_PEL_1HIMB114_TA ALPHAPROTEOBACTERIA PELAGIBACTER_UBIQUE_HIMB114 1064148 1064222
GCGGGTGTAGCTCAGT--GGT--AGAGCGAAACGTTGCCAACGTTTAGGTCGTGGGTTCA
ATTCCCTTCACCCGCTCCA
>GTCC_PEL_1HIMB114_TA ALPHAPROTEOBACTERIA PELAGIBACTER_UBIQUE_HIMB114 355314 355387
GCGGGTGTAGTTCAGT--GGT--AGAACTCCAGCCTTCCAAGCTGGTTG-CGTGAGTTCG
ATTCTCATCACCCGCTCCA
>GGCC_PEL_1HIMB5_TA ALPHAPROTEOBACTERIA PELAGIBACTER_UBIQUE_HIMB5 1277852 1277926
GCGGGCATAGCTCAGT--GGT--AGAGCGTCTCGTTGCCAACGAGAAGGTCGAGGGTTCG
ACCCCCTTTGCCCGCTCCA
>GTCC_PEL_2HIMB5_TA ALPHAPROTEOBACTERIA PELAGIBACTER_UBIQUE_HIMB5 704759 704686
GCGGGTGTAGTTCAAT--GGT--AGAACGCTAGCCTTCCAAGCTGGATG-TAAGGGTTCG
ATTCCCTTTACCCGCTCCA
>GGCC_PEL_2HIMB59_TA ALPHAPROTEOBACTERIA PELAGIBACTER_UBIQUE_HIMB59 317272 317198
GCGGGCGTAGCTCAGG--GGT--AGAGCGCAACCTTGCCAAGGTTGAAGTCGAGGGTTCG
AATCCCTTCGCCCGCTCCA
>GTCC_PEL_1HIMB59_TA ALPHAPROTEOBACTERIA PELAGIBACTER_UBIQUE_HIMB59 916185 916258
GCGGGTGTAGCTTAAT--GGT--AAAGCTCCAGCCTTCCAAGCTGGCTA-CGAGGGTTCG
ATTCCCTTCACCCGCTCCA
>GGCC_PEL_1HTCC1002_TA ALPHAPROTEOBACTERIA PELAGIBACTER_UBIQUE_HTCC1002 577371 577445
GCGGGTCTAGCTCATT--GGT--AGAGCGAATCGTTGCCAACGATTAGGTAGAGGGTTCG
ATTCCCTTGACCCGCTCCA
>GTCC_PEL_1HTCC1002_TA ALPHAPROTEOBACTERIA PELAGIBACTER_UBIQUE_HTCC1002 127404 127477
GCGGGTGTAGTTCAAT--GGT--AGAACGCTAGCCTTCCAAGCTGGATG-TAAGAGTTCG
ATTCTCTTTACCCGCTCCA
>GGCC_PEL_2HTCC1062_TA ALPHAPROTEOBACTERIA PELAGIBACTER_UBIQUE_HTCC1062 319645 319571
GCGGGTCTAGCTCATT--GGT--AGAGCGAATCGTTGCCAACGATTAGGTAGAGGGTTCG
ATTCCCTTGACCCGCTCCA
>GTCC_PEL_2HTCC1062_TA ALPHAPROTEOBACTERIA PELAGIBACTER_UBIQUE_HTCC1062 1086827 1086754
GCGGGTGTAGTTCAAT--GGT--AGAACGCTAGCCTTCCAAGCTGGATG-TAAGAGTTCG
ATTCTCTTTACCCGCTCCA
>GGCC_PEL_1HTCC7211_TA ALPHAPROTEOBACTERIA PELAGIBACTER_UBIQUE_HTCC7211 249874 249948
GCGGGCATAGCTCAGT--GGT--AGAGCGTCTCGTTGCCAACGAGAAGGTCGAGGGTTCG
ACCCCCTTTGCCCGCTCCA
>GTCC_PEL_1HTCC7211_TA ALPHAPROTEOBACTERIA PELAGIBACTER_UBIQUE_HTCC7211 832047 832120
GCGGGTGTAGTTCAAT--GGT--AGAACGCTAGCCTTCCAAGCTGGATG-TAAGGGTTCG
ATTCCCTTTACCCGCTCCA
>GGCC_PEL_1HTCC9565_TA ALPHAPROTEOBACTERIA PELAGIBACTER_UBIQUE_HTCC9565 427723 427797
GCGGGTCTAGCTCATT--GGT--AGAGCGAATCGTTGCCAACGATTAGGTAGAGGGTTCG
ATTCCCTTGACCCGCTCCA
>GTCC_PEL_1HTCC9565_TA ALPHAPROTEOBACTERIA PELAGIBACTER_UBIQUE_HTCC9565 218391 218464
GCGGGTGTAGTTCAAT--GGT--AGAACGCTAGCCTTCCAAGCTGGATG-TAAGAGTTCG
ATTCTCTTTACCCGCTCCA
>GGCC_PEL_2IMCC9063_TA ALPHAPROTEOBACTERIA PELAGIBACTER_UBIQUE_IMCC9063 354507 354433
GCGGGTCTAGCTCATT--GGT--AGAGCGAATCGTTGCCAACGATTAGGCAGAGGGTTCG
ATTCCCTTGACCCGCTCCA
>GTCC_PEL_2IMCC9063_TA ALPHAPROTEOBACTERIA PELAGIBACTER_UBIQUE_IMCC9063 1093466 1093393
GCGGGTGTAGTTCAAT--GGT--AGAACTCCAGCCTTCCAAGCTGGTTG-TGAGAGTTCG
ATTCTCTTCACCCGCTCCA
>HGTG_PEL_1HIMB114_TA ALPHAPROTEOBACTERIA PELAGIBACTER_UBIQUE_HIMB114 66882 66958
GCAGCTGTAGCTCAGTT-AGTT-AGAGCGCCTGTCTGTGGAACAGGAGGTCGTTGGTGCA
ACTCCAACCAGCTGTACCA
>HGTG_PEL_2HIMB5_TA ALPHAPROTEOBACTERIA PELAGIBACTER_UBIQUE_HIMB5 1126649 1126575
GCCCGGGTGGTGTAAT--GGTT-AGCACGGAAGTTTGTGGAACTTTAAG-TTTGAGTTCG
ACTCTCAGCCCGGGTACCA
>HGTG_PEL_2HIMB59_TA ALPHAPROTEOBACTERIA PELAGIBACTER_UBIQUE_HIMB59 1179441 1179365
GCGGGTGTAGCTCAGCT-GGTT-AGAGCGCCGGTTTGTGGTACCGGAGGTCGGGGGTTCA
AGTCCCCTTACTCGCCCCA
>HGTG_PEL_2HTCC1002_TA ALPHAPROTEOBACTERIA PELAGIBACTER_UBIQUE_HTCC1002 424271 424197
GCCTGGGTGGTGTAAC--GGTT-AGCACGAAAGTTTGTGGAACTTTAAG-TTTGAGTTCG
ATTCTCAGCCCGGGTACCA
>HGTG_PEL_1HTCC1062_TA ALPHAPROTEOBACTERIA PELAGIBACTER_UBIQUE_HTCC1062 467168 467242
GCCTGCGTAGTATAAC--GGTT-AGTACGATAGTTTGTGGAACTATAGG-ATTTGGTTCG
ATTCCAAGCGCGGGTACCA
>HGTG_PEL_2HTCC7211_TA ALPHAPROTEOBACTERIA PELAGIBACTER_UBIQUE_HTCC7211 92400 92326
GCCTGGGTGGTGTAAC--GGTT-AGCACGAAAGTTTGTGGAACTTTAAG-TTTGAGTTCG
ATTCTCAGCCCGGGTACCA
>HGTG_PEL_2HTCC9565_TA ALPHAPROTEOBACTERIA PELAGIBACTER_UBIQUE_HTCC9565 273015 272941
GCCTGCGTAGTATAAC--GGTT-AGTACGATAGTTTGTGGAACTATAGG-ATTTGGTTCG
ATTCCAAGCGCGGGTACCA
>HGTG_PEL_1IMCC9063_TA ALPHAPROTEOBACTERIA PELAGIBACTER_UBIQUE_IMCC9063 565529 565605
GCAGCTGTAGCTCAGTT-GGTT-AGAGCGCTGGTTTGTGGAACCAGATGTCGGTGGTTCG
AATCCACCCAGCTGTACCA
>IGAT_PEL_2HIMB114_TA ALPHAPROTEOBACTERIA PELAGIBACTER_UBIQUE_HIMB114 853788 853712
GGGCCGGTAGCTCAGTT-GGTT-AGAGCACACCCTTGATAAGGGTGGGGTCGAAAGTTCA
AGTCTTTCTCGGCCCACCA
>IGAT_PEL_2HIMB5_TA ALPHAPROTEOBACTERIA PELAGIBACTER_UBIQUE_HIMB5 1050611 1050535
GGGCCGGTAGCTCAGTT-GGTT-AGAGCACACCCTTGATAAGGGTGGGGTCGAAAGTTCG
AGTCTTTCTCGGCCCACCA
>IGAT_PEL_2HIMB59_TA ALPHAPROTEOBACTERIA PELAGIBACTER_UBIQUE_HIMB59 1384788 1384712
GGGCGTGTAGCTCAGTT-GGTT-AGAGCGCGCGCTTGATAAGCGTGAGGTCGGAGGTTCA
AGTCCTCCCTCGCCCACCA
>IGAT_PEL_2HTCC1002_TA ALPHAPROTEOBACTERIA PELAGIBACTER_UBIQUE_HTCC1002 378508 378432
GGGCCGGTAGCTCAGTT-GGTT-AGAGCACACCCTTGATAAGGGTGGGGTCGAAAGTTCG
AGTCTTTCTCGGCCCACCA
>IGAT_PEL_1HTCC1062_TA ALPHAPROTEOBACTERIA PELAGIBACTER_UBIQUE_HTCC1062 512931 513007
GGGCCGGTAGCTCAGTT-GGTT-AGAGCACACCCTTGATAAGGGTGGGGTCGAAAGTTCG
AGTCTTTCTCGGCCCACCA
>IGAT_PEL_2HTCC7211_TA ALPHAPROTEOBACTERIA PELAGIBACTER_UBIQUE_HTCC7211 47695 47619
GGGCCGGTAGCTCAGTT-GGTT-AGAGCACACCCTTGATAAGGGTGGGGTCGAAAGTTCG
AGTCTTTCTCGGCCCACCA
>IGAT_PEL_2HTCC9565_TA ALPHAPROTEOBACTERIA PELAGIBACTER_UBIQUE_HTCC9565 226073 225997
GGGCCGGTAGCTCAGTT-GGTT-AGAGCACACCCTTGATAAGGGTGGGGTCGAAAGTTCG
AGTCTTTCTCGGCCCACCA
>IGAT_PEL_2IMCC9063_TA ALPHAPROTEOBACTERIA PELAGIBACTER_UBIQUE_IMCC9063 109348 109272
GGGCCGGTAGCTCAGTT-GGTT-AGAGCACACCCTTGATAAGGGTGGGGTCGAAAGTTCG
AGTCTTTCTCGGCCCACCA
>JCAT_PEL_1HIMB114_TA ALPHAPROTEOBACTERIA PELAGIBACTER_UBIQUE_HIMB114 149513 149589
GGGCCTGTAGCTCAGTT-GGTT-AGAGCCCCCCGCTCATAACGGGGTTGTCGGGGGTTCA
AATCCCTCCGGGCCCACCA
>JCAT_PEL_1HIMB5_TA ALPHAPROTEOBACTERIA PELAGIBACTER_UBIQUE_HIMB5 174241 174317
GGGCCTGTAGCTCAGTT-GGTT-AGAGCAGTACACTCATAATGTATTGGTCCCAGGTTCG
AGTCCTGGCGGGCCCACCA
>JCAT_PEL_5HIMB59_TA ALPHAPROTEOBACTERIA PELAGIBACTER_UBIQUE_HIMB59 875906 875982
GGGCCTGTAGTTCAGTT-GGTT-AGAACGCGGTGCTCATAACGCCGTTGTCGCAGGTTCG
AGTCCTGCCGGGCCCACCA
>JCAT_PEL_7HTCC1002_TA ALPHAPROTEOBACTERIA PELAGIBACTER_UBIQUE_HTCC1002 850979 851055
GGGCCTGTAGCTCAGTT-GGTT-AGAGCAGTACACTCATAATGTATTGGTCCCAGGTTCG
AGTCCTGGCGGGCCCACCA
>JCAT_PEL_6HTCC1062_TA ALPHAPROTEOBACTERIA PELAGIBACTER_UBIQUE_HTCC1062 41750 41674
GGGCCTGTAGCTCAGTT-GGTT-AGAGCAGTACACTCATAATGTATTGGTCCCAGGTTCG
AGTCCTGGCGGGCCCACCA
>JCAT_PEL_3HTCC7211_TA ALPHAPROTEOBACTERIA PELAGIBACTER_UBIQUE_HTCC7211 491121 491197
GGGCCTGTAGCTCAGTT-GGTT-AGAGCAGTACACTCATAATGTATTGGTCCCAGGTTCG
AGTCCTGGCGGGCCCACCA
>JCAT_PEL_5HTCC9565_TA ALPHAPROTEOBACTERIA PELAGIBACTER_UBIQUE_HTCC9565 677253 677329
GGGCCTGTAGCTCAGTT-GGTT-AGAGCAGTACACTCATAATGTATTGGTCCCAGGTTCG
AGTCCTGGCGGGCCCACCA
>JCAT_PEL_3IMCC9063_TA ALPHAPROTEOBACTERIA PELAGIBACTER_UBIQUE_IMCC9063 659732 659808
GGGCCTGTAGCTCAGTT-GGTT-AGAGCCCCCCGCTCATAACGGGGTTGTCCGGGGTTCA
AATCCCTGCGGGCCCACCA
>KTTT_PEL_1HIMB114_TA ALPHAPROTEOBACTERIA PELAGIBACTER_UBIQUE_HIMB114 468561 468636
GGGCCCTTAGCTCAGTT-GGT--AGAGCAATTCCCTTTTAAGGAATGGGTCGCAAGTTCG
AATCTTGCAGGGCTCACCA
>KTTT_PEL_1HIMB5_TA ALPHAPROTEOBACTERIA PELAGIBACTER_UBIQUE_HIMB5 592523 592598
GGGCCGTTAGCTCAGTT-GGT--AGAGCAATTCCCTTTTAAGGAATGGGTCGCTGGTTCG
AGCCCAGCACGGCTCACCA
>KTTT_PEL_1HIMB59_TA ALPHAPROTEOBACTERIA PELAGIBACTER_UBIQUE_HIMB59 1004353 1004428
GGGCCCATAGCTCAGCC-GGT--AGAGCACCTGACTTTTAATCAGGGTGTCGCAGGTTCG
AATCCTGCTGGGCTCACCA
>KTTT_PEL_2HTCC1002_TA ALPHAPROTEOBACTERIA PELAGIBACTER_UBIQUE_HTCC1002 238671 238596
GGGCCCTTAGCTCAGTT-GGT--AGAGCAATTCCCTTTTAAGGAATGGGTCGATGGTTCG
AGTCCATCAGGGCTCACCA
>KTTT_PEL_1HTCC1062_TA ALPHAPROTEOBACTERIA PELAGIBACTER_UBIQUE_HTCC1062 971328 971403
GGGCCCTTAGCTCAGTT-GGT--AGAGCAATTCCCTTTTAAGGAATGGGTCGATGGTTCG
AGTCCATCAGGGCTCACCA
>KTTT_PEL_2HTCC7211_TA ALPHAPROTEOBACTERIA PELAGIBACTER_UBIQUE_HTCC7211 944193 944118
GGGCCCTTAGCTCAGTT-GGT--AGAGCAATTCCCTTTTAAGGAATGGGTCGATGGTTCG
AGTCCATCAGGGCTCACCA
>KTTT_PEL_2HTCC9565_TA ALPHAPROTEOBACTERIA PELAGIBACTER_UBIQUE_HTCC9565 335079 335004
GGGCCCTTAGCTCAGTT-GGT--AGAGCAATTCCCTTTTAAGGAATGGGTCGATGGTTCG
AGTCCATCAGGGCTCACCA
>KTTT_PEL_1IMCC9063_TA ALPHAPROTEOBACTERIA PELAGIBACTER_UBIQUE_IMCC9063 1010481 1010556
GGGCCCTTAGCTCAGTC-GGT--AGAGCAATTCCCTTTTAAGGAATGGGTCGCAAGTTCG
AATCTTGCAGGGCTCACCA
>LCAA_PEL_1HIMB114_TA ALPHAPROTEOBACTERIA PELAGIBACTER_UBIQUE_HIMB114 1160741 1160823
GGGCGAATGGCGGAATT-GGTA-GACGCAGCGGACTCAAAATCCGCCGCTTAAGGGTTCG
ACTCCCTTTTCGCCCACCA
>LGAG_PEL_2HIMB114_TA ALPHAPROTEOBACTERIA PELAGIBACTER_UBIQUE_HIMB114 687745 687661
GCGGTCATGCTGGAATT-GGTA-GACAGGCACGGTTGAGGGCCGTGT-G-TGAGAGTTCA
AGTCTCTCTGACCGCACCA
>LTAA_PEL_1HIMB114_TA ALPHAPROTEOBACTERIA PELAGIBACTER_UBIQUE_HIMB114 341894 341979
GCCCTCGTGGTGGAATT-GGTA-GACACAAAGGACTTAAAATCCTTG-AGTGCCGGTTCG
AGTCCGGCCGAGGGCACCA
>LTAG_PEL_1HIMB114_TA ALPHAPROTEOBACTERIA PELAGIBACTER_UBIQUE_HIMB114 346487 346570
GCGGGAGTGGTGGAAT--GGTA-GACACGCTAGTCTTAGGAACTAGT-G-TGAAGGTTCA
AGTCCTTTCTCCCGCACCA
>LCAA_PEL_2HIMB5_TA ALPHAPROTEOBACTERIA PELAGIBACTER_UBIQUE_HIMB5 1190145 1190061
GGGCGAATGGCGGAACT-GGTA-GACGCGCACGACTCAAAATCGTGT-G-TGAGAGTTCG
ATTCTCTCTTCGCCCACCA
>LGAG_PEL_2HIMB5_TA ALPHAPROTEOBACTERIA PELAGIBACTER_UBIQUE_HIMB5 956218 956133
GCGGCTATGCTGAAACT-GGTA-GACAGGCACGGTTGAGGGCCGTGT-A-TGAGAGTTCG
AGTCTCTCTAGCCGCACCA
>LTAA_PEL_2HIMB5_TA ALPHAPROTEOBACTERIA PELAGIBACTER_UBIQUE_HIMB5 706738 706653
GCCCTCGTGGTGAAATT-GGTA-GACACAAAGGACTTAAAATCCTTG-AGTGCCAGTTCG
AGTCTGGCCGAGGGCACCA
>LTAG_PEL_1HIMB5_TA ALPHAPROTEOBACTERIA PELAGIBACTER_UBIQUE_HIMB5 484993 485077
GGGGCGATGGCGGAATT-GGTA-GACGCGTTGGTCTTAGGAACCAAT-G-TGAAGGTTCG
AGTCCTTTTCGCCCTACCA
>LCAA_PEL_1HIMB59_TA ALPHAPROTEOBACTERIA PELAGIBACTER_UBIQUE_HIMB59 676525 676610
GGCGTTGTGGCGGAAT--GGTA-GACGCGCCGGATTCAAAATCCGGT-G-TGAGAGTTCG
AGTCTCTCCAGCGCTACCA
>LGAG_PEL_1HIMB59_TA ALPHAPROTEOBACTERIA PELAGIBACTER_UBIQUE_HIMB59 946007 946094
GCGGACGTGGCGGAACT-GGTA-GACGCGCAGCGTTGAGGTCGCTGTGTGTGGAAGTTCG
AGTCTTCTCGTCCGCACCA
>LTAA_PEL_1HIMB59_TA ALPHAPROTEOBACTERIA PELAGIBACTER_UBIQUE_HIMB59 1351808 1351895
GGCCTCGTGCTGGAATT-GGTA-GACAGTCTGGACTTAAAATCCAGTGG-TGGCGGTTCG
AGTCCGCCCGAGGCTACCA
>LTAG_PEL_2HIMB59_TA ALPHAPROTEOBACTERIA PELAGIBACTER_UBIQUE_HIMB59 1179355 1179272
GCGCCAGTGGCGGAAT--GGTA-GACGCACTGGTTTTAGGTACCAGC-G-TGGGGGTTCA
AGTCCCTCCTGGCGCACCA
>LCAA_PEL_2HTCC1002_TA ALPHAPROTEOBACTERIA PELAGIBACTER_UBIQUE_HTCC1002 488627 488543
GGGCGAGTGGCGGAACT-GGTA-GACGCGCACGACTCAAAATCGTGT-G-TGAGAGTTCG
ATTCTCTCTTCGCCCACCA
>LTAA_PEL_1HTCC1002_TA ALPHAPROTEOBACTERIA PELAGIBACTER_UBIQUE_HTCC1002 125415 125499
GCCCTCGTGGTGAAATT-GGTA-GACACAACGGACTTAAAATCCGTG-G-TGCCAGTTCG
AGTCTGGCCGAGGGCACCA
>LTAG_PEL_2HTCC1002_TA ALPHAPROTEOBACTERIA PELAGIBACTER_UBIQUE_HTCC1002 59703 59619
GGGCGAATGGCGGAATT-GGTA-GACGCGCTGGTCTTAGGAACCAGT-G-TGAAGGTTCG
AGTCCTTTTTCGCCTACCA
>LCAA_PEL_1HTCC1062_TA ALPHAPROTEOBACTERIA PELAGIBACTER_UBIQUE_HTCC1062 408517 408601
GGGCGAGTGGCGGAACT-GGTA-GACGCGCACGACTCAAAATCGTGT-G-TGAGAGTTCG
ATTCTCTCTTCGCCCACCA
>LTAA_PEL_2HTCC1062_TA ALPHAPROTEOBACTERIA PELAGIBACTER_UBIQUE_HTCC1062 1088816 1088732
GCCCTCGTGGTGAAATT-GGTA-GACACAACGGACTTAAAATCCGTG-G-TGCCAGTTCG
AGTCTGGCCGAGGGCACCA
>LTAG_PEL_1HTCC1062_TA ALPHAPROTEOBACTERIA PELAGIBACTER_UBIQUE_HTCC1062 843125 843209
GGGCGAATGGCGGAATT-GGTA-GACGCGCTGGTCTTAGGAACCAGT-G-TGAAGGTTCG
AGTCCTTTTTCGCCTACCA
>LCAA_PEL_2HTCC7211_TA ALPHAPROTEOBACTERIA PELAGIBACTER_UBIQUE_HTCC7211 162110 162026
GGGCGAATGGCGGAACT-GGTA-GACGCGCACGACTCAAAATCGTGT-G-TGAGAGTTCG
ATTCTCTCTTCGCCCACCA
>LGAG_PEL_1HTCC7211_TA ALPHAPROTEOBACTERIA PELAGIBACTER_UBIQUE_HTCC7211 523894 523979
GCGGTCGTGCTGAAATT-GGTA-GACAGGCACGGTTGAGGGCCGTGT-A-TGAGAGTTCG
AGTCTCTCCGACCGCACCA
>LTAA_PEL_1HTCC7211_TA ALPHAPROTEOBACTERIA PELAGIBACTER_UBIQUE_HTCC7211 825515 825600
GCCCTCGTGGTGAAATT-GGTA-GACACAAAGGACTTAAAATCCTTG-AGTGCCAGTTCG
AGTCTGGCCGAGGGCACCA
>LTAG_PEL_2HTCC7211_TA ALPHAPROTEOBACTERIA PELAGIBACTER_UBIQUE_HTCC7211 1089533 1089449
GGGGCGATGGCGGAATT-GGTA-GACGCGTTGGTCTTAGGAACCAAT-G-TGAAGGTTCG
AGTCCTTTTCGCCCTACCA
>LCAA_PEL_2HTCC9565_TA ALPHAPROTEOBACTERIA PELAGIBACTER_UBIQUE_HTCC9565 340274 340190
GGGCGAGTGGCGGAACT-GGTA-GACGCGCACGACTCAAAATCGTGT-G-TGAGAGTTCG
ATTCTCTCTTCGCCCACCA
>LTAA_PEL_1HTCC9565_TA ALPHAPROTEOBACTERIA PELAGIBACTER_UBIQUE_HTCC9565 199494 199579
GCCCTCGTGGTGAAATT-GGTA-GACACAAAGGACTTAAAATCCTTG-AGTGCCAGTTCG
AGTCTGGCCGAGGGCACCA
>LTAG_PEL_2HTCC9565_TA ALPHAPROTEOBACTERIA PELAGIBACTER_UBIQUE_HTCC9565 437555 437471
GGGCGAATGGCGGAATT-GGTA-GACGCGCTGGTCTTAGGAACCAGT-G-TGAAGGTTCG
AGTCCTTTTTCGCCTACCA
>LCAA_PEL_1IMCC9063_TA ALPHAPROTEOBACTERIA PELAGIBACTER_UBIQUE_IMCC9063 464086 464171
GCGGATGTGGTGGAAT--GGTA-GACACGTCAGACTCAAAATCTGAT-G-TAACGGTTCA
AGTCCGTTCATCCGCACCA
>LGAG_PEL_1IMCC9063_TA ALPHAPROTEOBACTERIA PELAGIBACTER_UBIQUE_IMCC9063 882772 882857
GCGGCCATGCTGGAATT-GGTA-GACAGGTACGGTTGAGGGCCGTATGTGTGAGAGTTCA
AGTCTCTCTGGCCGCACCA
>LTAA_PEL_2IMCC9063_TA ALPHAPROTEOBACTERIA PELAGIBACTER_UBIQUE_IMCC9063 1107552 1107468
GCCCTCGTGGTGGAAT--GGTA-GACACAAAGGACTTAAAATCCTTG-AGTGCCGGTTCG
AGTCCGGCCGAGGGCACCA
>LTAG_PEL_2IMCC9063_TA ALPHAPROTEOBACTERIA PELAGIBACTER_UBIQUE_IMCC9063 1102467 1102384
GCGGAAGTGGCGGAAT--GGTA-GACGCGCTGGTCTTAGAAACCAGT-G-TGAAGGTTCA
AGTCCTTTCTTCCGCACCA
>MCAT_PEL_3HIMB114_TA ALPHAPROTEOBACTERIA PELAGIBACTER_UBIQUE_HIMB114 269411 269487
GGCGGGGTAGCTCAGTT-GGTT-AGAGCACGGGACTCATAAGCCCGGTGTCGGCAGTTCA
ATTCTGCCTCCCGCTACCA
>MCAT_PEL_3HIMB5_TA ALPHAPROTEOBACTERIA PELAGIBACTER_UBIQUE_HIMB5 379110 379186
GGCGGGGTAGCTCAGTT-GGTT-AGAGCGCGGGACTCATAAGCCCGAGGTCAGTGGTTCG
ATCCCACTTCCCGCTACCA
>MCAT_PEL_4HIMB59_TA ALPHAPROTEOBACTERIA PELAGIBACTER_UBIQUE_HIMB59 1394104 1394028
GGCGGAGTAGCTCAGTT-GGTT-AGAGCGGTGGAATCATAATCCATGTGTCGGGGGTTCG
AATCCCTCCTCCGCTACCA
>MCAT_PEL_1HTCC1002_TA ALPHAPROTEOBACTERIA PELAGIBACTER_UBIQUE_HTCC1002 24969 25045
GGCGGGGTAGCTCAGTC-GGTT-AGAGCGCAGGACTCATAAGCCTGAGGTCAGTGGTTCG
ATTCCACTTCCCGCTACCA
>MCAT_PEL_4HTCC1062_TA ALPHAPROTEOBACTERIA PELAGIBACTER_UBIQUE_HTCC1062 1166672 1166596
GGCGGGGTAGCTCAGTC-GGTT-AGAGCGCAGGACTCATAAGCCTGAGGTCAGTGGTTCG
ATTCCACTTCCCGCTACCA
>MCAT_PEL_5HTCC7211_TA ALPHAPROTEOBACTERIA PELAGIBACTER_UBIQUE_HTCC7211 720774 720850
GGCGGGGTAGCTCAGTT-GGTT-AGAGCGCAGGACTCATAAGCCTGAGGTCAGTGGTTCG
ATCCCACTTCCCGCTACCA
>MCAT_PEL_4HTCC9565_TA ALPHAPROTEOBACTERIA PELAGIBACTER_UBIQUE_HTCC9565 471523 471447
GGCGGGGTAGCTCAGTC-GGTT-AGAGCGCAGGACTCATAAGCCTGAGGTCAGTGGTTCG
ATTCCACTTCCCGCTACCA
>MCAT_PEL_5IMCC9063_TA ALPHAPROTEOBACTERIA PELAGIBACTER_UBIQUE_IMCC9063 770812 770888
GGCGGGGTAGCTCAGGT-GGTT-AGAGCGCAGCACTCATAACGCTGAGGTCGGCAGTTCA
AGTCTGCCTCCCGCTACCA
>NGTT_PEL_1HIMB114_TA ALPHAPROTEOBACTERIA PELAGIBACTER_UBIQUE_HIMB114 495255 495330
TCCCCGGTAGCTCAGTT-GGT--AGAGCAAGCGGCTGTTAACCGCTTTGTCGCTGGTTCG
AGTCCGGCCCGGGGAGCCA
>NGTT_PEL_2HIMB5_TA ALPHAPROTEOBACTERIA PELAGIBACTER_UBIQUE_HIMB5 553940 553865
TCCTCGGTAGCTCAGTT-GGT--AGAGCAGTTGACTGTTAATCAATTGGTCGCAGGTTCG
AGTCCTGCCCGAGGAGCCA
>NGTT_PEL_2HIMB59_TA ALPHAPROTEOBACTERIA PELAGIBACTER_UBIQUE_HIMB59 966290 966216
TCCGCAGTAGCTCAGC--GGT--AGAGCATTCGGCTGTTAACCGACAGGTCGTAGGTTCG
AATCCTACCTGCGGAGCCA
>NGTT_PEL_1HTCC1002_TA ALPHAPROTEOBACTERIA PELAGIBACTER_UBIQUE_HTCC1002 267514 267589
TCCTCGGTAGCTCAGTT-GGT--AGAGCAGTTGACTGTTAATCAATTGGTCGCAGGTTCG
AGTCCTGCCCGAGGAGCCA
>NGTT_PEL_2HTCC1062_TA ALPHAPROTEOBACTERIA PELAGIBACTER_UBIQUE_HTCC1062 942484 942409
TCCTCGGTAGCTCAGTT-GGT--AGAGCAGTTGACTGTTAATCAATTGGTCGCAGGTTCG
AGTCCTGCCCGAGGAGCCA
>NGTT_PEL_1HTCC7211_TA ALPHAPROTEOBACTERIA PELAGIBACTER_UBIQUE_HTCC7211 1010039 1010114
TCCTCGGTAGCTCAGTT-GGT--AGAGCAGTTGACTGTTAATCAATTGGTCGCAGGTTCG
AGTCCTGCCCGAGGAGCCA
>NGTT_PEL_1HTCC9565_TA ALPHAPROTEOBACTERIA PELAGIBACTER_UBIQUE_HTCC9565 368061 368136
TCCTCGGTAGCTCAGTT-GGT--AGAGCAGTTGACTGTTAATCAATTGGTCGCAGGTTCG
AGTCCTGCCCGAGGAGCCA
>NGTT_PEL_2IMCC9063_TA ALPHAPROTEOBACTERIA PELAGIBACTER_UBIQUE_IMCC9063 960668 960593
TCCTCGATAGCTCAGTT-GGT--AGAGCAGTTGACTGTTAATCAATTGGTCGCAGGTTCG
AGTCCTGCTCGAGGAGCCA
>PTGG_PEL_1HIMB114_TA ALPHAPROTEOBACTERIA PELAGIBACTER_UBIQUE_HIMB114 453108 453184
CGGGGCATAGCGCAGCCTGGT--AGCGCATCTGGTTTGGGACCAGAGGGTCGCAAGTTCA
AATCTTGCTGCCCCGACCA
>PTGG_PEL_1HIMB5_TA ALPHAPROTEOBACTERIA PELAGIBACTER_UBIQUE_HIMB5 607249 607325
CGGAGTGTAGCGCAGCCTGGT--AGCGCATCTGGTTTGGGACCAGAGGGTCGCAGGTTCG
AATCCTGCCACTCCGACCA
>PGGG_PEL_2HIMB59_TA ALPHAPROTEOBACTERIA PELAGIBACTER_UBIQUE_HIMB59 1286270 1286194
CGGGGGTTAGCTCAGTCTGGT--AGAGTGCACGTCTGGGGGGCGTGAGGTCGCTGGTTCA
AGTCCAGTACCCCCGACCA
>PTGG_PEL_2HIMB59_TA ALPHAPROTEOBACTERIA PELAGIBACTER_UBIQUE_HIMB59 1098408 1098332
CGGGGAGTAGCTCAGTCTGGT--AGAGTGTCTGCTTTGGGAGCAGAAAGTCGCAGGTTCG
AATCCTGTCTCCCCGACCA
>PTGG_PEL_2HTCC1002_TA ALPHAPROTEOBACTERIA PELAGIBACTER_UBIQUE_HTCC1002 223778 223702
CGGGGCGTAGCGCAGCCTGGT--AGCGCATCTGGTTTGGGACCAGAGGGTCGCAGGTTCA
AATCCTGCCGCCCCGACCA
>PTGG_PEL_1HTCC1062_TA ALPHAPROTEOBACTERIA PELAGIBACTER_UBIQUE_HTCC1062 986221 986297
CGGGGCGTAGCGCAGCCTGGT--AGCGCATCTGGTTTGGGACCAGAGGGTCGCAGGTTCA
AATCCTGCCGCCCCGACCA
>PTGG_PEL_2HTCC7211_TA ALPHAPROTEOBACTERIA PELAGIBACTER_UBIQUE_HTCC7211 929348 929272
CGGAGTGTAGCGCAGCCTGGT--AGCGCATCTGGTTTGGGACCAGAGGGTCGCAGGTTCG
AATCCTGCCACTCCGACCA
>PTGG_PEL_2HTCC9565_TA ALPHAPROTEOBACTERIA PELAGIBACTER_UBIQUE_HTCC9565 318421 318345
CGGGGCGTAGCGCAGCCTGGT--AGCGCATCTGGTTTGGGACCAGAGGGTCGCAGGTTCA
AATCCTGCCGCCCCGACCA
>PTGG_PEL_1IMCC9063_TA ALPHAPROTEOBACTERIA PELAGIBACTER_UBIQUE_IMCC9063 995596 995672
CGGGGTGTAGCGCAGCCTGGT--AGCGCATCTGCTTTGGGAGCAGAGGGTCCGCGGTTCG
AATCCGTGCACCCCGACCA
>QTTG_PEL_1HIMB114_TA ALPHAPROTEOBACTERIA PELAGIBACTER_UBIQUE_HIMB114 117231 117305
TGGGGCATAGCCAAGC--GGT--AAGGCAGCGGTTTTTGGTACCGCCATTCCTAGGTTCG
AATCCTAGTGCCCCAGCCA
>QTTG_PEL_1HIMB5_TA ALPHAPROTEOBACTERIA PELAGIBACTER_UBIQUE_HIMB5 139726 139799
TGGGGCGTAGCCAAGC--GGT--AAGGCACGGGTTTTTGGTACCTGC-ATCCTAGGTTCG
AATCCTAGCGCCCCAGCCA
>QTTG_PEL_1HIMB59_TA ALPHAPROTEOBACTERIA PELAGIBACTER_UBIQUE_HIMB59 720302 720376
TGGGGCGTAGCCAAGC--GGT--AAGGCACCGGTTTTTGGTATCGGCATGCGTAGGTTCG
AATCCTACCGCCCCAGCCA
>QTTG_PEL_1HTCC1002_TA ALPHAPROTEOBACTERIA PELAGIBACTER_UBIQUE_HTCC1002 777180 777253
TGGCCCATGGTGAAGT--GGT--ATCACATCTGTTTTTGGTACAGAG-ATCCGAGGTTCG
AATCCTTGTGGGCCAGCCA
>QTTG_PEL_2HTCC1062_TA ALPHAPROTEOBACTERIA PELAGIBACTER_UBIQUE_HTCC1062 116224 116151
TGGCCCATGGTGAAGT--GGT--ATCACATCTGTTTTTGGTACAGAG-ATCCGAGGTTCG
AATCCTTGTGGGCCAGCCA
>QTTG_PEL_1HTCC7211_TA ALPHAPROTEOBACTERIA PELAGIBACTER_UBIQUE_HTCC7211 446735 446808
TGGGGCGTAGCCAAGC--GGT--AAGGCACTGGTTTTTGGTACCGGC-ATCCTAGGTTCG
AATCCTAGCGCCCCAGCCA
>QTTG_PEL_1HTCC9565_TA ALPHAPROTEOBACTERIA PELAGIBACTER_UBIQUE_HTCC9565 637818 637891
TGGCCCATGGTGAAGT--GGT--ATCACATCTGTTTTTGGTACAGAG-ATCCGAGGTTCG
AATCCTTGTGGGCCAGCCA
>QTTG_PEL_1IMCC9063_TA ALPHAPROTEOBACTERIA PELAGIBACTER_UBIQUE_IMCC9063 626786 626859
TGGGGCTTAGCCAAGC--GGT--AAGGCAGCGGTTTTTGATACCGCC-ATCCCAGGTTCG
ATCCCTGGAGCCCCAGCCA
>RACG_PEL_2HIMB114_TA ALPHAPROTEOBACTERIA PELAGIBACTER_UBIQUE_HIMB114 914951 914875
GCGCCCGTAGATCAACT-GGAT-AGATCGTCTGACTACGGATCAGAAGGTTGGGAGTTCG
AATCTTCCCGGGCGCGCCA
>RTCG_PEL_1HIMB114_TA ALPHAPROTEOBACTERIA PELAGIBACTER_UBIQUE_HIMB114 728137 728213
GCGCCTGTAGCTCAACT-GGAT-AGAGCGCCAGATTTCGGCTCTGGAGGTTCAGGGTTCG
ACTCCTTGCAGGCGCGCCA
>RTCT_PEL_2HIMB114_TA ALPHAPROTEOBACTERIA PELAGIBACTER_UBIQUE_HIMB114 501645 501569
GCGCCCTTAGCTCAGCT-GGAT-AGAGCAACGGTTTTCTAAACCGTGGGTCCCGTGTTCG
AGTCGCGGAGGGCGCGCCA
>RACG_PEL_1HIMB5_TA ALPHAPROTEOBACTERIA PELAGIBACTER_UBIQUE_HIMB5 1183223 1183299
GCGCCTGTAGCTCAATT-GGAT-AGAGCGCTTGGCTACGGACCAGGAGGTTCTGGGTTCG
ACTCCTAGCAGGCGCACCA
>RTCG_PEL_2HIMB5_TA ALPHAPROTEOBACTERIA PELAGIBACTER_UBIQUE_HIMB5 972947 972871
GCGCTTGTAGCTCAACT-GGAT-AGAGCGCCAGATTTCGGCTCTGGAGGTTCTGGGTTCG
ACTCCTAGCAGGCGCGCCA
>RTCT_PEL_1HIMB5_TA ALPHAPROTEOBACTERIA PELAGIBACTER_UBIQUE_HIMB5 548677 548753
GCGCCCTTAGCTCAGCT-GGAT-AGAGCATCGGTTTTCTAAACCGAGGGTCGTAGGTTCG
AATCCTTCAGGGCGCGCCA
>RACG_PEL_1HIMB59_TA ALPHAPROTEOBACTERIA PELAGIBACTER_UBIQUE_HIMB59 191840 191914
GGTTCTGTGGTGAAAC--GGAT-ATCACACTTGACTACGGATCAAGA-ATTCAGGGTTCG
AATCCTTGCAGAACCGCCA
>RCCT_PEL_2HIMB59_TA ALPHAPROTEOBACTERIA PELAGIBACTER_UBIQUE_HIMB59 279425 279349
GCGTTTGTAGCTCAGTA-GGAT-AGAGCACCAGATTCCTAATCTGGGGGTCGCAGGTTCG
ATTCCTGCCAAGCGCGCCA
>RTCG_PEL_1HIMB59_TA ALPHAPROTEOBACTERIA PELAGIBACTER_UBIQUE_HIMB59 257163 257237
GGTTCCGTAGTGTAAC--GGAT-AGCACAAATGACTTCGGATCATTTAG-TCAGGGTTCG
AATCCTTGCGGGACCGCCA
>RTCT_PEL_2HIMB59_TA ALPHAPROTEOBACTERIA PELAGIBACTER_UBIQUE_HIMB59 1092807 1092731
GCGCTCTTAGCTCAGCT-GGAT-AGAGCATCTGCCTTCTAAGCAGAGGGTCGCAGGTTCG
AATCCTGCAGAGCGCGCCA
>RACG_PEL_1HTCC1002_TA ALPHAPROTEOBACTERIA PELAGIBACTER_UBIQUE_HTCC1002 474927 475003
GGACCGCTGGCCAAATT-GGAT-AAGGCGCTCGGCTACGAACCGGGAGATTCCAGATTCG
AGTTCTGGGCGGTCCACCA
>RTCG_PEL_2HTCC1002_TA ALPHAPROTEOBACTERIA PELAGIBACTER_UBIQUE_HTCC1002 297023 296947
GCGCTTGTAGCTCAACT-GGAT-AGAGCGCCTGACTTCGGATCAGGAGGTTCTGGGTTCG
ACTCCTAGCAGGCGCACCA
>RTCT_PEL_2HTCC1002_TA ALPHAPROTEOBACTERIA PELAGIBACTER_UBIQUE_HTCC1002 273905 273829
GCGCTCTTAGCTCAGCT-GGAT-AGAGCATCGGTTTTCTAAACCGAGGGTCGGTGGTTCG
AGTCCACCAGAGCGCACCA
>RACG_PEL_2HTCC1062_TA ALPHAPROTEOBACTERIA PELAGIBACTER_UBIQUE_HTCC1062 415510 415434
GGACCGCTGGCCAAATT-GGAT-AAGGCGCTCGGCTACGAACCGGGAGATTCCAGATTCG
AGTTCTGGGCGGTCCACCA
>RTCG_PEL_1HTCC1062_TA ALPHAPROTEOBACTERIA PELAGIBACTER_UBIQUE_HTCC1062 594400 594476
GCGCTTGTAGCTCAACT-GGAT-AGAGCGCCTGACTTCGGATCAGGAGGTTCTGGGTTCG
ACTCCTAGCAGGCGCACCA
>RTCT_PEL_1HTCC1062_TA ALPHAPROTEOBACTERIA PELAGIBACTER_UBIQUE_HTCC1062 936095 936171
GCGCTCTTAGCTCAGCT-GGAT-AGAGCATCGGTTTTCTAAACCGAGGGTCGGTGGTTCG
AGTCCACCAGAGCGCACCA
>RACG_PEL_1HTCC7211_TA ALPHAPROTEOBACTERIA PELAGIBACTER_UBIQUE_HTCC7211 148389 148465
GGACCGCTGGCCAAATT-GGAT-AAGGCGCTCGGCTACGAACCGGGAGATTCCAGATTCG
AGTTCTGGGCGGTCCACCA
>RTCG_PEL_2HTCC7211_TA ALPHAPROTEOBACTERIA PELAGIBACTER_UBIQUE_HTCC7211 1390510 1390434
GCGCTTGTAGCTCAACT-GGAT-AGAGCGCCTGACTTCGGATCAGGAGGTTCTGGGTTCG
ACTCCTAGCAGGCGCGCCA
>RTCT_PEL_2HTCC7211_TA ALPHAPROTEOBACTERIA PELAGIBACTER_UBIQUE_HTCC7211 1015453 1015377
GCGCCCTTAGCTCAGCT-GGAT-AGAGCATCGGTTTTCTAAACCGAGGGTCGGAGGTTCG
AATCCTCCAGGGCGCGCCA
>RACG_PEL_1HTCC9565_TA ALPHAPROTEOBACTERIA PELAGIBACTER_UBIQUE_HTCC9565 333223 333299
GGACCGCTGGCCAAATT-GGAT-AAGGCGCTCGGCTACGAACCGGGAGATTCCAGATTCG
AGTTCTGGGCGGTCCACCA
>RTCG_PEL_2HTCC9565_TA ALPHAPROTEOBACTERIA PELAGIBACTER_UBIQUE_HTCC9565 137802 137726
GCGCTTGTAGCTCAACT-GGAT-AGAGTGCCTGACTTCGAATCAGGAGGTTCTAGGTTCG
ACTCCTAGCAGGCGCACCA
>RTCT_PEL_2HTCC9565_TA ALPHAPROTEOBACTERIA PELAGIBACTER_UBIQUE_HTCC9565 373307 373231
GCGCTCTTAGCTCAGCT-GGAT-AGAGCATCGGTTTTCTAAACCGAGGGTCGGTGGTTCG
AGTCCACCAGAGCGCACCA
>RACG_PEL_2IMCC9063_TA ALPHAPROTEOBACTERIA PELAGIBACTER_UBIQUE_IMCC9063 174324 174248
GCGCTCGTAGATCAACT-GGAT-AGATCGTCTGATTACGAATCAGAAGGTTAGGGGTTCG
AATCCCTTCGAGCGCACCA
>RTCG_PEL_2IMCC9063_TA ALPHAPROTEOBACTERIA PELAGIBACTER_UBIQUE_IMCC9063 1251401 1251327
GGTCTTGTAGTGAAAT--GGAT-ATCATTCTTGTCTTCGAAACAAGC-GTTTTAGGTTCG
AATCCTAACAGGACCACCA
>RTCT_PEL_1IMCC9063_TA ALPHAPROTEOBACTERIA PELAGIBACTER_UBIQUE_IMCC9063 950013 950089
GCGCTCTTAGCTCAGCT-GGAT-AGAGCATCGGTTTTCTAAACCGAGGGTCGGTGGTTCG
AGTCCACCAGAGCGCACCA
>SGCT_PEL_1HIMB114_TA ALPHAPROTEOBACTERIA PELAGIBACTER_UBIQUE_HIMB114 416074 416165
GGACAGGTGGGTGAGT--GGTTGAAACCAGCTGGTTGCTAACTAGCC---CGAGGGTTCG
AATCCCTCCCTGTCCGCCA
>SGGA_PEL_1HIMB114_TA ALPHAPROTEOBACTERIA PELAGIBACTER_UBIQUE_HIMB114 50097 50186
GGAGAGATGGCCGAGT--GGTTTAAGGCGCACGCTTGGAAAGCGTGT---CGCGGGTTCG
AATCCCGCTCTCTCCGCCA
>STGA_PEL_1HIMB114_TA ALPHAPROTEOBACTERIA PELAGIBACTER_UBIQUE_HIMB114 480515 480604
GGAGAGGTGGCTGAGC--GGTTGAAAGCACCGGTCTTGAAAACCGGCAT-CGTGGGTTCG
AATCCCACCCTCTCCGCCA
>SGCT_PEL_2HIMB5_TA ALPHAPROTEOBACTERIA PELAGIBACTER_UBIQUE_HIMB5 650419 650328
GGAGAGATGGGTGAGA--GGCTGAAACCAGTCGTTTGCTAAATGACC---CGAGGGTTCG
AATCCCTCTCTCTCCGCCA
>SGGA_PEL_2HIMB5_TA ALPHAPROTEOBACTERIA PELAGIBACTER_UBIQUE_HIMB5 1152690 1152601
GGAGAGATGGCCGAGT--GGTTGAAGGCGCACGCTTGGAAAGCGTGTATTCATGGGTTCG
AATCCCATTCTCTCCGCCA
>STGA_PEL_2HIMB5_TA ALPHAPROTEOBACTERIA PELAGIBACTER_UBIQUE_HIMB5 596579 596490
GGAGAGATGGCTGAGC--GGTTGAAAGCACCGGTCTTGAAAACCGGC---CCTGGGTTCG
AATCCCAGTCTCTCCGCCA
>SGCT_PEL_2HIMB59_TA ALPHAPROTEOBACTERIA PELAGIBACTER_UBIQUE_HIMB59 1302979 1302888
GGAGAGGTGGGTGAGT--GGCTGAAACCAGCGGTTTGCTAAACCGCC---CGAGGGTTCG
AATCCCTCTCTCTCCGCCA
>SGGA_PEL_1HIMB59_TA ALPHAPROTEOBACTERIA PELAGIBACTER_UBIQUE_HIMB59 577020 577109
GGAGAGATGGCCGAGT--GGTTTAAGGCGCACGCCTGGAACGCGTGT---CGTGGGTTCG
AATCCCACTCTCTCCGCCA
>STGA_PEL_2HIMB59_TA ALPHAPROTEOBACTERIA PELAGIBACTER_UBIQUE_HIMB59 1051882 1051793
GGAAGGATGGCTGAGC--GGTTGAAAGCACCGGTCTTGAAAACCGGC---CCTGGGTTCG
AATCCCAGTCCTTCCGCCA
>SGCT_PEL_1HTCC1002_TA ALPHAPROTEOBACTERIA PELAGIBACTER_UBIQUE_HTCC1002 182387 182478
GGAAGAGTGGGTGAGA--GGCTGAAACCAGTCGTTTGCTAAATGACC---CGAGGGTTCG
AATCCCTCCTCTTCCGCCA
>SGGA_PEL_2HTCC1002_TA ALPHAPROTEOBACTERIA PELAGIBACTER_UBIQUE_HTCC1002 450221 450132
GGAGAGATGGCTGAGC--GGTTTAAAGCGCACGCTTGGAAAGTGTGT---CCAGGGTTCG
AATCCCTGTCTCTCCGCCA
>STGA_PEL_1HTCC1002_TA ALPHAPROTEOBACTERIA PELAGIBACTER_UBIQUE_HTCC1002 234581 234670
GGAGAGATGGCAGAGT--GGTTGAATGCACCGGTCTTGAAAACCGGC---CCTGAGTTCG
AATCTCAGTCTCTCCGCCA
>SGCT_PEL_2HTCC1062_TA ALPHAPROTEOBACTERIA PELAGIBACTER_UBIQUE_HTCC1062 1031844 1031753
GGAAGAGTGGGTGAGA--GGCTGAAACCAGTCGTTTGCTAAATGACC---CGAGGGTTCG
AATCCCTCCTCTTCCGCCA
>SGGA_PEL_1HTCC1062_TA ALPHAPROTEOBACTERIA PELAGIBACTER_UBIQUE_HTCC1062 440216 440305
GGAGAGATGGCTGAGC--GGTTTAAAGCGCACGCTTGGAAAGTGTGT---CCAGGGTTCG
AATCCCTGTCTCTCCGCCA
>STGA_PEL_2HTCC1062_TA ALPHAPROTEOBACTERIA PELAGIBACTER_UBIQUE_HTCC1062 975418 975329
GGAGAGATGGCAGAGC--GGTTGAATGCACCGGTCTTGAAAACCGGC---CCTGAGTTCG
AATCTCAGTCTCTCCGCCA
>SGCT_PEL_1HTCC7211_TA ALPHAPROTEOBACTERIA PELAGIBACTER_UBIQUE_HTCC7211 886500 886591
GGAAGAGTGGGTGAGA--GGCTGAAACCAGTCGTTTGCTAAATGACC---CGAGGGTTCG
AATCCCTCCTCTTCCGCCA
>SGGA_PEL_2HTCC7211_TA ALPHAPROTEOBACTERIA PELAGIBACTER_UBIQUE_HTCC7211 118294 118205
GGAGAGGTGGCCGAGT--GGTTGAAGGCGCACGCTTGGAAAGCGTGTAT-CATGGGTTCG
AATCCCATTCTCTCCGCCA
>STGA_PEL_1HTCC7211_TA ALPHAPROTEOBACTERIA PELAGIBACTER_UBIQUE_HTCC7211 940114 940203
GGAGAGATGGCTGAGC--GGTTGAAAGCACCGGTCTTGAAAACCGGC---CCTGGGTTCG
AATCCCAGTCTCTCCGCCA
>SGCT_PEL_1HTCC9565_TA ALPHAPROTEOBACTERIA PELAGIBACTER_UBIQUE_HTCC9565 273022 273113
GGAAGAGTGGGTGAGA--GGCTGAAACCAGTCGTTTGCTAAATGACC---CGAGGGTTCG
AATCCCTCCTCTTCCGCCA
>SGGA_PEL_2HTCC9565_TA ALPHAPROTEOBACTERIA PELAGIBACTER_UBIQUE_HTCC9565 299394 299305
GGAGAGATGGCCGAGC--GGTTTAAGGCGCACGCTTGGAAAGTGTGT---CGTGGGTTCG
AATCCCACTCTCTCCGCCA
>STGA_PEL_1HTCC9565_TA ALPHAPROTEOBACTERIA PELAGIBACTER_UBIQUE_HTCC9565 329219 329308
GGAGAGATGGCAGAGC--GGTTGAATGCACCGGTCTTGAAAACCGGC---CCTGAGTTCG
AATCTCAGTCTCTCCGCCA
>SGCT_PEL_1IMCC9063_TA ALPHAPROTEOBACTERIA PELAGIBACTER_UBIQUE_IMCC9063 980839 980930
GGTTAGGTGGGTGAGA--GGCTGAAACCAGTCGTTTGCTAAATGACC---CGAGGGTTCG
AATCCCTCCCTGACCGCCA
>SGGA_PEL_1IMCC9063_TA ALPHAPROTEOBACTERIA PELAGIBACTER_UBIQUE_IMCC9063 550510 550599
GGAGAGATGTGAGAGT--GGTTTAATCAGCACGCTTGGAAAGTGTGTAT-CGAGGGTTCG
AATCCCTCTCTCTCCGCCA
>STGA_PEL_2IMCC9063_TA ALPHAPROTEOBACTERIA PELAGIBACTER_UBIQUE_IMCC9063 981812 981725
GGAGGGATGGGAGAGT--GGTTTAATCCAGCGGTCTTGAAAACCGCCGC-CGTGAGTTCG
AATCTCACTCCCTCTGCCA
>TGGT_PEL_2HIMB114_TA ALPHAPROTEOBACTERIA PELAGIBACTER_UBIQUE_HIMB114 59084 59009
GCCCACATAGCTCAGTT-GGT--AGAGCACGTCCATGGTAAGGACGGGGTCATCAGTTCA
ATTCTGGTTGTGGGCACCA
>TTGT_PEL_2HIMB114_TA ALPHAPROTEOBACTERIA PELAGIBACTER_UBIQUE_HIMB114 562669 562594
GCCCAAATAGCTCAATT-GGT--AGAGCAACTGATTTGTAATCAGTAGGTCGGGAGTTCG
ATTCTCTCTTTGGGCACCA
>TGGT_PEL_1HIMB5_A ALPHAPROTEOBACTERIA PELAGIBACTER_UBIQUE_HIMB5 1131495 1131569
GCCCCTTTAGCTCAGGT-AGT--AGAGTAATTCCATGGTAAGGAAGAGGTCGTCCGTGCA
AGTCGGGCAAGGGGCACC-
>TTGT_PEL_1HIMB5_TA ALPHAPROTEOBACTERIA PELAGIBACTER_UBIQUE_HIMB5 705800 705875
GCCCTTGTAGCTCAGTT-GGT--AGAGCAATTGATTTGTAATCAATAGGTCCGCGGTTCG
AATCCGTGCGGGGGCACCA
>TGGT_PEL_2HIMB59_TA ALPHAPROTEOBACTERIA PELAGIBACTER_UBIQUE_HIMB59 780552 780478
GCCGCCGTAGCTCAGT--GGT--AGAGCACACCCTTGGTAAGGGTGGGGTCGGAAGTTCA
ATTCTTCTCGGCGGCACCA
>TTGT_PEL_2HIMB59_TA ALPHAPROTEOBACTERIA PELAGIBACTER_UBIQUE_HIMB59 915138 915063
GCCGGCTTAGCTCAGTT-GGT--AGAGCAGTTGATTTGTAATCATCAGGTCGGGAGTTCG
AGTCCCCCAGCCGGCACCA
>TGGT_PEL_1HTCC1002_TA ALPHAPROTEOBACTERIA PELAGIBACTER_UBIQUE_HTCC1002 429001 429074
GCCCCTATAGTTAAAT--GGC--ATAACATGTCCATGGTAAGGATAA-ATTTCAAGTTCG
ATTCTTGGTGGGGGCACCA
>TTGT_PEL_2HTCC1002_TA ALPHAPROTEOBACTERIA PELAGIBACTER_UBIQUE_HTCC1002 126363 126288
GCCCTTGTAGCTCAGCT-GGT--AGAGCAATTGATTTGTAATCAATAGGTCCGCGGTTCG
ACTCCGTGCGGGGGCACCA
>TGGT_PEL_2HTCC1062_TA ALPHAPROTEOBACTERIA PELAGIBACTER_UBIQUE_HTCC1062 462438 462365
GCCCCTATAGTTAAAT--GGC--ATAACATGTCCATGGTAAGGATAA-ATTTCAAGTTCG
ATTCTTGGTGGGGGCACCA
>TTGT_PEL_1HTCC1062_TA ALPHAPROTEOBACTERIA PELAGIBACTER_UBIQUE_HTCC1062 1087868 1087943
GCCCTTGTAGCTCAGCT-GGT--AGAGCAATTGATTTGTAATCAATAGGTCCGCGGTTCG
ACTCCGTGCGGGGGCACCA
>TGGT_PEL_1HTCC7211_A ALPHAPROTEOBACTERIA PELAGIBACTER_UBIQUE_HTCC7211 97115 97188
GCTCCTATAGATAAAT--GGT--ATATCAAGTCATTGGTAATGACTAATTCCCTGG-TC-
AGTCAGGGTGGGAGCACCA
>TTGT_PEL_2HTCC7211_TA ALPHAPROTEOBACTERIA PELAGIBACTER_UBIQUE_HTCC7211 831010 830935
GCCCTTGTAGCTCAGTT-GGT--AGAGCAATTGATTTGTAATCAATAGGTCCGCGGTTCG
AATCCGTGCGGGGGCACCA
>TTGT_PEL_2HTCC9565_TA ALPHAPROTEOBACTERIA PELAGIBACTER_UBIQUE_HTCC9565 211620 211545
GCCCTTGTAGCTCAGCT-GGT--AGAGCAATTGATTTGTAATCAATAGGTCCGCGGTTCG
ACTCCGTGCGGGGGCACCA
>TGGT_PEL_2IMCC9063_TA ALPHAPROTEOBACTERIA PELAGIBACTER_UBIQUE_IMCC9063 559872 559797
GCCCACATAGCTCAGTT-GGT--AGAGCACGTCCATGGTAAGGACGGGGTCATCAGTTCG
ATTCTGGTTGTGGGCACCA
>TTGT_PEL_1IMCC9063_TA ALPHAPROTEOBACTERIA PELAGIBACTER_UBIQUE_IMCC9063 890564 890639
GCCCCCTTAGCTCATTT-GGT--AGAGCAATTGATTTGTAATCAATAGGTGATCTGTTCG
AATCAGATAGGGGGCACCA
>VGAC_PEL_2HIMB114_TA ALPHAPROTEOBACTERIA PELAGIBACTER_UBIQUE_HIMB114 790745 790671
GGGCATGTAGTTCATT--GGT--AGAACGCTACGTTGACATCGTAGAGGTAGCAAGTTCA
ATTCTTGCCATGCCCACCA
>VTAC_PEL_1HIMB114_TA ALPHAPROTEOBACTERIA PELAGIBACTER_UBIQUE_HIMB114 352487 352562
GGGCGGTTAGCTCAGTT-GGT--AGAGCATCTCGTTTACACCGAGAGGGTCGGGAGTTCG
AGTCTCTCACCGCCCACCA
>VGAC_PEL_1HIMB5_TA ALPHAPROTEOBACTERIA PELAGIBACTER_UBIQUE_HIMB5 173243 173317
GGGCCGTTAGCTCAAT--AGT--AGAGTACTGCATTGACATTGCAGGGGTAGTTGGAGCG
TAACCAACACGGCCCACCA
>VTAC_PEL_1HIMB5_TA ALPHAPROTEOBACTERIA PELAGIBACTER_UBIQUE_HIMB5 491023 491098
GGGCGGTTAGCTCAGTT-GGT--AGAGCATCTCGTTTACACCGAGGGGGTCAAAGGTTCG
AGTCCTTTACTGCCCACCA
>VGAC_PEL_1HIMB59_TA ALPHAPROTEOBACTERIA PELAGIBACTER_UBIQUE_HIMB59 859844 859920
GGGCGTGTAGCTCAGCT-GGTT-AGAGTACTTGCTCGACACGCAAGGGGTCACAGGTTCG
AATCCTGTCACGCCCACCA
>VTAC_PEL_2HIMB59_TA ALPHAPROTEOBACTERIA PELAGIBACTER_UBIQUE_HIMB59 1173406 1173331
GGGCGATTAGCTCAGTT-GGT--AGAGCATCTCGTTTACACCGAGAGGGTCGGCGGTTCG
AGTCCGTCATCGCCCACCA
>VGAC_PEL_1HTCC1002_TA ALPHAPROTEOBACTERIA PELAGIBACTER_UBIQUE_HTCC1002 850838 850912
GGGACTGTAGCTCAAT--AGT--AGAGTACTGCATTGACATTGCAGGGGTAGTTGGAGCG
TAACCAACCAGTCCCACCA
>VTAC_PEL_2HTCC1002_TA ALPHAPROTEOBACTERIA PELAGIBACTER_UBIQUE_HTCC1002 53672 53597
GGGCGGTTAGCTCAGTT-GGT--AGAGCATCTCGTTTACACCGAGGGGGTCAAAGGTTCG
AGTCCTTTACTGCCCACCA
>VGAC_PEL_2HTCC1062_TA ALPHAPROTEOBACTERIA PELAGIBACTER_UBIQUE_HTCC1062 41891 41817
GGGACTGTAGCTCAAT--AGT--AGAGTACTGCATTGACATTGCAGGGGTAGTTGGAGCG
TAACCAACCAGTCCCACCA
>VTAC_PEL_1HTCC1062_TA ALPHAPROTEOBACTERIA PELAGIBACTER_UBIQUE_HTCC1062 849156 849231
GGGCGGTTAGCTCAGTT-GGT--AGAGCATCTCGTTTACACCGAGGGGGTCAAAGGTTCG
AGTCCTTTACTGCCCACCA
>VGAC_PEL_1HTCC7211_TA ALPHAPROTEOBACTERIA PELAGIBACTER_UBIQUE_HTCC7211 486850 486924
GGGCCGTTAGCTCAAT--AGT--AGAGTACTGCATTGACATTGCAGGGGTAGTTGGAGCG
TAACCAACACGGCCCACCA
>VTAC_PEL_2HTCC7211_TA ALPHAPROTEOBACTERIA PELAGIBACTER_UBIQUE_HTCC7211 1073256 1073181
GGGCGGTTAGCTCAGTT-GGT--AGAGCATCTCGTTTACACCGAGGGGGTCAAAGGTTCG
AGTCCTTTACCGCCCACCA
>VGAC_PEL_1HTCC9565_TA ALPHAPROTEOBACTERIA PELAGIBACTER_UBIQUE_HTCC9565 677114 677188
GGGCCGTTAGCTCAAT--AGT--AGAGTACTGCATTGACATTGCAGGGGTAGTTGGAGCG
TAACCAACACGGCCCACCA
>VTAC_PEL_2HTCC9565_TA ALPHAPROTEOBACTERIA PELAGIBACTER_UBIQUE_HTCC9565 431382 431307
GGGCGGTTAGCTCAGTT-GGT--AGAGCATCTCGTTTACACCGAGGGGGTCAAAGGTTCG
AGTCCTTTACTGCCCACCA
>VGAC_PEL_1IMCC9063_A ALPHAPROTEOBACTERIA PELAGIBACTER_UBIQUE_IMCC9063 22566 22492
GGAACTGTAGCTCAAA--AGT--AGAGTACTCCGTTGACATCGGAGGGGTAGTGGG----
AGCCCCACCAGTTCCACCA
>VTAC_PEL_2IMCC9063_TA ALPHAPROTEOBACTERIA PELAGIBACTER_UBIQUE_IMCC9063 1096393 1096318
GGGCGATTAGCTCAGTT-GGT--AGAGCATCTCGTTTACACCGAGAGGGTCGGGAGTTCG
AGTCTCTCATCGCCCACCA
>WCCA_PEL_1HIMB114_TA ALPHAPROTEOBACTERIA PELAGIBACTER_UBIQUE_HIMB114 356638 356713
AGGAGTGTAGCTCAATT-GGT--AGAGTACGGGTCTCCAAAACCCGGGGTTGAGGGTTCA
AGTCCCTCCGCTCCTGCCA
>WCCA_PEL_2HIMB5_TA ALPHAPROTEOBACTERIA PELAGIBACTER_UBIQUE_HIMB5 703440 703365
AGGAGTGTAGCTCAATT-GGT--AGAGCGCCGGTCTCCAAAACCGGAGGCTGAGGGTTCG
AGTCCCTCCGCTCCTGCCA
>WCCA_PEL_1HIMB59_TA ALPHAPROTEOBACTERIA PELAGIBACTER_UBIQUE_HIMB59 917533 917608
AGGAGTGTAGCTCAATT-GGT--AGAGCGCCGGTCTCCAAAACCGGAGGTTGCGGGTTCG
ATGCCTGCCACTCCTGCCA
>WCCA_PEL_1HTCC1002_TA ALPHAPROTEOBACTERIA PELAGIBACTER_UBIQUE_HTCC1002 128723 128798
AGGAGTGTAGCTCAATT-GGT--AGAGTGCCGGTCTCCAAAACCGGAGGTTGAGGGTTCG
ATTCCCTCCGCTCCTGCCA
>WCCA_PEL_2HTCC1062_TA ALPHAPROTEOBACTERIA PELAGIBACTER_UBIQUE_HTCC1062 1085508 1085433
AGGAGTGTAGCTCAATT-GGT--AGAGTGCCGGTCTCCAAAACCGGAGGTTGAGGGTTCG
ATTCCCTCCGCTCCTGCCA
>WCCA_PEL_1HTCC7211_TA ALPHAPROTEOBACTERIA PELAGIBACTER_UBIQUE_HTCC7211 833368 833443
AGGAGTGTAGCTCAATT-GGT--AGAGCGCCGGTCTCCAAAACCGGAGGCTGAGGGTTCG
AGTCCCTCCGCTCCTGCCA
>WCCA_PEL_1HTCC9565_TA ALPHAPROTEOBACTERIA PELAGIBACTER_UBIQUE_HTCC9565 219711 219786
AGGAGTGTAGCTCAATT-GGT--AGAGCGCCGGTCTCCAAAACCGGAGGCTGAGGGTTCG
AGTCCCTCCGCTCCTGCCA
>WCCA_PEL_2IMCC9063_TA ALPHAPROTEOBACTERIA PELAGIBACTER_UBIQUE_IMCC9063 1092149 1092074
AGGAGTGTAGCTCAACT-GGT--AGAGCGCCGGTCTCCAAAACCGGAGGCTGTGGGTTCA
AGTCCCTCCACTCCTGCCA
>XCAT_PEL_5HIMB114_TA ALPHAPROTEOBACTERIA PELAGIBACTER_UBIQUE_HIMB114 789738 789814
CGCGGGGTGGAGCAGTCTGGT--AGCTCGTCAGGCTCATAACCTGAAGGTCCTAGGTTCA
AATCCTAGCCCCGCAACCA
>XCAT_PEL_5HIMB5_TA ALPHAPROTEOBACTERIA PELAGIBACTER_UBIQUE_HIMB5 998801 998877
CGCGGGGTGGAGCAGTCTGGT--AGCTCGTCAGGCTCATAACCTGAAGGTCGGCGGTTCA
AATCCGTCCCCCGCAACCA
>XCAT_PEL_2HIMB59_TA ALPHAPROTEOBACTERIA PELAGIBACTER_UBIQUE_HIMB59 1392100 1392024
CGCGGGGTAGAGCAGCTTGGT--AGCTCGTCAGGCTCATAACCTGAAGGTCGTAGGTTCA
AATCCTACCCCCGCAACCA
>XCAT_PEL_5HTCC1002_TA ALPHAPROTEOBACTERIA PELAGIBACTER_UBIQUE_HTCC1002 322915 322991
CGCGGGGTGGAGCAGTCTGGT--AGCTCGTCAGGCTCATAACCTGAAGGTCGGCGGTTCA
AATCCGTCCCCCGCAACCA
>XCAT_PEL_8HTCC1062_TA ALPHAPROTEOBACTERIA PELAGIBACTER_UBIQUE_HTCC1062 568508 568432
CGCGGGGTGGAGCAGTCTGGT--AGCTCGTCAGGCTCATAACCTGAAGGTCGGCGGTTCA
AATCCGTCCCCCGCAACCA
>XCAT_PEL_1HTCC7211_TA ALPHAPROTEOBACTERIA PELAGIBACTER_UBIQUE_HTCC7211 1416508 1416584
CGCGGGGTGGAGCAGTCTGGT--AGCTCGTCAGGCTCATAACCTGAAGGTCGGCGGTTCA
AATCCGTCCCCCGCAACCA
>XCAT_PEL_1HTCC9565_TA ALPHAPROTEOBACTERIA PELAGIBACTER_UBIQUE_HTCC9565 163706 163782
CGCGGGGTGGAGCAGTCTGGT--AGCTCGTCAGGCTCATAACCTGAAGGTCGGCGGTTCA
AATCCGTCCCCCGCAACCA
>XCAT_PEL_1IMCC9063_TA ALPHAPROTEOBACTERIA PELAGIBACTER_UBIQUE_IMCC9063 22395 22471
CGCGGGGTGGAGCAGTCTGGT--AGCTCGTCAGGCTCATAACCTGAAGGTCCTTGGTTCA
AATCCAAGCCCCGCAACCA
>YGTA_PEL_1HIMB114_TA ALPHAPROTEOBACTERIA PELAGIBACTER_UBIQUE_HIMB114 355179 355264
GGAGGGGTACCAAAGC--GGTCAAATGGGGCGGGCTGTAAACCCGTT-TTCGAAGGTTCG
AATCCTTCCCCCTCCACCA
>YGTA_PEL_2HIMB5_TA ALPHAPROTEOBACTERIA PELAGIBACTER_UBIQUE_HIMB5 704890 704805
GGAGGGGTTCCAGAGC--GGTCAAATGGGGCGGGCTGTAAACCCGTT-TTCGAAAGTTCG
AATCTTTCCCCCTCCACCA
>YGTA_PEL_1HIMB59_TA ALPHAPROTEOBACTERIA PELAGIBACTER_UBIQUE_HIMB59 915994 916079
GGAGGGATGGCCGAGT--GGTTAAAGGCGGCAGACTGTAAATCTGTTCA-CGTAGGTTCG
AATCCTACTCCCTCCACCA
>YGTA_PEL_1HTCC1002_TA ALPHAPROTEOBACTERIA PELAGIBACTER_UBIQUE_HTCC1002 127272 127357
GGAGGGGTTCCAGAGC--GGTCAAATGGGGCGGGCTGTAAACCCGTT-TTCGAAAGTTCG
AATCTTTCCCCCTCCACCA
>YGTA_PEL_2HTCC1062_TA ALPHAPROTEOBACTERIA PELAGIBACTER_UBIQUE_HTCC1062 1086959 1086874
GGAGGGGTTCCAGAGC--GGTCAAATGGGGCGGGCTGTAAACCCGTT-TTCGAAAGTTCG
AATCTTTCCCCCTCCACCA
>YGTA_PEL_1HTCC7211_TA ALPHAPROTEOBACTERIA PELAGIBACTER_UBIQUE_HTCC7211 831916 832001
GGAGGGGTTCCAGAGC--GGTCAAATGGGGCGGGCTGTAAACCCGTT-TTCGAAAGTTCG
AATCTTTCCCCCTCCACCA
>YGTA_PEL_1HTCC9565_TA ALPHAPROTEOBACTERIA PELAGIBACTER_UBIQUE_HTCC9565 218258 218343
GGAGGGGTTCCAGAGC--GGTCAAATGGGGCGGGCTGTAAACCCGTT-TTCGAAAGTTCG
AATCTTTCCCCCTCCACCA
>YGTA_PEL_2IMCC9063_TA ALPHAPROTEOBACTERIA PELAGIBACTER_UBIQUE_IMCC9063 1093657 1093572
GGAGGGATACCAAAGCA-GTCA-AATGGGGCGGGCTGTAAACCCGCT-TTCGAAGGTGCG
AATCCTTCTCCCTCCACCA
