# Supplementary material for: tRNA Signatures Reveal a Polyphyletic Origin of SAR11 Strains among Alphaproteobacteria
Source: PLoS Comput Biol. 2014 Feb 27;10(2):e1003454. doi: 10.1371/journal.pcbi.1003454 (PMC3937112; doi:10.1371/journal.pcbi.1003454)
Supplement: Dataset S2 — Source code and data to reproduce Figures 3 and S2. (ZIP) [file pcbi.1003454.s002.zip › Source_data_and_methods_for_Figure_3_and_Supplementary_Figure_S2/PLG_id.covea.fas]

>ATGC_PEL_2HIMB114_TA ALPHAPROTEOBACTERIA PELAGIBACTER_UBIQUE_HIMB114 853703 853628
GGGGGATTAGCTCAGCT-GGG--A-GAGCGCCTGATTTGCATTCAGGAG-----------
------------GTCAGCGGTTCGATC--------CCGCT--ATCCTCCACCA
>ATGC_PEL_2HIMB5_TA ALPHAPROTEOBACTERIA PELAGIBACTER_UBIQUE_HIMB5 1050524 1050449
GGGGGATTAGCTCAGCT-GGG--A-GAGCGCCTGATTTGCATTCAGGAG-----------
------------GTCAGCGGTTCGATC--------CCGCT--ATCCTCCACCA
>AGGC_PEL_2HIMB59_TA ALPHAPROTEOBACTERIA PELAGIBACTER_UBIQUE_HIMB59 653561 653486
GGGGCCATAGCTCAGCT-GGG--A-GAGCGCTACGCTGGCAGCGTAGAG-----------
------------GTCAGGGGTTCGATC--------CCCCT--TGGCTCCACCA
>ATGC_PEL_2HIMB59_TA ALPHAPROTEOBACTERIA PELAGIBACTER_UBIQUE_HIMB59 1384703 1384628
GGGGGATTAGCTCAGCT-GGG--A-GAGCGCCTGATTTGCATTCAGGAG-----------
------------GTCAGCGGTTCGATC--------CCGCT--ATCCTCCACCA
>ATGC_PEL_2HTCC1002_TA ALPHAPROTEOBACTERIA PELAGIBACTER_UBIQUE_HTCC1002 378420 378345
GGGGGATTAGCTCATCT-GGG--A-GAGCGCCTGATTTGCATTCAGGAG-----------
------------GTAGCAGGTTCGATC--------CCTGT--ATCCTCCACCA
>ATGC_PEL_1HTCC1062_TA ALPHAPROTEOBACTERIA PELAGIBACTER_UBIQUE_HTCC1062 513017 513092
GGGGGATTAGCTCAGCT-GGG--A-GAGCGCCTGATTTGCATTCAGGAG-----------
------------GTCAGCGGTTCGATC--------CCGCT--ATCCTCCACCA
>ATGC_PEL_2HTCC7211_TA ALPHAPROTEOBACTERIA PELAGIBACTER_UBIQUE_HTCC7211 47606 47531
GGGGGATTAGCTCAGCT-GGG--A-GAGCGCCTGATTTGCATTCAGGAG-----------
------------GTCAGCGGTTCGATC--------CCGCT--ATCCTCCACCA
>ATGC_PEL_2HTCC9565_TA ALPHAPROTEOBACTERIA PELAGIBACTER_UBIQUE_HTCC9565 225985 225910
GGGGGATTAGCTCATCT-GGG--A-GAGCGCCTGATTTGCATTCAGGAG-----------
------------GTAGCAGGTTCGATC--------CCTGT--ATCCTCCACCA
>ATGC_PEL_2IMCC9063_TA ALPHAPROTEOBACTERIA PELAGIBACTER_UBIQUE_IMCC9063 109258 109183
GGGGGATTAGCTCAGCT-GGG--A-GAGCGCCTGATTTGCATTCAGGAG-----------
------------GTCAGCGGTTCGATC--------CCGCT--ATCCTCCACCA
>CGCA_PEL_1HIMB114_TA ALPHAPROTEOBACTERIA PELAGIBACTER_UBIQUE_HIMB114 495132 495205
GGCCACGTGGCGGAAT--GGT--T-ACGCAGAGGATTGCAAATCCTTGT-----------
------------A-TCCCAGTTCGATT--------CTGGG--CGTGGCCTCCA
>CGCA_PEL_2HIMB5_TA ALPHAPROTEOBACTERIA PELAGIBACTER_UBIQUE_HIMB5 554067 553994
GGCAACGTGGCGGAAT--GGT--T-ACGCAGAGGATTGCAAATCCTTGT-----------
------------A-CCCCGGTTCGATT--------CCGGG--CGTTGCCTCCA
>CGCA_PEL_2HIMB59_TA ALPHAPROTEOBACTERIA PELAGIBACTER_UBIQUE_HIMB59 972700 972627
GGCCCGCTGGCAGATT--GGT--T-ATGCAGAGGACTGCAAATCCTTGT-----------
------------A-GCTCGGTTCGATT--------CCGGG--GTGGGCCTCCA
>CGCA_PEL_1HTCC1002_TA ALPHAPROTEOBACTERIA PELAGIBACTER_UBIQUE_HTCC1002 267389 267462
GGCATCGTGGCGGAAT--GGT--T-ACGCAGAGGATTGCAAATCCTTGT-----------
------------A-TCCCAGTTCGATT--------CTGGG--CGATGCCTCCA
>CGCA_PEL_2HTCC1062_TA ALPHAPROTEOBACTERIA PELAGIBACTER_UBIQUE_HTCC1062 942610 942537
GGCATCGTGGCGGAAT--GGT--T-ACGCAGAGGATTGCAAATCCTTGT-----------
------------A-TCCCAGTTCGATT--------CTGGG--CGATGCCTCCA
>CGCA_PEL_1HTCC7211_TA ALPHAPROTEOBACTERIA PELAGIBACTER_UBIQUE_HTCC7211 1009915 1009988
GGCAACGTGGCGGAAT--GGT--T-ACGCAGAGGATTGCAAATCCTTGT-----------
------------A-TCCCGGTTCGATT--------CCGGG--CGTTGCCTCCA
>CGCA_PEL_1HTCC9565_TA ALPHAPROTEOBACTERIA PELAGIBACTER_UBIQUE_HTCC9565 367937 368010
GGCAACGTGGCGGAAT--GGT--T-ACGCAGAGGATTGCAAATCCTTGT-----------
------------A-TCCCAGTTCGATT--------CTGGG--CGTTGCCTCCA
>CGCA_PEL_2IMCC9063_TA ALPHAPROTEOBACTERIA PELAGIBACTER_UBIQUE_IMCC9063 960787 960714
GGCCACGTGGCGGAAT--GGT--T-ACGCAGAGGATTGCAAATCCTTTT-----------
------------A-TTCCAGTTCGATT--------CTGGA--CGTGGCCTCCA
>DGTC_PEL_1HIMB114_TA ALPHAPROTEOBACTERIA PELAGIBACTER_UBIQUE_HIMB114 352568 352645
GGGGGTGTAGCTCAGCTTGGTT-A-GAGCGCCTGCCTGTCACGCAGGAG-----------
------------GCCGCGGGTTCGAGT--------CCCGT--CACTCCCGCCA
>DGTC_PEL_1HIMB5_TA ALPHAPROTEOBACTERIA PELAGIBACTER_UBIQUE_HIMB5 491113 491189
GGGGGTGTAGCTCAGTT-GGTT-A-GAGCGATCGCCTGTCACGCGATAG-----------
------------GTCGAGGGTTCGAGT--------CCCTT--CACTCCCGCCA
>DGTC_PEL_2HIMB59_TA ALPHAPROTEOBACTERIA PELAGIBACTER_UBIQUE_HIMB59 1173317 1173240
GGGGGTGTAGTTCAGTTTGGTT-A-GAACGCCTGCCTGTCACGCAGGAG-----------
------------GTCGCGGGTTCGAGT--------CCCGT--CGCTCCCGCCA
>DGTC_PEL_2HTCC1002_TA ALPHAPROTEOBACTERIA PELAGIBACTER_UBIQUE_HTCC1002 53583 53507
GGGGGTGTAGCTCAGTT-GGTT-A-GAGCGATCGCCTGTCACGCGATAG-----------
------------GTCGAGGGTTCGAGT--------CCCTT--CACTCCCGCCA
>DGTC_PEL_1HTCC1062_TA ALPHAPROTEOBACTERIA PELAGIBACTER_UBIQUE_HTCC1062 849245 849321
GGGGGTGTAGCTCAGTT-GGTT-A-GAGCGATCGCCTGTCACGCGATAG-----------
------------GTCGAGGGTTCGAGT--------CCCTT--CACTCCCGCCA
>DGTC_PEL_2HTCC7211_TA ALPHAPROTEOBACTERIA PELAGIBACTER_UBIQUE_HTCC7211 1073167 1073091
GGGGGTGTAGCTCAGTT-GGTT-A-GAGCGATCGCCTGTCACGCGATAG-----------
------------GTCGAGGGTTCGAGT--------CCCTT--CACTCCCGCCA
>DGTC_PEL_2HTCC9565_TA ALPHAPROTEOBACTERIA PELAGIBACTER_UBIQUE_HTCC9565 431293 431217
GGGGGTGTAGCTCAGTT-GGTT-A-GAGCGATCGCCTGTCACGCGATAG-----------
------------GTCGAGGGTTCGAGT--------CCCTT--CACTCCCGCCA
>DGTC_PEL_2IMCC9063_TA ALPHAPROTEOBACTERIA PELAGIBACTER_UBIQUE_IMCC9063 1096311 1096235
GGGGGTGTAGCTCAGTT-GGTT-A-GAGCGCTGGCCTGTCACGCTAGAG-----------
------------GTCGCGAGTTCGAGT--------CTCGT--CACTCCCGCCA
>ETTC_PEL_1HIMB114_TA ALPHAPROTEOBACTERIA PELAGIBACTER_UBIQUE_HIMB114 448212 448286
GGTCCCTTCGTCTATC--GGTT-A-GGACACATGGTTTTCATCCATGAA-----------
------------A-GAGGGGTTCGATT--------CCCCT--AGGGACCGCCA
>ETTC_PEL_1HIMB5_TA ALPHAPROTEOBACTERIA PELAGIBACTER_UBIQUE_HIMB5 611274 611348
GGTCCCTTCGTCTATC--GGTT-A-GGACACGTGGTTTTCATCCTCGAA-----------
------------A-GAGGGGTTCGATT--------CCCCT--AGGGACCGCCA
>ETTC_PEL_2HIMB59_TA ALPHAPROTEOBACTERIA PELAGIBACTER_UBIQUE_HIMB59 1281098 1281024
GTCTCCTTCGTCTAGC--GGTT-A-GGACATCACCCTTTCACGGTGAAG-----------
------------A-CACGGGTTCGATT--------CCCGT--AGGAGATGCCA
>ETTC_PEL_2HTCC1002_TA ALPHAPROTEOBACTERIA PELAGIBACTER_UBIQUE_HTCC1002 219733 219659
GGTCCCTTCGTCTATC--GGTT-A-GGACAGCTGGTTTTCATCCTGCAA-----------
------------A-GGGGGGTTCGATT--------CCCCC--AGGGACCGCCA
>ETTC_PEL_1HTCC1062_TA ALPHAPROTEOBACTERIA PELAGIBACTER_UBIQUE_HTCC1062 990267 990341
GGTCCCTTCGTCTATC--GGTT-A-GGACAGCTGGTTTTCATCCTGCAA-----------
------------A-GGGGGGTTCGATT--------CCCCC--AGGGACCGCCA
>ETTC_PEL_2HTCC7211_TA ALPHAPROTEOBACTERIA PELAGIBACTER_UBIQUE_HTCC7211 925299 925225
GGTCCCTTCGTCTATC--GGTT-A-GGACAGCTGGTTTTCATCCTGCAA-----------
------------A-GGGGGGTTCGATT--------CCCCC--AGGGACCGCCA
>ETTC_PEL_2HTCC9565_TA ALPHAPROTEOBACTERIA PELAGIBACTER_UBIQUE_HTCC9565 314371 314297
GGTCCCTTCGTCTATC--GGTT-A-GGACAGCTGGTTTTCATCCTGCAA-----------
------------A-GGGGGGTTCGATT--------CCCCC--AGGGACCGCCA
>ETTC_PEL_1IMCC9063_TA ALPHAPROTEOBACTERIA PELAGIBACTER_UBIQUE_IMCC9063 993694 993768
GGTCCCTTCGTCTATC--GGTT-A-GGACAGCTGGTTTTCATCCTGCAA-----------
------------A-GAGGGGTTCGATT--------CCCCT--AGGGACCGCCA
>FGAA_PEL_1HIMB114_TA ALPHAPROTEOBACTERIA PELAGIBACTER_UBIQUE_HIMB114 64408 64483
GGTCTCGTAGCTCAGTT-GGT--A-GAGCAGAGCCCTGAAAAGGCTTGT-----------
------------GTCGCTGGTTCAATT--------CCAGC--CGAGACCACCA
>FGAA_PEL_2HIMB5_TA ALPHAPROTEOBACTERIA PELAGIBACTER_UBIQUE_HIMB5 1127303 1127229
GGCTGGATAGCTCAGG--AGT--A-GAGCAGAGCCCTGAAAAGGCTTGT-----------
------------GTCGGGAGTGCGAAT--------CTCTC--TCCAGCCACCA
>FGAA_PEL_2HIMB59_TA ALPHAPROTEOBACTERIA PELAGIBACTER_UBIQUE_HIMB59 788684 788609
GGCCAGATAGCTCAGTC-GGT--A-GAGCAGAGGACTGAAAATCCTCGT-----------
------------GTCGGCGGTTCGATT--------CCGTC--TCTGGCCACCA
>FGAA_PEL_2HTCC1002_TA ALPHAPROTEOBACTERIA PELAGIBACTER_UBIQUE_HTCC1002 424883 424808
GGCCCTGTAGCTCAGTT-GGT--A-GAGCATCGGATTGAAAATCCGTGT-----------
------------GTCACTGGTTCGAGT--------CCAGT--TGGGGCCACCA
>FGAA_PEL_1HTCC1062_TA ALPHAPROTEOBACTERIA PELAGIBACTER_UBIQUE_HTCC1062 466556 466631
GGCCCTGTAGCTCAGTT-GGT--A-GAGCATCGGATTGAAAATCCGTGT-----------
------------GTCACTGGTTCGAGT--------CCAGT--TGGGGCCACCA
>FGAA_PEL_2HTCC7211_TA ALPHAPROTEOBACTERIA PELAGIBACTER_UBIQUE_HTCC7211 93001 92927
GCCTCGGTAGCTCAGG--AGT--A-GAGCAGAGCCCTGAAAAGGCTTGT-----------
------------GTCGGAGGTGCGAAT--------CCTTC--CCGAGGCACCA
>FGAA_PEL_2HTCC9565_TA ALPHAPROTEOBACTERIA PELAGIBACTER_UBIQUE_HTCC9565 273270 273195
GGCCCTGTAGCTCAGTT-GGT--A-GAGCATCGGATTGAAAATCCGTGT-----------
------------GTCACTGGTTCGAGT--------CCAGT--TGGGGCCACCA
>FGAA_PEL_1IMCC9063_TA ALPHAPROTEOBACTERIA PELAGIBACTER_UBIQUE_IMCC9063 565290 565365
GGTCTGATAGCTCAGTT-GGT--A-GAGCAGAGCCCTGAAAAGGCTTGT-----------
------------GTCGGTGGTTCAAGT--------CCACC--TCAGACCACCA
>GGCC_PEL_1HIMB114_TA ALPHAPROTEOBACTERIA PELAGIBACTER_UBIQUE_HIMB114 1064148 1064222
GCGGGTGTAGCTCAGT--GGT--A-GAGCGAAACGTTGCCAACGTTTAG-----------
------------GTCGTGGGTTCAATT--------CCCTT--CACCCGCTCCA
>GTCC_PEL_1HIMB114_TA ALPHAPROTEOBACTERIA PELAGIBACTER_UBIQUE_HIMB114 355314 355387
GCGGGTGTAGTTCAGT--GGT--A-GAACTCCAGCCTTCCAAGCTGGTT-----------
------------G-CGTGAGTTCGATT--------CTCAT--CACCCGCTCCA
>GGCC_PEL_1HIMB5_TA ALPHAPROTEOBACTERIA PELAGIBACTER_UBIQUE_HIMB5 1277852 1277926
GCGGGCATAGCTCAGT--GGT--A-GAGCGTCTCGTTGCCAACGAGAAG-----------
------------GTCGAGGGTTCGACC--------CCCTT--TGCCCGCTCCA
>GTCC_PEL_2HIMB5_TA ALPHAPROTEOBACTERIA PELAGIBACTER_UBIQUE_HIMB5 704759 704686
GCGGGTGTAGTTCAAT--GGT--A-GAACGCTAGCCTTCCAAGCTGGAT-----------
------------G-TAAGGGTTCGATT--------CCCTT--TACCCGCTCCA
>GGCC_PEL_2HIMB59_TA ALPHAPROTEOBACTERIA PELAGIBACTER_UBIQUE_HIMB59 317272 317198
GCGGGCGTAGCTCAGG--GGT--A-GAGCGCAACCTTGCCAAGGTTGAA-----------
------------GTCGAGGGTTCGAAT--------CCCTT--CGCCCGCTCCA
>GTCC_PEL_1HIMB59_TA ALPHAPROTEOBACTERIA PELAGIBACTER_UBIQUE_HIMB59 916185 916258
GCGGGTGTAGCTTAAT--GGT--A-AAGCTCCAGCCTTCCAAGCTGGCT-----------
------------A-CGAGGGTTCGATT--------CCCTT--CACCCGCTCCA
>GGCC_PEL_1HTCC1002_TA ALPHAPROTEOBACTERIA PELAGIBACTER_UBIQUE_HTCC1002 577371 577445
GCGGGTCTAGCTCATT--GGT--A-GAGCGAATCGTTGCCAACGATTAG-----------
------------GTAGAGGGTTCGATT--------CCCTT--GACCCGCTCCA
>GTCC_PEL_1HTCC1002_TA ALPHAPROTEOBACTERIA PELAGIBACTER_UBIQUE_HTCC1002 127404 127477
GCGGGTGTAGTTCAAT--GGT--A-GAACGCTAGCCTTCCAAGCTGGAT-----------
------------G-TAAGAGTTCGATT--------CTCTT--TACCCGCTCCA
>GGCC_PEL_2HTCC1062_TA ALPHAPROTEOBACTERIA PELAGIBACTER_UBIQUE_HTCC1062 319645 319571
GCGGGTCTAGCTCATT--GGT--A-GAGCGAATCGTTGCCAACGATTAG-----------
------------GTAGAGGGTTCGATT--------CCCTT--GACCCGCTCCA
>GTCC_PEL_2HTCC1062_TA ALPHAPROTEOBACTERIA PELAGIBACTER_UBIQUE_HTCC1062 1086827 1086754
GCGGGTGTAGTTCAAT--GGT--A-GAACGCTAGCCTTCCAAGCTGGAT-----------
------------G-TAAGAGTTCGATT--------CTCTT--TACCCGCTCCA
>GGCC_PEL_1HTCC7211_TA ALPHAPROTEOBACTERIA PELAGIBACTER_UBIQUE_HTCC7211 249874 249948
GCGGGCATAGCTCAGT--GGT--A-GAGCGTCTCGTTGCCAACGAGAAG-----------
------------GTCGAGGGTTCGACC--------CCCTT--TGCCCGCTCCA
>GTCC_PEL_1HTCC7211_TA ALPHAPROTEOBACTERIA PELAGIBACTER_UBIQUE_HTCC7211 832047 832120
GCGGGTGTAGTTCAAT--GGT--A-GAACGCTAGCCTTCCAAGCTGGAT-----------
------------G-TAAGGGTTCGATT--------CCCTT--TACCCGCTCCA
>GGCC_PEL_1HTCC9565_TA ALPHAPROTEOBACTERIA PELAGIBACTER_UBIQUE_HTCC9565 427723 427797
GCGGGTCTAGCTCATT--GGT--A-GAGCGAATCGTTGCCAACGATTAG-----------
------------GTAGAGGGTTCGATT--------CCCTT--GACCCGCTCCA
>GTCC_PEL_1HTCC9565_TA ALPHAPROTEOBACTERIA PELAGIBACTER_UBIQUE_HTCC9565 218391 218464
GCGGGTGTAGTTCAAT--GGT--A-GAACGCTAGCCTTCCAAGCTGGAT-----------
------------G-TAAGAGTTCGATT--------CTCTT--TACCCGCTCCA
>GGCC_PEL_2IMCC9063_TA ALPHAPROTEOBACTERIA PELAGIBACTER_UBIQUE_IMCC9063 354507 354433
GCGGGTCTAGCTCATT--GGT--A-GAGCGAATCGTTGCCAACGATTAG-----------
------------GCAGAGGGTTCGATT--------CCCTT--GACCCGCTCCA
>GTCC_PEL_2IMCC9063_TA ALPHAPROTEOBACTERIA PELAGIBACTER_UBIQUE_IMCC9063 1093466 1093393
GCGGGTGTAGTTCAAT--GGT--A-GAACTCCAGCCTTCCAAGCTGGTT-----------
------------G-TGAGAGTTCGATT--------CTCTT--CACCCGCTCCA
>HGTG_PEL_1HIMB114_TA ALPHAPROTEOBACTERIA PELAGIBACTER_UBIQUE_HIMB114 66882 66958
GCAGCTGTAGCTCAGTT-AGTT-A-GAGCGCCTGTCTGTGGAACAGGAG-----------
------------GTCGTTGGTGCAACT--------CCAAC--CAGCTGTACCA
>HGTG_PEL_2HIMB5_TA ALPHAPROTEOBACTERIA PELAGIBACTER_UBIQUE_HIMB5 1126649 1126575
GCCCGGGTGGTGTAAT--GGTT-A-GCACGGAAGTTTGTGGAACTTTAA-----------
------------G-TTTGAGTTCGACT--------CTCAG--CCCGGGTACCA
>HGTG_PEL_2HIMB59_TA ALPHAPROTEOBACTERIA PELAGIBACTER_UBIQUE_HIMB59 1179441 1179365
GCGGGTGTAGCTCAGCT-GGTT-A-GAGCGCCGGTTTGTGGTACCGGAG-----------
------------GTCGGGGGTTCAAGT--------CCCCT--TACTCGCCCCA
>HGTG_PEL_2HTCC1002_TA ALPHAPROTEOBACTERIA PELAGIBACTER_UBIQUE_HTCC1002 424271 424197
GCCTGGGTGGTGTAAC--GGTT-A-GCACGAAAGTTTGTGGAACTTTAA-----------
------------G-TTTGAGTTCGATT--------CTCAG--CCCGGGTACCA
>HGTG_PEL_1HTCC1062_TA ALPHAPROTEOBACTERIA PELAGIBACTER_UBIQUE_HTCC1062 467168 467242
GCCTGCGTAGTATAAC--GGTT-A-GTACGATAGTTTGTGGAACTATAG-----------
------------G-ATTTGGTTCGATT--------CCAAG--CGCGGGTACCA
>HGTG_PEL_2HTCC7211_TA ALPHAPROTEOBACTERIA PELAGIBACTER_UBIQUE_HTCC7211 92400 92326
GCCTGGGTGGTGTAAC--GGTT-A-GCACGAAAGTTTGTGGAACTTTAA-----------
------------G-TTTGAGTTCGATT--------CTCAG--CCCGGGTACCA
>HGTG_PEL_2HTCC9565_TA ALPHAPROTEOBACTERIA PELAGIBACTER_UBIQUE_HTCC9565 273015 272941
GCCTGCGTAGTATAAC--GGTT-A-GTACGATAGTTTGTGGAACTATAG-----------
------------G-ATTTGGTTCGATT--------CCAAG--CGCGGGTACCA
>HGTG_PEL_1IMCC9063_TA ALPHAPROTEOBACTERIA PELAGIBACTER_UBIQUE_IMCC9063 565529 565605
GCAGCTGTAGCTCAGTT-GGTT-A-GAGCGCTGGTTTGTGGAACCAGAT-----------
------------GTCGGTGGTTCGAAT--------CCACC--CAGCTGTACCA
>IGAT_PEL_2HIMB114_TA ALPHAPROTEOBACTERIA PELAGIBACTER_UBIQUE_HIMB114 853788 853712
GGGCCGGTAGCTCAGTT-GGTT-A-GAGCACACCCTTGATAAGGGTGGG-----------
------------GTCGAAAGTTCAAGT--------CTTTC--TCGGCCCACCA
>IGAT_PEL_2HIMB5_TA ALPHAPROTEOBACTERIA PELAGIBACTER_UBIQUE_HIMB5 1050611 1050535
GGGCCGGTAGCTCAGTT-GGTT-A-GAGCACACCCTTGATAAGGGTGGG-----------
------------GTCGAAAGTTCGAGT--------CTTTC--TCGGCCCACCA
>IGAT_PEL_2HIMB59_TA ALPHAPROTEOBACTERIA PELAGIBACTER_UBIQUE_HIMB59 1384788 1384712
GGGCGTGTAGCTCAGTT-GGTT-A-GAGCGCGCGCTTGATAAGCGTGAG-----------
------------GTCGGAGGTTCAAGT--------CCTCC--CTCGCCCACCA
>IGAT_PEL_2HTCC1002_TA ALPHAPROTEOBACTERIA PELAGIBACTER_UBIQUE_HTCC1002 378508 378432
GGGCCGGTAGCTCAGTT-GGTT-A-GAGCACACCCTTGATAAGGGTGGG-----------
------------GTCGAAAGTTCGAGT--------CTTTC--TCGGCCCACCA
>IGAT_PEL_1HTCC1062_TA ALPHAPROTEOBACTERIA PELAGIBACTER_UBIQUE_HTCC1062 512931 513007
GGGCCGGTAGCTCAGTT-GGTT-A-GAGCACACCCTTGATAAGGGTGGG-----------
------------GTCGAAAGTTCGAGT--------CTTTC--TCGGCCCACCA
>IGAT_PEL_2HTCC7211_TA ALPHAPROTEOBACTERIA PELAGIBACTER_UBIQUE_HTCC7211 47695 47619
GGGCCGGTAGCTCAGTT-GGTT-A-GAGCACACCCTTGATAAGGGTGGG-----------
------------GTCGAAAGTTCGAGT--------CTTTC--TCGGCCCACCA
>IGAT_PEL_2HTCC9565_TA ALPHAPROTEOBACTERIA PELAGIBACTER_UBIQUE_HTCC9565 226073 225997
GGGCCGGTAGCTCAGTT-GGTT-A-GAGCACACCCTTGATAAGGGTGGG-----------
------------GTCGAAAGTTCGAGT--------CTTTC--TCGGCCCACCA
>IGAT_PEL_2IMCC9063_TA ALPHAPROTEOBACTERIA PELAGIBACTER_UBIQUE_IMCC9063 109348 109272
GGGCCGGTAGCTCAGTT-GGTT-A-GAGCACACCCTTGATAAGGGTGGG-----------
------------GTCGAAAGTTCGAGT--------CTTTC--TCGGCCCACCA
>JCAT_PEL_1HIMB114_TA ALPHAPROTEOBACTERIA PELAGIBACTER_UBIQUE_HIMB114 149513 149589
GGGCCTGTAGCTCAGTT-GGTT-A-GAGCCCCCCGCTCATAACGGGGTT-----------
------------GTCGGGGGTTCAAAT--------CCCTC--CGGGCCCACCA
>JCAT_PEL_1HIMB5_TA ALPHAPROTEOBACTERIA PELAGIBACTER_UBIQUE_HIMB5 174241 174317
GGGCCTGTAGCTCAGTT-GGTT-A-GAGCAGTACACTCATAATGTATTG-----------
------------GTCCCAGGTTCGAGT--------CCTGG--CGGGCCCACCA
>JCAT_PEL_5HIMB59_TA ALPHAPROTEOBACTERIA PELAGIBACTER_UBIQUE_HIMB59 875906 875982
GGGCCTGTAGTTCAGTT-GGTT-A-GAACGCGGTGCTCATAACGCCGTT-----------
------------GTCGCAGGTTCGAGT--------CCTGC--CGGGCCCACCA
>JCAT_PEL_7HTCC1002_TA ALPHAPROTEOBACTERIA PELAGIBACTER_UBIQUE_HTCC1002 850979 851055
GGGCCTGTAGCTCAGTT-GGTT-A-GAGCAGTACACTCATAATGTATTG-----------
------------GTCCCAGGTTCGAGT--------CCTGG--CGGGCCCACCA
>JCAT_PEL_6HTCC1062_TA ALPHAPROTEOBACTERIA PELAGIBACTER_UBIQUE_HTCC1062 41750 41674
GGGCCTGTAGCTCAGTT-GGTT-A-GAGCAGTACACTCATAATGTATTG-----------
------------GTCCCAGGTTCGAGT--------CCTGG--CGGGCCCACCA
>JCAT_PEL_3HTCC7211_TA ALPHAPROTEOBACTERIA PELAGIBACTER_UBIQUE_HTCC7211 491121 491197
GGGCCTGTAGCTCAGTT-GGTT-A-GAGCAGTACACTCATAATGTATTG-----------
------------GTCCCAGGTTCGAGT--------CCTGG--CGGGCCCACCA
>JCAT_PEL_5HTCC9565_TA ALPHAPROTEOBACTERIA PELAGIBACTER_UBIQUE_HTCC9565 677253 677329
GGGCCTGTAGCTCAGTT-GGTT-A-GAGCAGTACACTCATAATGTATTG-----------
------------GTCCCAGGTTCGAGT--------CCTGG--CGGGCCCACCA
>JCAT_PEL_3IMCC9063_TA ALPHAPROTEOBACTERIA PELAGIBACTER_UBIQUE_IMCC9063 659732 659808
GGGCCTGTAGCTCAGTT-GGTT-A-GAGCCCCCCGCTCATAACGGGGTT-----------
------------GTCCGGGGTTCAAAT--------CCCTG--CGGGCCCACCA
>KTTT_PEL_1HIMB114_TA ALPHAPROTEOBACTERIA PELAGIBACTER_UBIQUE_HIMB114 468561 468636
GGGCCCTTAGCTCAGTT-GGT--A-GAGCAATTCCCTTTTAAGGAATGG-----------
------------GTCGCAAGTTCGAAT--------CTTGC--AGGGCTCACCA
>KTTT_PEL_1HIMB5_TA ALPHAPROTEOBACTERIA PELAGIBACTER_UBIQUE_HIMB5 592523 592598
GGGCCGTTAGCTCAGTT-GGT--A-GAGCAATTCCCTTTTAAGGAATGG-----------
------------GTCGCTGGTTCGAGC--------CCAGC--ACGGCTCACCA
>KTTT_PEL_1HIMB59_TA ALPHAPROTEOBACTERIA PELAGIBACTER_UBIQUE_HIMB59 1004353 1004428
GGGCCCATAGCTCAGCC-GGT--A-GAGCACCTGACTTTTAATCAGGGT-----------
------------GTCGCAGGTTCGAAT--------CCTGC--TGGGCTCACCA
>KTTT_PEL_2HTCC1002_TA ALPHAPROTEOBACTERIA PELAGIBACTER_UBIQUE_HTCC1002 238671 238596
GGGCCCTTAGCTCAGTT-GGT--A-GAGCAATTCCCTTTTAAGGAATGG-----------
------------GTCGATGGTTCGAGT--------CCATC--AGGGCTCACCA
>KTTT_PEL_1HTCC1062_TA ALPHAPROTEOBACTERIA PELAGIBACTER_UBIQUE_HTCC1062 971328 971403
GGGCCCTTAGCTCAGTT-GGT--A-GAGCAATTCCCTTTTAAGGAATGG-----------
------------GTCGATGGTTCGAGT--------CCATC--AGGGCTCACCA
>KTTT_PEL_2HTCC7211_TA ALPHAPROTEOBACTERIA PELAGIBACTER_UBIQUE_HTCC7211 944193 944118
GGGCCCTTAGCTCAGTT-GGT--A-GAGCAATTCCCTTTTAAGGAATGG-----------
------------GTCGATGGTTCGAGT--------CCATC--AGGGCTCACCA
>KTTT_PEL_2HTCC9565_TA ALPHAPROTEOBACTERIA PELAGIBACTER_UBIQUE_HTCC9565 335079 335004
GGGCCCTTAGCTCAGTT-GGT--A-GAGCAATTCCCTTTTAAGGAATGG-----------
------------GTCGATGGTTCGAGT--------CCATC--AGGGCTCACCA
>KTTT_PEL_1IMCC9063_TA ALPHAPROTEOBACTERIA PELAGIBACTER_UBIQUE_IMCC9063 1010481 1010556
GGGCCCTTAGCTCAGTC-GGT--A-GAGCAATTCCCTTTTAAGGAATGG-----------
------------GTCGCAAGTTCGAAT--------CTTGC--AGGGCTCACCA
>LCAA_PEL_1HIMB114_TA ALPHAPROTEOBACTERIA PELAGIBACTER_UBIQUE_HIMB114 1160741 1160823
GGGCGAATGGCGGAATT-GGTA-G-ACGCAGCGGACTCAAAATCCGCCGG------GAAA
-----------CCTTAAGGGTTCGACT--------CCCTT--TTCGCCCACCA
>LGAG_PEL_2HIMB114_TA ALPHAPROTEOBACTERIA PELAGIBACTER_UBIQUE_HIMB114 687745 687661
GCGGTCATGCTGGAATT-GGTA-G-ACAGGCACGGTTGAGGGCCGTGT-GGG----TTTT
---------CCCG-TGAGAGTTCAAGT--------CTCTC--TGACCGCACCA
>LTAA_PEL_1HIMB114_TA ALPHAPROTEOBACTERIA PELAGIBACTER_UBIQUE_HIMB114 341894 341979
GCCCTCGTGGTGGAATT-GGTA-G-ACACAAAGGACTTAAAATCCTTG-CCGCT------
-------TGCGGAGTGCCGGTTCGAGT--------CCGGC--CGAGGGCACCA
>LTAG_PEL_1HIMB114_TA ALPHAPROTEOBACTERIA PELAGIBACTER_UBIQUE_HIMB114 346487 346570
GCGGGAGTGGTGGAAT--GGTA-G-ACACGCTAGTCTTAGGAACTAGT-TCG----GCAA
---------CGAG-TGAAGGTTCAAGT--------CCTTT--CTCCCGCACCA
>LCAA_PEL_2HIMB5_TA ALPHAPROTEOBACTERIA PELAGIBACTER_UBIQUE_HIMB5 1190145 1190061
GGGCGAATGGCGGAACT-GGTA-G-ACGCGCACGACTCAAAATCGTGT-TTC----GCAA
---------GAAG-TGAGAGTTCGATT--------CTCTC--TTCGCCCACCA
>LGAG_PEL_2HIMB5_TA ALPHAPROTEOBACTERIA PELAGIBACTER_UBIQUE_HIMB5 956218 956133
GCGGCTATGCTGAAACT-GGTA-G-ACAGGCACGGTTGAGGGCCGTGT-GGACA------
T------TGTCCA-TGAGAGTTCGAGT--------CTCTC--TAGCCGCACCA
>LTAA_PEL_2HIMB5_TA ALPHAPROTEOBACTERIA PELAGIBACTER_UBIQUE_HIMB5 706738 706653
GCCCTCGTGGTGAAATT-GGTA-G-ACACAAAGGACTTAAAATCCTTG-CCGCT------
-------TGCGGAGTGCCAGTTCGAGT--------CTGGC--CGAGGGCACCA
>LTAG_PEL_1HIMB5_TA ALPHAPROTEOBACTERIA PELAGIBACTER_UBIQUE_HIMB5 484993 485077
GGGGCGATGGCGGAATT-GGTA-G-ACGCGTTGGTCTTAGGAACCAAT-ATG----GCAA
---------CATG-TGAAGGTTCGAGT--------CCTTT--TCGCCCTACCA
>LCAA_PEL_1HIMB59_TA ALPHAPROTEOBACTERIA PELAGIBACTER_UBIQUE_HIMB59 676525 676610
GGCGTTGTGGCGGAAT--GGTA-G-ACGCGCCGGATTCAAAATCCGGT-GAGG---GCAA
--------CCTCG-TGAGAGTTCGAGT--------CTCTC--CAGCGCTACCA
>LGAG_PEL_1HIMB59_TA ALPHAPROTEOBACTERIA PELAGIBACTER_UBIQUE_HIMB59 946007 946094
GCGGACGTGGCGGAACT-GGTA-G-ACGCGCAGCGTTGAGGTCGCTGTGGGA----TAAT
A--------TCCTGTGGAAGTTCGAGT--------CTTCT--CGTCCGCACCA
>LTAA_PEL_1HIMB59_TA ALPHAPROTEOBACTERIA PELAGIBACTER_UBIQUE_HIMB59 1351808 1351895
GGCCTCGTGCTGGAATT-GGTA-G-ACAGTCTGGACTTAAAATCCAGTGGGAT---TTAC
--------TCCCG-TGGCGGTTCGAGT--------CCGCC--CGAGGCTACCA
>LTAG_PEL_2HIMB59_TA ALPHAPROTEOBACTERIA PELAGIBACTER_UBIQUE_HIMB59 1179355 1179272
GCGCCAGTGGCGGAAT--GGTA-G-ACGCACTGGTTTTAGGTACCAGC-GAG----GCAA
---------CTCG-TGGGGGTTCAAGT--------CCCTC--CTGGCGCACCA
>LCAA_PEL_2HTCC1002_TA ALPHAPROTEOBACTERIA PELAGIBACTER_UBIQUE_HTCC1002 488627 488543
GGGCGAGTGGCGGAACT-GGTA-G-ACGCGCACGACTCAAAATCGTGT-TTC----GCAA
---------GAAG-TGAGAGTTCGATT--------CTCTC--TTCGCCCACCA
>LTAA_PEL_1HTCC1002_TA ALPHAPROTEOBACTERIA PELAGIBACTER_UBIQUE_HTCC1002 125415 125499
GCCCTCGTGGTGAAATT-GGTA-G-ACACAACGGACTTAAAATCCGTG-CCT----TTTT
---------GGAG-TGCCAGTTCGAGT--------CTGGC--CGAGGGCACCA
>LTAG_PEL_2HTCC1002_TA ALPHAPROTEOBACTERIA PELAGIBACTER_UBIQUE_HTCC1002 59703 59619
GGGCGAATGGCGGAATT-GGTA-G-ACGCGCTGGTCTTAGGAACCAGT-ATC----GCAA
---------GATG-TGAAGGTTCGAGT--------CCTTT--TTCGCCTACCA
>LCAA_PEL_1HTCC1062_TA ALPHAPROTEOBACTERIA PELAGIBACTER_UBIQUE_HTCC1062 408517 408601
GGGCGAGTGGCGGAACT-GGTA-G-ACGCGCACGACTCAAAATCGTGT-TTC----GCAA
---------GAAG-TGAGAGTTCGATT--------CTCTC--TTCGCCCACCA
>LTAA_PEL_2HTCC1062_TA ALPHAPROTEOBACTERIA PELAGIBACTER_UBIQUE_HTCC1062 1088816 1088732
GCCCTCGTGGTGAAATT-GGTA-G-ACACAACGGACTTAAAATCCGTG-CCT----TTTT
---------GGAG-TGCCAGTTCGAGT--------CTGGC--CGAGGGCACCA
>LTAG_PEL_1HTCC1062_TA ALPHAPROTEOBACTERIA PELAGIBACTER_UBIQUE_HTCC1062 843125 843209
GGGCGAATGGCGGAATT-GGTA-G-ACGCGCTGGTCTTAGGAACCAGT-ATT----GAAA
---------GATG-TGAAGGTTCGAGT--------CCTTT--TTCGCCTACCA
>LCAA_PEL_2HTCC7211_TA ALPHAPROTEOBACTERIA PELAGIBACTER_UBIQUE_HTCC7211 162110 162026
GGGCGAATGGCGGAACT-GGTA-G-ACGCGCACGACTCAAAATCGTGT-TTC----GTAA
---------GAAG-TGAGAGTTCGATT--------CTCTC--TTCGCCCACCA
>LGAG_PEL_1HTCC7211_TA ALPHAPROTEOBACTERIA PELAGIBACTER_UBIQUE_HTCC7211 523894 523979
GCGGTCGTGCTGAAATT-GGTA-G-ACAGGCACGGTTGAGGGCCGTGT-GGAC---CTA-
--------GTCCA-TGAGAGTTCGAGT--------CTCTC--CGACCGCACCA
>LTAA_PEL_1HTCC7211_TA ALPHAPROTEOBACTERIA PELAGIBACTER_UBIQUE_HTCC7211 825515 825600
GCCCTCGTGGTGAAATT-GGTA-G-ACACAAAGGACTTAAAATCCTTG-CCGCT------
-------TGCGGAGTGCCAGTTCGAGT--------CTGGC--CGAGGGCACCA
>LTAG_PEL_2HTCC7211_TA ALPHAPROTEOBACTERIA PELAGIBACTER_UBIQUE_HTCC7211 1089533 1089449
GGGGCGATGGCGGAATT-GGTA-G-ACGCGTTGGTCTTAGGAACCAAT-ATTTT------
-------CGGATG-TGAAGGTTCGAGT--------CCTTT--TCGCCCTACCA
>LCAA_PEL_2HTCC9565_TA ALPHAPROTEOBACTERIA PELAGIBACTER_UBIQUE_HTCC9565 340274 340190
GGGCGAGTGGCGGAACT-GGTA-G-ACGCGCACGACTCAAAATCGTGT-TTC----GCAA
---------GAAG-TGAGAGTTCGATT--------CTCTC--TTCGCCCACCA
>LTAA_PEL_1HTCC9565_TA ALPHAPROTEOBACTERIA PELAGIBACTER_UBIQUE_HTCC9565 199494 199579
GCCCTCGTGGTGAAATT-GGTA-G-ACACAAAGGACTTAAAATCCTTG-CCA----TTTA
---------TGGAGTGCCAGTTCGAGT--------CTGGC--CGAGGGCACCA
>LTAG_PEL_2HTCC9565_TA ALPHAPROTEOBACTERIA PELAGIBACTER_UBIQUE_HTCC9565 437555 437471
GGGCGAATGGCGGAATT-GGTA-G-ACGCGCTGGTCTTAGGAACCAGT-ATT----GAAA
---------GATG-TGAAGGTTCGAGT--------CCTTT--TTCGCCTACCA
>LCAA_PEL_1IMCC9063_TA ALPHAPROTEOBACTERIA PELAGIBACTER_UBIQUE_IMCC9063 464086 464171
GCGGATGTGGTGGAAT--GGTA-G-ACACGTCAGACTCAAAATCTGAT-GCGC---GCAA
--------GTGTG-TAACGGTTCAAGT--------CCGTT--CATCCGCACCA
>LGAG_PEL_1IMCC9063_TA ALPHAPROTEOBACTERIA PELAGIBACTER_UBIQUE_IMCC9063 882772 882857
GCGGCCATGCTGGAATT-GGTA-G-ACAGGTACGGTTGAGGGCCGTATGAGC----TTT-
---------GCTTGTGAGAGTTCAAGT--------CTCTC--TGGCCGCACCA
>LTAA_PEL_2IMCC9063_TA ALPHAPROTEOBACTERIA PELAGIBACTER_UBIQUE_IMCC9063 1107552 1107468
GCCCTCGTGGTGGAAT--GGTA-G-ACACAAAGGACTTAAAATCCTTG-CACTT------
-------CGGTGAGTGCCGGTTCGAGT--------CCGGC--CGAGGGCACCA
>LTAG_PEL_2IMCC9063_TA ALPHAPROTEOBACTERIA PELAGIBACTER_UBIQUE_IMCC9063 1102467 1102384
GCGGAAGTGGCGGAAT--GGTA-G-ACGCGCTGGTCTTAGAAACCAGT-GAG----GCAA
---------CTCG-TGAAGGTTCAAGT--------CCTTT--CTTCCGCACCA
>MCAT_PEL_3HIMB114_TA ALPHAPROTEOBACTERIA PELAGIBACTER_UBIQUE_HIMB114 269411 269487
GGCGGGGTAGCTCAGTT-GGTT-A-GAGCACGGGACTCATAAGCCCGGT-----------
------------GTCGGCAGTTCAATT--------CTGCC--TCCCGCTACCA
>MCAT_PEL_3HIMB5_TA ALPHAPROTEOBACTERIA PELAGIBACTER_UBIQUE_HIMB5 379110 379186
GGCGGGGTAGCTCAGTT-GGTT-A-GAGCGCGGGACTCATAAGCCCGAG-----------
------------GTCAGTGGTTCGATC--------CCACT--TCCCGCTACCA
>MCAT_PEL_4HIMB59_TA ALPHAPROTEOBACTERIA PELAGIBACTER_UBIQUE_HIMB59 1394104 1394028
GGCGGAGTAGCTCAGTT-GGTT-A-GAGCGGTGGAATCATAATCCATGT-----------
------------GTCGGGGGTTCGAAT--------CCCTC--CTCCGCTACCA
>MCAT_PEL_1HTCC1002_TA ALPHAPROTEOBACTERIA PELAGIBACTER_UBIQUE_HTCC1002 24969 25045
GGCGGGGTAGCTCAGTC-GGTT-A-GAGCGCAGGACTCATAAGCCTGAG-----------
------------GTCAGTGGTTCGATT--------CCACT--TCCCGCTACCA
>MCAT_PEL_4HTCC1062_TA ALPHAPROTEOBACTERIA PELAGIBACTER_UBIQUE_HTCC1062 1166672 1166596
GGCGGGGTAGCTCAGTC-GGTT-A-GAGCGCAGGACTCATAAGCCTGAG-----------
------------GTCAGTGGTTCGATT--------CCACT--TCCCGCTACCA
>MCAT_PEL_5HTCC7211_TA ALPHAPROTEOBACTERIA PELAGIBACTER_UBIQUE_HTCC7211 720774 720850
GGCGGGGTAGCTCAGTT-GGTT-A-GAGCGCAGGACTCATAAGCCTGAG-----------
------------GTCAGTGGTTCGATC--------CCACT--TCCCGCTACCA
>MCAT_PEL_4HTCC9565_TA ALPHAPROTEOBACTERIA PELAGIBACTER_UBIQUE_HTCC9565 471523 471447
GGCGGGGTAGCTCAGTC-GGTT-A-GAGCGCAGGACTCATAAGCCTGAG-----------
------------GTCAGTGGTTCGATT--------CCACT--TCCCGCTACCA
>MCAT_PEL_5IMCC9063_TA ALPHAPROTEOBACTERIA PELAGIBACTER_UBIQUE_IMCC9063 770812 770888
GGCGGGGTAGCTCAGGT-GGTT-A-GAGCGCAGCACTCATAACGCTGAG-----------
------------GTCGGCAGTTCAAGT--------CTGCC--TCCCGCTACCA
>NGTT_PEL_1HIMB114_TA ALPHAPROTEOBACTERIA PELAGIBACTER_UBIQUE_HIMB114 495255 495330
TCCCCGGTAGCTCAGTT-GGT--A-GAGCAAGCGGCTGTTAACCGCTTT-----------
------------GTCGCTGGTTCGAGT--------CCGGC--CCGGGGAGCCA
>NGTT_PEL_2HIMB5_TA ALPHAPROTEOBACTERIA PELAGIBACTER_UBIQUE_HIMB5 553940 553865
TCCTCGGTAGCTCAGTT-GGT--A-GAGCAGTTGACTGTTAATCAATTG-----------
------------GTCGCAGGTTCGAGT--------CCTGC--CCGAGGAGCCA
>NGTT_PEL_2HIMB59_TA ALPHAPROTEOBACTERIA PELAGIBACTER_UBIQUE_HIMB59 966290 966216
TCCGCAGTAGCTCAGC--GGT--A-GAGCATTCGGCTGTTAACCGACAG-----------
------------GTCGTAGGTTCGAAT--------CCTAC--CTGCGGAGCCA
>NGTT_PEL_1HTCC1002_TA ALPHAPROTEOBACTERIA PELAGIBACTER_UBIQUE_HTCC1002 267514 267589
TCCTCGGTAGCTCAGTT-GGT--A-GAGCAGTTGACTGTTAATCAATTG-----------
------------GTCGCAGGTTCGAGT--------CCTGC--CCGAGGAGCCA
>NGTT_PEL_2HTCC1062_TA ALPHAPROTEOBACTERIA PELAGIBACTER_UBIQUE_HTCC1062 942484 942409
TCCTCGGTAGCTCAGTT-GGT--A-GAGCAGTTGACTGTTAATCAATTG-----------
------------GTCGCAGGTTCGAGT--------CCTGC--CCGAGGAGCCA
>NGTT_PEL_1HTCC7211_TA ALPHAPROTEOBACTERIA PELAGIBACTER_UBIQUE_HTCC7211 1010039 1010114
TCCTCGGTAGCTCAGTT-GGT--A-GAGCAGTTGACTGTTAATCAATTG-----------
------------GTCGCAGGTTCGAGT--------CCTGC--CCGAGGAGCCA
>NGTT_PEL_1HTCC9565_TA ALPHAPROTEOBACTERIA PELAGIBACTER_UBIQUE_HTCC9565 368061 368136
TCCTCGGTAGCTCAGTT-GGT--A-GAGCAGTTGACTGTTAATCAATTG-----------
------------GTCGCAGGTTCGAGT--------CCTGC--CCGAGGAGCCA
>NGTT_PEL_2IMCC9063_TA ALPHAPROTEOBACTERIA PELAGIBACTER_UBIQUE_IMCC9063 960668 960593
TCCTCGATAGCTCAGTT-GGT--A-GAGCAGTTGACTGTTAATCAATTG-----------
------------GTCGCAGGTTCGAGT--------CCTGC--TCGAGGAGCCA
>PTGG_PEL_1HIMB114_TA ALPHAPROTEOBACTERIA PELAGIBACTER_UBIQUE_HIMB114 453108 453184
CGGGGCATAGCGCAGCCTGGT--A-GCGCATCTGGTTTGGGACCAGAGG-----------
------------GTCGCAAGTTCAAAT--------CTTGC--TGCCCCGACCA
>PTGG_PEL_1HIMB5_TA ALPHAPROTEOBACTERIA PELAGIBACTER_UBIQUE_HIMB5 607249 607325
CGGAGTGTAGCGCAGCCTGGT--A-GCGCATCTGGTTTGGGACCAGAGG-----------
------------GTCGCAGGTTCGAAT--------CCTGC--CACTCCGACCA
>PGGG_PEL_2HIMB59_TA ALPHAPROTEOBACTERIA PELAGIBACTER_UBIQUE_HIMB59 1286270 1286194
CGGGGGTTAGCTCAGTCTGGT--A-GAGTGCACGTCTGGGGGGCGTGAG-----------
------------GTCGCTGGTTCAAGT--------CCAGT--ACCCCCGACCA
>PTGG_PEL_2HIMB59_TA ALPHAPROTEOBACTERIA PELAGIBACTER_UBIQUE_HIMB59 1098408 1098332
CGGGGAGTAGCTCAGTCTGGT--A-GAGTGTCTGCTTTGGGAGCAGAAA-----------
------------GTCGCAGGTTCGAAT--------CCTGT--CTCCCCGACCA
>PTGG_PEL_2HTCC1002_TA ALPHAPROTEOBACTERIA PELAGIBACTER_UBIQUE_HTCC1002 223778 223702
CGGGGCGTAGCGCAGCCTGGT--A-GCGCATCTGGTTTGGGACCAGAGG-----------
------------GTCGCAGGTTCAAAT--------CCTGC--CGCCCCGACCA
>PTGG_PEL_1HTCC1062_TA ALPHAPROTEOBACTERIA PELAGIBACTER_UBIQUE_HTCC1062 986221 986297
CGGGGCGTAGCGCAGCCTGGT--A-GCGCATCTGGTTTGGGACCAGAGG-----------
------------GTCGCAGGTTCAAAT--------CCTGC--CGCCCCGACCA
>PTGG_PEL_2HTCC7211_TA ALPHAPROTEOBACTERIA PELAGIBACTER_UBIQUE_HTCC7211 929348 929272
CGGAGTGTAGCGCAGCCTGGT--A-GCGCATCTGGTTTGGGACCAGAGG-----------
------------GTCGCAGGTTCGAAT--------CCTGC--CACTCCGACCA
>PTGG_PEL_2HTCC9565_TA ALPHAPROTEOBACTERIA PELAGIBACTER_UBIQUE_HTCC9565 318421 318345
CGGGGCGTAGCGCAGCCTGGT--A-GCGCATCTGGTTTGGGACCAGAGG-----------
------------GTCGCAGGTTCAAAT--------CCTGC--CGCCCCGACCA
>PTGG_PEL_1IMCC9063_TA ALPHAPROTEOBACTERIA PELAGIBACTER_UBIQUE_IMCC9063 995596 995672
CGGGGTGTAGCGCAGCCTGGT--A-GCGCATCTGCTTTGGGAGCAGAGG-----------
------------GTCCGCGGTTCGAAT--------CCGTG--CACCCCGACCA
>QTTG_PEL_1HIMB114_TA ALPHAPROTEOBACTERIA PELAGIBACTER_UBIQUE_HIMB114 117231 117305
TGGGGCATAGCCAAGC--GGT--A-AGGCAGCGGTTTTTGGTACCGCCA-----------
------------TTCCTAGGTTCGAAT--------CCTAG--TGCCCCAGCCA
>QTTG_PEL_1HIMB5_TA ALPHAPROTEOBACTERIA PELAGIBACTER_UBIQUE_HIMB5 139726 139799
TGGGGCGTAGCCAAGC--GGT--A-AGGCACGGGTTTTTGGTACCTGC------------
------------ATCCTAGGTTCGAAT--------CCTAG--CGCCCCAGCCA
>QTTG_PEL_1HIMB59_TA ALPHAPROTEOBACTERIA PELAGIBACTER_UBIQUE_HIMB59 720302 720376
TGGGGCGTAGCCAAGC--GGT--A-AGGCACCGGTTTTTGGTATCGGCA-----------
------------TGCGTAGGTTCGAAT--------CCTAC--CGCCCCAGCCA
>QTTG_PEL_1HTCC1002_TA ALPHAPROTEOBACTERIA PELAGIBACTER_UBIQUE_HTCC1002 777180 777253
TGGCCCATGGTGAAGT--GGT--A-TCACATCTGTTTTTGGTACAGAG------------
------------ATCCGAGGTTCGAAT--------CCTTG--TGGGCCAGCCA
>QTTG_PEL_2HTCC1062_TA ALPHAPROTEOBACTERIA PELAGIBACTER_UBIQUE_HTCC1062 116224 116151
TGGCCCATGGTGAAGT--GGT--A-TCACATCTGTTTTTGGTACAGAG------------
------------ATCCGAGGTTCGAAT--------CCTTG--TGGGCCAGCCA
>QTTG_PEL_1HTCC7211_TA ALPHAPROTEOBACTERIA PELAGIBACTER_UBIQUE_HTCC7211 446735 446808
TGGGGCGTAGCCAAGC--GGT--A-AGGCACTGGTTTTTGGTACCGGC------------
------------ATCCTAGGTTCGAAT--------CCTAG--CGCCCCAGCCA
>QTTG_PEL_1HTCC9565_TA ALPHAPROTEOBACTERIA PELAGIBACTER_UBIQUE_HTCC9565 637818 637891
TGGCCCATGGTGAAGT--GGT--A-TCACATCTGTTTTTGGTACAGAG------------
------------ATCCGAGGTTCGAAT--------CCTTG--TGGGCCAGCCA
>QTTG_PEL_1IMCC9063_TA ALPHAPROTEOBACTERIA PELAGIBACTER_UBIQUE_IMCC9063 626786 626859
TGGGGCTTAGCCAAGC--GGT--A-AGGCAGCGGTTTTTGATACCGCC------------
------------ATCCCAGGTTCGATC--------CCTGG--AGCCCCAGCCA
>RACG_PEL_2HIMB114_TA ALPHAPROTEOBACTERIA PELAGIBACTER_UBIQUE_HIMB114 914951 914875
GCGCCCGTAGATCAACT-GGAT-A-GATCGTCTGACTACGGATCAGAAG-----------
------------GTTGGGAGTTCGAAT--------CTTCC--CGGGCGCGCCA
>RTCG_PEL_1HIMB114_TA ALPHAPROTEOBACTERIA PELAGIBACTER_UBIQUE_HIMB114 728137 728213
GCGCCTGTAGCTCAACT-GGAT-A-GAGCGCCAGATTTCGGCTCTGGAG-----------
------------GTTCAGGGTTCGACT--------CCTTG--CAGGCGCGCCA
>RTCT_PEL_2HIMB114_TA ALPHAPROTEOBACTERIA PELAGIBACTER_UBIQUE_HIMB114 501645 501569
GCGCCCTTAGCTCAGCT-GGAT-A-GAGCAACGGTTTTCTAAACCGTGG-----------
------------GTCCCGTGTTCGAGT--------CGCGG--AGGGCGCGCCA
>RACG_PEL_1HIMB5_TA ALPHAPROTEOBACTERIA PELAGIBACTER_UBIQUE_HIMB5 1183223 1183299
GCGCCTGTAGCTCAATT-GGAT-A-GAGCGCTTGGCTACGGACCAGGAG-----------
------------GTTCTGGGTTCGACT--------CCTAG--CAGGCGCACCA
>RTCG_PEL_2HIMB5_TA ALPHAPROTEOBACTERIA PELAGIBACTER_UBIQUE_HIMB5 972947 972871
GCGCTTGTAGCTCAACT-GGAT-A-GAGCGCCAGATTTCGGCTCTGGAG-----------
------------GTTCTGGGTTCGACT--------CCTAG--CAGGCGCGCCA
>RTCT_PEL_1HIMB5_TA ALPHAPROTEOBACTERIA PELAGIBACTER_UBIQUE_HIMB5 548677 548753
GCGCCCTTAGCTCAGCT-GGAT-A-GAGCATCGGTTTTCTAAACCGAGG-----------
------------GTCGTAGGTTCGAAT--------CCTTC--AGGGCGCGCCA
>RACG_PEL_1HIMB59_TA ALPHAPROTEOBACTERIA PELAGIBACTER_UBIQUE_HIMB59 191840 191914
GGTTCTGTGGTGAAAC--GGAT-A-TCACACTTGACTACGGATCAAGA------------
------------ATTCAGGGTTCGAAT--------CCTTG--CAGAACCGCCA
>RCCT_PEL_2HIMB59_TA ALPHAPROTEOBACTERIA PELAGIBACTER_UBIQUE_HIMB59 279425 279349
GCGTTTGTAGCTCAGTA-GGAT-A-GAGCACCAGATTCCTAATCTGGGG-----------
------------GTCGCAGGTTCGATT--------CCTGC--CAAGCGCGCCA
>RTCG_PEL_1HIMB59_TA ALPHAPROTEOBACTERIA PELAGIBACTER_UBIQUE_HIMB59 257163 257237
GGTTCCGTAGTGTAAC--GGAT-A-GCACAAATGACTTCGGATCATTTA-----------
------------G-TCAGGGTTCGAAT--------CCTTG--CGGGACCGCCA
>RTCT_PEL_2HIMB59_TA ALPHAPROTEOBACTERIA PELAGIBACTER_UBIQUE_HIMB59 1092807 1092731
GCGCTCTTAGCTCAGCT-GGAT-A-GAGCATCTGCCTTCTAAGCAGAGG-----------
------------GTCGCAGGTTCGAAT--------CCTGC--AGAGCGCGCCA
>RACG_PEL_1HTCC1002_TA ALPHAPROTEOBACTERIA PELAGIBACTER_UBIQUE_HTCC1002 474927 475003
GGACCGCTGGCCAAATT-GGAT-A-AGGCGCTCGGCTACGAACCGGGAG-----------
------------ATTCCAGATTCGAGT--------TCTGG--GCGGTCCACCA
>RTCG_PEL_2HTCC1002_TA ALPHAPROTEOBACTERIA PELAGIBACTER_UBIQUE_HTCC1002 297023 296947
GCGCTTGTAGCTCAACT-GGAT-A-GAGCGCCTGACTTCGGATCAGGAG-----------
------------GTTCTGGGTTCGACT--------CCTAG--CAGGCGCACCA
>RTCT_PEL_2HTCC1002_TA ALPHAPROTEOBACTERIA PELAGIBACTER_UBIQUE_HTCC1002 273905 273829
GCGCTCTTAGCTCAGCT-GGAT-A-GAGCATCGGTTTTCTAAACCGAGG-----------
------------GTCGGTGGTTCGAGT--------CCACC--AGAGCGCACCA
>RACG_PEL_2HTCC1062_TA ALPHAPROTEOBACTERIA PELAGIBACTER_UBIQUE_HTCC1062 415510 415434
GGACCGCTGGCCAAATT-GGAT-A-AGGCGCTCGGCTACGAACCGGGAG-----------
------------ATTCCAGATTCGAGT--------TCTGG--GCGGTCCACCA
>RTCG_PEL_1HTCC1062_TA ALPHAPROTEOBACTERIA PELAGIBACTER_UBIQUE_HTCC1062 594400 594476
GCGCTTGTAGCTCAACT-GGAT-A-GAGCGCCTGACTTCGGATCAGGAG-----------
------------GTTCTGGGTTCGACT--------CCTAG--CAGGCGCACCA
>RTCT_PEL_1HTCC1062_TA ALPHAPROTEOBACTERIA PELAGIBACTER_UBIQUE_HTCC1062 936095 936171
GCGCTCTTAGCTCAGCT-GGAT-A-GAGCATCGGTTTTCTAAACCGAGG-----------
------------GTCGGTGGTTCGAGT--------CCACC--AGAGCGCACCA
>RACG_PEL_1HTCC7211_TA ALPHAPROTEOBACTERIA PELAGIBACTER_UBIQUE_HTCC7211 148389 148465
GGACCGCTGGCCAAATT-GGAT-A-AGGCGCTCGGCTACGAACCGGGAG-----------
------------ATTCCAGATTCGAGT--------TCTGG--GCGGTCCACCA
>RTCG_PEL_2HTCC7211_TA ALPHAPROTEOBACTERIA PELAGIBACTER_UBIQUE_HTCC7211 1390510 1390434
GCGCTTGTAGCTCAACT-GGAT-A-GAGCGCCTGACTTCGGATCAGGAG-----------
------------GTTCTGGGTTCGACT--------CCTAG--CAGGCGCGCCA
>RTCT_PEL_2HTCC7211_TA ALPHAPROTEOBACTERIA PELAGIBACTER_UBIQUE_HTCC7211 1015453 1015377
GCGCCCTTAGCTCAGCT-GGAT-A-GAGCATCGGTTTTCTAAACCGAGG-----------
------------GTCGGAGGTTCGAAT--------CCTCC--AGGGCGCGCCA
>RACG_PEL_1HTCC9565_TA ALPHAPROTEOBACTERIA PELAGIBACTER_UBIQUE_HTCC9565 333223 333299
GGACCGCTGGCCAAATT-GGAT-A-AGGCGCTCGGCTACGAACCGGGAG-----------
------------ATTCCAGATTCGAGT--------TCTGG--GCGGTCCACCA
>RTCG_PEL_2HTCC9565_TA ALPHAPROTEOBACTERIA PELAGIBACTER_UBIQUE_HTCC9565 137802 137726
GCGCTTGTAGCTCAACT-GGAT-A-GAGTGCCTGACTTCGAATCAGGAG-----------
------------GTTCTAGGTTCGACT--------CCTAG--CAGGCGCACCA
>RTCT_PEL_2HTCC9565_TA ALPHAPROTEOBACTERIA PELAGIBACTER_UBIQUE_HTCC9565 373307 373231
GCGCTCTTAGCTCAGCT-GGAT-A-GAGCATCGGTTTTCTAAACCGAGG-----------
------------GTCGGTGGTTCGAGT--------CCACC--AGAGCGCACCA
>RACG_PEL_2IMCC9063_TA ALPHAPROTEOBACTERIA PELAGIBACTER_UBIQUE_IMCC9063 174324 174248
GCGCTCGTAGATCAACT-GGAT-A-GATCGTCTGATTACGAATCAGAAG-----------
------------GTTAGGGGTTCGAAT--------CCCTT--CGAGCGCACCA
>RTCG_PEL_2IMCC9063_TA ALPHAPROTEOBACTERIA PELAGIBACTER_UBIQUE_IMCC9063 1251401 1251327
GGTCTTGTAGTGAAAT--GGAT-A-TCATTCTTGTCTTCGAAACAAGC------------
------------GTTTTAGGTTCGAAT--------CCTAA--CAGGACCACCA
>RTCT_PEL_1IMCC9063_TA ALPHAPROTEOBACTERIA PELAGIBACTER_UBIQUE_IMCC9063 950013 950089
GCGCTCTTAGCTCAGCT-GGAT-A-GAGCATCGGTTTTCTAAACCGAGG-----------
------------GTCGGTGGTTCGAGT--------CCACC--AGAGCGCACCA
>SGCT_PEL_1HIMB114_TA ALPHAPROTEOBACTERIA PELAGIBACTER_UBIQUE_HIMB114 416074 416165
GGACAGGTGGGTGAGT--GGTTGA-AACCAGCTGGTTGCTAACTAGCC-TTACGA-GTAA
C---AT-CGTAA--CGAGGGTTCGAAT--------CCCTC--CCTGTCCGCCA
>SGGA_PEL_1HIMB114_TA ALPHAPROTEOBACTERIA PELAGIBACTER_UBIQUE_HIMB114 50097 50186
GGAGAGATGGCCGAGT--GGTTTA-AGGCGCACGCTTGGAAAGCGTGT-AAAGGG-GCAA
-----C-TCTTT--CGCGGGTTCGAAT--------CCCGC--TCTCTCCGCCA
>STGA_PEL_1HIMB114_TA ALPHAPROTEOBACTERIA PELAGIBACTER_UBIQUE_HIMB114 480515 480604
GGAGAGGTGGCTGAGC--GGTTGA-AAGCACCGGTCTTGAAAACCGGCAATGGG--GCAA
-------CTCATT-CGTGGGTTCGAAT--------CCCAC--CCTCTCCGCCA
>SGCT_PEL_2HIMB5_TA ALPHAPROTEOBACTERIA PELAGIBACTER_UBIQUE_HIMB5 650419 650328
GGAGAGATGGGTGAGA--GGCTGA-AACCAGTCGTTTGCTAAATGACC-GTGCGAGGAAA
----CT-TGTAC--CGAGGGTTCGAAT--------CCCTC--TCTCTCCGCCA
>SGGA_PEL_2HIMB5_TA ALPHAPROTEOBACTERIA PELAGIBACTER_UBIQUE_HIMB5 1152690 1152601
GGAGAGATGGCCGAGT--GGTTGA-AGGCGCACGCTTGGAAAGCGTGTAAACT---GTTA
A-------AGGTTTCATGGGTTCGAAT--------CCCAT--TCTCTCCGCCA
>STGA_PEL_2HIMB5_TA ALPHAPROTEOBACTERIA PELAGIBACTER_UBIQUE_HIMB5 596579 596490
GGAGAGATGGCTGAGC--GGTTGA-AAGCACCGGTCTTGAAAACCGGC-AAAGGG-GCAA
-----C-TCTTT--CCTGGGTTCGAAT--------CCCAG--TCTCTCCGCCA
>SGCT_PEL_2HIMB59_TA ALPHAPROTEOBACTERIA PELAGIBACTER_UBIQUE_HIMB59 1302979 1302888
GGAGAGGTGGGTGAGT--GGCTGA-AACCAGCGGTTTGCTAAACCGCC-GTACGACGCAA
----GT-TGTAC--CGAGGGTTCGAAT--------CCCTC--TCTCTCCGCCA
>SGGA_PEL_1HIMB59_TA ALPHAPROTEOBACTERIA PELAGIBACTER_UBIQUE_HIMB59 577020 577109
GGAGAGATGGCCGAGT--GGTTTA-AGGCGCACGCCTGGAACGCGTGT-ATAGGG-GAAA
-----C-TCTAT--CGTGGGTTCGAAT--------CCCAC--TCTCTCCGCCA
>STGA_PEL_2HIMB59_TA ALPHAPROTEOBACTERIA PELAGIBACTER_UBIQUE_HIMB59 1051882 1051793
GGAAGGATGGCTGAGC--GGTTGA-AAGCACCGGTCTTGAAAACCGGC-AAAGGG-GCAA
-----C-TCTTT--CCTGGGTTCGAAT--------CCCAG--TCCTTCCGCCA
>SGCT_PEL_1HTCC1002_TA ALPHAPROTEOBACTERIA PELAGIBACTER_UBIQUE_HTCC1002 182387 182478
GGAAGAGTGGGTGAGA--GGCTGA-AACCAGTCGTTTGCTAAATGACC-GTGCGGGGAAA
----CT-TGTAC--CGAGGGTTCGAAT--------CCCTC--CTCTTCCGCCA
>SGGA_PEL_2HTCC1002_TA ALPHAPROTEOBACTERIA PELAGIBACTER_UBIQUE_HTCC1002 450221 450132
GGAGAGATGGCTGAGC--GGTTTA-AAGCGCACGCTTGGAAAGTGTGT-GTACTG-TTAA
-----A-GGTAC--CCAGGGTTCGAAT--------CCCTG--TCTCTCCGCCA
>STGA_PEL_1HTCC1002_TA ALPHAPROTEOBACTERIA PELAGIBACTER_UBIQUE_HTCC1002 234581 234670
GGAGAGATGGCAGAGT--GGTTGA-ATGCACCGGTCTTGAAAACCGGC-AAAGGG-GCAA
-----C-TCTTT--CCTGAGTTCGAAT--------CTCAG--TCTCTCCGCCA
>SGCT_PEL_2HTCC1062_TA ALPHAPROTEOBACTERIA PELAGIBACTER_UBIQUE_HTCC1062 1031844 1031753
GGAAGAGTGGGTGAGA--GGCTGA-AACCAGTCGTTTGCTAAATGACC-GTGCGGGGAAA
----CT-TGTAC--CGAGGGTTCGAAT--------CCCTC--CTCTTCCGCCA
>SGGA_PEL_1HTCC1062_TA ALPHAPROTEOBACTERIA PELAGIBACTER_UBIQUE_HTCC1062 440216 440305
GGAGAGATGGCTGAGC--GGTTTA-AAGCGCACGCTTGGAAAGTGTGT-GTACTG-TTAA
-----A-GGTAC--CCAGGGTTCGAAT--------CCCTG--TCTCTCCGCCA
>STGA_PEL_2HTCC1062_TA ALPHAPROTEOBACTERIA PELAGIBACTER_UBIQUE_HTCC1062 975418 975329
GGAGAGATGGCAGAGC--GGTTGA-ATGCACCGGTCTTGAAAACCGGC-AAAGGG-GCAA
-----C-TCTTT--CCTGAGTTCGAAT--------CTCAG--TCTCTCCGCCA
>SGCT_PEL_1HTCC7211_TA ALPHAPROTEOBACTERIA PELAGIBACTER_UBIQUE_HTCC7211 886500 886591
GGAAGAGTGGGTGAGA--GGCTGA-AACCAGTCGTTTGCTAAATGACC-GTGCGAGGAAA
----CT-TGTAC--CGAGGGTTCGAAT--------CCCTC--CTCTTCCGCCA
>SGGA_PEL_2HTCC7211_TA ALPHAPROTEOBACTERIA PELAGIBACTER_UBIQUE_HTCC7211 118294 118205
GGAGAGGTGGCCGAGT--GGTTGA-AGGCGCACGCTTGGAAAGCGTGTAAAGGA--GCAA
-------TCCTTT-CATGGGTTCGAAT--------CCCAT--TCTCTCCGCCA
>STGA_PEL_1HTCC7211_TA ALPHAPROTEOBACTERIA PELAGIBACTER_UBIQUE_HTCC7211 940114 940203
GGAGAGATGGCTGAGC--GGTTGA-AAGCACCGGTCTTGAAAACCGGC-AAAGGG-GCAA
-----C-TCTTT--CCTGGGTTCGAAT--------CCCAG--TCTCTCCGCCA
>SGCT_PEL_1HTCC9565_TA ALPHAPROTEOBACTERIA PELAGIBACTER_UBIQUE_HTCC9565 273022 273113
GGAAGAGTGGGTGAGA--GGCTGA-AACCAGTCGTTTGCTAAATGACC-GTGCGGGGAAA
----CT-TGTAC--CGAGGGTTCGAAT--------CCCTC--CTCTTCCGCCA
>SGGA_PEL_2HTCC9565_TA ALPHAPROTEOBACTERIA PELAGIBACTER_UBIQUE_HTCC9565 299394 299305
GGAGAGATGGCCGAGC--GGTTTA-AGGCGCACGCTTGGAAAGTGTGT-GTACTG-TCAA
-----A-GGTAC--CGTGGGTTCGAAT--------CCCAC--TCTCTCCGCCA
>STGA_PEL_1HTCC9565_TA ALPHAPROTEOBACTERIA PELAGIBACTER_UBIQUE_HTCC9565 329219 329308
GGAGAGATGGCAGAGC--GGTTGA-ATGCACCGGTCTTGAAAACCGGC-AAAGGG-GCAA
-----C-TCTTT--CCTGAGTTCGAAT--------CTCAG--TCTCTCCGCCA
>SGCT_PEL_1IMCC9063_TA ALPHAPROTEOBACTERIA PELAGIBACTER_UBIQUE_IMCC9063 980839 980930
GGTTAGGTGGGTGAGA--GGCTGA-AACCAGTCGTTTGCTAAATGACC-TTACGA-GTAA
C---AT-CGTAA--CGAGGGTTCGAAT--------CCCTC--CCTGACCGCCA
>SGGA_PEL_1IMCC9063_TA ALPHAPROTEOBACTERIA PELAGIBACTER_UBIQUE_IMCC9063 550510 550599
GGAGAGATGTGAGAGT--GGTTTA-ATCAGCACGCTTGGAAAGTGTGTAAACTG--TCAA
-------AAGTTT-CGAGGGTTCGAAT--------CCCTC--TCTCTCCGCCA
>STGA_PEL_2IMCC9063_TA ALPHAPROTEOBACTERIA PELAGIBACTER_UBIQUE_IMCC9063 981812 981725
GGAGGGATGGGAGAGT--GGTTTA-ATCCAGCGGTCTTGAAAACCGCCGTACC---GCAA
--------GGTAC-CGTGAGTTCGAAT--------CTCAC--TCCCTCTGCCA
>TGGT_PEL_2HIMB114_TA ALPHAPROTEOBACTERIA PELAGIBACTER_UBIQUE_HIMB114 59084 59009
GCCCACATAGCTCAGTT-GGT--A-GAGCACGTCCATGGTAAGGACGGG-----------
------------GTCATCAGTTCAATT--------CTGGT--TGTGGGCACCA
>TTGT_PEL_2HIMB114_TA ALPHAPROTEOBACTERIA PELAGIBACTER_UBIQUE_HIMB114 562669 562594
GCCCAAATAGCTCAATT-GGT--A-GAGCAACTGATTTGTAATCAGTAG-----------
------------GTCGGGAGTTCGATT--------CTCTC--TTTGGGCACCA
>TGGT_PEL_1HIMB5_A ALPHAPROTEOBACTERIA PELAGIBACTER_UBIQUE_HIMB5 1131495 1131569
GCCCCTTTAGCTCAGGT-AGT--A-GAGTAATTCCATGGTAAGGAAGAG-----------
------------GTCGTCCGTGCAAGT--------CGGGC--AAGGGGCACC-
>TTGT_PEL_1HIMB5_TA ALPHAPROTEOBACTERIA PELAGIBACTER_UBIQUE_HIMB5 705800 705875
GCCCTTGTAGCTCAGTT-GGT--A-GAGCAATTGATTTGTAATCAATAG-----------
------------GTCCGCGGTTCGAAT--------CCGTG--CGGGGGCACCA
>TGGT_PEL_2HIMB59_TA ALPHAPROTEOBACTERIA PELAGIBACTER_UBIQUE_HIMB59 780552 780478
GCCGCCGTAGCTCAGT--GGT--A-GAGCACACCCTTGGTAAGGGTGGG-----------
------------GTCGGAAGTTCAATT--------CTTCT--CGGCGGCACCA
>TTGT_PEL_2HIMB59_TA ALPHAPROTEOBACTERIA PELAGIBACTER_UBIQUE_HIMB59 915138 915063
GCCGGCTTAGCTCAGTT-GGT--A-GAGCAGTTGATTTGTAATCATCAG-----------
------------GTCGGGAGTTCGAGT--------CCCCC--AGCCGGCACCA
>TGGT_PEL_1HTCC1002_TA ALPHAPROTEOBACTERIA PELAGIBACTER_UBIQUE_HTCC1002 429001 429074
GCCCCTATAGTTAAAT--GGC--A-TAACATGTCCATGGTAAGGATAA------------
------------ATTTCAAGTTCGATT--------CTTGG--TGGGGGCACCA
>TTGT_PEL_2HTCC1002_TA ALPHAPROTEOBACTERIA PELAGIBACTER_UBIQUE_HTCC1002 126363 126288
GCCCTTGTAGCTCAGCT-GGT--A-GAGCAATTGATTTGTAATCAATAG-----------
------------GTCCGCGGTTCGACT--------CCGTG--CGGGGGCACCA
>TGGT_PEL_2HTCC1062_TA ALPHAPROTEOBACTERIA PELAGIBACTER_UBIQUE_HTCC1062 462438 462365
GCCCCTATAGTTAAAT--GGC--A-TAACATGTCCATGGTAAGGATAA------------
------------ATTTCAAGTTCGATT--------CTTGG--TGGGGGCACCA
>TTGT_PEL_1HTCC1062_TA ALPHAPROTEOBACTERIA PELAGIBACTER_UBIQUE_HTCC1062 1087868 1087943
GCCCTTGTAGCTCAGCT-GGT--A-GAGCAATTGATTTGTAATCAATAG-----------
------------GTCCGCGGTTCGACT--------CCGTG--CGGGGGCACCA
>TGGT_PEL_1HTCC7211_A ALPHAPROTEOBACTERIA PELAGIBACTER_UBIQUE_HTCC7211 97115 97188
GCTCCTATAGATAAAT--GGT--A-TATCAAGTCATTGGTAATGACTAA-----------
------------TTCCCTGG-TC-AGT--A-----CAGGG--TGGGAGCACCA
>TTGT_PEL_2HTCC7211_TA ALPHAPROTEOBACTERIA PELAGIBACTER_UBIQUE_HTCC7211 831010 830935
GCCCTTGTAGCTCAGTT-GGT--A-GAGCAATTGATTTGTAATCAATAG-----------
------------GTCCGCGGTTCGAAT--------CCGTG--CGGGGGCACCA
>TTGT_PEL_2HTCC9565_TA ALPHAPROTEOBACTERIA PELAGIBACTER_UBIQUE_HTCC9565 211620 211545
GCCCTTGTAGCTCAGCT-GGT--A-GAGCAATTGATTTGTAATCAATAG-----------
------------GTCCGCGGTTCGACT--------CCGTG--CGGGGGCACCA
>TGGT_PEL_2IMCC9063_TA ALPHAPROTEOBACTERIA PELAGIBACTER_UBIQUE_IMCC9063 559872 559797
GCCCACATAGCTCAGTT-GGT--A-GAGCACGTCCATGGTAAGGACGGG-----------
------------GTCATCAGTTCGATT--------CTGGT--TGTGGGCACCA
>TTGT_PEL_1IMCC9063_TA ALPHAPROTEOBACTERIA PELAGIBACTER_UBIQUE_IMCC9063 890564 890639
GCCCCCTTAGCTCATTT-GGT--A-GAGCAATTGATTTGTAATCAATAG-----------
------------GTGATCTGTTCGAAT--------CAGAT--AGGGGGCACCA
>VGAC_PEL_2HIMB114_TA ALPHAPROTEOBACTERIA PELAGIBACTER_UBIQUE_HIMB114 790745 790671
GGGCATGTAGTTCATT--GGT--A-GAACGCTACGTTGACATCGTAGAG-----------
------------GTAGCAAGTTCAATT--------CTTGC--CATGCCCACCA
>VTAC_PEL_1HIMB114_TA ALPHAPROTEOBACTERIA PELAGIBACTER_UBIQUE_HIMB114 352487 352562
GGGCGGTTAGCTCAGTT-GGT--A-GAGCATCTCGTTTACACCGAGAGG-----------
------------GTCGGGAGTTCGAGT--------CTCTC--ACCGCCCACCA
>VGAC_PEL_1HIMB5_TA ALPHAPROTEOBACTERIA PELAGIBACTER_UBIQUE_HIMB5 173243 173317
GGGCCGTTAGCTCAAT--AGT--A-GAGTACTGCATTGACATTGCAGGG-----------
------------GTAGTTGGAGCGTAA--------CCAAC--ACGGCCCACCA
>VTAC_PEL_1HIMB5_TA ALPHAPROTEOBACTERIA PELAGIBACTER_UBIQUE_HIMB5 491023 491098
GGGCGGTTAGCTCAGTT-GGT--A-GAGCATCTCGTTTACACCGAGGGG-----------
------------GTCAAAGGTTCGAGT--------CCTTT--ACTGCCCACCA
>VGAC_PEL_1HIMB59_TA ALPHAPROTEOBACTERIA PELAGIBACTER_UBIQUE_HIMB59 859844 859920
GGGCGTGTAGCTCAGCT-GGTT-A-GAGTACTTGCTCGACACGCAAGGG-----------
------------GTCACAGGTTCGAAT--------CCTGT--CACGCCCACCA
>VTAC_PEL_2HIMB59_TA ALPHAPROTEOBACTERIA PELAGIBACTER_UBIQUE_HIMB59 1173406 1173331
GGGCGATTAGCTCAGTT-GGT--A-GAGCATCTCGTTTACACCGAGAGG-----------
------------GTCGGCGGTTCGAGT--------CCGTC--ATCGCCCACCA
>VGAC_PEL_1HTCC1002_TA ALPHAPROTEOBACTERIA PELAGIBACTER_UBIQUE_HTCC1002 850838 850912
GGGACTGTAGCTCAAT--AGT--A-GAGTACTGCATTGACATTGCAGGG-----------
------------GTAGTTGGAGCGTAA--------CCAAC--CAGTCCCACCA
>VTAC_PEL_2HTCC1002_TA ALPHAPROTEOBACTERIA PELAGIBACTER_UBIQUE_HTCC1002 53672 53597
GGGCGGTTAGCTCAGTT-GGT--A-GAGCATCTCGTTTACACCGAGGGG-----------
------------GTCAAAGGTTCGAGT--------CCTTT--ACTGCCCACCA
>VGAC_PEL_2HTCC1062_TA ALPHAPROTEOBACTERIA PELAGIBACTER_UBIQUE_HTCC1062 41891 41817
GGGACTGTAGCTCAAT--AGT--A-GAGTACTGCATTGACATTGCAGGG-----------
------------GTAGTTGGAGCGTAA--------CCAAC--CAGTCCCACCA
>VTAC_PEL_1HTCC1062_TA ALPHAPROTEOBACTERIA PELAGIBACTER_UBIQUE_HTCC1062 849156 849231
GGGCGGTTAGCTCAGTT-GGT--A-GAGCATCTCGTTTACACCGAGGGG-----------
------------GTCAAAGGTTCGAGT--------CCTTT--ACTGCCCACCA
>VGAC_PEL_1HTCC7211_TA ALPHAPROTEOBACTERIA PELAGIBACTER_UBIQUE_HTCC7211 486850 486924
GGGCCGTTAGCTCAAT--AGT--A-GAGTACTGCATTGACATTGCAGGG-----------
------------GTAGTTGGAGCGTAA--------CCAAC--ACGGCCCACCA
>VTAC_PEL_2HTCC7211_TA ALPHAPROTEOBACTERIA PELAGIBACTER_UBIQUE_HTCC7211 1073256 1073181
GGGCGGTTAGCTCAGTT-GGT--A-GAGCATCTCGTTTACACCGAGGGG-----------
------------GTCAAAGGTTCGAGT--------CCTTT--ACCGCCCACCA
>VGAC_PEL_1HTCC9565_TA ALPHAPROTEOBACTERIA PELAGIBACTER_UBIQUE_HTCC9565 677114 677188
GGGCCGTTAGCTCAAT--AGT--A-GAGTACTGCATTGACATTGCAGGG-----------
------------GTAGTTGGAGCGTAA--------CCAAC--ACGGCCCACCA
>VTAC_PEL_2HTCC9565_TA ALPHAPROTEOBACTERIA PELAGIBACTER_UBIQUE_HTCC9565 431382 431307
GGGCGGTTAGCTCAGTT-GGT--A-GAGCATCTCGTTTACACCGAGGGG-----------
------------GTCAAAGGTTCGAGT--------CCTTT--ACTGCCCACCA
>VGAC_PEL_1IMCC9063_A ALPHAPROTEOBACTERIA PELAGIBACTER_UBIQUE_IMCC9063 22566 22492
GGAACTGTAGCTCAAA--AGT--A-GAGTACTCCGTTGACATCGGAGGG-----------
------------GTAGTGGG----AGC----GTTACCCAC--CAGTTCCACCA
>VTAC_PEL_2IMCC9063_TA ALPHAPROTEOBACTERIA PELAGIBACTER_UBIQUE_IMCC9063 1096393 1096318
GGGCGATTAGCTCAGTT-GGT--A-GAGCATCTCGTTTACACCGAGAGG-----------
------------GTCGGGAGTTCGAGT--------CTCTC--ATCGCCCACCA
>WCCA_PEL_1HIMB114_TA ALPHAPROTEOBACTERIA PELAGIBACTER_UBIQUE_HIMB114 356638 356713
AGGAGTGTAGCTCAATT-GGT--A-GAGTACGGGTCTCCAAAACCCGGG-----------
------------GTTGAGGGTTCAAGT--------CCCTC--CGCTCCTGCCA
>WCCA_PEL_2HIMB5_TA ALPHAPROTEOBACTERIA PELAGIBACTER_UBIQUE_HIMB5 703440 703365
AGGAGTGTAGCTCAATT-GGT--A-GAGCGCCGGTCTCCAAAACCGGAG-----------
------------GCTGAGGGTTCGAGT--------CCCTC--CGCTCCTGCCA
>WCCA_PEL_1HIMB59_TA ALPHAPROTEOBACTERIA PELAGIBACTER_UBIQUE_HIMB59 917533 917608
AGGAGTGTAGCTCAATT-GGT--A-GAGCGCCGGTCTCCAAAACCGGAG-----------
------------GTTGCGGGTTCGATG--------CCTGC--CACTCCTGCCA
>WCCA_PEL_1HTCC1002_TA ALPHAPROTEOBACTERIA PELAGIBACTER_UBIQUE_HTCC1002 128723 128798
AGGAGTGTAGCTCAATT-GGT--A-GAGTGCCGGTCTCCAAAACCGGAG-----------
------------GTTGAGGGTTCGATT--------CCCTC--CGCTCCTGCCA
>WCCA_PEL_2HTCC1062_TA ALPHAPROTEOBACTERIA PELAGIBACTER_UBIQUE_HTCC1062 1085508 1085433
AGGAGTGTAGCTCAATT-GGT--A-GAGTGCCGGTCTCCAAAACCGGAG-----------
------------GTTGAGGGTTCGATT--------CCCTC--CGCTCCTGCCA
>WCCA_PEL_1HTCC7211_TA ALPHAPROTEOBACTERIA PELAGIBACTER_UBIQUE_HTCC7211 833368 833443
AGGAGTGTAGCTCAATT-GGT--A-GAGCGCCGGTCTCCAAAACCGGAG-----------
------------GCTGAGGGTTCGAGT--------CCCTC--CGCTCCTGCCA
>WCCA_PEL_1HTCC9565_TA ALPHAPROTEOBACTERIA PELAGIBACTER_UBIQUE_HTCC9565 219711 219786
AGGAGTGTAGCTCAATT-GGT--A-GAGCGCCGGTCTCCAAAACCGGAG-----------
------------GCTGAGGGTTCGAGT--------CCCTC--CGCTCCTGCCA
>WCCA_PEL_2IMCC9063_TA ALPHAPROTEOBACTERIA PELAGIBACTER_UBIQUE_IMCC9063 1092149 1092074
AGGAGTGTAGCTCAACT-GGT--A-GAGCGCCGGTCTCCAAAACCGGAG-----------
------------GCTGTGGGTTCAAGT--------CCCTC--CACTCCTGCCA
>XCAT_PEL_5HIMB114_TA ALPHAPROTEOBACTERIA PELAGIBACTER_UBIQUE_HIMB114 789738 789814
CGCGGGGTGGAGCAGTCTGGT--A-GCTCGTCAGGCTCATAACCTGAAG-----------
------------GTCCTAGGTTCAAAT--------CCTAG--CCCCGCAACCA
>XCAT_PEL_5HIMB5_TA ALPHAPROTEOBACTERIA PELAGIBACTER_UBIQUE_HIMB5 998801 998877
CGCGGGGTGGAGCAGTCTGGT--A-GCTCGTCAGGCTCATAACCTGAAG-----------
------------GTCGGCGGTTCAAAT--------CCGTC--CCCCGCAACCA
>XCAT_PEL_2HIMB59_TA ALPHAPROTEOBACTERIA PELAGIBACTER_UBIQUE_HIMB59 1392100 1392024
CGCGGGGTAGAGCAGCTTGGT--A-GCTCGTCAGGCTCATAACCTGAAG-----------
------------GTCGTAGGTTCAAAT--------CCTAC--CCCCGCAACCA
>XCAT_PEL_5HTCC1002_TA ALPHAPROTEOBACTERIA PELAGIBACTER_UBIQUE_HTCC1002 322915 322991
CGCGGGGTGGAGCAGTCTGGT--A-GCTCGTCAGGCTCATAACCTGAAG-----------
------------GTCGGCGGTTCAAAT--------CCGTC--CCCCGCAACCA
>XCAT_PEL_8HTCC1062_TA ALPHAPROTEOBACTERIA PELAGIBACTER_UBIQUE_HTCC1062 568508 568432
CGCGGGGTGGAGCAGTCTGGT--A-GCTCGTCAGGCTCATAACCTGAAG-----------
------------GTCGGCGGTTCAAAT--------CCGTC--CCCCGCAACCA
>XCAT_PEL_1HTCC7211_TA ALPHAPROTEOBACTERIA PELAGIBACTER_UBIQUE_HTCC7211 1416508 1416584
CGCGGGGTGGAGCAGTCTGGT--A-GCTCGTCAGGCTCATAACCTGAAG-----------
------------GTCGGCGGTTCAAAT--------CCGTC--CCCCGCAACCA
>XCAT_PEL_1HTCC9565_TA ALPHAPROTEOBACTERIA PELAGIBACTER_UBIQUE_HTCC9565 163706 163782
CGCGGGGTGGAGCAGTCTGGT--A-GCTCGTCAGGCTCATAACCTGAAG-----------
------------GTCGGCGGTTCAAAT--------CCGTC--CCCCGCAACCA
>XCAT_PEL_1IMCC9063_TA ALPHAPROTEOBACTERIA PELAGIBACTER_UBIQUE_IMCC9063 22395 22471
CGCGGGGTGGAGCAGTCTGGT--A-GCTCGTCAGGCTCATAACCTGAAG-----------
------------GTCCTTGGTTCAAAT--------CCAAG--CCCCGCAACCA
>YGTA_PEL_1HIMB114_TA ALPHAPROTEOBACTERIA PELAGIBACTER_UBIQUE_HIMB114 355179 355264
GGAGGGGTACCAAAGC--GGTCAA-ATGGGGCGGGCTGTAAACCCGTT-GACTC------
-------CGGTCTTCGAAGGTTCGAAT--------CCTTC--CCCCTCCACCA
>YGTA_PEL_2HIMB5_TA ALPHAPROTEOBACTERIA PELAGIBACTER_UBIQUE_HIMB5 704890 704805
GGAGGGGTTCCAGAGC--GGTCAA-ATGGGGCGGGCTGTAAACCCGTT-GACTT------
-------CGGTCTTCGAAAGTTCGAAT--------CTTTC--CCCCTCCACCA
>YGTA_PEL_1HIMB59_TA ALPHAPROTEOBACTERIA PELAGIBACTER_UBIQUE_HIMB59 915994 916079
GGAGGGATGGCCGAGT--GGTTAA-AGGCGGCAGACTGTAAATCTGTTCACGCA------
-------AGTGTA-CGTAGGTTCGAAT--------CCTAC--TCCCTCCACCA
>YGTA_PEL_1HTCC1002_TA ALPHAPROTEOBACTERIA PELAGIBACTER_UBIQUE_HTCC1002 127272 127357
GGAGGGGTTCCAGAGC--GGTCAA-ATGGGGCGGGCTGTAAACCCGTT-GACTT------
-------CGGTCTTCGAAAGTTCGAAT--------CTTTC--CCCCTCCACCA
>YGTA_PEL_2HTCC1062_TA ALPHAPROTEOBACTERIA PELAGIBACTER_UBIQUE_HTCC1062 1086959 1086874
GGAGGGGTTCCAGAGC--GGTCAA-ATGGGGCGGGCTGTAAACCCGTT-GACTT------
-------CGGTCTTCGAAAGTTCGAAT--------CTTTC--CCCCTCCACCA
>YGTA_PEL_1HTCC7211_TA ALPHAPROTEOBACTERIA PELAGIBACTER_UBIQUE_HTCC7211 831916 832001
GGAGGGGTTCCAGAGC--GGTCAA-ATGGGGCGGGCTGTAAACCCGTT-GACTT------
-------CGGTCTTCGAAAGTTCGAAT--------CTTTC--CCCCTCCACCA
>YGTA_PEL_1HTCC9565_TA ALPHAPROTEOBACTERIA PELAGIBACTER_UBIQUE_HTCC9565 218258 218343
GGAGGGGTTCCAGAGC--GGTCAA-ATGGGGCGGGCTGTAAACCCGTT-GACTT------
-------CGGTCTTCGAAAGTTCGAAT--------CTTTC--CCCCTCCACCA
>YGTA_PEL_2IMCC9063_TA ALPHAPROTEOBACTERIA PELAGIBACTER_UBIQUE_IMCC9063 1093657 1093572
GGAGGGATACCAAAGCA-GTCA-A-ATGGGGCGGGCTGTAAACCCGCT-GGCTC------
-------CGGCCTTCGAAGGTGCGAAT--------CCTTC--TCCCTCCACCA
