# Supplementary material for: tRNA Signatures Reveal a Polyphyletic Origin of SAR11 Strains among Alphaproteobacteria
Source: PLoS Comput Biol. 2014 Feb 27;10(2):e1003454. doi: 10.1371/journal.pcbi.1003454 (PMC3937112; doi:10.1371/journal.pcbi.1003454)
Supplement: Dataset S2 — Source code and data to reproduce Figures 3 and S2. (ZIP) [file pcbi.1003454.s002.zip › Source_data_and_methods_for_Figure_3_and_Supplementary_Figure_S2/PLG_M.fas]

>MCAT_PEL_3HIMB114_TA ALPHAPROTEOBACTERIA PELAGIBACTER_UBIQUE_HIMB114 269411 269487
GGCGGGGTAGCTCAGTT-GGTT-AGAGCACGGGACTCATAAGCCCGGTGTCGGCAGTTCA
ATTCTGCCTCCCGCTACCA
>MCAT_PEL_3HIMB5_TA ALPHAPROTEOBACTERIA PELAGIBACTER_UBIQUE_HIMB5 379110 379186
GGCGGGGTAGCTCAGTT-GGTT-AGAGCGCGGGACTCATAAGCCCGAGGTCAGTGGTTCG
ATCCCACTTCCCGCTACCA
>MCAT_PEL_4HIMB59_TA ALPHAPROTEOBACTERIA PELAGIBACTER_UBIQUE_HIMB59 1394104 1394028
GGCGGAGTAGCTCAGTT-GGTT-AGAGCGGTGGAATCATAATCCATGTGTCGGGGGTTCG
AATCCCTCCTCCGCTACCA
>MCAT_PEL_1HTCC1002_TA ALPHAPROTEOBACTERIA PELAGIBACTER_UBIQUE_HTCC1002 24969 25045
GGCGGGGTAGCTCAGTC-GGTT-AGAGCGCAGGACTCATAAGCCTGAGGTCAGTGGTTCG
ATTCCACTTCCCGCTACCA
>MCAT_PEL_4HTCC1062_TA ALPHAPROTEOBACTERIA PELAGIBACTER_UBIQUE_HTCC1062 1166672 1166596
GGCGGGGTAGCTCAGTC-GGTT-AGAGCGCAGGACTCATAAGCCTGAGGTCAGTGGTTCG
ATTCCACTTCCCGCTACCA
>MCAT_PEL_5HTCC7211_TA ALPHAPROTEOBACTERIA PELAGIBACTER_UBIQUE_HTCC7211 720774 720850
GGCGGGGTAGCTCAGTT-GGTT-AGAGCGCAGGACTCATAAGCCTGAGGTCAGTGGTTCG
ATCCCACTTCCCGCTACCA
>MCAT_PEL_4HTCC9565_TA ALPHAPROTEOBACTERIA PELAGIBACTER_UBIQUE_HTCC9565 471523 471447
GGCGGGGTAGCTCAGTC-GGTT-AGAGCGCAGGACTCATAAGCCTGAGGTCAGTGGTTCG
ATTCCACTTCCCGCTACCA
>MCAT_PEL_5IMCC9063_TA ALPHAPROTEOBACTERIA PELAGIBACTER_UBIQUE_IMCC9063 770812 770888
GGCGGGGTAGCTCAGGT-GGTT-AGAGCGCAGCACTCATAACGCTGAGGTCGGCAGTTCA
AGTCTGCCTCCCGCTACCA
