# Supplementary material for: tRNA Signatures Reveal a Polyphyletic Origin of SAR11 Strains among Alphaproteobacteria
Source: PLoS Comput Biol. 2014 Feb 27;10(2):e1003454. doi: 10.1371/journal.pcbi.1003454 (PMC3937112; doi:10.1371/journal.pcbi.1003454)
Supplement: Dataset S2 — Source code and data to reproduce Figures 3 and S2. (ZIP) [file pcbi.1003454.s002.zip › Source_data_and_methods_for_Figure_3_and_Supplementary_Figure_S2/README]

#######
## This directory contains information on how to recreate
## the binary classifier figure in the paper
## To annotate tRNAs, TFAM is needed (Ardell and Andersson 2006)
## Which can be downloaded and installed from here:
## (http://compbio.ucmerced.edu/ardell/software/tfam/)   
## as well as aragorn (Laslett and Canback, 2004): (http://mbio-serv2.mbioekol.lu.se/ARAGORN/)
## tRNAscan-SE (Lowe and Eddy 1997): (http://lowelab.ucsc.edu/tRNAscan-SE/)
## and cove (Eddy) found with Source data for figure 2.  
######

files in the directory
------
loocv_unique_sets			an executable that runs a leave-one-out cross-validation with two groups of sequences 
					sequence files need to be in the standard format for this entire package
					and the two groups need to be defined by a 3 letter code and specified when the code is 
					run ***Note this code is extremely slow and not optimized***
all_alphaproteobacterial_trnas.fas	master alphaproteobacterial tRNA alignment 
loocv					code to create input files for R to make second panel in the figure
logofun_classifier_species_unique	the scoring code for each genome called by loocv_unique_sets (uses logos to score genomes)
logofun_classifier_unique		the scoring code for each unique tRNA called by loocv_unique_sets
all_alphaproteobacterial_trnas.fas	all alpha sequences (including SAR11) with the correct identifiers to run with 
					loocv_unique_sets
genome_scores.txt			the parsed output from loocv_unique_sets with the genome scores on one line each
zero_fixed.txt				output from running loocv with the zero option (what is presented in the paper figure)
taxonfile_binary.txt			needed for loocv executable -- specifies which group each genome belongs to 
sreformat				code from Sean Eddy (see squid-1.9 in Figure 2 for source code). Called by loocv_unique_sets
fasgrep					-BFAST tool to grep sequences and their identifiers
       			                (David H. Ardell, unpublished) --Requires BioPerl - Called by loocv_unique_sets
fasconvert                          	-BFAST tool to convert sequence file type (David
                                    	H. Ardell, unpublished) -- Requires BioPerl - Called by loocv_unique_sets
fassub					-BFAST tool to do a string change in an identifier (David
					H. Ardell, unpublished) -- Requires BioPerl - Called by loocv_unique_sets
curateSetsOne				-perl script to take a set of prefixes and curate a dataset separated into
					different files by their prefixes.  
curateSetsTwo				-perl script to take a fasta file of methionine tRNAs and run TFAM to
					annotate J and X class tRNAs.
TRNA2-prok.cm				-prokaryotic model to accompany covea alignment.  
PLG_all.fas				-predicted tRNAs from all eight SAR11 genomes
PLG_id.covea.fas			-aligned pelagibacter tRNAs
<prefix>_aligned.fas			-SAR11 tRNAs aligned and predicted from each genome.  
<prefix>aragorn.txt			-tRNAs predicted by aragorn
<prefix>tRNAScan-SE.txt			-tRNAs predicted by tRNAscan-SE
PLG_M.fas				-input SAR11 tRNAs into TFAM
silva.coveam				-silva model to annotate J (lysylated isoleucine) and X (initiator met) class tRNAs
------

#to annotate pelagibacter tRNAs
------
perl -e 'foreach my $prefix (qw/HIMB114 HIMB5 HIMB59 HTCC1002 HTCC1062 HTCC7211 HTCC9565 IMCC9063/){`./curateSets -p $prefix`;}'
./curateSetsTwo -f PLG_M.fas -m silva.coveam
## changed identifiers from M to X and J by hand
cat PLG_[A-Z].fas > PLG_all.fas
covea -o PLG_all.aln TRNA2-PROK.cm PLG_all.fas
## correct alignment to align with original alpha data (done by eye), add -1 base, remove CCA tail
sreformat -u a2m PLG_all.aln | tr '[a-z].' '[A-Z]-' | perl -pe 's/ /_/;s/\|/ /g;' > PLG_id.covea.fas


#to get genome scores, run
---------
./loocv_unique_sets RCS RWZ all_alphaproteobacterial_trnas.fas

#each genome will have its own file, so run

egrep "LCV" all_*.out > genome_scores.txt

#and this will give you all of your genome scores.  

#to get zero logodds scores for the second panel, run
./loocv zero alphas_with_edited_pel.fas taxonfile_binary.txt > zero_fixed.txt

R code to make figure
------
## Required packages: Hmisc

## Note: Pelagibacter genomes have to be added manually
## by opening the pdf in omnigraffle, mapping the scores back to the
## correct bin, and copying and pasting the correct bar size and 
## changing the color to green in the correct location.  
## mins and maxes are also hard-coded into the R code below.  Might 
## need to be changed to accommodate new data

library('Hmisc')
par(mfrow=c(1,2))
ordered.loocv.bits <- read.table("genome_scores.txt")
RWZ.bits <- ordered.loocv.bits[ordered.loocv.bits[,6] == "RWZ",4]
RCS.bits <- ordered.loocv.bits[ordered.loocv.bits[,6] == "RCS",4]
minimu <- min(RWZ.bits)
maximu <- max(RCS.bits)
binsize1 <- (maximu-minimu)/36
brks1 <- seq(minimu,maximu,binsize1)
hist1 <- histbackback(RCS.bits,RWZ.bits,brks=brks1,ylab='classification bit scores',xlab=c("",""),xlim=c(-30,25))
barplot(hist1$right,col="blue", horiz=TRUE, space=0,add=TRUE,axes=FALSE)
barplot(-hist1$left,col="red", horiz=TRUE, space=0,add=TRUE,axes=FALSE)
ordered.loocv.logodds.zero <- read.table("zero_fixed.txt")
RWZ.logodds.zero <- ordered.loocv.logodds.zero[ordered.loocv.logodds.zero[,1] == "RWZ",4]
RCS.logodds.zero <- ordered.loocv.logodds.zero[ordered.loocv.logodds.zero[,1] == "RCS",4]
PEL.logodds.zero <- ordered.loocv.logodds.zero[ordered.loocv.logodds.zero[,1] == "PEL",4]
minim.zero <- min(RWZ.logodds.zero)
maxim.zero <- max(RCS.logodds.zero)
binsize.zero <- (maxim.zero-minim.zero)/30
brks.zero <- round(seq(minim.zero-1,maxim.zero+1,binsize.zero),2)
hist.zero <- histbackback(RCS.logodds.zero,RWZ.logodds.zero,brks=brks.zero,ylab='classification logodds score',main="zero",xlab=c("",""),xlim=c(-30,20),ylim=c(ylimitlower,ylimitupper))
barplot(hist.zero$right,col="blue", horiz=TRUE, space=0,add=TRUE,axes=FALSE)
barplot(-hist.zero$left,col="red", horiz=TRUE, space=0,add=TRUE,axes=FALSE)
