# Supplementary material for: tRNA Signatures Reveal a Polyphyletic Origin of SAR11 Strains among Alphaproteobacteria
Source: PLoS Comput Biol. 2014 Feb 27;10(2):e1003454. doi: 10.1371/journal.pcbi.1003454 (PMC3937112; doi:10.1371/journal.pcbi.1003454)
Supplement: Dataset S2 — Source code and data to reproduce Figures 3 and S2. (ZIP) [file pcbi.1003454.s002.zip › Source_data_and_methods_for_Figure_3_and_Supplementary_Figure_S2/silva.coveam]

### coveam
1038 	sequences
65 MX0001_CAT 74
-1 # # -1 -1
0 C . 5 2
1 G > 6 2
2 C > 7 2
3 G > 8 2
4 G > 9 2
5 G > 10 2
6 G > 11 2
7 T . 12 4
8 G . 13 4
9 G > 16 2
10 A > 17 2
11 G > 18 2
12 C > 19 2
13 A . 20 4
14 G . 21 4
15 C . 22 4
16 T . 23 4
17 C . 23 16
18 G . 24 4
19 G . 25 4
20 T . 26 4
21 A . 27 4
22 G < 19 2
23 C < 18 2
24 T < 17 2
25 C < 16 2
26 G . 29 4
27 C > 32 2
28 T > 33 2
29 G > 34 2
30 G > 35 2
31 G > 36 2
32 C . 37 4
33 T . 38 4
34 C . 39 4
35 A . 40 4
36 T . 41 4
37 A . 42 4
38 A . 43 4
39 C < 36 2
40 C < 35 2
41 C < 34 2
42 A < 33 2
43 G < 32 2
44 A . 45 4
45 G . 46 4
-1 - . 59 1
-1 - . 58 1
-1 - . 57 1
-1 - . 56 1
-1 - . 55 1
-1 - . 54 1
-1 - . 53 1
-1 - . 52 1
-1 - . 51 1
-1 - . 50 1
-1 - . 49 1
46 G . 61 4
47 T . 61 16
48 C . 62 4
49 G > 63 2
50 C > 64 2
51 A > 65 2
52 G > 66 2
53 G > 67 2
54 T . 68 4
55 T . 69 4
56 C . 70 4
57 A . 71 4
58 A . 72 4
59 A . 73 4
60 T . 74 4
61 C < 67 2
62 C < 66 2
63 T < 65 2
64 G < 64 2
65 T < 63 2
66 C < 11 2
67 C < 10 2
68 C < 9 2
69 C < 8 2
70 G < 7 2
71 C < 6 2
72 T . 5 2
73 A . 4 8
-1 - . 3 1
-1 - . 2 1
-1 - . 1 1
-1 # # -1 -1
65 MX0002_CAT 74
-1 # # -1 -1
0 C . 5 2
1 G > 6 2
2 C > 7 2
3 G > 8 2
4 G > 9 2
5 G > 10 2
6 G > 11 2
7 T . 12 4
8 G . 13 4
9 G > 16 2
10 A > 17 2
11 G > 18 2
12 C > 19 2
13 A . 20 4
14 G . 21 4
15 C . 22 4
16 T . 23 4
17 C . 23 16
18 G . 24 4
19 G . 25 4
20 T . 26 4
21 A . 27 4
22 G < 19 2
23 C < 18 2
24 T < 17 2
25 C < 16 2
26 G . 29 4
27 C > 32 2
28 T > 33 2
29 G > 34 2
30 G > 35 2
31 G > 36 2
32 C . 37 4
33 T . 38 4
34 C . 39 4
35 A . 40 4
36 T . 41 4
37 A . 42 4
38 A . 43 4
39 C < 36 2
40 C < 35 2
41 C < 34 2
42 A < 33 2
43 G < 32 2
44 A . 45 4
45 G . 46 4
-1 - . 59 1
-1 - . 58 1
-1 - . 57 1
-1 - . 56 1
-1 - . 55 1
-1 - . 54 1
-1 - . 53 1
-1 - . 52 1
-1 - . 51 1
-1 - . 50 1
-1 - . 49 1
46 G . 61 4
47 T . 61 16
48 C . 62 4
49 G > 63 2
50 C > 64 2
51 A > 65 2
52 G > 66 2
53 G > 67 2
54 T . 68 4
55 T . 69 4
56 C . 70 4
57 A . 71 4
58 A . 72 4
59 A . 73 4
60 T . 74 4
61 C < 67 2
62 C < 66 2
63 T < 65 2
64 G < 64 2
65 T < 63 2
66 C < 11 2
67 C < 10 2
68 C < 9 2
69 C < 8 2
70 G < 7 2
71 C < 6 2
72 T . 5 2
73 A . 4 8
-1 - . 3 1
-1 - . 2 1
-1 - . 1 1
-1 # # -1 -1
65 MX0003_CAT 74
-1 # # -1 -1
0 C . 5 2
1 G > 6 2
2 C > 7 2
3 G > 8 2
4 G > 9 2
5 G > 10 2
6 G > 11 2
7 T . 12 4
8 G . 13 4
9 G > 16 2
10 A > 17 2
11 G > 18 2
12 C > 19 2
13 A . 20 4
14 G . 21 4
15 C . 22 4
16 T . 23 4
17 C . 23 16
18 G . 24 4
19 G . 25 4
20 T . 26 4
21 A . 27 4
22 G < 19 2
23 C < 18 2
24 T < 17 2
25 C < 16 2
26 G . 29 4
27 C > 32 2
28 T > 33 2
29 G > 34 2
30 G > 35 2
31 G > 36 2
32 C . 37 4
33 T . 38 4
34 C . 39 4
35 A . 40 4
36 T . 41 4
37 A . 42 4
38 A . 43 4
39 C < 36 2
40 C < 35 2
41 C < 34 2
42 A < 33 2
43 G < 32 2
44 A . 45 4
45 G . 46 4
-1 - . 59 1
-1 - . 58 1
-1 - . 57 1
-1 - . 56 1
-1 - . 55 1
-1 - . 54 1
-1 - . 53 1
-1 - . 52 1
-1 - . 51 1
-1 - . 50 1
-1 - . 49 1
46 G . 61 4
47 T . 61 16
48 C . 62 4
49 G > 63 2
50 C > 64 2
51 A > 65 2
52 G > 66 2
53 G > 67 2
54 T . 68 4
55 T . 69 4
56 C . 70 4
57 A . 71 4
58 A . 72 4
59 A . 73 4
60 T . 74 4
61 C < 67 2
62 C < 66 2
63 T < 65 2
64 G < 64 2
65 T < 63 2
66 C < 11 2
67 C < 10 2
68 C < 9 2
69 C < 8 2
70 G < 7 2
71 C < 6 2
72 T . 5 2
73 A . 4 8
-1 - . 3 1
-1 - . 2 1
-1 - . 1 1
-1 # # -1 -1
65 MX0004_CAT 74
-1 # # -1 -1
0 C . 5 2
1 G > 6 2
2 C > 7 2
3 G > 8 2
4 G > 9 2
5 G > 10 2
6 G > 11 2
7 T . 12 4
8 G . 13 4
9 G > 16 2
10 A > 17 2
11 G > 18 2
12 C > 19 2
13 A . 20 4
14 G . 21 4
15 C . 22 4
16 T . 23 4
17 C . 23 16
18 G . 24 4
19 G . 25 4
20 T . 26 4
21 A . 27 4
22 G < 19 2
23 C < 18 2
24 T < 17 2
25 C < 16 2
26 G . 29 4
27 C > 32 2
28 T > 33 2
29 G > 34 2
30 G > 35 2
31 G > 36 2
32 C . 37 4
33 T . 38 4
34 C . 39 4
35 A . 40 4
36 T . 41 4
37 A . 42 4
38 A . 43 4
39 C < 36 2
40 C < 35 2
41 C < 34 2
42 A < 33 2
43 G < 32 2
44 A . 45 4
45 G . 46 4
-1 - . 59 1
-1 - . 58 1
-1 - . 57 1
-1 - . 56 1
-1 - . 55 1
-1 - . 54 1
-1 - . 53 1
-1 - . 52 1
-1 - . 51 1
-1 - . 50 1
-1 - . 49 1
46 G . 61 4
47 T . 61 16
48 C . 62 4
49 G > 63 2
50 C > 64 2
51 A > 65 2
52 G > 66 2
53 G > 67 2
54 T . 68 4
55 T . 69 4
56 C . 70 4
57 A . 71 4
58 A . 72 4
59 A . 73 4
60 T . 74 4
61 C < 67 2
62 C < 66 2
63 T < 65 2
64 G < 64 2
65 T < 63 2
66 C < 11 2
67 C < 10 2
68 C < 9 2
69 C < 8 2
70 G < 7 2
71 C < 6 2
72 T . 5 2
73 A . 4 8
-1 - . 3 1
-1 - . 2 1
-1 - . 1 1
-1 # # -1 -1
65 MX0005_CAT 77
-1 # # -1 -1
0 C . 5 2
1 G > 6 2
2 C > 7 2
3 G > 8 2
4 G > 9 2
5 G > 10 2
6 G > 11 2
7 T . 12 4
8 G . 13 4
9 G > 16 2
10 A > 17 2
11 G > 18 2
12 C > 19 2
13 A . 20 4
14 G . 21 4
15 T . 22 4
16 T . 23 4
17 C . 23 16
18 G . 24 4
19 G . 25 4
20 T . 26 4
21 A . 27 4
22 G < 19 2
23 C < 18 2
24 T < 17 2
25 C < 16 2
26 G . 29 4
27 C > 32 2
28 C > 33 2
29 G > 34 2
30 G > 35 2
31 G > 36 2
32 C . 37 4
33 T . 38 4
34 C . 39 4
35 A . 40 4
36 T . 41 4
37 A . 42 4
38 A . 43 4
39 C < 36 2
40 C < 35 2
41 C < 34 2
42 G < 33 2
43 G < 32 2
44 A . 45 4
45 G . 46 4
-1 - . 59 1
-1 - . 58 1
-1 - . 57 1
-1 - . 56 1
-1 - . 55 1
-1 - . 54 1
-1 - . 53 1
-1 - . 52 1
-1 - . 51 1
-1 - . 50 1
-1 - . 49 1
46 G . 61 4
47 T . 61 16
48 C . 62 4
49 A > 63 2
50 C > 64 2
51 A > 65 2
52 G > 66 2
53 G > 67 2
54 T . 68 4
55 T . 69 4
56 C . 70 4
57 A . 71 4
58 A . 72 4
59 A . 73 4
60 T . 74 4
61 C < 67 2
62 C < 66 2
63 T < 65 2
64 G < 64 2
65 T < 63 2
66 C < 11 2
67 C < 10 2
68 C < 9 2
69 C < 8 2
70 G < 7 2
71 C < 6 2
72 T . 5 2
73 A . 4 8
74 C . 3 8
75 C . 2 8
76 A . 1 8
-1 # # -1 -1
65 MX0006_CAT 77
-1 # # -1 -1
0 C . 5 2
1 G > 6 2
2 C > 7 2
3 G > 8 2
4 G > 9 2
5 G > 10 2
6 G > 11 2
7 T . 12 4
8 G . 13 4
9 G > 16 2
10 A > 17 2
11 G > 18 2
12 C > 19 2
13 A . 20 4
14 G . 21 4
15 C . 22 4
16 T . 23 4
17 C . 23 16
18 G . 24 4
19 G . 25 4
20 T . 26 4
21 A . 27 4
22 G < 19 2
23 C < 18 2
24 T < 17 2
25 C < 16 2
26 G . 29 4
27 C > 32 2
28 T > 33 2
29 G > 34 2
30 G > 35 2
31 G > 36 2
32 C . 37 4
33 T . 38 4
34 C . 39 4
35 A . 40 4
36 T . 41 4
37 A . 42 4
38 A . 43 4
39 C < 36 2
40 C < 35 2
41 C < 34 2
42 A < 33 2
43 G < 32 2
44 A . 45 4
45 G . 46 4
-1 - . 59 1
-1 - . 58 1
-1 - . 57 1
-1 - . 56 1
-1 - . 55 1
-1 - . 54 1
-1 - . 53 1
-1 - . 52 1
-1 - . 51 1
-1 - . 50 1
-1 - . 49 1
46 G . 61 4
47 T . 61 16
48 C . 62 4
49 G > 63 2
50 C > 64 2
51 A > 65 2
52 G > 66 2
53 G > 67 2
54 T . 68 4
55 T . 69 4
56 C . 70 4
57 A . 71 4
58 A . 72 4
59 A . 73 4
60 T . 74 4
61 C < 67 2
62 C < 66 2
63 T < 65 2
64 G < 64 2
65 T < 63 2
66 C < 11 2
67 C < 10 2
68 C < 9 2
69 C < 8 2
70 G < 7 2
71 C < 6 2
72 T . 5 2
73 A . 4 8
74 C . 3 8
75 T . 2 8
76 A . 1 8
-1 # # -1 -1
65 MX0007_CAT 74
-1 # # -1 -1
0 C . 5 2
1 G > 6 2
2 C > 7 2
3 G > 8 2
4 G > 9 2
5 G > 10 2
6 G > 11 2
7 T . 12 4
8 G . 13 4
9 G > 16 2
10 A > 17 2
11 G > 18 2
12 C > 19 2
13 A . 20 4
14 G . 21 4
15 C . 22 4
16 T . 23 4
17 C . 23 16
18 G . 24 4
19 G . 25 4
20 T . 26 4
21 A . 27 4
22 G < 19 2
23 C < 18 2
24 T < 17 2
25 C < 16 2
26 G . 29 4
27 C > 32 2
28 T > 33 2
29 G > 34 2
30 G > 35 2
31 G > 36 2
32 C . 37 4
33 T . 38 4
34 C . 39 4
35 A . 40 4
36 T . 41 4
37 A . 42 4
38 A . 43 4
39 C < 36 2
40 C < 35 2
41 C < 34 2
42 A < 33 2
43 G < 32 2
44 A . 45 4
45 G . 46 4
-1 - . 59 1
-1 - . 58 1
-1 - . 57 1
-1 - . 56 1
-1 - . 55 1
-1 - . 54 1
-1 - . 53 1
-1 - . 52 1
-1 - . 51 1
-1 - . 50 1
-1 - . 49 1
46 G . 61 4
47 T . 61 16
48 C . 62 4
49 G > 63 2
50 C > 64 2
51 A > 65 2
52 G > 66 2
53 G > 67 2
54 T . 68 4
55 T . 69 4
56 C . 70 4
57 A . 71 4
58 A . 72 4
59 A . 73 4
60 T . 74 4
61 C < 67 2
62 C < 66 2
63 T < 65 2
64 G < 64 2
65 T < 63 2
66 C < 11 2
67 C < 10 2
68 C < 9 2
69 C < 8 2
70 G < 7 2
71 C < 6 2
72 T . 5 2
73 A . 4 8
-1 - . 3 1
-1 - . 2 1
-1 - . 1 1
-1 # # -1 -1
65 MX0008_CAT 74
-1 # # -1 -1
0 C . 5 2
1 G > 6 2
2 C > 7 2
3 G > 8 2
4 G > 9 2
5 G > 10 2
6 G > 11 2
7 T . 12 4
8 G . 13 4
9 G > 16 2
10 A > 17 2
11 G > 18 2
12 C > 19 2
13 A . 20 4
14 G . 21 4
15 C . 22 4
16 T . 23 4
17 C . 23 16
18 G . 24 4
19 G . 25 4
20 T . 26 4
21 A . 27 4
22 G < 19 2
23 C < 18 2
24 T < 17 2
25 C < 16 2
26 G . 29 4
27 C > 32 2
28 T > 33 2
29 G > 34 2
30 G > 35 2
31 G > 36 2
32 C . 37 4
33 T . 38 4
34 C . 39 4
35 A . 40 4
36 T . 41 4
37 A . 42 4
38 A . 43 4
39 C < 36 2
40 C < 35 2
41 C < 34 2
42 A < 33 2
43 G < 32 2
44 A . 45 4
45 G . 46 4
-1 - . 59 1
-1 - . 58 1
-1 - . 57 1
-1 - . 56 1
-1 - . 55 1
-1 - . 54 1
-1 - . 53 1
-1 - . 52 1
-1 - . 51 1
-1 - . 50 1
-1 - . 49 1
46 G . 61 4
47 T . 61 16
48 C . 62 4
49 G > 63 2
50 C > 64 2
51 A > 65 2
52 G > 66 2
53 A . 67 2
54 T . 68 4
55 T . 69 4
56 C . 70 4
57 A . 71 4
58 A . 72 4
59 A . 73 4
60 T . 74 4
61 C . 67 2
62 C < 66 2
63 T < 65 2
64 G < 64 2
65 T < 63 2
66 C < 11 2
67 C < 10 2
68 C < 9 2
69 C < 8 2
70 G < 7 2
71 C < 6 2
72 T . 5 2
73 A . 4 8
-1 - . 3 1
-1 - . 2 1
-1 - . 1 1
-1 # # -1 -1
65 MX0009_CAT 77
-1 # # -1 -1
0 C . 5 2
1 G > 6 2
2 C > 7 2
3 G > 8 2
4 G > 9 2
5 G > 10 2
6 G > 11 2
7 T . 12 4
8 G . 13 4
9 G > 16 2
10 A > 17 2
11 G > 18 2
12 C > 19 2
13 A . 20 4
14 G . 21 4
15 T . 22 4
16 T . 23 4
17 C . 23 16
18 G . 24 4
19 G . 25 4
20 T . 26 4
21 A . 27 4
22 G < 19 2
23 C < 18 2
24 T < 17 2
25 C < 16 2
26 G . 29 4
27 C > 32 2
28 T > 33 2
29 G > 34 2
30 G > 35 2
31 G > 36 2
32 C . 37 4
33 T . 38 4
34 C . 39 4
35 A . 40 4
36 T . 41 4
37 A . 42 4
38 A . 43 4
39 C < 36 2
40 C < 35 2
41 C < 34 2
42 A < 33 2
43 G < 32 2
44 A . 45 4
45 G . 46 4
-1 - . 59 1
-1 - . 58 1
-1 - . 57 1
-1 - . 56 1
-1 - . 55 1
-1 - . 54 1
-1 - . 53 1
-1 - . 52 1
-1 - . 51 1
-1 - . 50 1
-1 - . 49 1
46 G . 61 4
47 T . 61 16
48 C . 62 4
49 G > 63 2
50 C > 64 2
51 A > 65 2
52 G > 66 2
53 G > 67 2
54 T . 68 4
55 T . 69 4
56 C . 70 4
57 A . 71 4
58 A . 72 4
59 A . 73 4
60 T . 74 4
61 C < 67 2
62 C < 66 2
63 T < 65 2
64 G < 64 2
65 T < 63 2
66 C < 11 2
67 C < 10 2
68 C < 9 2
69 C < 8 2
70 G < 7 2
71 C < 6 2
72 T . 5 2
73 A . 4 8
74 C . 3 8
75 T . 2 8
76 A . 1 8
-1 # # -1 -1
65 MX0010_CAT 77
-1 # # -1 -1
0 C . 5 2
1 G > 6 2
2 C > 7 2
3 G > 8 2
4 G > 9 2
5 G > 10 2
6 G > 11 2
7 T . 12 4
8 G . 13 4
9 G > 16 2
10 A > 17 2
11 G > 18 2
12 C > 19 2
13 A . 20 4
14 G . 21 4
15 T . 22 4
16 T . 23 4
17 C . 23 16
18 G . 24 4
19 G . 25 4
20 T . 26 4
21 A . 27 4
22 G < 19 2
23 C < 18 2
24 T < 17 2
25 C < 16 2
26 G . 29 4
27 C > 32 2
28 T > 33 2
29 G > 34 2
30 G > 35 2
31 G > 36 2
32 C . 37 4
33 T . 38 4
34 C . 39 4
35 A . 40 4
36 T . 41 4
37 A . 42 4
38 A . 43 4
39 C < 36 2
40 C < 35 2
41 C < 34 2
42 A < 33 2
43 G < 32 2
44 A . 45 4
45 G . 46 4
-1 - . 59 1
-1 - . 58 1
-1 - . 57 1
-1 - . 56 1
-1 - . 55 1
-1 - . 54 1
-1 - . 53 1
-1 - . 52 1
-1 - . 51 1
-1 - . 50 1
-1 - . 49 1
46 G . 61 4
47 T . 61 16
48 C . 62 4
49 G > 63 2
50 C > 64 2
51 A > 65 2
52 G > 66 2
53 G > 67 2
54 T . 68 4
55 T . 69 4
56 C . 70 4
57 A . 71 4
58 A . 72 4
59 A . 73 4
60 T . 74 4
61 C < 67 2
62 C < 66 2
63 T < 65 2
64 G < 64 2
65 C < 63 2
66 C < 11 2
67 C < 10 2
68 C < 9 2
69 C < 8 2
70 G < 7 2
71 C < 6 2
72 T . 5 2
73 A . 4 8
74 C . 3 8
75 T . 2 8
76 A . 1 8
-1 # # -1 -1
65 MX0011_CAT 74
-1 # # -1 -1
0 C . 5 2
1 G > 6 2
2 C > 7 2
3 G > 8 2
4 G > 9 2
5 G > 10 2
6 G > 11 2
7 T . 12 4
8 G . 13 4
9 G > 16 2
10 A > 17 2
11 G > 18 2
12 C > 19 2
13 A . 20 4
14 G . 21 4
15 T . 22 4
16 T . 23 4
17 C . 23 16
18 G . 24 4
19 G . 25 4
20 T . 26 4
21 A . 27 4
22 G < 19 2
23 C < 18 2
24 T < 17 2
25 C < 16 2
26 G . 29 4
27 C > 32 2
28 T > 33 2
29 G > 34 2
30 G > 35 2
31 G > 36 2
32 C . 37 4
33 T . 38 4
34 C . 39 4
35 A . 40 4
36 T . 41 4
37 A . 42 4
38 A . 43 4
39 C < 36 2
40 C < 35 2
41 C < 34 2
42 A < 33 2
43 G < 32 2
44 A . 45 4
45 G . 46 4
-1 - . 59 1
-1 - . 58 1
-1 - . 57 1
-1 - . 56 1
-1 - . 55 1
-1 - . 54 1
-1 - . 53 1
-1 - . 52 1
-1 - . 51 1
-1 - . 50 1
-1 - . 49 1
46 G . 61 4
47 T . 61 16
48 C . 62 4
49 G > 63 2
50 C > 64 2
51 A > 65 2
52 G > 66 2
53 G > 67 2
54 T . 68 4
55 T . 69 4
56 C . 70 4
57 A . 71 4
58 A . 72 4
59 A . 73 4
60 T . 74 4
61 C < 67 2
62 C < 66 2
63 T < 65 2
64 G < 64 2
65 C < 63 2
66 C < 11 2
67 C < 10 2
68 C < 9 2
69 C < 8 2
70 G < 7 2
71 C < 6 2
72 A . 5 2
73 A . 4 8
-1 - . 3 1
-1 - . 2 1
-1 - . 1 1
-1 # # -1 -1
65 MX0012_CAT 74
-1 # # -1 -1
0 C . 5 2
1 G > 6 2
2 C > 7 2
3 G > 8 2
4 G > 9 2
5 G > 10 2
6 G > 11 2
7 T . 12 4
8 G . 13 4
9 G > 16 2
10 A > 17 2
11 G > 18 2
12 C > 19 2
13 A . 20 4
14 G . 21 4
15 T . 22 4
16 T . 23 4
17 C . 23 16
18 G . 24 4
19 G . 25 4
20 T . 26 4
21 A . 27 4
22 G < 19 2
23 C < 18 2
24 T < 17 2
25 C < 16 2
26 G . 29 4
27 C > 32 2
28 T > 33 2
29 G > 34 2
30 G > 35 2
31 G > 36 2
32 C . 37 4
33 T . 38 4
34 C . 39 4
35 A . 40 4
36 T . 41 4
37 A . 42 4
38 A . 43 4
39 C < 36 2
40 C < 35 2
41 C < 34 2
42 A < 33 2
43 G < 32 2
44 A . 45 4
45 G . 46 4
-1 - . 59 1
-1 - . 58 1
-1 - . 57 1
-1 - . 56 1
-1 - . 55 1
-1 - . 54 1
-1 - . 53 1
-1 - . 52 1
-1 - . 51 1
-1 - . 50 1
-1 - . 49 1
46 G . 61 4
47 T . 61 16
48 C . 62 4
49 G > 63 2
50 C > 64 2
51 A > 65 2
52 G > 66 2
53 G > 67 2
54 T . 68 4
55 T . 69 4
56 C . 70 4
57 A . 71 4
58 A . 72 4
59 A . 73 4
60 T . 74 4
61 C < 67 2
62 C < 66 2
63 T < 65 2
64 G < 64 2
65 C < 63 2
66 C < 11 2
67 C < 10 2
68 C < 9 2
69 C < 8 2
70 G < 7 2
71 C < 6 2
72 A . 5 2
73 A . 4 8
-1 - . 3 1
-1 - . 2 1
-1 - . 1 1
-1 # # -1 -1
65 MX0013_CAT 77
-1 # # -1 -1
0 C . 5 2
1 G > 6 2
2 C > 7 2
3 G > 8 2
4 G > 9 2
5 G > 10 2
6 G > 11 2
7 T . 12 4
8 G . 13 4
9 G > 16 2
10 A > 17 2
11 G > 18 2
12 C > 19 2
13 A . 20 4
14 G . 21 4
15 C . 22 4
16 C . 23 4
17 A . 23 16
18 G . 24 4
19 G . 25 4
20 T . 26 4
21 A . 27 4
22 G < 19 2
23 C < 18 2
24 T < 17 2
25 C < 16 2
26 G . 29 4
27 T > 32 2
28 C > 33 2
29 G > 34 2
30 G > 35 2
31 G > 36 2
32 C . 37 4
33 T . 38 4
34 C . 39 4
35 A . 40 4
36 T . 41 4
37 A . 42 4
38 A . 43 4
39 C < 36 2
40 C < 35 2
41 C < 34 2
42 G < 33 2
43 G < 32 2
44 A . 45 4
45 G . 46 4
-1 - . 59 1
-1 - . 58 1
-1 - . 57 1
-1 - . 56 1
-1 - . 55 1
-1 - . 54 1
-1 - . 53 1
-1 - . 52 1
-1 - . 51 1
-1 - . 50 1
-1 - . 49 1
46 G . 61 4
47 T . 61 16
48 C . 62 4
49 G > 63 2
50 A > 64 2
51 G > 65 2
52 G > 66 2
53 G > 67 2
54 T . 68 4
55 T . 69 4
56 C . 70 4
57 A . 71 4
58 A . 72 4
59 A . 73 4
60 T . 74 4
61 C < 67 2
62 C < 66 2
63 C < 65 2
64 T < 64 2
65 C < 63 2
66 C < 11 2
67 C < 10 2
68 C < 9 2
69 C < 8 2
70 G < 7 2
71 C < 6 2
72 A . 5 2
73 A . 4 8
74 C . 3 8
75 C . 2 8
76 A . 1 8
-1 # # -1 -1
65 MX0014_CAT 74
-1 # # -1 -1
0 C . 5 2
1 G > 6 2
2 C > 7 2
3 G > 8 2
4 G > 9 2
5 G > 10 2
6 G > 11 2
7 T . 12 4
8 G . 13 4
9 G > 16 2
10 A > 17 2
11 G > 18 2
12 C > 19 2
13 A . 20 4
14 G . 21 4
15 C . 22 4
16 T . 23 4
17 C . 23 16
18 G . 24 4
19 G . 25 4
20 T . 26 4
21 A . 27 4
22 G < 19 2
23 C < 18 2
24 T < 17 2
25 C < 16 2
26 G . 29 4
27 C > 32 2
28 T > 33 2
29 G > 34 2
30 G > 35 2
31 G > 36 2
32 C . 37 4
33 T . 38 4
34 C . 39 4
35 A . 40 4
36 T . 41 4
37 A . 42 4
38 A . 43 4
39 C < 36 2
40 C < 35 2
41 C < 34 2
42 A < 33 2
43 G < 32 2
44 A . 45 4
45 G . 46 4
-1 - . 59 1
-1 - . 58 1
-1 - . 57 1
-1 - . 56 1
-1 - . 55 1
-1 - . 54 1
-1 - . 53 1
-1 - . 52 1
-1 - . 51 1
-1 - . 50 1
-1 - . 49 1
46 G . 61 4
47 T . 61 16
48 C . 62 4
49 G > 63 2
50 C > 64 2
51 A > 65 2
52 G > 66 2
53 G > 67 2
54 T . 68 4
55 T . 69 4
56 C . 70 4
57 A . 71 4
58 A . 72 4
59 A . 73 4
60 T . 74 4
61 C < 67 2
62 C < 66 2
63 T < 65 2
64 G < 64 2
65 T < 63 2
66 C < 11 2
67 C < 10 2
68 C < 9 2
69 C < 8 2
70 G < 7 2
71 C < 6 2
72 T . 5 2
73 A . 4 8
-1 - . 3 1
-1 - . 2 1
-1 - . 1 1
-1 # # -1 -1
65 MX0015_CAT 77
-1 # # -1 -1
0 C . 5 2
1 G > 6 2
2 C > 7 2
3 G > 8 2
4 G > 9 2
5 G > 10 2
6 G > 11 2
7 T . 12 4
8 G . 13 4
9 G > 16 2
10 A > 17 2
11 G > 18 2
12 C > 19 2
13 A . 20 4
14 G . 21 4
15 C . 22 4
16 C . 23 4
17 A . 23 16
18 G . 24 4
19 G . 25 4
20 T . 26 4
21 A . 27 4
22 G < 19 2
23 C < 18 2
24 T < 17 2
25 C < 16 2
26 G . 29 4
27 T > 32 2
28 C > 33 2
29 G > 34 2
30 G > 35 2
31 G > 36 2
32 C . 37 4
33 T . 38 4
34 C . 39 4
35 A . 40 4
36 T . 41 4
37 A . 42 4
38 A . 43 4
39 C < 36 2
40 C < 35 2
41 C < 34 2
42 G < 33 2
43 G < 32 2
44 A . 45 4
45 G . 46 4
-1 - . 59 1
-1 - . 58 1
-1 - . 57 1
-1 - . 56 1
-1 - . 55 1
-1 - . 54 1
-1 - . 53 1
-1 - . 52 1
-1 - . 51 1
-1 - . 50 1
-1 - . 49 1
46 G . 61 4
47 T . 61 16
48 C . 62 4
49 G > 63 2
50 A > 64 2
51 G > 65 2
52 G > 66 2
53 G > 67 2
54 T . 68 4
55 T . 69 4
56 C . 70 4
57 A . 71 4
58 A . 72 4
59 A . 73 4
60 T . 74 4
61 C < 67 2
62 C < 66 2
63 C < 65 2
64 T < 64 2
65 C < 63 2
66 C < 11 2
67 C < 10 2
68 C < 9 2
69 C < 8 2
70 G < 7 2
71 C < 6 2
72 A . 5 2
73 A . 4 8
74 C . 3 8
75 C . 2 8
76 A . 1 8
-1 # # -1 -1
65 MX0016_CAT 77
-1 # # -1 -1
0 C . 5 2
1 G > 6 2
2 C > 7 2
3 G > 8 2
4 G > 9 2
5 G > 10 2
6 G > 11 2
7 T . 12 4
8 G . 13 4
9 G > 16 2
10 A > 17 2
11 G > 18 2
12 C > 19 2
13 A . 20 4
14 G . 21 4
15 C . 22 4
16 C . 23 4
17 A . 23 16
18 G . 24 4
19 G . 25 4
20 T . 26 4
21 A . 27 4
22 G < 19 2
23 C < 18 2
24 T < 17 2
25 C < 16 2
26 G . 29 4
27 T > 32 2
28 C > 33 2
29 G > 34 2
30 G > 35 2
31 G > 36 2
32 C . 37 4
33 T . 38 4
34 C . 39 4
35 A . 40 4
36 T . 41 4
37 A . 42 4
38 A . 43 4
39 C < 36 2
40 C < 35 2
41 C < 34 2
42 G < 33 2
43 G < 32 2
44 A . 45 4
45 G . 46 4
-1 - . 59 1
-1 - . 58 1
-1 - . 57 1
-1 - . 56 1
-1 - . 55 1
-1 - . 54 1
-1 - . 53 1
-1 - . 52 1
-1 - . 51 1
-1 - . 50 1
-1 - . 49 1
46 G . 61 4
47 T . 61 16
48 C . 62 4
49 G > 63 2
50 A > 64 2
51 G > 65 2
52 G > 66 2
53 G > 67 2
54 T . 68 4
55 T . 69 4
56 C . 70 4
57 A . 71 4
58 A . 72 4
59 A . 73 4
60 T . 74 4
61 C < 67 2
62 C < 66 2
63 C < 65 2
64 T < 64 2
65 C < 63 2
66 C < 11 2
67 C < 10 2
68 C < 9 2
69 C < 8 2
70 G < 7 2
71 C < 6 2
72 A . 5 2
73 A . 4 8
74 C . 3 8
75 C . 2 8
76 A . 1 8
-1 # # -1 -1
65 MX0017_CAT 77
-1 # # -1 -1
0 C . 5 2
1 G > 6 2
2 C > 7 2
3 G > 8 2
4 G > 9 2
5 G > 10 2
6 G > 11 2
7 T . 12 4
8 G . 13 4
9 G > 16 2
10 A > 17 2
11 G > 18 2
12 C > 19 2
13 A . 20 4
14 G . 21 4
15 C . 22 4
16 T . 23 4
17 C . 23 16
18 G . 24 4
19 G . 25 4
20 T . 26 4
21 A . 27 4
22 G < 19 2
23 C < 18 2
24 T < 17 2
25 C < 16 2
26 G . 29 4
27 C > 32 2
28 T > 33 2
29 G > 34 2
30 G > 35 2
31 G > 36 2
32 C . 37 4
33 T . 38 4
34 C . 39 4
35 A . 40 4
36 T . 41 4
37 A . 42 4
38 A . 43 4
39 C < 36 2
40 C < 35 2
41 C < 34 2
42 A < 33 2
43 G < 32 2
44 A . 45 4
45 G . 46 4
-1 - . 59 1
-1 - . 58 1
-1 - . 57 1
-1 - . 56 1
-1 - . 55 1
-1 - . 54 1
-1 - . 53 1
-1 - . 52 1
-1 - . 51 1
-1 - . 50 1
-1 - . 49 1
46 G . 61 4
47 T . 61 16
48 C . 62 4
49 G > 63 2
50 T > 64 2
51 A > 65 2
52 G > 66 2
53 G > 67 2
54 T . 68 4
55 T . 69 4
56 C . 70 4
57 G . 71 4
58 A . 72 4
59 A . 73 4
60 T . 74 4
61 C < 67 2
62 C < 66 2
63 T < 65 2
64 G < 64 2
65 C < 63 2
66 C < 11 2
67 C < 10 2
68 C < 9 2
69 C < 8 2
70 G < 7 2
71 C < 6 2
72 T . 5 2
73 A . 4 8
74 C . 3 8
75 T . 2 8
76 A . 1 8
-1 # # -1 -1
65 MX0018_CAT 77
-1 # # -1 -1
0 C . 5 2
1 G > 6 2
2 C > 7 2
3 G > 8 2
4 G > 9 2
5 G > 10 2
6 G > 11 2
7 T . 12 4
8 G . 13 4
9 G > 16 2
10 A > 17 2
11 G > 18 2
12 C > 19 2
13 A . 20 4
14 G . 21 4
15 C . 22 4
16 T . 23 4
17 C . 23 16
18 G . 24 4
19 G . 25 4
20 T . 26 4
21 A . 27 4
22 G < 19 2
23 C < 18 2
24 T < 17 2
25 C < 16 2
26 G . 29 4
27 C > 32 2
28 T > 33 2
29 G > 34 2
30 G > 35 2
31 G > 36 2
32 C . 37 4
33 T . 38 4
34 C . 39 4
35 A . 40 4
36 T . 41 4
37 A . 42 4
38 A . 43 4
39 C < 36 2
40 C < 35 2
41 C < 34 2
42 A < 33 2
43 G < 32 2
44 A . 45 4
45 G . 46 4
-1 - . 59 1
-1 - . 58 1
-1 - . 57 1
-1 - . 56 1
-1 - . 55 1
-1 - . 54 1
-1 - . 53 1
-1 - . 52 1
-1 - . 51 1
-1 - . 50 1
-1 - . 49 1
46 G . 61 4
47 T . 61 16
48 C . 62 4
49 G > 63 2
50 T > 64 2
51 A > 65 2
52 G > 66 2
53 G > 67 2
54 T . 68 4
55 T . 69 4
56 C . 70 4
57 G . 71 4
58 A . 72 4
59 A . 73 4
60 T . 74 4
61 C < 67 2
62 C < 66 2
63 T < 65 2
64 G < 64 2
65 C < 63 2
66 C < 11 2
67 C < 10 2
68 C < 9 2
69 C < 8 2
70 G < 7 2
71 C < 6 2
72 T . 5 2
73 A . 4 8
74 C . 3 8
75 T . 2 8
76 A . 1 8
-1 # # -1 -1
65 MX0019_CAT 77
-1 # # -1 -1
0 C . 5 2
1 G > 6 2
2 C > 7 2
3 G > 8 2
4 G > 9 2
5 G > 10 2
6 G > 11 2
7 T . 12 4
8 G . 13 4
9 G > 16 2
10 A > 17 2
11 G > 18 2
12 C > 19 2
13 A . 20 4
14 G . 21 4
15 C . 22 4
16 T . 23 4
17 C . 23 16
18 G . 24 4
19 G . 25 4
20 T . 26 4
21 A . 27 4
22 G < 19 2
23 C < 18 2
24 T < 17 2
25 C < 16 2
26 G . 29 4
27 C > 32 2
28 T > 33 2
29 G > 34 2
30 G > 35 2
31 G > 36 2
32 C . 37 4
33 T . 38 4
34 C . 39 4
35 A . 40 4
36 T . 41 4
37 A . 42 4
38 A . 43 4
39 C < 36 2
40 C < 35 2
41 C < 34 2
42 A < 33 2
43 G < 32 2
44 A . 45 4
45 G . 46 4
-1 - . 59 1
-1 - . 58 1
-1 - . 57 1
-1 - . 56 1
-1 - . 55 1
-1 - . 54 1
-1 - . 53 1
-1 - . 52 1
-1 - . 51 1
-1 - . 50 1
-1 - . 49 1
46 G . 61 4
47 T . 61 16
48 C . 62 4
49 G > 63 2
50 T > 64 2
51 A > 65 2
52 G > 66 2
53 G > 67 2
54 T . 68 4
55 T . 69 4
56 C . 70 4
57 G . 71 4
58 A . 72 4
59 A . 73 4
60 T . 74 4
61 C < 67 2
62 C < 66 2
63 T < 65 2
64 G < 64 2
65 C < 63 2
66 C < 11 2
67 C < 10 2
68 C < 9 2
69 C < 8 2
70 G < 7 2
71 C < 6 2
72 T . 5 2
73 A . 4 8
74 C . 3 8
75 T . 2 8
76 A . 1 8
-1 # # -1 -1
65 MX0020_CAT 77
-1 # # -1 -1
0 C . 5 2
1 G > 6 2
2 C > 7 2
3 G > 8 2
4 G > 9 2
5 G > 10 2
6 G > 11 2
7 T . 12 4
8 G . 13 4
9 G > 16 2
10 A > 17 2
11 G > 18 2
12 C > 19 2
13 A . 20 4
14 G . 21 4
15 C . 22 4
16 T . 23 4
17 C . 23 16
18 G . 24 4
19 G . 25 4
20 T . 26 4
21 A . 27 4
22 G < 19 2
23 C < 18 2
24 T < 17 2
25 C < 16 2
26 G . 29 4
27 C > 32 2
28 T > 33 2
29 G > 34 2
30 G > 35 2
31 G > 36 2
32 C . 37 4
33 T . 38 4
34 C . 39 4
35 A . 40 4
36 T . 41 4
37 A . 42 4
38 A . 43 4
39 C < 36 2
40 C < 35 2
41 C < 34 2
42 A < 33 2
43 G < 32 2
44 A . 45 4
45 G . 46 4
-1 - . 59 1
-1 - . 58 1
-1 - . 57 1
-1 - . 56 1
-1 - . 55 1
-1 - . 54 1
-1 - . 53 1
-1 - . 52 1
-1 - . 51 1
-1 - . 50 1
-1 - . 49 1
46 G . 61 4
47 T . 61 16
48 C . 62 4
49 G > 63 2
50 T > 64 2
51 A > 65 2
52 G > 66 2
53 G > 67 2
54 T . 68 4
55 T . 69 4
56 C . 70 4
57 G . 71 4
58 A . 72 4
59 A . 73 4
60 T . 74 4
61 C < 67 2
62 C < 66 2
63 T < 65 2
64 G < 64 2
65 C < 63 2
66 C < 11 2
67 C < 10 2
68 C < 9 2
69 C < 8 2
70 G < 7 2
71 C < 6 2
72 T . 5 2
73 A . 4 8
74 C . 3 8
75 T . 2 8
76 A . 1 8
-1 # # -1 -1
65 MX0021_CAT 77
-1 # # -1 -1
0 C . 5 2
1 G > 6 2
2 C > 7 2
3 G > 8 2
4 G > 9 2
5 G > 10 2
6 G > 11 2
7 T . 12 4
8 G . 13 4
9 G > 16 2
10 A > 17 2
11 G > 18 2
12 C > 19 2
13 A . 20 4
14 G . 21 4
15 C . 22 4
16 T . 23 4
17 C . 23 16
18 G . 24 4
19 G . 25 4
20 T . 26 4
21 A . 27 4
22 G < 19 2
23 C < 18 2
24 T < 17 2
25 C < 16 2
26 G . 29 4
27 C > 32 2
28 T > 33 2
29 G > 34 2
30 G > 35 2
31 G > 36 2
32 C . 37 4
33 T . 38 4
34 C . 39 4
35 A . 40 4
36 T . 41 4
37 A . 42 4
38 A . 43 4
39 C < 36 2
40 C < 35 2
41 C < 34 2
42 A < 33 2
43 G < 32 2
44 A . 45 4
45 G . 46 4
-1 - . 59 1
-1 - . 58 1
-1 - . 57 1
-1 - . 56 1
-1 - . 55 1
-1 - . 54 1
-1 - . 53 1
-1 - . 52 1
-1 - . 51 1
-1 - . 50 1
-1 - . 49 1
46 G . 61 4
47 T . 61 16
48 C . 62 4
49 G > 63 2
50 T > 64 2
51 A > 65 2
52 G > 66 2
53 G > 67 2
54 T . 68 4
55 T . 69 4
56 C . 70 4
57 G . 71 4
58 A . 72 4
59 A . 73 4
60 T . 74 4
61 C < 67 2
62 C < 66 2
63 T < 65 2
64 G < 64 2
65 C < 63 2
66 C < 11 2
67 C < 10 2
68 C < 9 2
69 C < 8 2
70 G < 7 2
71 C < 6 2
72 T . 5 2
73 A . 4 8
74 C . 3 8
75 T . 2 8
76 A . 1 8
-1 # # -1 -1
65 MX0022_CAT 77
-1 # # -1 -1
0 C . 5 2
1 G > 6 2
2 C > 7 2
3 G > 8 2
4 G > 9 2
5 G > 10 2
6 G > 11 2
7 T . 12 4
8 G . 13 4
9 G > 16 2
10 A > 17 2
11 G > 18 2
12 C > 19 2
13 A . 20 4
14 G . 21 4
15 C . 22 4
16 T . 23 4
17 C . 23 16
18 G . 24 4
19 G . 25 4
20 T . 26 4
21 A . 27 4
22 G < 19 2
23 C < 18 2
24 T < 17 2
25 C < 16 2
26 G . 29 4
27 C > 32 2
28 T > 33 2
29 G > 34 2
30 G > 35 2
31 G > 36 2
32 C . 37 4
33 T . 38 4
34 C . 39 4
35 A . 40 4
36 T . 41 4
37 A . 42 4
38 A . 43 4
39 C < 36 2
40 C < 35 2
41 C < 34 2
42 A < 33 2
43 G < 32 2
44 A . 45 4
45 G . 46 4
-1 - . 59 1
-1 - . 58 1
-1 - . 57 1
-1 - . 56 1
-1 - . 55 1
-1 - . 54 1
-1 - . 53 1
-1 - . 52 1
-1 - . 51 1
-1 - . 50 1
-1 - . 49 1
46 G . 61 4
47 T . 61 16
48 C . 62 4
49 C > 63 2
50 A > 64 2
51 T > 65 2
52 G > 66 2
53 G > 67 2
54 T . 68 4
55 T . 69 4
56 C . 70 4
57 A . 71 4
58 A . 72 4
59 A . 73 4
60 T . 74 4
61 C < 67 2
62 C < 66 2
63 A < 65 2
64 T < 64 2
65 G < 63 2
66 C < 11 2
67 C < 10 2
68 C < 9 2
69 C < 8 2
70 G < 7 2
71 C < 6 2
72 T . 5 2
73 A . 4 8
74 C . 3 8
75 C . 2 8
76 A . 1 8
-1 # # -1 -1
65 MX0023_CAT 77
-1 # # -1 -1
0 C . 5 2
1 G > 6 2
2 C > 7 2
3 G > 8 2
4 G > 9 2
5 G > 10 2
6 G > 11 2
7 T . 12 4
8 G . 13 4
9 G > 16 2
10 A > 17 2
11 G > 18 2
12 C > 19 2
13 A . 20 4
14 G . 21 4
15 C . 22 4
16 T . 23 4
17 C . 23 16
18 G . 24 4
19 G . 25 4
20 T . 26 4
21 A . 27 4
22 G < 19 2
23 C < 18 2
24 T < 17 2
25 C < 16 2
26 G . 29 4
27 C > 32 2
28 T > 33 2
29 G > 34 2
30 G > 35 2
31 G > 36 2
32 C . 37 4
33 T . 38 4
34 C . 39 4
35 A . 40 4
36 T . 41 4
37 A . 42 4
38 A . 43 4
39 C < 36 2
40 C < 35 2
41 C < 34 2
42 A < 33 2
43 G < 32 2
44 A . 45 4
45 G . 46 4
-1 - . 59 1
-1 - . 58 1
-1 - . 57 1
-1 - . 56 1
-1 - . 55 1
-1 - . 54 1
-1 - . 53 1
-1 - . 52 1
-1 - . 51 1
-1 - . 50 1
-1 - . 49 1
46 G . 61 4
47 T . 61 16
48 C . 62 4
49 G > 63 2
50 T > 64 2
51 A > 65 2
52 G > 66 2
53 G > 67 2
54 T . 68 4
55 T . 69 4
56 C . 70 4
57 G . 71 4
58 A . 72 4
59 A . 73 4
60 T . 74 4
61 C < 67 2
62 C < 66 2
63 T < 65 2
64 G < 64 2
65 C < 63 2
66 C < 11 2
67 C < 10 2
68 C < 9 2
69 C < 8 2
70 G < 7 2
71 C < 6 2
72 T . 5 2
73 A . 4 8
74 C . 3 8
75 T . 2 8
76 A . 1 8
-1 # # -1 -1
65 MX0024_CAT 77
-1 # # -1 -1
0 C . 5 2
1 G > 6 2
2 C > 7 2
3 G > 8 2
4 G > 9 2
5 G > 10 2
6 G > 11 2
7 T . 12 4
8 G . 13 4
9 G > 16 2
10 A > 17 2
11 G > 18 2
12 C > 19 2
13 A . 20 4
14 G . 21 4
15 C . 22 4
16 T . 23 4
17 C . 23 16
18 G . 24 4
19 G . 25 4
20 T . 26 4
21 A . 27 4
22 G < 19 2
23 C < 18 2
24 T < 17 2
25 C < 16 2
26 G . 29 4
27 C > 32 2
28 T > 33 2
29 G > 34 2
30 G > 35 2
31 G > 36 2
32 C . 37 4
33 T . 38 4
34 C . 39 4
35 A . 40 4
36 T . 41 4
37 A . 42 4
38 A . 43 4
39 C < 36 2
40 C < 35 2
41 C < 34 2
42 A < 33 2
43 G < 32 2
44 A . 45 4
45 G . 46 4
-1 - . 59 1
-1 - . 58 1
-1 - . 57 1
-1 - . 56 1
-1 - . 55 1
-1 - . 54 1
-1 - . 53 1
-1 - . 52 1
-1 - . 51 1
-1 - . 50 1
-1 - . 49 1
46 G . 61 4
47 T . 61 16
48 C . 62 4
49 G > 63 2
50 T > 64 2
51 A > 65 2
52 G > 66 2
53 G > 67 2
54 T . 68 4
55 T . 69 4
56 C . 70 4
57 G . 71 4
58 A . 72 4
59 A . 73 4
60 T . 74 4
61 C < 67 2
62 C < 66 2
63 T < 65 2
64 G < 64 2
65 C < 63 2
66 C < 11 2
67 C < 10 2
68 C < 9 2
69 C < 8 2
70 G < 7 2
71 C < 6 2
72 T . 5 2
73 A . 4 8
74 C . 3 8
75 T . 2 8
76 A . 1 8
-1 # # -1 -1
65 MX0025_CAT 77
-1 # # -1 -1
0 C . 5 2
1 G > 6 2
2 C > 7 2
3 G > 8 2
4 G > 9 2
5 G > 10 2
6 G > 11 2
7 T . 12 4
8 G . 13 4
9 G > 16 2
10 A > 17 2
11 G > 18 2
12 C > 19 2
13 A . 20 4
14 G . 21 4
15 C . 22 4
16 T . 23 4
17 C . 23 16
18 G . 24 4
19 G . 25 4
20 T . 26 4
21 A . 27 4
22 G < 19 2
23 C < 18 2
24 T < 17 2
25 C < 16 2
26 G . 29 4
27 C > 32 2
28 T > 33 2
29 G > 34 2
30 G > 35 2
31 G > 36 2
32 C . 37 4
33 T . 38 4
34 C . 39 4
35 A . 40 4
36 T . 41 4
37 A . 42 4
38 A . 43 4
39 C < 36 2
40 C < 35 2
41 C < 34 2
42 A < 33 2
43 G < 32 2
44 A . 45 4
45 G . 46 4
-1 - . 59 1
-1 - . 58 1
-1 - . 57 1
-1 - . 56 1
-1 - . 55 1
-1 - . 54 1
-1 - . 53 1
-1 - . 52 1
-1 - . 51 1
-1 - . 50 1
-1 - . 49 1
46 G . 61 4
47 T . 61 16
48 C . 62 4
49 G > 63 2
50 C > 64 2
51 A > 65 2
52 G > 66 2
53 G > 67 2
54 T . 68 4
55 T . 69 4
56 C . 70 4
57 G . 71 4
58 A . 72 4
59 A . 73 4
60 T . 74 4
61 C < 67 2
62 C < 66 2
63 T < 65 2
64 G < 64 2
65 T < 63 2
66 C < 11 2
67 C < 10 2
68 C < 9 2
69 C < 8 2
70 G < 7 2
71 C < 6 2
72 T . 5 2
73 A . 4 8
74 C . 3 8
75 C . 2 8
76 A . 1 8
-1 # # -1 -1
65 MX0026_CAT 77
-1 # # -1 -1
0 C . 5 2
1 G > 6 2
2 C > 7 2
3 G > 8 2
4 G > 9 2
5 G > 10 2
6 G > 11 2
7 T . 12 4
8 G . 13 4
9 G > 16 2
10 A > 17 2
11 G > 18 2
12 C > 19 2
13 A . 20 4
14 G . 21 4
15 C . 22 4
16 T . 23 4
17 C . 23 16
18 G . 24 4
19 G . 25 4
20 T . 26 4
21 A . 27 4
22 G < 19 2
23 C < 18 2
24 T < 17 2
25 C < 16 2
26 G . 29 4
27 C > 32 2
28 T > 33 2
29 G > 34 2
30 G > 35 2
31 G > 36 2
32 C . 37 4
33 T . 38 4
34 C . 39 4
35 A . 40 4
36 T . 41 4
37 A . 42 4
38 A . 43 4
39 C < 36 2
40 C < 35 2
41 C < 34 2
42 A < 33 2
43 G < 32 2
44 A . 45 4
45 G . 46 4
-1 - . 59 1
-1 - . 58 1
-1 - . 57 1
-1 - . 56 1
-1 - . 55 1
-1 - . 54 1
-1 - . 53 1
-1 - . 52 1
-1 - . 51 1
-1 - . 50 1
-1 - . 49 1
46 G . 61 4
47 T . 61 16
48 C . 62 4
49 G > 63 2
50 C > 64 2
51 A > 65 2
52 G > 66 2
53 G > 67 2
54 T . 68 4
55 T . 69 4
56 C . 70 4
57 G . 71 4
58 A . 72 4
59 A . 73 4
60 T . 74 4
61 C < 67 2
62 C < 66 2
63 T < 65 2
64 G < 64 2
65 T < 63 2
66 C < 11 2
67 C < 10 2
68 C < 9 2
69 C < 8 2
70 G < 7 2
71 C < 6 2
72 T . 5 2
73 A . 4 8
74 C . 3 8
75 C . 2 8
76 A . 1 8
-1 # # -1 -1
65 MX0027_CAT 77
-1 # # -1 -1
0 C . 5 2
1 G > 6 2
2 C > 7 2
3 G > 8 2
4 G > 9 2
5 G > 10 2
6 G > 11 2
7 T . 12 4
8 G . 13 4
9 G > 16 2
10 A > 17 2
11 G > 18 2
12 C > 19 2
13 A . 20 4
14 G . 21 4
15 C . 22 4
16 T . 23 4
17 C . 23 16
18 G . 24 4
19 G . 25 4
20 T . 26 4
21 A . 27 4
22 G < 19 2
23 C < 18 2
24 T < 17 2
25 C < 16 2
26 G . 29 4
27 C > 32 2
28 T > 33 2
29 G > 34 2
30 G > 35 2
31 G > 36 2
32 C . 37 4
33 T . 38 4
34 C . 39 4
35 A . 40 4
36 T . 41 4
37 A . 42 4
38 A . 43 4
39 C < 36 2
40 C < 35 2
41 C < 34 2
42 A < 33 2
43 G < 32 2
44 A . 45 4
45 G . 46 4
-1 - . 59 1
-1 - . 58 1
-1 - . 57 1
-1 - . 56 1
-1 - . 55 1
-1 - . 54 1
-1 - . 53 1
-1 - . 52 1
-1 - . 51 1
-1 - . 50 1
-1 - . 49 1
46 G . 61 4
47 T . 61 16
48 C . 62 4
49 G > 63 2
50 C > 64 2
51 A > 65 2
52 G > 66 2
53 G > 67 2
54 T . 68 4
55 T . 69 4
56 C . 70 4
57 A . 71 4
58 A . 72 4
59 A . 73 4
60 T . 74 4
61 C < 67 2
62 C < 66 2
63 T < 65 2
64 G < 64 2
65 T < 63 2
66 C < 11 2
67 C < 10 2
68 C < 9 2
69 C < 8 2
70 G < 7 2
71 C < 6 2
72 T . 5 2
73 A . 4 8
74 C . 3 8
75 T . 2 8
76 A . 1 8
-1 # # -1 -1
65 MX0028_CAT 77
-1 # # -1 -1
0 C . 5 2
1 G > 6 2
2 C > 7 2
3 G > 8 2
4 G > 9 2
5 G > 10 2
6 G > 11 2
7 T . 12 4
8 G . 13 4
9 G > 16 2
10 A > 17 2
11 G > 18 2
12 C > 19 2
13 A . 20 4
14 G . 21 4
15 C . 22 4
16 T . 23 4
17 C . 23 16
18 G . 24 4
19 G . 25 4
20 T . 26 4
21 A . 27 4
22 G < 19 2
23 C < 18 2
24 T < 17 2
25 C < 16 2
26 G . 29 4
27 C > 32 2
28 T > 33 2
29 G > 34 2
30 G > 35 2
31 G > 36 2
32 C . 37 4
33 T . 38 4
34 C . 39 4
35 A . 40 4
36 T . 41 4
37 A . 42 4
38 A . 43 4
39 C < 36 2
40 C < 35 2
41 C < 34 2
42 A < 33 2
43 G < 32 2
44 A . 45 4
45 G . 46 4
-1 - . 59 1
-1 - . 58 1
-1 - . 57 1
-1 - . 56 1
-1 - . 55 1
-1 - . 54 1
-1 - . 53 1
-1 - . 52 1
-1 - . 51 1
-1 - . 50 1
-1 - . 49 1
46 G . 61 4
47 T . 61 16
48 C . 62 4
49 G > 63 2
50 C > 64 2
51 A > 65 2
52 G > 66 2
53 G > 67 2
54 T . 68 4
55 T . 69 4
56 C . 70 4
57 G . 71 4
58 A . 72 4
59 A . 73 4
60 T . 74 4
61 C < 67 2
62 C < 66 2
63 T < 65 2
64 G < 64 2
65 T < 63 2
66 C < 11 2
67 C < 10 2
68 C < 9 2
69 C < 8 2
70 G < 7 2
71 C < 6 2
72 T . 5 2
73 A . 4 8
74 C . 3 8
75 C . 2 8
76 A . 1 8
-1 # # -1 -1
65 MX0029_CAT 77
-1 # # -1 -1
0 C . 5 2
1 G > 6 2
2 C > 7 2
3 G > 8 2
4 G > 9 2
5 G > 10 2
6 G > 11 2
7 T . 12 4
8 G . 13 4
9 G > 16 2
10 A > 17 2
11 G > 18 2
12 C > 19 2
13 A . 20 4
14 G . 21 4
15 C . 22 4
16 T . 23 4
17 C . 23 16
18 G . 24 4
19 G . 25 4
20 T . 26 4
21 A . 27 4
22 G < 19 2
23 C < 18 2
24 T < 17 2
25 C < 16 2
26 G . 29 4
27 C > 32 2
28 T > 33 2
29 G > 34 2
30 G > 35 2
31 G > 36 2
32 C . 37 4
33 T . 38 4
34 C . 39 4
35 A . 40 4
36 T . 41 4
37 A . 42 4
38 A . 43 4
39 C < 36 2
40 C < 35 2
41 C < 34 2
42 A < 33 2
43 G < 32 2
44 A . 45 4
45 G . 46 4
-1 - . 59 1
-1 - . 58 1
-1 - . 57 1
-1 - . 56 1
-1 - . 55 1
-1 - . 54 1
-1 - . 53 1
-1 - . 52 1
-1 - . 51 1
-1 - . 50 1
-1 - . 49 1
46 G . 61 4
47 T . 61 16
48 C . 62 4
49 G > 63 2
50 T > 64 2
51 A > 65 2
52 G > 66 2
53 G > 67 2
54 T . 68 4
55 T . 69 4
56 C . 70 4
57 A . 71 4
58 A . 72 4
59 A . 73 4
60 T . 74 4
61 C < 67 2
62 C < 66 2
63 T < 65 2
64 G < 64 2
65 C < 63 2
66 C < 11 2
67 C < 10 2
68 C < 9 2
69 C < 8 2
70 G < 7 2
71 C < 6 2
72 A . 5 2
73 A . 4 8
74 C . 3 8
75 C . 2 8
76 A . 1 8
-1 # # -1 -1
65 MX0030_CAT 77
-1 # # -1 -1
0 C . 5 2
1 G > 6 2
2 C > 7 2
3 G > 8 2
4 G > 9 2
5 G > 10 2
6 G > 11 2
7 T . 12 4
8 G . 13 4
9 G > 16 2
10 A > 17 2
11 G > 18 2
12 C > 19 2
13 A . 20 4
14 G . 21 4
15 C . 22 4
16 T . 23 4
17 C . 23 16
18 G . 24 4
19 G . 25 4
20 T . 26 4
21 A . 27 4
22 G < 19 2
23 C < 18 2
24 T < 17 2
25 C < 16 2
26 G . 29 4
27 C > 32 2
28 T > 33 2
29 G > 34 2
30 G > 35 2
31 G > 36 2
32 C . 37 4
33 T . 38 4
34 C . 39 4
35 A . 40 4
36 T . 41 4
37 A . 42 4
38 A . 43 4
39 C < 36 2
40 C < 35 2
41 C < 34 2
42 A < 33 2
43 G < 32 2
44 A . 45 4
45 G . 46 4
-1 - . 59 1
-1 - . 58 1
-1 - . 57 1
-1 - . 56 1
-1 - . 55 1
-1 - . 54 1
-1 - . 53 1
-1 - . 52 1
-1 - . 51 1
-1 - . 50 1
-1 - . 49 1
46 G . 61 4
47 T . 61 16
48 C . 62 4
49 G > 63 2
50 T > 64 2
51 A > 65 2
52 G > 66 2
53 G > 67 2
54 T . 68 4
55 T . 69 4
56 C . 70 4
57 G . 71 4
58 A . 72 4
59 A . 73 4
60 T . 74 4
61 C < 67 2
62 C < 66 2
63 T < 65 2
64 G < 64 2
65 C < 63 2
66 C < 11 2
67 C < 10 2
68 C < 9 2
69 C < 8 2
70 G < 7 2
71 C < 6 2
72 T . 5 2
73 A . 4 8
74 C . 3 8
75 A . 2 8
76 A . 1 8
-1 # # -1 -1
65 MX0031_CAT 77
-1 # # -1 -1
0 C . 5 2
1 G > 6 2
2 C > 7 2
3 G > 8 2
4 G > 9 2
5 G > 10 2
6 G > 11 2
7 T . 12 4
8 G . 13 4
9 G > 16 2
10 A > 17 2
11 G > 18 2
12 C > 19 2
13 A . 20 4
14 G . 21 4
15 C . 22 4
16 T . 23 4
17 C . 23 16
18 G . 24 4
19 G . 25 4
20 T . 26 4
21 A . 27 4
22 G < 19 2
23 C < 18 2
24 T < 17 2
25 C < 16 2
26 G . 29 4
27 C > 32 2
28 T > 33 2
29 G > 34 2
30 G > 35 2
31 G > 36 2
32 C . 37 4
33 T . 38 4
34 C . 39 4
35 A . 40 4
36 T . 41 4
37 A . 42 4
38 A . 43 4
39 C < 36 2
40 C < 35 2
41 C < 34 2
42 A < 33 2
43 G < 32 2
44 A . 45 4
45 G . 46 4
-1 - . 59 1
-1 - . 58 1
-1 - . 57 1
-1 - . 56 1
-1 - . 55 1
-1 - . 54 1
-1 - . 53 1
-1 - . 52 1
-1 - . 51 1
-1 - . 50 1
-1 - . 49 1
46 G . 61 4
47 T . 61 16
48 C . 62 4
49 G > 63 2
50 C > 64 2
51 A > 65 2
52 G > 66 2
53 G > 67 2
54 T . 68 4
55 T . 69 4
56 C . 70 4
57 G . 71 4
58 A . 72 4
59 A . 73 4
60 T . 74 4
61 C < 67 2
62 C < 66 2
63 T < 65 2
64 G < 64 2
65 T < 63 2
66 C < 11 2
67 C < 10 2
68 C < 9 2
69 C < 8 2
70 G < 7 2
71 C < 6 2
72 T . 5 2
73 A . 4 8
74 C . 3 8
75 C . 2 8
76 A . 1 8
-1 # # -1 -1
65 MX0032_CAT 77
-1 # # -1 -1
0 C . 5 2
1 G > 6 2
2 C > 7 2
3 G > 8 2
4 G > 9 2
5 G > 10 2
6 G > 11 2
7 T . 12 4
8 G . 13 4
9 G > 16 2
10 A > 17 2
11 G > 18 2
12 C > 19 2
13 A . 20 4
14 G . 21 4
15 C . 22 4
16 T . 23 4
17 C . 23 16
18 G . 24 4
19 G . 25 4
20 T . 26 4
21 A . 27 4
22 G < 19 2
23 C < 18 2
24 T < 17 2
25 C < 16 2
26 G . 29 4
27 C > 32 2
28 T > 33 2
29 G > 34 2
30 G > 35 2
31 G > 36 2
32 C . 37 4
33 T . 38 4
34 C . 39 4
35 A . 40 4
36 T . 41 4
37 A . 42 4
38 A . 43 4
39 C < 36 2
40 C < 35 2
41 C < 34 2
42 A < 33 2
43 G < 32 2
44 A . 45 4
45 G . 46 4
-1 - . 59 1
-1 - . 58 1
-1 - . 57 1
-1 - . 56 1
-1 - . 55 1
-1 - . 54 1
-1 - . 53 1
-1 - . 52 1
-1 - . 51 1
-1 - . 50 1
-1 - . 49 1
46 G . 61 4
47 T . 61 16
48 C . 62 4
49 G > 63 2
50 C > 64 2
51 A > 65 2
52 G > 66 2
53 G > 67 2
54 T . 68 4
55 T . 69 4
56 C . 70 4
57 G . 71 4
58 A . 72 4
59 A . 73 4
60 T . 74 4
61 C < 67 2
62 C < 66 2
63 T < 65 2
64 G < 64 2
65 T < 63 2
66 C < 11 2
67 C < 10 2
68 C < 9 2
69 C < 8 2
70 G < 7 2
71 C < 6 2
72 T . 5 2
73 A . 4 8
74 C . 3 8
75 C . 2 8
76 A . 1 8
-1 # # -1 -1
65 MX0033_CAT 77
-1 # # -1 -1
0 C . 5 2
1 G > 6 2
2 C > 7 2
3 G > 8 2
4 G > 9 2
5 G > 10 2
6 G > 11 2
7 T . 12 4
8 G . 13 4
9 G > 16 2
10 A > 17 2
11 G > 18 2
12 C > 19 2
13 A . 20 4
14 G . 21 4
15 C . 22 4
16 C . 23 4
17 C . 23 16
18 G . 24 4
19 G . 25 4
20 T . 26 4
21 A . 27 4
22 G < 19 2
23 C < 18 2
24 T < 17 2
25 C < 16 2
26 G . 29 4
27 T > 32 2
28 C > 33 2
29 A > 34 2
30 G > 35 2
31 G > 36 2
32 C . 37 4
33 T . 38 4
34 C . 39 4
35 A . 40 4
36 T . 41 4
37 A . 42 4
38 A . 43 4
39 C < 36 2
40 C < 35 2
41 T < 34 2
42 G < 33 2
43 A < 32 2
44 A . 45 4
45 G . 46 4
-1 - . 59 1
-1 - . 58 1
-1 - . 57 1
-1 - . 56 1
-1 - . 55 1
-1 - . 54 1
-1 - . 53 1
-1 - . 52 1
-1 - . 51 1
-1 - . 50 1
-1 - . 49 1
46 G . 61 4
47 T . 61 16
48 C . 62 4
49 A > 63 2
50 C > 64 2
51 A > 65 2
52 G > 66 2
53 G > 67 2
54 T . 68 4
55 T . 69 4
56 C . 70 4
57 A . 71 4
58 A . 72 4
59 A . 73 4
60 T . 74 4
61 C < 67 2
62 C < 66 2
63 T < 65 2
64 G < 64 2
65 T < 63 2
66 C < 11 2
67 C < 10 2
68 C < 9 2
69 C < 8 2
70 G < 7 2
71 C < 6 2
72 A . 5 2
73 A . 4 8
74 C . 3 8
75 C . 2 8
76 A . 1 8
-1 # # -1 -1
65 MX0034_CAT 77
-1 # # -1 -1
0 C . 5 2
1 G > 6 2
2 C > 7 2
3 G > 8 2
4 G > 9 2
5 G > 10 2
6 G > 11 2
7 T . 12 4
8 G . 13 4
9 G > 16 2
10 A > 17 2
11 G > 18 2
12 C > 19 2
13 A . 20 4
14 G . 21 4
15 C . 22 4
16 C . 23 4
17 C . 23 16
18 G . 24 4
19 G . 25 4
20 T . 26 4
21 A . 27 4
22 G < 19 2
23 C < 18 2
24 T < 17 2
25 C < 16 2
26 G . 29 4
27 T > 32 2
28 C > 33 2
29 A > 34 2
30 G > 35 2
31 G > 36 2
32 C . 37 4
33 T . 38 4
34 C . 39 4
35 A . 40 4
36 T . 41 4
37 A . 42 4
38 A . 43 4
39 C < 36 2
40 C < 35 2
41 T < 34 2
42 G < 33 2
43 A < 32 2
44 A . 45 4
45 G . 46 4
-1 - . 59 1
-1 - . 58 1
-1 - . 57 1
-1 - . 56 1
-1 - . 55 1
-1 - . 54 1
-1 - . 53 1
-1 - . 52 1
-1 - . 51 1
-1 - . 50 1
-1 - . 49 1
46 G . 61 4
47 T . 61 16
48 C . 62 4
49 A > 63 2
50 C > 64 2
51 A > 65 2
52 G > 66 2
53 G > 67 2
54 T . 68 4
55 T . 69 4
56 C . 70 4
57 A . 71 4
58 A . 72 4
59 A . 73 4
60 T . 74 4
61 C < 67 2
62 C < 66 2
63 T < 65 2
64 G < 64 2
65 T < 63 2
66 C < 11 2
67 C < 10 2
68 C < 9 2
69 C < 8 2
70 G < 7 2
71 C < 6 2
72 A . 5 2
73 A . 4 8
74 C . 3 8
75 C . 2 8
76 A . 1 8
-1 # # -1 -1
65 MX0035_CAT 77
-1 # # -1 -1
0 C . 5 2
1 G > 6 2
2 C > 7 2
3 G > 8 2
4 G > 9 2
5 G > 10 2
6 G > 11 2
7 T . 12 4
8 G . 13 4
9 G > 16 2
10 A > 17 2
11 G > 18 2
12 C > 19 2
13 A . 20 4
14 G . 21 4
15 C . 22 4
16 C . 23 4
17 C . 23 16
18 G . 24 4
19 G . 25 4
20 T . 26 4
21 A . 27 4
22 G < 19 2
23 C < 18 2
24 T < 17 2
25 C < 16 2
26 G . 29 4
27 T > 32 2
28 C > 33 2
29 A > 34 2
30 G > 35 2
31 G > 36 2
32 C . 37 4
33 T . 38 4
34 C . 39 4
35 A . 40 4
36 T . 41 4
37 A . 42 4
38 A . 43 4
39 C < 36 2
40 C < 35 2
41 T < 34 2
42 G < 33 2
43 A < 32 2
44 A . 45 4
45 G . 46 4
-1 - . 59 1
-1 - . 58 1
-1 - . 57 1
-1 - . 56 1
-1 - . 55 1
-1 - . 54 1
-1 - . 53 1
-1 - . 52 1
-1 - . 51 1
-1 - . 50 1
-1 - . 49 1
46 G . 61 4
47 C . 61 16
48 C . 62 4
49 G > 63 2
50 C > 64 2
51 A > 65 2
52 G > 66 2
53 G > 67 2
54 T . 68 4
55 T . 69 4
56 C . 70 4
57 A . 71 4
58 A . 72 4
59 A . 73 4
60 T . 74 4
61 C < 67 2
62 C < 66 2
63 T < 65 2
64 G < 64 2
65 C < 63 2
66 C < 11 2
67 C < 10 2
68 C < 9 2
69 C < 8 2
70 G < 7 2
71 C < 6 2
72 A . 5 2
73 A . 4 8
74 C . 3 8
75 C . 2 8
76 A . 1 8
-1 # # -1 -1
65 MX0036_CAT 77
-1 # # -1 -1
0 T . 5 2
1 G > 6 2
2 C > 7 2
3 G > 8 2
4 G > 9 2
5 G > 10 2
6 G > 11 2
7 T . 12 4
8 G . 13 4
9 G > 16 2
10 A > 17 2
11 G > 18 2
12 C > 19 2
13 A . 20 4
14 G . 21 4
15 C . 22 4
16 T . 23 4
17 C . 23 16
18 G . 24 4
19 G . 25 4
20 T . 26 4
21 A . 27 4
22 G < 19 2
23 C < 18 2
24 T < 17 2
25 C < 16 2
26 G . 29 4
27 T > 32 2
28 C > 33 2
29 A > 34 2
30 G > 35 2
31 G > 36 2
32 C . 37 4
33 T . 38 4
34 C . 39 4
35 A . 40 4
36 T . 41 4
37 A . 42 4
38 A . 43 4
39 C < 36 2
40 C < 35 2
41 T < 34 2
42 G < 33 2
43 A < 32 2
44 A . 45 4
45 G . 46 4
-1 - . 59 1
-1 - . 58 1
-1 - . 57 1
-1 - . 56 1
-1 - . 55 1
-1 - . 54 1
-1 - . 53 1
-1 - . 52 1
-1 - . 51 1
-1 - . 50 1
-1 - . 49 1
46 G . 61 4
47 T . 61 16
48 C . 62 4
49 G > 63 2
50 T > 64 2
51 T > 65 2
52 G > 66 2
53 G > 67 2
54 T . 68 4
55 T . 69 4
56 C . 70 4
57 A . 71 4
58 A . 72 4
59 A . 73 4
60 T . 74 4
61 C < 67 2
62 C < 66 2
63 A < 65 2
64 G < 64 2
65 C < 63 2
66 C < 11 2
67 C < 10 2
68 C < 9 2
69 C < 8 2
70 G < 7 2
71 C < 6 2
72 T . 5 2
73 A . 4 8
74 C . 3 8
75 C . 2 8
76 A . 1 8
-1 # # -1 -1
65 MX0037_CAT 77
-1 # # -1 -1
0 T . 5 2
1 G > 6 2
2 C > 7 2
3 G > 8 2
4 G > 9 2
5 G > 10 2
6 G > 11 2
7 T . 12 4
8 G . 13 4
9 G > 16 2
10 A > 17 2
11 G > 18 2
12 C > 19 2
13 A . 20 4
14 G . 21 4
15 C . 22 4
16 T . 23 4
17 T . 23 16
18 G . 24 4
19 G . 25 4
20 T . 26 4
21 A . 27 4
22 G < 19 2
23 C < 18 2
24 T < 17 2
25 C < 16 2
26 G . 29 4
27 T > 32 2
28 C > 33 2
29 A > 34 2
30 G > 35 2
31 G > 36 2
32 C . 37 4
33 T . 38 4
34 C . 39 4
35 A . 40 4
36 T . 41 4
37 A . 42 4
38 A . 43 4
39 C < 36 2
40 C < 35 2
41 T < 34 2
42 G < 33 2
43 A < 32 2
44 A . 45 4
45 G . 46 4
-1 - . 59 1
-1 - . 58 1
-1 - . 57 1
-1 - . 56 1
-1 - . 55 1
-1 - . 54 1
-1 - . 53 1
-1 - . 52 1
-1 - . 51 1
-1 - . 50 1
-1 - . 49 1
46 G . 61 4
47 T . 61 16
48 C . 62 4
49 G > 63 2
50 T > 64 2
51 T > 65 2
52 G > 66 2
53 G > 67 2
54 T . 68 4
55 T . 69 4
56 C . 70 4
57 A . 71 4
58 A . 72 4
59 A . 73 4
60 T . 74 4
61 C < 67 2
62 C < 66 2
63 A < 65 2
64 G < 64 2
65 C < 63 2
66 C < 11 2
67 C < 10 2
68 C < 9 2
69 C < 8 2
70 G < 7 2
71 C < 6 2
72 T . 5 2
73 A . 4 8
74 C . 3 8
75 C . 2 8
76 A . 1 8
-1 # # -1 -1
65 MX0038_CAT 77
-1 # # -1 -1
0 C . 5 2
1 G > 6 2
2 C > 7 2
3 G > 8 2
4 G > 9 2
5 G > 10 2
6 G > 11 2
7 T . 12 4
8 G . 13 4
9 G > 16 2
10 A > 17 2
11 G > 18 2
12 C > 19 2
13 A . 20 4
14 G . 21 4
15 C . 22 4
16 C . 23 4
17 C . 23 16
18 G . 24 4
19 G . 25 4
20 T . 26 4
21 A . 27 4
22 G < 19 2
23 C < 18 2
24 T < 17 2
25 C < 16 2
26 G . 29 4
27 T > 32 2
28 C > 33 2
29 A > 34 2
30 G > 35 2
31 G > 36 2
32 C . 37 4
33 T . 38 4
34 C . 39 4
35 A . 40 4
36 T . 41 4
37 A . 42 4
38 A . 43 4
39 C < 36 2
40 C < 35 2
41 T < 34 2
42 G < 33 2
43 A < 32 2
44 A . 45 4
45 G . 46 4
-1 - . 59 1
-1 - . 58 1
-1 - . 57 1
-1 - . 56 1
-1 - . 55 1
-1 - . 54 1
-1 - . 53 1
-1 - . 52 1
-1 - . 51 1
-1 - . 50 1
-1 - . 49 1
46 G . 61 4
47 T . 61 16
48 C . 62 4
49 A > 63 2
50 T > 64 2
51 A > 65 2
52 G > 66 2
53 G > 67 2
54 T . 68 4
55 T . 69 4
56 C . 70 4
57 A . 71 4
58 A . 72 4
59 A . 73 4
60 T . 74 4
61 C < 67 2
62 C < 66 2
63 T < 65 2
64 A < 64 2
65 T < 63 2
66 C < 11 2
67 C < 10 2
68 C < 9 2
69 C < 8 2
70 G < 7 2
71 C < 6 2
72 A . 5 2
73 A . 4 8
74 C . 3 8
75 C . 2 8
76 A . 1 8
-1 # # -1 -1
65 MX0039_CAT 77
-1 # # -1 -1
0 C . 5 2
1 G > 6 2
2 C > 7 2
3 G > 8 2
4 G > 9 2
5 G > 10 2
6 G > 11 2
7 T . 12 4
8 G . 13 4
9 G > 16 2
10 A > 17 2
11 G > 18 2
12 C > 19 2
13 A . 20 4
14 G . 21 4
15 C . 22 4
16 C . 23 4
17 C . 23 16
18 G . 24 4
19 G . 25 4
20 T . 26 4
21 A . 27 4
22 G < 19 2
23 C < 18 2
24 T < 17 2
25 C < 16 2
26 G . 29 4
27 T > 32 2
28 C > 33 2
29 A > 34 2
30 G > 35 2
31 G > 36 2
32 C . 37 4
33 T . 38 4
34 C . 39 4
35 A . 40 4
36 T . 41 4
37 A . 42 4
38 A . 43 4
39 C < 36 2
40 C < 35 2
41 T < 34 2
42 G < 33 2
43 A < 32 2
44 A . 45 4
45 G . 46 4
-1 - . 59 1
-1 - . 58 1
-1 - . 57 1
-1 - . 56 1
-1 - . 55 1
-1 - . 54 1
-1 - . 53 1
-1 - . 52 1
-1 - . 51 1
-1 - . 50 1
-1 - . 49 1
46 G . 61 4
47 C . 61 16
48 C . 62 4
49 G > 63 2
50 C > 64 2
51 A > 65 2
52 G > 66 2
53 G > 67 2
54 T . 68 4
55 T . 69 4
56 C . 70 4
57 A . 71 4
58 A . 72 4
59 A . 73 4
60 T . 74 4
61 C < 67 2
62 C < 66 2
63 T < 65 2
64 G < 64 2
65 C < 63 2
66 C < 11 2
67 C < 10 2
68 C < 9 2
69 C < 8 2
70 G < 7 2
71 C < 6 2
72 A . 5 2
73 A . 4 8
74 C . 3 8
75 C . 2 8
76 A . 1 8
-1 # # -1 -1
65 MX0040_CAT 75
-1 # # -1 -1
0 T > 5 2
1 G > 6 2
2 C > 7 2
3 G > 8 2
4 G > 9 2
5 G > 10 2
6 G > 11 2
7 T . 12 4
8 A . 13 4
9 G > 16 2
10 A > 17 2
11 G > 18 2
12 C > 19 2
13 A . 20 4
14 G . 21 4
15 T . 22 4
16 C . 23 4
17 T . 23 16
18 G . 24 4
19 G . 25 4
20 T . 26 4
21 A . 27 4
22 G < 19 2
23 C < 18 2
24 T < 17 2
25 C < 16 2
26 G . 29 4
27 T > 32 2
28 C > 33 2
29 A > 34 2
30 G > 35 2
31 G > 36 2
32 C . 37 4
33 T . 38 4
34 C . 39 4
35 A . 40 4
36 T . 41 4
37 A . 42 4
38 A . 43 4
39 C < 36 2
40 C < 35 2
41 T < 34 2
42 G < 33 2
43 A < 32 2
44 A . 45 4
45 G . 46 4
-1 - . 59 1
-1 - . 58 1
-1 - . 57 1
-1 - . 56 1
-1 - . 55 1
-1 - . 54 1
-1 - . 53 1
-1 - . 52 1
-1 - . 51 1
-1 - . 50 1
-1 - . 49 1
46 G . 61 4
47 T . 61 16
48 C . 62 4
49 G > 63 2
50 C > 64 2
51 T . 64 16
52 T > 65 2
53 G > 66 2
54 G > 67 2
55 T . 68 4
56 T . 69 4
57 C . 70 4
58 A . 71 4
59 A . 72 4
60 A . 73 4
61 T . 74 4
62 C < 67 2
63 C < 66 2
64 A < 65 2
65 G < 64 2
66 T < 63 2
67 C < 11 2
68 C < 10 2
69 C < 9 2
70 C < 8 2
71 G < 7 2
72 C < 6 2
73 A < 5 2
74 A . 4 8
-1 - . 3 1
-1 - . 2 1
-1 - . 1 1
-1 # # -1 -1
65 MX0041_CAT 75
-1 # # -1 -1
0 T > 5 2
1 G > 6 2
2 C > 7 2
3 G > 8 2
4 G > 9 2
5 G > 10 2
6 G > 11 2
7 T . 12 4
8 A . 13 4
9 G > 16 2
10 A > 17 2
11 G > 18 2
12 C > 19 2
13 A . 20 4
14 G . 21 4
15 T . 22 4
16 C . 23 4
17 T . 23 16
18 G . 24 4
19 G . 25 4
20 T . 26 4
21 A . 27 4
22 G < 19 2
23 C < 18 2
24 T < 17 2
25 C < 16 2
26 G . 29 4
27 T > 32 2
28 C > 33 2
29 A > 34 2
30 G > 35 2
31 G > 36 2
32 C . 37 4
33 T . 38 4
34 C . 39 4
35 A . 40 4
36 T . 41 4
37 A . 42 4
38 A . 43 4
39 C < 36 2
40 C < 35 2
41 T < 34 2
42 G < 33 2
43 A < 32 2
44 A . 45 4
45 G . 46 4
-1 - . 59 1
-1 - . 58 1
-1 - . 57 1
-1 - . 56 1
-1 - . 55 1
-1 - . 54 1
-1 - . 53 1
-1 - . 52 1
-1 - . 51 1
-1 - . 50 1
-1 - . 49 1
46 G . 61 4
47 T . 61 16
48 C . 62 4
49 G > 63 2
50 C > 64 2
51 T . 64 16
52 T > 65 2
53 G > 66 2
54 G > 67 2
55 T . 68 4
56 T . 69 4
57 C . 70 4
58 A . 71 4
59 A . 72 4
60 A . 73 4
61 T . 74 4
62 C < 67 2
63 C < 66 2
64 A < 65 2
65 G < 64 2
66 T < 63 2
67 C < 11 2
68 C < 10 2
69 C < 9 2
70 C < 8 2
71 G < 7 2
72 C < 6 2
73 A < 5 2
74 A . 4 8
-1 - . 3 1
-1 - . 2 1
-1 - . 1 1
-1 # # -1 -1
65 MX0042_CAT 75
-1 # # -1 -1
0 T > 5 2
1 G > 6 2
2 C > 7 2
3 G > 8 2
4 G > 9 2
5 G > 10 2
6 G > 11 2
7 T . 12 4
8 A . 13 4
9 G > 16 2
10 A > 17 2
11 G > 18 2
12 C > 19 2
13 A . 20 4
14 G . 21 4
15 T . 22 4
16 C . 23 4
17 T . 23 16
18 G . 24 4
19 G . 25 4
20 T . 26 4
21 A . 27 4
22 G < 19 2
23 C < 18 2
24 T < 17 2
25 C < 16 2
26 G . 29 4
27 A > 32 2
28 C > 33 2
29 A > 34 2
30 G > 35 2
31 G > 36 2
32 C . 37 4
33 T . 38 4
34 C . 39 4
35 A . 40 4
36 T . 41 4
37 A . 42 4
38 A . 43 4
39 C < 36 2
40 C < 35 2
41 T < 34 2
42 G < 33 2
43 T < 32 2
44 A . 45 4
45 G . 46 4
-1 - . 59 1
-1 - . 58 1
-1 - . 57 1
-1 - . 56 1
-1 - . 55 1
-1 - . 54 1
-1 - . 53 1
-1 - . 52 1
-1 - . 51 1
-1 - . 50 1
-1 - . 49 1
46 G . 61 4
47 T . 61 16
48 C . 62 4
49 G > 63 2
50 C > 64 2
51 T . 64 16
52 T > 65 2
53 G > 66 2
54 G > 67 2
55 T . 68 4
56 T . 69 4
57 C . 70 4
58 A . 71 4
59 A . 72 4
60 A . 73 4
61 T . 74 4
62 C < 67 2
63 C < 66 2
64 G < 65 2
65 G < 64 2
66 C < 63 2
67 C < 11 2
68 C < 10 2
69 C < 9 2
70 C < 8 2
71 G < 7 2
72 C < 6 2
73 A < 5 2
74 A . 4 8
-1 - . 3 1
-1 - . 2 1
-1 - . 1 1
-1 # # -1 -1
65 MX0043_CAT 77
-1 # # -1 -1
0 C . 5 2
1 G > 6 2
2 C > 7 2
3 G > 8 2
4 G > 9 2
5 G > 10 2
6 G > 11 2
7 T . 12 4
8 G . 13 4
9 G > 16 2
10 A > 17 2
11 G > 18 2
12 C > 19 2
13 A . 20 4
14 G . 21 4
15 C . 22 4
16 C . 23 4
17 C . 23 16
18 G . 24 4
19 G . 25 4
20 T . 26 4
21 A . 27 4
22 G < 19 2
23 C < 18 2
24 T < 17 2
25 C < 16 2
26 G . 29 4
27 T > 32 2
28 C > 33 2
29 A > 34 2
30 G > 35 2
31 G > 36 2
32 C . 37 4
33 T . 38 4
34 C . 39 4
35 A . 40 4
36 T . 41 4
37 A . 42 4
38 A . 43 4
39 C < 36 2
40 C < 35 2
41 T < 34 2
42 G < 33 2
43 A < 32 2
44 A . 45 4
45 G . 46 4
-1 - . 59 1
-1 - . 58 1
-1 - . 57 1
-1 - . 56 1
-1 - . 55 1
-1 - . 54 1
-1 - . 53 1
-1 - . 52 1
-1 - . 51 1
-1 - . 50 1
-1 - . 49 1
46 G . 61 4
47 C . 61 16
48 C . 62 4
49 G > 63 2
50 C > 64 2
51 A > 65 2
52 G > 66 2
53 G > 67 2
54 T . 68 4
55 T . 69 4
56 C . 70 4
57 A . 71 4
58 A . 72 4
59 A . 73 4
60 T . 74 4
61 C < 67 2
62 C < 66 2
63 T < 65 2
64 G < 64 2
65 C < 63 2
66 C < 11 2
67 C < 10 2
68 C < 9 2
69 C < 8 2
70 G < 7 2
71 C < 6 2
72 A . 5 2
73 A . 4 8
74 C . 3 8
75 C . 2 8
76 A . 1 8
-1 # # -1 -1
65 MX0044_CAT 77
-1 # # -1 -1
0 C . 5 2
1 G > 6 2
2 C > 7 2
3 G > 8 2
4 G > 9 2
5 G > 10 2
6 G > 11 2
7 T . 12 4
8 G . 13 4
9 G > 16 2
10 A > 17 2
11 G > 18 2
12 C > 19 2
13 A . 20 4
14 G . 21 4
15 C . 22 4
16 C . 23 4
17 C . 23 16
18 G . 24 4
19 G . 25 4
20 T . 26 4
21 A . 27 4
22 G < 19 2
23 C < 18 2
24 T < 17 2
25 C < 16 2
26 G . 29 4
27 T > 32 2
28 C > 33 2
29 A > 34 2
30 G > 35 2
31 G > 36 2
32 C . 37 4
33 T . 38 4
34 C . 39 4
35 A . 40 4
36 T . 41 4
37 A . 42 4
38 A . 43 4
39 C < 36 2
40 C < 35 2
41 T < 34 2
42 G < 33 2
43 A < 32 2
44 A . 45 4
45 G . 46 4
-1 - . 59 1
-1 - . 58 1
-1 - . 57 1
-1 - . 56 1
-1 - . 55 1
-1 - . 54 1
-1 - . 53 1
-1 - . 52 1
-1 - . 51 1
-1 - . 50 1
-1 - . 49 1
46 G . 61 4
47 C . 61 16
48 C . 62 4
49 G > 63 2
50 C > 64 2
51 A > 65 2
52 G > 66 2
53 G > 67 2
54 T . 68 4
55 T . 69 4
56 C . 70 4
57 A . 71 4
58 A . 72 4
59 A . 73 4
60 T . 74 4
61 C < 67 2
62 C < 66 2
63 T < 65 2
64 G < 64 2
65 C < 63 2
66 C < 11 2
67 C < 10 2
68 C < 9 2
69 C < 8 2
70 G < 7 2
71 C < 6 2
72 A . 5 2
73 A . 4 8
74 C . 3 8
75 C . 2 8
76 A . 1 8
-1 # # -1 -1
65 MX0045_CAT 75
-1 # # -1 -1
0 T > 5 2
1 G > 6 2
2 C > 7 2
3 G > 8 2
4 G > 9 2
5 G > 10 2
6 G > 11 2
7 T . 12 4
8 A . 13 4
9 G > 16 2
10 A > 17 2
11 G > 18 2
12 C > 19 2
13 A . 20 4
14 G . 21 4
15 T . 22 4
16 C . 23 4
17 T . 23 16
18 G . 24 4
19 G . 25 4
20 T . 26 4
21 A . 27 4
22 G < 19 2
23 C < 18 2
24 T < 17 2
25 C < 16 2
26 G . 29 4
27 T > 32 2
28 C > 33 2
29 A > 34 2
30 G > 35 2
31 G > 36 2
32 C . 37 4
33 T . 38 4
34 C . 39 4
35 A . 40 4
36 T . 41 4
37 A . 42 4
38 A . 43 4
39 C < 36 2
40 C < 35 2
41 T < 34 2
42 G < 33 2
43 A < 32 2
44 A . 45 4
45 G . 46 4
-1 - . 59 1
-1 - . 58 1
-1 - . 57 1
-1 - . 56 1
-1 - . 55 1
-1 - . 54 1
-1 - . 53 1
-1 - . 52 1
-1 - . 51 1
-1 - . 50 1
-1 - . 49 1
46 G . 61 4
47 T . 61 16
48 C . 62 4
49 G > 63 2
50 C > 64 2
51 T . 64 16
52 T > 65 2
53 G > 66 2
54 G > 67 2
55 T . 68 4
56 T . 69 4
57 C . 70 4
58 A . 71 4
59 A . 72 4
60 A . 73 4
61 T . 74 4
62 C < 67 2
63 C < 66 2
64 A < 65 2
65 G < 64 2
66 T < 63 2
67 C < 11 2
68 C < 10 2
69 C < 9 2
70 C < 8 2
71 G < 7 2
72 C < 6 2
73 A < 5 2
74 A . 4 8
-1 - . 3 1
-1 - . 2 1
-1 - . 1 1
-1 # # -1 -1
65 MX0046_CAT 77
-1 # # -1 -1
0 C . 5 2
1 G > 6 2
2 C > 7 2
3 G > 8 2
4 G > 9 2
5 G > 10 2
6 A > 11 2
7 T . 12 4
8 G . 13 4
9 G > 16 2
10 A > 17 2
11 G > 18 2
12 C > 19 2
13 A . 20 4
14 G . 21 4
15 C . 22 4
16 T . 23 4
17 C . 23 16
18 G . 24 4
19 G . 25 4
20 T . 26 4
21 A . 27 4
22 G < 19 2
23 C < 18 2
24 T < 17 2
25 C < 16 2
26 G . 29 4
27 T > 32 2
28 C > 33 2
29 A > 34 2
30 G > 35 2
31 G > 36 2
32 C . 37 4
33 T . 38 4
34 C . 39 4
35 A . 40 4
36 T . 41 4
37 A . 42 4
38 A . 43 4
39 C < 36 2
40 C < 35 2
41 T < 34 2
42 G < 33 2
43 A < 32 2
44 A . 45 4
45 G . 46 4
-1 - . 59 1
-1 - . 58 1
-1 - . 57 1
-1 - . 56 1
-1 - . 55 1
-1 - . 54 1
-1 - . 53 1
-1 - . 52 1
-1 - . 51 1
-1 - . 50 1
-1 - . 49 1
46 G . 61 4
47 T . 61 16
48 C . 62 4
49 G > 63 2
50 T > 64 2
51 A > 65 2
52 G > 66 2
53 G > 67 2
54 T . 68 4
55 T . 69 4
56 C . 70 4
57 A . 71 4
58 A . 72 4
59 A . 73 4
60 T . 74 4
61 C < 67 2
62 C < 66 2
63 T < 65 2
64 A < 64 2
65 C < 63 2
66 T < 11 2
67 C < 10 2
68 C < 9 2
69 C < 8 2
70 G < 7 2
71 C < 6 2
72 A . 5 2
73 A . 4 8
74 C . 3 8
75 C . 2 8
76 A . 1 8
-1 # # -1 -1
65 MX0047_CAT 74
-1 # # -1 -1
0 T > 5 2
1 G > 6 2
2 C > 7 2
3 G > 8 2
4 G > 9 2
5 G > 10 2
6 G > 11 2
7 T . 12 4
8 G . 13 4
9 G > 16 2
10 A > 17 2
11 G > 18 2
12 C > 19 2
13 A . 20 4
14 G . 21 4
15 T . 22 4
16 T . 23 4
17 C . 23 16
18 G . 24 4
19 G . 25 4
20 T . 26 4
21 A . 27 4
22 G < 19 2
23 C < 18 2
24 T < 17 2
25 C < 16 2
26 A . 29 4
27 T > 32 2
28 C > 33 2
29 A > 34 2
30 G > 35 2
31 G > 36 2
32 C . 37 4
33 T . 38 4
34 C . 39 4
35 A . 40 4
36 T . 41 4
37 A . 42 4
38 A . 43 4
39 C < 36 2
40 C < 35 2
41 T < 34 2
42 G < 33 2
43 A < 32 2
44 A . 45 4
45 G . 46 4
-1 - . 59 1
-1 - . 58 1
-1 - . 57 1
-1 - . 56 1
-1 - . 55 1
-1 - . 54 1
-1 - . 53 1
-1 - . 52 1
-1 - . 51 1
-1 - . 50 1
-1 - . 49 1
46 G . 61 4
47 T . 61 16
48 C . 62 4
49 G > 63 2
50 T > 64 2
51 A > 65 2
52 G > 66 2
53 G > 67 2
54 T . 68 4
55 T . 69 4
56 C . 70 4
57 A . 71 4
58 A . 72 4
59 A . 73 4
60 T . 74 4
61 C < 67 2
62 C < 66 2
63 T < 65 2
64 A < 64 2
65 C < 63 2
66 C < 11 2
67 T < 10 2
68 C < 9 2
69 C < 8 2
70 G < 7 2
71 C < 6 2
72 A < 5 2
73 A . 4 8
-1 - . 3 1
-1 - . 2 1
-1 - . 1 1
-1 # # -1 -1
65 MX0048_CAT 77
-1 # # -1 -1
0 C . 5 2
1 G > 6 2
2 C > 7 2
3 G > 8 2
4 G > 9 2
5 G > 10 2
6 G > 11 2
7 T . 12 4
8 G . 13 4
9 G > 16 2
10 A > 17 2
11 G > 18 2
12 C > 19 2
13 A . 20 4
14 G . 21 4
15 C . 22 4
16 C . 23 4
17 C . 23 16
18 G . 24 4
19 G . 25 4
20 T . 26 4
21 A . 27 4
22 G < 19 2
23 C < 18 2
24 T < 17 2
25 C < 16 2
26 G . 29 4
27 T > 32 2
28 C > 33 2
29 A > 34 2
30 G > 35 2
31 G > 36 2
32 C . 37 4
33 T . 38 4
34 C . 39 4
35 A . 40 4
36 T . 41 4
37 A . 42 4
38 A . 43 4
39 C < 36 2
40 C < 35 2
41 T < 34 2
42 G < 33 2
43 A < 32 2
44 A . 45 4
45 G . 46 4
-1 - . 59 1
-1 - . 58 1
-1 - . 57 1
-1 - . 56 1
-1 - . 55 1
-1 - . 54 1
-1 - . 53 1
-1 - . 52 1
-1 - . 51 1
-1 - . 50 1
-1 - . 49 1
46 G . 61 4
47 C . 61 16
48 C . 62 4
49 G > 63 2
50 C > 64 2
51 A > 65 2
52 G > 66 2
53 G > 67 2
54 T . 68 4
55 T . 69 4
56 C . 70 4
57 A . 71 4
58 A . 72 4
59 A . 73 4
60 T . 74 4
61 C < 67 2
62 C < 66 2
63 T < 65 2
64 G < 64 2
65 C < 63 2
66 C < 11 2
67 C < 10 2
68 C < 9 2
69 C < 8 2
70 G < 7 2
71 C < 6 2
72 A . 5 2
73 A . 4 8
74 C . 3 8
75 C . 2 8
76 A . 1 8
-1 # # -1 -1
65 MX0049_CAT 77
-1 # # -1 -1
0 C . 5 2
1 G > 6 2
2 C > 7 2
3 G > 8 2
4 G > 9 2
5 G > 10 2
6 G > 11 2
7 T . 12 4
8 G . 13 4
9 G > 16 2
10 A > 17 2
11 G > 18 2
12 C > 19 2
13 A . 20 4
14 G . 21 4
15 C . 22 4
16 C . 23 4
17 C . 23 16
18 G . 24 4
19 G . 25 4
20 T . 26 4
21 A . 27 4
22 G < 19 2
23 C < 18 2
24 T < 17 2
25 C < 16 2
26 G . 29 4
27 T > 32 2
28 C > 33 2
29 A > 34 2
30 G > 35 2
31 G > 36 2
32 C . 37 4
33 T . 38 4
34 C . 39 4
35 A . 40 4
36 T . 41 4
37 A . 42 4
38 A . 43 4
39 C < 36 2
40 C < 35 2
41 T < 34 2
42 G < 33 2
43 A < 32 2
44 A . 45 4
45 G . 46 4
-1 - . 59 1
-1 - . 58 1
-1 - . 57 1
-1 - . 56 1
-1 - . 55 1
-1 - . 54 1
-1 - . 53 1
-1 - . 52 1
-1 - . 51 1
-1 - . 50 1
-1 - . 49 1
46 G . 61 4
47 T . 61 16
48 C . 62 4
49 G > 63 2
50 C > 64 2
51 A > 65 2
52 G > 66 2
53 G > 67 2
54 T . 68 4
55 T . 69 4
56 C . 70 4
57 A . 71 4
58 A . 72 4
59 A . 73 4
60 T . 74 4
61 C < 67 2
62 C < 66 2
63 T < 65 2
64 G < 64 2
65 C < 63 2
66 C < 11 2
67 C < 10 2
68 C < 9 2
69 C < 8 2
70 G < 7 2
71 C < 6 2
72 A . 5 2
73 A . 4 8
74 C . 3 8
75 C . 2 8
76 A . 1 8
-1 # # -1 -1
65 MX0050_CAT 77
-1 # # -1 -1
0 C . 5 2
1 G > 6 2
2 C > 7 2
3 G > 8 2
4 G > 9 2
5 G > 10 2
6 G > 11 2
7 T . 12 4
8 G . 13 4
9 G > 16 2
10 A > 17 2
11 G > 18 2
12 C > 19 2
13 A . 20 4
14 G . 21 4
15 C . 22 4
16 C . 23 4
17 C . 23 16
18 G . 24 4
19 G . 25 4
20 T . 26 4
21 A . 27 4
22 G < 19 2
23 C < 18 2
24 T < 17 2
25 C < 16 2
26 G . 29 4
27 T > 32 2
28 C > 33 2
29 A > 34 2
30 G > 35 2
31 G > 36 2
32 C . 37 4
33 T . 38 4
34 C . 39 4
35 A . 40 4
36 T . 41 4
37 A . 42 4
38 A . 43 4
39 C < 36 2
40 C < 35 2
41 T < 34 2
42 G < 33 2
43 A < 32 2
44 A . 45 4
45 G . 46 4
-1 - . 59 1
-1 - . 58 1
-1 - . 57 1
-1 - . 56 1
-1 - . 55 1
-1 - . 54 1
-1 - . 53 1
-1 - . 52 1
-1 - . 51 1
-1 - . 50 1
-1 - . 49 1
46 G . 61 4
47 T . 61 16
48 C . 62 4
49 G > 63 2
50 C > 64 2
51 A > 65 2
52 G > 66 2
53 G > 67 2
54 T . 68 4
55 T . 69 4
56 C . 70 4
57 A . 71 4
58 A . 72 4
59 A . 73 4
60 T . 74 4
61 C < 67 2
62 C < 66 2
63 T < 65 2
64 G < 64 2
65 C < 63 2
66 C < 11 2
67 C < 10 2
68 C < 9 2
69 C < 8 2
70 G < 7 2
71 C < 6 2
72 A . 5 2
73 A . 4 8
74 C . 3 8
75 C . 2 8
76 A . 1 8
-1 # # -1 -1
65 MX0051_CAT 77
-1 # # -1 -1
0 C . 5 2
1 G > 6 2
2 C > 7 2
3 G > 8 2
4 G > 9 2
5 G > 10 2
6 G > 11 2
7 T . 12 4
8 G . 13 4
9 G > 16 2
10 A > 17 2
11 G > 18 2
12 C > 19 2
13 A . 20 4
14 G . 21 4
15 C . 22 4
16 C . 23 4
17 C . 23 16
18 G . 24 4
19 G . 25 4
20 T . 26 4
21 A . 27 4
22 G < 19 2
23 C < 18 2
24 T < 17 2
25 C < 16 2
26 G . 29 4
27 T > 32 2
28 C > 33 2
29 A > 34 2
30 G > 35 2
31 G > 36 2
32 C . 37 4
33 T . 38 4
34 C . 39 4
35 A . 40 4
36 T . 41 4
37 A . 42 4
38 A . 43 4
39 C < 36 2
40 C < 35 2
41 T < 34 2
42 G < 33 2
43 A < 32 2
44 A . 45 4
45 G . 46 4
-1 - . 59 1
-1 - . 58 1
-1 - . 57 1
-1 - . 56 1
-1 - . 55 1
-1 - . 54 1
-1 - . 53 1
-1 - . 52 1
-1 - . 51 1
-1 - . 50 1
-1 - . 49 1
46 G . 61 4
47 T . 61 16
48 C . 62 4
49 G > 63 2
50 C > 64 2
51 A > 65 2
52 G > 66 2
53 G > 67 2
54 T . 68 4
55 T . 69 4
56 C . 70 4
57 A . 71 4
58 A . 72 4
59 A . 73 4
60 T . 74 4
61 C < 67 2
62 C < 66 2
63 T < 65 2
64 G < 64 2
65 C < 63 2
66 C < 11 2
67 C < 10 2
68 C < 9 2
69 C < 8 2
70 G < 7 2
71 C < 6 2
72 A . 5 2
73 A . 4 8
74 C . 3 8
75 C . 2 8
76 A . 1 8
-1 # # -1 -1
65 MX0052_CAT 77
-1 # # -1 -1
0 C . 5 2
1 G > 6 2
2 C > 7 2
3 G > 8 2
4 G > 9 2
5 G > 10 2
6 G > 11 2
7 T . 12 4
8 G . 13 4
9 G > 16 2
10 A > 17 2
11 G > 18 2
12 C > 19 2
13 A . 20 4
14 G . 21 4
15 C . 22 4
16 C . 23 4
17 C . 23 16
18 G . 24 4
19 G . 25 4
20 T . 26 4
21 A . 27 4
22 G < 19 2
23 C < 18 2
24 T < 17 2
25 C < 16 2
26 G . 29 4
27 T > 32 2
28 C > 33 2
29 A > 34 2
30 G > 35 2
31 G > 36 2
32 C . 37 4
33 T . 38 4
34 C . 39 4
35 A . 40 4
36 T . 41 4
37 A . 42 4
38 A . 43 4
39 C < 36 2
40 C < 35 2
41 T < 34 2
42 G < 33 2
43 A < 32 2
44 A . 45 4
45 G . 46 4
-1 - . 59 1
-1 - . 58 1
-1 - . 57 1
-1 - . 56 1
-1 - . 55 1
-1 - . 54 1
-1 - . 53 1
-1 - . 52 1
-1 - . 51 1
-1 - . 50 1
-1 - . 49 1
46 G . 61 4
47 C . 61 16
48 C . 62 4
49 G > 63 2
50 C > 64 2
51 A > 65 2
52 G > 66 2
53 G > 67 2
54 T . 68 4
55 T . 69 4
56 C . 70 4
57 A . 71 4
58 A . 72 4
59 A . 73 4
60 T . 74 4
61 C < 67 2
62 C < 66 2
63 T < 65 2
64 G < 64 2
65 C < 63 2
66 C < 11 2
67 C < 10 2
68 C < 9 2
69 C < 8 2
70 G < 7 2
71 C < 6 2
72 A . 5 2
73 A . 4 8
74 C . 3 8
75 C . 2 8
76 A . 1 8
-1 # # -1 -1
65 MX0053_CAT 77
-1 # # -1 -1
0 T . 5 2
1 G > 6 2
2 C > 7 2
3 G > 8 2
4 G > 9 2
5 G > 10 2
6 G > 11 2
7 T . 12 4
8 G . 13 4
9 G > 16 2
10 A > 17 2
11 G > 18 2
12 C > 19 2
13 A . 20 4
14 G . 21 4
15 T . 22 4
16 T . 23 4
17 C . 23 16
18 G . 24 4
19 G . 25 4
20 T . 26 4
21 A . 27 4
22 G < 19 2
23 C < 18 2
24 T < 17 2
25 C < 16 2
26 G . 29 4
27 T > 32 2
28 C > 33 2
29 A > 34 2
30 G > 35 2
31 G > 36 2
32 C . 37 4
33 T . 38 4
34 C . 39 4
35 A . 40 4
36 T . 41 4
37 A . 42 4
38 A . 43 4
39 C < 36 2
40 C < 35 2
41 T < 34 2
42 G < 33 2
43 A < 32 2
44 A . 45 4
45 G . 46 4
-1 - . 59 1
-1 - . 58 1
-1 - . 57 1
-1 - . 56 1
-1 - . 55 1
-1 - . 54 1
-1 - . 53 1
-1 - . 52 1
-1 - . 51 1
-1 - . 50 1
-1 - . 49 1
46 G . 61 4
47 T . 61 16
48 C . 62 4
49 G > 63 2
50 T > 64 2
51 T > 65 2
52 G > 66 2
53 G > 67 2
54 T . 68 4
55 T . 69 4
56 C . 70 4
57 A . 71 4
58 A . 72 4
59 A . 73 4
60 T . 74 4
61 C < 67 2
62 C < 66 2
63 A < 65 2
64 G < 64 2
65 C < 63 2
66 C < 11 2
67 C < 10 2
68 C < 9 2
69 C < 8 2
70 G < 7 2
71 C < 6 2
72 T . 5 2
73 A . 4 8
74 C . 3 8
75 C . 2 8
76 A . 1 8
-1 # # -1 -1
65 MX0054_CAT 77
-1 # # -1 -1
0 T . 5 2
1 G > 6 2
2 C > 7 2
3 G > 8 2
4 G > 9 2
5 G > 10 2
6 G > 11 2
7 T . 12 4
8 G . 13 4
9 G > 16 2
10 A > 17 2
11 G > 18 2
12 C > 19 2
13 A . 20 4
14 G . 21 4
15 T . 22 4
16 T . 23 4
17 C . 23 16
18 G . 24 4
19 G . 25 4
20 T . 26 4
21 A . 27 4
22 G < 19 2
23 C < 18 2
24 T < 17 2
25 C < 16 2
26 G . 29 4
27 T > 32 2
28 C > 33 2
29 A > 34 2
30 G > 35 2
31 G > 36 2
32 C . 37 4
33 T . 38 4
34 C . 39 4
35 A . 40 4
36 T . 41 4
37 A . 42 4
38 A . 43 4
39 C < 36 2
40 C < 35 2
41 T < 34 2
42 G < 33 2
43 A < 32 2
44 A . 45 4
45 G . 46 4
-1 - . 59 1
-1 - . 58 1
-1 - . 57 1
-1 - . 56 1
-1 - . 55 1
-1 - . 54 1
-1 - . 53 1
-1 - . 52 1
-1 - . 51 1
-1 - . 50 1
-1 - . 49 1
46 G . 61 4
47 T . 61 16
48 C . 62 4
49 G > 63 2
50 T > 64 2
51 T > 65 2
52 G > 66 2
53 G > 67 2
54 T . 68 4
55 T . 69 4
56 C . 70 4
57 A . 71 4
58 A . 72 4
59 A . 73 4
60 T . 74 4
61 C < 67 2
62 C < 66 2
63 A < 65 2
64 G < 64 2
65 C < 63 2
66 C < 11 2
67 C < 10 2
68 C < 9 2
69 C < 8 2
70 G < 7 2
71 C < 6 2
72 T . 5 2
73 A . 4 8
74 C . 3 8
75 C . 2 8
76 A . 1 8
-1 # # -1 -1
65 MX0055_CAT 77
-1 # # -1 -1
0 C . 5 2
1 G > 6 2
2 C > 7 2
3 G > 8 2
4 G > 9 2
5 G > 10 2
6 G > 11 2
7 T . 12 4
8 G . 13 4
9 G > 16 2
10 A > 17 2
11 G > 18 2
12 C > 19 2
13 A . 20 4
14 G . 21 4
15 C . 22 4
16 C . 23 4
17 C . 23 16
18 G . 24 4
19 G . 25 4
20 T . 26 4
21 A . 27 4
22 G < 19 2
23 C < 18 2
24 T < 17 2
25 C < 16 2
26 G . 29 4
27 T > 32 2
28 C > 33 2
29 A > 34 2
30 G > 35 2
31 G > 36 2
32 C . 37 4
33 T . 38 4
34 C . 39 4
35 A . 40 4
36 T . 41 4
37 A . 42 4
38 A . 43 4
39 C < 36 2
40 C < 35 2
41 T < 34 2
42 G < 33 2
43 A < 32 2
44 A . 45 4
45 G . 46 4
-1 - . 59 1
-1 - . 58 1
-1 - . 57 1
-1 - . 56 1
-1 - . 55 1
-1 - . 54 1
-1 - . 53 1
-1 - . 52 1
-1 - . 51 1
-1 - . 50 1
-1 - . 49 1
46 G . 61 4
47 T . 61 16
48 C . 62 4
49 A > 63 2
50 T > 64 2
51 A > 65 2
52 G > 66 2
53 G > 67 2
54 T . 68 4
55 T . 69 4
56 C . 70 4
57 A . 71 4
58 A . 72 4
59 A . 73 4
60 T . 74 4
61 C < 67 2
62 C < 66 2
63 T < 65 2
64 A < 64 2
65 T < 63 2
66 C < 11 2
67 C < 10 2
68 C < 9 2
69 C < 8 2
70 G < 7 2
71 C < 6 2
72 A . 5 2
73 A . 4 8
74 C . 3 8
75 C . 2 8
76 A . 1 8
-1 # # -1 -1
65 MX0056_CAT 77
-1 # # -1 -1
0 C . 5 2
1 G > 6 2
2 C > 7 2
3 G > 8 2
4 G > 9 2
5 G > 10 2
6 G > 11 2
7 T . 12 4
8 G . 13 4
9 G > 16 2
10 A > 17 2
11 G > 18 2
12 C > 19 2
13 A . 20 4
14 G . 21 4
15 C . 22 4
16 C . 23 4
17 C . 23 16
18 G . 24 4
19 G . 25 4
20 T . 26 4
21 A . 27 4
22 G < 19 2
23 C < 18 2
24 T < 17 2
25 C < 16 2
26 G . 29 4
27 T > 32 2
28 C > 33 2
29 A > 34 2
30 G > 35 2
31 G > 36 2
32 C . 37 4
33 T . 38 4
34 C . 39 4
35 A . 40 4
36 T . 41 4
37 A . 42 4
38 A . 43 4
39 C < 36 2
40 C < 35 2
41 T < 34 2
42 G < 33 2
43 A < 32 2
44 A . 45 4
45 G . 46 4
-1 - . 59 1
-1 - . 58 1
-1 - . 57 1
-1 - . 56 1
-1 - . 55 1
-1 - . 54 1
-1 - . 53 1
-1 - . 52 1
-1 - . 51 1
-1 - . 50 1
-1 - . 49 1
46 G . 61 4
47 C . 61 16
48 C . 62 4
49 G > 63 2
50 C > 64 2
51 A > 65 2
52 G > 66 2
53 G > 67 2
54 T . 68 4
55 T . 69 4
56 C . 70 4
57 A . 71 4
58 A . 72 4
59 A . 73 4
60 T . 74 4
61 C < 67 2
62 C < 66 2
63 T < 65 2
64 G < 64 2
65 C < 63 2
66 C < 11 2
67 C < 10 2
68 C < 9 2
69 C < 8 2
70 G < 7 2
71 C < 6 2
72 A . 5 2
73 A . 4 8
74 C . 3 8
75 C . 2 8
76 A . 1 8
-1 # # -1 -1
65 MX0057_CAT 77
-1 # # -1 -1
0 C . 5 2
1 G > 6 2
2 C > 7 2
3 G > 8 2
4 G > 9 2
5 G > 10 2
6 A > 11 2
7 T . 12 4
8 G . 13 4
9 G > 16 2
10 A > 17 2
11 G > 18 2
12 C > 19 2
13 A . 20 4
14 G . 21 4
15 C . 22 4
16 C . 23 4
17 A . 23 16
18 G . 24 4
19 G . 25 4
20 T . 26 4
21 A . 27 4
22 G < 19 2
23 C < 18 2
24 T < 17 2
25 C < 16 2
26 G . 29 4
27 T > 32 2
28 C > 33 2
29 A > 34 2
30 G > 35 2
31 G > 36 2
32 C . 37 4
33 T . 38 4
34 C . 39 4
35 A . 40 4
36 T . 41 4
37 A . 42 4
38 A . 43 4
39 C < 36 2
40 C < 35 2
41 T < 34 2
42 G < 33 2
43 A < 32 2
44 A . 45 4
45 G . 46 4
-1 - . 59 1
-1 - . 58 1
-1 - . 57 1
-1 - . 56 1
-1 - . 55 1
-1 - . 54 1
-1 - . 53 1
-1 - . 52 1
-1 - . 51 1
-1 - . 50 1
-1 - . 49 1
46 G . 61 4
47 T . 61 16
48 C . 62 4
49 G > 63 2
50 C > 64 2
51 A > 65 2
52 G > 66 2
53 G > 67 2
54 T . 68 4
55 T . 69 4
56 C . 70 4
57 A . 71 4
58 A . 72 4
59 A . 73 4
60 T . 74 4
61 C < 67 2
62 C < 66 2
63 T < 65 2
64 G < 64 2
65 C < 63 2
66 T < 11 2
67 C < 10 2
68 C < 9 2
69 C < 8 2
70 G < 7 2
71 C < 6 2
72 A . 5 2
73 A . 4 8
74 C . 3 8
75 C . 2 8
76 A . 1 8
-1 # # -1 -1
65 MX0058_CAT 77
-1 # # -1 -1
0 C . 5 2
1 G > 6 2
2 C > 7 2
3 G > 8 2
4 G > 9 2
5 G > 10 2
6 A > 11 2
7 T . 12 4
8 G . 13 4
9 G > 16 2
10 A > 17 2
11 G > 18 2
12 C > 19 2
13 A . 20 4
14 G . 21 4
15 C . 22 4
16 C . 23 4
17 A . 23 16
18 G . 24 4
19 G . 25 4
20 T . 26 4
21 A . 27 4
22 G < 19 2
23 C < 18 2
24 T < 17 2
25 C < 16 2
26 G . 29 4
27 T > 32 2
28 C > 33 2
29 A > 34 2
30 G > 35 2
31 G > 36 2
32 C . 37 4
33 T . 38 4
34 C . 39 4
35 A . 40 4
36 T . 41 4
37 A . 42 4
38 A . 43 4
39 C < 36 2
40 C < 35 2
41 T < 34 2
42 G < 33 2
43 A < 32 2
44 A . 45 4
45 G . 46 4
-1 - . 59 1
-1 - . 58 1
-1 - . 57 1
-1 - . 56 1
-1 - . 55 1
-1 - . 54 1
-1 - . 53 1
-1 - . 52 1
-1 - . 51 1
-1 - . 50 1
-1 - . 49 1
46 G . 61 4
47 T . 61 16
48 C . 62 4
49 G > 63 2
50 C > 64 2
51 A > 65 2
52 G > 66 2
53 G > 67 2
54 T . 68 4
55 T . 69 4
56 C . 70 4
57 A . 71 4
58 A . 72 4
59 A . 73 4
60 T . 74 4
61 C < 67 2
62 C < 66 2
63 T < 65 2
64 G < 64 2
65 C < 63 2
66 T < 11 2
67 C < 10 2
68 C < 9 2
69 C < 8 2
70 G < 7 2
71 C < 6 2
72 A . 5 2
73 A . 4 8
74 C . 3 8
75 C . 2 8
76 A . 1 8
-1 # # -1 -1
65 MX0059_CAT 77
-1 # # -1 -1
0 C . 5 2
1 G > 6 2
2 C > 7 2
3 G > 8 2
4 G > 9 2
5 G > 10 2
6 G > 11 2
7 T . 12 4
8 G . 13 4
9 G > 16 2
10 A > 17 2
11 G > 18 2
12 C > 19 2
13 A . 20 4
14 G . 21 4
15 C . 22 4
16 C . 23 4
17 C . 23 16
18 G . 24 4
19 G . 25 4
20 T . 26 4
21 A . 27 4
22 G < 19 2
23 C < 18 2
24 T < 17 2
25 C < 16 2
26 G . 29 4
27 T > 32 2
28 C > 33 2
29 A > 34 2
30 G > 35 2
31 G > 36 2
32 C . 37 4
33 T . 38 4
34 C . 39 4
35 A . 40 4
36 T . 41 4
37 A . 42 4
38 A . 43 4
39 C < 36 2
40 C < 35 2
41 T < 34 2
42 G < 33 2
43 A < 32 2
44 A . 45 4
45 G . 46 4
-1 - . 59 1
-1 - . 58 1
-1 - . 57 1
-1 - . 56 1
-1 - . 55 1
-1 - . 54 1
-1 - . 53 1
-1 - . 52 1
-1 - . 51 1
-1 - . 50 1
-1 - . 49 1
46 G . 61 4
47 C . 61 16
48 C . 62 4
49 G > 63 2
50 C > 64 2
51 A > 65 2
52 G > 66 2
53 G > 67 2
54 T . 68 4
55 T . 69 4
56 C . 70 4
57 A . 71 4
58 A . 72 4
59 A . 73 4
60 T . 74 4
61 C < 67 2
62 C < 66 2
63 T < 65 2
64 G < 64 2
65 C < 63 2
66 C < 11 2
67 C < 10 2
68 C < 9 2
69 C < 8 2
70 G < 7 2
71 C < 6 2
72 A . 5 2
73 A . 4 8
74 C . 3 8
75 C . 2 8
76 A . 1 8
-1 # # -1 -1
65 MX0060_CAT 77
-1 # # -1 -1
0 C . 5 2
1 G > 6 2
2 C > 7 2
3 G > 8 2
4 G > 9 2
5 G > 10 2
6 G > 11 2
7 T . 12 4
8 G . 13 4
9 G > 16 2
10 A > 17 2
11 G > 18 2
12 C > 19 2
13 A . 20 4
14 G . 21 4
15 C . 22 4
16 C . 23 4
17 C . 23 16
18 G . 24 4
19 G . 25 4
20 T . 26 4
21 A . 27 4
22 G < 19 2
23 C < 18 2
24 T < 17 2
25 C < 16 2
26 G . 29 4
27 T > 32 2
28 C > 33 2
29 A > 34 2
30 G > 35 2
31 G > 36 2
32 C . 37 4
33 T . 38 4
34 C . 39 4
35 A . 40 4
36 T . 41 4
37 A . 42 4
38 A . 43 4
39 C < 36 2
40 C < 35 2
41 T < 34 2
42 G < 33 2
43 A < 32 2
44 A . 45 4
45 G . 46 4
-1 - . 59 1
-1 - . 58 1
-1 - . 57 1
-1 - . 56 1
-1 - . 55 1
-1 - . 54 1
-1 - . 53 1
-1 - . 52 1
-1 - . 51 1
-1 - . 50 1
-1 - . 49 1
46 G . 61 4
47 C . 61 16
48 C . 62 4
49 G > 63 2
50 C > 64 2
51 A > 65 2
52 G > 66 2
53 G > 67 2
54 T . 68 4
55 T . 69 4
56 C . 70 4
57 A . 71 4
58 A . 72 4
59 A . 73 4
60 T . 74 4
61 C < 67 2
62 C < 66 2
63 T < 65 2
64 G < 64 2
65 C < 63 2
66 C < 11 2
67 C < 10 2
68 C < 9 2
69 C < 8 2
70 G < 7 2
71 C < 6 2
72 A . 5 2
73 A . 4 8
74 C . 3 8
75 C . 2 8
76 A . 1 8
-1 # # -1 -1
65 MX0061_CAT 77
-1 # # -1 -1
0 C . 5 2
1 G > 6 2
2 C > 7 2
3 G > 8 2
4 G > 9 2
5 G > 10 2
6 G > 11 2
7 T . 12 4
8 G . 13 4
9 G > 16 2
10 A > 17 2
11 G > 18 2
12 C > 19 2
13 A . 20 4
14 G . 21 4
15 C . 22 4
16 C . 23 4
17 C . 23 16
18 G . 24 4
19 G . 25 4
20 T . 26 4
21 A . 27 4
22 G < 19 2
23 C < 18 2
24 T < 17 2
25 C < 16 2
26 G . 29 4
27 T > 32 2
28 C > 33 2
29 A > 34 2
30 G > 35 2
31 G > 36 2
32 C . 37 4
33 T . 38 4
34 C . 39 4
35 A . 40 4
36 T . 41 4
37 A . 42 4
38 A . 43 4
39 C < 36 2
40 C < 35 2
41 T < 34 2
42 G < 33 2
43 A < 32 2
44 A . 45 4
45 G . 46 4
-1 - . 59 1
-1 - . 58 1
-1 - . 57 1
-1 - . 56 1
-1 - . 55 1
-1 - . 54 1
-1 - . 53 1
-1 - . 52 1
-1 - . 51 1
-1 - . 50 1
-1 - . 49 1
46 G . 61 4
47 C . 61 16
48 C . 62 4
49 G > 63 2
50 C > 64 2
51 A > 65 2
52 G > 66 2
53 G > 67 2
54 T . 68 4
55 T . 69 4
56 C . 70 4
57 A . 71 4
58 A . 72 4
59 A . 73 4
60 T . 74 4
61 C < 67 2
62 C < 66 2
63 T < 65 2
64 G < 64 2
65 C < 63 2
66 C < 11 2
67 C < 10 2
68 C < 9 2
69 C < 8 2
70 G < 7 2
71 C < 6 2
72 A . 5 2
73 A . 4 8
74 C . 3 8
75 C . 2 8
76 A . 1 8
-1 # # -1 -1
65 MX0062_CAT 77
-1 # # -1 -1
0 C . 5 2
1 G > 6 2
2 C > 7 2
3 G > 8 2
4 G > 9 2
5 G > 10 2
6 G > 11 2
7 T . 12 4
8 G . 13 4
9 G > 16 2
10 A > 17 2
11 G > 18 2
12 C > 19 2
13 A . 20 4
14 G . 21 4
15 C . 22 4
16 C . 23 4
17 C . 23 16
18 G . 24 4
19 G . 25 4
20 T . 26 4
21 A . 27 4
22 G < 19 2
23 C < 18 2
24 T < 17 2
25 C < 16 2
26 G . 29 4
27 T > 32 2
28 C > 33 2
29 A > 34 2
30 G > 35 2
31 G > 36 2
32 C . 37 4
33 T . 38 4
34 C . 39 4
35 A . 40 4
36 T . 41 4
37 A . 42 4
38 A . 43 4
39 C < 36 2
40 C < 35 2
41 T < 34 2
42 G < 33 2
43 A < 32 2
44 A . 45 4
45 G . 46 4
-1 - . 59 1
-1 - . 58 1
-1 - . 57 1
-1 - . 56 1
-1 - . 55 1
-1 - . 54 1
-1 - . 53 1
-1 - . 52 1
-1 - . 51 1
-1 - . 50 1
-1 - . 49 1
46 G . 61 4
47 T . 61 16
48 C . 62 4
49 A > 63 2
50 T > 64 2
51 A > 65 2
52 G > 66 2
53 G > 67 2
54 T . 68 4
55 T . 69 4
56 C . 70 4
57 A . 71 4
58 A . 72 4
59 A . 73 4
60 T . 74 4
61 C < 67 2
62 C < 66 2
63 T < 65 2
64 A < 64 2
65 T < 63 2
66 C < 11 2
67 C < 10 2
68 C < 9 2
69 C < 8 2
70 G < 7 2
71 C < 6 2
72 A . 5 2
73 A . 4 8
74 C . 3 8
75 C . 2 8
76 A . 1 8
-1 # # -1 -1
65 MX0063_CAT 77
-1 # # -1 -1
0 C . 5 2
1 G > 6 2
2 C > 7 2
3 G > 8 2
4 G > 9 2
5 G > 10 2
6 G > 11 2
7 T . 12 4
8 G . 13 4
9 G > 16 2
10 A > 17 2
11 G > 18 2
12 C > 19 2
13 A . 20 4
14 G . 21 4
15 C . 22 4
16 C . 23 4
17 C . 23 16
18 G . 24 4
19 G . 25 4
20 T . 26 4
21 A . 27 4
22 G < 19 2
23 C < 18 2
24 T < 17 2
25 C < 16 2
26 G . 29 4
27 T > 32 2
28 C > 33 2
29 A > 34 2
30 G > 35 2
31 G > 36 2
32 C . 37 4
33 T . 38 4
34 C . 39 4
35 A . 40 4
36 T . 41 4
37 A . 42 4
38 A . 43 4
39 C < 36 2
40 C < 35 2
41 T < 34 2
42 G < 33 2
43 A < 32 2
44 A . 45 4
45 G . 46 4
-1 - . 59 1
-1 - . 58 1
-1 - . 57 1
-1 - . 56 1
-1 - . 55 1
-1 - . 54 1
-1 - . 53 1
-1 - . 52 1
-1 - . 51 1
-1 - . 50 1
-1 - . 49 1
46 G . 61 4
47 C . 61 16
48 C . 62 4
49 G > 63 2
50 C > 64 2
51 A > 65 2
52 G > 66 2
53 G > 67 2
54 T . 68 4
55 T . 69 4
56 C . 70 4
57 A . 71 4
58 A . 72 4
59 A . 73 4
60 T . 74 4
61 C < 67 2
62 C < 66 2
63 T < 65 2
64 G < 64 2
65 C < 63 2
66 C < 11 2
67 C < 10 2
68 C < 9 2
69 C < 8 2
70 G < 7 2
71 C < 6 2
72 A . 5 2
73 A . 4 8
74 C . 3 8
75 C . 2 8
76 A . 1 8
-1 # # -1 -1
65 MX0064_CAT 77
-1 # # -1 -1
0 C . 5 2
1 G > 6 2
2 C > 7 2
3 G > 8 2
4 G > 9 2
5 G > 10 2
6 G > 11 2
7 T . 12 4
8 G . 13 4
9 G > 16 2
10 A > 17 2
11 G > 18 2
12 C > 19 2
13 A . 20 4
14 G . 21 4
15 C . 22 4
16 C . 23 4
17 C . 23 16
18 G . 24 4
19 G . 25 4
20 T . 26 4
21 A . 27 4
22 G < 19 2
23 C < 18 2
24 T < 17 2
25 C < 16 2
26 G . 29 4
27 T > 32 2
28 C > 33 2
29 A > 34 2
30 G > 35 2
31 G > 36 2
32 C . 37 4
33 T . 38 4
34 C . 39 4
35 A . 40 4
36 T . 41 4
37 A . 42 4
38 A . 43 4
39 C < 36 2
40 C < 35 2
41 T < 34 2
42 G < 33 2
43 A < 32 2
44 A . 45 4
45 G . 46 4
-1 - . 59 1
-1 - . 58 1
-1 - . 57 1
-1 - . 56 1
-1 - . 55 1
-1 - . 54 1
-1 - . 53 1
-1 - . 52 1
-1 - . 51 1
-1 - . 50 1
-1 - . 49 1
46 G . 61 4
47 C . 61 16
48 C . 62 4
49 G > 63 2
50 C > 64 2
51 A > 65 2
52 G > 66 2
53 G > 67 2
54 T . 68 4
55 T . 69 4
56 C . 70 4
57 A . 71 4
58 A . 72 4
59 A . 73 4
60 T . 74 4
61 C < 67 2
62 C < 66 2
63 T < 65 2
64 G < 64 2
65 C < 63 2
66 C < 11 2
67 C < 10 2
68 C < 9 2
69 C < 8 2
70 G < 7 2
71 C < 6 2
72 A . 5 2
73 A . 4 8
74 C . 3 8
75 C . 2 8
76 A . 1 8
-1 # # -1 -1
65 MX0065_CAT 77
-1 # # -1 -1
0 C . 5 2
1 G > 6 2
2 C > 7 2
3 G > 8 2
4 G > 9 2
5 G > 10 2
6 G > 11 2
7 T . 12 4
8 G . 13 4
9 G > 16 2
10 A > 17 2
11 G > 18 2
12 C > 19 2
13 A . 20 4
14 G . 21 4
15 C . 22 4
16 C . 23 4
17 C . 23 16
18 G . 24 4
19 G . 25 4
20 T . 26 4
21 A . 27 4
22 G < 19 2
23 C < 18 2
24 T < 17 2
25 C < 16 2
26 G . 29 4
27 T > 32 2
28 C > 33 2
29 A > 34 2
30 G > 35 2
31 G > 36 2
32 C . 37 4
33 T . 38 4
34 C . 39 4
35 A . 40 4
36 T . 41 4
37 A . 42 4
38 A . 43 4
39 C < 36 2
40 C < 35 2
41 T < 34 2
42 G < 33 2
43 A < 32 2
44 A . 45 4
45 G . 46 4
-1 - . 59 1
-1 - . 58 1
-1 - . 57 1
-1 - . 56 1
-1 - . 55 1
-1 - . 54 1
-1 - . 53 1
-1 - . 52 1
-1 - . 51 1
-1 - . 50 1
-1 - . 49 1
46 G . 61 4
47 C . 61 16
48 C . 62 4
49 G > 63 2
50 C > 64 2
51 A > 65 2
52 G > 66 2
53 G > 67 2
54 T . 68 4
55 T . 69 4
56 C . 70 4
57 A . 71 4
58 A . 72 4
59 A . 73 4
60 T . 74 4
61 C < 67 2
62 C < 66 2
63 T < 65 2
64 G < 64 2
65 C < 63 2
66 C < 11 2
67 C < 10 2
68 C < 9 2
69 C < 8 2
70 G < 7 2
71 C < 6 2
72 A . 5 2
73 A . 4 8
74 C . 3 8
75 C . 2 8
76 A . 1 8
-1 # # -1 -1
65 MX0066_CAT 77
-1 # # -1 -1
0 C . 5 2
1 G > 6 2
2 C > 7 2
3 G > 8 2
4 G > 9 2
5 G > 10 2
6 G > 11 2
7 T . 12 4
8 G . 13 4
9 G > 16 2
10 A > 17 2
11 G > 18 2
12 C > 19 2
13 A . 20 4
14 G . 21 4
15 C . 22 4
16 C . 23 4
17 C . 23 16
18 G . 24 4
19 G . 25 4
20 T . 26 4
21 A . 27 4
22 G < 19 2
23 C < 18 2
24 T < 17 2
25 C < 16 2
26 G . 29 4
27 T > 32 2
28 C > 33 2
29 A > 34 2
30 G > 35 2
31 G > 36 2
32 C . 37 4
33 T . 38 4
34 C . 39 4
35 A . 40 4
36 T . 41 4
37 A . 42 4
38 A . 43 4
39 C < 36 2
40 C < 35 2
41 T < 34 2
42 G < 33 2
43 A < 32 2
44 A . 45 4
45 G . 46 4
-1 - . 59 1
-1 - . 58 1
-1 - . 57 1
-1 - . 56 1
-1 - . 55 1
-1 - . 54 1
-1 - . 53 1
-1 - . 52 1
-1 - . 51 1
-1 - . 50 1
-1 - . 49 1
46 G . 61 4
47 C . 61 16
48 C . 62 4
49 G > 63 2
50 C > 64 2
51 A > 65 2
52 G > 66 2
53 G > 67 2
54 T . 68 4
55 T . 69 4
56 C . 70 4
57 A . 71 4
58 A . 72 4
59 A . 73 4
60 T . 74 4
61 C < 67 2
62 C < 66 2
63 T < 65 2
64 G < 64 2
65 C < 63 2
66 C < 11 2
67 C < 10 2
68 C < 9 2
69 C < 8 2
70 G < 7 2
71 C < 6 2
72 A . 5 2
73 A . 4 8
74 C . 3 8
75 C . 2 8
76 A . 1 8
-1 # # -1 -1
65 MX0067_CAT 77
-1 # # -1 -1
0 C . 5 2
1 G > 6 2
2 C > 7 2
3 G > 8 2
4 G > 9 2
5 G > 10 2
6 G > 11 2
7 T . 12 4
8 G . 13 4
9 G > 16 2
10 A > 17 2
11 G > 18 2
12 C > 19 2
13 A . 20 4
14 G . 21 4
15 C . 22 4
16 C . 23 4
17 C . 23 16
18 G . 24 4
19 G . 25 4
20 T . 26 4
21 A . 27 4
22 G < 19 2
23 C < 18 2
24 T < 17 2
25 C < 16 2
26 G . 29 4
27 T > 32 2
28 C > 33 2
29 A > 34 2
30 G > 35 2
31 G > 36 2
32 C . 37 4
33 T . 38 4
34 C . 39 4
35 A . 40 4
36 T . 41 4
37 A . 42 4
38 A . 43 4
39 C < 36 2
40 C < 35 2
41 T < 34 2
42 G < 33 2
43 A < 32 2
44 A . 45 4
45 G . 46 4
-1 - . 59 1
-1 - . 58 1
-1 - . 57 1
-1 - . 56 1
-1 - . 55 1
-1 - . 54 1
-1 - . 53 1
-1 - . 52 1
-1 - . 51 1
-1 - . 50 1
-1 - . 49 1
46 G . 61 4
47 C . 61 16
48 C . 62 4
49 G > 63 2
50 C > 64 2
51 A > 65 2
52 G > 66 2
53 G > 67 2
54 T . 68 4
55 T . 69 4
56 C . 70 4
57 A . 71 4
58 A . 72 4
59 A . 73 4
60 T . 74 4
61 C < 67 2
62 C < 66 2
63 T < 65 2
64 G < 64 2
65 C < 63 2
66 C < 11 2
67 C < 10 2
68 C < 9 2
69 C < 8 2
70 G < 7 2
71 C < 6 2
72 A . 5 2
73 A . 4 8
74 C . 3 8
75 C . 2 8
76 A . 1 8
-1 # # -1 -1
65 MX0068_CAT 77
-1 # # -1 -1
0 C . 5 2
1 G > 6 2
2 C > 7 2
3 G > 8 2
4 G > 9 2
5 G > 10 2
6 G > 11 2
7 T . 12 4
8 G . 13 4
9 G > 16 2
10 A > 17 2
11 G > 18 2
12 C > 19 2
13 A . 20 4
14 G . 21 4
15 T . 22 4
16 T . 23 4
17 G . 24 4
18 G . 25 4
19 T . 26 4
20 T . 26 16
21 A . 27 4
22 G < 19 2
23 C < 18 2
24 T < 17 2
25 C < 16 2
26 G . 29 4
27 G > 32 2
28 C > 33 2
29 A > 34 2
30 G > 35 2
31 G > 36 2
32 C . 37 4
33 T . 38 4
34 C . 39 4
35 A . 40 4
36 T . 41 4
37 A . 42 4
38 A . 43 4
39 C < 36 2
40 C < 35 2
41 T < 34 2
42 G < 33 2
43 C < 32 2
44 A . 45 4
45 G . 46 4
-1 - . 59 1
-1 - . 58 1
-1 - . 57 1
-1 - . 56 1
-1 - . 55 1
-1 - . 54 1
-1 - . 53 1
-1 - . 52 1
-1 - . 51 1
-1 - . 50 1
-1 - . 49 1
46 G . 61 4
47 T . 61 16
48 C . 62 4
49 G > 63 2
50 A > 64 2
51 T > 65 2
52 G > 66 2
53 G > 67 2
54 T . 68 4
55 T . 69 4
56 C . 70 4
57 G . 71 4
58 A . 72 4
59 G . 73 4
60 T . 74 4
61 C < 67 2
62 C < 66 2
63 G < 65 2
64 T < 64 2
65 C < 63 2
66 C < 11 2
67 C < 10 2
68 C < 9 2
69 C < 8 2
70 G < 7 2
71 C < 6 2
72 A . 5 2
73 A . 4 8
74 C . 3 8
75 C . 2 8
76 T . 1 8
-1 # # -1 -1
65 MX0069_CAT 77
-1 # # -1 -1
0 C . 5 2
1 G > 6 2
2 C > 7 2
3 G > 8 2
4 G > 9 2
5 G > 10 2
6 G > 11 2
7 T . 12 4
8 G . 13 4
9 G > 16 2
10 A > 17 2
11 G > 18 2
12 C > 19 2
13 A . 20 4
14 G . 21 4
15 C . 22 4
16 C . 23 4
17 C . 23 16
18 G . 24 4
19 G . 25 4
20 T . 26 4
21 A . 27 4
22 G < 19 2
23 C < 18 2
24 T < 17 2
25 C < 16 2
26 G . 29 4
27 T > 32 2
28 C > 33 2
29 A > 34 2
30 G > 35 2
31 G > 36 2
32 C . 37 4
33 T . 38 4
34 C . 39 4
35 A . 40 4
36 T . 41 4
37 A . 42 4
38 A . 43 4
39 C < 36 2
40 C < 35 2
41 T < 34 2
42 G < 33 2
43 A < 32 2
44 A . 45 4
45 G . 46 4
-1 - . 59 1
-1 - . 58 1
-1 - . 57 1
-1 - . 56 1
-1 - . 55 1
-1 - . 54 1
-1 - . 53 1
-1 - . 52 1
-1 - . 51 1
-1 - . 50 1
-1 - . 49 1
46 G . 61 4
47 C . 61 16
48 C . 62 4
49 G > 63 2
50 C > 64 2
51 A > 65 2
52 G > 66 2
53 G > 67 2
54 T . 68 4
55 T . 69 4
56 C . 70 4
57 A . 71 4
58 A . 72 4
59 A . 73 4
60 T . 74 4
61 C < 67 2
62 C < 66 2
63 T < 65 2
64 G < 64 2
65 C < 63 2
66 C < 11 2
67 C < 10 2
68 C < 9 2
69 C < 8 2
70 G < 7 2
71 C < 6 2
72 A . 5 2
73 A . 4 8
74 C . 3 8
75 C . 2 8
76 A . 1 8
-1 # # -1 -1
65 MX0070_CAT 77
-1 # # -1 -1
0 C . 5 2
1 G > 6 2
2 C > 7 2
3 G > 8 2
4 G > 9 2
5 G > 10 2
6 G > 11 2
7 T . 12 4
8 G . 13 4
9 G > 16 2
10 A > 17 2
11 G > 18 2
12 C > 19 2
13 A . 20 4
14 G . 21 4
15 C . 22 4
16 C . 23 4
17 C . 23 16
18 G . 24 4
19 G . 25 4
20 T . 26 4
21 A . 27 4
22 G < 19 2
23 C < 18 2
24 T < 17 2
25 C < 16 2
26 G . 29 4
27 T > 32 2
28 C > 33 2
29 A > 34 2
30 G > 35 2
31 G > 36 2
32 C . 37 4
33 T . 38 4
34 C . 39 4
35 A . 40 4
36 T . 41 4
37 A . 42 4
38 A . 43 4
39 C < 36 2
40 C < 35 2
41 T < 34 2
42 G < 33 2
43 A < 32 2
44 A . 45 4
45 G . 46 4
-1 - . 59 1
-1 - . 58 1
-1 - . 57 1
-1 - . 56 1
-1 - . 55 1
-1 - . 54 1
-1 - . 53 1
-1 - . 52 1
-1 - . 51 1
-1 - . 50 1
-1 - . 49 1
46 G . 61 4
47 C . 61 16
48 C . 62 4
49 G > 63 2
50 C > 64 2
51 A > 65 2
52 G > 66 2
53 G > 67 2
54 T . 68 4
55 T . 69 4
56 C . 70 4
57 A . 71 4
58 A . 72 4
59 A . 73 4
60 T . 74 4
61 C < 67 2
62 C < 66 2
63 T < 65 2
64 G < 64 2
65 C < 63 2
66 C < 11 2
67 C < 10 2
68 C < 9 2
69 C < 8 2
70 G < 7 2
71 C < 6 2
72 A . 5 2
73 A . 4 8
74 C . 3 8
75 C . 2 8
76 A . 1 8
-1 # # -1 -1
65 MX0071_CAT 77
-1 # # -1 -1
0 C . 5 2
1 G > 6 2
2 C > 7 2
3 G > 8 2
4 G > 9 2
5 G > 10 2
6 G > 11 2
7 T . 12 4
8 G . 13 4
9 G > 16 2
10 A > 17 2
11 G > 18 2
12 C > 19 2
13 A . 20 4
14 G . 21 4
15 C . 22 4
16 C . 23 4
17 C . 23 16
18 G . 24 4
19 G . 25 4
20 T . 26 4
21 A . 27 4
22 G < 19 2
23 C < 18 2
24 T < 17 2
25 C < 16 2
26 G . 29 4
27 T > 32 2
28 C > 33 2
29 A > 34 2
30 G > 35 2
31 G > 36 2
32 C . 37 4
33 T . 38 4
34 C . 39 4
35 A . 40 4
36 T . 41 4
37 A . 42 4
38 A . 43 4
39 C < 36 2
40 C < 35 2
41 T < 34 2
42 G < 33 2
43 A < 32 2
44 A . 45 4
45 G . 46 4
-1 - . 59 1
-1 - . 58 1
-1 - . 57 1
-1 - . 56 1
-1 - . 55 1
-1 - . 54 1
-1 - . 53 1
-1 - . 52 1
-1 - . 51 1
-1 - . 50 1
-1 - . 49 1
46 G . 61 4
47 C . 61 16
48 C . 62 4
49 G > 63 2
50 C > 64 2
51 A > 65 2
52 G > 66 2
53 G > 67 2
54 T . 68 4
55 T . 69 4
56 C . 70 4
57 A . 71 4
58 A . 72 4
59 A . 73 4
60 T . 74 4
61 C < 67 2
62 C < 66 2
63 T < 65 2
64 G < 64 2
65 C < 63 2
66 C < 11 2
67 C < 10 2
68 C < 9 2
69 C < 8 2
70 G < 7 2
71 C < 6 2
72 A . 5 2
73 A . 4 8
74 C . 3 8
75 C . 2 8
76 A . 1 8
-1 # # -1 -1
65 MX0072_CAT 77
-1 # # -1 -1
0 C . 5 2
1 G > 6 2
2 C > 7 2
3 G > 8 2
4 G > 9 2
5 G > 10 2
6 G > 11 2
7 T . 12 4
8 G . 13 4
9 G > 16 2
10 A > 17 2
11 G > 18 2
12 C > 19 2
13 A . 20 4
14 G . 21 4
15 C . 22 4
16 C . 23 4
17 C . 23 16
18 G . 24 4
19 G . 25 4
20 T . 26 4
21 A . 27 4
22 G < 19 2
23 C < 18 2
24 T < 17 2
25 C < 16 2
26 G . 29 4
27 T > 32 2
28 C > 33 2
29 A > 34 2
30 G > 35 2
31 G > 36 2
32 C . 37 4
33 T . 38 4
34 C . 39 4
35 A . 40 4
36 T . 41 4
37 A . 42 4
38 A . 43 4
39 C < 36 2
40 C < 35 2
41 T < 34 2
42 G < 33 2
43 A < 32 2
44 A . 45 4
45 G . 46 4
-1 - . 59 1
-1 - . 58 1
-1 - . 57 1
-1 - . 56 1
-1 - . 55 1
-1 - . 54 1
-1 - . 53 1
-1 - . 52 1
-1 - . 51 1
-1 - . 50 1
-1 - . 49 1
46 G . 61 4
47 C . 61 16
48 C . 62 4
49 G > 63 2
50 C > 64 2
51 A > 65 2
52 G > 66 2
53 G > 67 2
54 T . 68 4
55 T . 69 4
56 C . 70 4
57 A . 71 4
58 A . 72 4
59 A . 73 4
60 T . 74 4
61 C < 67 2
62 C < 66 2
63 T < 65 2
64 G < 64 2
65 C < 63 2
66 C < 11 2
67 C < 10 2
68 C < 9 2
69 C < 8 2
70 G < 7 2
71 C < 6 2
72 A . 5 2
73 A . 4 8
74 C . 3 8
75 C . 2 8
76 A . 1 8
-1 # # -1 -1
65 MX0073_CAT 77
-1 # # -1 -1
0 C . 5 2
1 G > 6 2
2 C > 7 2
3 G > 8 2
4 G > 9 2
5 G > 10 2
6 G > 11 2
7 T . 12 4
8 G . 13 4
9 G > 16 2
10 A > 17 2
11 G > 18 2
12 C > 19 2
13 A . 20 4
14 G . 21 4
15 C . 22 4
16 C . 23 4
17 C . 23 16
18 G . 24 4
19 G . 25 4
20 T . 26 4
21 A . 27 4
22 G < 19 2
23 C < 18 2
24 T < 17 2
25 C < 16 2
26 G . 29 4
27 T > 32 2
28 C > 33 2
29 A > 34 2
30 G > 35 2
31 G > 36 2
32 C . 37 4
33 T . 38 4
34 C . 39 4
35 A . 40 4
36 T . 41 4
37 A . 42 4
38 A . 43 4
39 C < 36 2
40 C < 35 2
41 T < 34 2
42 G < 33 2
43 A < 32 2
44 A . 45 4
45 G . 46 4
-1 - . 59 1
-1 - . 58 1
-1 - . 57 1
-1 - . 56 1
-1 - . 55 1
-1 - . 54 1
-1 - . 53 1
-1 - . 52 1
-1 - . 51 1
-1 - . 50 1
-1 - . 49 1
46 G . 61 4
47 C . 61 16
48 C . 62 4
49 G > 63 2
50 C > 64 2
51 A > 65 2
52 G > 66 2
53 G > 67 2
54 T . 68 4
55 T . 69 4
56 C . 70 4
57 A . 71 4
58 A . 72 4
59 A . 73 4
60 T . 74 4
61 C < 67 2
62 C < 66 2
63 T < 65 2
64 G < 64 2
65 C < 63 2
66 C < 11 2
67 C < 10 2
68 C < 9 2
69 C < 8 2
70 G < 7 2
71 C < 6 2
72 A . 5 2
73 A . 4 8
74 C . 3 8
75 C . 2 8
76 A . 1 8
-1 # # -1 -1
65 MX0074_CAT 77
-1 # # -1 -1
0 C . 5 2
1 G > 6 2
2 C > 7 2
3 G > 8 2
4 G > 9 2
5 G > 10 2
6 G > 11 2
7 T . 12 4
8 G . 13 4
9 G > 16 2
10 A > 17 2
11 G > 18 2
12 C > 19 2
13 A . 20 4
14 G . 21 4
15 C . 22 4
16 C . 23 4
17 C . 23 16
18 G . 24 4
19 G . 25 4
20 T . 26 4
21 A . 27 4
22 G < 19 2
23 C < 18 2
24 T < 17 2
25 C < 16 2
26 G . 29 4
27 T > 32 2
28 C > 33 2
29 A > 34 2
30 G > 35 2
31 G > 36 2
32 C . 37 4
33 T . 38 4
34 C . 39 4
35 A . 40 4
36 T . 41 4
37 A . 42 4
38 A . 43 4
39 C < 36 2
40 C < 35 2
41 T < 34 2
42 G < 33 2
43 A < 32 2
44 A . 45 4
45 G . 46 4
-1 - . 59 1
-1 - . 58 1
-1 - . 57 1
-1 - . 56 1
-1 - . 55 1
-1 - . 54 1
-1 - . 53 1
-1 - . 52 1
-1 - . 51 1
-1 - . 50 1
-1 - . 49 1
46 G . 61 4
47 C . 61 16
48 C . 62 4
49 G > 63 2
50 C > 64 2
51 A > 65 2
52 G > 66 2
53 G > 67 2
54 T . 68 4
55 T . 69 4
56 C . 70 4
57 A . 71 4
58 A . 72 4
59 A . 73 4
60 T . 74 4
61 C < 67 2
62 C < 66 2
63 T < 65 2
64 G < 64 2
65 C < 63 2
66 C < 11 2
67 C < 10 2
68 C < 9 2
69 C < 8 2
70 G < 7 2
71 C < 6 2
72 A . 5 2
73 A . 4 8
74 C . 3 8
75 C . 2 8
76 A . 1 8
-1 # # -1 -1
65 MX0075_CAT 77
-1 # # -1 -1
0 C . 5 2
1 G > 6 2
2 C > 7 2
3 G > 8 2
4 G > 9 2
5 G > 10 2
6 G > 11 2
7 T . 12 4
8 G . 13 4
9 G > 16 2
10 A > 17 2
11 G > 18 2
12 C > 19 2
13 A . 20 4
14 G . 21 4
15 C . 22 4
16 C . 23 4
17 C . 23 16
18 G . 24 4
19 G . 25 4
20 T . 26 4
21 A . 27 4
22 G < 19 2
23 C < 18 2
24 T < 17 2
25 C < 16 2
26 G . 29 4
27 T > 32 2
28 C > 33 2
29 A > 34 2
30 G > 35 2
31 G > 36 2
32 C . 37 4
33 T . 38 4
34 C . 39 4
35 A . 40 4
36 T . 41 4
37 A . 42 4
38 A . 43 4
39 C < 36 2
40 C < 35 2
41 T < 34 2
42 G < 33 2
43 A < 32 2
44 A . 45 4
45 G . 46 4
-1 - . 59 1
-1 - . 58 1
-1 - . 57 1
-1 - . 56 1
-1 - . 55 1
-1 - . 54 1
-1 - . 53 1
-1 - . 52 1
-1 - . 51 1
-1 - . 50 1
-1 - . 49 1
46 G . 61 4
47 T . 61 16
48 C . 62 4
49 A > 63 2
50 C > 64 2
51 A > 65 2
52 G > 66 2
53 G > 67 2
54 T . 68 4
55 T . 69 4
56 C . 70 4
57 A . 71 4
58 A . 72 4
59 A . 73 4
60 T . 74 4
61 C < 67 2
62 C < 66 2
63 T < 65 2
64 G < 64 2
65 T < 63 2
66 C < 11 2
67 C < 10 2
68 C < 9 2
69 C < 8 2
70 G < 7 2
71 C < 6 2
72 A . 5 2
73 C . 4 8
74 C . 3 8
75 C . 2 8
76 A . 1 8
-1 # # -1 -1
65 MX0076_CAT 77
-1 # # -1 -1
0 C . 5 2
1 G > 6 2
2 C > 7 2
3 G > 8 2
4 G > 9 2
5 G > 10 2
6 G > 11 2
7 T . 12 4
8 G . 13 4
9 G > 16 2
10 A > 17 2
11 G > 18 2
12 C > 19 2
13 A . 20 4
14 G . 21 4
15 C . 22 4
16 C . 23 4
17 C . 23 16
18 G . 24 4
19 G . 25 4
20 T . 26 4
21 A . 27 4
22 G < 19 2
23 C < 18 2
24 T < 17 2
25 C < 16 2
26 G . 29 4
27 T > 32 2
28 C > 33 2
29 A > 34 2
30 G > 35 2
31 G > 36 2
32 C . 37 4
33 T . 38 4
34 C . 39 4
35 A . 40 4
36 T . 41 4
37 A . 42 4
38 A . 43 4
39 C < 36 2
40 C < 35 2
41 T < 34 2
42 G < 33 2
43 A < 32 2
44 A . 45 4
45 G . 46 4
-1 - . 59 1
-1 - . 58 1
-1 - . 57 1
-1 - . 56 1
-1 - . 55 1
-1 - . 54 1
-1 - . 53 1
-1 - . 52 1
-1 - . 51 1
-1 - . 50 1
-1 - . 49 1
46 G . 61 4
47 T . 61 16
48 C . 62 4
49 A > 63 2
50 C > 64 2
51 A > 65 2
52 G > 66 2
53 G > 67 2
54 T . 68 4
55 T . 69 4
56 C . 70 4
57 A . 71 4
58 A . 72 4
59 A . 73 4
60 T . 74 4
61 C < 67 2
62 C < 66 2
63 T < 65 2
64 G < 64 2
65 T < 63 2
66 C < 11 2
67 C < 10 2
68 C < 9 2
69 C < 8 2
70 G < 7 2
71 C < 6 2
72 A . 5 2
73 C . 4 8
74 C . 3 8
75 C . 2 8
76 A . 1 8
-1 # # -1 -1
65 MX0077_CAT 77
-1 # # -1 -1
0 C . 5 2
1 G > 6 2
2 C > 7 2
3 G > 8 2
4 G > 9 2
5 G > 10 2
6 G > 11 2
7 T . 12 4
8 G . 13 4
9 G > 16 2
10 A > 17 2
11 G > 18 2
12 C > 19 2
13 A . 20 4
14 G . 21 4
15 C . 22 4
16 C . 23 4
17 C . 23 16
18 G . 24 4
19 G . 25 4
20 T . 26 4
21 A . 27 4
22 G < 19 2
23 C < 18 2
24 T < 17 2
25 C < 16 2
26 G . 29 4
27 T > 32 2
28 C > 33 2
29 A > 34 2
30 G > 35 2
31 G > 36 2
32 C . 37 4
33 T . 38 4
34 C . 39 4
35 A . 40 4
36 T . 41 4
37 A . 42 4
38 A . 43 4
39 C < 36 2
40 C < 35 2
41 T < 34 2
42 G < 33 2
43 A < 32 2
44 A . 45 4
45 G . 46 4
-1 - . 59 1
-1 - . 58 1
-1 - . 57 1
-1 - . 56 1
-1 - . 55 1
-1 - . 54 1
-1 - . 53 1
-1 - . 52 1
-1 - . 51 1
-1 - . 50 1
-1 - . 49 1
46 G . 61 4
47 C . 61 16
48 C . 62 4
49 G > 63 2
50 C > 64 2
51 A > 65 2
52 G > 66 2
53 G > 67 2
54 T . 68 4
55 T . 69 4
56 C . 70 4
57 A . 71 4
58 A . 72 4
59 A . 73 4
60 T . 74 4
61 C < 67 2
62 C < 66 2
63 T < 65 2
64 G < 64 2
65 C < 63 2
66 C < 11 2
67 C < 10 2
68 C < 9 2
69 C < 8 2
70 G < 7 2
71 C < 6 2
72 A . 5 2
73 A . 4 8
74 C . 3 8
75 C . 2 8
76 A . 1 8
-1 # # -1 -1
65 MX0078_CAT 77
-1 # # -1 -1
0 C . 5 2
1 G > 6 2
2 C > 7 2
3 G > 8 2
4 G > 9 2
5 G > 10 2
6 G > 11 2
7 T . 12 4
8 G . 13 4
9 G > 16 2
10 A > 17 2
11 G > 18 2
12 C > 19 2
13 A . 20 4
14 G . 21 4
15 C . 22 4
16 C . 23 4
17 C . 23 16
18 G . 24 4
19 G . 25 4
20 T . 26 4
21 A . 27 4
22 G < 19 2
23 C < 18 2
24 T < 17 2
25 C < 16 2
26 G . 29 4
27 T > 32 2
28 C > 33 2
29 A > 34 2
30 G > 35 2
31 G > 36 2
32 C . 37 4
33 T . 38 4
34 C . 39 4
35 A . 40 4
36 T . 41 4
37 A . 42 4
38 A . 43 4
39 C < 36 2
40 C < 35 2
41 T < 34 2
42 G < 33 2
43 A < 32 2
44 A . 45 4
45 G . 46 4
-1 - . 59 1
-1 - . 58 1
-1 - . 57 1
-1 - . 56 1
-1 - . 55 1
-1 - . 54 1
-1 - . 53 1
-1 - . 52 1
-1 - . 51 1
-1 - . 50 1
-1 - . 49 1
46 G . 61 4
47 C . 61 16
48 C . 62 4
49 G > 63 2
50 C > 64 2
51 A > 65 2
52 G > 66 2
53 G > 67 2
54 T . 68 4
55 T . 69 4
56 C . 70 4
57 A . 71 4
58 A . 72 4
59 A . 73 4
60 T . 74 4
61 C < 67 2
62 C < 66 2
63 T < 65 2
64 G < 64 2
65 C < 63 2
66 C < 11 2
67 C < 10 2
68 C < 9 2
69 C < 8 2
70 G < 7 2
71 C < 6 2
72 A . 5 2
73 A . 4 8
74 C . 3 8
75 C . 2 8
76 A . 1 8
-1 # # -1 -1
65 MX0079_CAT 77
-1 # # -1 -1
0 C . 5 2
1 G > 6 2
2 C > 7 2
3 G > 8 2
4 G > 9 2
5 G > 10 2
6 G > 11 2
7 T . 12 4
8 G . 13 4
9 G > 16 2
10 A > 17 2
11 G > 18 2
12 C > 19 2
13 A . 20 4
14 G . 21 4
15 C . 22 4
16 C . 23 4
17 C . 23 16
18 G . 24 4
19 G . 25 4
20 T . 26 4
21 A . 27 4
22 G < 19 2
23 C < 18 2
24 T < 17 2
25 C < 16 2
26 G . 29 4
27 T > 32 2
28 C > 33 2
29 A > 34 2
30 G > 35 2
31 G > 36 2
32 C . 37 4
33 T . 38 4
34 C . 39 4
35 A . 40 4
36 T . 41 4
37 A . 42 4
38 A . 43 4
39 C < 36 2
40 C < 35 2
41 T < 34 2
42 G < 33 2
43 A < 32 2
44 A . 45 4
45 G . 46 4
-1 - . 59 1
-1 - . 58 1
-1 - . 57 1
-1 - . 56 1
-1 - . 55 1
-1 - . 54 1
-1 - . 53 1
-1 - . 52 1
-1 - . 51 1
-1 - . 50 1
-1 - . 49 1
46 G . 61 4
47 C . 61 16
48 C . 62 4
49 G > 63 2
50 C > 64 2
51 A > 65 2
52 G > 66 2
53 G > 67 2
54 T . 68 4
55 T . 69 4
56 C . 70 4
57 A . 71 4
58 A . 72 4
59 A . 73 4
60 T . 74 4
61 C < 67 2
62 C < 66 2
63 T < 65 2
64 G < 64 2
65 C < 63 2
66 C < 11 2
67 C < 10 2
68 C < 9 2
69 C < 8 2
70 G < 7 2
71 C < 6 2
72 A . 5 2
73 A . 4 8
74 C . 3 8
75 C . 2 8
76 A . 1 8
-1 # # -1 -1
65 MX0080_CAT 77
-1 # # -1 -1
0 C . 5 2
1 G > 6 2
2 C > 7 2
3 G > 8 2
4 G > 9 2
5 G > 10 2
6 G > 11 2
7 T . 12 4
8 G . 13 4
9 G > 16 2
10 A > 17 2
11 G > 18 2
12 C > 19 2
13 A . 20 4
14 G . 21 4
15 C . 22 4
16 C . 23 4
17 C . 23 16
18 G . 24 4
19 G . 25 4
20 T . 26 4
21 A . 27 4
22 G < 19 2
23 C < 18 2
24 T < 17 2
25 C < 16 2
26 G . 29 4
27 T > 32 2
28 C > 33 2
29 A > 34 2
30 G > 35 2
31 G > 36 2
32 C . 37 4
33 T . 38 4
34 C . 39 4
35 A . 40 4
36 T . 41 4
37 A . 42 4
38 A . 43 4
39 C < 36 2
40 C < 35 2
41 T < 34 2
42 G < 33 2
43 A < 32 2
44 A . 45 4
45 G . 46 4
-1 - . 59 1
-1 - . 58 1
-1 - . 57 1
-1 - . 56 1
-1 - . 55 1
-1 - . 54 1
-1 - . 53 1
-1 - . 52 1
-1 - . 51 1
-1 - . 50 1
-1 - . 49 1
46 G . 61 4
47 C . 61 16
48 C . 62 4
49 G > 63 2
50 C > 64 2
51 A > 65 2
52 G > 66 2
53 G > 67 2
54 T . 68 4
55 T . 69 4
56 C . 70 4
57 A . 71 4
58 A . 72 4
59 A . 73 4
60 T . 74 4
61 C < 67 2
62 C < 66 2
63 T < 65 2
64 G < 64 2
65 C < 63 2
66 C < 11 2
67 C < 10 2
68 C < 9 2
69 C < 8 2
70 G < 7 2
71 C < 6 2
72 A . 5 2
73 A . 4 8
74 C . 3 8
75 C . 2 8
76 A . 1 8
-1 # # -1 -1
65 MX0081_CAT 77
-1 # # -1 -1
0 C . 5 2
1 G > 6 2
2 C > 7 2
3 G > 8 2
4 G > 9 2
5 G > 10 2
6 G > 11 2
7 T . 12 4
8 G . 13 4
9 G > 16 2
10 A > 17 2
11 G > 18 2
12 C > 19 2
13 A . 20 4
14 G . 21 4
15 C . 22 4
16 C . 23 4
17 C . 23 16
18 G . 24 4
19 G . 25 4
20 T . 26 4
21 A . 27 4
22 G < 19 2
23 C < 18 2
24 T < 17 2
25 C < 16 2
26 G . 29 4
27 T > 32 2
28 C > 33 2
29 A > 34 2
30 G > 35 2
31 G > 36 2
32 C . 37 4
33 T . 38 4
34 C . 39 4
35 A . 40 4
36 T . 41 4
37 A . 42 4
38 A . 43 4
39 C < 36 2
40 C < 35 2
41 T < 34 2
42 G < 33 2
43 A < 32 2
44 A . 45 4
45 G . 46 4
-1 - . 59 1
-1 - . 58 1
-1 - . 57 1
-1 - . 56 1
-1 - . 55 1
-1 - . 54 1
-1 - . 53 1
-1 - . 52 1
-1 - . 51 1
-1 - . 50 1
-1 - . 49 1
46 G . 61 4
47 C . 61 16
48 C . 62 4
49 G > 63 2
50 C > 64 2
51 A > 65 2
52 G > 66 2
53 G > 67 2
54 T . 68 4
55 T . 69 4
56 C . 70 4
57 A . 71 4
58 A . 72 4
59 A . 73 4
60 T . 74 4
61 C < 67 2
62 C < 66 2
63 T < 65 2
64 G < 64 2
65 C < 63 2
66 C < 11 2
67 C < 10 2
68 C < 9 2
69 C < 8 2
70 G < 7 2
71 C < 6 2
72 A . 5 2
73 A . 4 8
74 C . 3 8
75 C . 2 8
76 A . 1 8
-1 # # -1 -1
65 MX0082_CAT 77
-1 # # -1 -1
0 C . 5 2
1 G > 6 2
2 C > 7 2
3 G > 8 2
4 G > 9 2
5 G > 10 2
6 G > 11 2
7 T . 12 4
8 G . 13 4
9 G > 16 2
10 A > 17 2
11 G > 18 2
12 C > 19 2
13 A . 20 4
14 G . 21 4
15 C . 22 4
16 C . 23 4
17 C . 23 16
18 G . 24 4
19 G . 25 4
20 T . 26 4
21 A . 27 4
22 G < 19 2
23 C < 18 2
24 T < 17 2
25 C < 16 2
26 G . 29 4
27 T > 32 2
28 C > 33 2
29 A > 34 2
30 G > 35 2
31 G > 36 2
32 C . 37 4
33 T . 38 4
34 C . 39 4
35 A . 40 4
36 T . 41 4
37 A . 42 4
38 A . 43 4
39 C < 36 2
40 C < 35 2
41 T < 34 2
42 G < 33 2
43 A < 32 2
44 A . 45 4
45 G . 46 4
-1 - . 59 1
-1 - . 58 1
-1 - . 57 1
-1 - . 56 1
-1 - . 55 1
-1 - . 54 1
-1 - . 53 1
-1 - . 52 1
-1 - . 51 1
-1 - . 50 1
-1 - . 49 1
46 G . 61 4
47 C . 61 16
48 C . 62 4
49 G > 63 2
50 C > 64 2
51 A > 65 2
52 G > 66 2
53 G > 67 2
54 T . 68 4
55 T . 69 4
56 C . 70 4
57 A . 71 4
58 A . 72 4
59 A . 73 4
60 T . 74 4
61 C < 67 2
62 C < 66 2
63 T < 65 2
64 G < 64 2
65 C < 63 2
66 C < 11 2
67 C < 10 2
68 C < 9 2
69 C < 8 2
70 G < 7 2
71 C < 6 2
72 A . 5 2
73 A . 4 8
74 C . 3 8
75 C . 2 8
76 A . 1 8
-1 # # -1 -1
65 MX0083_CAT 77
-1 # # -1 -1
0 C . 5 2
1 G > 6 2
2 C > 7 2
3 G > 8 2
4 G > 9 2
5 G > 10 2
6 G > 11 2
7 T . 12 4
8 G . 13 4
9 G > 16 2
10 A > 17 2
11 G > 18 2
12 C > 19 2
13 A . 20 4
14 G . 21 4
15 C . 22 4
16 C . 23 4
17 C . 23 16
18 G . 24 4
19 G . 25 4
20 T . 26 4
21 A . 27 4
22 G < 19 2
23 C < 18 2
24 T < 17 2
25 C < 16 2
26 G . 29 4
27 T > 32 2
28 C > 33 2
29 A > 34 2
30 G > 35 2
31 G > 36 2
32 C . 37 4
33 T . 38 4
34 C . 39 4
35 A . 40 4
36 T . 41 4
37 A . 42 4
38 A . 43 4
39 C < 36 2
40 C < 35 2
41 T < 34 2
42 G < 33 2
43 A < 32 2
44 A . 45 4
45 G . 46 4
-1 - . 59 1
-1 - . 58 1
-1 - . 57 1
-1 - . 56 1
-1 - . 55 1
-1 - . 54 1
-1 - . 53 1
-1 - . 52 1
-1 - . 51 1
-1 - . 50 1
-1 - . 49 1
46 G . 61 4
47 C . 61 16
48 C . 62 4
49 G > 63 2
50 C > 64 2
51 A > 65 2
52 G > 66 2
53 G > 67 2
54 T . 68 4
55 T . 69 4
56 C . 70 4
57 A . 71 4
58 A . 72 4
59 A . 73 4
60 T . 74 4
61 C < 67 2
62 C < 66 2
63 T < 65 2
64 G < 64 2
65 C < 63 2
66 C < 11 2
67 C < 10 2
68 C < 9 2
69 C < 8 2
70 G < 7 2
71 C < 6 2
72 A . 5 2
73 A . 4 8
74 C . 3 8
75 C . 2 8
76 A . 1 8
-1 # # -1 -1
65 MX0084_CAT 77
-1 # # -1 -1
0 C . 5 2
1 G > 6 2
2 C > 7 2
3 G > 8 2
4 G > 9 2
5 G > 10 2
6 G > 11 2
7 T . 12 4
8 G . 13 4
9 G > 16 2
10 A > 17 2
11 G > 18 2
12 C > 19 2
13 A . 20 4
14 G . 21 4
15 C . 22 4
16 C . 23 4
17 C . 23 16
18 G . 24 4
19 G . 25 4
20 T . 26 4
21 A . 27 4
22 G < 19 2
23 C < 18 2
24 T < 17 2
25 C < 16 2
26 G . 29 4
27 T > 32 2
28 C > 33 2
29 A > 34 2
30 G > 35 2
31 G > 36 2
32 C . 37 4
33 T . 38 4
34 C . 39 4
35 A . 40 4
36 T . 41 4
37 A . 42 4
38 A . 43 4
39 C < 36 2
40 C < 35 2
41 T < 34 2
42 G < 33 2
43 A < 32 2
44 A . 45 4
45 G . 46 4
-1 - . 59 1
-1 - . 58 1
-1 - . 57 1
-1 - . 56 1
-1 - . 55 1
-1 - . 54 1
-1 - . 53 1
-1 - . 52 1
-1 - . 51 1
-1 - . 50 1
-1 - . 49 1
46 G . 61 4
47 C . 61 16
48 C . 62 4
49 G > 63 2
50 C > 64 2
51 A > 65 2
52 G > 66 2
53 G > 67 2
54 T . 68 4
55 T . 69 4
56 C . 70 4
57 A . 71 4
58 A . 72 4
59 A . 73 4
60 T . 74 4
61 C < 67 2
62 C < 66 2
63 T < 65 2
64 G < 64 2
65 C < 63 2
66 C < 11 2
67 C < 10 2
68 C < 9 2
69 C < 8 2
70 G < 7 2
71 C < 6 2
72 A . 5 2
73 A . 4 8
74 C . 3 8
75 C . 2 8
76 A . 1 8
-1 # # -1 -1
65 MX0085_CAT 74
-1 # # -1 -1
0 C . 5 2
1 G > 6 2
2 C > 7 2
3 G > 8 2
4 G > 9 2
5 G > 10 2
6 G > 11 2
7 T . 12 4
8 G . 13 4
9 G > 16 2
10 A > 17 2
11 G > 18 2
12 C > 19 2
13 A . 20 4
14 G . 21 4
15 T . 22 4
16 C . 23 4
17 T . 23 16
18 G . 24 4
19 G . 25 4
20 T . 26 4
21 A . 27 4
22 G < 19 2
23 C < 18 2
24 T < 17 2
25 C < 16 2
26 G . 29 4
27 T > 32 2
28 C > 33 2
29 G > 34 2
30 G > 35 2
31 G > 36 2
32 C . 37 4
33 T . 38 4
34 C . 39 4
35 A . 40 4
36 T . 41 4
37 A . 42 4
38 A . 43 4
39 C < 36 2
40 C < 35 2
41 C < 34 2
42 G < 33 2
43 A < 32 2
44 A . 45 4
45 G . 46 4
-1 - . 59 1
-1 - . 58 1
-1 - . 57 1
-1 - . 56 1
-1 - . 55 1
-1 - . 54 1
-1 - . 53 1
-1 - . 52 1
-1 - . 51 1
-1 - . 50 1
-1 - . 49 1
46 G . 61 4
47 T . 61 16
48 C . 62 4
49 G > 63 2
50 T > 64 2
51 A > 65 2
52 G > 66 2
53 G > 67 2
54 T . 68 4
55 T . 69 4
56 C . 70 4
57 A . 71 4
58 A . 72 4
59 A . 73 4
60 T . 74 4
61 C < 67 2
62 C < 66 2
63 T < 65 2
64 G < 64 2
65 C < 63 2
66 C < 11 2
67 C < 10 2
68 C < 9 2
69 C < 8 2
70 G < 7 2
71 C < 6 2
72 A . 5 2
73 A . 4 8
-1 - . 3 1
-1 - . 2 1
-1 - . 1 1
-1 # # -1 -1
65 MX0086_CAT 74
-1 # # -1 -1
0 C . 5 2
1 G > 6 2
2 C > 7 2
3 G > 8 2
4 G > 9 2
5 G > 10 2
6 G > 11 2
7 T . 12 4
8 G . 13 4
9 G > 16 2
10 A > 17 2
11 G > 18 2
12 C > 19 2
13 A . 20 4
14 G . 21 4
15 T . 22 4
16 C . 23 4
17 T . 23 16
18 G . 24 4
19 G . 25 4
20 T . 26 4
21 A . 27 4
22 G < 19 2
23 C < 18 2
24 T < 17 2
25 C < 16 2
26 G . 29 4
27 T > 32 2
28 C > 33 2
29 G > 34 2
30 G > 35 2
31 G > 36 2
32 C . 37 4
33 T . 38 4
34 C . 39 4
35 A . 40 4
36 T . 41 4
37 A . 42 4
38 A . 43 4
39 C < 36 2
40 C < 35 2
41 C < 34 2
42 G < 33 2
43 A < 32 2
44 A . 45 4
45 G . 46 4
-1 - . 59 1
-1 - . 58 1
-1 - . 57 1
-1 - . 56 1
-1 - . 55 1
-1 - . 54 1
-1 - . 53 1
-1 - . 52 1
-1 - . 51 1
-1 - . 50 1
-1 - . 49 1
46 G . 61 4
47 T . 61 16
48 C . 62 4
49 G > 63 2
50 T > 64 2
51 A > 65 2
52 G > 66 2
53 G > 67 2
54 T . 68 4
55 T . 69 4
56 C . 70 4
57 A . 71 4
58 A . 72 4
59 A . 73 4
60 T . 74 4
61 C < 67 2
62 C < 66 2
63 T < 65 2
64 G < 64 2
65 C < 63 2
66 C < 11 2
67 C < 10 2
68 C < 9 2
69 C < 8 2
70 G < 7 2
71 C < 6 2
72 A . 5 2
73 A . 4 8
-1 - . 3 1
-1 - . 2 1
-1 - . 1 1
-1 # # -1 -1
65 MX0087_CAT 74
-1 # # -1 -1
0 C . 5 2
1 G > 6 2
2 C > 7 2
3 G > 8 2
4 G > 9 2
5 G > 10 2
6 G > 11 2
7 T . 12 4
8 G . 13 4
9 G > 16 2
10 A > 17 2
11 G > 18 2
12 C > 19 2
13 A . 20 4
14 G . 21 4
15 T . 22 4
16 C . 23 4
17 T . 23 16
18 G . 24 4
19 G . 25 4
20 T . 26 4
21 A . 27 4
22 G < 19 2
23 C < 18 2
24 T < 17 2
25 C < 16 2
26 G . 29 4
27 T > 32 2
28 C > 33 2
29 G > 34 2
30 G > 35 2
31 G > 36 2
32 C . 37 4
33 T . 38 4
34 C . 39 4
35 A . 40 4
36 T . 41 4
37 A . 42 4
38 A . 43 4
39 C < 36 2
40 C < 35 2
41 C < 34 2
42 G < 33 2
43 A < 32 2
44 A . 45 4
45 G . 46 4
-1 - . 59 1
-1 - . 58 1
-1 - . 57 1
-1 - . 56 1
-1 - . 55 1
-1 - . 54 1
-1 - . 53 1
-1 - . 52 1
-1 - . 51 1
-1 - . 50 1
-1 - . 49 1
46 G . 61 4
47 T . 61 16
48 C . 62 4
49 G > 63 2
50 T > 64 2
51 A > 65 2
52 G > 66 2
53 G > 67 2
54 T . 68 4
55 T . 69 4
56 C . 70 4
57 A . 71 4
58 A . 72 4
59 A . 73 4
60 T . 74 4
61 C < 67 2
62 C < 66 2
63 T < 65 2
64 G < 64 2
65 C < 63 2
66 C < 11 2
67 C < 10 2
68 C < 9 2
69 C < 8 2
70 G < 7 2
71 C < 6 2
72 A . 5 2
73 A . 4 8
-1 - . 3 1
-1 - . 2 1
-1 - . 1 1
-1 # # -1 -1
65 MX0088_CAT 74
-1 # # -1 -1
0 C . 5 2
1 G > 6 2
2 C > 7 2
3 G > 8 2
4 G > 9 2
5 G > 10 2
6 G > 11 2
7 T . 12 4
8 G . 13 4
9 G > 16 2
10 A > 17 2
11 G > 18 2
12 C > 19 2
13 A . 20 4
14 G . 21 4
15 T . 22 4
16 C . 23 4
17 T . 23 16
18 G . 24 4
19 G . 25 4
20 T . 26 4
21 A . 27 4
22 G < 19 2
23 C < 18 2
24 T < 17 2
25 C < 16 2
26 G . 29 4
27 T > 32 2
28 C > 33 2
29 G > 34 2
30 G > 35 2
31 G > 36 2
32 C . 37 4
33 T . 38 4
34 C . 39 4
35 A . 40 4
36 T . 41 4
37 A . 42 4
38 A . 43 4
39 C < 36 2
40 C < 35 2
41 C < 34 2
42 G < 33 2
43 A < 32 2
44 A . 45 4
45 G . 46 4
-1 - . 59 1
-1 - . 58 1
-1 - . 57 1
-1 - . 56 1
-1 - . 55 1
-1 - . 54 1
-1 - . 53 1
-1 - . 52 1
-1 - . 51 1
-1 - . 50 1
-1 - . 49 1
46 G . 61 4
47 T . 61 16
48 C . 62 4
49 G > 63 2
50 T > 64 2
51 A > 65 2
52 G > 66 2
53 G > 67 2
54 T . 68 4
55 T . 69 4
56 C . 70 4
57 A . 71 4
58 A . 72 4
59 A . 73 4
60 T . 74 4
61 C < 67 2
62 C < 66 2
63 T < 65 2
64 G < 64 2
65 C < 63 2
66 C < 11 2
67 C < 10 2
68 C < 9 2
69 C < 8 2
70 G < 7 2
71 C < 6 2
72 A . 5 2
73 A . 4 8
-1 - . 3 1
-1 - . 2 1
-1 - . 1 1
-1 # # -1 -1
65 MX0089_CAT 74
-1 # # -1 -1
0 C . 5 2
1 G > 6 2
2 C > 7 2
3 G > 8 2
4 G > 9 2
5 G > 10 2
6 G > 11 2
7 T . 12 4
8 G . 13 4
9 G > 16 2
10 A > 17 2
11 G > 18 2
12 C > 19 2
13 A . 20 4
14 G . 21 4
15 T . 22 4
16 C . 23 4
17 T . 23 16
18 G . 24 4
19 G . 25 4
20 T . 26 4
21 A . 27 4
22 G < 19 2
23 C < 18 2
24 T < 17 2
25 C < 16 2
26 G . 29 4
27 T > 32 2
28 C > 33 2
29 G > 34 2
30 G > 35 2
31 G > 36 2
32 C . 37 4
33 T . 38 4
34 C . 39 4
35 A . 40 4
36 T . 41 4
37 A . 42 4
38 A . 43 4
39 C < 36 2
40 C < 35 2
41 C < 34 2
42 G < 33 2
43 A < 32 2
44 A . 45 4
45 G . 46 4
-1 - . 59 1
-1 - . 58 1
-1 - . 57 1
-1 - . 56 1
-1 - . 55 1
-1 - . 54 1
-1 - . 53 1
-1 - . 52 1
-1 - . 51 1
-1 - . 50 1
-1 - . 49 1
46 G . 61 4
47 T . 61 16
48 C . 62 4
49 G > 63 2
50 T > 64 2
51 A > 65 2
52 G > 66 2
53 G > 67 2
54 T . 68 4
55 T . 69 4
56 C . 70 4
57 A . 71 4
58 A . 72 4
59 A . 73 4
60 T . 74 4
61 C < 67 2
62 C < 66 2
63 T < 65 2
64 G < 64 2
65 C < 63 2
66 C < 11 2
67 C < 10 2
68 C < 9 2
69 C < 8 2
70 G < 7 2
71 C < 6 2
72 A . 5 2
73 A . 4 8
-1 - . 3 1
-1 - . 2 1
-1 - . 1 1
-1 # # -1 -1
65 MX0090_CAT 77
-1 # # -1 -1
0 C . 5 2
1 G > 6 2
2 C > 7 2
3 G > 8 2
4 G > 9 2
5 G > 10 2
6 G > 11 2
7 T . 12 4
8 G . 13 4
9 G > 16 2
10 A > 17 2
11 G > 18 2
12 C > 19 2
13 A . 20 4
14 G . 21 4
15 T . 22 4
16 C . 23 4
17 T . 23 16
18 G . 24 4
19 G . 25 4
20 T . 26 4
21 A . 27 4
22 G < 19 2
23 C < 18 2
24 T < 17 2
25 C < 16 2
26 G . 29 4
27 T > 32 2
28 T > 33 2
29 G > 34 2
30 G > 35 2
31 G > 36 2
32 C . 37 4
33 T . 38 4
34 C . 39 4
35 A . 40 4
36 T . 41 4
37 A . 42 4
38 A . 43 4
39 C < 36 2
40 C < 35 2
41 C < 34 2
42 A < 33 2
43 A < 32 2
44 A . 45 4
45 G . 46 4
-1 - . 59 1
-1 - . 58 1
-1 - . 57 1
-1 - . 56 1
-1 - . 55 1
-1 - . 54 1
-1 - . 53 1
-1 - . 52 1
-1 - . 51 1
-1 - . 50 1
-1 - . 49 1
46 G . 61 4
47 T . 61 16
48 C . 62 4
49 G > 63 2
50 C > 64 2
51 A > 65 2
52 G > 66 2
53 G > 67 2
54 T . 68 4
55 T . 69 4
56 C . 70 4
57 A . 71 4
58 A . 72 4
59 A . 73 4
60 T . 74 4
61 C < 67 2
62 C < 66 2
63 T < 65 2
64 G < 64 2
65 C < 63 2
66 C < 11 2
67 C < 10 2
68 C < 9 2
69 C < 8 2
70 G < 7 2
71 C < 6 2
72 A . 5 2
73 A . 4 8
74 C . 3 8
75 C . 2 8
76 A . 1 8
-1 # # -1 -1
65 MX0091_CAT 74
-1 # # -1 -1
0 C . 5 2
1 G > 6 2
2 C > 7 2
3 G > 8 2
4 G > 9 2
5 G > 10 2
6 A > 11 2
7 T . 12 4
8 G . 13 4
9 G > 16 2
10 A > 17 2
11 G > 18 2
12 C > 19 2
13 A . 20 4
14 G . 21 4
15 T . 22 4
16 T . 23 4
17 C . 23 16
18 G . 24 4
19 G . 25 4
20 T . 26 4
21 A . 27 4
22 G < 19 2
23 C < 18 2
24 T < 17 2
25 C < 16 2
26 G . 29 4
27 T > 32 2
28 C > 33 2
29 G > 34 2
30 G > 35 2
31 G > 36 2
32 C . 37 4
33 T . 38 4
34 C . 39 4
35 A . 40 4
36 T . 41 4
37 A . 42 4
38 A . 43 4
39 C < 36 2
40 C < 35 2
41 C < 34 2
42 G < 33 2
43 A < 32 2
44 A . 45 4
45 G . 46 4
-1 - . 59 1
-1 - . 58 1
-1 - . 57 1
-1 - . 56 1
-1 - . 55 1
-1 - . 54 1
-1 - . 53 1
-1 - . 52 1
-1 - . 51 1
-1 - . 50 1
-1 - . 49 1
46 G . 61 4
47 T . 61 16
48 C . 62 4
49 G > 63 2
50 G > 64 2
51 T > 65 2
52 G > 66 2
53 G > 67 2
54 T . 68 4
55 T . 69 4
56 C . 70 4
57 A . 71 4
58 A . 72 4
59 A . 73 4
60 T . 74 4
61 C < 67 2
62 C < 66 2
63 G < 65 2
64 C < 64 2
65 C < 63 2
66 T < 11 2
67 C < 10 2
68 C < 9 2
69 C < 8 2
70 G < 7 2
71 C < 6 2
72 A . 5 2
73 A . 4 8
-1 - . 3 1
-1 - . 2 1
-1 - . 1 1
-1 # # -1 -1
65 MX0092_CAT 74
-1 # # -1 -1
0 C . 5 2
1 G > 6 2
2 C > 7 2
3 G > 8 2
4 G > 9 2
5 G > 10 2
6 G > 11 2
7 T . 12 4
8 G . 13 4
9 G > 16 2
10 A > 17 2
11 G > 18 2
12 C > 19 2
13 A . 20 4
14 G . 21 4
15 T . 22 4
16 C . 23 4
17 T . 23 16
18 G . 24 4
19 G . 25 4
20 T . 26 4
21 A . 27 4
22 G < 19 2
23 C < 18 2
24 T < 17 2
25 C < 16 2
26 G . 29 4
27 T > 32 2
28 C > 33 2
29 G > 34 2
30 G > 35 2
31 G > 36 2
32 C . 37 4
33 T . 38 4
34 C . 39 4
35 A . 40 4
36 T . 41 4
37 A . 42 4
38 A . 43 4
39 C < 36 2
40 C < 35 2
41 C < 34 2
42 G < 33 2
43 A < 32 2
44 A . 45 4
45 G . 46 4
-1 - . 59 1
-1 - . 58 1
-1 - . 57 1
-1 - . 56 1
-1 - . 55 1
-1 - . 54 1
-1 - . 53 1
-1 - . 52 1
-1 - . 51 1
-1 - . 50 1
-1 - . 49 1
46 G . 61 4
47 T . 61 16
48 C . 62 4
49 G > 63 2
50 T > 64 2
51 A > 65 2
52 G > 66 2
53 G > 67 2
54 T . 68 4
55 T . 69 4
56 C . 70 4
57 A . 71 4
58 A . 72 4
59 A . 73 4
60 T . 74 4
61 C < 67 2
62 C < 66 2
63 T < 65 2
64 G < 64 2
65 C < 63 2
66 C < 11 2
67 C < 10 2
68 C < 9 2
69 C < 8 2
70 G < 7 2
71 C < 6 2
72 A . 5 2
73 A . 4 8
-1 - . 3 1
-1 - . 2 1
-1 - . 1 1
-1 # # -1 -1
65 MX0093_CAT 77
-1 # # -1 -1
0 C . 5 2
1 G > 6 2
2 C > 7 2
3 G > 8 2
4 G > 9 2
5 G > 10 2
6 G > 11 2
7 T . 12 4
8 G . 13 4
9 G > 16 2
10 A > 17 2
11 G > 18 2
12 C > 19 2
13 A . 20 4
14 G . 21 4
15 T . 22 4
16 C . 23 4
17 T . 23 16
18 G . 24 4
19 G . 25 4
20 T . 26 4
21 A . 27 4
22 G < 19 2
23 C < 18 2
24 T < 17 2
25 C < 16 2
26 G . 29 4
27 T > 32 2
28 T > 33 2
29 G > 34 2
30 G > 35 2
31 G > 36 2
32 C . 37 4
33 T . 38 4
34 C . 39 4
35 A . 40 4
36 T . 41 4
37 A . 42 4
38 A . 43 4
39 C < 36 2
40 C < 35 2
41 C < 34 2
42 A < 33 2
43 A < 32 2
44 A . 45 4
45 G . 46 4
-1 - . 59 1
-1 - . 58 1
-1 - . 57 1
-1 - . 56 1
-1 - . 55 1
-1 - . 54 1
-1 - . 53 1
-1 - . 52 1
-1 - . 51 1
-1 - . 50 1
-1 - . 49 1
46 G . 61 4
47 T . 61 16
48 C . 62 4
49 G > 63 2
50 C > 64 2
51 A > 65 2
52 G > 66 2
53 G > 67 2
54 T . 68 4
55 T . 69 4
56 C . 70 4
57 A . 71 4
58 A . 72 4
59 A . 73 4
60 T . 74 4
61 C < 67 2
62 C < 66 2
63 T < 65 2
64 G < 64 2
65 C < 63 2
66 C < 11 2
67 C < 10 2
68 C < 9 2
69 C < 8 2
70 G < 7 2
71 C < 6 2
72 A . 5 2
73 A . 4 8
74 C . 3 8
75 C . 2 8
76 A . 1 8
-1 # # -1 -1
65 MX0094_CAT 77
-1 # # -1 -1
0 C . 5 2
1 G > 6 2
2 C > 7 2
3 G > 8 2
4 G > 9 2
5 G > 10 2
6 G > 11 2
7 T . 12 4
8 G . 13 4
9 G > 16 2
10 A > 17 2
11 G > 18 2
12 C > 19 2
13 A . 20 4
14 G . 21 4
15 T . 22 4
16 C . 23 4
17 C . 23 16
18 G . 24 4
19 G . 25 4
20 T . 26 4
21 A . 27 4
22 G < 19 2
23 C < 18 2
24 T < 17 2
25 C < 16 2
26 G . 29 4
27 T > 32 2
28 C > 33 2
29 G > 34 2
30 G > 35 2
31 G > 36 2
32 C . 37 4
33 T . 38 4
34 C . 39 4
35 A . 40 4
36 T . 41 4
37 A . 42 4
38 A . 43 4
39 C < 36 2
40 C < 35 2
41 C < 34 2
42 G < 33 2
43 A < 32 2
44 A . 45 4
45 G . 46 4
-1 - . 59 1
-1 - . 58 1
-1 - . 57 1
-1 - . 56 1
-1 - . 55 1
-1 - . 54 1
-1 - . 53 1
-1 - . 52 1
-1 - . 51 1
-1 - . 50 1
-1 - . 49 1
46 G . 61 4
47 T . 61 16
48 C . 62 4
49 G > 63 2
50 C > 64 2
51 A > 65 2
52 G > 66 2
53 G > 67 2
54 T . 68 4
55 T . 69 4
56 C . 70 4
57 A . 71 4
58 A . 72 4
59 A . 73 4
60 T . 74 4
61 C < 67 2
62 C < 66 2
63 T < 65 2
64 G < 64 2
65 C < 63 2
66 C < 11 2
67 C < 10 2
68 C < 9 2
69 C < 8 2
70 G < 7 2
71 C < 6 2
72 A . 5 2
73 A . 4 8
74 C . 3 8
75 C . 2 8
76 A . 1 8
-1 # # -1 -1
65 MX0095_CAT 77
-1 # # -1 -1
0 C . 5 2
1 G > 6 2
2 C > 7 2
3 G > 8 2
4 G > 9 2
5 G > 10 2
6 G > 11 2
7 T . 12 4
8 G . 13 4
9 G > 16 2
10 A > 17 2
11 G > 18 2
12 C > 19 2
13 A . 20 4
14 G . 21 4
15 T . 22 4
16 T . 23 4
17 C . 23 16
18 G . 24 4
19 G . 25 4
20 T . 26 4
21 A . 27 4
22 G < 19 2
23 C < 18 2
24 T < 17 2
25 C < 16 2
26 G . 29 4
27 T > 32 2
28 C > 33 2
29 G > 34 2
30 G > 35 2
31 G > 36 2
32 C . 37 4
33 T . 38 4
34 C . 39 4
35 A . 40 4
36 T . 41 4
37 A . 42 4
38 A . 43 4
39 C < 36 2
40 C < 35 2
41 C < 34 2
42 G < 33 2
43 A < 32 2
44 A . 45 4
45 G . 46 4
-1 - . 59 1
-1 - . 58 1
-1 - . 57 1
-1 - . 56 1
-1 - . 55 1
-1 - . 54 1
-1 - . 53 1
-1 - . 52 1
-1 - . 51 1
-1 - . 50 1
-1 - . 49 1
46 G . 61 4
47 T . 61 16
48 C . 62 4
49 G > 63 2
50 C > 64 2
51 A > 65 2
52 G > 66 2
53 G > 67 2
54 T . 68 4
55 T . 69 4
56 C . 70 4
57 A . 71 4
58 A . 72 4
59 A . 73 4
60 T . 74 4
61 C < 67 2
62 C < 66 2
63 T < 65 2
64 G < 64 2
65 C < 63 2
66 C < 11 2
67 C < 10 2
68 C < 9 2
69 C < 8 2
70 G < 7 2
71 C < 6 2
72 A . 5 2
73 A . 4 8
74 C . 3 8
75 C . 2 8
76 A . 1 8
-1 # # -1 -1
65 MX0096_CAT 77
-1 # # -1 -1
0 C . 5 2
1 G > 6 2
2 C > 7 2
3 G > 8 2
4 G > 9 2
5 G > 10 2
6 G > 11 2
7 T . 12 4
8 G . 13 4
9 G > 16 2
10 A > 17 2
11 G > 18 2
12 C > 19 2
13 A . 20 4
14 G . 21 4
15 T . 22 4
16 T . 23 4
17 C . 23 16
18 G . 24 4
19 G . 25 4
20 T . 26 4
21 A . 27 4
22 G < 19 2
23 C < 18 2
24 T < 17 2
25 C < 16 2
26 G . 29 4
27 T > 32 2
28 C > 33 2
29 G > 34 2
30 G > 35 2
31 G > 36 2
32 C . 37 4
33 T . 38 4
34 C . 39 4
35 A . 40 4
36 T . 41 4
37 A . 42 4
38 A . 43 4
39 C < 36 2
40 C < 35 2
41 C < 34 2
42 G < 33 2
43 A < 32 2
44 A . 45 4
45 G . 46 4
-1 - . 59 1
-1 - . 58 1
-1 - . 57 1
-1 - . 56 1
-1 - . 55 1
-1 - . 54 1
-1 - . 53 1
-1 - . 52 1
-1 - . 51 1
-1 - . 50 1
-1 - . 49 1
46 G . 61 4
47 T . 61 16
48 C . 62 4
49 G > 63 2
50 C > 64 2
51 A > 65 2
52 G > 66 2
53 G > 67 2
54 T . 68 4
55 T . 69 4
56 C . 70 4
57 A . 71 4
58 A . 72 4
59 A . 73 4
60 T . 74 4
61 C < 67 2
62 C < 66 2
63 T < 65 2
64 G < 64 2
65 C < 63 2
66 C < 11 2
67 C < 10 2
68 C < 9 2
69 C < 8 2
70 G < 7 2
71 C < 6 2
72 A . 5 2
73 A . 4 8
74 C . 3 8
75 C . 2 8
76 A . 1 8
-1 # # -1 -1
65 MX0097_CAT 77
-1 # # -1 -1
0 C . 5 2
1 G > 6 2
2 C > 7 2
3 G > 8 2
4 G > 9 2
5 G > 10 2
6 G > 11 2
7 T . 12 4
8 G . 13 4
9 G > 16 2
10 A > 17 2
11 G > 18 2
12 C > 19 2
13 A . 20 4
14 G . 21 4
15 T . 22 4
16 T . 23 4
17 C . 23 16
18 G . 24 4
19 G . 25 4
20 T . 26 4
21 A . 27 4
22 G < 19 2
23 C < 18 2
24 T < 17 2
25 C < 16 2
26 G . 29 4
27 T > 32 2
28 C > 33 2
29 G > 34 2
30 G > 35 2
31 G > 36 2
32 C . 37 4
33 T . 38 4
34 C . 39 4
35 A . 40 4
36 T . 41 4
37 A . 42 4
38 A . 43 4
39 C < 36 2
40 C < 35 2
41 C < 34 2
42 G < 33 2
43 A < 32 2
44 A . 45 4
45 G . 46 4
-1 - . 59 1
-1 - . 58 1
-1 - . 57 1
-1 - . 56 1
-1 - . 55 1
-1 - . 54 1
-1 - . 53 1
-1 - . 52 1
-1 - . 51 1
-1 - . 50 1
-1 - . 49 1
46 G . 61 4
47 T . 61 16
48 C . 62 4
49 G > 63 2
50 C > 64 2
51 A > 65 2
52 G > 66 2
53 G > 67 2
54 T . 68 4
55 T . 69 4
56 C . 70 4
57 A . 71 4
58 A . 72 4
59 A . 73 4
60 T . 74 4
61 C < 67 2
62 C < 66 2
63 T < 65 2
64 G < 64 2
65 C < 63 2
66 C < 11 2
67 C < 10 2
68 C < 9 2
69 C < 8 2
70 G < 7 2
71 C < 6 2
72 A . 5 2
73 A . 4 8
74 C . 3 8
75 C . 2 8
76 A . 1 8
-1 # # -1 -1
65 MX0098_CAT 77
-1 # # -1 -1
0 C . 5 2
1 G > 6 2
2 C > 7 2
3 G > 8 2
4 G > 9 2
5 G > 10 2
6 G > 11 2
7 T . 12 4
8 G . 13 4
9 G > 16 2
10 A > 17 2
11 G > 18 2
12 C > 19 2
13 A . 20 4
14 G . 21 4
15 T . 22 4
16 T . 23 4
17 C . 23 16
18 G . 24 4
19 G . 25 4
20 T . 26 4
21 A . 27 4
22 G < 19 2
23 C < 18 2
24 T < 17 2
25 C < 16 2
26 G . 29 4
27 T > 32 2
28 C > 33 2
29 G > 34 2
30 G > 35 2
31 G > 36 2
32 C . 37 4
33 T . 38 4
34 C . 39 4
35 A . 40 4
36 T . 41 4
37 A . 42 4
38 A . 43 4
39 C < 36 2
40 C < 35 2
41 C < 34 2
42 G < 33 2
43 A < 32 2
44 A . 45 4
45 G . 46 4
-1 - . 59 1
-1 - . 58 1
-1 - . 57 1
-1 - . 56 1
-1 - . 55 1
-1 - . 54 1
-1 - . 53 1
-1 - . 52 1
-1 - . 51 1
-1 - . 50 1
-1 - . 49 1
46 G . 61 4
47 T . 61 16
48 C . 62 4
49 G > 63 2
50 C > 64 2
51 A > 65 2
52 G > 66 2
53 G > 67 2
54 T . 68 4
55 T . 69 4
56 C . 70 4
57 A . 71 4
58 A . 72 4
59 A . 73 4
60 T . 74 4
61 C < 67 2
62 C < 66 2
63 T < 65 2
64 G < 64 2
65 C < 63 2
66 C < 11 2
67 C < 10 2
68 C < 9 2
69 C < 8 2
70 G < 7 2
71 C < 6 2
72 A . 5 2
73 A . 4 8
74 C . 3 8
75 C . 2 8
76 A . 1 8
-1 # # -1 -1
65 MX0099_CAT 77
-1 # # -1 -1
0 C . 5 2
1 G > 6 2
2 C > 7 2
3 G > 8 2
4 G > 9 2
5 G > 10 2
6 G > 11 2
7 T . 12 4
8 G . 13 4
9 G > 16 2
10 A > 17 2
11 G > 18 2
12 C > 19 2
13 A . 20 4
14 G . 21 4
15 C . 22 4
16 A . 23 4
17 C . 23 16
18 G . 24 4
19 G . 25 4
20 T . 26 4
21 A . 27 4
22 G < 19 2
23 C < 18 2
24 T < 17 2
25 C < 16 2
26 G . 29 4
27 T > 32 2
28 C > 33 2
29 G > 34 2
30 G > 35 2
31 G > 36 2
32 C . 37 4
33 T . 38 4
34 C . 39 4
35 A . 40 4
36 T . 41 4
37 A . 42 4
38 A . 43 4
39 C < 36 2
40 C < 35 2
41 C < 34 2
42 G < 33 2
43 A < 32 2
44 A . 45 4
45 G . 46 4
-1 - . 59 1
-1 - . 58 1
-1 - . 57 1
-1 - . 56 1
-1 - . 55 1
-1 - . 54 1
-1 - . 53 1
-1 - . 52 1
-1 - . 51 1
-1 - . 50 1
-1 - . 49 1
46 G . 61 4
47 T . 61 16
48 C . 62 4
49 G > 63 2
50 C > 64 2
51 A > 65 2
52 G > 66 2
53 G > 67 2
54 T . 68 4
55 T . 69 4
56 C . 70 4
57 A . 71 4
58 A . 72 4
59 A . 73 4
60 T . 74 4
61 C < 67 2
62 C < 66 2
63 T < 65 2
64 G < 64 2
65 T < 63 2
66 C < 11 2
67 C < 10 2
68 C < 9 2
69 C < 8 2
70 G < 7 2
71 C < 6 2
72 A . 5 2
73 A . 4 8
74 C . 3 8
75 C . 2 8
76 A . 1 8
-1 # # -1 -1
65 MX0100_CAT 77
-1 # # -1 -1
0 C . 5 2
1 G > 6 2
2 C > 7 2
3 G > 8 2
4 G > 9 2
5 G > 10 2
6 G > 11 2
7 T . 12 4
8 G . 13 4
9 G > 16 2
10 A > 17 2
11 G > 18 2
12 C > 19 2
13 A . 20 4
14 G . 21 4
15 T . 22 4
16 C . 23 4
17 T . 23 16
18 G . 24 4
19 G . 25 4
20 T . 26 4
21 A . 27 4
22 G < 19 2
23 C < 18 2
24 T < 17 2
25 C < 16 2
26 G . 29 4
27 T > 32 2
28 C > 33 2
29 G > 34 2
30 G > 35 2
31 G > 36 2
32 C . 37 4
33 T . 38 4
34 C . 39 4
35 A . 40 4
36 T . 41 4
37 A . 42 4
38 A . 43 4
39 C < 36 2
40 C < 35 2
41 C < 34 2
42 G < 33 2
43 A < 32 2
44 A . 45 4
45 G . 46 4
-1 - . 59 1
-1 - . 58 1
-1 - . 57 1
-1 - . 56 1
-1 - . 55 1
-1 - . 54 1
-1 - . 53 1
-1 - . 52 1
-1 - . 51 1
-1 - . 50 1
-1 - . 49 1
46 G . 61 4
47 T . 61 16
48 C . 62 4
49 G > 63 2
50 C > 64 2
51 A > 65 2
52 G > 66 2
53 G > 67 2
54 T . 68 4
55 T . 69 4
56 C . 70 4
57 A . 71 4
58 A . 72 4
59 A . 73 4
60 T . 74 4
61 C < 67 2
62 C < 66 2
63 T < 65 2
64 G < 64 2
65 T < 63 2
66 C < 11 2
67 C < 10 2
68 C < 9 2
69 C < 8 2
70 G < 7 2
71 C < 6 2
72 A . 5 2
73 A . 4 8
74 C . 3 8
75 C . 2 8
76 A . 1 8
-1 # # -1 -1
65 MX0101_CAT 77
-1 # # -1 -1
0 C . 5 2
1 G > 6 2
2 C > 7 2
3 G > 8 2
4 G > 9 2
5 G > 10 2
6 G > 11 2
7 T . 12 4
8 G . 13 4
9 G > 16 2
10 A > 17 2
11 G > 18 2
12 C > 19 2
13 A . 20 4
14 G . 21 4
15 T . 22 4
16 C . 23 4
17 C . 23 16
18 G . 24 4
19 G . 25 4
20 T . 26 4
21 A . 27 4
22 G < 19 2
23 C < 18 2
24 T < 17 2
25 C < 16 2
26 G . 29 4
27 T > 32 2
28 C > 33 2
29 G > 34 2
30 G > 35 2
31 G > 36 2
32 C . 37 4
33 T . 38 4
34 C . 39 4
35 A . 40 4
36 T . 41 4
37 A . 42 4
38 A . 43 4
39 C < 36 2
40 C < 35 2
41 C < 34 2
42 G < 33 2
43 A < 32 2
44 A . 45 4
45 G . 46 4
-1 - . 59 1
-1 - . 58 1
-1 - . 57 1
-1 - . 56 1
-1 - . 55 1
-1 - . 54 1
-1 - . 53 1
-1 - . 52 1
-1 - . 51 1
-1 - . 50 1
-1 - . 49 1
46 G . 61 4
47 T . 61 16
48 C . 62 4
49 G > 63 2
50 C > 64 2
51 A > 65 2
52 G > 66 2
53 G > 67 2
54 T . 68 4
55 T . 69 4
56 C . 70 4
57 A . 71 4
58 A . 72 4
59 A . 73 4
60 T . 74 4
61 C < 67 2
62 C < 66 2
63 T < 65 2
64 G < 64 2
65 C < 63 2
66 C < 11 2
67 C < 10 2
68 C < 9 2
69 C < 8 2
70 G < 7 2
71 C < 6 2
72 A . 5 2
73 A . 4 8
74 C . 3 8
75 C . 2 8
76 A . 1 8
-1 # # -1 -1
65 MX0102_CAT 77
-1 # # -1 -1
0 C . 5 2
1 G > 6 2
2 C > 7 2
3 G > 8 2
4 G > 9 2
5 G > 10 2
6 G > 11 2
7 T . 12 4
8 G . 13 4
9 G > 16 2
10 A > 17 2
11 G > 18 2
12 C > 19 2
13 A . 20 4
14 G . 21 4
15 C . 22 4
16 A . 23 4
17 C . 23 16
18 G . 24 4
19 G . 25 4
20 T . 26 4
21 A . 27 4
22 G < 19 2
23 C < 18 2
24 T < 17 2
25 C < 16 2
26 G . 29 4
27 T > 32 2
28 C > 33 2
29 G > 34 2
30 G > 35 2
31 G > 36 2
32 C . 37 4
33 T . 38 4
34 C . 39 4
35 A . 40 4
36 T . 41 4
37 A . 42 4
38 A . 43 4
39 C < 36 2
40 C < 35 2
41 C < 34 2
42 G < 33 2
43 A < 32 2
44 A . 45 4
45 G . 46 4
-1 - . 59 1
-1 - . 58 1
-1 - . 57 1
-1 - . 56 1
-1 - . 55 1
-1 - . 54 1
-1 - . 53 1
-1 - . 52 1
-1 - . 51 1
-1 - . 50 1
-1 - . 49 1
46 G . 61 4
47 T . 61 16
48 C . 62 4
49 G > 63 2
50 C > 64 2
51 A > 65 2
52 G > 66 2
53 G > 67 2
54 T . 68 4
55 T . 69 4
56 C . 70 4
57 A . 71 4
58 A . 72 4
59 A . 73 4
60 T . 74 4
61 C < 67 2
62 C < 66 2
63 T < 65 2
64 G < 64 2
65 T < 63 2
66 C < 11 2
67 C < 10 2
68 C < 9 2
69 C < 8 2
70 G < 7 2
71 C < 6 2
72 A . 5 2
73 A . 4 8
74 C . 3 8
75 C . 2 8
76 A . 1 8
-1 # # -1 -1
65 MX0103_CAT 77
-1 # # -1 -1
0 C . 5 2
1 G > 6 2
2 C > 7 2
3 G > 8 2
4 G > 9 2
5 G > 10 2
6 G > 11 2
7 T . 12 4
8 G . 13 4
9 G > 16 2
10 A > 17 2
11 G > 18 2
12 C > 19 2
13 A . 20 4
14 G . 21 4
15 C . 22 4
16 A . 23 4
17 C . 23 16
18 G . 24 4
19 G . 25 4
20 T . 26 4
21 A . 27 4
22 G < 19 2
23 C < 18 2
24 T < 17 2
25 C < 16 2
26 G . 29 4
27 T > 32 2
28 C > 33 2
29 G > 34 2
30 G > 35 2
31 G > 36 2
32 C . 37 4
33 T . 38 4
34 C . 39 4
35 A . 40 4
36 T . 41 4
37 A . 42 4
38 A . 43 4
39 C < 36 2
40 C < 35 2
41 C < 34 2
42 G < 33 2
43 A < 32 2
44 A . 45 4
45 G . 46 4
-1 - . 59 1
-1 - . 58 1
-1 - . 57 1
-1 - . 56 1
-1 - . 55 1
-1 - . 54 1
-1 - . 53 1
-1 - . 52 1
-1 - . 51 1
-1 - . 50 1
-1 - . 49 1
46 G . 61 4
47 T . 61 16
48 C . 62 4
49 G > 63 2
50 C > 64 2
51 A > 65 2
52 G > 66 2
53 G > 67 2
54 T . 68 4
55 T . 69 4
56 C . 70 4
57 A . 71 4
58 A . 72 4
59 A . 73 4
60 T . 74 4
61 C < 67 2
62 C < 66 2
63 T < 65 2
64 G < 64 2
65 T < 63 2
66 C < 11 2
67 C < 10 2
68 C < 9 2
69 C < 8 2
70 G < 7 2
71 C < 6 2
72 A . 5 2
73 A . 4 8
74 C . 3 8
75 C . 2 8
76 A . 1 8
-1 # # -1 -1
65 MX0104_CAT 74
-1 # # -1 -1
0 C . 5 2
1 G > 6 2
2 C > 7 2
3 G > 8 2
4 G > 9 2
5 G > 10 2
6 A > 11 2
7 T . 12 4
8 G . 13 4
9 G > 16 2
10 A > 17 2
11 G > 18 2
12 C > 19 2
13 A . 20 4
14 G . 21 4
15 T . 22 4
16 T . 23 4
17 C . 23 16
18 G . 24 4
19 G . 25 4
20 T . 26 4
21 A . 27 4
22 G < 19 2
23 C < 18 2
24 T < 17 2
25 C < 16 2
26 G . 29 4
27 T > 32 2
28 C > 33 2
29 G > 34 2
30 G > 35 2
31 G > 36 2
32 C . 37 4
33 T . 38 4
34 C . 39 4
35 A . 40 4
36 T . 41 4
37 A . 42 4
38 A . 43 4
39 C < 36 2
40 C < 35 2
41 C < 34 2
42 G < 33 2
43 A < 32 2
44 A . 45 4
45 G . 46 4
-1 - . 59 1
-1 - . 58 1
-1 - . 57 1
-1 - . 56 1
-1 - . 55 1
-1 - . 54 1
-1 - . 53 1
-1 - . 52 1
-1 - . 51 1
-1 - . 50 1
-1 - . 49 1
46 G . 61 4
47 T . 61 16
48 C . 62 4
49 G > 63 2
50 G > 64 2
51 T > 65 2
52 G > 66 2
53 G > 67 2
54 T . 68 4
55 T . 69 4
56 C . 70 4
57 A . 71 4
58 A . 72 4
59 A . 73 4
60 T . 74 4
61 C < 67 2
62 C < 66 2
63 G < 65 2
64 C < 64 2
65 C < 63 2
66 T < 11 2
67 C < 10 2
68 C < 9 2
69 C < 8 2
70 G < 7 2
71 C < 6 2
72 A . 5 2
73 A . 4 8
-1 - . 3 1
-1 - . 2 1
-1 - . 1 1
-1 # # -1 -1
65 MX0105_CAT 74
-1 # # -1 -1
0 C . 5 2
1 G > 6 2
2 C > 7 2
3 G > 8 2
4 G > 9 2
5 G > 10 2
6 A > 11 2
7 T . 12 4
8 G . 13 4
9 G > 16 2
10 A > 17 2
11 G > 18 2
12 C > 19 2
13 A . 20 4
14 G . 21 4
15 T . 22 4
16 T . 23 4
17 C . 23 16
18 G . 24 4
19 G . 25 4
20 T . 26 4
21 A . 27 4
22 G < 19 2
23 C < 18 2
24 T < 17 2
25 C < 16 2
26 G . 29 4
27 T > 32 2
28 C > 33 2
29 G > 34 2
30 G > 35 2
31 G > 36 2
32 C . 37 4
33 T . 38 4
34 C . 39 4
35 A . 40 4
36 T . 41 4
37 A . 42 4
38 A . 43 4
39 C < 36 2
40 C < 35 2
41 C < 34 2
42 G < 33 2
43 A < 32 2
44 A . 45 4
45 G . 46 4
-1 - . 59 1
-1 - . 58 1
-1 - . 57 1
-1 - . 56 1
-1 - . 55 1
-1 - . 54 1
-1 - . 53 1
-1 - . 52 1
-1 - . 51 1
-1 - . 50 1
-1 - . 49 1
46 G . 61 4
47 T . 61 16
48 C . 62 4
49 G > 63 2
50 G > 64 2
51 T > 65 2
52 G > 66 2
53 G > 67 2
54 T . 68 4
55 T . 69 4
56 C . 70 4
57 A . 71 4
58 A . 72 4
59 A . 73 4
60 T . 74 4
61 C < 67 2
62 C < 66 2
63 G < 65 2
64 C < 64 2
65 C < 63 2
66 T < 11 2
67 C < 10 2
68 C < 9 2
69 C < 8 2
70 G < 7 2
71 C < 6 2
72 A . 5 2
73 A . 4 8
-1 - . 3 1
-1 - . 2 1
-1 - . 1 1
-1 # # -1 -1
65 MX0106_CAT 74
-1 # # -1 -1
0 C . 5 2
1 G > 6 2
2 C > 7 2
3 G > 8 2
4 G > 9 2
5 G > 10 2
6 A > 11 2
7 T . 12 4
8 G . 13 4
9 G > 16 2
10 A > 17 2
11 G > 18 2
12 C > 19 2
13 A . 20 4
14 G . 21 4
15 T . 22 4
16 T . 23 4
17 C . 23 16
18 G . 24 4
19 G . 25 4
20 T . 26 4
21 A . 27 4
22 G < 19 2
23 C < 18 2
24 T < 17 2
25 C < 16 2
26 G . 29 4
27 T > 32 2
28 C > 33 2
29 G > 34 2
30 G > 35 2
31 G > 36 2
32 C . 37 4
33 T . 38 4
34 C . 39 4
35 A . 40 4
36 T . 41 4
37 A . 42 4
38 A . 43 4
39 C < 36 2
40 C < 35 2
41 C < 34 2
42 G < 33 2
43 A < 32 2
44 A . 45 4
45 G . 46 4
-1 - . 59 1
-1 - . 58 1
-1 - . 57 1
-1 - . 56 1
-1 - . 55 1
-1 - . 54 1
-1 - . 53 1
-1 - . 52 1
-1 - . 51 1
-1 - . 50 1
-1 - . 49 1
46 G . 61 4
47 T . 61 16
48 C . 62 4
49 G > 63 2
50 G > 64 2
51 T > 65 2
52 G > 66 2
53 G > 67 2
54 T . 68 4
55 T . 69 4
56 C . 70 4
57 A . 71 4
58 A . 72 4
59 A . 73 4
60 T . 74 4
61 C < 67 2
62 C < 66 2
63 G < 65 2
64 C < 64 2
65 C < 63 2
66 T < 11 2
67 C < 10 2
68 C < 9 2
69 C < 8 2
70 G < 7 2
71 C < 6 2
72 A . 5 2
73 A . 4 8
-1 - . 3 1
-1 - . 2 1
-1 - . 1 1
-1 # # -1 -1
65 MX0107_CAT 74
-1 # # -1 -1
0 C . 5 2
1 G > 6 2
2 C > 7 2
3 G > 8 2
4 G > 9 2
5 G > 10 2
6 A > 11 2
7 T . 12 4
8 G . 13 4
9 G > 16 2
10 A > 17 2
11 G > 18 2
12 C > 19 2
13 A . 20 4
14 G . 21 4
15 T . 22 4
16 T . 23 4
17 C . 23 16
18 G . 24 4
19 G . 25 4
20 T . 26 4
21 A . 27 4
22 G < 19 2
23 C < 18 2
24 T < 17 2
25 C < 16 2
26 G . 29 4
27 T > 32 2
28 C > 33 2
29 G > 34 2
30 G > 35 2
31 G > 36 2
32 C . 37 4
33 T . 38 4
34 C . 39 4
35 A . 40 4
36 T . 41 4
37 A . 42 4
38 A . 43 4
39 C < 36 2
40 C < 35 2
41 C < 34 2
42 G < 33 2
43 A < 32 2
44 A . 45 4
45 G . 46 4
-1 - . 59 1
-1 - . 58 1
-1 - . 57 1
-1 - . 56 1
-1 - . 55 1
-1 - . 54 1
-1 - . 53 1
-1 - . 52 1
-1 - . 51 1
-1 - . 50 1
-1 - . 49 1
46 G . 61 4
47 T . 61 16
48 C . 62 4
49 G > 63 2
50 G > 64 2
51 T > 65 2
52 G > 66 2
53 G > 67 2
54 T . 68 4
55 T . 69 4
56 C . 70 4
57 A . 71 4
58 A . 72 4
59 A . 73 4
60 T . 74 4
61 C < 67 2
62 C < 66 2
63 G < 65 2
64 C < 64 2
65 C < 63 2
66 T < 11 2
67 C < 10 2
68 C < 9 2
69 C < 8 2
70 G < 7 2
71 C < 6 2
72 A . 5 2
73 A . 4 8
-1 - . 3 1
-1 - . 2 1
-1 - . 1 1
-1 # # -1 -1
65 MX0108_CAT 74
-1 # # -1 -1
0 C . 5 2
1 G > 6 2
2 C > 7 2
3 G > 8 2
4 G > 9 2
5 G > 10 2
6 A > 11 2
7 T . 12 4
8 G . 13 4
9 G > 16 2
10 A > 17 2
11 G > 18 2
12 C > 19 2
13 A . 20 4
14 G . 21 4
15 T . 22 4
16 T . 23 4
17 C . 23 16
18 G . 24 4
19 G . 25 4
20 T . 26 4
21 A . 27 4
22 G < 19 2
23 C < 18 2
24 T < 17 2
25 C < 16 2
26 G . 29 4
27 T > 32 2
28 C > 33 2
29 G > 34 2
30 G > 35 2
31 G > 36 2
32 C . 37 4
33 T . 38 4
34 C . 39 4
35 A . 40 4
36 T . 41 4
37 A . 42 4
38 A . 43 4
39 C < 36 2
40 C < 35 2
41 C < 34 2
42 G < 33 2
43 A < 32 2
44 A . 45 4
45 G . 46 4
-1 - . 59 1
-1 - . 58 1
-1 - . 57 1
-1 - . 56 1
-1 - . 55 1
-1 - . 54 1
-1 - . 53 1
-1 - . 52 1
-1 - . 51 1
-1 - . 50 1
-1 - . 49 1
46 G . 61 4
47 T . 61 16
48 C . 62 4
49 G > 63 2
50 G > 64 2
51 T > 65 2
52 G > 66 2
53 G > 67 2
54 T . 68 4
55 T . 69 4
56 C . 70 4
57 A . 71 4
58 A . 72 4
59 A . 73 4
60 T . 74 4
61 C < 67 2
62 C < 66 2
63 G < 65 2
64 C < 64 2
65 C < 63 2
66 T < 11 2
67 C < 10 2
68 C < 9 2
69 C < 8 2
70 G < 7 2
71 C < 6 2
72 A . 5 2
73 A . 4 8
-1 - . 3 1
-1 - . 2 1
-1 - . 1 1
-1 # # -1 -1
65 MX0109_CAT 74
-1 # # -1 -1
0 C . 5 2
1 G > 6 2
2 C > 7 2
3 G > 8 2
4 G > 9 2
5 G > 10 2
6 A > 11 2
7 T . 12 4
8 G . 13 4
9 G > 16 2
10 A > 17 2
11 G > 18 2
12 C > 19 2
13 A . 20 4
14 G . 21 4
15 T . 22 4
16 T . 23 4
17 C . 23 16
18 G . 24 4
19 G . 25 4
20 T . 26 4
21 A . 27 4
22 G < 19 2
23 C < 18 2
24 T < 17 2
25 C < 16 2
26 G . 29 4
27 T > 32 2
28 C > 33 2
29 G > 34 2
30 G > 35 2
31 G > 36 2
32 C . 37 4
33 T . 38 4
34 C . 39 4
35 A . 40 4
36 T . 41 4
37 A . 42 4
38 A . 43 4
39 C < 36 2
40 C < 35 2
41 C < 34 2
42 G < 33 2
43 A < 32 2
44 A . 45 4
45 G . 46 4
-1 - . 59 1
-1 - . 58 1
-1 - . 57 1
-1 - . 56 1
-1 - . 55 1
-1 - . 54 1
-1 - . 53 1
-1 - . 52 1
-1 - . 51 1
-1 - . 50 1
-1 - . 49 1
46 G . 61 4
47 T . 61 16
48 C . 62 4
49 G > 63 2
50 G > 64 2
51 T > 65 2
52 G > 66 2
53 G > 67 2
54 T . 68 4
55 T . 69 4
56 C . 70 4
57 A . 71 4
58 A . 72 4
59 A . 73 4
60 T . 74 4
61 C < 67 2
62 C < 66 2
63 G < 65 2
64 C < 64 2
65 C < 63 2
66 T < 11 2
67 C < 10 2
68 C < 9 2
69 C < 8 2
70 G < 7 2
71 C < 6 2
72 A . 5 2
73 A . 4 8
-1 - . 3 1
-1 - . 2 1
-1 - . 1 1
-1 # # -1 -1
65 MX0110_CAT 74
-1 # # -1 -1
0 C . 5 2
1 G > 6 2
2 C > 7 2
3 G > 8 2
4 G > 9 2
5 G > 10 2
6 A > 11 2
7 T . 12 4
8 G . 13 4
9 G > 16 2
10 A > 17 2
11 G > 18 2
12 C > 19 2
13 A . 20 4
14 G . 21 4
15 T . 22 4
16 T . 23 4
17 C . 23 16
18 G . 24 4
19 G . 25 4
20 T . 26 4
21 A . 27 4
22 G < 19 2
23 C < 18 2
24 T < 17 2
25 C < 16 2
26 G . 29 4
27 T > 32 2
28 C > 33 2
29 G > 34 2
30 G > 35 2
31 G > 36 2
32 C . 37 4
33 T . 38 4
34 C . 39 4
35 A . 40 4
36 T . 41 4
37 A . 42 4
38 A . 43 4
39 C < 36 2
40 C < 35 2
41 C < 34 2
42 G < 33 2
43 A < 32 2
44 A . 45 4
45 G . 46 4
-1 - . 59 1
-1 - . 58 1
-1 - . 57 1
-1 - . 56 1
-1 - . 55 1
-1 - . 54 1
-1 - . 53 1
-1 - . 52 1
-1 - . 51 1
-1 - . 50 1
-1 - . 49 1
46 G . 61 4
47 T . 61 16
48 C . 62 4
49 G > 63 2
50 G > 64 2
51 T > 65 2
52 G > 66 2
53 G > 67 2
54 T . 68 4
55 T . 69 4
56 C . 70 4
57 A . 71 4
58 A . 72 4
59 A . 73 4
60 T . 74 4
61 C < 67 2
62 C < 66 2
63 G < 65 2
64 C < 64 2
65 C < 63 2
66 T < 11 2
67 C < 10 2
68 C < 9 2
69 C < 8 2
70 G < 7 2
71 C < 6 2
72 A . 5 2
73 A . 4 8
-1 - . 3 1
-1 - . 2 1
-1 - . 1 1
-1 # # -1 -1
65 MX0111_CAT 74
-1 # # -1 -1
0 C . 5 2
1 G > 6 2
2 C > 7 2
3 G > 8 2
4 G > 9 2
5 G > 10 2
6 A > 11 2
7 T . 12 4
8 G . 13 4
9 G > 16 2
10 A > 17 2
11 G > 18 2
12 C > 19 2
13 A . 20 4
14 G . 21 4
15 T . 22 4
16 T . 23 4
17 C . 23 16
18 G . 24 4
19 G . 25 4
20 T . 26 4
21 A . 27 4
22 G < 19 2
23 C < 18 2
24 T < 17 2
25 C < 16 2
26 G . 29 4
27 T > 32 2
28 C > 33 2
29 G > 34 2
30 G > 35 2
31 G > 36 2
32 C . 37 4
33 T . 38 4
34 C . 39 4
35 A . 40 4
36 T . 41 4
37 A . 42 4
38 A . 43 4
39 C < 36 2
40 C < 35 2
41 C < 34 2
42 G < 33 2
43 A < 32 2
44 A . 45 4
45 G . 46 4
-1 - . 59 1
-1 - . 58 1
-1 - . 57 1
-1 - . 56 1
-1 - . 55 1
-1 - . 54 1
-1 - . 53 1
-1 - . 52 1
-1 - . 51 1
-1 - . 50 1
-1 - . 49 1
46 G . 61 4
47 T . 61 16
48 C . 62 4
49 G > 63 2
50 G > 64 2
51 T > 65 2
52 G > 66 2
53 G > 67 2
54 T . 68 4
55 T . 69 4
56 C . 70 4
57 A . 71 4
58 A . 72 4
59 A . 73 4
60 T . 74 4
61 C < 67 2
62 C < 66 2
63 G < 65 2
64 C < 64 2
65 C < 63 2
66 T < 11 2
67 C < 10 2
68 C < 9 2
69 C < 8 2
70 G < 7 2
71 C < 6 2
72 A . 5 2
73 A . 4 8
-1 - . 3 1
-1 - . 2 1
-1 - . 1 1
-1 # # -1 -1
65 MX0112_CAT 74
-1 # # -1 -1
0 C . 5 2
1 G > 6 2
2 C > 7 2
3 G > 8 2
4 G > 9 2
5 G > 10 2
6 A > 11 2
7 T . 12 4
8 G . 13 4
9 G > 16 2
10 A > 17 2
11 G > 18 2
12 C > 19 2
13 A . 20 4
14 G . 21 4
15 T . 22 4
16 T . 23 4
17 C . 23 16
18 G . 24 4
19 G . 25 4
20 T . 26 4
21 A . 27 4
22 G < 19 2
23 C < 18 2
24 T < 17 2
25 C < 16 2
26 G . 29 4
27 T > 32 2
28 C > 33 2
29 G > 34 2
30 G > 35 2
31 G > 36 2
32 C . 37 4
33 T . 38 4
34 C . 39 4
35 A . 40 4
36 T . 41 4
37 A . 42 4
38 A . 43 4
39 C < 36 2
40 C < 35 2
41 C < 34 2
42 G < 33 2
43 A < 32 2
44 A . 45 4
45 G . 46 4
-1 - . 59 1
-1 - . 58 1
-1 - . 57 1
-1 - . 56 1
-1 - . 55 1
-1 - . 54 1
-1 - . 53 1
-1 - . 52 1
-1 - . 51 1
-1 - . 50 1
-1 - . 49 1
46 G . 61 4
47 T . 61 16
48 C . 62 4
49 G > 63 2
50 G > 64 2
51 T > 65 2
52 G > 66 2
53 G > 67 2
54 T . 68 4
55 T . 69 4
56 C . 70 4
57 A . 71 4
58 A . 72 4
59 A . 73 4
60 T . 74 4
61 C < 67 2
62 C < 66 2
63 G < 65 2
64 C < 64 2
65 C < 63 2
66 T < 11 2
67 C < 10 2
68 C < 9 2
69 C < 8 2
70 G < 7 2
71 C < 6 2
72 A . 5 2
73 A . 4 8
-1 - . 3 1
-1 - . 2 1
-1 - . 1 1
-1 # # -1 -1
65 MX0113_CAT 74
-1 # # -1 -1
0 C . 5 2
1 G > 6 2
2 C > 7 2
3 G > 8 2
4 G > 9 2
5 G > 10 2
6 A > 11 2
7 T . 12 4
8 G . 13 4
9 G > 16 2
10 A > 17 2
11 G > 18 2
12 C > 19 2
13 A . 20 4
14 G . 21 4
15 T . 22 4
16 T . 23 4
17 C . 23 16
18 G . 24 4
19 G . 25 4
20 T . 26 4
21 A . 27 4
22 G < 19 2
23 C < 18 2
24 T < 17 2
25 C < 16 2
26 G . 29 4
27 T > 32 2
28 C > 33 2
29 G > 34 2
30 G > 35 2
31 G > 36 2
32 C . 37 4
33 T . 38 4
34 C . 39 4
35 A . 40 4
36 T . 41 4
37 A . 42 4
38 A . 43 4
39 C < 36 2
40 C < 35 2
41 C < 34 2
42 G < 33 2
43 A < 32 2
44 A . 45 4
45 G . 46 4
-1 - . 59 1
-1 - . 58 1
-1 - . 57 1
-1 - . 56 1
-1 - . 55 1
-1 - . 54 1
-1 - . 53 1
-1 - . 52 1
-1 - . 51 1
-1 - . 50 1
-1 - . 49 1
46 G . 61 4
47 T . 61 16
48 C . 62 4
49 G > 63 2
50 G > 64 2
51 T > 65 2
52 G > 66 2
53 G > 67 2
54 T . 68 4
55 T . 69 4
56 C . 70 4
57 A . 71 4
58 A . 72 4
59 A . 73 4
60 T . 74 4
61 C < 67 2
62 C < 66 2
63 G < 65 2
64 C < 64 2
65 C < 63 2
66 T < 11 2
67 C < 10 2
68 C < 9 2
69 C < 8 2
70 G < 7 2
71 C < 6 2
72 A . 5 2
73 A . 4 8
-1 - . 3 1
-1 - . 2 1
-1 - . 1 1
-1 # # -1 -1
65 MX0114_CAT 74
-1 # # -1 -1
0 C . 5 2
1 G > 6 2
2 C > 7 2
3 G > 8 2
4 G > 9 2
5 G > 10 2
6 A > 11 2
7 T . 12 4
8 G . 13 4
9 G > 16 2
10 A > 17 2
11 G > 18 2
12 C > 19 2
13 A . 20 4
14 G . 21 4
15 T . 22 4
16 T . 23 4
17 C . 23 16
18 G . 24 4
19 G . 25 4
20 T . 26 4
21 A . 27 4
22 G < 19 2
23 C < 18 2
24 T < 17 2
25 C < 16 2
26 G . 29 4
27 T > 32 2
28 C > 33 2
29 G > 34 2
30 G > 35 2
31 G > 36 2
32 C . 37 4
33 T . 38 4
34 C . 39 4
35 A . 40 4
36 T . 41 4
37 A . 42 4
38 A . 43 4
39 C < 36 2
40 C < 35 2
41 C < 34 2
42 G < 33 2
43 A < 32 2
44 A . 45 4
45 G . 46 4
-1 - . 59 1
-1 - . 58 1
-1 - . 57 1
-1 - . 56 1
-1 - . 55 1
-1 - . 54 1
-1 - . 53 1
-1 - . 52 1
-1 - . 51 1
-1 - . 50 1
-1 - . 49 1
46 G . 61 4
47 T . 61 16
48 C . 62 4
49 G > 63 2
50 G > 64 2
51 T > 65 2
52 G > 66 2
53 G > 67 2
54 T . 68 4
55 T . 69 4
56 C . 70 4
57 A . 71 4
58 A . 72 4
59 A . 73 4
60 T . 74 4
61 C < 67 2
62 C < 66 2
63 G < 65 2
64 C < 64 2
65 C < 63 2
66 T < 11 2
67 C < 10 2
68 C < 9 2
69 C < 8 2
70 G < 7 2
71 C < 6 2
72 A . 5 2
73 A . 4 8
-1 - . 3 1
-1 - . 2 1
-1 - . 1 1
-1 # # -1 -1
65 MX0115_CAT 74
-1 # # -1 -1
0 C . 5 2
1 G > 6 2
2 C > 7 2
3 G > 8 2
4 G > 9 2
5 G > 10 2
6 A > 11 2
7 T . 12 4
8 G . 13 4
9 G > 16 2
10 A > 17 2
11 G > 18 2
12 C > 19 2
13 A . 20 4
14 G . 21 4
15 T . 22 4
16 T . 23 4
17 C . 23 16
18 G . 24 4
19 G . 25 4
20 T . 26 4
21 A . 27 4
22 G < 19 2
23 C < 18 2
24 T < 17 2
25 C < 16 2
26 G . 29 4
27 T > 32 2
28 C > 33 2
29 G > 34 2
30 G > 35 2
31 G > 36 2
32 C . 37 4
33 T . 38 4
34 C . 39 4
35 A . 40 4
36 T . 41 4
37 A . 42 4
38 A . 43 4
39 C < 36 2
40 C < 35 2
41 C < 34 2
42 G < 33 2
43 A < 32 2
44 A . 45 4
45 G . 46 4
-1 - . 59 1
-1 - . 58 1
-1 - . 57 1
-1 - . 56 1
-1 - . 55 1
-1 - . 54 1
-1 - . 53 1
-1 - . 52 1
-1 - . 51 1
-1 - . 50 1
-1 - . 49 1
46 G . 61 4
47 T . 61 16
48 C . 62 4
49 G > 63 2
50 G > 64 2
51 T > 65 2
52 G > 66 2
53 G > 67 2
54 T . 68 4
55 T . 69 4
56 C . 70 4
57 A . 71 4
58 A . 72 4
59 A . 73 4
60 T . 74 4
61 C < 67 2
62 C < 66 2
63 G < 65 2
64 C < 64 2
65 C < 63 2
66 T < 11 2
67 C < 10 2
68 C < 9 2
69 C < 8 2
70 G < 7 2
71 C < 6 2
72 A . 5 2
73 A . 4 8
-1 - . 3 1
-1 - . 2 1
-1 - . 1 1
-1 # # -1 -1
65 MX0116_CAT 74
-1 # # -1 -1
0 C . 5 2
1 G > 6 2
2 C > 7 2
3 G > 8 2
4 G > 9 2
5 G > 10 2
6 A > 11 2
7 T . 12 4
8 G . 13 4
9 G > 16 2
10 A > 17 2
11 G > 18 2
12 C > 19 2
13 A . 20 4
14 G . 21 4
15 T . 22 4
16 T . 23 4
17 C . 23 16
18 G . 24 4
19 G . 25 4
20 T . 26 4
21 A . 27 4
22 G < 19 2
23 C < 18 2
24 T < 17 2
25 C < 16 2
26 G . 29 4
27 T > 32 2
28 C > 33 2
29 G > 34 2
30 G > 35 2
31 G > 36 2
32 C . 37 4
33 T . 38 4
34 C . 39 4
35 A . 40 4
36 T . 41 4
37 A . 42 4
38 A . 43 4
39 C < 36 2
40 C < 35 2
41 C < 34 2
42 G < 33 2
43 A < 32 2
44 A . 45 4
45 G . 46 4
-1 - . 59 1
-1 - . 58 1
-1 - . 57 1
-1 - . 56 1
-1 - . 55 1
-1 - . 54 1
-1 - . 53 1
-1 - . 52 1
-1 - . 51 1
-1 - . 50 1
-1 - . 49 1
46 G . 61 4
47 T . 61 16
48 C . 62 4
49 G > 63 2
50 G > 64 2
51 T > 65 2
52 G > 66 2
53 G > 67 2
54 T . 68 4
55 T . 69 4
56 C . 70 4
57 A . 71 4
58 A . 72 4
59 A . 73 4
60 T . 74 4
61 C < 67 2
62 C < 66 2
63 G < 65 2
64 C < 64 2
65 C < 63 2
66 T < 11 2
67 C < 10 2
68 C < 9 2
69 C < 8 2
70 G < 7 2
71 C < 6 2
72 A . 5 2
73 A . 4 8
-1 - . 3 1
-1 - . 2 1
-1 - . 1 1
-1 # # -1 -1
65 MX0117_CAT 74
-1 # # -1 -1
0 C . 5 2
1 G > 6 2
2 C > 7 2
3 G > 8 2
4 G > 9 2
5 G > 10 2
6 A > 11 2
7 T . 12 4
8 G . 13 4
9 G > 16 2
10 A > 17 2
11 G > 18 2
12 C > 19 2
13 A . 20 4
14 G . 21 4
15 T . 22 4
16 T . 23 4
17 C . 23 16
18 G . 24 4
19 G . 25 4
20 T . 26 4
21 A . 27 4
22 G < 19 2
23 C < 18 2
24 T < 17 2
25 C < 16 2
26 G . 29 4
27 T > 32 2
28 C > 33 2
29 G > 34 2
30 G > 35 2
31 G > 36 2
32 C . 37 4
33 T . 38 4
34 C . 39 4
35 A . 40 4
36 T . 41 4
37 A . 42 4
38 A . 43 4
39 C < 36 2
40 C < 35 2
41 C < 34 2
42 G < 33 2
43 A < 32 2
44 A . 45 4
45 G . 46 4
-1 - . 59 1
-1 - . 58 1
-1 - . 57 1
-1 - . 56 1
-1 - . 55 1
-1 - . 54 1
-1 - . 53 1
-1 - . 52 1
-1 - . 51 1
-1 - . 50 1
-1 - . 49 1
46 G . 61 4
47 T . 61 16
48 C . 62 4
49 G > 63 2
50 G > 64 2
51 T > 65 2
52 G > 66 2
53 G > 67 2
54 T . 68 4
55 T . 69 4
56 C . 70 4
57 A . 71 4
58 A . 72 4
59 A . 73 4
60 T . 74 4
61 C < 67 2
62 C < 66 2
63 G < 65 2
64 C < 64 2
65 C < 63 2
66 T < 11 2
67 C < 10 2
68 C < 9 2
69 C < 8 2
70 G < 7 2
71 C < 6 2
72 A . 5 2
73 A . 4 8
-1 - . 3 1
-1 - . 2 1
-1 - . 1 1
-1 # # -1 -1
65 MX0118_CAT 74
-1 # # -1 -1
0 C . 5 2
1 G > 6 2
2 C > 7 2
3 G > 8 2
4 G > 9 2
5 G > 10 2
6 A > 11 2
7 T . 12 4
8 G . 13 4
9 G > 16 2
10 A > 17 2
11 G > 18 2
12 C > 19 2
13 A . 20 4
14 G . 21 4
15 T . 22 4
16 T . 23 4
17 C . 23 16
18 G . 24 4
19 G . 25 4
20 T . 26 4
21 A . 27 4
22 G < 19 2
23 C < 18 2
24 T < 17 2
25 C < 16 2
26 G . 29 4
27 T > 32 2
28 C > 33 2
29 G > 34 2
30 G > 35 2
31 G > 36 2
32 C . 37 4
33 T . 38 4
34 C . 39 4
35 A . 40 4
36 T . 41 4
37 A . 42 4
38 A . 43 4
39 C < 36 2
40 C < 35 2
41 C < 34 2
42 G < 33 2
43 A < 32 2
44 A . 45 4
45 G . 46 4
-1 - . 59 1
-1 - . 58 1
-1 - . 57 1
-1 - . 56 1
-1 - . 55 1
-1 - . 54 1
-1 - . 53 1
-1 - . 52 1
-1 - . 51 1
-1 - . 50 1
-1 - . 49 1
46 G . 61 4
47 T . 61 16
48 C . 62 4
49 G > 63 2
50 G > 64 2
51 T > 65 2
52 G > 66 2
53 G > 67 2
54 T . 68 4
55 T . 69 4
56 C . 70 4
57 A . 71 4
58 A . 72 4
59 A . 73 4
60 T . 74 4
61 C < 67 2
62 C < 66 2
63 G < 65 2
64 C < 64 2
65 C < 63 2
66 T < 11 2
67 C < 10 2
68 C < 9 2
69 C < 8 2
70 G < 7 2
71 C < 6 2
72 A . 5 2
73 A . 4 8
-1 - . 3 1
-1 - . 2 1
-1 - . 1 1
-1 # # -1 -1
65 MX0119_CAT 74
-1 # # -1 -1
0 C . 5 2
1 G > 6 2
2 C > 7 2
3 G > 8 2
4 G > 9 2
5 G > 10 2
6 A > 11 2
7 T . 12 4
8 G . 13 4
9 G > 16 2
10 A > 17 2
11 G > 18 2
12 C > 19 2
13 A . 20 4
14 G . 21 4
15 T . 22 4
16 T . 23 4
17 C . 23 16
18 G . 24 4
19 G . 25 4
20 T . 26 4
21 A . 27 4
22 G < 19 2
23 C < 18 2
24 T < 17 2
25 C < 16 2
26 G . 29 4
27 T > 32 2
28 C > 33 2
29 G > 34 2
30 G > 35 2
31 G > 36 2
32 C . 37 4
33 T . 38 4
34 C . 39 4
35 A . 40 4
36 T . 41 4
37 A . 42 4
38 A . 43 4
39 C < 36 2
40 C < 35 2
41 C < 34 2
42 G < 33 2
43 A < 32 2
44 A . 45 4
45 G . 46 4
-1 - . 59 1
-1 - . 58 1
-1 - . 57 1
-1 - . 56 1
-1 - . 55 1
-1 - . 54 1
-1 - . 53 1
-1 - . 52 1
-1 - . 51 1
-1 - . 50 1
-1 - . 49 1
46 G . 61 4
47 T . 61 16
48 C . 62 4
49 G > 63 2
50 G > 64 2
51 T > 65 2
52 G > 66 2
53 G > 67 2
54 T . 68 4
55 T . 69 4
56 C . 70 4
57 A . 71 4
58 A . 72 4
59 A . 73 4
60 T . 74 4
61 C < 67 2
62 C < 66 2
63 G < 65 2
64 C < 64 2
65 C < 63 2
66 T < 11 2
67 C < 10 2
68 C < 9 2
69 C < 8 2
70 G < 7 2
71 C < 6 2
72 A . 5 2
73 A . 4 8
-1 - . 3 1
-1 - . 2 1
-1 - . 1 1
-1 # # -1 -1
65 MX0120_CAT 74
-1 # # -1 -1
0 C . 5 2
1 G > 6 2
2 C > 7 2
3 G > 8 2
4 G > 9 2
5 G > 10 2
6 A > 11 2
7 T . 12 4
8 G . 13 4
9 G > 16 2
10 A > 17 2
11 G > 18 2
12 C > 19 2
13 A . 20 4
14 G . 21 4
15 T . 22 4
16 T . 23 4
17 C . 23 16
18 G . 24 4
19 G . 25 4
20 T . 26 4
21 A . 27 4
22 G < 19 2
23 C < 18 2
24 T < 17 2
25 C < 16 2
26 G . 29 4
27 T > 32 2
28 C > 33 2
29 G > 34 2
30 G > 35 2
31 G > 36 2
32 C . 37 4
33 T . 38 4
34 C . 39 4
35 A . 40 4
36 T . 41 4
37 A . 42 4
38 A . 43 4
39 C < 36 2
40 C < 35 2
41 C < 34 2
42 G < 33 2
43 A < 32 2
44 A . 45 4
45 G . 46 4
-1 - . 59 1
-1 - . 58 1
-1 - . 57 1
-1 - . 56 1
-1 - . 55 1
-1 - . 54 1
-1 - . 53 1
-1 - . 52 1
-1 - . 51 1
-1 - . 50 1
-1 - . 49 1
46 G . 61 4
47 T . 61 16
48 C . 62 4
49 G > 63 2
50 G > 64 2
51 T > 65 2
52 G > 66 2
53 G > 67 2
54 T . 68 4
55 T . 69 4
56 C . 70 4
57 A . 71 4
58 A . 72 4
59 A . 73 4
60 T . 74 4
61 C < 67 2
62 C < 66 2
63 G < 65 2
64 C < 64 2
65 C < 63 2
66 T < 11 2
67 C < 10 2
68 C < 9 2
69 C < 8 2
70 G < 7 2
71 C < 6 2
72 A . 5 2
73 A . 4 8
-1 - . 3 1
-1 - . 2 1
-1 - . 1 1
-1 # # -1 -1
65 MX0121_CAT 74
-1 # # -1 -1
0 C . 5 2
1 G > 6 2
2 C > 7 2
3 G > 8 2
4 G > 9 2
5 G > 10 2
6 A > 11 2
7 T . 12 4
8 G . 13 4
9 G > 16 2
10 A > 17 2
11 G > 18 2
12 C > 19 2
13 A . 20 4
14 G . 21 4
15 T . 22 4
16 T . 23 4
17 C . 23 16
18 G . 24 4
19 G . 25 4
20 T . 26 4
21 A . 27 4
22 G < 19 2
23 C < 18 2
24 T < 17 2
25 C < 16 2
26 G . 29 4
27 T > 32 2
28 C > 33 2
29 G > 34 2
30 G > 35 2
31 G > 36 2
32 C . 37 4
33 T . 38 4
34 C . 39 4
35 A . 40 4
36 T . 41 4
37 A . 42 4
38 A . 43 4
39 C < 36 2
40 C < 35 2
41 C < 34 2
42 G < 33 2
43 A < 32 2
44 A . 45 4
45 G . 46 4
-1 - . 59 1
-1 - . 58 1
-1 - . 57 1
-1 - . 56 1
-1 - . 55 1
-1 - . 54 1
-1 - . 53 1
-1 - . 52 1
-1 - . 51 1
-1 - . 50 1
-1 - . 49 1
46 G . 61 4
47 T . 61 16
48 C . 62 4
49 G > 63 2
50 G > 64 2
51 T > 65 2
52 G > 66 2
53 G > 67 2
54 T . 68 4
55 T . 69 4
56 C . 70 4
57 A . 71 4
58 A . 72 4
59 A . 73 4
60 T . 74 4
61 C < 67 2
62 C < 66 2
63 G < 65 2
64 C < 64 2
65 C < 63 2
66 T < 11 2
67 C < 10 2
68 C < 9 2
69 C < 8 2
70 G < 7 2
71 C < 6 2
72 A . 5 2
73 A . 4 8
-1 - . 3 1
-1 - . 2 1
-1 - . 1 1
-1 # # -1 -1
65 MX0122_CAT 74
-1 # # -1 -1
0 C . 5 2
1 G > 6 2
2 C > 7 2
3 G > 8 2
4 G > 9 2
5 G > 10 2
6 A > 11 2
7 T . 12 4
8 G . 13 4
9 G > 16 2
10 A > 17 2
11 G > 18 2
12 C > 19 2
13 A . 20 4
14 G . 21 4
15 T . 22 4
16 T . 23 4
17 C . 23 16
18 G . 24 4
19 G . 25 4
20 T . 26 4
21 A . 27 4
22 G < 19 2
23 C < 18 2
24 T < 17 2
25 C < 16 2
26 G . 29 4
27 T > 32 2
28 C > 33 2
29 G > 34 2
30 G > 35 2
31 G > 36 2
32 C . 37 4
33 T . 38 4
34 C . 39 4
35 A . 40 4
36 T . 41 4
37 A . 42 4
38 A . 43 4
39 C < 36 2
40 C < 35 2
41 C < 34 2
42 G < 33 2
43 A < 32 2
44 A . 45 4
45 G . 46 4
-1 - . 59 1
-1 - . 58 1
-1 - . 57 1
-1 - . 56 1
-1 - . 55 1
-1 - . 54 1
-1 - . 53 1
-1 - . 52 1
-1 - . 51 1
-1 - . 50 1
-1 - . 49 1
46 G . 61 4
47 T . 61 16
48 C . 62 4
49 G > 63 2
50 G > 64 2
51 T > 65 2
52 G > 66 2
53 G > 67 2
54 T . 68 4
55 T . 69 4
56 C . 70 4
57 A . 71 4
58 A . 72 4
59 A . 73 4
60 T . 74 4
61 C < 67 2
62 C < 66 2
63 G < 65 2
64 C < 64 2
65 C < 63 2
66 T < 11 2
67 C < 10 2
68 C < 9 2
69 C < 8 2
70 G < 7 2
71 C < 6 2
72 A . 5 2
73 A . 4 8
-1 - . 3 1
-1 - . 2 1
-1 - . 1 1
-1 # # -1 -1
65 MX0123_CAT 77
-1 # # -1 -1
0 C . 5 2
1 G > 6 2
2 C > 7 2
3 G > 8 2
4 G > 9 2
5 G > 10 2
6 G > 11 2
7 T . 12 4
8 G . 13 4
9 G > 16 2
10 A > 17 2
11 G > 18 2
12 C > 19 2
13 A . 20 4
14 G . 21 4
15 T . 22 4
16 C . 23 4
17 T . 23 16
18 G . 24 4
19 G . 25 4
20 T . 26 4
21 A . 27 4
22 G < 19 2
23 C < 18 2
24 T < 17 2
25 C < 16 2
26 G . 29 4
27 T > 32 2
28 C > 33 2
29 G > 34 2
30 G > 35 2
31 G > 36 2
32 C . 37 4
33 T . 38 4
34 C . 39 4
35 A . 40 4
36 T . 41 4
37 A . 42 4
38 A . 43 4
39 C < 36 2
40 C < 35 2
41 C < 34 2
42 G < 33 2
43 A < 32 2
44 A . 45 4
45 G . 46 4
-1 - . 59 1
-1 - . 58 1
-1 - . 57 1
-1 - . 56 1
-1 - . 55 1
-1 - . 54 1
-1 - . 53 1
-1 - . 52 1
-1 - . 51 1
-1 - . 50 1
-1 - . 49 1
46 G . 61 4
47 T . 61 16
48 C . 62 4
49 G > 63 2
50 C > 64 2
51 A > 65 2
52 G > 66 2
53 G > 67 2
54 T . 68 4
55 T . 69 4
56 C . 70 4
57 A . 71 4
58 A . 72 4
59 A . 73 4
60 T . 74 4
61 C < 67 2
62 C < 66 2
63 T < 65 2
64 G < 64 2
65 T < 63 2
66 C < 11 2
67 C < 10 2
68 C < 9 2
69 C < 8 2
70 G < 7 2
71 C < 6 2
72 A . 5 2
73 A . 4 8
74 C . 3 8
75 C . 2 8
76 A . 1 8
-1 # # -1 -1
65 MX0124_CAT 77
-1 # # -1 -1
0 C . 5 2
1 G > 6 2
2 C > 7 2
3 G > 8 2
4 G > 9 2
5 G > 10 2
6 G > 11 2
7 T . 12 4
8 G . 13 4
9 G > 16 2
10 A > 17 2
11 G > 18 2
12 C > 19 2
13 A . 20 4
14 G . 21 4
15 C . 22 4
16 A . 23 4
17 C . 23 16
18 G . 24 4
19 G . 25 4
20 T . 26 4
21 A . 27 4
22 G < 19 2
23 C < 18 2
24 T < 17 2
25 C < 16 2
26 G . 29 4
27 T > 32 2
28 C > 33 2
29 G > 34 2
30 G > 35 2
31 G > 36 2
32 C . 37 4
33 T . 38 4
34 C . 39 4
35 A . 40 4
36 T . 41 4
37 A . 42 4
38 A . 43 4
39 C < 36 2
40 C < 35 2
41 C < 34 2
42 G < 33 2
43 A < 32 2
44 A . 45 4
45 G . 46 4
-1 - . 59 1
-1 - . 58 1
-1 - . 57 1
-1 - . 56 1
-1 - . 55 1
-1 - . 54 1
-1 - . 53 1
-1 - . 52 1
-1 - . 51 1
-1 - . 50 1
-1 - . 49 1
46 G . 61 4
47 T . 61 16
48 C . 62 4
49 G > 63 2
50 C > 64 2
51 A > 65 2
52 G > 66 2
53 G > 67 2
54 T . 68 4
55 T . 69 4
56 C . 70 4
57 A . 71 4
58 A . 72 4
59 A . 73 4
60 T . 74 4
61 C < 67 2
62 C < 66 2
63 T < 65 2
64 G < 64 2
65 T < 63 2
66 C < 11 2
67 C < 10 2
68 C < 9 2
69 C < 8 2
70 G < 7 2
71 C < 6 2
72 A . 5 2
73 A . 4 8
74 C . 3 8
75 C . 2 8
76 A . 1 8
-1 # # -1 -1
65 MX0125_CAT 77
-1 # # -1 -1
0 C . 5 2
1 G > 6 2
2 C > 7 2
3 G > 8 2
4 G > 9 2
5 G > 10 2
6 G > 11 2
7 T . 12 4
8 G . 13 4
9 G > 16 2
10 A > 17 2
11 G > 18 2
12 C > 19 2
13 A . 20 4
14 G . 21 4
15 C . 22 4
16 A . 23 4
17 C . 24 4
18 G . 25 4
19 T . 26 4
20 T . 26 16
21 A . 27 4
22 G < 19 2
23 C < 18 2
24 T < 17 2
25 C < 16 2
26 G . 29 4
27 T > 32 2
28 C > 33 2
29 G > 34 2
30 G > 35 2
31 G > 36 2
32 C . 37 4
33 T . 38 4
34 C . 39 4
35 A . 40 4
36 T . 41 4
37 A . 42 4
38 A . 43 4
39 C < 36 2
40 C < 35 2
41 C < 34 2
42 G < 33 2
43 A < 32 2
44 A . 45 4
45 G . 46 4
-1 - . 59 1
-1 - . 58 1
-1 - . 57 1
-1 - . 56 1
-1 - . 55 1
-1 - . 54 1
-1 - . 53 1
-1 - . 52 1
-1 - . 51 1
-1 - . 50 1
-1 - . 49 1
46 G . 61 4
47 T . 61 16
48 C . 62 4
49 G > 63 2
50 C > 64 2
51 A > 65 2
52 G > 66 2
53 G > 67 2
54 T . 68 4
55 T . 69 4
56 C . 70 4
57 A . 71 4
58 A . 72 4
59 A . 73 4
60 T . 74 4
61 C < 67 2
62 C < 66 2
63 T < 65 2
64 G < 64 2
65 T < 63 2
66 C < 11 2
67 C < 10 2
68 C < 9 2
69 C < 8 2
70 G < 7 2
71 C < 6 2
72 A . 5 2
73 A . 4 8
74 C . 3 8
75 C . 2 8
76 A . 1 8
-1 # # -1 -1
65 MX0126_CAT 77
-1 # # -1 -1
0 C . 5 2
1 G > 6 2
2 C > 7 2
3 G > 8 2
4 G > 9 2
5 G > 10 2
6 G > 11 2
7 T . 12 4
8 G . 13 4
9 G > 16 2
10 A > 17 2
11 G > 18 2
12 C > 19 2
13 A . 20 4
14 G . 21 4
15 C . 22 4
16 A . 23 4
17 C . 23 16
18 G . 24 4
19 G . 25 4
20 T . 26 4
21 A . 27 4
22 G < 19 2
23 C < 18 2
24 T < 17 2
25 C < 16 2
26 G . 29 4
27 T > 32 2
28 C > 33 2
29 G > 34 2
30 G > 35 2
31 G > 36 2
32 C . 37 4
33 T . 38 4
34 C . 39 4
35 A . 40 4
36 T . 41 4
37 A . 42 4
38 A . 43 4
39 C < 36 2
40 C < 35 2
41 C < 34 2
42 G < 33 2
43 A < 32 2
44 A . 45 4
45 G . 46 4
-1 - . 59 1
-1 - . 58 1
-1 - . 57 1
-1 - . 56 1
-1 - . 55 1
-1 - . 54 1
-1 - . 53 1
-1 - . 52 1
-1 - . 51 1
-1 - . 50 1
-1 - . 49 1
46 G . 61 4
47 T . 61 16
48 C . 62 4
49 G > 63 2
50 C > 64 2
51 A > 65 2
52 G > 66 2
53 G > 67 2
54 T . 68 4
55 T . 69 4
56 C . 70 4
57 A . 71 4
58 A . 72 4
59 A . 73 4
60 T . 74 4
61 C < 67 2
62 C < 66 2
63 T < 65 2
64 G < 64 2
65 T < 63 2
66 C < 11 2
67 C < 10 2
68 C < 9 2
69 C < 8 2
70 G < 7 2
71 C < 6 2
72 A . 5 2
73 A . 4 8
74 C . 3 8
75 C . 2 8
76 A . 1 8
-1 # # -1 -1
65 MX0127_CAT 78
-1 # # -1 -1
0 C . 5 2
1 G > 6 2
2 C > 7 2
3 G > 8 2
4 G > 9 2
5 G > 10 2
6 G > 11 2
7 T . 12 4
8 G . 13 4
9 G > 16 2
10 A > 17 2
11 G > 18 2
12 C > 19 2
13 A . 20 4
14 G . 21 4
15 C . 22 4
16 A . 23 4
17 C . 23 16
18 G . 24 4
19 G . 25 4
20 T . 26 4
21 A . 27 4
22 G < 19 2
23 C < 18 2
24 T < 17 2
25 C < 16 2
26 G . 29 4
27 T > 32 2
28 C > 33 2
29 G > 34 2
30 G > 35 2
31 G > 36 2
32 C . 37 4
33 T . 38 4
34 C . 39 4
35 A . 40 4
36 T . 41 4
37 A . 42 4
38 A . 43 4
39 C . 43 16
40 C < 36 2
41 C < 35 2
42 C < 34 2
43 G < 33 2
44 A < 32 2
45 A . 45 4
46 G . 46 4
-1 - . 59 1
-1 - . 58 1
-1 - . 57 1
-1 - . 56 1
-1 - . 55 1
-1 - . 54 1
-1 - . 53 1
-1 - . 52 1
-1 - . 51 1
-1 - . 50 1
-1 - . 49 1
47 G . 61 4
48 T . 61 16
49 C . 62 4
50 G > 63 2
51 C > 64 2
52 A > 65 2
53 G > 66 2
54 G > 67 2
55 T . 68 4
56 T . 69 4
57 C . 70 4
58 A . 71 4
59 A . 72 4
60 A . 73 4
61 T . 74 4
62 C < 67 2
63 C < 66 2
64 T < 65 2
65 G < 64 2
66 T < 63 2
67 C < 11 2
68 C < 10 2
69 C < 9 2
70 C < 8 2
71 G < 7 2
72 C < 6 2
73 A . 5 2
74 A . 4 8
75 C . 3 8
76 C . 2 8
77 A . 1 8
-1 # # -1 -1
65 MX0128_CAT 77
-1 # # -1 -1
0 C . 5 2
1 G > 6 2
2 C > 7 2
3 G > 8 2
4 G > 9 2
5 G > 10 2
6 G > 11 2
7 T . 12 4
8 G . 13 4
9 G > 16 2
10 A > 17 2
11 G > 18 2
12 C > 19 2
13 A . 20 4
14 G . 21 4
15 T . 22 4
16 C . 23 4
17 T . 23 16
18 G . 24 4
19 G . 25 4
20 T . 26 4
21 A . 27 4
22 G < 19 2
23 C < 18 2
24 T < 17 2
25 C < 16 2
26 G . 29 4
27 T > 32 2
28 C > 33 2
29 G > 34 2
30 G > 35 2
31 G > 36 2
32 C . 37 4
33 T . 38 4
34 C . 39 4
35 A . 40 4
36 T . 41 4
37 A . 42 4
38 A . 43 4
39 C < 36 2
40 C < 35 2
41 C < 34 2
42 G < 33 2
43 A < 32 2
44 A . 45 4
45 G . 46 4
-1 - . 59 1
-1 - . 58 1
-1 - . 57 1
-1 - . 56 1
-1 - . 55 1
-1 - . 54 1
-1 - . 53 1
-1 - . 52 1
-1 - . 51 1
-1 - . 50 1
-1 - . 49 1
46 G . 61 4
47 T . 61 16
48 C . 62 4
49 G > 63 2
50 C > 64 2
51 A > 65 2
52 G > 66 2
53 G > 67 2
54 T . 68 4
55 T . 69 4
56 C . 70 4
57 A . 71 4
58 A . 72 4
59 A . 73 4
60 T . 74 4
61 C < 67 2
62 C < 66 2
63 T < 65 2
64 G < 64 2
65 T < 63 2
66 C < 11 2
67 C < 10 2
68 C < 9 2
69 C < 8 2
70 G < 7 2
71 C < 6 2
72 A . 5 2
73 A . 4 8
74 C . 3 8
75 C . 2 8
76 A . 1 8
-1 # # -1 -1
65 MX0129_CAT 77
-1 # # -1 -1
0 C . 5 2
1 G > 6 2
2 C > 7 2
3 G > 8 2
4 G > 9 2
5 G > 10 2
6 G > 11 2
7 T . 12 4
8 G . 13 4
9 G > 16 2
10 A > 17 2
11 G > 18 2
12 C > 19 2
13 A . 20 4
14 G . 21 4
15 C . 22 4
16 A . 23 4
17 C . 23 16
18 G . 24 4
19 G . 25 4
20 T . 26 4
21 A . 27 4
22 G < 19 2
23 C < 18 2
24 T < 17 2
25 C < 16 2
26 G . 29 4
27 T > 32 2
28 C > 33 2
29 G > 34 2
30 G > 35 2
31 G > 36 2
32 C . 37 4
33 T . 38 4
34 C . 39 4
35 A . 40 4
36 T . 41 4
37 A . 42 4
38 A . 43 4
39 C < 36 2
40 C < 35 2
41 C < 34 2
42 G < 33 2
43 A < 32 2
44 A . 45 4
45 G . 46 4
-1 - . 59 1
-1 - . 58 1
-1 - . 57 1
-1 - . 56 1
-1 - . 55 1
-1 - . 54 1
-1 - . 53 1
-1 - . 52 1
-1 - . 51 1
-1 - . 50 1
-1 - . 49 1
46 G . 61 4
47 T . 61 16
48 C . 62 4
49 G > 63 2
50 C > 64 2
51 A > 65 2
52 G > 66 2
53 G > 67 2
54 T . 68 4
55 T . 69 4
56 C . 70 4
57 A . 71 4
58 A . 72 4
59 A . 73 4
60 T . 74 4
61 C < 67 2
62 C < 66 2
63 T < 65 2
64 G < 64 2
65 T < 63 2
66 C < 11 2
67 C < 10 2
68 C < 9 2
69 C < 8 2
70 G < 7 2
71 C < 6 2
72 A . 5 2
73 A . 4 8
74 C . 3 8
75 C . 2 8
76 A . 1 8
-1 # # -1 -1
65 MX0130_CAT 77
-1 # # -1 -1
0 C . 5 2
1 G > 6 2
2 C > 7 2
3 G > 8 2
4 G > 9 2
5 G > 10 2
6 G > 11 2
7 T . 12 4
8 G . 13 4
9 G > 16 2
10 A > 17 2
11 G > 18 2
12 C > 19 2
13 A . 20 4
14 G . 21 4
15 C . 22 4
16 A . 23 4
17 C . 23 16
18 G . 24 4
19 G . 25 4
20 T . 26 4
21 A . 27 4
22 G < 19 2
23 C < 18 2
24 T < 17 2
25 C < 16 2
26 G . 29 4
27 T > 32 2
28 C > 33 2
29 G > 34 2
30 G > 35 2
31 G > 36 2
32 C . 37 4
33 T . 38 4
34 C . 39 4
35 A . 40 4
36 T . 41 4
37 A . 42 4
38 A . 43 4
39 C < 36 2
40 C < 35 2
41 C < 34 2
42 G < 33 2
43 A < 32 2
44 A . 45 4
45 G . 46 4
-1 - . 59 1
-1 - . 58 1
-1 - . 57 1
-1 - . 56 1
-1 - . 55 1
-1 - . 54 1
-1 - . 53 1
-1 - . 52 1
-1 - . 51 1
-1 - . 50 1
-1 - . 49 1
46 G . 61 4
47 T . 61 16
48 C . 62 4
49 G > 63 2
50 C > 64 2
51 A > 65 2
52 G > 66 2
53 G > 67 2
54 T . 68 4
55 T . 69 4
56 C . 70 4
57 A . 71 4
58 A . 72 4
59 A . 73 4
60 T . 74 4
61 C < 67 2
62 C < 66 2
63 T < 65 2
64 G < 64 2
65 T < 63 2
66 C < 11 2
67 C < 10 2
68 C < 9 2
69 C < 8 2
70 G < 7 2
71 C < 6 2
72 A . 5 2
73 A . 4 8
74 C . 3 8
75 C . 2 8
76 A . 1 8
-1 # # -1 -1
65 MX0131_CAT 77
-1 # # -1 -1
0 C . 5 2
1 G > 6 2
2 C > 7 2
3 G > 8 2
4 G > 9 2
5 G > 10 2
6 G > 11 2
7 T . 12 4
8 G . 13 4
9 G > 16 2
10 A > 17 2
11 G > 18 2
12 C > 19 2
13 A . 20 4
14 G . 21 4
15 C . 22 4
16 A . 23 4
17 C . 23 16
18 G . 24 4
19 G . 25 4
20 T . 26 4
21 A . 27 4
22 G < 19 2
23 C < 18 2
24 T < 17 2
25 C < 16 2
26 G . 29 4
27 T > 32 2
28 C > 33 2
29 G > 34 2
30 G > 35 2
31 G > 36 2
32 C . 37 4
33 T . 38 4
34 C . 39 4
35 A . 40 4
36 T . 41 4
37 A . 42 4
38 A . 43 4
39 C < 36 2
40 C < 35 2
41 C < 34 2
42 G < 33 2
43 A < 32 2
44 A . 45 4
45 G . 46 4
-1 - . 59 1
-1 - . 58 1
-1 - . 57 1
-1 - . 56 1
-1 - . 55 1
-1 - . 54 1
-1 - . 53 1
-1 - . 52 1
-1 - . 51 1
-1 - . 50 1
-1 - . 49 1
46 G . 61 4
47 T . 61 16
48 C . 62 4
49 G > 63 2
50 C > 64 2
51 A > 65 2
52 G > 66 2
53 G > 67 2
54 T . 68 4
55 T . 69 4
56 C . 70 4
57 A . 71 4
58 A . 72 4
59 A . 73 4
60 T . 74 4
61 C < 67 2
62 C < 66 2
63 T < 65 2
64 G < 64 2
65 T < 63 2
66 C < 11 2
67 C < 10 2
68 C < 9 2
69 C < 8 2
70 G < 7 2
71 C < 6 2
72 A . 5 2
73 A . 4 8
74 C . 3 8
75 C . 2 8
76 A . 1 8
-1 # # -1 -1
65 MX0132_CAT 77
-1 # # -1 -1
0 C . 5 2
1 G > 6 2
2 C > 7 2
3 G > 8 2
4 G > 9 2
5 G > 10 2
6 G > 11 2
7 T . 12 4
8 G . 13 4
9 G > 16 2
10 A > 17 2
11 G > 18 2
12 C > 19 2
13 A . 20 4
14 G . 21 4
15 C . 22 4
16 A . 23 4
17 C . 23 16
18 G . 24 4
19 G . 25 4
20 T . 26 4
21 A . 27 4
22 G < 19 2
23 C < 18 2
24 T < 17 2
25 C < 16 2
26 G . 29 4
27 T > 32 2
28 C > 33 2
29 G > 34 2
30 G > 35 2
31 G > 36 2
32 C . 37 4
33 T . 38 4
34 C . 39 4
35 A . 40 4
36 T . 41 4
37 A . 42 4
38 A . 43 4
39 C < 36 2
40 C < 35 2
41 C < 34 2
42 G < 33 2
43 A < 32 2
44 A . 45 4
45 G . 46 4
-1 - . 59 1
-1 - . 58 1
-1 - . 57 1
-1 - . 56 1
-1 - . 55 1
-1 - . 54 1
-1 - . 53 1
-1 - . 52 1
-1 - . 51 1
-1 - . 50 1
-1 - . 49 1
46 G . 61 4
47 T . 61 16
48 C . 62 4
49 G > 63 2
50 C > 64 2
51 A > 65 2
52 G > 66 2
53 G > 67 2
54 T . 68 4
55 T . 69 4
56 C . 70 4
57 A . 71 4
58 A . 72 4
59 A . 73 4
60 T . 74 4
61 C < 67 2
62 C < 66 2
63 T < 65 2
64 G < 64 2
65 T < 63 2
66 C < 11 2
67 C < 10 2
68 C < 9 2
69 C < 8 2
70 G < 7 2
71 C < 6 2
72 A . 5 2
73 A . 4 8
74 C . 3 8
75 C . 2 8
76 A . 1 8
-1 # # -1 -1
65 MX0133_CAT 77
-1 # # -1 -1
0 C . 5 2
1 G > 6 2
2 C > 7 2
3 G > 8 2
4 G > 9 2
5 G > 10 2
6 G > 11 2
7 T . 12 4
8 G . 13 4
9 G > 16 2
10 A > 17 2
11 G > 18 2
12 C > 19 2
13 A . 20 4
14 G . 21 4
15 C . 22 4
16 A . 23 4
17 C . 24 4
18 G . 25 4
19 T . 26 4
20 T . 26 16
21 A . 27 4
22 G < 19 2
23 C < 18 2
24 T < 17 2
25 C < 16 2
26 G . 29 4
27 T > 32 2
28 C > 33 2
29 G > 34 2
30 G > 35 2
31 G > 36 2
32 C . 37 4
33 T . 38 4
34 C . 39 4
35 A . 40 4
36 T . 41 4
37 A . 42 4
38 A . 43 4
39 C < 36 2
40 C < 35 2
41 C < 34 2
42 G < 33 2
43 A < 32 2
44 A . 45 4
45 G . 46 4
-1 - . 59 1
-1 - . 58 1
-1 - . 57 1
-1 - . 56 1
-1 - . 55 1
-1 - . 54 1
-1 - . 53 1
-1 - . 52 1
-1 - . 51 1
-1 - . 50 1
-1 - . 49 1
46 G . 61 4
47 T . 61 16
48 C . 62 4
49 G > 63 2
50 C > 64 2
51 A > 65 2
52 G > 66 2
53 G > 67 2
54 T . 68 4
55 T . 69 4
56 C . 70 4
57 A . 71 4
58 A . 72 4
59 A . 73 4
60 T . 74 4
61 C < 67 2
62 C < 66 2
63 T < 65 2
64 G < 64 2
65 T < 63 2
66 C < 11 2
67 C < 10 2
68 C < 9 2
69 C < 8 2
70 G < 7 2
71 C < 6 2
72 A . 5 2
73 A . 4 8
74 C . 3 8
75 C . 2 8
76 A . 1 8
-1 # # -1 -1
65 MX0134_CAT 77
-1 # # -1 -1
0 C . 5 2
1 G > 6 2
2 C > 7 2
3 G > 8 2
4 G > 9 2
5 G > 10 2
6 G > 11 2
7 T . 12 4
8 G . 13 4
9 G > 16 2
10 A > 17 2
11 G > 18 2
12 C > 19 2
13 A . 20 4
14 G . 21 4
15 C . 22 4
16 A . 23 4
17 C . 23 16
18 G . 24 4
19 G . 25 4
20 T . 26 4
21 A . 27 4
22 G < 19 2
23 C < 18 2
24 T < 17 2
25 C < 16 2
26 G . 29 4
27 T > 32 2
28 C > 33 2
29 G > 34 2
30 G > 35 2
31 G > 36 2
32 C . 37 4
33 T . 38 4
34 C . 39 4
35 A . 40 4
36 T . 41 4
37 A . 42 4
38 A . 43 4
39 C < 36 2
40 C < 35 2
41 C < 34 2
42 G < 33 2
43 A < 32 2
44 A . 45 4
45 G . 46 4
-1 - . 59 1
-1 - . 58 1
-1 - . 57 1
-1 - . 56 1
-1 - . 55 1
-1 - . 54 1
-1 - . 53 1
-1 - . 52 1
-1 - . 51 1
-1 - . 50 1
-1 - . 49 1
46 G . 61 4
47 T . 61 16
48 C . 62 4
49 G > 63 2
50 C > 64 2
51 A > 65 2
52 G > 66 2
53 G > 67 2
54 T . 68 4
55 T . 69 4
56 C . 70 4
57 A . 71 4
58 A . 72 4
59 A . 73 4
60 T . 74 4
61 C < 67 2
62 C < 66 2
63 T < 65 2
64 G < 64 2
65 T < 63 2
66 C < 11 2
67 C < 10 2
68 C < 9 2
69 C < 8 2
70 G < 7 2
71 C < 6 2
72 A . 5 2
73 A . 4 8
74 C . 3 8
75 C . 2 8
76 A . 1 8
-1 # # -1 -1
65 MX0135_CAT 76
-1 # # -1 -1
0 C . 5 2
1 G > 6 2
2 C > 7 2
3 G > 8 2
4 G > 9 2
5 G > 10 2
6 G > 11 2
7 T . 12 4
8 G . 13 4
9 G > 16 2
10 A > 17 2
11 G > 18 2
12 C > 19 2
13 A . 20 4
14 G . 21 4
15 C . 22 4
16 A . 23 4
17 C . 24 4
18 G . 25 4
19 T . 26 4
20 T . 26 16
21 A . 27 4
22 G < 19 2
23 C < 18 2
24 T < 17 2
25 C < 16 2
26 A . 29 4
27 C > 33 2
28 G > 34 2
29 G > 35 2
30 G > 36 2
31 C . 37 4
32 T . 38 4
33 C . 39 4
34 A . 40 4
35 T . 41 4
36 A . 42 4
37 A . 43 4
38 C < 36 2
39 C < 35 2
40 C < 34 2
41 G < 33 2
42 A . 32 8
43 A . 45 4
44 G . 46 4
-1 - . 59 1
-1 - . 58 1
-1 - . 57 1
-1 - . 56 1
-1 - . 55 1
-1 - . 54 1
-1 - . 53 1
-1 - . 52 1
-1 - . 51 1
-1 - . 50 1
-1 - . 49 1
45 G . 61 4
46 T . 61 16
47 C . 62 4
48 G > 63 2
49 C > 64 2
50 A > 65 2
51 G > 66 2
52 G > 67 2
53 T . 68 4
54 T . 69 4
55 C . 70 4
56 A . 71 4
57 A . 72 4
58 A . 73 4
59 T . 74 4
60 C < 67 2
61 C < 66 2
62 T < 65 2
63 G < 64 2
64 T < 63 2
65 C < 11 2
66 C < 10 2
67 C < 9 2
68 C < 8 2
69 G < 7 2
70 C < 6 2
71 A . 5 2
72 A . 4 8
73 C . 3 8
74 C . 2 8
75 A . 1 8
-1 # # -1 -1
65 MX0136_CAT 77
-1 # # -1 -1
0 C . 5 2
1 G > 6 2
2 C > 7 2
3 G > 8 2
4 G > 9 2
5 G > 10 2
6 G > 11 2
7 T . 12 4
8 G . 13 4
9 G > 16 2
10 A > 17 2
11 G > 18 2
12 C > 19 2
13 A . 20 4
14 G . 21 4
15 C . 22 4
16 A . 23 4
17 C . 23 16
18 G . 24 4
19 G . 25 4
20 T . 26 4
21 A . 27 4
22 G < 19 2
23 C < 18 2
24 T < 17 2
25 C < 16 2
26 G . 29 4
27 T > 32 2
28 C > 33 2
29 G > 34 2
30 G > 35 2
31 G > 36 2
32 C . 37 4
33 T . 38 4
34 C . 39 4
35 A . 40 4
36 T . 41 4
37 A . 42 4
38 A . 43 4
39 C < 36 2
40 C < 35 2
41 C < 34 2
42 G < 33 2
43 A < 32 2
44 A . 45 4
45 G . 46 4
-1 - . 59 1
-1 - . 58 1
-1 - . 57 1
-1 - . 56 1
-1 - . 55 1
-1 - . 54 1
-1 - . 53 1
-1 - . 52 1
-1 - . 51 1
-1 - . 50 1
-1 - . 49 1
46 G . 61 4
47 T . 61 16
48 C . 62 4
49 G > 63 2
50 C > 64 2
51 A > 65 2
52 G > 66 2
53 G > 67 2
54 T . 68 4
55 T . 69 4
56 C . 70 4
57 A . 71 4
58 A . 72 4
59 A . 73 4
60 T . 74 4
61 C < 67 2
62 C < 66 2
63 T < 65 2
64 G < 64 2
65 T < 63 2
66 C < 11 2
67 C < 10 2
68 C < 9 2
69 C < 8 2
70 G < 7 2
71 C < 6 2
72 A . 5 2
73 A . 4 8
74 C . 3 8
75 C . 2 8
76 A . 1 8
-1 # # -1 -1
65 MX0137_CAT 77
-1 # # -1 -1
0 C . 5 2
1 G > 6 2
2 C > 7 2
3 G > 8 2
4 G > 9 2
5 G > 10 2
6 G > 11 2
7 T . 12 4
8 G . 13 4
9 G > 16 2
10 A > 17 2
11 G > 18 2
12 C > 19 2
13 A . 20 4
14 G . 21 4
15 T . 22 4
16 C . 23 4
17 T . 23 16
18 G . 24 4
19 G . 25 4
20 T . 26 4
21 A . 27 4
22 G < 19 2
23 C < 18 2
24 T < 17 2
25 C < 16 2
26 G . 29 4
27 T > 32 2
28 C > 33 2
29 G > 34 2
30 G > 35 2
31 G > 36 2
32 C . 37 4
33 T . 38 4
34 C . 39 4
35 A . 40 4
36 T . 41 4
37 A . 42 4
38 A . 43 4
39 C < 36 2
40 C < 35 2
41 C < 34 2
42 G < 33 2
43 A < 32 2
44 A . 45 4
45 G . 46 4
-1 - . 59 1
-1 - . 58 1
-1 - . 57 1
-1 - . 56 1
-1 - . 55 1
-1 - . 54 1
-1 - . 53 1
-1 - . 52 1
-1 - . 51 1
-1 - . 50 1
-1 - . 49 1
46 G . 61 4
47 T . 61 16
48 C . 62 4
49 G > 63 2
50 C > 64 2
51 A > 65 2
52 G > 66 2
53 G > 67 2
54 T . 68 4
55 T . 69 4
56 C . 70 4
57 A . 71 4
58 A . 72 4
59 A . 73 4
60 T . 74 4
61 C < 67 2
62 C < 66 2
63 T < 65 2
64 G < 64 2
65 T < 63 2
66 C < 11 2
67 C < 10 2
68 C < 9 2
69 C < 8 2
70 G < 7 2
71 C < 6 2
72 A . 5 2
73 A . 4 8
74 C . 3 8
75 C . 2 8
76 A . 1 8
-1 # # -1 -1
65 MX0138_CAT 77
-1 # # -1 -1
0 C . 5 2
1 G > 6 2
2 C > 7 2
3 G > 8 2
4 G > 9 2
5 G > 10 2
6 G > 11 2
7 T . 12 4
8 G . 13 4
9 G > 16 2
10 A > 17 2
11 G > 18 2
12 C > 19 2
13 A . 20 4
14 G . 21 4
15 C . 22 4
16 A . 23 4
17 C . 23 16
18 G . 24 4
19 G . 25 4
20 T . 26 4
21 A . 27 4
22 G < 19 2
23 C < 18 2
24 T < 17 2
25 C < 16 2
26 G . 29 4
27 T > 32 2
28 C > 33 2
29 G > 34 2
30 G > 35 2
31 G > 36 2
32 C . 37 4
33 T . 38 4
34 C . 39 4
35 A . 40 4
36 T . 41 4
37 A . 42 4
38 A . 43 4
39 C < 36 2
40 C < 35 2
41 C < 34 2
42 G < 33 2
43 A < 32 2
44 A . 45 4
45 G . 46 4
-1 - . 59 1
-1 - . 58 1
-1 - . 57 1
-1 - . 56 1
-1 - . 55 1
-1 - . 54 1
-1 - . 53 1
-1 - . 52 1
-1 - . 51 1
-1 - . 50 1
-1 - . 49 1
46 G . 61 4
47 T . 61 16
48 C . 62 4
49 G > 63 2
50 C > 64 2
51 A > 65 2
52 G > 66 2
53 G > 67 2
54 T . 68 4
55 T . 69 4
56 C . 70 4
57 A . 71 4
58 A . 72 4
59 A . 73 4
60 T . 74 4
61 C < 67 2
62 C < 66 2
63 T < 65 2
64 G < 64 2
65 T < 63 2
66 C < 11 2
67 C < 10 2
68 C < 9 2
69 C < 8 2
70 G < 7 2
71 C < 6 2
72 A . 5 2
73 A . 4 8
74 C . 3 8
75 C . 2 8
76 A . 1 8
-1 # # -1 -1
65 MX0139_CAT 77
-1 # # -1 -1
0 C . 5 2
1 G > 6 2
2 C > 7 2
3 G > 8 2
4 G > 9 2
5 G > 10 2
6 G > 11 2
7 T . 12 4
8 G . 13 4
9 G > 16 2
10 A > 17 2
11 G > 18 2
12 C > 19 2
13 A . 20 4
14 G . 21 4
15 T . 22 4
16 C . 23 4
17 T . 23 16
18 G . 24 4
19 G . 25 4
20 T . 26 4
21 A . 27 4
22 G < 19 2
23 C < 18 2
24 T < 17 2
25 C < 16 2
26 G . 29 4
27 T > 32 2
28 C > 33 2
29 G > 34 2
30 G > 35 2
31 G > 36 2
32 C . 37 4
33 T . 38 4
34 C . 39 4
35 A . 40 4
36 T . 41 4
37 A . 42 4
38 A . 43 4
39 C < 36 2
40 C < 35 2
41 C < 34 2
42 G < 33 2
43 A < 32 2
44 A . 45 4
45 G . 46 4
-1 - . 59 1
-1 - . 58 1
-1 - . 57 1
-1 - . 56 1
-1 - . 55 1
-1 - . 54 1
-1 - . 53 1
-1 - . 52 1
-1 - . 51 1
-1 - . 50 1
-1 - . 49 1
46 G . 61 4
47 T . 61 16
48 C . 62 4
49 G > 63 2
50 C > 64 2
51 A > 65 2
52 G > 66 2
53 G > 67 2
54 T . 68 4
55 T . 69 4
56 C . 70 4
57 A . 71 4
58 A . 72 4
59 A . 73 4
60 T . 74 4
61 C < 67 2
62 C < 66 2
63 T < 65 2
64 G < 64 2
65 T < 63 2
66 C < 11 2
67 C < 10 2
68 C < 9 2
69 C < 8 2
70 G < 7 2
71 C < 6 2
72 A . 5 2
73 A . 4 8
74 C . 3 8
75 C . 2 8
76 A . 1 8
-1 # # -1 -1
65 MX0140_CAT 77
-1 # # -1 -1
0 C . 5 2
1 G > 6 2
2 C > 7 2
3 G > 8 2
4 G > 9 2
5 G > 10 2
6 G > 11 2
7 T . 12 4
8 G . 13 4
9 G > 16 2
10 A > 17 2
11 G > 18 2
12 C > 19 2
13 A . 20 4
14 G . 21 4
15 C . 22 4
16 A . 23 4
17 C . 23 16
18 G . 24 4
19 G . 25 4
20 T . 26 4
21 A . 27 4
22 G < 19 2
23 C < 18 2
24 T < 17 2
25 C < 16 2
26 G . 29 4
27 T > 32 2
28 C > 33 2
29 G > 34 2
30 G > 35 2
31 G > 36 2
32 C . 37 4
33 T . 38 4
34 C . 39 4
35 A . 40 4
36 T . 41 4
37 A . 42 4
38 A . 43 4
39 C < 36 2
40 C < 35 2
41 C < 34 2
42 G < 33 2
43 A < 32 2
44 A . 45 4
45 G . 46 4
-1 - . 59 1
-1 - . 58 1
-1 - . 57 1
-1 - . 56 1
-1 - . 55 1
-1 - . 54 1
-1 - . 53 1
-1 - . 52 1
-1 - . 51 1
-1 - . 50 1
-1 - . 49 1
46 G . 61 4
47 T . 61 16
48 C . 62 4
49 G > 63 2
50 C > 64 2
51 A > 65 2
52 G > 66 2
53 G > 67 2
54 T . 68 4
55 T . 69 4
56 C . 70 4
57 A . 71 4
58 A . 72 4
59 A . 73 4
60 T . 74 4
61 C < 67 2
62 C < 66 2
63 T < 65 2
64 G < 64 2
65 T < 63 2
66 C < 11 2
67 C < 10 2
68 C < 9 2
69 C < 8 2
70 G < 7 2
71 C < 6 2
72 A . 5 2
73 A . 4 8
74 C . 3 8
75 C . 2 8
76 A . 1 8
-1 # # -1 -1
65 MX0141_CAT 77
-1 # # -1 -1
0 C . 5 2
1 G > 6 2
2 C > 7 2
3 G > 8 2
4 G > 9 2
5 G > 10 2
6 G > 11 2
7 T . 12 4
8 G . 13 4
9 G > 16 2
10 A > 17 2
11 G > 18 2
12 C > 19 2
13 A . 20 4
14 G . 21 4
15 C . 22 4
16 A . 23 4
17 C . 24 4
18 G . 25 4
19 T . 26 4
20 T . 26 16
21 A . 27 4
22 G < 19 2
23 C < 18 2
24 T < 17 2
25 C < 16 2
26 G . 29 4
27 T > 32 2
28 C > 33 2
29 G > 34 2
30 G > 35 2
31 G > 36 2
32 C . 37 4
33 T . 38 4
34 C . 39 4
35 A . 40 4
36 T . 41 4
37 A . 42 4
38 A . 43 4
39 C < 36 2
40 C < 35 2
41 C < 34 2
42 G < 33 2
43 A < 32 2
44 A . 45 4
45 G . 46 4
-1 - . 59 1
-1 - . 58 1
-1 - . 57 1
-1 - . 56 1
-1 - . 55 1
-1 - . 54 1
-1 - . 53 1
-1 - . 52 1
-1 - . 51 1
-1 - . 50 1
-1 - . 49 1
46 G . 61 4
47 T . 61 16
48 C . 62 4
49 G > 63 2
50 C > 64 2
51 A > 65 2
52 G > 66 2
53 G > 67 2
54 T . 68 4
55 T . 69 4
56 C . 70 4
57 A . 71 4
58 A . 72 4
59 A . 73 4
60 T . 74 4
61 C < 67 2
62 C < 66 2
63 T < 65 2
64 G < 64 2
65 T < 63 2
66 C < 11 2
67 C < 10 2
68 C < 9 2
69 C < 8 2
70 G < 7 2
71 C < 6 2
72 A . 5 2
73 A . 4 8
74 C . 3 8
75 C . 2 8
76 A . 1 8
-1 # # -1 -1
65 MX0142_CAT 77
-1 # # -1 -1
0 C . 5 2
1 G > 6 2
2 C > 7 2
3 G > 8 2
4 G > 9 2
5 G > 10 2
6 G > 11 2
7 T . 12 4
8 G . 13 4
9 G > 16 2
10 A > 17 2
11 G > 18 2
12 C > 19 2
13 A . 20 4
14 G . 21 4
15 T . 22 4
16 C . 23 4
17 T . 23 16
18 G . 24 4
19 G . 25 4
20 T . 26 4
21 A . 27 4
22 G < 19 2
23 C < 18 2
24 T < 17 2
25 C < 16 2
26 G . 29 4
27 T > 32 2
28 C > 33 2
29 G > 34 2
30 G > 35 2
31 G > 36 2
32 C . 37 4
33 T . 38 4
34 C . 39 4
35 A . 40 4
36 T . 41 4
37 A . 42 4
38 A . 43 4
39 C < 36 2
40 C < 35 2
41 C < 34 2
42 G < 33 2
43 A < 32 2
44 A . 45 4
45 G . 46 4
-1 - . 59 1
-1 - . 58 1
-1 - . 57 1
-1 - . 56 1
-1 - . 55 1
-1 - . 54 1
-1 - . 53 1
-1 - . 52 1
-1 - . 51 1
-1 - . 50 1
-1 - . 49 1
46 G . 61 4
47 T . 61 16
48 C . 62 4
49 G > 63 2
50 G > 64 2
51 C > 65 2
52 G > 66 2
53 G > 67 2
54 T . 68 4
55 T . 69 4
56 C . 70 4
57 A . 71 4
58 A . 72 4
59 A . 73 4
60 T . 74 4
61 C < 67 2
62 C < 66 2
63 G < 65 2
64 T < 64 2
65 C < 63 2
66 C < 11 2
67 C < 10 2
68 C < 9 2
69 C < 8 2
70 G < 7 2
71 C < 6 2
72 A . 5 2
73 A . 4 8
74 C . 3 8
75 C . 2 8
76 A . 1 8
-1 # # -1 -1
65 MX0143_CAT 77
-1 # # -1 -1
0 C . 5 2
1 G > 6 2
2 C > 7 2
3 G > 8 2
4 G > 9 2
5 G > 10 2
6 G > 11 2
7 T . 12 4
8 G . 13 4
9 G > 16 2
10 A > 17 2
11 G > 18 2
12 C > 19 2
13 A . 20 4
14 G . 21 4
15 T . 22 4
16 C . 23 4
17 T . 23 16
18 G . 24 4
19 G . 25 4
20 T . 26 4
21 A . 27 4
22 G < 19 2
23 C < 18 2
24 T < 17 2
25 C < 16 2
26 G . 29 4
27 T > 32 2
28 C > 33 2
29 G > 34 2
30 G > 35 2
31 G > 36 2
32 C . 37 4
33 T . 38 4
34 C . 39 4
35 A . 40 4
36 T . 41 4
37 A . 42 4
38 A . 43 4
39 C < 36 2
40 C < 35 2
41 C < 34 2
42 G < 33 2
43 A < 32 2
44 A . 45 4
45 G . 46 4
-1 - . 59 1
-1 - . 58 1
-1 - . 57 1
-1 - . 56 1
-1 - . 55 1
-1 - . 54 1
-1 - . 53 1
-1 - . 52 1
-1 - . 51 1
-1 - . 50 1
-1 - . 49 1
46 G . 61 4
47 T . 61 16
48 C . 62 4
49 G > 63 2
50 G > 64 2
51 C > 65 2
52 G > 66 2
53 G > 67 2
54 T . 68 4
55 T . 69 4
56 C . 70 4
57 A . 71 4
58 A . 72 4
59 A . 73 4
60 T . 74 4
61 C < 67 2
62 C < 66 2
63 G < 65 2
64 T < 64 2
65 C < 63 2
66 C < 11 2
67 C < 10 2
68 C < 9 2
69 C < 8 2
70 G < 7 2
71 C < 6 2
72 A . 5 2
73 A . 4 8
74 C . 3 8
75 C . 2 8
76 A . 1 8
-1 # # -1 -1
65 MX0144_CAT 77
-1 # # -1 -1
0 C . 5 2
1 G > 6 2
2 C > 7 2
3 G > 8 2
4 G > 9 2
5 G > 10 2
6 G > 11 2
7 T . 12 4
8 G . 13 4
9 G > 16 2
10 A > 17 2
11 G > 18 2
12 C > 19 2
13 A . 20 4
14 G . 21 4
15 T . 22 4
16 C . 23 4
17 T . 23 16
18 G . 24 4
19 G . 25 4
20 T . 26 4
21 A . 27 4
22 G < 19 2
23 C < 18 2
24 T < 17 2
25 C < 16 2
26 G . 29 4
27 T > 32 2
28 C > 33 2
29 G > 34 2
30 G > 35 2
31 G > 36 2
32 C . 37 4
33 T . 38 4
34 C . 39 4
35 A . 40 4
36 T . 41 4
37 A . 42 4
38 A . 43 4
39 C < 36 2
40 C < 35 2
41 C < 34 2
42 G < 33 2
43 A < 32 2
44 A . 45 4
45 G . 46 4
-1 - . 59 1
-1 - . 58 1
-1 - . 57 1
-1 - . 56 1
-1 - . 55 1
-1 - . 54 1
-1 - . 53 1
-1 - . 52 1
-1 - . 51 1
-1 - . 50 1
-1 - . 49 1
46 G . 61 4
47 T . 61 16
48 C . 62 4
49 G > 63 2
50 C > 64 2
51 A > 65 2
52 G > 66 2
53 G > 67 2
54 T . 68 4
55 T . 69 4
56 C . 70 4
57 A . 71 4
58 A . 72 4
59 A . 73 4
60 T . 74 4
61 C < 67 2
62 C < 66 2
63 T < 65 2
64 G < 64 2
65 T < 63 2
66 C < 11 2
67 C < 10 2
68 C < 9 2
69 C < 8 2
70 G < 7 2
71 C < 6 2
72 A . 5 2
73 A . 4 8
74 C . 3 8
75 C . 2 8
76 A . 1 8
-1 # # -1 -1
65 MX0145_CAT 74
-1 # # -1 -1
0 C . 5 2
1 G > 6 2
2 C > 7 2
3 G > 8 2
4 G > 9 2
5 G > 10 2
6 G > 11 2
7 T . 12 4
8 G . 13 4
9 G > 16 2
10 A > 17 2
11 G > 18 2
12 C > 19 2
13 A . 20 4
14 G . 21 4
15 T . 22 4
16 C . 23 4
17 T . 23 16
18 G . 24 4
19 G . 25 4
20 T . 26 4
21 A . 27 4
22 G < 19 2
23 C < 18 2
24 T < 17 2
25 C < 16 2
26 G . 29 4
27 T > 32 2
28 C > 33 2
29 G > 34 2
30 G > 35 2
31 G > 36 2
32 C . 37 4
33 T . 38 4
34 C . 39 4
35 A . 40 4
36 T . 41 4
37 A . 42 4
38 A . 43 4
39 C < 36 2
40 C < 35 2
41 C < 34 2
42 G < 33 2
43 A < 32 2
44 A . 45 4
45 G . 46 4
-1 - . 59 1
-1 - . 58 1
-1 - . 57 1
-1 - . 56 1
-1 - . 55 1
-1 - . 54 1
-1 - . 53 1
-1 - . 52 1
-1 - . 51 1
-1 - . 50 1
-1 - . 49 1
46 G . 61 4
47 T . 61 16
48 C . 62 4
49 G > 63 2
50 G > 64 2
51 C > 65 2
52 G > 66 2
53 G > 67 2
54 T . 68 4
55 T . 69 4
56 C . 70 4
57 A . 71 4
58 A . 72 4
59 A . 73 4
60 T . 74 4
61 C < 67 2
62 C < 66 2
63 G < 65 2
64 T < 64 2
65 C < 63 2
66 C < 11 2
67 C < 10 2
68 C < 9 2
69 C < 8 2
70 G < 7 2
71 C < 6 2
72 A . 5 2
73 A . 4 8
-1 - . 3 1
-1 - . 2 1
-1 - . 1 1
-1 # # -1 -1
65 MX0146_CAT 77
-1 # # -1 -1
0 C . 5 2
1 G > 6 2
2 C > 7 2
3 G > 8 2
4 G > 9 2
5 G > 10 2
6 G > 11 2
7 T . 12 4
8 G . 13 4
9 G > 16 2
10 A > 17 2
11 G > 18 2
12 C > 19 2
13 A . 20 4
14 G . 21 4
15 T . 22 4
16 T . 23 4
17 C . 23 16
18 G . 24 4
19 G . 25 4
20 T . 26 4
21 A . 27 4
22 G < 19 2
23 C < 18 2
24 T < 17 2
25 C < 16 2
26 G . 29 4
27 T > 32 2
28 C > 33 2
29 G > 34 2
30 G > 35 2
31 G > 36 2
32 C . 37 4
33 T . 38 4
34 C . 39 4
35 A . 40 4
36 T . 41 4
37 A . 42 4
38 A . 43 4
39 C < 36 2
40 C < 35 2
41 C < 34 2
42 G < 33 2
43 A < 32 2
44 A . 45 4
45 G . 46 4
-1 - . 59 1
-1 - . 58 1
-1 - . 57 1
-1 - . 56 1
-1 - . 55 1
-1 - . 54 1
-1 - . 53 1
-1 - . 52 1
-1 - . 51 1
-1 - . 50 1
-1 - . 49 1
46 G . 61 4
47 T . 61 16
48 C . 62 4
49 G > 63 2
50 C > 64 2
51 A > 65 2
52 G > 66 2
53 G > 67 2
54 T . 68 4
55 T . 69 4
56 C . 70 4
57 A . 71 4
58 A . 72 4
59 A . 73 4
60 T . 74 4
61 C < 67 2
62 C < 66 2
63 T < 65 2
64 G < 64 2
65 C < 63 2
66 C < 11 2
67 C < 10 2
68 C < 9 2
69 C < 8 2
70 G < 7 2
71 C < 6 2
72 A . 5 2
73 A . 4 8
74 C . 3 8
75 C . 2 8
76 A . 1 8
-1 # # -1 -1
65 MX0147_CAT 77
-1 # # -1 -1
0 C . 5 2
1 G > 6 2
2 C > 7 2
3 G > 8 2
4 G > 9 2
5 G > 10 2
6 G > 11 2
7 T . 12 4
8 G . 13 4
9 G > 16 2
10 A > 17 2
11 G > 18 2
12 C > 19 2
13 A . 20 4
14 G . 21 4
15 T . 22 4
16 T . 23 4
17 C . 23 16
18 G . 24 4
19 G . 25 4
20 T . 26 4
21 A . 27 4
22 G < 19 2
23 C < 18 2
24 T < 17 2
25 C < 16 2
26 G . 29 4
27 T > 32 2
28 C > 33 2
29 G > 34 2
30 G > 35 2
31 G > 36 2
32 C . 37 4
33 T . 38 4
34 C . 39 4
35 A . 40 4
36 T . 41 4
37 A . 42 4
38 A . 43 4
39 C < 36 2
40 C < 35 2
41 C < 34 2
42 G < 33 2
43 A < 32 2
44 A . 45 4
45 G . 46 4
-1 - . 59 1
-1 - . 58 1
-1 - . 57 1
-1 - . 56 1
-1 - . 55 1
-1 - . 54 1
-1 - . 53 1
-1 - . 52 1
-1 - . 51 1
-1 - . 50 1
-1 - . 49 1
46 G . 61 4
47 T . 61 16
48 C . 62 4
49 G > 63 2
50 C > 64 2
51 A > 65 2
52 G > 66 2
53 G > 67 2
54 T . 68 4
55 T . 69 4
56 C . 70 4
57 A . 71 4
58 A . 72 4
59 A . 73 4
60 T . 74 4
61 C < 67 2
62 C < 66 2
63 T < 65 2
64 G < 64 2
65 C < 63 2
66 C < 11 2
67 C < 10 2
68 C < 9 2
69 C < 8 2
70 G < 7 2
71 C < 6 2
72 A . 5 2
73 A . 4 8
74 C . 3 8
75 C . 2 8
76 A . 1 8
-1 # # -1 -1
65 MX0148_CAT 77
-1 # # -1 -1
0 C . 5 2
1 G > 6 2
2 C > 7 2
3 G > 8 2
4 G > 9 2
5 G > 10 2
6 G > 11 2
7 T . 12 4
8 G . 13 4
9 G > 16 2
10 A > 17 2
11 G > 18 2
12 C > 19 2
13 A . 20 4
14 G . 21 4
15 T . 22 4
16 T . 23 4
17 C . 23 16
18 G . 24 4
19 G . 25 4
20 T . 26 4
21 A . 27 4
22 G < 19 2
23 C < 18 2
24 T < 17 2
25 C < 16 2
26 G . 29 4
27 T > 32 2
28 C > 33 2
29 G > 34 2
30 G > 35 2
31 G > 36 2
32 C . 37 4
33 T . 38 4
34 C . 39 4
35 A . 40 4
36 T . 41 4
37 A . 42 4
38 A . 43 4
39 C < 36 2
40 C < 35 2
41 C < 34 2
42 G < 33 2
43 A < 32 2
44 A . 45 4
45 G . 46 4
-1 - . 59 1
-1 - . 58 1
-1 - . 57 1
-1 - . 56 1
-1 - . 55 1
-1 - . 54 1
-1 - . 53 1
-1 - . 52 1
-1 - . 51 1
-1 - . 50 1
-1 - . 49 1
46 G . 61 4
47 T . 61 16
48 C . 62 4
49 G > 63 2
50 C > 64 2
51 A > 65 2
52 G > 66 2
53 G > 67 2
54 T . 68 4
55 T . 69 4
56 C . 70 4
57 A . 71 4
58 A . 72 4
59 A . 73 4
60 T . 74 4
61 C < 67 2
62 C < 66 2
63 T < 65 2
64 G < 64 2
65 C < 63 2
66 C < 11 2
67 C < 10 2
68 C < 9 2
69 C < 8 2
70 G < 7 2
71 C < 6 2
72 A . 5 2
73 A . 4 8
74 C . 3 8
75 C . 2 8
76 A . 1 8
-1 # # -1 -1
65 MX0149_CAT 77
-1 # # -1 -1
0 C . 5 2
1 G > 6 2
2 C > 7 2
3 G > 8 2
4 G > 9 2
5 G > 10 2
6 G > 11 2
7 T . 12 4
8 G . 13 4
9 G > 16 2
10 A > 17 2
11 G > 18 2
12 C > 19 2
13 A . 20 4
14 G . 21 4
15 T . 22 4
16 T . 23 4
17 C . 23 16
18 G . 24 4
19 G . 25 4
20 T . 26 4
21 A . 27 4
22 G < 19 2
23 C < 18 2
24 T < 17 2
25 C < 16 2
26 G . 29 4
27 T > 32 2
28 C > 33 2
29 G > 34 2
30 G > 35 2
31 G > 36 2
32 C . 37 4
33 T . 38 4
34 C . 39 4
35 A . 40 4
36 T . 41 4
37 A . 42 4
38 A . 43 4
39 C < 36 2
40 C < 35 2
41 C < 34 2
42 G < 33 2
43 A < 32 2
44 A . 45 4
45 G . 46 4
-1 - . 59 1
-1 - . 58 1
-1 - . 57 1
-1 - . 56 1
-1 - . 55 1
-1 - . 54 1
-1 - . 53 1
-1 - . 52 1
-1 - . 51 1
-1 - . 50 1
-1 - . 49 1
46 G . 61 4
47 T . 61 16
48 C . 62 4
49 G > 63 2
50 C > 64 2
51 A > 65 2
52 G > 66 2
53 G > 67 2
54 T . 68 4
55 T . 69 4
56 C . 70 4
57 A . 71 4
58 A . 72 4
59 A . 73 4
60 T . 74 4
61 C < 67 2
62 C < 66 2
63 T < 65 2
64 G < 64 2
65 C < 63 2
66 C < 11 2
67 C < 10 2
68 C < 9 2
69 C < 8 2
70 G < 7 2
71 C < 6 2
72 A . 5 2
73 A . 4 8
74 C . 3 8
75 C . 2 8
76 A . 1 8
-1 # # -1 -1
65 MX0150_CAT 77
-1 # # -1 -1
0 C . 5 2
1 G > 6 2
2 C > 7 2
3 G > 8 2
4 G > 9 2
5 G > 10 2
6 G > 11 2
7 T . 12 4
8 G . 13 4
9 G > 16 2
10 A > 17 2
11 G > 18 2
12 C > 19 2
13 A . 20 4
14 G . 21 4
15 T . 22 4
16 T . 23 4
17 C . 23 16
18 G . 24 4
19 G . 25 4
20 T . 26 4
21 A . 27 4
22 G < 19 2
23 C < 18 2
24 T < 17 2
25 C < 16 2
26 G . 29 4
27 T > 32 2
28 C > 33 2
29 G > 34 2
30 G > 35 2
31 G > 36 2
32 C . 37 4
33 T . 38 4
34 C . 39 4
35 A . 40 4
36 T . 41 4
37 A . 42 4
38 A . 43 4
39 C < 36 2
40 C < 35 2
41 C < 34 2
42 G < 33 2
43 A < 32 2
44 A . 45 4
45 G . 46 4
-1 - . 59 1
-1 - . 58 1
-1 - . 57 1
-1 - . 56 1
-1 - . 55 1
-1 - . 54 1
-1 - . 53 1
-1 - . 52 1
-1 - . 51 1
-1 - . 50 1
-1 - . 49 1
46 G . 61 4
47 T . 61 16
48 C . 62 4
49 G > 63 2
50 C > 64 2
51 A > 65 2
52 G > 66 2
53 G > 67 2
54 T . 68 4
55 T . 69 4
56 C . 70 4
57 A . 71 4
58 A . 72 4
59 A . 73 4
60 T . 74 4
61 C < 67 2
62 C < 66 2
63 T < 65 2
64 G < 64 2
65 C < 63 2
66 C < 11 2
67 C < 10 2
68 C < 9 2
69 C < 8 2
70 G < 7 2
71 C < 6 2
72 A . 5 2
73 A . 4 8
74 C . 3 8
75 C . 2 8
76 A . 1 8
-1 # # -1 -1
65 MX0151_CAT 77
-1 # # -1 -1
0 C . 5 2
1 G > 6 2
2 C > 7 2
3 G > 8 2
4 G > 9 2
5 G > 10 2
6 G > 11 2
7 T . 12 4
8 G . 13 4
9 G > 16 2
10 A > 17 2
11 G > 18 2
12 C > 19 2
13 A . 20 4
14 G . 21 4
15 C . 22 4
16 A . 23 4
17 C . 23 16
18 G . 24 4
19 G . 25 4
20 T . 26 4
21 A . 27 4
22 G < 19 2
23 C < 18 2
24 T < 17 2
25 C < 16 2
26 G . 29 4
27 T > 32 2
28 C > 33 2
29 G > 34 2
30 G > 35 2
31 G > 36 2
32 C . 37 4
33 T . 38 4
34 C . 39 4
35 A . 40 4
36 T . 41 4
37 A . 42 4
38 A . 43 4
39 C < 36 2
40 C < 35 2
41 C < 34 2
42 G < 33 2
43 A < 32 2
44 A . 45 4
45 G . 46 4
-1 - . 59 1
-1 - . 58 1
-1 - . 57 1
-1 - . 56 1
-1 - . 55 1
-1 - . 54 1
-1 - . 53 1
-1 - . 52 1
-1 - . 51 1
-1 - . 50 1
-1 - . 49 1
46 G . 61 4
47 T . 61 16
48 C . 62 4
49 G > 63 2
50 C > 64 2
51 A > 65 2
52 G > 66 2
53 G > 67 2
54 T . 68 4
55 T . 69 4
56 C . 70 4
57 A . 71 4
58 A . 72 4
59 A . 73 4
60 T . 74 4
61 C < 67 2
62 C < 66 2
63 T < 65 2
64 G < 64 2
65 T < 63 2
66 C < 11 2
67 C < 10 2
68 C < 9 2
69 C < 8 2
70 G < 7 2
71 C < 6 2
72 A . 5 2
73 A . 4 8
74 C . 3 8
75 C . 2 8
76 A . 1 8
-1 # # -1 -1
65 MX0152_CAT 77
-1 # # -1 -1
0 C . 5 2
1 G > 6 2
2 C > 7 2
3 G > 8 2
4 G > 9 2
5 G > 10 2
6 G > 11 2
7 T . 12 4
8 G . 13 4
9 G > 16 2
10 A > 17 2
11 G > 18 2
12 C > 19 2
13 A . 20 4
14 G . 21 4
15 C . 22 4
16 A . 23 4
17 C . 23 16
18 G . 24 4
19 G . 25 4
20 T . 26 4
21 A . 27 4
22 G < 19 2
23 C < 18 2
24 T < 17 2
25 C < 16 2
26 G . 29 4
27 T > 32 2
28 C > 33 2
29 G > 34 2
30 G > 35 2
31 G > 36 2
32 C . 37 4
33 T . 38 4
34 C . 39 4
35 A . 40 4
36 T . 41 4
37 A . 42 4
38 A . 43 4
39 C < 36 2
40 C < 35 2
41 C < 34 2
42 G < 33 2
43 A < 32 2
44 A . 45 4
45 G . 46 4
-1 - . 59 1
-1 - . 58 1
-1 - . 57 1
-1 - . 56 1
-1 - . 55 1
-1 - . 54 1
-1 - . 53 1
-1 - . 52 1
-1 - . 51 1
-1 - . 50 1
-1 - . 49 1
46 G . 61 4
47 T . 61 16
48 C . 62 4
49 G > 63 2
50 C > 64 2
51 A > 65 2
52 G > 66 2
53 G > 67 2
54 T . 68 4
55 T . 69 4
56 C . 70 4
57 A . 71 4
58 A . 72 4
59 A . 73 4
60 T . 74 4
61 C < 67 2
62 C < 66 2
63 T < 65 2
64 G < 64 2
65 T < 63 2
66 C < 11 2
67 C < 10 2
68 C < 9 2
69 C < 8 2
70 G < 7 2
71 C < 6 2
72 A . 5 2
73 A . 4 8
74 C . 3 8
75 C . 2 8
76 A . 1 8
-1 # # -1 -1
65 MX0153_CAT 77
-1 # # -1 -1
0 C . 5 2
1 G > 6 2
2 C > 7 2
3 G > 8 2
4 G > 9 2
5 G > 10 2
6 G > 11 2
7 T . 12 4
8 G . 13 4
9 G > 16 2
10 A > 17 2
11 G > 18 2
12 C > 19 2
13 A . 20 4
14 G . 21 4
15 C . 22 4
16 A . 23 4
17 C . 23 16
18 G . 24 4
19 G . 25 4
20 T . 26 4
21 A . 27 4
22 G < 19 2
23 C < 18 2
24 T < 17 2
25 C < 16 2
26 G . 29 4
27 T > 32 2
28 C > 33 2
29 G > 34 2
30 G > 35 2
31 G > 36 2
32 C . 37 4
33 T . 38 4
34 C . 39 4
35 A . 40 4
36 T . 41 4
37 A . 42 4
38 A . 43 4
39 C < 36 2
40 C < 35 2
41 C < 34 2
42 G < 33 2
43 A < 32 2
44 A . 45 4
45 G . 46 4
-1 - . 59 1
-1 - . 58 1
-1 - . 57 1
-1 - . 56 1
-1 - . 55 1
-1 - . 54 1
-1 - . 53 1
-1 - . 52 1
-1 - . 51 1
-1 - . 50 1
-1 - . 49 1
46 G . 61 4
47 T . 61 16
48 C . 62 4
49 G > 63 2
50 C > 64 2
51 A > 65 2
52 G > 66 2
53 G > 67 2
54 T . 68 4
55 T . 69 4
56 C . 70 4
57 A . 71 4
58 A . 72 4
59 A . 73 4
60 T . 74 4
61 C < 67 2
62 C < 66 2
63 T < 65 2
64 G < 64 2
65 T < 63 2
66 C < 11 2
67 C < 10 2
68 C < 9 2
69 C < 8 2
70 G < 7 2
71 C < 6 2
72 A . 5 2
73 A . 4 8
74 C . 3 8
75 C . 2 8
76 A . 1 8
-1 # # -1 -1
65 MX0154_CAT 77
-1 # # -1 -1
0 C . 5 2
1 G > 6 2
2 C > 7 2
3 G > 8 2
4 G > 9 2
5 G > 10 2
6 G > 11 2
7 T . 12 4
8 G . 13 4
9 G > 16 2
10 A > 17 2
11 G > 18 2
12 C > 19 2
13 A . 20 4
14 G . 21 4
15 C . 22 4
16 A . 23 4
17 C . 23 16
18 G . 24 4
19 G . 25 4
20 T . 26 4
21 A . 27 4
22 G < 19 2
23 C < 18 2
24 T < 17 2
25 C < 16 2
26 G . 29 4
27 T > 32 2
28 C > 33 2
29 G > 34 2
30 G > 35 2
31 G > 36 2
32 C . 37 4
33 T . 38 4
34 C . 39 4
35 A . 40 4
36 T . 41 4
37 A . 42 4
38 A . 43 4
39 C < 36 2
40 C < 35 2
41 C < 34 2
42 G < 33 2
43 A < 32 2
44 A . 45 4
45 G . 46 4
-1 - . 59 1
-1 - . 58 1
-1 - . 57 1
-1 - . 56 1
-1 - . 55 1
-1 - . 54 1
-1 - . 53 1
-1 - . 52 1
-1 - . 51 1
-1 - . 50 1
-1 - . 49 1
46 G . 61 4
47 T . 61 16
48 C . 62 4
49 G > 63 2
50 C > 64 2
51 A > 65 2
52 G > 66 2
53 G > 67 2
54 T . 68 4
55 T . 69 4
56 C . 70 4
57 A . 71 4
58 A . 72 4
59 A . 73 4
60 T . 74 4
61 C < 67 2
62 C < 66 2
63 T < 65 2
64 G < 64 2
65 T < 63 2
66 C < 11 2
67 C < 10 2
68 C < 9 2
69 C < 8 2
70 G < 7 2
71 C < 6 2
72 A . 5 2
73 A . 4 8
74 C . 3 8
75 C . 2 8
76 A . 1 8
-1 # # -1 -1
65 MX0155_CAT 77
-1 # # -1 -1
0 C . 5 2
1 G > 6 2
2 C > 7 2
3 G > 8 2
4 G > 9 2
5 G > 10 2
6 G > 11 2
7 T . 12 4
8 G . 13 4
9 G > 16 2
10 A > 17 2
11 G > 18 2
12 C > 19 2
13 A . 20 4
14 G . 21 4
15 C . 22 4
16 A . 23 4
17 C . 23 16
18 G . 24 4
19 G . 25 4
20 T . 26 4
21 A . 27 4
22 G < 19 2
23 C < 18 2
24 T < 17 2
25 C < 16 2
26 G . 29 4
27 T > 32 2
28 C > 33 2
29 G > 34 2
30 G > 35 2
31 G > 36 2
32 C . 37 4
33 T . 38 4
34 C . 39 4
35 A . 40 4
36 T . 41 4
37 A . 42 4
38 A . 43 4
39 C < 36 2
40 C < 35 2
41 C < 34 2
42 G < 33 2
43 A < 32 2
44 A . 45 4
45 G . 46 4
-1 - . 59 1
-1 - . 58 1
-1 - . 57 1
-1 - . 56 1
-1 - . 55 1
-1 - . 54 1
-1 - . 53 1
-1 - . 52 1
-1 - . 51 1
-1 - . 50 1
-1 - . 49 1
46 G . 61 4
47 T . 61 16
48 C . 62 4
49 G > 63 2
50 C > 64 2
51 A > 65 2
52 G > 66 2
53 G > 67 2
54 T . 68 4
55 T . 69 4
56 C . 70 4
57 A . 71 4
58 A . 72 4
59 A . 73 4
60 T . 74 4
61 C < 67 2
62 C < 66 2
63 T < 65 2
64 G < 64 2
65 T < 63 2
66 C < 11 2
67 C < 10 2
68 C < 9 2
69 C < 8 2
70 G < 7 2
71 C < 6 2
72 A . 5 2
73 A . 4 8
74 C . 3 8
75 C . 2 8
76 A . 1 8
-1 # # -1 -1
65 MX0156_CAT 74
-1 # # -1 -1
0 C . 5 2
1 G > 6 2
2 C > 7 2
3 G > 8 2
4 G > 9 2
5 G > 10 2
6 G > 11 2
7 T . 12 4
8 G . 13 4
9 G > 16 2
10 A > 17 2
11 G > 18 2
12 C > 19 2
13 A . 20 4
14 G . 21 4
15 T . 22 4
16 C . 23 4
17 T . 23 16
18 G . 24 4
19 G . 25 4
20 T . 26 4
21 A . 27 4
22 G < 19 2
23 C < 18 2
24 T < 17 2
25 C < 16 2
26 G . 29 4
27 T > 32 2
28 C > 33 2
29 G > 34 2
30 G > 35 2
31 G > 36 2
32 C . 37 4
33 T . 38 4
34 C . 39 4
35 A . 40 4
36 T . 41 4
37 A . 42 4
38 A . 43 4
39 C < 36 2
40 C < 35 2
41 C < 34 2
42 G < 33 2
43 A < 32 2
44 A . 45 4
45 G . 46 4
-1 - . 59 1
-1 - . 58 1
-1 - . 57 1
-1 - . 56 1
-1 - . 55 1
-1 - . 54 1
-1 - . 53 1
-1 - . 52 1
-1 - . 51 1
-1 - . 50 1
-1 - . 49 1
46 G . 61 4
47 T . 61 16
48 C . 62 4
49 G > 63 2
50 G > 64 2
51 C > 65 2
52 G > 66 2
53 G > 67 2
54 T . 68 4
55 T . 69 4
56 C . 70 4
57 A . 71 4
58 A . 72 4
59 A . 73 4
60 T . 74 4
61 C < 67 2
62 C < 66 2
63 G < 65 2
64 T < 64 2
65 C < 63 2
66 C < 11 2
67 C < 10 2
68 C < 9 2
69 C < 8 2
70 G < 7 2
71 C < 6 2
72 A . 5 2
73 A . 4 8
-1 - . 3 1
-1 - . 2 1
-1 - . 1 1
-1 # # -1 -1
65 MX0157_CAT 77
-1 # # -1 -1
0 C . 5 2
1 G > 6 2
2 C > 7 2
3 G > 8 2
4 G > 9 2
5 G > 10 2
6 G > 11 2
7 T . 12 4
8 G . 13 4
9 G > 16 2
10 A > 17 2
11 G > 18 2
12 C > 19 2
13 A . 20 4
14 G . 21 4
15 C . 22 4
16 A . 23 4
17 C . 23 16
18 G . 24 4
19 G . 25 4
20 T . 26 4
21 A . 27 4
22 G < 19 2
23 C < 18 2
24 T < 17 2
25 C < 16 2
26 G . 29 4
27 T > 32 2
28 C > 33 2
29 G > 34 2
30 G > 35 2
31 G > 36 2
32 C . 37 4
33 T . 38 4
34 C . 39 4
35 A . 40 4
36 T . 41 4
37 A . 42 4
38 A . 43 4
39 C < 36 2
40 C < 35 2
41 C < 34 2
42 G < 33 2
43 A < 32 2
44 A . 45 4
45 G . 46 4
-1 - . 59 1
-1 - . 58 1
-1 - . 57 1
-1 - . 56 1
-1 - . 55 1
-1 - . 54 1
-1 - . 53 1
-1 - . 52 1
-1 - . 51 1
-1 - . 50 1
-1 - . 49 1
46 G . 61 4
47 T . 61 16
48 C . 62 4
49 G > 63 2
50 C > 64 2
51 A > 65 2
52 G > 66 2
53 G > 67 2
54 T . 68 4
55 T . 69 4
56 C . 70 4
57 A . 71 4
58 A . 72 4
59 A . 73 4
60 T . 74 4
61 C < 67 2
62 C < 66 2
63 T < 65 2
64 G < 64 2
65 T < 63 2
66 C < 11 2
67 C < 10 2
68 C < 9 2
69 C < 8 2
70 G < 7 2
71 C < 6 2
72 A . 5 2
73 A . 4 8
74 C . 3 8
75 C . 2 8
76 A . 1 8
-1 # # -1 -1
65 MX0158_CAT 77
-1 # # -1 -1
0 C . 5 2
1 G > 6 2
2 C > 7 2
3 G > 8 2
4 G > 9 2
5 G > 10 2
6 G > 11 2
7 T . 12 4
8 G . 13 4
9 G > 16 2
10 A > 17 2
11 G > 18 2
12 C > 19 2
13 A . 20 4
14 G . 21 4
15 C . 22 4
16 A . 23 4
17 C . 23 16
18 G . 24 4
19 G . 25 4
20 T . 26 4
21 A . 27 4
22 G < 19 2
23 C < 18 2
24 T < 17 2
25 C < 16 2
26 G . 29 4
27 T > 32 2
28 C > 33 2
29 G > 34 2
30 G > 35 2
31 G > 36 2
32 C . 37 4
33 T . 38 4
34 C . 39 4
35 A . 40 4
36 T . 41 4
37 A . 42 4
38 A . 43 4
39 C < 36 2
40 C < 35 2
41 C < 34 2
42 G < 33 2
43 A < 32 2
44 A . 45 4
45 G . 46 4
-1 - . 59 1
-1 - . 58 1
-1 - . 57 1
-1 - . 56 1
-1 - . 55 1
-1 - . 54 1
-1 - . 53 1
-1 - . 52 1
-1 - . 51 1
-1 - . 50 1
-1 - . 49 1
46 G . 61 4
47 T . 61 16
48 C . 62 4
49 G > 63 2
50 C > 64 2
51 A > 65 2
52 G > 66 2
53 G > 67 2
54 T . 68 4
55 T . 69 4
56 C . 70 4
57 A . 71 4
58 A . 72 4
59 A . 73 4
60 T . 74 4
61 C < 67 2
62 C < 66 2
63 T < 65 2
64 G < 64 2
65 T < 63 2
66 C < 11 2
67 C < 10 2
68 C < 9 2
69 C < 8 2
70 G < 7 2
71 C < 6 2
72 A . 5 2
73 A . 4 8
74 C . 3 8
75 C . 2 8
76 A . 1 8
-1 # # -1 -1
65 MX0159_CAT 77
-1 # # -1 -1
0 C . 5 2
1 G > 6 2
2 C > 7 2
3 G > 8 2
4 G > 9 2
5 G > 10 2
6 G > 11 2
7 T . 12 4
8 G . 13 4
9 G > 16 2
10 A > 17 2
11 G > 18 2
12 C > 19 2
13 A . 20 4
14 G . 21 4
15 C . 22 4
16 C . 23 4
17 T . 23 16
18 G . 24 4
19 G . 25 4
20 T . 26 4
21 A . 27 4
22 G < 19 2
23 C < 18 2
24 T < 17 2
25 C < 16 2
26 G . 29 4
27 T > 32 2
28 C > 33 2
29 G > 34 2
30 G > 35 2
31 G > 36 2
32 C . 37 4
33 T . 38 4
34 C . 39 4
35 A . 40 4
36 T . 41 4
37 A . 42 4
38 A . 43 4
39 C < 36 2
40 C < 35 2
41 C < 34 2
42 G < 33 2
43 A < 32 2
44 A . 45 4
45 G . 46 4
-1 - . 59 1
-1 - . 58 1
-1 - . 57 1
-1 - . 56 1
-1 - . 55 1
-1 - . 54 1
-1 - . 53 1
-1 - . 52 1
-1 - . 51 1
-1 - . 50 1
-1 - . 49 1
46 G . 61 4
47 T . 61 16
48 C . 62 4
49 G > 63 2
50 G > 64 2
51 C > 65 2
52 G > 66 2
53 G > 67 2
54 T . 68 4
55 T . 69 4
56 C . 70 4
57 A . 71 4
58 A . 72 4
59 A . 73 4
60 T . 74 4
61 C < 67 2
62 C < 66 2
63 G < 65 2
64 T < 64 2
65 C < 63 2
66 C < 11 2
67 C < 10 2
68 C < 9 2
69 C < 8 2
70 G < 7 2
71 C < 6 2
72 A . 5 2
73 A . 4 8
74 C . 3 8
75 C . 2 8
76 A . 1 8
-1 # # -1 -1
65 MX0160_CAT 77
-1 # # -1 -1
0 C . 5 2
1 G > 6 2
2 C > 7 2
3 G > 8 2
4 G > 9 2
5 G > 10 2
6 G > 11 2
7 T . 12 4
8 G . 13 4
9 G > 16 2
10 A > 17 2
11 G > 18 2
12 C > 19 2
13 A . 20 4
14 G . 21 4
15 T . 22 4
16 C . 23 4
17 T . 23 16
18 G . 24 4
19 G . 25 4
20 T . 26 4
21 A . 27 4
22 G < 19 2
23 C < 18 2
24 T < 17 2
25 C < 16 2
26 G . 29 4
27 T > 32 2
28 C > 33 2
29 G > 34 2
30 G > 35 2
31 G > 36 2
32 C . 37 4
33 T . 38 4
34 C . 39 4
35 A . 40 4
36 T . 41 4
37 A . 42 4
38 A . 43 4
39 C < 36 2
40 C < 35 2
41 C < 34 2
42 G < 33 2
43 A < 32 2
44 A . 45 4
45 G . 46 4
-1 - . 59 1
-1 - . 58 1
-1 - . 57 1
-1 - . 56 1
-1 - . 55 1
-1 - . 54 1
-1 - . 53 1
-1 - . 52 1
-1 - . 51 1
-1 - . 50 1
-1 - . 49 1
46 G . 61 4
47 T . 61 16
48 C . 62 4
49 G > 63 2
50 G > 64 2
51 C > 65 2
52 G > 66 2
53 G > 67 2
54 T . 68 4
55 T . 69 4
56 C . 70 4
57 A . 71 4
58 A . 72 4
59 A . 73 4
60 T . 74 4
61 C < 67 2
62 C < 66 2
63 G < 65 2
64 T < 64 2
65 C < 63 2
66 C < 11 2
67 C < 10 2
68 C < 9 2
69 C < 8 2
70 G < 7 2
71 C < 6 2
72 A . 5 2
73 A . 4 8
74 C . 3 8
75 C . 2 8
76 A . 1 8
-1 # # -1 -1
65 MX0161_CAT 73
-1 # # -1 -1
0 C . 5 2
1 G > 6 2
2 C > 7 2
3 G > 8 2
4 G > 9 2
5 A > 10 2
6 G > 11 2
7 T . 12 4
8 G . 13 4
9 G > 16 2
10 A > 17 2
11 G > 18 2
12 C > 19 2
13 A . 20 4
14 G . 21 4
15 T . 22 4
16 T . 23 4
17 G . 24 4
18 G . 25 4
19 T . 26 4
20 A . 27 4
21 G < 19 2
22 C < 18 2
23 T < 17 2
24 C < 16 2
25 G . 29 4
26 T > 32 2
27 T > 33 2
28 G > 34 2
29 G > 35 2
30 G > 36 2
31 C . 37 4
32 T . 38 4
33 C . 39 4
34 A . 40 4
35 T . 41 4
36 A . 42 4
37 A . 43 4
38 C < 36 2
39 C < 35 2
40 C < 34 2
41 A < 33 2
42 A < 32 2
43 A . 45 4
44 G . 46 4
-1 - . 59 1
-1 - . 58 1
-1 - . 57 1
-1 - . 56 1
-1 - . 55 1
-1 - . 54 1
-1 - . 53 1
-1 - . 52 1
-1 - . 51 1
-1 - . 50 1
-1 - . 49 1
45 G . 61 4
46 T . 61 16
47 C . 62 4
48 A > 63 2
49 T > 64 2
50 T > 65 2
51 C > 66 2
52 G > 67 2
53 T . 68 4
54 T . 69 4
55 C . 70 4
56 G . 71 4
57 A . 72 4
58 G . 73 4
59 T . 74 4
60 C < 67 2
61 G < 66 2
62 G < 65 2
63 A < 64 2
64 T < 63 2
65 C < 11 2
66 T < 10 2
67 C < 9 2
68 C < 8 2
69 G < 7 2
70 C < 6 2
71 A . 5 2
72 A . 4 8
-1 - . 3 1
-1 - . 2 1
-1 - . 1 1
-1 # # -1 -1
65 MX0162_CAT 75
-1 # # -1 -1
0 C . 5 2
1 G > 6 2
2 C > 7 2
3 G > 8 2
4 G > 9 2
5 A > 10 2
6 G > 11 2
7 T . 12 4
8 G . 13 4
9 G > 16 2
10 A > 17 2
11 G > 18 2
12 C > 19 2
13 A . 20 4
14 G . 21 4
15 T . 22 4
16 G . 24 4
17 G . 25 4
18 T . 26 4
19 A . 27 4
-1 - . 23 1
20 G < 19 2
21 C < 18 2
22 T < 17 2
23 C < 16 2
24 G . 29 4
25 T > 32 2
26 T > 33 2
27 G > 34 2
28 G > 35 2
29 G > 36 2
30 C . 37 4
31 T . 38 4
32 C . 39 4
33 A . 40 4
34 T . 41 4
35 A . 42 4
36 A . 43 4
37 C < 36 2
38 C < 35 2
39 C < 34 2
40 A < 33 2
41 A < 32 2
42 A . 45 4
43 G . 46 4
-1 - . 59 1
-1 - . 58 1
-1 - . 57 1
-1 - . 56 1
-1 - . 55 1
-1 - . 54 1
-1 - . 53 1
-1 - . 52 1
-1 - . 51 1
-1 - . 50 1
-1 - . 49 1
44 G . 61 4
45 T . 61 16
46 C . 62 4
47 G > 63 2
48 T > 64 2
49 A > 65 2
50 A > 66 2
51 G > 67 2
52 T . 68 4
53 T . 69 4
54 C . 70 4
55 G . 71 4
56 A . 72 4
57 G . 73 4
58 T . 74 4
59 C < 67 2
60 T < 66 2
61 T < 65 2
62 G < 64 2
63 C < 63 2
64 C < 11 2
65 T < 10 2
66 C < 9 2
67 C < 8 2
68 G < 7 2
69 C < 6 2
70 A . 5 2
71 A . 4 8
72 C . 3 8
73 T . 2 8
74 A . 1 8
-1 # # -1 -1
65 MX0163_CAT 76
-1 # # -1 -1
0 C . 5 2
1 G > 6 2
2 C > 7 2
3 G > 8 2
4 G > 9 2
5 A > 10 2
6 G > 11 2
7 T . 12 4
8 G . 13 4
9 G > 16 2
10 A > 17 2
11 G > 18 2
12 C > 19 2
13 A . 20 4
14 G . 21 4
15 T . 22 4
16 T . 23 4
17 G . 24 4
18 G . 25 4
19 T . 26 4
20 A . 27 4
21 G < 19 2
22 C < 18 2
23 T < 17 2
24 C < 16 2
25 G . 29 4
26 T > 32 2
27 T > 33 2
28 G > 34 2
29 G > 35 2
30 G > 36 2
31 C . 37 4
32 T . 38 4
33 C . 39 4
34 A . 40 4
35 T . 41 4
36 A . 42 4
37 A . 43 4
38 C < 36 2
39 C < 35 2
40 C < 34 2
41 A < 33 2
42 A < 32 2
43 A . 45 4
44 G . 46 4
-1 - . 59 1
-1 - . 58 1
-1 - . 57 1
-1 - . 56 1
-1 - . 55 1
-1 - . 54 1
-1 - . 53 1
-1 - . 52 1
-1 - . 51 1
-1 - . 50 1
-1 - . 49 1
45 G . 61 4
46 T . 61 16
47 C . 62 4
48 G > 63 2
49 T > 64 2
50 C > 65 2
51 T > 66 2
52 G > 67 2
53 T . 68 4
54 T . 69 4
55 C . 70 4
56 G . 71 4
57 A . 72 4
58 G . 73 4
59 T . 74 4
60 C < 67 2
61 A < 66 2
62 G < 65 2
63 G < 64 2
64 C < 63 2
65 C < 11 2
66 T < 10 2
67 C < 9 2
68 C < 8 2
69 G < 7 2
70 C < 6 2
71 A . 5 2
72 A . 4 8
73 C . 3 8
74 T . 2 8
75 A . 1 8
-1 # # -1 -1
65 MX0164_CAT 76
-1 # # -1 -1
0 C . 5 2
1 G > 6 2
2 C > 7 2
3 G > 8 2
4 G > 9 2
5 A > 10 2
6 G > 11 2
7 T . 12 4
8 G . 13 4
9 G > 16 2
10 A > 17 2
11 G > 18 2
12 C > 19 2
13 A . 20 4
14 G . 21 4
15 T . 22 4
16 T . 23 4
17 G . 24 4
18 G . 25 4
19 T . 26 4
20 A . 27 4
21 G < 19 2
22 C < 18 2
23 T < 17 2
24 C < 16 2
25 G . 29 4
26 T > 32 2
27 T > 33 2
28 G > 34 2
29 G > 35 2
30 G > 36 2
31 C . 37 4
32 T . 38 4
33 C . 39 4
34 A . 40 4
35 T . 41 4
36 A . 42 4
37 A . 43 4
38 C < 36 2
39 C < 35 2
40 C < 34 2
41 A < 33 2
42 A < 32 2
43 A . 45 4
44 G . 46 4
-1 - . 59 1
-1 - . 58 1
-1 - . 57 1
-1 - . 56 1
-1 - . 55 1
-1 - . 54 1
-1 - . 53 1
-1 - . 52 1
-1 - . 51 1
-1 - . 50 1
-1 - . 49 1
45 G . 61 4
46 T . 61 16
47 C . 62 4
48 G > 63 2
49 T > 64 2
50 C > 65 2
51 T > 66 2
52 G > 67 2
53 T . 68 4
54 T . 69 4
55 C . 70 4
56 G . 71 4
57 A . 72 4
58 G . 73 4
59 T . 74 4
60 C < 67 2
61 A < 66 2
62 G < 65 2
63 G < 64 2
64 C < 63 2
65 C < 11 2
66 T < 10 2
67 C < 9 2
68 C < 8 2
69 G < 7 2
70 C < 6 2
71 A . 5 2
72 A . 4 8
73 C . 3 8
74 T . 2 8
75 A . 1 8
-1 # # -1 -1
65 MX0165_CAT 77
-1 # # -1 -1
0 C . 5 2
1 G > 6 2
2 C > 7 2
3 G > 8 2
4 G > 9 2
5 G > 10 2
6 A > 11 2
7 T . 12 4
8 G . 13 4
9 G > 16 2
10 A > 17 2
11 G > 18 2
12 C > 19 2
13 A . 20 4
14 G . 21 4
15 C . 22 4
16 A . 23 4
17 T . 23 16
18 G . 24 4
19 G . 25 4
20 T . 26 4
21 A . 27 4
22 G < 19 2
23 C < 18 2
24 T < 17 2
25 C < 16 2
26 G . 29 4
27 T > 32 2
28 C > 33 2
29 G > 34 2
30 G > 35 2
31 G > 36 2
32 C . 37 4
33 T . 38 4
34 C . 39 4
35 A . 40 4
36 T . 41 4
37 A . 42 4
38 A . 43 4
39 C < 36 2
40 C < 35 2
41 C < 34 2
42 G < 33 2
43 A < 32 2
44 A . 45 4
45 G . 46 4
-1 - . 59 1
-1 - . 58 1
-1 - . 57 1
-1 - . 56 1
-1 - . 55 1
-1 - . 54 1
-1 - . 53 1
-1 - . 52 1
-1 - . 51 1
-1 - . 50 1
-1 - . 49 1
46 G . 61 4
47 T . 61 16
48 C . 62 4
49 G > 63 2
50 T > 64 2
51 A > 65 2
52 G > 66 2
53 G > 67 2
54 T . 68 4
55 T . 69 4
56 C . 70 4
57 G . 71 4
58 A . 72 4
59 A . 73 4
60 T . 74 4
61 C < 67 2
62 C < 66 2
63 T < 65 2
64 G < 64 2
65 C < 63 2
66 T < 11 2
67 C < 10 2
68 C < 9 2
69 C < 8 2
70 G < 7 2
71 C < 6 2
72 A . 5 2
73 A . 4 8
74 C . 3 8
75 C . 2 8
76 A . 1 8
-1 # # -1 -1
65 MX0166_CAT 77
-1 # # -1 -1
0 C . 5 2
1 G > 6 2
2 C > 7 2
3 G > 8 2
4 G > 9 2
5 G > 10 2
6 A > 11 2
7 T . 12 4
8 G . 13 4
9 G > 16 2
10 A > 17 2
11 G > 18 2
12 C > 19 2
13 A . 20 4
14 G . 21 4
15 C . 22 4
16 A . 23 4
17 T . 23 16
18 G . 24 4
19 G . 25 4
20 T . 26 4
21 A . 27 4
22 G < 19 2
23 C < 18 2
24 T < 17 2
25 C < 16 2
26 G . 29 4
27 T > 32 2
28 C > 33 2
29 G > 34 2
30 G > 35 2
31 G > 36 2
32 C . 37 4
33 T . 38 4
34 C . 39 4
35 A . 40 4
36 T . 41 4
37 A . 42 4
38 A . 43 4
39 C < 36 2
40 C < 35 2
41 C < 34 2
42 G < 33 2
43 A < 32 2
44 A . 45 4
45 G . 46 4
-1 - . 59 1
-1 - . 58 1
-1 - . 57 1
-1 - . 56 1
-1 - . 55 1
-1 - . 54 1
-1 - . 53 1
-1 - . 52 1
-1 - . 51 1
-1 - . 50 1
-1 - . 49 1
46 G . 61 4
47 T . 61 16
48 C . 62 4
49 G > 63 2
50 T > 64 2
51 A > 65 2
52 G > 66 2
53 G > 67 2
54 T . 68 4
55 T . 69 4
56 C . 70 4
57 G . 71 4
58 A . 72 4
59 A . 73 4
60 T . 74 4
61 C < 67 2
62 C < 66 2
63 T < 65 2
64 G < 64 2
65 C < 63 2
66 T < 11 2
67 C < 10 2
68 C < 9 2
69 C < 8 2
70 G < 7 2
71 C < 6 2
72 A . 5 2
73 A . 4 8
74 C . 3 8
75 C . 2 8
76 A . 1 8
-1 # # -1 -1
65 MX0167_CAT 77
-1 # # -1 -1
0 C . 5 2
1 G > 6 2
2 C > 7 2
3 G > 8 2
4 G > 9 2
5 G > 10 2
6 A > 11 2
7 T . 12 4
8 G . 13 4
9 G > 16 2
10 A > 17 2
11 G > 18 2
12 C > 19 2
13 A . 20 4
14 G . 21 4
15 C . 22 4
16 A . 23 4
17 T . 23 16
18 G . 24 4
19 G . 25 4
20 T . 26 4
21 A . 27 4
22 G < 19 2
23 C < 18 2
24 T < 17 2
25 C < 16 2
26 G . 29 4
27 T > 32 2
28 C > 33 2
29 G > 34 2
30 G > 35 2
31 G > 36 2
32 C . 37 4
33 T . 38 4
34 C . 39 4
35 A . 40 4
36 T . 41 4
37 A . 42 4
38 A . 43 4
39 C < 36 2
40 C < 35 2
41 C < 34 2
42 G < 33 2
43 A < 32 2
44 A . 45 4
45 G . 46 4
-1 - . 59 1
-1 - . 58 1
-1 - . 57 1
-1 - . 56 1
-1 - . 55 1
-1 - . 54 1
-1 - . 53 1
-1 - . 52 1
-1 - . 51 1
-1 - . 50 1
-1 - . 49 1
46 G . 61 4
47 T . 61 16
48 C . 62 4
49 G > 63 2
50 T > 64 2
51 A > 65 2
52 G > 66 2
53 G > 67 2
54 T . 68 4
55 T . 69 4
56 C . 70 4
57 G . 71 4
58 A . 72 4
59 A . 73 4
60 T . 74 4
61 C < 67 2
62 C < 66 2
63 T < 65 2
64 G < 64 2
65 C < 63 2
66 T < 11 2
67 C < 10 2
68 C < 9 2
69 C < 8 2
70 G < 7 2
71 C < 6 2
72 A . 5 2
73 A . 4 8
74 C . 3 8
75 C . 2 8
76 A . 1 8
-1 # # -1 -1
65 MX0168_CAT 76
-1 # # -1 -1
0 C . 5 2
1 G > 6 2
2 C > 7 2
3 G > 8 2
4 G > 9 2
5 G > 10 2
6 G > 11 2
7 T . 12 4
8 G . 13 4
9 G > 16 2
10 A > 17 2
11 G > 18 2
12 C > 19 2
13 A . 20 4
14 G . 21 4
15 T . 22 4
16 T . 23 4
17 G . 24 4
18 G . 25 4
19 C . 26 4
20 A . 27 4
21 G < 19 2
22 C < 18 2
23 T < 17 2
24 C < 16 2
25 G . 29 4
26 T > 32 2
27 C > 33 2
28 G > 34 2
29 G > 35 2
30 G > 36 2
31 C . 37 4
32 T . 38 4
33 C . 39 4
34 A . 40 4
35 T . 41 4
36 A . 42 4
37 A . 43 4
38 C < 36 2
39 C < 35 2
40 C < 34 2
41 G < 33 2
42 A < 32 2
43 A . 45 4
44 G . 46 4
-1 - . 59 1
-1 - . 58 1
-1 - . 57 1
-1 - . 56 1
-1 - . 55 1
-1 - . 54 1
-1 - . 53 1
-1 - . 52 1
-1 - . 51 1
-1 - . 50 1
-1 - . 49 1
45 G . 61 4
46 T . 61 16
47 C . 62 4
48 G > 63 2
49 C > 64 2
50 A > 65 2
51 G > 66 2
52 G > 67 2
53 T . 68 4
54 T . 69 4
55 C . 70 4
56 A . 71 4
57 A . 72 4
58 G . 73 4
59 T . 74 4
60 C < 67 2
61 C < 66 2
62 T < 65 2
63 G < 64 2
64 C < 63 2
65 C < 11 2
66 C < 10 2
67 C < 9 2
68 C < 8 2
69 G < 7 2
70 C < 6 2
71 A . 5 2
72 A . 4 8
73 C . 3 8
74 C . 2 8
75 A . 1 8
-1 # # -1 -1
65 MX0169_CAT 77
-1 # # -1 -1
0 C . 5 2
1 G > 6 2
2 C > 7 2
3 G > 8 2
4 G > 9 2
5 G > 10 2
6 G > 11 2
7 T . 12 4
8 G . 13 4
9 G > 16 2
10 A > 17 2
11 G > 18 2
12 C > 19 2
13 A . 20 4
14 G . 21 4
15 T . 22 4
16 C . 23 4
17 T . 23 16
18 G . 24 4
19 G . 25 4
20 C . 26 4
21 A . 27 4
22 G < 19 2
23 C < 18 2
24 T < 17 2
25 C < 16 2
26 G . 29 4
27 T > 32 2
28 C > 33 2
29 G > 34 2
30 G > 35 2
31 G > 36 2
32 C . 37 4
33 T . 38 4
34 C . 39 4
35 A . 40 4
36 T . 41 4
37 A . 42 4
38 A . 43 4
39 C < 36 2
40 C < 35 2
41 C < 34 2
42 G < 33 2
43 A < 32 2
44 A . 45 4
45 G . 46 4
-1 - . 59 1
-1 - . 58 1
-1 - . 57 1
-1 - . 56 1
-1 - . 55 1
-1 - . 54 1
-1 - . 53 1
-1 - . 52 1
-1 - . 51 1
-1 - . 50 1
-1 - . 49 1
46 G . 61 4
47 T . 61 16
48 C . 62 4
49 G > 63 2
50 C > 64 2
51 A > 65 2
52 G > 66 2
53 G > 67 2
54 T . 68 4
55 T . 69 4
56 C . 70 4
57 A . 71 4
58 A . 72 4
59 A . 73 4
60 T . 74 4
61 C < 67 2
62 C < 66 2
63 T < 65 2
64 G < 64 2
65 C < 63 2
66 C < 11 2
67 C < 10 2
68 C < 9 2
69 C < 8 2
70 G < 7 2
71 C < 6 2
72 A . 5 2
73 A . 4 8
74 C . 3 8
75 C . 2 8
76 A . 1 8
-1 # # -1 -1
65 MX0170_CAT 77
-1 # # -1 -1
0 C . 5 2
1 G > 6 2
2 C > 7 2
3 G > 8 2
4 G > 9 2
5 G > 10 2
6 G > 11 2
7 T . 12 4
8 G . 13 4
9 G > 16 2
10 A > 17 2
11 G > 18 2
12 C > 19 2
13 A . 20 4
14 G . 21 4
15 T . 22 4
16 C . 23 4
17 T . 23 16
18 G . 24 4
19 G . 25 4
20 C . 26 4
21 A . 27 4
22 G < 19 2
23 C < 18 2
24 T < 17 2
25 C < 16 2
26 G . 29 4
27 T > 32 2
28 C > 33 2
29 G > 34 2
30 G > 35 2
31 G > 36 2
32 C . 37 4
33 T . 38 4
34 C . 39 4
35 A . 40 4
36 T . 41 4
37 A . 42 4
38 A . 43 4
39 C < 36 2
40 C < 35 2
41 C < 34 2
42 G < 33 2
43 A < 32 2
44 A . 45 4
45 G . 46 4
-1 - . 59 1
-1 - . 58 1
-1 - . 57 1
-1 - . 56 1
-1 - . 55 1
-1 - . 54 1
-1 - . 53 1
-1 - . 52 1
-1 - . 51 1
-1 - . 50 1
-1 - . 49 1
46 G . 61 4
47 T . 61 16
48 C . 62 4
49 G > 63 2
50 T > 64 2
51 A > 65 2
52 G > 66 2
53 G > 67 2
54 T . 68 4
55 T . 69 4
56 C . 70 4
57 A . 71 4
58 A . 72 4
59 A . 73 4
60 T . 74 4
61 C < 67 2
62 C < 66 2
63 T < 65 2
64 G < 64 2
65 C < 63 2
66 C < 11 2
67 C < 10 2
68 C < 9 2
69 C < 8 2
70 G < 7 2
71 C < 6 2
72 A . 5 2
73 A . 4 8
74 C . 3 8
75 C . 2 8
76 A . 1 8
-1 # # -1 -1
65 MX0171_CAT 77
-1 # # -1 -1
0 C . 5 2
1 G > 6 2
2 C > 7 2
3 G > 8 2
4 G > 9 2
5 G > 10 2
6 G > 11 2
7 T . 12 4
8 G . 13 4
9 G > 16 2
10 A > 17 2
11 G > 18 2
12 C > 19 2
13 A . 20 4
14 G . 21 4
15 T . 22 4
16 C . 23 4
17 T . 23 16
18 G . 24 4
19 G . 25 4
20 C . 26 4
21 A . 27 4
22 G < 19 2
23 C < 18 2
24 T < 17 2
25 C < 16 2
26 G . 29 4
27 T > 32 2
28 C > 33 2
29 G > 34 2
30 G > 35 2
31 G > 36 2
32 C . 37 4
33 T . 38 4
34 C . 39 4
35 A . 40 4
36 T . 41 4
37 A . 42 4
38 A . 43 4
39 C < 36 2
40 C < 35 2
41 C < 34 2
42 G < 33 2
43 A < 32 2
44 A . 45 4
45 G . 46 4
-1 - . 59 1
-1 - . 58 1
-1 - . 57 1
-1 - . 56 1
-1 - . 55 1
-1 - . 54 1
-1 - . 53 1
-1 - . 52 1
-1 - . 51 1
-1 - . 50 1
-1 - . 49 1
46 G . 61 4
47 T . 61 16
48 C . 62 4
49 G > 63 2
50 C > 64 2
51 A > 65 2
52 G > 66 2
53 G > 67 2
54 T . 68 4
55 T . 69 4
56 C . 70 4
57 A . 71 4
58 A . 72 4
59 A . 73 4
60 T . 74 4
61 C < 67 2
62 C < 66 2
63 T < 65 2
64 G < 64 2
65 C < 63 2
66 C < 11 2
67 C < 10 2
68 C < 9 2
69 C < 8 2
70 G < 7 2
71 C < 6 2
72 A . 5 2
73 A . 4 8
74 C . 3 8
75 C . 2 8
76 A . 1 8
-1 # # -1 -1
65 MX0172_CAT 77
-1 # # -1 -1
0 C . 5 2
1 G > 6 2
2 C > 7 2
3 G > 8 2
4 G > 9 2
5 G > 10 2
6 G > 11 2
7 T . 12 4
8 G . 13 4
9 G > 16 2
10 A > 17 2
11 G > 18 2
12 C > 19 2
13 A . 20 4
14 G . 21 4
15 T . 22 4
16 C . 23 4
17 T . 23 16
18 G . 24 4
19 G . 25 4
20 C . 26 4
21 A . 27 4
22 G < 19 2
23 C < 18 2
24 T < 17 2
25 C < 16 2
26 G . 29 4
27 T > 32 2
28 C > 33 2
29 G > 34 2
30 G > 35 2
31 G > 36 2
32 C . 37 4
33 T . 38 4
34 C . 39 4
35 A . 40 4
36 T . 41 4
37 A . 42 4
38 A . 43 4
39 C < 36 2
40 C < 35 2
41 C < 34 2
42 G < 33 2
43 A < 32 2
44 A . 45 4
45 G . 46 4
-1 - . 59 1
-1 - . 58 1
-1 - . 57 1
-1 - . 56 1
-1 - . 55 1
-1 - . 54 1
-1 - . 53 1
-1 - . 52 1
-1 - . 51 1
-1 - . 50 1
-1 - . 49 1
46 G . 61 4
47 T . 61 16
48 C . 62 4
49 G > 63 2
50 C > 64 2
51 A > 65 2
52 G > 66 2
53 G > 67 2
54 T . 68 4
55 T . 69 4
56 C . 70 4
57 A . 71 4
58 A . 72 4
59 A . 73 4
60 T . 74 4
61 C < 67 2
62 C < 66 2
63 T < 65 2
64 G < 64 2
65 C < 63 2
66 C < 11 2
67 C < 10 2
68 C < 9 2
69 C < 8 2
70 G < 7 2
71 C < 6 2
72 A . 5 2
73 A . 4 8
74 C . 3 8
75 C . 2 8
76 A . 1 8
-1 # # -1 -1
65 MX0173_CAT 77
-1 # # -1 -1
0 C . 5 2
1 G > 6 2
2 C > 7 2
3 G > 8 2
4 G > 9 2
5 G > 10 2
6 G > 11 2
7 T . 12 4
8 G . 13 4
9 G > 16 2
10 A > 17 2
11 G > 18 2
12 C > 19 2
13 A . 20 4
14 G . 21 4
15 T . 22 4
16 C . 23 4
17 T . 23 16
18 G . 24 4
19 G . 25 4
20 C . 26 4
21 A . 27 4
22 G < 19 2
23 C < 18 2
24 T < 17 2
25 C < 16 2
26 G . 29 4
27 T > 32 2
28 C > 33 2
29 G > 34 2
30 G > 35 2
31 G > 36 2
32 C . 37 4
33 T . 38 4
34 C . 39 4
35 A . 40 4
36 T . 41 4
37 A . 42 4
38 A . 43 4
39 C < 36 2
40 C < 35 2
41 C < 34 2
42 G < 33 2
43 A < 32 2
44 A . 45 4
45 G . 46 4
-1 - . 59 1
-1 - . 58 1
-1 - . 57 1
-1 - . 56 1
-1 - . 55 1
-1 - . 54 1
-1 - . 53 1
-1 - . 52 1
-1 - . 51 1
-1 - . 50 1
-1 - . 49 1
46 G . 61 4
47 T . 61 16
48 C . 62 4
49 G > 63 2
50 T > 64 2
51 A > 65 2
52 G > 66 2
53 G > 67 2
54 T . 68 4
55 T . 69 4
56 C . 70 4
57 A . 71 4
58 A . 72 4
59 A . 73 4
60 T . 74 4
61 C < 67 2
62 C < 66 2
63 T < 65 2
64 G < 64 2
65 C < 63 2
66 C < 11 2
67 C < 10 2
68 C < 9 2
69 C < 8 2
70 G < 7 2
71 C < 6 2
72 A . 5 2
73 A . 4 8
74 C . 3 8
75 C . 2 8
76 A . 1 8
-1 # # -1 -1
65 MX0174_CAT 76
-1 # # -1 -1
0 C . 5 2
1 G > 6 2
2 C > 7 2
3 G > 8 2
4 G > 9 2
5 G > 10 2
6 G > 11 2
7 T . 12 4
8 G . 13 4
9 G > 16 2
10 A > 17 2
11 G > 18 2
12 C > 19 2
13 A . 20 4
14 G . 21 4
15 T . 22 4
16 T . 23 4
17 G . 24 4
18 G . 25 4
19 C . 26 4
20 A . 27 4
21 G < 19 2
22 C < 18 2
23 T < 17 2
24 C < 16 2
25 G . 29 4
26 T > 32 2
27 C > 33 2
28 G > 34 2
29 G > 35 2
30 G > 36 2
31 C . 37 4
32 T . 38 4
33 C . 39 4
34 A . 40 4
35 T . 41 4
36 A . 42 4
37 A . 43 4
38 C < 36 2
39 C < 35 2
40 C < 34 2
41 G < 33 2
42 A < 32 2
43 A . 45 4
44 G . 46 4
-1 - . 59 1
-1 - . 58 1
-1 - . 57 1
-1 - . 56 1
-1 - . 55 1
-1 - . 54 1
-1 - . 53 1
-1 - . 52 1
-1 - . 51 1
-1 - . 50 1
-1 - . 49 1
45 G . 61 4
46 T . 61 16
47 C . 62 4
48 G > 63 2
49 C > 64 2
50 A > 65 2
51 G > 66 2
52 G > 67 2
53 T . 68 4
54 T . 69 4
55 C . 70 4
56 A . 71 4
57 A . 72 4
58 G . 73 4
59 T . 74 4
60 C < 67 2
61 C < 66 2
62 T < 65 2
63 G < 64 2
64 C < 63 2
65 C < 11 2
66 C < 10 2
67 C < 9 2
68 C < 8 2
69 G < 7 2
70 C < 6 2
71 A . 5 2
72 A . 4 8
73 C . 3 8
74 C . 2 8
75 A . 1 8
-1 # # -1 -1
65 MX0175_CAT 76
-1 # # -1 -1
0 C . 5 2
1 G > 6 2
2 C > 7 2
3 G > 8 2
4 G > 9 2
5 G > 10 2
6 G > 11 2
7 T . 12 4
8 G . 13 4
9 G > 16 2
10 A > 17 2
11 G > 18 2
12 C > 19 2
13 A . 20 4
14 G . 21 4
15 T . 22 4
16 T . 23 4
17 G . 24 4
18 G . 25 4
19 C . 26 4
20 A . 27 4
21 G < 19 2
22 C < 18 2
23 T < 17 2
24 C < 16 2
25 G . 29 4
26 T > 32 2
27 C > 33 2
28 G > 34 2
29 G > 35 2
30 G > 36 2
31 C . 37 4
32 T . 38 4
33 C . 39 4
34 A . 40 4
35 T . 41 4
36 A . 42 4
37 A . 43 4
38 C < 36 2
39 C < 35 2
40 C < 34 2
41 G < 33 2
42 A < 32 2
43 A . 45 4
44 G . 46 4
-1 - . 59 1
-1 - . 58 1
-1 - . 57 1
-1 - . 56 1
-1 - . 55 1
-1 - . 54 1
-1 - . 53 1
-1 - . 52 1
-1 - . 51 1
-1 - . 50 1
-1 - . 49 1
45 G . 61 4
46 T . 61 16
47 C . 62 4
48 G > 63 2
49 C > 64 2
50 A > 65 2
51 G > 66 2
52 G > 67 2
53 T . 68 4
54 T . 69 4
55 C . 70 4
56 A . 71 4
57 A . 72 4
58 G . 73 4
59 T . 74 4
60 C < 67 2
61 C < 66 2
62 T < 65 2
63 G < 64 2
64 C < 63 2
65 C < 11 2
66 C < 10 2
67 C < 9 2
68 C < 8 2
69 G < 7 2
70 C < 6 2
71 A . 5 2
72 A . 4 8
73 C . 3 8
74 C . 2 8
75 A . 1 8
-1 # # -1 -1
65 MX0176_CAT 76
-1 # # -1 -1
0 C . 5 2
1 G > 6 2
2 C > 7 2
3 G > 8 2
4 G > 9 2
5 G > 10 2
6 G > 11 2
7 T . 12 4
8 G . 13 4
9 G > 16 2
10 A > 17 2
11 G > 18 2
12 C > 19 2
13 A . 20 4
14 G . 21 4
15 T . 22 4
16 T . 23 4
17 G . 24 4
18 G . 25 4
19 C . 26 4
20 A . 27 4
21 G < 19 2
22 C < 18 2
23 T < 17 2
24 C < 16 2
25 G . 29 4
26 T > 32 2
27 C > 33 2
28 G > 34 2
29 G > 35 2
30 G > 36 2
31 C . 37 4
32 T . 38 4
33 C . 39 4
34 A . 40 4
35 T . 41 4
36 A . 42 4
37 A . 43 4
38 C < 36 2
39 C < 35 2
40 C < 34 2
41 G < 33 2
42 A < 32 2
43 A . 45 4
44 G . 46 4
-1 - . 59 1
-1 - . 58 1
-1 - . 57 1
-1 - . 56 1
-1 - . 55 1
-1 - . 54 1
-1 - . 53 1
-1 - . 52 1
-1 - . 51 1
-1 - . 50 1
-1 - . 49 1
45 G . 61 4
46 T . 61 16
47 C . 62 4
48 G > 63 2
49 C > 64 2
50 A > 65 2
51 G > 66 2
52 G > 67 2
53 T . 68 4
54 T . 69 4
55 C . 70 4
56 A . 71 4
57 A . 72 4
58 G . 73 4
59 T . 74 4
60 C < 67 2
61 C < 66 2
62 T < 65 2
63 G < 64 2
64 C < 63 2
65 C < 11 2
66 C < 10 2
67 C < 9 2
68 C < 8 2
69 G < 7 2
70 C < 6 2
71 A . 5 2
72 A . 4 8
73 C . 3 8
74 C . 2 8
75 A . 1 8
-1 # # -1 -1
65 MX0177_CAT 76
-1 # # -1 -1
0 C . 5 2
1 G > 6 2
2 C > 7 2
3 G > 8 2
4 G > 9 2
5 G > 10 2
6 G > 11 2
7 T . 12 4
8 G . 13 4
9 G > 16 2
10 A > 17 2
11 G > 18 2
12 C > 19 2
13 A . 20 4
14 G . 21 4
15 T . 22 4
16 T . 23 4
17 G . 24 4
18 G . 25 4
19 C . 26 4
20 A . 27 4
21 G < 19 2
22 C < 18 2
23 T < 17 2
24 C < 16 2
25 G . 29 4
26 T > 32 2
27 C > 33 2
28 G > 34 2
29 G > 35 2
30 G > 36 2
31 C . 37 4
32 T . 38 4
33 C . 39 4
34 A . 40 4
35 T . 41 4
36 A . 42 4
37 A . 43 4
38 C < 36 2
39 C < 35 2
40 C < 34 2
41 G < 33 2
42 A < 32 2
43 A . 45 4
44 G . 46 4
-1 - . 59 1
-1 - . 58 1
-1 - . 57 1
-1 - . 56 1
-1 - . 55 1
-1 - . 54 1
-1 - . 53 1
-1 - . 52 1
-1 - . 51 1
-1 - . 50 1
-1 - . 49 1
45 G . 61 4
46 T . 61 16
47 C . 62 4
48 G > 63 2
49 C > 64 2
50 A > 65 2
51 G > 66 2
52 G > 67 2
53 T . 68 4
54 T . 69 4
55 C . 70 4
56 A . 71 4
57 A . 72 4
58 G . 73 4
59 T . 74 4
60 C < 67 2
61 C < 66 2
62 T < 65 2
63 G < 64 2
64 C < 63 2
65 C < 11 2
66 C < 10 2
67 C < 9 2
68 C < 8 2
69 G < 7 2
70 C < 6 2
71 A . 5 2
72 A . 4 8
73 C . 3 8
74 C . 2 8
75 A . 1 8
-1 # # -1 -1
65 MX0178_CAT 77
-1 # # -1 -1
0 C . 5 2
1 G > 6 2
2 C > 7 2
3 G > 8 2
4 G > 9 2
5 G > 10 2
6 G > 11 2
7 T . 12 4
8 G . 13 4
9 G > 16 2
10 A > 17 2
11 G > 18 2
12 C > 19 2
13 A . 20 4
14 G . 21 4
15 T . 22 4
16 C . 23 4
17 T . 23 16
18 G . 24 4
19 G . 25 4
20 C . 26 4
21 A . 27 4
22 G < 19 2
23 C < 18 2
24 T < 17 2
25 C < 16 2
26 G . 29 4
27 T > 32 2
28 C > 33 2
29 G > 34 2
30 G > 35 2
31 G > 36 2
32 C . 37 4
33 T . 38 4
34 C . 39 4
35 A . 40 4
36 T . 41 4
37 A . 42 4
38 A . 43 4
39 C < 36 2
40 C < 35 2
41 C < 34 2
42 G < 33 2
43 A < 32 2
44 A . 45 4
45 G . 46 4
-1 - . 59 1
-1 - . 58 1
-1 - . 57 1
-1 - . 56 1
-1 - . 55 1
-1 - . 54 1
-1 - . 53 1
-1 - . 52 1
-1 - . 51 1
-1 - . 50 1
-1 - . 49 1
46 G . 61 4
47 T . 61 16
48 C . 62 4
49 G > 63 2
50 T > 64 2
51 A > 65 2
52 G > 66 2
53 G > 67 2
54 T . 68 4
55 T . 69 4
56 C . 70 4
57 A . 71 4
58 A . 72 4
59 A . 73 4
60 T . 74 4
61 C < 67 2
62 C < 66 2
63 T < 65 2
64 A < 64 2
65 C < 63 2
66 C < 11 2
67 C < 10 2
68 C < 9 2
69 C < 8 2
70 G < 7 2
71 C < 6 2
72 A . 5 2
73 A . 4 8
74 C . 3 8
75 C . 2 8
76 A . 1 8
-1 # # -1 -1
65 MX0179_CAT 77
-1 # # -1 -1
0 C . 5 2
1 G > 6 2
2 C > 7 2
3 G > 8 2
4 G > 9 2
5 G > 10 2
6 G > 11 2
7 T . 12 4
8 G . 13 4
9 G > 16 2
10 A > 17 2
11 G > 18 2
12 C > 19 2
13 A . 20 4
14 G . 21 4
15 T . 22 4
16 C . 23 4
17 T . 23 16
18 G . 24 4
19 G . 25 4
20 C . 26 4
21 A . 27 4
22 G < 19 2
23 C < 18 2
24 T < 17 2
25 C < 16 2
26 G . 29 4
27 T > 32 2
28 C > 33 2
29 G > 34 2
30 G > 35 2
31 G > 36 2
32 C . 37 4
33 T . 38 4
34 C . 39 4
35 A . 40 4
36 T . 41 4
37 A . 42 4
38 A . 43 4
39 C < 36 2
40 C < 35 2
41 C < 34 2
42 G < 33 2
43 A < 32 2
44 A . 45 4
45 G . 46 4
-1 - . 59 1
-1 - . 58 1
-1 - . 57 1
-1 - . 56 1
-1 - . 55 1
-1 - . 54 1
-1 - . 53 1
-1 - . 52 1
-1 - . 51 1
-1 - . 50 1
-1 - . 49 1
46 G . 61 4
47 T . 61 16
48 C . 62 4
49 G > 63 2
50 T > 64 2
51 A > 65 2
52 G > 66 2
53 G > 67 2
54 T . 68 4
55 T . 69 4
56 C . 70 4
57 A . 71 4
58 A . 72 4
59 A . 73 4
60 T . 74 4
61 C < 67 2
62 C < 66 2
63 T < 65 2
64 A < 64 2
65 C < 63 2
66 C < 11 2
67 C < 10 2
68 C < 9 2
69 C < 8 2
70 G < 7 2
71 C < 6 2
72 A . 5 2
73 A . 4 8
74 C . 3 8
75 C . 2 8
76 A . 1 8
-1 # # -1 -1
65 MX0180_CAT 77
-1 # # -1 -1
0 C . 5 2
1 G > 6 2
2 C > 7 2
3 G > 8 2
4 G > 9 2
5 G > 10 2
6 G > 11 2
7 T . 12 4
8 G . 13 4
9 G > 16 2
10 A > 17 2
11 G > 18 2
12 C > 19 2
13 A . 20 4
14 G . 21 4
15 T . 22 4
16 C . 23 4
17 T . 23 16
18 G . 24 4
19 G . 25 4
20 C . 26 4
21 A . 27 4
22 G < 19 2
23 C < 18 2
24 T < 17 2
25 C < 16 2
26 G . 29 4
27 T > 32 2
28 C > 33 2
29 G > 34 2
30 G > 35 2
31 G > 36 2
32 C . 37 4
33 T . 38 4
34 C . 39 4
35 A . 40 4
36 T . 41 4
37 A . 42 4
38 A . 43 4
39 C < 36 2
40 C < 35 2
41 C < 34 2
42 G < 33 2
43 A < 32 2
44 A . 45 4
45 G . 46 4
-1 - . 59 1
-1 - . 58 1
-1 - . 57 1
-1 - . 56 1
-1 - . 55 1
-1 - . 54 1
-1 - . 53 1
-1 - . 52 1
-1 - . 51 1
-1 - . 50 1
-1 - . 49 1
46 G . 61 4
47 T . 61 16
48 C . 62 4
49 G > 63 2
50 T > 64 2
51 A > 65 2
52 G > 66 2
53 G > 67 2
54 T . 68 4
55 T . 69 4
56 C . 70 4
57 A . 71 4
58 A . 72 4
59 A . 73 4
60 T . 74 4
61 C < 67 2
62 C < 66 2
63 T < 65 2
64 G < 64 2
65 C < 63 2
66 C < 11 2
67 C < 10 2
68 C < 9 2
69 C < 8 2
70 G < 7 2
71 C < 6 2
72 A . 5 2
73 A . 4 8
74 C . 3 8
75 C . 2 8
76 A . 1 8
-1 # # -1 -1
65 MX0181_CAT 75
-1 # # -1 -1
0 T . 5 2
1 G > 6 2
2 C > 7 2
3 G > 8 2
4 G > 9 2
5 C > 10 2
6 G > 11 2
7 T . 12 4
8 A . 13 4
9 G > 16 2
10 C > 17 2
11 T > 18 2
12 C > 19 2
13 A . 20 4
14 G . 21 4
15 T . 22 4
16 G . 24 4
17 G . 25 4
18 T . 26 4
19 A . 27 4
-1 - . 23 1
20 G < 19 2
21 A < 18 2
22 G < 17 2
23 C < 16 2
24 G . 29 4
25 C > 32 2
26 C > 33 2
27 G > 34 2
28 G > 35 2
29 G > 36 2
30 C . 37 4
31 T . 38 4
32 C . 39 4
33 A . 40 4
34 T . 41 4
35 A . 42 4
36 C . 43 4
37 C < 36 2
38 C < 35 2
39 C < 34 2
40 G < 33 2
41 G < 32 2
42 A . 45 4
43 G . 46 4
-1 - . 59 1
-1 - . 58 1
-1 - . 57 1
-1 - . 56 1
-1 - . 55 1
-1 - . 54 1
-1 - . 53 1
-1 - . 52 1
-1 - . 51 1
-1 - . 50 1
-1 - . 49 1
44 G . 61 4
45 T . 61 16
46 C . 62 4
47 G > 63 2
48 C > 64 2
49 A > 65 2
50 G > 66 2
51 G > 67 2
52 T . 68 4
53 T . 69 4
54 C . 70 4
55 G . 71 4
56 A . 72 4
57 G . 73 4
58 C . 74 4
59 C < 67 2
60 C < 66 2
61 T < 65 2
62 G < 64 2
63 C < 63 2
64 C < 11 2
65 G < 10 2
66 C < 9 2
67 C < 8 2
68 G < 7 2
69 C < 6 2
70 T . 5 2
71 T . 4 8
72 C . 3 8
73 C . 2 8
74 A . 1 8
-1 # # -1 -1
65 MX0182_CAT 77
-1 # # -1 -1
0 C . 5 2
1 G > 6 2
2 C > 7 2
3 G > 8 2
4 G > 9 2
5 G > 10 2
6 G > 11 2
7 T . 12 4
8 G . 13 4
9 G > 16 2
10 A > 17 2
11 G > 18 2
12 C > 19 2
13 A . 20 4
14 G . 21 4
15 T . 22 4
16 C . 23 4
17 T . 23 16
18 G . 24 4
19 G . 25 4
20 C . 26 4
21 A . 27 4
22 G < 19 2
23 C < 18 2
24 T < 17 2
25 C < 16 2
26 G . 29 4
27 T > 32 2
28 C > 33 2
29 G > 34 2
30 G > 35 2
31 G > 36 2
32 C . 37 4
33 T . 38 4
34 C . 39 4
35 A . 40 4
36 T . 41 4
37 A . 42 4
38 A . 43 4
39 C < 36 2
40 C < 35 2
41 C < 34 2
42 G < 33 2
43 A < 32 2
44 A . 45 4
45 G . 46 4
-1 - . 59 1
-1 - . 58 1
-1 - . 57 1
-1 - . 56 1
-1 - . 55 1
-1 - . 54 1
-1 - . 53 1
-1 - . 52 1
-1 - . 51 1
-1 - . 50 1
-1 - . 49 1
46 G . 61 4
47 T . 61 16
48 C . 62 4
49 G > 63 2
50 T > 64 2
51 A > 65 2
52 G > 66 2
53 G > 67 2
54 T . 68 4
55 T . 69 4
56 C . 70 4
57 A . 71 4
58 A . 72 4
59 A . 73 4
60 T . 74 4
61 C < 67 2
62 C < 66 2
63 T < 65 2
64 G < 64 2
65 C < 63 2
66 C < 11 2
67 C < 10 2
68 C < 9 2
69 C < 8 2
70 G < 7 2
71 C < 6 2
72 A . 5 2
73 A . 4 8
74 C . 3 8
75 C . 2 8
76 A . 1 8
-1 # # -1 -1
65 MX0183_CAT 77
-1 # # -1 -1
0 C . 5 2
1 G > 6 2
2 C > 7 2
3 G > 8 2
4 G > 9 2
5 G > 10 2
6 G > 11 2
7 T . 12 4
8 G . 13 4
9 G > 16 2
10 A > 17 2
11 G > 18 2
12 C > 19 2
13 A . 20 4
14 G . 21 4
15 T . 22 4
16 C . 23 4
17 T . 23 16
18 G . 24 4
19 G . 25 4
20 C . 26 4
21 A . 27 4
22 G < 19 2
23 C < 18 2
24 T < 17 2
25 C < 16 2
26 G . 29 4
27 T > 32 2
28 C > 33 2
29 G > 34 2
30 G > 35 2
31 G > 36 2
32 C . 37 4
33 T . 38 4
34 C . 39 4
35 A . 40 4
36 T . 41 4
37 A . 42 4
38 A . 43 4
39 C < 36 2
40 C < 35 2
41 C < 34 2
42 G < 33 2
43 A < 32 2
44 A . 45 4
45 G . 46 4
-1 - . 59 1
-1 - . 58 1
-1 - . 57 1
-1 - . 56 1
-1 - . 55 1
-1 - . 54 1
-1 - . 53 1
-1 - . 52 1
-1 - . 51 1
-1 - . 50 1
-1 - . 49 1
46 G . 61 4
47 T . 61 16
48 C . 62 4
49 G > 63 2
50 T > 64 2
51 A > 65 2
52 G > 66 2
53 G > 67 2
54 T . 68 4
55 T . 69 4
56 C . 70 4
57 A . 71 4
58 A . 72 4
59 A . 73 4
60 T . 74 4
61 C < 67 2
62 C < 66 2
63 T < 65 2
64 G < 64 2
65 C < 63 2
66 C < 11 2
67 C < 10 2
68 C < 9 2
69 C < 8 2
70 G < 7 2
71 C < 6 2
72 A . 5 2
73 A . 4 8
74 C . 3 8
75 C . 2 8
76 A . 1 8
-1 # # -1 -1
65 MX0184_CAT 77
-1 # # -1 -1
0 C . 5 2
1 G > 6 2
2 C > 7 2
3 G > 8 2
4 G > 9 2
5 G > 10 2
6 G > 11 2
7 T . 12 4
8 G . 13 4
9 G > 16 2
10 A > 17 2
11 G > 18 2
12 C > 19 2
13 A . 20 4
14 G . 21 4
15 T . 22 4
16 C . 23 4
17 T . 23 16
18 G . 24 4
19 G . 25 4
20 C . 26 4
21 A . 27 4
22 G < 19 2
23 C < 18 2
24 T < 17 2
25 C < 16 2
26 G . 29 4
27 T > 32 2
28 C > 33 2
29 G > 34 2
30 G > 35 2
31 G > 36 2
32 C . 37 4
33 T . 38 4
34 C . 39 4
35 A . 40 4
36 T . 41 4
37 A . 42 4
38 A . 43 4
39 C < 36 2
40 C < 35 2
41 C < 34 2
42 G < 33 2
43 A < 32 2
44 A . 45 4
45 G . 46 4
-1 - . 59 1
-1 - . 58 1
-1 - . 57 1
-1 - . 56 1
-1 - . 55 1
-1 - . 54 1
-1 - . 53 1
-1 - . 52 1
-1 - . 51 1
-1 - . 50 1
-1 - . 49 1
46 G . 61 4
47 T . 61 16
48 C . 62 4
49 G > 63 2
50 T > 64 2
51 A > 65 2
52 G > 66 2
53 G > 67 2
54 T . 68 4
55 T . 69 4
56 C . 70 4
57 A . 71 4
58 A . 72 4
59 A . 73 4
60 T . 74 4
61 C < 67 2
62 C < 66 2
63 T < 65 2
64 A < 64 2
65 C < 63 2
66 C < 11 2
67 C < 10 2
68 C < 9 2
69 C < 8 2
70 G < 7 2
71 C < 6 2
72 A . 5 2
73 A . 4 8
74 C . 3 8
75 C . 2 8
76 A . 1 8
-1 # # -1 -1
65 MX0185_CAT 77
-1 # # -1 -1
0 C . 5 2
1 G > 6 2
2 C > 7 2
3 G > 8 2
4 G > 9 2
5 G > 10 2
6 G > 11 2
7 T . 12 4
8 G . 13 4
9 G > 16 2
10 A > 17 2
11 G > 18 2
12 C > 19 2
13 A . 20 4
14 G . 21 4
15 T . 22 4
16 C . 23 4
17 T . 23 16
18 G . 24 4
19 G . 25 4
20 T . 26 4
21 A . 27 4
22 G < 19 2
23 C < 18 2
24 T < 17 2
25 C < 16 2
26 G . 29 4
27 T > 32 2
28 C > 33 2
29 G > 34 2
30 G > 35 2
31 G > 36 2
32 C . 37 4
33 T . 38 4
34 C . 39 4
35 A . 40 4
36 T . 41 4
37 A . 42 4
38 A . 43 4
39 C < 36 2
40 C < 35 2
41 C < 34 2
42 G < 33 2
43 A < 32 2
44 A . 45 4
45 G . 46 4
-1 - . 59 1
-1 - . 58 1
-1 - . 57 1
-1 - . 56 1
-1 - . 55 1
-1 - . 54 1
-1 - . 53 1
-1 - . 52 1
-1 - . 51 1
-1 - . 50 1
-1 - . 49 1
46 G . 61 4
47 T . 61 16
48 C . 62 4
49 G > 63 2
50 T > 64 2
51 A > 65 2
52 G > 66 2
53 G > 67 2
54 T . 68 4
55 T . 69 4
56 C . 70 4
57 G . 71 4
58 A . 72 4
59 A . 73 4
60 T . 74 4
61 C < 67 2
62 C < 66 2
63 T < 65 2
64 G < 64 2
65 C < 63 2
66 C < 11 2
67 C < 10 2
68 C < 9 2
69 C < 8 2
70 G < 7 2
71 C < 6 2
72 A . 5 2
73 A . 4 8
74 C . 3 8
75 C . 2 8
76 A . 1 8
-1 # # -1 -1
65 MX0186_CAT 77
-1 # # -1 -1
0 C . 5 2
1 G > 6 2
2 C > 7 2
3 G > 8 2
4 G > 9 2
5 G > 10 2
6 G > 11 2
7 T . 12 4
8 G . 13 4
9 G > 16 2
10 A > 17 2
11 G > 18 2
12 C > 19 2
13 A . 20 4
14 G . 21 4
15 T . 22 4
16 C . 23 4
17 T . 23 16
18 G . 24 4
19 G . 25 4
20 T . 26 4
21 A . 27 4
22 G < 19 2
23 C < 18 2
24 T < 17 2
25 C < 16 2
26 G . 29 4
27 T > 32 2
28 C > 33 2
29 G > 34 2
30 G > 35 2
31 G > 36 2
32 C . 37 4
33 T . 38 4
34 C . 39 4
35 A . 40 4
36 T . 41 4
37 A . 42 4
38 A . 43 4
39 C < 36 2
40 C < 35 2
41 C < 34 2
42 G < 33 2
43 A < 32 2
44 A . 45 4
45 G . 46 4
-1 - . 59 1
-1 - . 58 1
-1 - . 57 1
-1 - . 56 1
-1 - . 55 1
-1 - . 54 1
-1 - . 53 1
-1 - . 52 1
-1 - . 51 1
-1 - . 50 1
-1 - . 49 1
46 G . 61 4
47 T . 61 16
48 C . 62 4
49 G > 63 2
50 T > 64 2
51 A > 65 2
52 G > 66 2
53 G > 67 2
54 T . 68 4
55 T . 69 4
56 C . 70 4
57 G . 71 4
58 A . 72 4
59 A . 73 4
60 T . 74 4
61 C < 67 2
62 C < 66 2
63 T < 65 2
64 G < 64 2
65 C < 63 2
66 C < 11 2
67 C < 10 2
68 C < 9 2
69 C < 8 2
70 G < 7 2
71 C < 6 2
72 A . 5 2
73 A . 4 8
74 C . 3 8
75 C . 2 8
76 A . 1 8
-1 # # -1 -1
65 MX0187_CAT 77
-1 # # -1 -1
0 C . 5 2
1 G > 6 2
2 C > 7 2
3 G > 8 2
4 G > 9 2
5 G > 10 2
6 G > 11 2
7 T . 12 4
8 G . 13 4
9 G > 16 2
10 A > 17 2
11 G > 18 2
12 C > 19 2
13 A . 20 4
14 G . 21 4
15 T . 22 4
16 C . 23 4
17 T . 23 16
18 G . 24 4
19 G . 25 4
20 C . 26 4
21 A . 27 4
22 G < 19 2
23 C < 18 2
24 T < 17 2
25 C < 16 2
26 G . 29 4
27 T > 32 2
28 C > 33 2
29 G > 34 2
30 G > 35 2
31 G > 36 2
32 C . 37 4
33 T . 38 4
34 C . 39 4
35 A . 40 4
36 T . 41 4
37 A . 42 4
38 A . 43 4
39 C < 36 2
40 C < 35 2
41 C < 34 2
42 G < 33 2
43 A < 32 2
44 A . 45 4
45 G . 46 4
-1 - . 59 1
-1 - . 58 1
-1 - . 57 1
-1 - . 56 1
-1 - . 55 1
-1 - . 54 1
-1 - . 53 1
-1 - . 52 1
-1 - . 51 1
-1 - . 50 1
-1 - . 49 1
46 G . 61 4
47 T . 61 16
48 C . 62 4
49 G > 63 2
50 T > 64 2
51 A > 65 2
52 G > 66 2
53 G > 67 2
54 T . 68 4
55 T . 69 4
56 C . 70 4
57 A . 71 4
58 A . 72 4
59 A . 73 4
60 T . 74 4
61 C < 67 2
62 C < 66 2
63 T < 65 2
64 G < 64 2
65 C < 63 2
66 C < 11 2
67 C < 10 2
68 C < 9 2
69 C < 8 2
70 G < 7 2
71 C < 6 2
72 A . 5 2
73 A . 4 8
74 C . 3 8
75 C . 2 8
76 A . 1 8
-1 # # -1 -1
65 MX0188_CAT 77
-1 # # -1 -1
0 C . 5 2
1 G > 6 2
2 C > 7 2
3 G > 8 2
4 G > 9 2
5 G > 10 2
6 G > 11 2
7 T . 12 4
8 G . 13 4
9 G > 16 2
10 A > 17 2
11 G > 18 2
12 C > 19 2
13 A . 20 4
14 G . 21 4
15 T . 22 4
16 C . 23 4
17 T . 23 16
18 G . 24 4
19 G . 25 4
20 C . 26 4
21 A . 27 4
22 G < 19 2
23 C < 18 2
24 T < 17 2
25 C < 16 2
26 G . 29 4
27 T > 32 2
28 C > 33 2
29 G > 34 2
30 G > 35 2
31 G > 36 2
32 C . 37 4
33 T . 38 4
34 C . 39 4
35 A . 40 4
36 T . 41 4
37 A . 42 4
38 A . 43 4
39 C < 36 2
40 C < 35 2
41 C < 34 2
42 G < 33 2
43 A < 32 2
44 A . 45 4
45 G . 46 4
-1 - . 59 1
-1 - . 58 1
-1 - . 57 1
-1 - . 56 1
-1 - . 55 1
-1 - . 54 1
-1 - . 53 1
-1 - . 52 1
-1 - . 51 1
-1 - . 50 1
-1 - . 49 1
46 G . 61 4
47 T . 61 16
48 C . 62 4
49 G > 63 2
50 T > 64 2
51 A > 65 2
52 G > 66 2
53 G > 67 2
54 T . 68 4
55 T . 69 4
56 C . 70 4
57 A . 71 4
58 A . 72 4
59 A . 73 4
60 T . 74 4
61 C < 67 2
62 C < 66 2
63 T < 65 2
64 G < 64 2
65 C < 63 2
66 C < 11 2
67 C < 10 2
68 C < 9 2
69 C < 8 2
70 G < 7 2
71 C < 6 2
72 A . 5 2
73 A . 4 8
74 C . 3 8
75 C . 2 8
76 A . 1 8
-1 # # -1 -1
65 MX0189_CAT 77
-1 # # -1 -1
0 C . 5 2
1 G > 6 2
2 C > 7 2
3 G > 8 2
4 G > 9 2
5 G > 10 2
6 G > 11 2
7 T . 12 4
8 G . 13 4
9 G > 16 2
10 A > 17 2
11 G > 18 2
12 C > 19 2
13 A . 20 4
14 G . 21 4
15 T . 22 4
16 C . 23 4
17 T . 23 16
18 G . 24 4
19 G . 25 4
20 C . 26 4
21 A . 27 4
22 G < 19 2
23 C < 18 2
24 T < 17 2
25 C < 16 2
26 G . 29 4
27 T > 32 2
28 C > 33 2
29 G > 34 2
30 G > 35 2
31 G > 36 2
32 C . 37 4
33 T . 38 4
34 C . 39 4
35 A . 40 4
36 T . 41 4
37 A . 42 4
38 A . 43 4
39 C < 36 2
40 C < 35 2
41 C < 34 2
42 G < 33 2
43 A < 32 2
44 A . 45 4
45 G . 46 4
-1 - . 59 1
-1 - . 58 1
-1 - . 57 1
-1 - . 56 1
-1 - . 55 1
-1 - . 54 1
-1 - . 53 1
-1 - . 52 1
-1 - . 51 1
-1 - . 50 1
-1 - . 49 1
46 G . 61 4
47 T . 61 16
48 C . 62 4
49 G > 63 2
50 T > 64 2
51 A > 65 2
52 G > 66 2
53 G > 67 2
54 T . 68 4
55 T . 69 4
56 C . 70 4
57 A . 71 4
58 A . 72 4
59 A . 73 4
60 T . 74 4
61 C < 67 2
62 C < 66 2
63 T < 65 2
64 A < 64 2
65 C < 63 2
66 C < 11 2
67 C < 10 2
68 C < 9 2
69 C < 8 2
70 G < 7 2
71 C < 6 2
72 A . 5 2
73 A . 4 8
74 C . 3 8
75 C . 2 8
76 A . 1 8
-1 # # -1 -1
65 MX0190_CAT 73
-1 # # -1 -1
0 C . 5 2
1 G > 6 2
2 C > 7 2
3 G > 8 2
4 G > 9 2
5 G > 10 2
6 A > 11 2
7 T . 12 4
8 A . 13 4
9 G > 16 2
10 A > 17 2
11 G > 18 2
12 T . 19 2
13 A . 20 4
14 G . 21 4
15 T . 22 4
16 G . 24 4
17 G . 25 4
18 T . 26 4
19 C . 26 16
20 A . 27 4
-1 - . 23 1
21 T . 19 2
22 C < 18 2
23 T < 17 2
24 C < 16 2
25 G . 29 4
26 T > 32 2
27 T > 33 2
28 G > 34 2
29 G > 35 2
30 G > 36 2
31 C . 37 4
32 T . 38 4
33 C . 39 4
34 A . 40 4
35 T . 41 4
36 A . 42 4
37 A . 43 4
38 C < 36 2
39 C < 35 2
40 C < 34 2
41 A < 33 2
42 A < 32 2
43 A . 45 4
44 G . 46 4
-1 - . 59 1
-1 - . 58 1
-1 - . 57 1
-1 - . 56 1
-1 - . 55 1
-1 - . 54 1
-1 - . 53 1
-1 - . 52 1
-1 - . 51 1
-1 - . 50 1
-1 - . 49 1
45 G . 61 4
46 T . 61 16
47 C . 62 4
48 G > 63 2
49 G > 64 2
50 A > 65 2
51 G > 66 2
52 G > 67 2
53 T . 68 4
54 T . 69 4
55 C . 70 4
56 G . 71 4
57 A . 72 4
58 A . 73 4
59 T . 74 4
60 C < 67 2
61 C < 66 2
62 T < 65 2
63 T < 64 2
64 C < 63 2
65 T < 11 2
66 C < 10 2
67 C < 9 2
68 C < 8 2
69 G < 7 2
70 C < 6 2
71 T . 5 2
72 A . 4 8
-1 - . 3 1
-1 - . 2 1
-1 - . 1 1
-1 # # -1 -1
65 MX0191_CAT 73
-1 # # -1 -1
0 C . 5 2
1 G > 6 2
2 C > 7 2
3 G > 8 2
4 G > 9 2
5 G > 10 2
6 A > 11 2
7 T . 12 4
8 A . 13 4
9 G > 16 2
10 A > 17 2
11 G > 18 2
12 T . 19 2
13 A . 20 4
14 G . 21 4
15 T . 22 4
16 G . 24 4
17 G . 25 4
18 T . 26 4
19 C . 26 16
20 A . 27 4
-1 - . 23 1
21 T . 19 2
22 C < 18 2
23 T < 17 2
24 C < 16 2
25 G . 29 4
26 T > 32 2
27 T > 33 2
28 G > 34 2
29 G > 35 2
30 G > 36 2
31 C . 37 4
32 T . 38 4
33 C . 39 4
34 A . 40 4
35 T . 41 4
36 A . 42 4
37 A . 43 4
38 C < 36 2
39 C < 35 2
40 C < 34 2
41 A < 33 2
42 A < 32 2
43 A . 45 4
44 G . 46 4
-1 - . 59 1
-1 - . 58 1
-1 - . 57 1
-1 - . 56 1
-1 - . 55 1
-1 - . 54 1
-1 - . 53 1
-1 - . 52 1
-1 - . 51 1
-1 - . 50 1
-1 - . 49 1
45 G . 61 4
46 T . 61 16
47 C . 62 4
48 G > 63 2
49 G > 64 2
50 A > 65 2
51 G > 66 2
52 G > 67 2
53 T . 68 4
54 T . 69 4
55 C . 70 4
56 G . 71 4
57 A . 72 4
58 A . 73 4
59 T . 74 4
60 C < 67 2
61 C < 66 2
62 T < 65 2
63 T < 64 2
64 C < 63 2
65 T < 11 2
66 C < 10 2
67 C < 9 2
68 C < 8 2
69 G < 7 2
70 C < 6 2
71 T . 5 2
72 A . 4 8
-1 - . 3 1
-1 - . 2 1
-1 - . 1 1
-1 # # -1 -1
65 MX0192_CAT 73
-1 # # -1 -1
0 C . 5 2
1 G > 6 2
2 C > 7 2
3 G > 8 2
4 G > 9 2
5 G > 10 2
6 G > 11 2
7 T . 12 4
8 G . 13 4
9 G > 16 2
10 A > 17 2
11 G > 18 2
12 C > 19 2
13 A . 20 4
14 G . 21 4
15 G . 22 4
16 G . 24 4
17 G . 25 4
18 T . 26 4
19 T . 26 16
20 A . 27 4
-1 - . 23 1
21 G < 19 2
22 C < 18 2
23 T < 17 2
24 C < 16 2
25 G . 29 4
26 T > 32 2
27 T > 33 2
28 G > 34 2
29 G > 35 2
30 G > 36 2
31 C . 37 4
32 T . 38 4
33 C . 39 4
34 A . 40 4
35 T . 41 4
36 A . 42 4
37 A . 43 4
38 C < 36 2
39 C < 35 2
40 C < 34 2
41 A < 33 2
42 A < 32 2
43 A . 45 4
44 G . 46 4
-1 - . 59 1
-1 - . 58 1
-1 - . 57 1
-1 - . 56 1
-1 - . 55 1
-1 - . 54 1
-1 - . 53 1
-1 - . 52 1
-1 - . 51 1
-1 - . 50 1
-1 - . 49 1
45 G . 61 4
46 T . 61 16
47 C . 62 4
48 G > 63 2
49 G > 64 2
50 A > 65 2
51 G > 66 2
52 G > 67 2
53 T . 68 4
54 T . 69 4
55 C . 70 4
56 G . 71 4
57 A . 72 4
58 A . 73 4
59 T . 74 4
60 C < 67 2
61 C < 66 2
62 T < 65 2
63 T < 64 2
64 C < 63 2
65 C < 11 2
66 C < 10 2
67 C < 9 2
68 C < 8 2
69 G < 7 2
70 C < 6 2
71 T . 5 2
72 A . 4 8
-1 - . 3 1
-1 - . 2 1
-1 - . 1 1
-1 # # -1 -1
65 MX0193_CAT 73
-1 # # -1 -1
0 C . 5 2
1 G > 6 2
2 C > 7 2
3 G > 8 2
4 G > 9 2
5 G > 10 2
6 A > 11 2
7 T . 12 4
8 A . 13 4
9 G > 16 2
10 A > 17 2
11 G > 18 2
12 T . 19 2
13 A . 20 4
14 G . 21 4
15 T . 22 4
16 G . 24 4
17 G . 25 4
18 T . 26 4
19 C . 26 16
20 A . 27 4
-1 - . 23 1
21 T . 19 2
22 C < 18 2
23 T < 17 2
24 C < 16 2
25 G . 29 4
26 T > 32 2
27 T > 33 2
28 G > 34 2
29 G > 35 2
30 G > 36 2
31 C . 37 4
32 T . 38 4
33 C . 39 4
34 A . 40 4
35 T . 41 4
36 A . 42 4
37 A . 43 4
38 C < 36 2
39 C < 35 2
40 C < 34 2
41 A < 33 2
42 A < 32 2
43 A . 45 4
44 G . 46 4
-1 - . 59 1
-1 - . 58 1
-1 - . 57 1
-1 - . 56 1
-1 - . 55 1
-1 - . 54 1
-1 - . 53 1
-1 - . 52 1
-1 - . 51 1
-1 - . 50 1
-1 - . 49 1
45 G . 61 4
46 T . 61 16
47 C . 62 4
48 G > 63 2
49 G > 64 2
50 A > 65 2
51 G > 66 2
52 G > 67 2
53 T . 68 4
54 T . 69 4
55 C . 70 4
56 G . 71 4
57 A . 72 4
58 A . 73 4
59 T . 74 4
60 C < 67 2
61 C < 66 2
62 T < 65 2
63 T < 64 2
64 C < 63 2
65 T < 11 2
66 C < 10 2
67 C < 9 2
68 C < 8 2
69 G < 7 2
70 C < 6 2
71 T . 5 2
72 A . 4 8
-1 - . 3 1
-1 - . 2 1
-1 - . 1 1
-1 # # -1 -1
65 MX0194_CAT 73
-1 # # -1 -1
0 C . 5 2
1 G > 6 2
2 C > 7 2
3 G > 8 2
4 G > 9 2
5 G > 10 2
6 A > 11 2
7 T . 12 4
8 A . 13 4
9 G > 16 2
10 A > 17 2
11 G > 18 2
12 T . 19 2
13 A . 20 4
14 G . 21 4
15 T . 22 4
16 G . 24 4
17 G . 25 4
18 T . 26 4
19 C . 26 16
20 A . 27 4
-1 - . 23 1
21 T . 19 2
22 C < 18 2
23 T < 17 2
24 C < 16 2
25 G . 29 4
26 T > 32 2
27 T > 33 2
28 G > 34 2
29 G > 35 2
30 G > 36 2
31 C . 37 4
32 T . 38 4
33 C . 39 4
34 A . 40 4
35 T . 41 4
36 A . 42 4
37 A . 43 4
38 C < 36 2
39 C < 35 2
40 C < 34 2
41 A < 33 2
42 A < 32 2
43 A . 45 4
44 G . 46 4
-1 - . 59 1
-1 - . 58 1
-1 - . 57 1
-1 - . 56 1
-1 - . 55 1
-1 - . 54 1
-1 - . 53 1
-1 - . 52 1
-1 - . 51 1
-1 - . 50 1
-1 - . 49 1
45 G . 61 4
46 T . 61 16
47 C . 62 4
48 G > 63 2
49 G > 64 2
50 A > 65 2
51 G > 66 2
52 G > 67 2
53 T . 68 4
54 T . 69 4
55 C . 70 4
56 G . 71 4
57 A . 72 4
58 A . 73 4
59 T . 74 4
60 C < 67 2
61 C < 66 2
62 T < 65 2
63 T < 64 2
64 C < 63 2
65 T < 11 2
66 C < 10 2
67 C < 9 2
68 C < 8 2
69 G < 7 2
70 C < 6 2
71 T . 5 2
72 A . 4 8
-1 - . 3 1
-1 - . 2 1
-1 - . 1 1
-1 # # -1 -1
65 MX0195_CAT 73
-1 # # -1 -1
0 C . 5 2
1 G > 6 2
2 C > 7 2
3 G > 8 2
4 G > 9 2
5 G > 10 2
6 A > 11 2
7 T . 12 4
8 A . 13 4
9 G > 16 2
10 A > 17 2
11 G > 18 2
12 T . 19 2
13 A . 20 4
14 G . 21 4
15 T . 22 4
16 G . 24 4
17 G . 25 4
18 T . 26 4
19 C . 26 16
20 A . 27 4
-1 - . 23 1
21 T . 19 2
22 C < 18 2
23 T < 17 2
24 C < 16 2
25 G . 29 4
26 T > 32 2
27 T > 33 2
28 G > 34 2
29 G > 35 2
30 G > 36 2
31 C . 37 4
32 T . 38 4
33 C . 39 4
34 A . 40 4
35 T . 41 4
36 A . 42 4
37 A . 43 4
38 C < 36 2
39 C < 35 2
40 C < 34 2
41 A < 33 2
42 A < 32 2
43 A . 45 4
44 G . 46 4
-1 - . 59 1
-1 - . 58 1
-1 - . 57 1
-1 - . 56 1
-1 - . 55 1
-1 - . 54 1
-1 - . 53 1
-1 - . 52 1
-1 - . 51 1
-1 - . 50 1
-1 - . 49 1
45 G . 61 4
46 T . 61 16
47 C . 62 4
48 G > 63 2
49 G > 64 2
50 A > 65 2
51 G > 66 2
52 G > 67 2
53 T . 68 4
54 T . 69 4
55 C . 70 4
56 G . 71 4
57 A . 72 4
58 A . 73 4
59 T . 74 4
60 C < 67 2
61 C < 66 2
62 T < 65 2
63 T < 64 2
64 C < 63 2
65 T < 11 2
66 C < 10 2
67 C < 9 2
68 C < 8 2
69 G < 7 2
70 C < 6 2
71 T . 5 2
72 A . 4 8
-1 - . 3 1
-1 - . 2 1
-1 - . 1 1
-1 # # -1 -1
65 MX0196_CAT 73
-1 # # -1 -1
0 C . 5 2
1 G > 6 2
2 C > 7 2
3 G > 8 2
4 G > 9 2
5 G > 10 2
6 A > 11 2
7 T . 12 4
8 A . 13 4
9 G > 16 2
10 A > 17 2
11 G > 18 2
12 T . 19 2
13 A . 20 4
14 G . 21 4
15 T . 22 4
16 G . 24 4
17 G . 25 4
18 T . 26 4
19 C . 26 16
20 A . 27 4
-1 - . 23 1
21 T . 19 2
22 C < 18 2
23 T < 17 2
24 C < 16 2
25 G . 29 4
26 T > 32 2
27 T > 33 2
28 G > 34 2
29 G > 35 2
30 G > 36 2
31 C . 37 4
32 T . 38 4
33 C . 39 4
34 A . 40 4
35 T . 41 4
36 A . 42 4
37 A . 43 4
38 C < 36 2
39 C < 35 2
40 C < 34 2
41 A < 33 2
42 A < 32 2
43 A . 45 4
44 G . 46 4
-1 - . 59 1
-1 - . 58 1
-1 - . 57 1
-1 - . 56 1
-1 - . 55 1
-1 - . 54 1
-1 - . 53 1
-1 - . 52 1
-1 - . 51 1
-1 - . 50 1
-1 - . 49 1
45 G . 61 4
46 T . 61 16
47 C . 62 4
48 G > 63 2
49 G > 64 2
50 A > 65 2
51 G > 66 2
52 G > 67 2
53 T . 68 4
54 T . 69 4
55 C . 70 4
56 G . 71 4
57 A . 72 4
58 A . 73 4
59 T . 74 4
60 C < 67 2
61 C < 66 2
62 T < 65 2
63 T < 64 2
64 C < 63 2
65 T < 11 2
66 C < 10 2
67 C < 9 2
68 C < 8 2
69 G < 7 2
70 C < 6 2
71 T . 5 2
72 A . 4 8
-1 - . 3 1
-1 - . 2 1
-1 - . 1 1
-1 # # -1 -1
65 MX0197_CAT 73
-1 # # -1 -1
0 C . 5 2
1 G > 6 2
2 C > 7 2
3 G > 8 2
4 G > 9 2
5 G > 10 2
6 A > 11 2
7 T . 12 4
8 A . 13 4
9 G > 16 2
10 A > 17 2
11 G > 18 2
12 T . 19 2
13 A . 20 4
14 G . 21 4
15 T . 22 4
16 G . 24 4
17 G . 25 4
18 T . 26 4
19 C . 26 16
20 A . 27 4
-1 - . 23 1
21 T . 19 2
22 C < 18 2
23 T < 17 2
24 C < 16 2
25 G . 29 4
26 T > 32 2
27 T > 33 2
28 G > 34 2
29 G > 35 2
30 G > 36 2
31 C . 37 4
32 T . 38 4
33 C . 39 4
34 A . 40 4
35 T . 41 4
36 A . 42 4
37 A . 43 4
38 C < 36 2
39 C < 35 2
40 C < 34 2
41 A < 33 2
42 A < 32 2
43 A . 45 4
44 G . 46 4
-1 - . 59 1
-1 - . 58 1
-1 - . 57 1
-1 - . 56 1
-1 - . 55 1
-1 - . 54 1
-1 - . 53 1
-1 - . 52 1
-1 - . 51 1
-1 - . 50 1
-1 - . 49 1
45 G . 61 4
46 T . 61 16
47 C . 62 4
48 G > 63 2
49 G > 64 2
50 A > 65 2
51 G > 66 2
52 G > 67 2
53 T . 68 4
54 T . 69 4
55 C . 70 4
56 G . 71 4
57 A . 72 4
58 A . 73 4
59 T . 74 4
60 C < 67 2
61 C < 66 2
62 T < 65 2
63 T < 64 2
64 C < 63 2
65 T < 11 2
66 C < 10 2
67 C < 9 2
68 C < 8 2
69 G < 7 2
70 C < 6 2
71 T . 5 2
72 A . 4 8
-1 - . 3 1
-1 - . 2 1
-1 - . 1 1
-1 # # -1 -1
65 MX0198_CAT 73
-1 # # -1 -1
0 C . 5 2
1 G > 6 2
2 C > 7 2
3 G > 8 2
4 G > 9 2
5 G > 10 2
6 A > 11 2
7 T . 12 4
8 A . 13 4
9 G > 16 2
10 A > 17 2
11 G > 18 2
12 T . 19 2
13 A . 20 4
14 G . 21 4
15 T . 22 4
16 G . 24 4
17 G . 25 4
18 T . 26 4
19 C . 26 16
20 A . 27 4
-1 - . 23 1
21 T . 19 2
22 C < 18 2
23 T < 17 2
24 C < 16 2
25 G . 29 4
26 T > 32 2
27 T > 33 2
28 G > 34 2
29 G > 35 2
30 G > 36 2
31 C . 37 4
32 T . 38 4
33 C . 39 4
34 A . 40 4
35 T . 41 4
36 A . 42 4
37 A . 43 4
38 C < 36 2
39 C < 35 2
40 C < 34 2
41 A < 33 2
42 A < 32 2
43 A . 45 4
44 G . 46 4
-1 - . 59 1
-1 - . 58 1
-1 - . 57 1
-1 - . 56 1
-1 - . 55 1
-1 - . 54 1
-1 - . 53 1
-1 - . 52 1
-1 - . 51 1
-1 - . 50 1
-1 - . 49 1
45 G . 61 4
46 T . 61 16
47 C . 62 4
48 G > 63 2
49 G > 64 2
50 A > 65 2
51 G > 66 2
52 G > 67 2
53 T . 68 4
54 T . 69 4
55 C . 70 4
56 G . 71 4
57 A . 72 4
58 A . 73 4
59 T . 74 4
60 C < 67 2
61 C < 66 2
62 T < 65 2
63 T < 64 2
64 C < 63 2
65 T < 11 2
66 C < 10 2
67 C < 9 2
68 C < 8 2
69 G < 7 2
70 C < 6 2
71 T . 5 2
72 A . 4 8
-1 - . 3 1
-1 - . 2 1
-1 - . 1 1
-1 # # -1 -1
65 MX0199_CAT 75
-1 # # -1 -1
0 C . 5 2
1 G > 6 2
2 C > 7 2
3 G > 8 2
4 G > 9 2
5 G > 10 2
6 G > 11 2
7 T . 12 4
8 G . 13 4
9 G > 16 2
10 A > 17 2
11 G > 18 2
12 C > 19 2
13 A . 20 4
14 G . 21 4
15 T . 22 4
16 G . 24 4
17 G . 25 4
18 T . 26 4
19 A . 27 4
-1 - . 23 1
20 G < 19 2
21 C < 18 2
22 T < 17 2
23 C < 16 2
24 G . 29 4
25 T > 32 2
26 C > 33 2
27 G > 34 2
28 G > 35 2
29 G > 36 2
30 C . 37 4
31 T . 38 4
32 C . 39 4
33 A . 40 4
34 T . 41 4
35 A . 42 4
36 A . 43 4
37 C < 36 2
38 C < 35 2
39 C < 34 2
40 G < 33 2
41 A < 32 2
42 A . 45 4
43 G . 46 4
-1 - . 59 1
-1 - . 58 1
-1 - . 57 1
-1 - . 56 1
-1 - . 55 1
-1 - . 54 1
-1 - . 53 1
-1 - . 52 1
-1 - . 51 1
-1 - . 50 1
-1 - . 49 1
44 G . 61 4
45 C . 61 16
46 C . 62 4
47 A > 63 2
48 T > 64 2
49 A > 65 2
50 G > 66 2
51 G > 67 2
52 T . 68 4
53 T . 69 4
54 C . 70 4
55 G . 71 4
56 A . 72 4
57 A . 73 4
58 T . 74 4
59 C < 67 2
60 C < 66 2
61 T < 65 2
62 A < 64 2
63 T < 63 2
64 C < 11 2
65 C < 10 2
66 C < 9 2
67 C < 8 2
68 G < 7 2
69 C < 6 2
70 T . 5 2
71 A . 4 8
72 C . 3 8
73 C . 2 8
74 A . 1 8
-1 # # -1 -1
65 MX0200_CAT 75
-1 # # -1 -1
0 C . 5 2
1 G > 6 2
2 C > 7 2
3 G > 8 2
4 G > 9 2
5 G > 10 2
6 G > 11 2
7 T . 12 4
8 G . 13 4
9 G > 16 2
10 A > 17 2
11 G > 18 2
12 C > 19 2
13 A . 20 4
14 G . 21 4
15 T . 22 4
16 G . 24 4
17 G . 25 4
18 T . 26 4
19 A . 27 4
-1 - . 23 1
20 G < 19 2
21 C < 18 2
22 T < 17 2
23 C < 16 2
24 G . 29 4
25 T > 32 2
26 C > 33 2
27 G > 34 2
28 G > 35 2
29 G > 36 2
30 C . 37 4
31 T . 38 4
32 C . 39 4
33 A . 40 4
34 T . 41 4
35 A . 42 4
36 A . 43 4
37 C < 36 2
38 C < 35 2
39 C < 34 2
40 G < 33 2
41 A < 32 2
42 A . 45 4
43 G . 46 4
-1 - . 59 1
-1 - . 58 1
-1 - . 57 1
-1 - . 56 1
-1 - . 55 1
-1 - . 54 1
-1 - . 53 1
-1 - . 52 1
-1 - . 51 1
-1 - . 50 1
-1 - . 49 1
44 G . 61 4
45 C . 61 16
46 C . 62 4
47 A > 63 2
48 T > 64 2
49 A > 65 2
50 G > 66 2
51 G > 67 2
52 T . 68 4
53 T . 69 4
54 C . 70 4
55 G . 71 4
56 A . 72 4
57 A . 73 4
58 T . 74 4
59 C < 67 2
60 C < 66 2
61 T < 65 2
62 A < 64 2
63 T < 63 2
64 C < 11 2
65 C < 10 2
66 C < 9 2
67 C < 8 2
68 G < 7 2
69 C < 6 2
70 T . 5 2
71 A . 4 8
72 C . 3 8
73 C . 2 8
74 A . 1 8
-1 # # -1 -1
65 MX0201_CAT 76
-1 # # -1 -1
0 C . 5 2
1 G > 6 2
2 C > 7 2
3 G > 8 2
4 G > 9 2
5 G > 10 2
6 G > 11 2
7 T . 12 4
8 A . 13 4
9 G > 16 2
10 A > 17 2
11 G > 18 2
12 C > 19 2
13 A . 20 4
14 G . 21 4
15 T . 22 4
16 T . 23 4
17 G . 24 4
18 G . 25 4
19 T . 26 4
20 A . 27 4
21 G < 19 2
22 C < 18 2
23 T < 17 2
24 C < 16 2
25 G . 29 4
26 C > 32 2
27 C > 33 2
28 G > 34 2
29 G > 35 2
30 G > 36 2
31 C . 37 4
32 T . 38 4
33 C . 39 4
34 A . 40 4
35 T . 41 4
36 A . 42 4
37 A . 43 4
38 C < 36 2
39 C < 35 2
40 C < 34 2
41 G < 33 2
42 G < 32 2
43 A . 45 4
44 G . 46 4
-1 - . 59 1
-1 - . 58 1
-1 - . 57 1
-1 - . 56 1
-1 - . 55 1
-1 - . 54 1
-1 - . 53 1
-1 - . 52 1
-1 - . 51 1
-1 - . 50 1
-1 - . 49 1
45 G . 61 4
46 C . 61 16
47 C . 62 4
48 G > 63 2
49 C > 64 2
50 A > 65 2
51 G > 66 2
52 G > 67 2
53 T . 68 4
54 T . 69 4
55 C . 70 4
56 G . 71 4
57 A . 72 4
58 G . 73 4
59 T . 74 4
60 C < 67 2
61 C < 66 2
62 T < 65 2
63 G < 64 2
64 C < 63 2
65 C < 11 2
66 C < 10 2
67 C < 9 2
68 C < 8 2
69 G < 7 2
70 C < 6 2
71 A . 5 2
72 A . 4 8
73 C . 3 8
74 C . 2 8
75 A . 1 8
-1 # # -1 -1
65 MX0202_CAT 76
-1 # # -1 -1
0 C . 5 2
1 G > 6 2
2 C > 7 2
3 G > 8 2
4 G > 9 2
5 G > 10 2
6 A > 11 2
7 T . 12 4
8 G . 13 4
9 G > 16 2
10 A > 17 2
11 G > 18 2
12 C > 19 2
13 A . 20 4
14 G . 21 4
15 T . 22 4
16 T . 23 4
17 G . 24 4
18 G . 25 4
19 T . 26 4
20 A . 27 4
21 G < 19 2
22 C < 18 2
23 T < 17 2
24 C < 16 2
25 A . 29 4
26 T > 32 2
27 C > 33 2
28 A > 34 2
29 G > 35 2
30 G > 36 2
31 C . 37 4
32 T . 38 4
33 C . 39 4
34 A . 40 4
35 T . 41 4
36 A . 42 4
37 A . 43 4
38 T < 36 2
39 C < 35 2
40 T < 34 2
41 G < 33 2
42 A < 32 2
43 A . 45 4
44 G . 46 4
-1 - . 59 1
-1 - . 58 1
-1 - . 57 1
-1 - . 56 1
-1 - . 55 1
-1 - . 54 1
-1 - . 53 1
-1 - . 52 1
-1 - . 51 1
-1 - . 50 1
-1 - . 49 1
45 G . 61 4
46 T . 61 16
47 C . 62 4
48 G > 63 2
49 C > 64 2
50 A > 65 2
51 G > 66 2
52 G > 67 2
53 T . 68 4
54 T . 69 4
55 C . 70 4
56 G . 71 4
57 A . 72 4
58 A . 73 4
59 T . 74 4
60 C < 67 2
61 C < 66 2
62 T < 65 2
63 G < 64 2
64 C < 63 2
65 T < 11 2
66 C < 10 2
67 C < 9 2
68 C < 8 2
69 G < 7 2
70 C < 6 2
71 A . 5 2
72 A . 4 8
73 C . 3 8
74 C . 2 8
75 A . 1 8
-1 # # -1 -1
65 MX0203_CAT 77
-1 # # -1 -1
0 C . 5 2
1 G > 6 2
2 C > 7 2
3 G > 8 2
4 G > 9 2
5 G > 10 2
6 A > 11 2
7 T . 12 4
8 A . 13 4
9 G > 16 2
10 A > 17 2
11 G > 18 2
12 C > 19 2
13 A . 20 4
14 G . 21 4
15 T . 22 4
16 C . 23 4
17 G . 24 4
18 G . 25 4
19 T . 26 4
20 T . 26 16
21 A . 27 4
22 G < 19 2
23 C < 18 2
24 T < 17 2
25 C < 16 2
26 G . 29 4
27 T > 32 2
28 C > 33 2
29 A > 34 2
30 G > 35 2
31 G > 36 2
32 C . 37 4
33 T . 38 4
34 C . 39 4
35 A . 40 4
36 T . 41 4
37 A . 42 4
38 A . 43 4
39 T < 36 2
40 C < 35 2
41 T < 34 2
42 G < 33 2
43 A < 32 2
44 A . 45 4
45 G . 46 4
-1 - . 59 1
-1 - . 58 1
-1 - . 57 1
-1 - . 56 1
-1 - . 55 1
-1 - . 54 1
-1 - . 53 1
-1 - . 52 1
-1 - . 51 1
-1 - . 50 1
-1 - . 49 1
46 G . 61 4
47 T . 61 16
48 C . 62 4
49 G > 63 2
50 G > 64 2
51 G > 65 2
52 G > 66 2
53 G > 67 2
54 T . 68 4
55 T . 69 4
56 C . 70 4
57 G . 71 4
58 A . 72 4
59 A . 73 4
60 T . 74 4
61 C < 67 2
62 C < 66 2
63 C < 65 2
64 T < 64 2
65 C < 63 2
66 T < 11 2
67 C < 10 2
68 C < 9 2
69 C < 8 2
70 G < 7 2
71 C < 6 2
72 A . 5 2
73 A . 4 8
74 C . 3 8
75 C . 2 8
76 A . 1 8
-1 # # -1 -1
65 MX0204_CAT 75
-1 # # -1 -1
0 A . 5 2
1 G > 6 2
2 C > 7 2
3 G > 8 2
4 G > 9 2
5 A > 10 2
6 G > 11 2
7 T . 12 4
8 A . 13 4
9 G > 16 2
10 A > 17 2
11 G > 18 2
12 C > 19 2
13 A . 20 4
14 G . 21 4
15 A . 22 4
16 G . 24 4
17 G . 25 4
18 T . 26 4
19 A . 27 4
-1 - . 23 1
20 G < 19 2
21 C < 18 2
22 T < 17 2
23 C < 16 2
24 G . 29 4
25 T > 32 2
26 T > 33 2
27 G > 34 2
28 G > 35 2
29 G > 36 2
30 C . 37 4
31 T . 38 4
32 C . 39 4
33 A . 40 4
34 T . 41 4
35 A . 42 4
36 A . 43 4
37 C < 36 2
38 C < 35 2
39 C < 34 2
40 A < 33 2
41 A < 32 2
42 A . 45 4
43 G . 46 4
-1 - . 59 1
-1 - . 58 1
-1 - . 57 1
-1 - . 56 1
-1 - . 55 1
-1 - . 54 1
-1 - . 53 1
-1 - . 52 1
-1 - . 51 1
-1 - . 50 1
-1 - . 49 1
44 G . 61 4
45 T . 61 16
46 C . 62 4
47 A > 63 2
48 T > 64 2
49 A > 65 2
50 G > 66 2
51 G > 67 2
52 T . 68 4
53 T . 69 4
54 C . 70 4
55 G . 71 4
56 A . 72 4
57 T . 73 4
58 T . 74 4
59 C < 67 2
60 C < 66 2
61 T < 65 2
62 G < 64 2
63 T < 63 2
64 C < 11 2
65 T < 10 2
66 C < 9 2
67 C < 8 2
68 G < 7 2
69 C < 6 2
70 A . 5 2
71 A . 4 8
72 C . 3 8
73 C . 2 8
74 A . 1 8
-1 # # -1 -1
65 MX0205_CAT 75
-1 # # -1 -1
0 A . 5 2
1 G > 6 2
2 C > 7 2
3 G > 8 2
4 G > 9 2
5 A > 10 2
6 G > 11 2
7 T . 12 4
8 A . 13 4
9 G > 16 2
10 A > 17 2
11 G > 18 2
12 C > 19 2
13 A . 20 4
14 G . 21 4
15 A . 22 4
16 G . 24 4
17 G . 25 4
18 T . 26 4
19 A . 27 4
-1 - . 23 1
20 G < 19 2
21 C < 18 2
22 T < 17 2
23 C < 16 2
24 G . 29 4
25 T > 32 2
26 T > 33 2
27 G > 34 2
28 G > 35 2
29 G > 36 2
30 C . 37 4
31 T . 38 4
32 C . 39 4
33 A . 40 4
34 T . 41 4
35 A . 42 4
36 A . 43 4
37 C < 36 2
38 C < 35 2
39 C < 34 2
40 A < 33 2
41 A < 32 2
42 A . 45 4
43 G . 46 4
-1 - . 59 1
-1 - . 58 1
-1 - . 57 1
-1 - . 56 1
-1 - . 55 1
-1 - . 54 1
-1 - . 53 1
-1 - . 52 1
-1 - . 51 1
-1 - . 50 1
-1 - . 49 1
44 G . 61 4
45 T . 61 16
46 C . 62 4
47 A > 63 2
48 T > 64 2
49 A > 65 2
50 G > 66 2
51 G > 67 2
52 T . 68 4
53 T . 69 4
54 C . 70 4
55 G . 71 4
56 A . 72 4
57 T . 73 4
58 T . 74 4
59 C < 67 2
60 C < 66 2
61 T < 65 2
62 G < 64 2
63 T < 63 2
64 C < 11 2
65 T < 10 2
66 C < 9 2
67 C < 8 2
68 G < 7 2
69 C < 6 2
70 A . 5 2
71 A . 4 8
72 C . 3 8
73 C . 2 8
74 A . 1 8
-1 # # -1 -1
65 MX0206_CAT 75
-1 # # -1 -1
0 C . 5 2
1 G > 6 2
2 C > 7 2
3 G > 8 2
4 G > 9 2
5 A > 10 2
6 G > 11 2
7 T . 12 4
8 A . 13 4
9 G > 16 2
10 A > 17 2
11 G > 18 2
12 C > 19 2
13 A . 20 4
14 G . 21 4
15 T . 22 4
16 G . 24 4
17 G . 25 4
18 T . 26 4
19 A . 27 4
-1 - . 23 1
20 G < 19 2
21 C < 18 2
22 T < 17 2
23 C < 16 2
24 G . 29 4
25 T > 32 2
26 C > 33 2
27 A > 34 2
28 G > 35 2
29 G > 36 2
30 C . 37 4
31 T . 38 4
32 C . 39 4
33 A . 40 4
34 T . 41 4
35 A . 42 4
36 A . 43 4
37 C < 36 2
38 C < 35 2
39 T < 34 2
40 G < 33 2
41 A < 32 2
42 A . 45 4
43 G . 46 4
-1 - . 59 1
-1 - . 58 1
-1 - . 57 1
-1 - . 56 1
-1 - . 55 1
-1 - . 54 1
-1 - . 53 1
-1 - . 52 1
-1 - . 51 1
-1 - . 50 1
-1 - . 49 1
44 G . 61 4
45 T . 61 16
46 C . 62 4
47 G > 63 2
48 T > 64 2
49 A > 65 2
50 G > 66 2
51 G > 67 2
52 T . 68 4
53 T . 69 4
54 C . 70 4
55 A . 71 4
56 A . 72 4
57 T . 73 4
58 T . 74 4
59 C < 67 2
60 C < 66 2
61 T < 65 2
62 A < 64 2
63 C < 63 2
64 C < 11 2
65 T < 10 2
66 C < 9 2
67 C < 8 2
68 G < 7 2
69 C < 6 2
70 A . 5 2
71 A . 4 8
72 C . 3 8
73 C . 2 8
74 A . 1 8
-1 # # -1 -1
65 MX0207_CAT 77
-1 # # -1 -1
0 C . 5 2
1 G > 6 2
2 C > 7 2
3 G > 8 2
4 G > 9 2
5 G > 10 2
6 G > 11 2
7 T . 12 4
8 A . 13 4
9 G > 16 2
10 A > 17 2
11 G > 18 2
12 C > 19 2
13 A . 20 4
14 G . 21 4
15 T . 22 4
16 T . 23 4
17 T . 23 16
18 G . 24 4
19 G . 25 4
20 T . 26 4
21 A . 27 4
22 G < 19 2
23 C < 18 2
24 T < 17 2
25 C < 16 2
26 G . 29 4
27 T > 32 2
28 C > 33 2
29 G > 34 2
30 G > 35 2
31 G > 36 2
32 C . 37 4
33 T . 38 4
34 C . 39 4
35 A . 40 4
36 T . 41 4
37 A . 42 4
38 A . 43 4
39 T < 36 2
40 C < 35 2
41 C < 34 2
42 G < 33 2
43 A < 32 2
44 A . 45 4
45 G . 46 4
-1 - . 59 1
-1 - . 58 1
-1 - . 57 1
-1 - . 56 1
-1 - . 55 1
-1 - . 54 1
-1 - . 53 1
-1 - . 52 1
-1 - . 51 1
-1 - . 50 1
-1 - . 49 1
46 G . 61 4
47 T . 61 16
48 C . 62 4
49 A > 63 2
50 T > 64 2
51 A > 65 2
52 G > 66 2
53 G > 67 2
54 T . 68 4
55 T . 69 4
56 C . 70 4
57 G . 71 4
58 A . 72 4
59 A . 73 4
60 T . 74 4
61 C < 67 2
62 C < 66 2
63 T < 65 2
64 A < 64 2
65 T < 63 2
66 C < 11 2
67 C < 10 2
68 C < 9 2
69 C < 8 2
70 G < 7 2
71 C < 6 2
72 A . 5 2
73 A . 4 8
74 C . 3 8
75 C . 2 8
76 A . 1 8
-1 # # -1 -1
65 MX0208_CAT 77
-1 # # -1 -1
0 C . 5 2
1 G > 6 2
2 C > 7 2
3 G > 8 2
4 G > 9 2
5 G > 10 2
6 G > 11 2
7 T . 12 4
8 G . 13 4
9 G > 16 2
10 A > 17 2
11 G > 18 2
12 C > 19 2
13 A . 20 4
14 G . 21 4
15 T . 22 4
16 C . 23 4
17 C . 23 16
18 G . 24 4
19 G . 25 4
20 T . 26 4
21 A . 27 4
22 G < 19 2
23 C < 18 2
24 T < 17 2
25 C < 16 2
26 G . 29 4
27 T > 32 2
28 C > 33 2
29 G > 34 2
30 G > 35 2
31 G > 36 2
32 C . 37 4
33 T . 38 4
34 C . 39 4
35 A . 40 4
36 T . 41 4
37 A . 42 4
38 A . 43 4
39 C < 36 2
40 C < 35 2
41 C < 34 2
42 G < 33 2
43 G < 32 2
44 A . 45 4
45 G . 46 4
-1 - . 59 1
-1 - . 58 1
-1 - . 57 1
-1 - . 56 1
-1 - . 55 1
-1 - . 54 1
-1 - . 53 1
-1 - . 52 1
-1 - . 51 1
-1 - . 50 1
-1 - . 49 1
46 G . 61 4
47 T . 61 16
48 C . 62 4
49 G > 63 2
50 T > 64 2
51 G > 65 2
52 G > 66 2
53 G > 67 2
54 T . 68 4
55 T . 69 4
56 C . 70 4
57 A . 71 4
58 A . 72 4
59 A . 73 4
60 T . 74 4
61 C < 67 2
62 C < 66 2
63 C < 65 2
64 A < 64 2
65 C < 63 2
66 C < 11 2
67 C < 10 2
68 C < 9 2
69 C < 8 2
70 G < 7 2
71 C < 6 2
72 A . 5 2
73 A . 4 8
74 C . 3 8
75 C . 2 8
76 A . 1 8
-1 # # -1 -1
65 MX0209_CAT 77
-1 # # -1 -1
0 C . 5 2
1 G > 6 2
2 C > 7 2
3 G > 8 2
4 G > 9 2
5 G > 10 2
6 A > 11 2
7 T . 12 4
8 A . 13 4
9 G > 16 2
10 A > 17 2
11 G > 18 2
12 C > 19 2
13 A . 20 4
14 G . 21 4
15 C . 22 4
16 T . 23 4
17 T . 23 16
18 G . 24 4
19 G . 25 4
20 T . 26 4
21 A . 27 4
22 G < 19 2
23 C < 18 2
24 T < 17 2
25 C < 16 2
26 G . 29 4
27 T > 32 2
28 C > 33 2
29 A > 34 2
30 G > 35 2
31 G > 36 2
32 C . 37 4
33 T . 38 4
34 C . 39 4
35 A . 40 4
36 T . 41 4
37 A . 42 4
38 A . 43 4
39 T < 36 2
40 C < 35 2
41 T < 34 2
42 G < 33 2
43 G < 32 2
44 A . 45 4
45 G . 46 4
-1 - . 59 1
-1 - . 58 1
-1 - . 57 1
-1 - . 56 1
-1 - . 55 1
-1 - . 54 1
-1 - . 53 1
-1 - . 52 1
-1 - . 51 1
-1 - . 50 1
-1 - . 49 1
46 G . 61 4
47 T . 61 16
48 C . 62 4
49 G > 63 2
50 G > 64 2
51 G > 65 2
52 G > 66 2
53 G > 67 2
54 T . 68 4
55 T . 69 4
56 C . 70 4
57 A . 71 4
58 A . 72 4
59 A . 73 4
60 T . 74 4
61 C < 67 2
62 C < 66 2
63 C < 65 2
64 T < 64 2
65 C < 63 2
66 T < 11 2
67 C < 10 2
68 C < 9 2
69 C < 8 2
70 G < 7 2
71 C < 6 2
72 A . 5 2
73 A . 4 8
74 C . 3 8
75 C . 2 8
76 A . 1 8
-1 # # -1 -1
65 MX0210_CAT 76
-1 # # -1 -1
0 A . 5 2
1 G > 6 2
2 C > 7 2
3 G > 8 2
4 G > 9 2
5 A > 10 2
6 G > 11 2
7 T . 12 4
8 G . 13 4
9 G > 16 2
10 A > 17 2
11 G > 18 2
12 C > 19 2
13 A . 20 4
14 G . 21 4
15 T . 22 4
16 T . 23 4
17 G . 24 4
18 G . 25 4
19 C . 26 4
20 A . 27 4
21 G < 19 2
22 C < 18 2
23 T < 17 2
24 C < 16 2
25 G . 29 4
26 T > 32 2
27 C > 33 2
28 G > 34 2
29 G > 35 2
30 G > 36 2
31 C . 37 4
32 T . 38 4
33 C . 39 4
34 A . 40 4
35 T . 41 4
36 A . 42 4
37 A . 43 4
38 T < 36 2
39 C < 35 2
40 C < 34 2
41 G < 33 2
42 A < 32 2
43 A . 45 4
44 G . 46 4
-1 - . 59 1
-1 - . 58 1
-1 - . 57 1
-1 - . 56 1
-1 - . 55 1
-1 - . 54 1
-1 - . 53 1
-1 - . 52 1
-1 - . 51 1
-1 - . 50 1
-1 - . 49 1
45 G . 61 4
46 T . 61 16
47 C . 62 4
48 G > 63 2
49 T > 64 2
50 A > 65 2
51 G > 66 2
52 G > 67 2
53 T . 68 4
54 T . 69 4
55 C . 70 4
56 G . 71 4
57 A . 72 4
58 A . 73 4
59 T . 74 4
60 C < 67 2
61 C < 66 2
62 T < 65 2
63 A < 64 2
64 C < 63 2
65 C < 11 2
66 T < 10 2
67 C < 9 2
68 C < 8 2
69 G < 7 2
70 C < 6 2
71 A . 5 2
72 A . 4 8
73 C . 3 8
74 C . 2 8
75 A . 1 8
-1 # # -1 -1
65 MX0211_CAT 77
-1 # # -1 -1
0 C . 5 2
1 G > 6 2
2 C > 7 2
3 G > 8 2
4 G > 9 2
5 A > 10 2
6 G > 11 2
7 T . 12 4
8 G . 13 4
9 G > 16 2
10 A > 17 2
11 G > 18 2
12 A > 19 2
13 A . 20 4
14 G . 21 4
15 T . 22 4
16 T . 23 4
17 T . 23 16
18 G . 24 4
19 G . 25 4
20 T . 26 4
21 A . 27 4
22 T < 19 2
23 C < 18 2
24 T < 17 2
25 C < 16 2
26 G . 29 4
27 C > 32 2
28 A > 33 2
29 G > 34 2
30 G > 35 2
31 G > 36 2
32 C . 37 4
33 T . 38 4
34 C . 39 4
35 A . 40 4
36 T . 41 4
37 A . 42 4
38 A . 43 4
39 C < 36 2
40 C < 35 2
41 C < 34 2
42 T < 33 2
43 G < 32 2
44 A . 45 4
45 G . 46 4
-1 - . 59 1
-1 - . 58 1
-1 - . 57 1
-1 - . 56 1
-1 - . 55 1
-1 - . 54 1
-1 - . 53 1
-1 - . 52 1
-1 - . 51 1
-1 - . 50 1
-1 - . 49 1
46 G . 61 4
47 T . 61 16
48 C . 62 4
49 A . 63 2
50 T > 64 2
51 T > 65 2
52 G > 66 2
53 G > 67 2
54 T . 68 4
55 T . 69 4
56 C . 70 4
57 A . 71 4
58 A . 72 4
59 G . 73 4
60 T . 74 4
61 C < 67 2
62 C < 66 2
63 A < 65 2
64 A < 64 2
65 C . 63 2
66 C < 11 2
67 T < 10 2
68 C < 9 2
69 C < 8 2
70 G < 7 2
71 C < 6 2
72 C . 5 2
73 A . 4 8
74 C . 3 8
75 C . 2 8
76 A . 1 8
-1 # # -1 -1
65 MX0212_CAT 76
-1 # # -1 -1
0 C . 5 2
1 G > 6 2
2 C > 7 2
3 G > 8 2
4 G > 9 2
5 A > 10 2
6 G > 11 2
7 T . 12 4
8 A . 13 4
9 G > 16 2
10 A > 17 2
11 G > 18 2
12 C > 19 2
13 A . 20 4
14 G . 21 4
15 T . 22 4
16 T . 23 4
17 G . 24 4
18 G . 25 4
19 C . 26 4
20 A . 27 4
21 G < 19 2
22 C < 18 2
23 T < 17 2
24 C < 16 2
25 G . 29 4
26 T > 32 2
27 T > 33 2
28 G > 34 2
29 G > 35 2
30 G > 36 2
31 C . 37 4
32 T . 38 4
33 C . 39 4
34 A . 40 4
35 T . 41 4
36 A . 42 4
37 A . 43 4
38 C < 36 2
39 C < 35 2
40 C < 34 2
41 A < 33 2
42 G < 32 2
43 A . 45 4
44 G . 46 4
-1 - . 59 1
-1 - . 58 1
-1 - . 57 1
-1 - . 56 1
-1 - . 55 1
-1 - . 54 1
-1 - . 53 1
-1 - . 52 1
-1 - . 51 1
-1 - . 50 1
-1 - . 49 1
45 G . 61 4
46 T . 61 16
47 C . 62 4
48 G > 63 2
49 C > 64 2
50 A > 65 2
51 G > 66 2
52 G > 67 2
53 T . 68 4
54 T . 69 4
55 C . 70 4
56 G . 71 4
57 A . 72 4
58 G . 73 4
59 T . 74 4
60 C < 67 2
61 C < 66 2
62 T < 65 2
63 G < 64 2
64 C < 63 2
65 C < 11 2
66 T < 10 2
67 C < 9 2
68 C < 8 2
69 G < 7 2
70 C < 6 2
71 A . 5 2
72 A . 4 8
73 C . 3 8
74 C . 2 8
75 A . 1 8
-1 # # -1 -1
65 MX0213_CAT 76
-1 # # -1 -1
0 C . 5 2
1 G > 6 2
2 C > 7 2
3 G > 8 2
4 G > 9 2
5 G > 10 2
6 G > 11 2
7 T . 12 4
8 G . 13 4
9 G > 16 2
10 A > 17 2
11 G > 18 2
12 C > 19 2
13 A . 20 4
14 G . 21 4
15 C . 22 4
16 T . 23 4
17 G . 24 4
18 G . 25 4
19 T . 26 4
20 A . 27 4
21 G < 19 2
22 C < 18 2
23 T < 17 2
24 C < 16 2
25 G . 29 4
26 T > 32 2
27 C > 33 2
28 G > 34 2
29 G > 35 2
30 G > 36 2
31 C . 37 4
32 T . 38 4
33 C . 39 4
34 A . 40 4
35 T . 41 4
36 A . 42 4
37 A . 43 4
38 C < 36 2
39 C < 35 2
40 C < 34 2
41 G < 33 2
42 A < 32 2
43 A . 45 4
44 G . 46 4
-1 - . 59 1
-1 - . 58 1
-1 - . 57 1
-1 - . 56 1
-1 - . 55 1
-1 - . 54 1
-1 - . 53 1
-1 - . 52 1
-1 - . 51 1
-1 - . 50 1
-1 - . 49 1
45 G . 61 4
46 T . 61 16
47 C . 62 4
48 G > 63 2
49 T > 64 2
50 A > 65 2
51 G > 66 2
52 G > 67 2
53 T . 68 4
54 T . 69 4
55 C . 70 4
56 A . 71 4
57 A . 72 4
58 G . 73 4
59 T . 74 4
60 C < 67 2
61 C < 66 2
62 T < 65 2
63 G < 64 2
64 C < 63 2
65 C < 11 2
66 C < 10 2
67 C < 9 2
68 C < 8 2
69 G < 7 2
70 C < 6 2
71 A . 5 2
72 A . 4 8
73 C . 3 8
74 C . 2 8
75 A . 1 8
-1 # # -1 -1
65 MX0214_CAT 76
-1 # # -1 -1
0 C . 5 2
1 G > 6 2
2 C > 7 2
3 G > 8 2
4 G > 9 2
5 G > 10 2
6 A > 11 2
7 T . 12 4
8 G . 13 4
9 G > 16 2
10 A > 17 2
11 G > 18 2
12 C > 19 2
13 A . 20 4
14 G . 21 4
15 C . 22 4
16 T . 23 4
17 G . 24 4
18 G . 25 4
19 T . 26 4
20 A . 27 4
21 G < 19 2
22 C < 18 2
23 T < 17 2
24 C < 16 2
25 G . 29 4
26 T > 32 2
27 C > 33 2
28 G > 34 2
29 G > 35 2
30 G > 36 2
31 C . 37 4
32 T . 38 4
33 C . 39 4
34 A . 40 4
35 T . 41 4
36 A . 42 4
37 A . 43 4
38 C < 36 2
39 C < 35 2
40 C < 34 2
41 G < 33 2
42 A < 32 2
43 A . 45 4
44 G . 46 4
-1 - . 59 1
-1 - . 58 1
-1 - . 57 1
-1 - . 56 1
-1 - . 55 1
-1 - . 54 1
-1 - . 53 1
-1 - . 52 1
-1 - . 51 1
-1 - . 50 1
-1 - . 49 1
45 G . 61 4
46 T . 61 16
47 C . 62 4
48 G > 63 2
49 T > 64 2
50 A > 65 2
51 G > 66 2
52 G > 67 2
53 T . 68 4
54 T . 69 4
55 C . 70 4
56 A . 71 4
57 A . 72 4
58 G . 73 4
59 T . 74 4
60 C < 67 2
61 C < 66 2
62 T < 65 2
63 G < 64 2
64 C < 63 2
65 T < 11 2
66 C < 10 2
67 C < 9 2
68 C < 8 2
69 G < 7 2
70 C < 6 2
71 A . 5 2
72 A . 4 8
73 C . 3 8
74 C . 2 8
75 A . 1 8
-1 # # -1 -1
65 MX0215_CAT 76
-1 # # -1 -1
0 C . 5 2
1 G > 6 2
2 C > 7 2
3 G > 8 2
4 G > 9 2
5 G > 10 2
6 G > 11 2
7 T . 12 4
8 G . 13 4
9 G > 16 2
10 A > 17 2
11 G > 18 2
12 C > 19 2
13 A . 20 4
14 G . 21 4
15 C . 22 4
16 T . 23 4
17 G . 24 4
18 G . 25 4
19 T . 26 4
20 A . 27 4
21 G < 19 2
22 C < 18 2
23 T < 17 2
24 C < 16 2
25 G . 29 4
26 T > 32 2
27 C > 33 2
28 G > 34 2
29 G > 35 2
30 G > 36 2
31 C . 37 4
32 T . 38 4
33 C . 39 4
34 A . 40 4
35 T . 41 4
36 A . 42 4
37 A . 43 4
38 C < 36 2
39 C < 35 2
40 C < 34 2
41 G < 33 2
42 A < 32 2
43 A . 45 4
44 G . 46 4
-1 - . 59 1
-1 - . 58 1
-1 - . 57 1
-1 - . 56 1
-1 - . 55 1
-1 - . 54 1
-1 - . 53 1
-1 - . 52 1
-1 - . 51 1
-1 - . 50 1
-1 - . 49 1
45 G . 61 4
46 T . 61 16
47 C . 62 4
48 G > 63 2
49 T > 64 2
50 A > 65 2
51 G > 66 2
52 G > 67 2
53 T . 68 4
54 T . 69 4
55 C . 70 4
56 A . 71 4
57 A . 72 4
58 G . 73 4
59 T . 74 4
60 C < 67 2
61 C < 66 2
62 T < 65 2
63 A < 64 2
64 C < 63 2
65 C < 11 2
66 T < 10 2
67 C < 9 2
68 C < 8 2
69 G < 7 2
70 C < 6 2
71 A . 5 2
72 A . 4 8
73 C . 3 8
74 C . 2 8
75 A . 1 8
-1 # # -1 -1
65 MX0216_CAT 76
-1 # # -1 -1
0 C . 5 2
1 G > 6 2
2 C > 7 2
3 G > 8 2
4 G > 9 2
5 G > 10 2
6 G > 11 2
7 T . 12 4
8 G . 13 4
9 G > 16 2
10 A > 17 2
11 G > 18 2
12 C > 19 2
13 A . 20 4
14 G . 21 4
15 C . 22 4
16 T . 23 4
17 G . 24 4
18 G . 25 4
19 C . 26 4
20 A . 27 4
21 G < 19 2
22 C < 18 2
23 T < 17 2
24 C < 16 2
25 G . 29 4
26 T > 32 2
27 C > 33 2
28 G > 34 2
29 G > 35 2
30 G > 36 2
31 C . 37 4
32 T . 38 4
33 C . 39 4
34 A . 40 4
35 T . 41 4
36 A . 42 4
37 A . 43 4
38 C < 36 2
39 C < 35 2
40 C < 34 2
41 G < 33 2
42 A < 32 2
43 A . 45 4
44 G . 46 4
-1 - . 59 1
-1 - . 58 1
-1 - . 57 1
-1 - . 56 1
-1 - . 55 1
-1 - . 54 1
-1 - . 53 1
-1 - . 52 1
-1 - . 51 1
-1 - . 50 1
-1 - . 49 1
45 G . 61 4
46 T . 61 16
47 C . 62 4
48 A > 63 2
49 C > 64 2
50 A > 65 2
51 G > 66 2
52 G > 67 2
53 T . 68 4
54 T . 69 4
55 C . 70 4
56 A . 71 4
57 A . 72 4
58 G . 73 4
59 T . 74 4
60 C < 67 2
61 C < 66 2
62 T < 65 2
63 G < 64 2
64 T < 63 2
65 C < 11 2
66 C < 10 2
67 C < 9 2
68 C < 8 2
69 G < 7 2
70 C < 6 2
71 A . 5 2
72 A . 4 8
73 C . 3 8
74 C . 2 8
75 A . 1 8
-1 # # -1 -1
65 MX0217_CAT 76
-1 # # -1 -1
0 C . 5 2
1 G > 6 2
2 C > 7 2
3 G > 8 2
4 G > 9 2
5 G > 10 2
6 A > 11 2
7 T . 12 4
8 G . 13 4
9 G > 16 2
10 A > 17 2
11 G > 18 2
12 C > 19 2
13 A . 20 4
14 G . 21 4
15 C . 22 4
16 T . 23 4
17 G . 24 4
18 G . 25 4
19 T . 26 4
20 A . 27 4
21 G < 19 2
22 C < 18 2
23 T < 17 2
24 C < 16 2
25 G . 29 4
26 T > 32 2
27 C > 33 2
28 G > 34 2
29 G > 35 2
30 G > 36 2
31 C . 37 4
32 T . 38 4
33 C . 39 4
34 A . 40 4
35 T . 41 4
36 A . 42 4
37 A . 43 4
38 C < 36 2
39 C < 35 2
40 C < 34 2
41 G < 33 2
42 A < 32 2
43 A . 45 4
44 G . 46 4
-1 - . 59 1
-1 - . 58 1
-1 - . 57 1
-1 - . 56 1
-1 - . 55 1
-1 - . 54 1
-1 - . 53 1
-1 - . 52 1
-1 - . 51 1
-1 - . 50 1
-1 - . 49 1
45 G . 61 4
46 T . 61 16
47 C . 62 4
48 G > 63 2
49 T > 64 2
50 A > 65 2
51 G > 66 2
52 G > 67 2
53 T . 68 4
54 T . 69 4
55 C . 70 4
56 A . 71 4
57 A . 72 4
58 G . 73 4
59 T . 74 4
60 C < 67 2
61 C < 66 2
62 T < 65 2
63 G < 64 2
64 C < 63 2
65 T < 11 2
66 C < 10 2
67 C < 9 2
68 C < 8 2
69 G < 7 2
70 C < 6 2
71 A . 5 2
72 A . 4 8
73 C . 3 8
74 C . 2 8
75 A . 1 8
-1 # # -1 -1
65 MX0218_CAT 76
-1 # # -1 -1
0 C . 5 2
1 G > 6 2
2 C > 7 2
3 G > 8 2
4 G > 9 2
5 G > 10 2
6 G > 11 2
7 T . 12 4
8 G . 13 4
9 G > 16 2
10 A > 17 2
11 G > 18 2
12 C > 19 2
13 A . 20 4
14 G . 21 4
15 C . 22 4
16 T . 23 4
17 G . 24 4
18 G . 25 4
19 T . 26 4
20 A . 27 4
21 G < 19 2
22 C < 18 2
23 T < 17 2
24 C < 16 2
25 G . 29 4
26 T > 32 2
27 C > 33 2
28 G > 34 2
29 G > 35 2
30 G > 36 2
31 C . 37 4
32 T . 38 4
33 C . 39 4
34 A . 40 4
35 T . 41 4
36 A . 42 4
37 A . 43 4
38 C < 36 2
39 C < 35 2
40 C < 34 2
41 G < 33 2
42 A < 32 2
43 A . 45 4
44 G . 46 4
-1 - . 59 1
-1 - . 58 1
-1 - . 57 1
-1 - . 56 1
-1 - . 55 1
-1 - . 54 1
-1 - . 53 1
-1 - . 52 1
-1 - . 51 1
-1 - . 50 1
-1 - . 49 1
45 G . 61 4
46 T . 61 16
47 C . 62 4
48 G > 63 2
49 T > 64 2
50 A > 65 2
51 G > 66 2
52 G > 67 2
53 T . 68 4
54 T . 69 4
55 C . 70 4
56 A . 71 4
57 A . 72 4
58 G . 73 4
59 T . 74 4
60 C < 67 2
61 C < 66 2
62 T < 65 2
63 G < 64 2
64 C < 63 2
65 C < 11 2
66 C < 10 2
67 C < 9 2
68 C < 8 2
69 G < 7 2
70 C < 6 2
71 A . 5 2
72 A . 4 8
73 C . 3 8
74 C . 2 8
75 A . 1 8
-1 # # -1 -1
65 MX0219_CAT 77
-1 # # -1 -1
0 C . 5 2
1 G > 6 2
2 C > 7 2
3 G > 8 2
4 G > 9 2
5 G > 10 2
6 A > 11 2
7 T . 12 4
8 A . 13 4
9 G > 16 2
10 A > 17 2
11 G > 18 2
12 C > 19 2
13 A . 20 4
14 G . 21 4
15 T . 22 4
16 T . 23 4
17 C . 23 16
18 G . 24 4
19 G . 25 4
20 T . 26 4
21 A . 27 4
22 G < 19 2
23 C < 18 2
24 T < 17 2
25 C < 16 2
26 G . 29 4
27 T > 32 2
28 C > 33 2
29 A > 34 2
30 G > 35 2
31 G > 36 2
32 C . 37 4
33 T . 38 4
34 C . 39 4
35 A . 40 4
36 T . 41 4
37 A . 42 4
38 A . 43 4
39 T < 36 2
40 C < 35 2
41 T < 34 2
42 G < 33 2
43 A < 32 2
44 A . 45 4
45 G . 46 4
-1 - . 59 1
-1 - . 58 1
-1 - . 57 1
-1 - . 56 1
-1 - . 55 1
-1 - . 54 1
-1 - . 53 1
-1 - . 52 1
-1 - . 51 1
-1 - . 50 1
-1 - . 49 1
46 G . 61 4
47 T . 61 16
48 C . 62 4
49 G > 63 2
50 T > 64 2
51 T > 65 2
52 G > 66 2
53 G > 67 2
54 T . 68 4
55 T . 69 4
56 C . 70 4
57 A . 71 4
58 A . 72 4
59 A . 73 4
60 T . 74 4
61 C < 67 2
62 C < 66 2
63 A < 65 2
64 G < 64 2
65 C < 63 2
66 T < 11 2
67 C < 10 2
68 C < 9 2
69 C < 8 2
70 G < 7 2
71 C < 6 2
72 A . 5 2
73 A . 4 8
74 C . 3 8
75 C . 2 8
76 A . 1 8
-1 # # -1 -1
65 MX0220_CAT 77
-1 # # -1 -1
0 C . 5 2
1 G > 6 2
2 C > 7 2
3 G > 8 2
4 G > 9 2
5 G > 10 2
6 A > 11 2
7 T . 12 4
8 A . 13 4
9 G > 16 2
10 A > 17 2
11 G > 18 2
12 C > 19 2
13 A . 20 4
14 G . 21 4
15 T . 22 4
16 T . 23 4
17 G . 24 4
18 G . 25 4
19 T . 26 4
20 C . 26 16
21 A . 27 4
22 G < 19 2
23 C < 18 2
24 T < 17 2
25 C < 16 2
26 G . 29 4
27 T > 32 2
28 C > 33 2
29 A > 34 2
30 G > 35 2
31 G > 36 2
32 C . 37 4
33 T . 38 4
34 C . 39 4
35 A . 40 4
36 T . 41 4
37 A . 42 4
38 A . 43 4
39 T < 36 2
40 C < 35 2
41 T < 34 2
42 G < 33 2
43 A < 32 2
44 A . 45 4
45 G . 46 4
-1 - . 59 1
-1 - . 58 1
-1 - . 57 1
-1 - . 56 1
-1 - . 55 1
-1 - . 54 1
-1 - . 53 1
-1 - . 52 1
-1 - . 51 1
-1 - . 50 1
-1 - . 49 1
46 G . 61 4
47 T . 61 16
48 C . 62 4
49 G > 63 2
50 A > 64 2
51 G > 65 2
52 G > 66 2
53 G > 67 2
54 T . 68 4
55 T . 69 4
56 C . 70 4
57 A . 71 4
58 A . 72 4
59 A . 73 4
60 T . 74 4
61 C < 67 2
62 C < 66 2
63 C < 65 2
64 T < 64 2
65 C < 63 2
66 T < 11 2
67 C < 10 2
68 C < 9 2
69 C < 8 2
70 G < 7 2
71 C < 6 2
72 A . 5 2
73 A . 4 8
74 C . 3 8
75 C . 2 8
76 A . 1 8
-1 # # -1 -1
65 MX0221_CAT 75
-1 # # -1 -1
0 A . 5 2
1 G > 6 2
2 C > 7 2
3 G > 8 2
4 G > 9 2
5 A > 10 2
6 G > 11 2
7 T . 12 4
8 A . 13 4
9 G > 16 2
10 A > 17 2
11 G > 18 2
12 C > 19 2
13 A . 20 4
14 G . 21 4
15 A . 22 4
16 G . 24 4
17 G . 25 4
18 T . 26 4
19 A . 27 4
-1 - . 23 1
20 G < 19 2
21 C < 18 2
22 T < 17 2
23 C < 16 2
24 G . 29 4
25 T > 32 2
26 T > 33 2
27 G > 34 2
28 G > 35 2
29 G > 36 2
30 C . 37 4
31 T . 38 4
32 C . 39 4
33 A . 40 4
34 T . 41 4
35 A . 42 4
36 A . 43 4
37 C < 36 2
38 C < 35 2
39 C < 34 2
40 A < 33 2
41 A < 32 2
42 A . 45 4
43 G . 46 4
-1 - . 59 1
-1 - . 58 1
-1 - . 57 1
-1 - . 56 1
-1 - . 55 1
-1 - . 54 1
-1 - . 53 1
-1 - . 52 1
-1 - . 51 1
-1 - . 50 1
-1 - . 49 1
44 G . 61 4
45 T . 61 16
46 C . 62 4
47 A > 63 2
48 T > 64 2
49 A > 65 2
50 G > 66 2
51 G > 67 2
52 T . 68 4
53 T . 69 4
54 C . 70 4
55 G . 71 4
56 A . 72 4
57 T . 73 4
58 T . 74 4
59 C < 67 2
60 C < 66 2
61 T < 65 2
62 G < 64 2
63 T < 63 2
64 C < 11 2
65 T < 10 2
66 C < 9 2
67 C < 8 2
68 G < 7 2
69 C < 6 2
70 A . 5 2
71 A . 4 8
72 C . 3 8
73 C . 2 8
74 A . 1 8
-1 # # -1 -1
65 MX0222_CAT 76
-1 # # -1 -1
0 C . 5 2
1 G > 6 2
2 C > 7 2
3 G > 8 2
4 G > 9 2
5 G > 10 2
6 G > 11 2
7 T . 12 4
8 G . 13 4
9 G > 16 2
10 A > 17 2
11 G > 18 2
12 C > 19 2
13 A . 20 4
14 G . 21 4
15 C . 22 4
16 T . 23 4
17 G . 24 4
18 G . 25 4
19 T . 26 4
20 A . 27 4
21 G < 19 2
22 C < 18 2
23 T < 17 2
24 C < 16 2
25 G . 29 4
26 T > 32 2
27 C > 33 2
28 G > 34 2
29 G > 35 2
30 G > 36 2
31 C . 37 4
32 T . 38 4
33 C . 39 4
34 A . 40 4
35 T . 41 4
36 A . 42 4
37 A . 43 4
38 C < 36 2
39 C < 35 2
40 C < 34 2
41 G < 33 2
42 A < 32 2
43 A . 45 4
44 G . 46 4
-1 - . 59 1
-1 - . 58 1
-1 - . 57 1
-1 - . 56 1
-1 - . 55 1
-1 - . 54 1
-1 - . 53 1
-1 - . 52 1
-1 - . 51 1
-1 - . 50 1
-1 - . 49 1
45 G . 61 4
46 T . 61 16
47 C . 62 4
48 G > 63 2
49 T > 64 2
50 A > 65 2
51 G > 66 2
52 G > 67 2
53 T . 68 4
54 T . 69 4
55 C . 70 4
56 A . 71 4
57 A . 72 4
58 G . 73 4
59 T . 74 4
60 C < 67 2
61 C < 66 2
62 T < 65 2
63 A < 64 2
64 C < 63 2
65 C < 11 2
66 T < 10 2
67 C < 9 2
68 C < 8 2
69 G < 7 2
70 C < 6 2
71 A . 5 2
72 A . 4 8
73 C . 3 8
74 C . 2 8
75 A . 1 8
-1 # # -1 -1
65 MX0223_CAT 76
-1 # # -1 -1
0 C . 5 2
1 G > 6 2
2 C > 7 2
3 G > 8 2
4 G > 9 2
5 G > 10 2
6 G > 11 2
7 T . 12 4
8 A . 13 4
9 G > 16 2
10 A > 17 2
11 G > 18 2
12 C > 19 2
13 A . 20 4
14 G . 21 4
15 T . 22 4
16 T . 23 4
17 G . 24 4
18 G . 25 4
19 T . 26 4
20 A . 27 4
21 G < 19 2
22 C < 18 2
23 T < 17 2
24 C < 16 2
25 G . 29 4
26 C > 32 2
27 C > 33 2
28 G > 34 2
29 G > 35 2
30 G > 36 2
31 C . 37 4
32 T . 38 4
33 C . 39 4
34 A . 40 4
35 T . 41 4
36 A . 42 4
37 A . 43 4
38 C < 36 2
39 C < 35 2
40 C < 34 2
41 G < 33 2
42 G < 32 2
43 A . 45 4
44 G . 46 4
-1 - . 59 1
-1 - . 58 1
-1 - . 57 1
-1 - . 56 1
-1 - . 55 1
-1 - . 54 1
-1 - . 53 1
-1 - . 52 1
-1 - . 51 1
-1 - . 50 1
-1 - . 49 1
45 G . 61 4
46 T . 61 16
47 C . 62 4
48 G > 63 2
49 C > 64 2
50 A > 65 2
51 G > 66 2
52 G > 67 2
53 T . 68 4
54 T . 69 4
55 C . 70 4
56 G . 71 4
57 A . 72 4
58 G . 73 4
59 T . 74 4
60 C < 67 2
61 C < 66 2
62 T < 65 2
63 G < 64 2
64 C < 63 2
65 C < 11 2
66 C < 10 2
67 C < 9 2
68 C < 8 2
69 G < 7 2
70 C < 6 2
71 A . 5 2
72 A . 4 8
73 C . 3 8
74 C . 2 8
75 A . 1 8
-1 # # -1 -1
65 MX0224_CAT 76
-1 # # -1 -1
0 C . 5 2
1 G > 6 2
2 C > 7 2
3 G > 8 2
4 G > 9 2
5 G > 10 2
6 G > 11 2
7 T . 12 4
8 A . 13 4
9 G > 16 2
10 A > 17 2
11 G > 18 2
12 C > 19 2
13 A . 20 4
14 G . 21 4
15 T . 22 4
16 T . 23 4
17 G . 24 4
18 G . 25 4
19 T . 26 4
20 A . 27 4
21 G < 19 2
22 C < 18 2
23 T < 17 2
24 C < 16 2
25 G . 29 4
26 T > 32 2
27 C > 33 2
28 G > 34 2
29 G > 35 2
30 G > 36 2
31 C . 37 4
32 T . 38 4
33 C . 39 4
34 A . 40 4
35 T . 41 4
36 A . 42 4
37 A . 43 4
38 C < 36 2
39 C < 35 2
40 C < 34 2
41 G < 33 2
42 A < 32 2
43 A . 45 4
44 G . 46 4
-1 - . 59 1
-1 - . 58 1
-1 - . 57 1
-1 - . 56 1
-1 - . 55 1
-1 - . 54 1
-1 - . 53 1
-1 - . 52 1
-1 - . 51 1
-1 - . 50 1
-1 - . 49 1
45 G . 61 4
46 T . 61 16
47 C . 62 4
48 G > 63 2
49 T > 64 2
50 A > 65 2
51 G > 66 2
52 G > 67 2
53 T . 68 4
54 T . 69 4
55 C . 70 4
56 A . 71 4
57 A . 72 4
58 G . 73 4
59 T . 74 4
60 C < 67 2
61 C < 66 2
62 T < 65 2
63 G < 64 2
64 C < 63 2
65 C < 11 2
66 C < 10 2
67 C < 9 2
68 C < 8 2
69 G < 7 2
70 C < 6 2
71 A . 5 2
72 A . 4 8
73 C . 3 8
74 C . 2 8
75 A . 1 8
-1 # # -1 -1
65 MX0225_CAT 77
-1 # # -1 -1
0 C . 5 2
1 G > 6 2
2 C > 7 2
3 G > 8 2
4 G > 9 2
5 G > 10 2
6 G > 11 2
7 T . 12 4
8 A . 13 4
9 G > 16 2
10 A > 17 2
11 G > 18 2
12 C > 19 2
13 A . 20 4
14 G . 21 4
15 T . 22 4
16 C . 23 4
17 T . 23 16
18 G . 24 4
19 G . 25 4
20 T . 26 4
21 A . 27 4
22 G < 19 2
23 C < 18 2
24 T < 17 2
25 C < 16 2
26 G . 29 4
27 T > 32 2
28 C > 33 2
29 G > 34 2
30 G > 35 2
31 G > 36 2
32 C . 37 4
33 T . 38 4
34 C . 39 4
35 A . 40 4
36 T . 41 4
37 A . 42 4
38 A . 43 4
39 C < 36 2
40 C < 35 2
41 C < 34 2
42 G < 33 2
43 A < 32 2
44 A . 45 4
45 G . 46 4
-1 - . 59 1
-1 - . 58 1
-1 - . 57 1
-1 - . 56 1
-1 - . 55 1
-1 - . 54 1
-1 - . 53 1
-1 - . 52 1
-1 - . 51 1
-1 - . 50 1
-1 - . 49 1
46 G . 61 4
47 T . 61 16
48 C . 62 4
49 G > 63 2
50 G > 64 2
51 G > 65 2
52 A > 66 2
53 G > 67 2
54 T . 68 4
55 T . 69 4
56 C . 70 4
57 A . 71 4
58 A . 72 4
59 A . 73 4
60 T . 74 4
61 C < 67 2
62 T < 66 2
63 C < 65 2
64 C < 64 2
65 C < 63 2
66 C < 11 2
67 C < 10 2
68 C < 9 2
69 C < 8 2
70 G < 7 2
71 C < 6 2
72 C . 5 2
73 A . 4 8
74 C . 3 8
75 C . 2 8
76 T . 1 8
-1 # # -1 -1
65 MX0226_CAT 77
-1 # # -1 -1
0 C . 5 2
1 G > 6 2
2 C > 7 2
3 G > 8 2
4 G > 9 2
5 G > 10 2
6 G > 11 2
7 T . 12 4
8 A . 13 4
9 G > 16 2
10 A > 17 2
11 G > 18 2
12 C > 19 2
13 A . 20 4
14 G . 21 4
15 T . 22 4
16 C . 23 4
17 T . 23 16
18 G . 24 4
19 G . 25 4
20 T . 26 4
21 A . 27 4
22 G < 19 2
23 C < 18 2
24 T < 17 2
25 C < 16 2
26 G . 29 4
27 T > 32 2
28 C > 33 2
29 G > 34 2
30 G > 35 2
31 G > 36 2
32 C . 37 4
33 T . 38 4
34 C . 39 4
35 A . 40 4
36 T . 41 4
37 A . 42 4
38 A . 43 4
39 C < 36 2
40 C < 35 2
41 C < 34 2
42 G < 33 2
43 A < 32 2
44 A . 45 4
45 G . 46 4
-1 - . 59 1
-1 - . 58 1
-1 - . 57 1
-1 - . 56 1
-1 - . 55 1
-1 - . 54 1
-1 - . 53 1
-1 - . 52 1
-1 - . 51 1
-1 - . 50 1
-1 - . 49 1
46 G . 61 4
47 T . 61 16
48 C . 62 4
49 G > 63 2
50 C > 64 2
51 A > 65 2
52 A > 66 2
53 G > 67 2
54 T . 68 4
55 T . 69 4
56 C . 70 4
57 A . 71 4
58 A . 72 4
59 A . 73 4
60 T . 74 4
61 C < 67 2
62 T < 66 2
63 T < 65 2
64 G < 64 2
65 C < 63 2
66 C < 11 2
67 C < 10 2
68 C < 9 2
69 C < 8 2
70 G < 7 2
71 C < 6 2
72 C . 5 2
73 A . 4 8
74 C . 3 8
75 C . 2 8
76 A . 1 8
-1 # # -1 -1
65 MX0227_CAT 77
-1 # # -1 -1
0 C . 5 2
1 G > 6 2
2 C > 7 2
3 G > 8 2
4 G > 9 2
5 G > 10 2
6 G > 11 2
7 T . 12 4
8 A . 13 4
9 G > 16 2
10 A > 17 2
11 G > 18 2
12 C > 19 2
13 A . 20 4
14 G . 21 4
15 C . 22 4
16 C . 23 4
17 T . 23 16
18 G . 24 4
19 G . 25 4
20 T . 26 4
21 A . 27 4
22 G < 19 2
23 C < 18 2
24 T < 17 2
25 C < 16 2
26 G . 29 4
27 T > 32 2
28 C > 33 2
29 G > 34 2
30 G > 35 2
31 G > 36 2
32 C . 37 4
33 T . 38 4
34 C . 39 4
35 A . 40 4
36 T . 41 4
37 A . 42 4
38 A . 43 4
39 C < 36 2
40 C < 35 2
41 C < 34 2
42 G < 33 2
43 A < 32 2
44 A . 45 4
45 G . 46 4
-1 - . 59 1
-1 - . 58 1
-1 - . 57 1
-1 - . 56 1
-1 - . 55 1
-1 - . 54 1
-1 - . 53 1
-1 - . 52 1
-1 - . 51 1
-1 - . 50 1
-1 - . 49 1
46 G . 61 4
47 T . 61 16
48 C . 62 4
49 A > 63 2
50 G > 64 2
51 A > 65 2
52 G > 66 2
53 G > 67 2
54 T . 68 4
55 T . 69 4
56 C . 70 4
57 A . 71 4
58 A . 72 4
59 A . 73 4
60 T . 74 4
61 C < 67 2
62 C < 66 2
63 T < 65 2
64 C < 64 2
65 T < 63 2
66 C < 11 2
67 C < 10 2
68 C < 9 2
69 C < 8 2
70 G < 7 2
71 C < 6 2
72 C . 5 2
73 A . 4 8
74 C . 3 8
75 C . 2 8
76 A . 1 8
-1 # # -1 -1
65 MX0228_CAT 74
-1 # # -1 -1
0 C . 5 2
1 G > 6 2
2 C > 7 2
3 G > 8 2
4 G > 9 2
5 G > 10 2
6 G > 11 2
7 T . 12 4
8 A . 13 4
9 G > 16 2
10 A > 17 2
11 G > 18 2
12 C > 19 2
13 A . 20 4
14 G . 21 4
15 T . 22 4
16 C . 23 4
17 T . 23 16
18 G . 24 4
19 G . 25 4
20 T . 26 4
21 A . 27 4
22 G < 19 2
23 C < 18 2
24 T < 17 2
25 C < 16 2
26 G . 29 4
27 T > 32 2
28 C > 33 2
29 G > 34 2
30 G > 35 2
31 G > 36 2
32 C . 37 4
33 T . 38 4
34 C . 39 4
35 A . 40 4
36 T . 41 4
37 A . 42 4
38 A . 43 4
39 C < 36 2
40 C < 35 2
41 C < 34 2
42 G < 33 2
43 A < 32 2
44 A . 45 4
45 G . 46 4
-1 - . 59 1
-1 - . 58 1
-1 - . 57 1
-1 - . 56 1
-1 - . 55 1
-1 - . 54 1
-1 - . 53 1
-1 - . 52 1
-1 - . 51 1
-1 - . 50 1
-1 - . 49 1
46 G . 61 4
47 T . 61 16
48 C . 62 4
49 C > 63 2
50 A > 64 2
51 T > 65 2
52 G > 66 2
53 G > 67 2
54 T . 68 4
55 T . 69 4
56 C . 70 4
57 A . 71 4
58 A . 72 4
59 A . 73 4
60 T . 74 4
61 C < 67 2
62 C < 66 2
63 A < 65 2
64 T < 64 2
65 G < 63 2
66 C < 11 2
67 C < 10 2
68 C < 9 2
69 C < 8 2
70 G < 7 2
71 C < 6 2
72 C . 5 2
73 A . 4 8
-1 - . 3 1
-1 - . 2 1
-1 - . 1 1
-1 # # -1 -1
65 MX0229_CAT 77
-1 # # -1 -1
0 C . 5 2
1 G > 6 2
2 C > 7 2
3 G > 8 2
4 G > 9 2
5 G > 10 2
6 G > 11 2
7 T . 12 4
8 A . 13 4
9 G > 16 2
10 A > 17 2
11 G > 18 2
12 C > 19 2
13 A . 20 4
14 G . 21 4
15 T . 22 4
16 C . 23 4
17 T . 23 16
18 G . 24 4
19 G . 25 4
20 T . 26 4
21 A . 27 4
22 G < 19 2
23 C < 18 2
24 T < 17 2
25 C < 16 2
26 G . 29 4
27 T > 32 2
28 C > 33 2
29 G > 34 2
30 G > 35 2
31 G > 36 2
32 C . 37 4
33 T . 38 4
34 C . 39 4
35 A . 40 4
36 T . 41 4
37 A . 42 4
38 A . 43 4
39 C < 36 2
40 C < 35 2
41 C < 34 2
42 G < 33 2
43 A < 32 2
44 A . 45 4
45 G . 46 4
-1 - . 59 1
-1 - . 58 1
-1 - . 57 1
-1 - . 56 1
-1 - . 55 1
-1 - . 54 1
-1 - . 53 1
-1 - . 52 1
-1 - . 51 1
-1 - . 50 1
-1 - . 49 1
46 G . 61 4
47 T . 61 16
48 C . 62 4
49 G > 63 2
50 G > 64 2
51 G > 65 2
52 A > 66 2
53 G > 67 2
54 T . 68 4
55 T . 69 4
56 C . 70 4
57 A . 71 4
58 A . 72 4
59 A . 73 4
60 T . 74 4
61 C < 67 2
62 T < 66 2
63 C < 65 2
64 C < 64 2
65 C < 63 2
66 C < 11 2
67 C < 10 2
68 C < 9 2
69 C < 8 2
70 G < 7 2
71 C < 6 2
72 C . 5 2
73 A . 4 8
74 C . 3 8
75 C . 2 8
76 A . 1 8
-1 # # -1 -1
65 MX0230_CAT 77
-1 # # -1 -1
0 C . 5 2
1 G > 6 2
2 C > 7 2
3 G > 8 2
4 G > 9 2
5 G > 10 2
6 A > 11 2
7 T . 12 4
8 A . 13 4
9 G > 16 2
10 A > 17 2
11 G > 18 2
12 C > 19 2
13 A . 20 4
14 G . 21 4
15 C . 22 4
16 C . 23 4
17 T . 23 16
18 G . 24 4
19 G . 25 4
20 T . 26 4
21 A . 27 4
22 G < 19 2
23 C < 18 2
24 T < 17 2
25 C < 16 2
26 G . 29 4
27 T > 32 2
28 C > 33 2
29 G > 34 2
30 G > 35 2
31 G > 36 2
32 C . 37 4
33 T . 38 4
34 C . 39 4
35 A . 40 4
36 T . 41 4
37 A . 42 4
38 A . 43 4
39 C < 36 2
40 C < 35 2
41 C < 34 2
42 G < 33 2
43 A < 32 2
44 A . 45 4
45 G . 46 4
-1 - . 59 1
-1 - . 58 1
-1 - . 57 1
-1 - . 56 1
-1 - . 55 1
-1 - . 54 1
-1 - . 53 1
-1 - . 52 1
-1 - . 51 1
-1 - . 50 1
-1 - . 49 1
46 G . 61 4
47 T . 61 16
48 C . 62 4
49 A > 63 2
50 G > 64 2
51 T > 65 2
52 G > 66 2
53 G > 67 2
54 T . 68 4
55 T . 69 4
56 C . 70 4
57 A . 71 4
58 A . 72 4
59 A . 73 4
60 T . 74 4
61 C < 67 2
62 C < 66 2
63 A < 65 2
64 C < 64 2
65 T < 63 2
66 T < 11 2
67 C < 10 2
68 C < 9 2
69 C < 8 2
70 G < 7 2
71 C < 6 2
72 C . 5 2
73 A . 4 8
74 C . 3 8
75 C . 2 8
76 A . 1 8
-1 # # -1 -1
65 MX0231_CAT 77
-1 # # -1 -1
0 C . 5 2
1 G > 6 2
2 C > 7 2
3 G > 8 2
4 G > 9 2
5 G > 10 2
6 A > 11 2
7 T . 12 4
8 A . 13 4
9 G > 16 2
10 A > 17 2
11 G > 18 2
12 C > 19 2
13 A . 20 4
14 G . 21 4
15 C . 22 4
16 C . 23 4
17 T . 23 16
18 G . 24 4
19 G . 25 4
20 T . 26 4
21 A . 27 4
22 G < 19 2
23 C < 18 2
24 T < 17 2
25 C < 16 2
26 G . 29 4
27 T > 32 2
28 C > 33 2
29 G > 34 2
30 G > 35 2
31 G > 36 2
32 C . 37 4
33 T . 38 4
34 C . 39 4
35 A . 40 4
36 T . 41 4
37 A . 42 4
38 A . 43 4
39 C < 36 2
40 C < 35 2
41 C < 34 2
42 G < 33 2
43 A < 32 2
44 A . 45 4
45 G . 46 4
-1 - . 59 1
-1 - . 58 1
-1 - . 57 1
-1 - . 56 1
-1 - . 55 1
-1 - . 54 1
-1 - . 53 1
-1 - . 52 1
-1 - . 51 1
-1 - . 50 1
-1 - . 49 1
46 G . 61 4
47 T . 61 16
48 C . 62 4
49 A > 63 2
50 G > 64 2
51 T > 65 2
52 G > 66 2
53 G > 67 2
54 T . 68 4
55 T . 69 4
56 C . 70 4
57 A . 71 4
58 A . 72 4
59 A . 73 4
60 T . 74 4
61 C < 67 2
62 C < 66 2
63 A < 65 2
64 C < 64 2
65 T < 63 2
66 T < 11 2
67 C < 10 2
68 C < 9 2
69 C < 8 2
70 G < 7 2
71 C < 6 2
72 C . 5 2
73 A . 4 8
74 C . 3 8
75 C . 2 8
76 A . 1 8
-1 # # -1 -1
65 MX0232_CAT 77
-1 # # -1 -1
0 C . 5 2
1 G > 6 2
2 C > 7 2
3 G > 8 2
4 G > 9 2
5 G > 10 2
6 G > 11 2
7 T . 12 4
8 A . 13 4
9 G > 16 2
10 A > 17 2
11 G > 18 2
12 C > 19 2
13 A . 20 4
14 G . 21 4
15 T . 22 4
16 C . 23 4
17 T . 23 16
18 G . 24 4
19 G . 25 4
20 T . 26 4
21 A . 27 4
22 G < 19 2
23 C < 18 2
24 T < 17 2
25 C < 16 2
26 G . 29 4
27 T > 32 2
28 C > 33 2
29 G > 34 2
30 G > 35 2
31 G > 36 2
32 C . 37 4
33 T . 38 4
34 C . 39 4
35 A . 40 4
36 T . 41 4
37 A . 42 4
38 A . 43 4
39 C < 36 2
40 C < 35 2
41 C < 34 2
42 G < 33 2
43 A < 32 2
44 A . 45 4
45 G . 46 4
-1 - . 59 1
-1 - . 58 1
-1 - . 57 1
-1 - . 56 1
-1 - . 55 1
-1 - . 54 1
-1 - . 53 1
-1 - . 52 1
-1 - . 51 1
-1 - . 50 1
-1 - . 49 1
46 G . 61 4
47 T . 61 16
48 C . 62 4
49 A > 63 2
50 C > 64 2
51 T > 65 2
52 G > 66 2
53 G > 67 2
54 T . 68 4
55 T . 69 4
56 C . 70 4
57 A . 71 4
58 A . 72 4
59 A . 73 4
60 T . 74 4
61 C < 67 2
62 C < 66 2
63 A < 65 2
64 G < 64 2
65 T < 63 2
66 C < 11 2
67 C < 10 2
68 C < 9 2
69 C < 8 2
70 G < 7 2
71 C < 6 2
72 A . 5 2
73 A . 4 8
74 C . 3 8
75 C . 2 8
76 A . 1 8
-1 # # -1 -1
65 MX0233_CAT 77
-1 # # -1 -1
0 C . 5 2
1 G > 6 2
2 C > 7 2
3 G > 8 2
4 G > 9 2
5 G > 10 2
6 G > 11 2
7 T . 12 4
8 A . 13 4
9 G > 16 2
10 A > 17 2
11 G > 18 2
12 C > 19 2
13 A . 20 4
14 G . 21 4
15 T . 22 4
16 C . 23 4
17 T . 23 16
18 G . 24 4
19 G . 25 4
20 T . 26 4
21 A . 27 4
22 G < 19 2
23 C < 18 2
24 T < 17 2
25 C < 16 2
26 G . 29 4
27 T > 32 2
28 C > 33 2
29 G > 34 2
30 G > 35 2
31 G > 36 2
32 C . 37 4
33 T . 38 4
34 C . 39 4
35 A . 40 4
36 T . 41 4
37 A . 42 4
38 A . 43 4
39 C < 36 2
40 C < 35 2
41 C < 34 2
42 G < 33 2
43 A < 32 2
44 A . 45 4
45 G . 46 4
-1 - . 59 1
-1 - . 58 1
-1 - . 57 1
-1 - . 56 1
-1 - . 55 1
-1 - . 54 1
-1 - . 53 1
-1 - . 52 1
-1 - . 51 1
-1 - . 50 1
-1 - . 49 1
46 G . 61 4
47 T . 61 16
48 C . 62 4
49 G > 63 2
50 G > 64 2
51 A > 65 2
52 A > 66 2
53 G > 67 2
54 T . 68 4
55 T . 69 4
56 C . 70 4
57 A . 71 4
58 A . 72 4
59 A . 73 4
60 T . 74 4
61 C < 67 2
62 T < 66 2
63 T < 65 2
64 C < 64 2
65 T < 63 2
66 C < 11 2
67 C < 10 2
68 C < 9 2
69 C < 8 2
70 G < 7 2
71 C < 6 2
72 C . 5 2
73 A . 4 8
74 C . 3 8
75 C . 2 8
76 A . 1 8
-1 # # -1 -1
65 MX0234_CAT 77
-1 # # -1 -1
0 C . 5 2
1 G > 6 2
2 C > 7 2
3 G > 8 2
4 G > 9 2
5 G > 10 2
6 G > 11 2
7 T . 12 4
8 A . 13 4
9 G > 16 2
10 A > 17 2
11 G > 18 2
12 C > 19 2
13 A . 20 4
14 G . 21 4
15 T . 22 4
16 C . 23 4
17 T . 23 16
18 G . 24 4
19 G . 25 4
20 T . 26 4
21 A . 27 4
22 G < 19 2
23 C < 18 2
24 T < 17 2
25 C < 16 2
26 G . 29 4
27 T > 32 2
28 C > 33 2
29 G > 34 2
30 G > 35 2
31 G > 36 2
32 C . 37 4
33 T . 38 4
34 C . 39 4
35 A . 40 4
36 T . 41 4
37 A . 42 4
38 A . 43 4
39 C < 36 2
40 C < 35 2
41 C < 34 2
42 G < 33 2
43 A < 32 2
44 A . 45 4
45 G . 46 4
-1 - . 59 1
-1 - . 58 1
-1 - . 57 1
-1 - . 56 1
-1 - . 55 1
-1 - . 54 1
-1 - . 53 1
-1 - . 52 1
-1 - . 51 1
-1 - . 50 1
-1 - . 49 1
46 G . 61 4
47 T . 61 16
48 C . 62 4
49 G > 63 2
50 G > 64 2
51 G > 65 2
52 A > 66 2
53 G > 67 2
54 T . 68 4
55 T . 69 4
56 C . 70 4
57 A . 71 4
58 A . 72 4
59 A . 73 4
60 T . 74 4
61 C < 67 2
62 T < 66 2
63 C < 65 2
64 C < 64 2
65 C < 63 2
66 C < 11 2
67 C < 10 2
68 C < 9 2
69 C < 8 2
70 G < 7 2
71 C < 6 2
72 C . 5 2
73 A . 4 8
74 C . 3 8
75 C . 2 8
76 A . 1 8
-1 # # -1 -1
65 MX0235_CAT 77
-1 # # -1 -1
0 C . 5 2
1 G > 6 2
2 C > 7 2
3 G > 8 2
4 G > 9 2
5 G > 10 2
6 G > 11 2
7 T . 12 4
8 G . 13 4
9 G > 16 2
10 A > 17 2
11 G > 18 2
12 C > 19 2
13 A . 20 4
14 G . 21 4
15 C . 22 4
16 C . 23 4
17 T . 23 16
18 G . 24 4
19 G . 25 4
20 T . 26 4
21 A . 27 4
22 G < 19 2
23 C < 18 2
24 T < 17 2
25 C < 16 2
26 G . 29 4
27 T > 32 2
28 C > 33 2
29 G > 34 2
30 G > 35 2
31 G > 36 2
32 C . 37 4
33 T . 38 4
34 C . 39 4
35 A . 40 4
36 T . 41 4
37 A . 42 4
38 A . 43 4
39 C < 36 2
40 C < 35 2
41 C < 34 2
42 G < 33 2
43 A < 32 2
44 A . 45 4
45 G . 46 4
-1 - . 59 1
-1 - . 58 1
-1 - . 57 1
-1 - . 56 1
-1 - . 55 1
-1 - . 54 1
-1 - . 53 1
-1 - . 52 1
-1 - . 51 1
-1 - . 50 1
-1 - . 49 1
46 G . 61 4
47 T . 61 16
48 C . 62 4
49 G > 63 2
50 C > 64 2
51 G > 65 2
52 G > 66 2
53 G > 67 2
54 T . 68 4
55 T . 69 4
56 C . 70 4
57 A . 71 4
58 A . 72 4
59 A . 73 4
60 T . 74 4
61 C < 67 2
62 C < 66 2
63 C < 65 2
64 G < 64 2
65 C < 63 2
66 C < 11 2
67 C < 10 2
68 C < 9 2
69 C < 8 2
70 G < 7 2
71 C < 6 2
72 A . 5 2
73 A . 4 8
74 C . 3 8
75 C . 2 8
76 A . 1 8
-1 # # -1 -1
65 MX0236_CAT 77
-1 # # -1 -1
0 C . 5 2
1 G > 6 2
2 C > 7 2
3 G > 8 2
4 G > 9 2
5 G > 10 2
6 G > 11 2
7 T . 12 4
8 G . 13 4
9 G > 16 2
10 A > 17 2
11 G > 18 2
12 C > 19 2
13 A . 20 4
14 G . 21 4
15 C . 22 4
16 C . 23 4
17 T . 23 16
18 G . 24 4
19 G . 25 4
20 T . 26 4
21 A . 27 4
22 G < 19 2
23 C < 18 2
24 T < 17 2
25 C < 16 2
26 G . 29 4
27 T > 32 2
28 C > 33 2
29 G > 34 2
30 G > 35 2
31 G > 36 2
32 C . 37 4
33 T . 38 4
34 C . 39 4
35 A . 40 4
36 T . 41 4
37 A . 42 4
38 A . 43 4
39 C < 36 2
40 C < 35 2
41 C < 34 2
42 G < 33 2
43 A < 32 2
44 A . 45 4
45 G . 46 4
-1 - . 59 1
-1 - . 58 1
-1 - . 57 1
-1 - . 56 1
-1 - . 55 1
-1 - . 54 1
-1 - . 53 1
-1 - . 52 1
-1 - . 51 1
-1 - . 50 1
-1 - . 49 1
46 G . 61 4
47 T . 61 16
48 C . 62 4
49 G > 63 2
50 C > 64 2
51 G > 65 2
52 G > 66 2
53 G > 67 2
54 T . 68 4
55 T . 69 4
56 C . 70 4
57 A . 71 4
58 A . 72 4
59 A . 73 4
60 T . 74 4
61 C < 67 2
62 C < 66 2
63 C < 65 2
64 G < 64 2
65 C < 63 2
66 C < 11 2
67 C < 10 2
68 C < 9 2
69 C < 8 2
70 G < 7 2
71 C < 6 2
72 A . 5 2
73 A . 4 8
74 C . 3 8
75 C . 2 8
76 A . 1 8
-1 # # -1 -1
65 MX0237_CAT 77
-1 # # -1 -1
0 C . 5 2
1 G > 6 2
2 C > 7 2
3 A > 8 2
4 G > 9 2
5 G > 10 2
6 G > 11 2
7 T . 12 4
8 A . 13 4
9 G > 16 2
10 A > 17 2
11 G > 18 2
12 C > 19 2
13 A . 20 4
14 G . 21 4
15 T . 22 4
16 C . 23 4
17 T . 23 16
18 G . 24 4
19 G . 25 4
20 T . 26 4
21 A . 27 4
22 G < 19 2
23 C < 18 2
24 T < 17 2
25 C < 16 2
26 G . 29 4
27 T > 32 2
28 C > 33 2
29 G > 34 2
30 G > 35 2
31 G > 36 2
32 C . 37 4
33 T . 38 4
34 C . 39 4
35 A . 40 4
36 T . 41 4
37 A . 42 4
38 A . 43 4
39 C < 36 2
40 C < 35 2
41 C < 34 2
42 G < 33 2
43 G < 32 2
44 A . 45 4
45 G . 46 4
-1 - . 59 1
-1 - . 58 1
-1 - . 57 1
-1 - . 56 1
-1 - . 55 1
-1 - . 54 1
-1 - . 53 1
-1 - . 52 1
-1 - . 51 1
-1 - . 50 1
-1 - . 49 1
46 G . 61 4
47 T . 61 16
48 C . 62 4
49 G > 63 2
50 C > 64 2
51 A > 65 2
52 G > 66 2
53 G > 67 2
54 T . 68 4
55 T . 69 4
56 C . 70 4
57 A . 71 4
58 A . 72 4
59 A . 73 4
60 T . 74 4
61 C < 67 2
62 C < 66 2
63 T < 65 2
64 G < 64 2
65 T < 63 2
66 C < 11 2
67 C < 10 2
68 C < 9 2
69 T < 8 2
70 G < 7 2
71 C < 6 2
72 A . 5 2
73 A . 4 8
74 C . 3 8
75 C . 2 8
76 A . 1 8
-1 # # -1 -1
65 MX0238_CAT 77
-1 # # -1 -1
0 C . 5 2
1 G > 6 2
2 C > 7 2
3 G > 8 2
4 G > 9 2
5 G > 10 2
6 G > 11 2
7 T . 12 4
8 G . 13 4
9 G > 16 2
10 A > 17 2
11 G > 18 2
12 C > 19 2
13 A . 20 4
14 G . 21 4
15 C . 22 4
16 A . 23 4
17 C . 23 16
18 G . 24 4
19 G . 25 4
20 T . 26 4
21 A . 27 4
22 G < 19 2
23 C < 18 2
24 T < 17 2
25 C < 16 2
26 G . 29 4
27 T > 32 2
28 C > 33 2
29 G > 34 2
30 G > 35 2
31 G > 36 2
32 C . 37 4
33 T . 38 4
34 C . 39 4
35 A . 40 4
36 T . 41 4
37 A . 42 4
38 A . 43 4
39 C < 36 2
40 C < 35 2
41 C < 34 2
42 G < 33 2
43 A < 32 2
44 A . 45 4
45 G . 46 4
-1 - . 59 1
-1 - . 58 1
-1 - . 57 1
-1 - . 56 1
-1 - . 55 1
-1 - . 54 1
-1 - . 53 1
-1 - . 52 1
-1 - . 51 1
-1 - . 50 1
-1 - . 49 1
46 G . 61 4
47 T . 61 16
48 C . 62 4
49 G > 63 2
50 T > 64 2
51 A > 65 2
52 G > 66 2
53 G > 67 2
54 T . 68 4
55 T . 69 4
56 C . 70 4
57 A . 71 4
58 A . 72 4
59 A . 73 4
60 T . 74 4
61 C < 67 2
62 C < 66 2
63 T < 65 2
64 G < 64 2
65 C < 63 2
66 C < 11 2
67 C < 10 2
68 C < 9 2
69 C < 8 2
70 G < 7 2
71 C < 6 2
72 A . 5 2
73 A . 4 8
74 C . 3 8
75 C . 2 8
76 A . 1 8
-1 # # -1 -1
65 MX0239_CAT 77
-1 # # -1 -1
0 C . 5 2
1 G > 6 2
2 C > 7 2
3 G > 8 2
4 G > 9 2
5 G > 10 2
6 G > 11 2
7 T . 12 4
8 G . 13 4
9 G > 16 2
10 A > 17 2
11 G > 18 2
12 C > 19 2
13 A . 20 4
14 G . 21 4
15 C . 22 4
16 A . 23 4
17 C . 23 16
18 G . 24 4
19 G . 25 4
20 T . 26 4
21 A . 27 4
22 G < 19 2
23 C < 18 2
24 T < 17 2
25 C < 16 2
26 G . 29 4
27 T > 32 2
28 C > 33 2
29 G > 34 2
30 G > 35 2
31 G > 36 2
32 C . 37 4
33 T . 38 4
34 C . 39 4
35 A . 40 4
36 T . 41 4
37 A . 42 4
38 A . 43 4
39 C < 36 2
40 C < 35 2
41 C < 34 2
42 G < 33 2
43 A < 32 2
44 A . 45 4
45 G . 46 4
-1 - . 59 1
-1 - . 58 1
-1 - . 57 1
-1 - . 56 1
-1 - . 55 1
-1 - . 54 1
-1 - . 53 1
-1 - . 52 1
-1 - . 51 1
-1 - . 50 1
-1 - . 49 1
46 G . 61 4
47 T . 61 16
48 C . 62 4
49 G > 63 2
50 T > 64 2
51 A > 65 2
52 G > 66 2
53 G > 67 2
54 T . 68 4
55 T . 69 4
56 C . 70 4
57 A . 71 4
58 A . 72 4
59 A . 73 4
60 T . 74 4
61 C < 67 2
62 C < 66 2
63 T < 65 2
64 G < 64 2
65 C < 63 2
66 C < 11 2
67 C < 10 2
68 C < 9 2
69 C < 8 2
70 G < 7 2
71 C < 6 2
72 A . 5 2
73 A . 4 8
74 C . 3 8
75 C . 2 8
76 A . 1 8
-1 # # -1 -1
65 MX0240_CAT 77
-1 # # -1 -1
0 C . 5 2
1 G > 6 2
2 C > 7 2
3 G > 8 2
4 G > 9 2
5 G > 10 2
6 G > 11 2
7 T . 12 4
8 G . 13 4
9 G > 16 2
10 A > 17 2
11 G > 18 2
12 C > 19 2
13 A . 20 4
14 G . 21 4
15 T . 22 4
16 C . 23 4
17 T . 23 16
18 G . 24 4
19 G . 25 4
20 T . 26 4
21 A . 27 4
22 G < 19 2
23 C < 18 2
24 T < 17 2
25 C < 16 2
26 G . 29 4
27 T > 32 2
28 C > 33 2
29 G > 34 2
30 G > 35 2
31 G > 36 2
32 C . 37 4
33 T . 38 4
34 C . 39 4
35 A . 40 4
36 T . 41 4
37 A . 42 4
38 A . 43 4
39 C < 36 2
40 C < 35 2
41 C < 34 2
42 G < 33 2
43 A < 32 2
44 A . 45 4
45 G . 46 4
-1 - . 59 1
-1 - . 58 1
-1 - . 57 1
-1 - . 56 1
-1 - . 55 1
-1 - . 54 1
-1 - . 53 1
-1 - . 52 1
-1 - . 51 1
-1 - . 50 1
-1 - . 49 1
46 G . 61 4
47 T . 61 16
48 C . 62 4
49 A > 63 2
50 G > 64 2
51 A > 65 2
52 G > 66 2
53 G > 67 2
54 T . 68 4
55 T . 69 4
56 C . 70 4
57 A . 71 4
58 A . 72 4
59 A . 73 4
60 T . 74 4
61 C < 67 2
62 C < 66 2
63 T < 65 2
64 C < 64 2
65 T < 63 2
66 C < 11 2
67 C < 10 2
68 C < 9 2
69 C < 8 2
70 G < 7 2
71 C < 6 2
72 A . 5 2
73 A . 4 8
74 C . 3 8
75 C . 2 8
76 A . 1 8
-1 # # -1 -1
65 MX0241_CAT 77
-1 # # -1 -1
0 C . 5 2
1 G > 6 2
2 C > 7 2
3 G > 8 2
4 G > 9 2
5 G > 10 2
6 G > 11 2
7 T . 12 4
8 G . 13 4
9 G > 16 2
10 A > 17 2
11 G > 18 2
12 C > 19 2
13 A . 20 4
14 G . 21 4
15 T . 22 4
16 T . 23 4
17 T . 23 16
18 G . 24 4
19 G . 25 4
20 T . 26 4
21 A . 27 4
22 G < 19 2
23 C < 18 2
24 T < 17 2
25 C < 16 2
26 G . 29 4
27 T > 32 2
28 C > 33 2
29 G > 34 2
30 G > 35 2
31 G > 36 2
32 C . 37 4
33 T . 38 4
34 C . 39 4
35 A . 40 4
36 T . 41 4
37 A . 42 4
38 A . 43 4
39 C < 36 2
40 C < 35 2
41 C < 34 2
42 G < 33 2
43 A < 32 2
44 A . 45 4
45 G . 46 4
-1 - . 59 1
-1 - . 58 1
-1 - . 57 1
-1 - . 56 1
-1 - . 55 1
-1 - . 54 1
-1 - . 53 1
-1 - . 52 1
-1 - . 51 1
-1 - . 50 1
-1 - . 49 1
46 G . 61 4
47 T . 61 16
48 C . 62 4
49 G > 63 2
50 T > 64 2
51 T > 65 2
52 G > 66 2
53 G > 67 2
54 T . 68 4
55 T . 69 4
56 C . 70 4
57 A . 71 4
58 A . 72 4
59 A . 73 4
60 T . 74 4
61 C < 67 2
62 C < 66 2
63 A < 65 2
64 G < 64 2
65 C < 63 2
66 C < 11 2
67 C < 10 2
68 C < 9 2
69 C < 8 2
70 G < 7 2
71 C < 6 2
72 T . 5 2
73 A . 4 8
74 C . 3 8
75 C . 2 8
76 A . 1 8
-1 # # -1 -1
65 MX0242_CAT 77
-1 # # -1 -1
0 C . 5 2
1 G > 6 2
2 C > 7 2
3 G > 8 2
4 G > 9 2
5 G > 10 2
6 G > 11 2
7 T . 12 4
8 G . 13 4
9 G > 16 2
10 A > 17 2
11 G > 18 2
12 C > 19 2
13 A . 20 4
14 G . 21 4
15 T . 22 4
16 C . 23 4
17 T . 23 16
18 G . 24 4
19 G . 25 4
20 T . 26 4
21 A . 27 4
22 G < 19 2
23 C < 18 2
24 T < 17 2
25 C < 16 2
26 G . 29 4
27 T > 32 2
28 C > 33 2
29 G > 34 2
30 G > 35 2
31 G > 36 2
32 C . 37 4
33 T . 38 4
34 C . 39 4
35 A . 40 4
36 T . 41 4
37 A . 42 4
38 A . 43 4
39 C < 36 2
40 C < 35 2
41 C < 34 2
42 G < 33 2
43 A < 32 2
44 A . 45 4
45 G . 46 4
-1 - . 59 1
-1 - . 58 1
-1 - . 57 1
-1 - . 56 1
-1 - . 55 1
-1 - . 54 1
-1 - . 53 1
-1 - . 52 1
-1 - . 51 1
-1 - . 50 1
-1 - . 49 1
46 G . 61 4
47 C . 61 16
48 C . 62 4
49 G > 63 2
50 T > 64 2
51 A > 65 2
52 G > 66 2
53 G > 67 2
54 T . 68 4
55 T . 69 4
56 C . 70 4
57 A . 71 4
58 A . 72 4
59 A . 73 4
60 T . 74 4
61 C < 67 2
62 C < 66 2
63 T < 65 2
64 G < 64 2
65 C < 63 2
66 C < 11 2
67 C < 10 2
68 C < 9 2
69 C < 8 2
70 G < 7 2
71 C < 6 2
72 A . 5 2
73 A . 4 8
74 C . 3 8
75 C . 2 8
76 A . 1 8
-1 # # -1 -1
65 MX0243_CAT 77
-1 # # -1 -1
0 C . 5 2
1 G > 6 2
2 C > 7 2
3 G > 8 2
4 G > 9 2
5 G > 10 2
6 G > 11 2
7 T . 12 4
8 G . 13 4
9 G > 16 2
10 A > 17 2
11 G > 18 2
12 C > 19 2
13 A . 20 4
14 G . 21 4
15 T . 22 4
16 T . 23 4
17 T . 23 16
18 G . 24 4
19 G . 25 4
20 T . 26 4
21 A . 27 4
22 G < 19 2
23 C < 18 2
24 T < 17 2
25 C < 16 2
26 G . 29 4
27 T > 32 2
28 C > 33 2
29 G > 34 2
30 G > 35 2
31 G > 36 2
32 C . 37 4
33 T . 38 4
34 C . 39 4
35 A . 40 4
36 T . 41 4
37 A . 42 4
38 A . 43 4
39 C < 36 2
40 C < 35 2
41 C < 34 2
42 G < 33 2
43 A < 32 2
44 A . 45 4
45 G . 46 4
-1 - . 59 1
-1 - . 58 1
-1 - . 57 1
-1 - . 56 1
-1 - . 55 1
-1 - . 54 1
-1 - . 53 1
-1 - . 52 1
-1 - . 51 1
-1 - . 50 1
-1 - . 49 1
46 G . 61 4
47 T . 61 16
48 C . 62 4
49 G > 63 2
50 T > 64 2
51 T > 65 2
52 G > 66 2
53 G > 67 2
54 T . 68 4
55 T . 69 4
56 C . 70 4
57 A . 71 4
58 A . 72 4
59 A . 73 4
60 T . 74 4
61 C < 67 2
62 C < 66 2
63 A < 65 2
64 G < 64 2
65 C < 63 2
66 C < 11 2
67 C < 10 2
68 C < 9 2
69 C < 8 2
70 G < 7 2
71 C < 6 2
72 T . 5 2
73 A . 4 8
74 C . 3 8
75 C . 2 8
76 A . 1 8
-1 # # -1 -1
65 MX0244_CAT 77
-1 # # -1 -1
0 C . 5 2
1 G > 6 2
2 C > 7 2
3 G > 8 2
4 G > 9 2
5 G > 10 2
6 G > 11 2
7 T . 12 4
8 G . 13 4
9 G > 16 2
10 A > 17 2
11 G > 18 2
12 C > 19 2
13 A . 20 4
14 G . 21 4
15 T . 22 4
16 T . 23 4
17 T . 23 16
18 G . 24 4
19 G . 25 4
20 T . 26 4
21 A . 27 4
22 G < 19 2
23 C < 18 2
24 T < 17 2
25 C < 16 2
26 G . 29 4
27 T > 32 2
28 C > 33 2
29 G > 34 2
30 G > 35 2
31 G > 36 2
32 C . 37 4
33 T . 38 4
34 C . 39 4
35 A . 40 4
36 T . 41 4
37 A . 42 4
38 A . 43 4
39 C < 36 2
40 C < 35 2
41 C < 34 2
42 G < 33 2
43 A < 32 2
44 A . 45 4
45 G . 46 4
-1 - . 59 1
-1 - . 58 1
-1 - . 57 1
-1 - . 56 1
-1 - . 55 1
-1 - . 54 1
-1 - . 53 1
-1 - . 52 1
-1 - . 51 1
-1 - . 50 1
-1 - . 49 1
46 G . 61 4
47 T . 61 16
48 C . 62 4
49 G > 63 2
50 T > 64 2
51 T > 65 2
52 G > 66 2
53 G > 67 2
54 T . 68 4
55 T . 69 4
56 C . 70 4
57 A . 71 4
58 A . 72 4
59 A . 73 4
60 T . 74 4
61 C < 67 2
62 C < 66 2
63 A < 65 2
64 G < 64 2
65 C < 63 2
66 C < 11 2
67 C < 10 2
68 C < 9 2
69 C < 8 2
70 G < 7 2
71 C < 6 2
72 T . 5 2
73 A . 4 8
74 C . 3 8
75 C . 2 8
76 A . 1 8
-1 # # -1 -1
65 MX0245_CAT 77
-1 # # -1 -1
0 C . 5 2
1 G > 6 2
2 C > 7 2
3 G > 8 2
4 G > 9 2
5 G > 10 2
6 G > 11 2
7 T . 12 4
8 G . 13 4
9 G > 16 2
10 A > 17 2
11 G > 18 2
12 C > 19 2
13 A . 20 4
14 G . 21 4
15 C . 22 4
16 C . 23 4
17 T . 23 16
18 G . 24 4
19 G . 25 4
20 T . 26 4
21 A . 27 4
22 G < 19 2
23 C < 18 2
24 T < 17 2
25 C < 16 2
26 G . 29 4
27 T > 32 2
28 C > 33 2
29 G > 34 2
30 G > 35 2
31 G > 36 2
32 C . 37 4
33 T . 38 4
34 C . 39 4
35 A . 40 4
36 T . 41 4
37 A . 42 4
38 A . 43 4
39 C < 36 2
40 C < 35 2
41 C < 34 2
42 G < 33 2
43 A < 32 2
44 A . 45 4
45 G . 46 4
-1 - . 59 1
-1 - . 58 1
-1 - . 57 1
-1 - . 56 1
-1 - . 55 1
-1 - . 54 1
-1 - . 53 1
-1 - . 52 1
-1 - . 51 1
-1 - . 50 1
-1 - . 49 1
46 G . 61 4
47 T . 61 16
48 C . 62 4
49 G > 63 2
50 T > 64 2
51 C > 65 2
52 G > 66 2
53 G > 67 2
54 T . 68 4
55 T . 69 4
56 C . 70 4
57 A . 71 4
58 A . 72 4
59 A . 73 4
60 T . 74 4
61 C < 67 2
62 C < 66 2
63 G < 65 2
64 G < 64 2
65 C < 63 2
66 C < 11 2
67 C < 10 2
68 C < 9 2
69 C < 8 2
70 G < 7 2
71 C < 6 2
72 A . 5 2
73 A . 4 8
74 C . 3 8
75 C . 2 8
76 A . 1 8
-1 # # -1 -1
65 MX0246_CAT 77
-1 # # -1 -1
0 C . 5 2
1 G > 6 2
2 C > 7 2
3 G > 8 2
4 G > 9 2
5 G > 10 2
6 G > 11 2
7 T . 12 4
8 G . 13 4
9 G > 16 2
10 A > 17 2
11 G > 18 2
12 C > 19 2
13 A . 20 4
14 G . 21 4
15 C . 22 4
16 C . 23 4
17 T . 23 16
18 G . 24 4
19 G . 25 4
20 T . 26 4
21 A . 27 4
22 G < 19 2
23 C < 18 2
24 T < 17 2
25 C < 16 2
26 G . 29 4
27 T > 32 2
28 C > 33 2
29 G > 34 2
30 G > 35 2
31 G > 36 2
32 C . 37 4
33 T . 38 4
34 C . 39 4
35 A . 40 4
36 T . 41 4
37 A . 42 4
38 A . 43 4
39 C < 36 2
40 C < 35 2
41 C < 34 2
42 G < 33 2
43 A < 32 2
44 A . 45 4
45 G . 46 4
-1 - . 59 1
-1 - . 58 1
-1 - . 57 1
-1 - . 56 1
-1 - . 55 1
-1 - . 54 1
-1 - . 53 1
-1 - . 52 1
-1 - . 51 1
-1 - . 50 1
-1 - . 49 1
46 G . 61 4
47 T . 61 16
48 C . 62 4
49 G > 63 2
50 T > 64 2
51 C > 65 2
52 G > 66 2
53 G > 67 2
54 T . 68 4
55 T . 69 4
56 C . 70 4
57 A . 71 4
58 A . 72 4
59 A . 73 4
60 T . 74 4
61 C < 67 2
62 C < 66 2
63 G < 65 2
64 G < 64 2
65 C < 63 2
66 C < 11 2
67 C < 10 2
68 C < 9 2
69 C < 8 2
70 G < 7 2
71 C < 6 2
72 A . 5 2
73 A . 4 8
74 C . 3 8
75 C . 2 8
76 A . 1 8
-1 # # -1 -1
65 MX0247_CAT 77
-1 # # -1 -1
0 C . 5 2
1 G > 6 2
2 C > 7 2
3 G > 8 2
4 G > 9 2
5 G > 10 2
6 G > 11 2
7 T . 12 4
8 G . 13 4
9 G > 16 2
10 A > 17 2
11 G > 18 2
12 C > 19 2
13 A . 20 4
14 G . 21 4
15 C . 22 4
16 C . 23 4
17 T . 23 16
18 G . 24 4
19 G . 25 4
20 T . 26 4
21 A . 27 4
22 G < 19 2
23 C < 18 2
24 T < 17 2
25 C < 16 2
26 G . 29 4
27 T > 32 2
28 C > 33 2
29 G > 34 2
30 G > 35 2
31 G > 36 2
32 C . 37 4
33 T . 38 4
34 C . 39 4
35 A . 40 4
36 T . 41 4
37 A . 42 4
38 A . 43 4
39 C < 36 2
40 C < 35 2
41 C < 34 2
42 G < 33 2
43 A < 32 2
44 A . 45 4
45 G . 46 4
-1 - . 59 1
-1 - . 58 1
-1 - . 57 1
-1 - . 56 1
-1 - . 55 1
-1 - . 54 1
-1 - . 53 1
-1 - . 52 1
-1 - . 51 1
-1 - . 50 1
-1 - . 49 1
46 G . 61 4
47 T . 61 16
48 C . 62 4
49 G > 63 2
50 T > 64 2
51 C > 65 2
52 G > 66 2
53 G > 67 2
54 T . 68 4
55 T . 69 4
56 C . 70 4
57 A . 71 4
58 A . 72 4
59 A . 73 4
60 T . 74 4
61 C < 67 2
62 C < 66 2
63 G < 65 2
64 G < 64 2
65 C < 63 2
66 C < 11 2
67 C < 10 2
68 C < 9 2
69 C < 8 2
70 G < 7 2
71 C < 6 2
72 A . 5 2
73 A . 4 8
74 C . 3 8
75 C . 2 8
76 A . 1 8
-1 # # -1 -1
65 MX0248_CAT 77
-1 # # -1 -1
0 C . 5 2
1 G > 6 2
2 C > 7 2
3 G > 8 2
4 G > 9 2
5 G > 10 2
6 G > 11 2
7 T . 12 4
8 G . 13 4
9 G > 16 2
10 A > 17 2
11 G > 18 2
12 C > 19 2
13 A . 20 4
14 G . 21 4
15 C . 22 4
16 C . 23 4
17 T . 23 16
18 G . 24 4
19 G . 25 4
20 T . 26 4
21 A . 27 4
22 G < 19 2
23 C < 18 2
24 T < 17 2
25 C < 16 2
26 G . 29 4
27 T > 32 2
28 C > 33 2
29 G > 34 2
30 G > 35 2
31 G > 36 2
32 C . 37 4
33 T . 38 4
34 C . 39 4
35 A . 40 4
36 T . 41 4
37 A . 42 4
38 A . 43 4
39 C < 36 2
40 C < 35 2
41 C < 34 2
42 G < 33 2
43 A < 32 2
44 A . 45 4
45 G . 46 4
-1 - . 59 1
-1 - . 58 1
-1 - . 57 1
-1 - . 56 1
-1 - . 55 1
-1 - . 54 1
-1 - . 53 1
-1 - . 52 1
-1 - . 51 1
-1 - . 50 1
-1 - . 49 1
46 G . 61 4
47 T . 61 16
48 C . 62 4
49 G > 63 2
50 T > 64 2
51 C > 65 2
52 G > 66 2
53 G > 67 2
54 T . 68 4
55 T . 69 4
56 C . 70 4
57 A . 71 4
58 A . 72 4
59 A . 73 4
60 T . 74 4
61 C < 67 2
62 C < 66 2
63 G < 65 2
64 G < 64 2
65 C < 63 2
66 C < 11 2
67 C < 10 2
68 C < 9 2
69 C < 8 2
70 G < 7 2
71 C < 6 2
72 A . 5 2
73 A . 4 8
74 C . 3 8
75 C . 2 8
76 A . 1 8
-1 # # -1 -1
65 MX0249_CAT 77
-1 # # -1 -1
0 C . 5 2
1 G > 6 2
2 C > 7 2
3 G > 8 2
4 G > 9 2
5 G > 10 2
6 G > 11 2
7 T . 12 4
8 G . 13 4
9 G > 16 2
10 A > 17 2
11 G > 18 2
12 C > 19 2
13 A . 20 4
14 G . 21 4
15 C . 22 4
16 C . 23 4
17 T . 23 16
18 G . 24 4
19 G . 25 4
20 T . 26 4
21 A . 27 4
22 G < 19 2
23 C < 18 2
24 T < 17 2
25 C < 16 2
26 G . 29 4
27 T > 32 2
28 C > 33 2
29 G > 34 2
30 G > 35 2
31 G > 36 2
32 C . 37 4
33 T . 38 4
34 C . 39 4
35 A . 40 4
36 T . 41 4
37 A . 42 4
38 A . 43 4
39 C < 36 2
40 C < 35 2
41 C < 34 2
42 G < 33 2
43 A < 32 2
44 A . 45 4
45 G . 46 4
-1 - . 59 1
-1 - . 58 1
-1 - . 57 1
-1 - . 56 1
-1 - . 55 1
-1 - . 54 1
-1 - . 53 1
-1 - . 52 1
-1 - . 51 1
-1 - . 50 1
-1 - . 49 1
46 G . 61 4
47 T . 61 16
48 C . 62 4
49 G > 63 2
50 T > 64 2
51 C > 65 2
52 G > 66 2
53 G > 67 2
54 T . 68 4
55 T . 69 4
56 C . 70 4
57 A . 71 4
58 A . 72 4
59 A . 73 4
60 T . 74 4
61 C < 67 2
62 C < 66 2
63 G < 65 2
64 G < 64 2
65 C < 63 2
66 C < 11 2
67 C < 10 2
68 C < 9 2
69 C < 8 2
70 G < 7 2
71 C < 6 2
72 A . 5 2
73 A . 4 8
74 C . 3 8
75 C . 2 8
76 A . 1 8
-1 # # -1 -1
65 MX0250_CAT 77
-1 # # -1 -1
0 C . 5 2
1 G > 6 2
2 C > 7 2
3 G > 8 2
4 G > 9 2
5 G > 10 2
6 G > 11 2
7 T . 12 4
8 G . 13 4
9 G > 16 2
10 A > 17 2
11 G > 18 2
12 C > 19 2
13 A . 20 4
14 G . 21 4
15 C . 22 4
16 C . 23 4
17 T . 23 16
18 G . 24 4
19 G . 25 4
20 T . 26 4
21 A . 27 4
22 G < 19 2
23 C < 18 2
24 T < 17 2
25 C < 16 2
26 G . 29 4
27 T > 32 2
28 C > 33 2
29 G > 34 2
30 G > 35 2
31 G > 36 2
32 C . 37 4
33 T . 38 4
34 C . 39 4
35 A . 40 4
36 T . 41 4
37 A . 42 4
38 A . 43 4
39 C < 36 2
40 C < 35 2
41 C < 34 2
42 G < 33 2
43 A < 32 2
44 A . 45 4
45 G . 46 4
-1 - . 59 1
-1 - . 58 1
-1 - . 57 1
-1 - . 56 1
-1 - . 55 1
-1 - . 54 1
-1 - . 53 1
-1 - . 52 1
-1 - . 51 1
-1 - . 50 1
-1 - . 49 1
46 G . 61 4
47 T . 61 16
48 C . 62 4
49 G > 63 2
50 T > 64 2
51 C > 65 2
52 G > 66 2
53 G > 67 2
54 T . 68 4
55 T . 69 4
56 C . 70 4
57 A . 71 4
58 A . 72 4
59 A . 73 4
60 T . 74 4
61 C < 67 2
62 C < 66 2
63 G < 65 2
64 G < 64 2
65 C < 63 2
66 C < 11 2
67 C < 10 2
68 C < 9 2
69 C < 8 2
70 G < 7 2
71 C < 6 2
72 A . 5 2
73 A . 4 8
74 C . 3 8
75 C . 2 8
76 A . 1 8
-1 # # -1 -1
65 MX0251_CAT 77
-1 # # -1 -1
0 C . 5 2
1 G > 6 2
2 C > 7 2
3 G > 8 2
4 G > 9 2
5 G > 10 2
6 G > 11 2
7 T . 12 4
8 G . 13 4
9 G > 16 2
10 A > 17 2
11 G > 18 2
12 C > 19 2
13 A . 20 4
14 G . 21 4
15 C . 22 4
16 C . 23 4
17 T . 23 16
18 G . 24 4
19 G . 25 4
20 T . 26 4
21 A . 27 4
22 G < 19 2
23 C < 18 2
24 T < 17 2
25 C < 16 2
26 G . 29 4
27 T > 32 2
28 C > 33 2
29 G > 34 2
30 G > 35 2
31 G > 36 2
32 C . 37 4
33 T . 38 4
34 C . 39 4
35 A . 40 4
36 T . 41 4
37 A . 42 4
38 A . 43 4
39 C < 36 2
40 C < 35 2
41 C < 34 2
42 G < 33 2
43 A < 32 2
44 A . 45 4
45 G . 46 4
-1 - . 59 1
-1 - . 58 1
-1 - . 57 1
-1 - . 56 1
-1 - . 55 1
-1 - . 54 1
-1 - . 53 1
-1 - . 52 1
-1 - . 51 1
-1 - . 50 1
-1 - . 49 1
46 G . 61 4
47 T . 61 16
48 C . 62 4
49 G > 63 2
50 T > 64 2
51 C > 65 2
52 G > 66 2
53 G > 67 2
54 T . 68 4
55 T . 69 4
56 C . 70 4
57 A . 71 4
58 A . 72 4
59 A . 73 4
60 T . 74 4
61 C < 67 2
62 C < 66 2
63 G < 65 2
64 G < 64 2
65 C < 63 2
66 C < 11 2
67 C < 10 2
68 C < 9 2
69 C < 8 2
70 G < 7 2
71 C < 6 2
72 A . 5 2
73 A . 4 8
74 C . 3 8
75 C . 2 8
76 A . 1 8
-1 # # -1 -1
65 MX0252_CAT 77
-1 # # -1 -1
0 C . 5 2
1 G > 6 2
2 C > 7 2
3 G > 8 2
4 G > 9 2
5 G > 10 2
6 G > 11 2
7 T . 12 4
8 G . 13 4
9 G > 16 2
10 A > 17 2
11 G > 18 2
12 C > 19 2
13 A . 20 4
14 G . 21 4
15 C . 22 4
16 C . 23 4
17 T . 23 16
18 G . 24 4
19 G . 25 4
20 T . 26 4
21 A . 27 4
22 G < 19 2
23 C < 18 2
24 T < 17 2
25 C < 16 2
26 G . 29 4
27 T > 32 2
28 C > 33 2
29 G > 34 2
30 G > 35 2
31 G > 36 2
32 C . 37 4
33 T . 38 4
34 C . 39 4
35 A . 40 4
36 T . 41 4
37 A . 42 4
38 A . 43 4
39 C < 36 2
40 C < 35 2
41 C < 34 2
42 G < 33 2
43 A < 32 2
44 A . 45 4
45 G . 46 4
-1 - . 59 1
-1 - . 58 1
-1 - . 57 1
-1 - . 56 1
-1 - . 55 1
-1 - . 54 1
-1 - . 53 1
-1 - . 52 1
-1 - . 51 1
-1 - . 50 1
-1 - . 49 1
46 G . 61 4
47 T . 61 16
48 C . 62 4
49 G > 63 2
50 T > 64 2
51 C > 65 2
52 G > 66 2
53 G > 67 2
54 T . 68 4
55 T . 69 4
56 C . 70 4
57 A . 71 4
58 A . 72 4
59 A . 73 4
60 T . 74 4
61 C < 67 2
62 C < 66 2
63 G < 65 2
64 G < 64 2
65 C < 63 2
66 C < 11 2
67 C < 10 2
68 C < 9 2
69 C < 8 2
70 G < 7 2
71 C < 6 2
72 A . 5 2
73 A . 4 8
74 C . 3 8
75 C . 2 8
76 A . 1 8
-1 # # -1 -1
65 MX0253_CAT 77
-1 # # -1 -1
0 C . 5 2
1 G > 6 2
2 C > 7 2
3 G > 8 2
4 G > 9 2
5 G > 10 2
6 G > 11 2
7 T . 12 4
8 G . 13 4
9 G > 16 2
10 A > 17 2
11 G > 18 2
12 C > 19 2
13 A . 20 4
14 G . 21 4
15 C . 22 4
16 C . 23 4
17 T . 23 16
18 G . 24 4
19 G . 25 4
20 T . 26 4
21 A . 27 4
22 G < 19 2
23 C < 18 2
24 T < 17 2
25 C < 16 2
26 G . 29 4
27 T > 32 2
28 C > 33 2
29 G > 34 2
30 G > 35 2
31 G > 36 2
32 C . 37 4
33 T . 38 4
34 C . 39 4
35 A . 40 4
36 T . 41 4
37 A . 42 4
38 A . 43 4
39 C < 36 2
40 C < 35 2
41 C < 34 2
42 G < 33 2
43 A < 32 2
44 A . 45 4
45 G . 46 4
-1 - . 59 1
-1 - . 58 1
-1 - . 57 1
-1 - . 56 1
-1 - . 55 1
-1 - . 54 1
-1 - . 53 1
-1 - . 52 1
-1 - . 51 1
-1 - . 50 1
-1 - . 49 1
46 G . 61 4
47 T . 61 16
48 C . 62 4
49 G > 63 2
50 T > 64 2
51 C > 65 2
52 G > 66 2
53 G > 67 2
54 T . 68 4
55 T . 69 4
56 C . 70 4
57 A . 71 4
58 A . 72 4
59 A . 73 4
60 T . 74 4
61 C < 67 2
62 C < 66 2
63 G < 65 2
64 G < 64 2
65 C < 63 2
66 C < 11 2
67 C < 10 2
68 C < 9 2
69 C < 8 2
70 G < 7 2
71 C < 6 2
72 A . 5 2
73 A . 4 8
74 C . 3 8
75 C . 2 8
76 A . 1 8
-1 # # -1 -1
65 MX0254_CAT 77
-1 # # -1 -1
0 C . 5 2
1 G > 6 2
2 C > 7 2
3 G > 8 2
4 G > 9 2
5 G > 10 2
6 G > 11 2
7 T . 12 4
8 G . 13 4
9 G > 16 2
10 A > 17 2
11 G > 18 2
12 C > 19 2
13 A . 20 4
14 G . 21 4
15 C . 22 4
16 C . 23 4
17 T . 23 16
18 G . 24 4
19 G . 25 4
20 T . 26 4
21 A . 27 4
22 G < 19 2
23 C < 18 2
24 T < 17 2
25 C < 16 2
26 G . 29 4
27 T > 32 2
28 C > 33 2
29 G > 34 2
30 G > 35 2
31 G > 36 2
32 C . 37 4
33 T . 38 4
34 C . 39 4
35 A . 40 4
36 T . 41 4
37 A . 42 4
38 A . 43 4
39 C < 36 2
40 C < 35 2
41 C < 34 2
42 G < 33 2
43 A < 32 2
44 A . 45 4
45 G . 46 4
-1 - . 59 1
-1 - . 58 1
-1 - . 57 1
-1 - . 56 1
-1 - . 55 1
-1 - . 54 1
-1 - . 53 1
-1 - . 52 1
-1 - . 51 1
-1 - . 50 1
-1 - . 49 1
46 G . 61 4
47 T . 61 16
48 C . 62 4
49 G > 63 2
50 T > 64 2
51 C > 65 2
52 G > 66 2
53 G > 67 2
54 T . 68 4
55 T . 69 4
56 C . 70 4
57 A . 71 4
58 A . 72 4
59 A . 73 4
60 T . 74 4
61 C < 67 2
62 C < 66 2
63 G < 65 2
64 G < 64 2
65 C < 63 2
66 C < 11 2
67 C < 10 2
68 C < 9 2
69 C < 8 2
70 G < 7 2
71 C < 6 2
72 A . 5 2
73 A . 4 8
74 C . 3 8
75 C . 2 8
76 A . 1 8
-1 # # -1 -1
65 MX0255_CAT 77
-1 # # -1 -1
0 C . 5 2
1 G > 6 2
2 C > 7 2
3 G > 8 2
4 G > 9 2
5 G > 10 2
6 G > 11 2
7 T . 12 4
8 G . 13 4
9 G > 16 2
10 A > 17 2
11 G > 18 2
12 C > 19 2
13 A . 20 4
14 G . 21 4
15 C . 22 4
16 C . 23 4
17 T . 23 16
18 G . 24 4
19 G . 25 4
20 T . 26 4
21 A . 27 4
22 G < 19 2
23 C < 18 2
24 T < 17 2
25 C < 16 2
26 G . 29 4
27 T > 32 2
28 C > 33 2
29 G > 34 2
30 G > 35 2
31 G > 36 2
32 C . 37 4
33 T . 38 4
34 C . 39 4
35 A . 40 4
36 T . 41 4
37 A . 42 4
38 A . 43 4
39 C < 36 2
40 C < 35 2
41 C < 34 2
42 G < 33 2
43 A < 32 2
44 A . 45 4
45 G . 46 4
-1 - . 59 1
-1 - . 58 1
-1 - . 57 1
-1 - . 56 1
-1 - . 55 1
-1 - . 54 1
-1 - . 53 1
-1 - . 52 1
-1 - . 51 1
-1 - . 50 1
-1 - . 49 1
46 G . 61 4
47 T . 61 16
48 C . 62 4
49 G > 63 2
50 T > 64 2
51 C > 65 2
52 G > 66 2
53 G > 67 2
54 T . 68 4
55 T . 69 4
56 C . 70 4
57 A . 71 4
58 A . 72 4
59 A . 73 4
60 T . 74 4
61 C < 67 2
62 C < 66 2
63 G < 65 2
64 G < 64 2
65 C < 63 2
66 C < 11 2
67 C < 10 2
68 C < 9 2
69 C < 8 2
70 G < 7 2
71 C < 6 2
72 A . 5 2
73 A . 4 8
74 C . 3 8
75 C . 2 8
76 A . 1 8
-1 # # -1 -1
65 MX0256_CAT 77
-1 # # -1 -1
0 C . 5 2
1 G > 6 2
2 C > 7 2
3 G > 8 2
4 G > 9 2
5 G > 10 2
6 G > 11 2
7 T . 12 4
8 G . 13 4
9 G > 16 2
10 A > 17 2
11 G > 18 2
12 C > 19 2
13 A . 20 4
14 G . 21 4
15 C . 22 4
16 C . 23 4
17 T . 23 16
18 G . 24 4
19 G . 25 4
20 T . 26 4
21 A . 27 4
22 G < 19 2
23 C < 18 2
24 T < 17 2
25 C < 16 2
26 G . 29 4
27 T > 32 2
28 C > 33 2
29 G > 34 2
30 G > 35 2
31 G > 36 2
32 C . 37 4
33 T . 38 4
34 C . 39 4
35 A . 40 4
36 T . 41 4
37 A . 42 4
38 A . 43 4
39 C < 36 2
40 C < 35 2
41 C < 34 2
42 G < 33 2
43 A < 32 2
44 A . 45 4
45 G . 46 4
-1 - . 59 1
-1 - . 58 1
-1 - . 57 1
-1 - . 56 1
-1 - . 55 1
-1 - . 54 1
-1 - . 53 1
-1 - . 52 1
-1 - . 51 1
-1 - . 50 1
-1 - . 49 1
46 G . 61 4
47 T . 61 16
48 C . 62 4
49 G > 63 2
50 T > 64 2
51 C > 65 2
52 G > 66 2
53 G > 67 2
54 T . 68 4
55 T . 69 4
56 C . 70 4
57 A . 71 4
58 A . 72 4
59 A . 73 4
60 T . 74 4
61 C < 67 2
62 C < 66 2
63 G < 65 2
64 G < 64 2
65 C < 63 2
66 C < 11 2
67 C < 10 2
68 C < 9 2
69 C < 8 2
70 G < 7 2
71 C < 6 2
72 A . 5 2
73 A . 4 8
74 C . 3 8
75 C . 2 8
76 A . 1 8
-1 # # -1 -1
65 MX0257_CAT 77
-1 # # -1 -1
0 G . 5 2
1 G > 6 2
2 C > 7 2
3 G > 8 2
4 G > 9 2
5 G > 10 2
6 G > 11 2
7 T . 12 4
8 G . 13 4
9 G > 16 2
10 A > 17 2
11 G > 18 2
12 C > 19 2
13 A . 20 4
14 G . 21 4
15 C . 22 4
16 C . 23 4
17 T . 23 16
18 G . 24 4
19 G . 25 4
20 T . 26 4
21 A . 27 4
22 G < 19 2
23 C < 18 2
24 T < 17 2
25 C < 16 2
26 G . 29 4
27 T > 32 2
28 C > 33 2
29 G > 34 2
30 G > 35 2
31 G > 36 2
32 C . 37 4
33 T . 38 4
34 C . 39 4
35 A . 40 4
36 T . 41 4
37 A . 42 4
38 A . 43 4
39 C < 36 2
40 C < 35 2
41 C < 34 2
42 G < 33 2
43 A < 32 2
44 A . 45 4
45 G . 46 4
-1 - . 59 1
-1 - . 58 1
-1 - . 57 1
-1 - . 56 1
-1 - . 55 1
-1 - . 54 1
-1 - . 53 1
-1 - . 52 1
-1 - . 51 1
-1 - . 50 1
-1 - . 49 1
46 G . 61 4
47 T . 61 16
48 C . 62 4
49 G > 63 2
50 T > 64 2
51 C > 65 2
52 G > 66 2
53 G > 67 2
54 T . 68 4
55 T . 69 4
56 C . 70 4
57 A . 71 4
58 A . 72 4
59 A . 73 4
60 T . 74 4
61 C < 67 2
62 C < 66 2
63 G < 65 2
64 G < 64 2
65 C < 63 2
66 C < 11 2
67 C < 10 2
68 C < 9 2
69 C < 8 2
70 G < 7 2
71 C < 6 2
72 A . 5 2
73 A . 4 8
74 C . 3 8
75 C . 2 8
76 A . 1 8
-1 # # -1 -1
65 MX0258_CAT 77
-1 # # -1 -1
0 C . 5 2
1 G > 6 2
2 C > 7 2
3 G > 8 2
4 G > 9 2
5 G > 10 2
6 G > 11 2
7 T . 12 4
8 G . 13 4
9 G > 16 2
10 A > 17 2
11 G > 18 2
12 C > 19 2
13 A . 20 4
14 G . 21 4
15 C . 22 4
16 C . 23 4
17 T . 23 16
18 G . 24 4
19 G . 25 4
20 T . 26 4
21 A . 27 4
22 G < 19 2
23 C < 18 2
24 T < 17 2
25 C < 16 2
26 G . 29 4
27 T > 32 2
28 C > 33 2
29 G > 34 2
30 G > 35 2
31 G > 36 2
32 C . 37 4
33 T . 38 4
34 C . 39 4
35 A . 40 4
36 T . 41 4
37 A . 42 4
38 A . 43 4
39 C < 36 2
40 C < 35 2
41 C < 34 2
42 G < 33 2
43 A < 32 2
44 A . 45 4
45 G . 46 4
-1 - . 59 1
-1 - . 58 1
-1 - . 57 1
-1 - . 56 1
-1 - . 55 1
-1 - . 54 1
-1 - . 53 1
-1 - . 52 1
-1 - . 51 1
-1 - . 50 1
-1 - . 49 1
46 G . 61 4
47 T . 61 16
48 C . 62 4
49 G > 63 2
50 T > 64 2
51 C > 65 2
52 G > 66 2
53 G > 67 2
54 T . 68 4
55 T . 69 4
56 C . 70 4
57 A . 71 4
58 A . 72 4
59 A . 73 4
60 T . 74 4
61 C < 67 2
62 C < 66 2
63 G < 65 2
64 G < 64 2
65 C < 63 2
66 C < 11 2
67 C < 10 2
68 C < 9 2
69 C < 8 2
70 G < 7 2
71 C < 6 2
72 A . 5 2
73 A . 4 8
74 C . 3 8
75 C . 2 8
76 A . 1 8
-1 # # -1 -1
65 MX0259_CAT 77
-1 # # -1 -1
0 C . 5 2
1 G > 6 2
2 C > 7 2
3 G > 8 2
4 G > 9 2
5 G > 10 2
6 G > 11 2
7 T . 12 4
8 G . 13 4
9 G > 16 2
10 A > 17 2
11 G > 18 2
12 C > 19 2
13 A . 20 4
14 G . 21 4
15 C . 22 4
16 C . 23 4
17 T . 23 16
18 G . 24 4
19 G . 25 4
20 T . 26 4
21 A . 27 4
22 G < 19 2
23 C < 18 2
24 T < 17 2
25 C < 16 2
26 G . 29 4
27 T > 32 2
28 C > 33 2
29 G > 34 2
30 G > 35 2
31 G > 36 2
32 C . 37 4
33 T . 38 4
34 C . 39 4
35 A . 40 4
36 T . 41 4
37 A . 42 4
38 A . 43 4
39 C < 36 2
40 C < 35 2
41 C < 34 2
42 G < 33 2
43 A < 32 2
44 A . 45 4
45 G . 46 4
-1 - . 59 1
-1 - . 58 1
-1 - . 57 1
-1 - . 56 1
-1 - . 55 1
-1 - . 54 1
-1 - . 53 1
-1 - . 52 1
-1 - . 51 1
-1 - . 50 1
-1 - . 49 1
46 G . 61 4
47 T . 61 16
48 C . 62 4
49 G > 63 2
50 T > 64 2
51 C > 65 2
52 G > 66 2
53 G > 67 2
54 T . 68 4
55 T . 69 4
56 C . 70 4
57 A . 71 4
58 A . 72 4
59 A . 73 4
60 T . 74 4
61 C < 67 2
62 C < 66 2
63 G < 65 2
64 G < 64 2
65 C < 63 2
66 C < 11 2
67 C < 10 2
68 C < 9 2
69 C < 8 2
70 G < 7 2
71 C < 6 2
72 A . 5 2
73 A . 4 8
74 C . 3 8
75 C . 2 8
76 A . 1 8
-1 # # -1 -1
65 MX0260_CAT 77
-1 # # -1 -1
0 C . 5 2
1 G > 6 2
2 C > 7 2
3 G > 8 2
4 G > 9 2
5 G > 10 2
6 G > 11 2
7 T . 12 4
8 G . 13 4
9 G > 16 2
10 A > 17 2
11 G > 18 2
12 C > 19 2
13 A . 20 4
14 G . 21 4
15 C . 22 4
16 C . 23 4
17 T . 23 16
18 G . 24 4
19 G . 25 4
20 T . 26 4
21 A . 27 4
22 G < 19 2
23 C < 18 2
24 T < 17 2
25 C < 16 2
26 G . 29 4
27 T > 32 2
28 C > 33 2
29 G > 34 2
30 G > 35 2
31 G > 36 2
32 C . 37 4
33 T . 38 4
34 C . 39 4
35 A . 40 4
36 T . 41 4
37 A . 42 4
38 A . 43 4
39 C < 36 2
40 C < 35 2
41 C < 34 2
42 G < 33 2
43 A < 32 2
44 A . 45 4
45 G . 46 4
-1 - . 59 1
-1 - . 58 1
-1 - . 57 1
-1 - . 56 1
-1 - . 55 1
-1 - . 54 1
-1 - . 53 1
-1 - . 52 1
-1 - . 51 1
-1 - . 50 1
-1 - . 49 1
46 G . 61 4
47 T . 61 16
48 C . 62 4
49 G > 63 2
50 T > 64 2
51 C > 65 2
52 G > 66 2
53 G > 67 2
54 T . 68 4
55 T . 69 4
56 C . 70 4
57 A . 71 4
58 A . 72 4
59 A . 73 4
60 T . 74 4
61 C < 67 2
62 C < 66 2
63 G < 65 2
64 G < 64 2
65 C < 63 2
66 C < 11 2
67 C < 10 2
68 C < 9 2
69 C < 8 2
70 G < 7 2
71 C < 6 2
72 A . 5 2
73 A . 4 8
74 C . 3 8
75 C . 2 8
76 A . 1 8
-1 # # -1 -1
65 MX0261_CAT 77
-1 # # -1 -1
0 C . 5 2
1 G > 6 2
2 C > 7 2
3 G > 8 2
4 G > 9 2
5 G > 10 2
6 G > 11 2
7 T . 12 4
8 G . 13 4
9 G > 16 2
10 A > 17 2
11 G > 18 2
12 C > 19 2
13 A . 20 4
14 G . 21 4
15 C . 22 4
16 C . 23 4
17 T . 23 16
18 G . 24 4
19 G . 25 4
20 T . 26 4
21 A . 27 4
22 G < 19 2
23 C < 18 2
24 T < 17 2
25 C < 16 2
26 G . 29 4
27 T > 32 2
28 C > 33 2
29 G > 34 2
30 G > 35 2
31 G > 36 2
32 C . 37 4
33 T . 38 4
34 C . 39 4
35 A . 40 4
36 T . 41 4
37 A . 42 4
38 A . 43 4
39 C < 36 2
40 C < 35 2
41 C < 34 2
42 G < 33 2
43 A < 32 2
44 A . 45 4
45 G . 46 4
-1 - . 59 1
-1 - . 58 1
-1 - . 57 1
-1 - . 56 1
-1 - . 55 1
-1 - . 54 1
-1 - . 53 1
-1 - . 52 1
-1 - . 51 1
-1 - . 50 1
-1 - . 49 1
46 G . 61 4
47 T . 61 16
48 C . 62 4
49 G > 63 2
50 T > 64 2
51 C > 65 2
52 G > 66 2
53 G > 67 2
54 T . 68 4
55 T . 69 4
56 C . 70 4
57 A . 71 4
58 A . 72 4
59 A . 73 4
60 T . 74 4
61 C < 67 2
62 C < 66 2
63 G < 65 2
64 G < 64 2
65 C < 63 2
66 C < 11 2
67 C < 10 2
68 C < 9 2
69 C < 8 2
70 G < 7 2
71 C < 6 2
72 A . 5 2
73 A . 4 8
74 C . 3 8
75 C . 2 8
76 A . 1 8
-1 # # -1 -1
65 MX0262_CAT 77
-1 # # -1 -1
0 C . 5 2
1 G > 6 2
2 C > 7 2
3 G > 8 2
4 G > 9 2
5 G > 10 2
6 G > 11 2
7 T . 12 4
8 G . 13 4
9 G > 16 2
10 A > 17 2
11 G > 18 2
12 C > 19 2
13 A . 20 4
14 G . 21 4
15 C . 22 4
16 C . 23 4
17 T . 23 16
18 G . 24 4
19 G . 25 4
20 T . 26 4
21 A . 27 4
22 G < 19 2
23 C < 18 2
24 T < 17 2
25 C < 16 2
26 G . 29 4
27 T > 32 2
28 C > 33 2
29 G > 34 2
30 G > 35 2
31 G > 36 2
32 C . 37 4
33 T . 38 4
34 C . 39 4
35 A . 40 4
36 T . 41 4
37 A . 42 4
38 A . 43 4
39 C < 36 2
40 C < 35 2
41 C < 34 2
42 G < 33 2
43 A < 32 2
44 A . 45 4
45 G . 46 4
-1 - . 59 1
-1 - . 58 1
-1 - . 57 1
-1 - . 56 1
-1 - . 55 1
-1 - . 54 1
-1 - . 53 1
-1 - . 52 1
-1 - . 51 1
-1 - . 50 1
-1 - . 49 1
46 G . 61 4
47 T . 61 16
48 C . 62 4
49 G > 63 2
50 T > 64 2
51 C > 65 2
52 G > 66 2
53 G > 67 2
54 T . 68 4
55 T . 69 4
56 C . 70 4
57 A . 71 4
58 A . 72 4
59 A . 73 4
60 T . 74 4
61 C < 67 2
62 C < 66 2
63 G < 65 2
64 G < 64 2
65 C < 63 2
66 C < 11 2
67 C < 10 2
68 C < 9 2
69 C < 8 2
70 G < 7 2
71 C < 6 2
72 A . 5 2
73 A . 4 8
74 C . 3 8
75 C . 2 8
76 A . 1 8
-1 # # -1 -1
65 MX0263_CAT 77
-1 # # -1 -1
0 C . 5 2
1 G > 6 2
2 C > 7 2
3 G > 8 2
4 G > 9 2
5 G > 10 2
6 G > 11 2
7 T . 12 4
8 G . 13 4
9 G > 16 2
10 A > 17 2
11 G > 18 2
12 C > 19 2
13 A . 20 4
14 G . 21 4
15 C . 22 4
16 C . 23 4
17 T . 23 16
18 G . 24 4
19 G . 25 4
20 T . 26 4
21 A . 27 4
22 G < 19 2
23 C < 18 2
24 T < 17 2
25 C < 16 2
26 G . 29 4
27 T > 32 2
28 C > 33 2
29 G > 34 2
30 G > 35 2
31 G > 36 2
32 C . 37 4
33 T . 38 4
34 C . 39 4
35 A . 40 4
36 T . 41 4
37 A . 42 4
38 A . 43 4
39 C < 36 2
40 C < 35 2
41 C < 34 2
42 G < 33 2
43 A < 32 2
44 A . 45 4
45 G . 46 4
-1 - . 59 1
-1 - . 58 1
-1 - . 57 1
-1 - . 56 1
-1 - . 55 1
-1 - . 54 1
-1 - . 53 1
-1 - . 52 1
-1 - . 51 1
-1 - . 50 1
-1 - . 49 1
46 G . 61 4
47 T . 61 16
48 C . 62 4
49 G > 63 2
50 T > 64 2
51 C > 65 2
52 G > 66 2
53 G > 67 2
54 T . 68 4
55 T . 69 4
56 C . 70 4
57 A . 71 4
58 A . 72 4
59 A . 73 4
60 T . 74 4
61 C < 67 2
62 C < 66 2
63 G < 65 2
64 G < 64 2
65 C < 63 2
66 C < 11 2
67 C < 10 2
68 C < 9 2
69 C < 8 2
70 G < 7 2
71 C < 6 2
72 A . 5 2
73 A . 4 8
74 C . 3 8
75 C . 2 8
76 A . 1 8
-1 # # -1 -1
65 MX0264_CAT 77
-1 # # -1 -1
0 C . 5 2
1 G > 6 2
2 C > 7 2
3 G > 8 2
4 G > 9 2
5 G > 10 2
6 G > 11 2
7 T . 12 4
8 G . 13 4
9 G > 16 2
10 A > 17 2
11 G > 18 2
12 C > 19 2
13 A . 20 4
14 G . 21 4
15 C . 22 4
16 C . 23 4
17 T . 23 16
18 G . 24 4
19 G . 25 4
20 T . 26 4
21 A . 27 4
22 G < 19 2
23 C < 18 2
24 T < 17 2
25 C < 16 2
26 G . 29 4
27 T > 32 2
28 C > 33 2
29 G > 34 2
30 G > 35 2
31 G > 36 2
32 C . 37 4
33 T . 38 4
34 C . 39 4
35 A . 40 4
36 T . 41 4
37 A . 42 4
38 A . 43 4
39 C < 36 2
40 C < 35 2
41 C < 34 2
42 G < 33 2
43 A < 32 2
44 A . 45 4
45 G . 46 4
-1 - . 59 1
-1 - . 58 1
-1 - . 57 1
-1 - . 56 1
-1 - . 55 1
-1 - . 54 1
-1 - . 53 1
-1 - . 52 1
-1 - . 51 1
-1 - . 50 1
-1 - . 49 1
46 G . 61 4
47 T . 61 16
48 C . 62 4
49 G > 63 2
50 T > 64 2
51 C > 65 2
52 G > 66 2
53 G > 67 2
54 T . 68 4
55 T . 69 4
56 C . 70 4
57 A . 71 4
58 A . 72 4
59 A . 73 4
60 T . 74 4
61 C < 67 2
62 C < 66 2
63 G < 65 2
64 G < 64 2
65 C < 63 2
66 C < 11 2
67 C < 10 2
68 C < 9 2
69 C < 8 2
70 G < 7 2
71 C < 6 2
72 A . 5 2
73 A . 4 8
74 C . 3 8
75 C . 2 8
76 A . 1 8
-1 # # -1 -1
65 MX0265_CAT 77
-1 # # -1 -1
0 C . 5 2
1 G > 6 2
2 C > 7 2
3 G > 8 2
4 G > 9 2
5 G > 10 2
6 G > 11 2
7 T . 12 4
8 G . 13 4
9 G > 16 2
10 A > 17 2
11 G > 18 2
12 C > 19 2
13 A . 20 4
14 G . 21 4
15 C . 22 4
16 C . 23 4
17 T . 23 16
18 G . 24 4
19 G . 25 4
20 T . 26 4
21 A . 27 4
22 G < 19 2
23 C < 18 2
24 T < 17 2
25 C < 16 2
26 G . 29 4
27 T > 32 2
28 C > 33 2
29 G > 34 2
30 G > 35 2
31 G > 36 2
32 C . 37 4
33 T . 38 4
34 C . 39 4
35 A . 40 4
36 T . 41 4
37 A . 42 4
38 A . 43 4
39 C < 36 2
40 C < 35 2
41 C < 34 2
42 G < 33 2
43 A < 32 2
44 A . 45 4
45 G . 46 4
-1 - . 59 1
-1 - . 58 1
-1 - . 57 1
-1 - . 56 1
-1 - . 55 1
-1 - . 54 1
-1 - . 53 1
-1 - . 52 1
-1 - . 51 1
-1 - . 50 1
-1 - . 49 1
46 G . 61 4
47 T . 61 16
48 C . 62 4
49 G > 63 2
50 T > 64 2
51 C > 65 2
52 G > 66 2
53 G > 67 2
54 T . 68 4
55 T . 69 4
56 C . 70 4
57 A . 71 4
58 A . 72 4
59 A . 73 4
60 T . 74 4
61 C < 67 2
62 C < 66 2
63 G < 65 2
64 G < 64 2
65 C < 63 2
66 C < 11 2
67 C < 10 2
68 C < 9 2
69 C < 8 2
70 G < 7 2
71 C < 6 2
72 A . 5 2
73 A . 4 8
74 C . 3 8
75 C . 2 8
76 A . 1 8
-1 # # -1 -1
65 MX0266_CAT 77
-1 # # -1 -1
0 C . 5 2
1 G > 6 2
2 C > 7 2
3 G > 8 2
4 G > 9 2
5 G > 10 2
6 G > 11 2
7 T . 12 4
8 G . 13 4
9 G > 16 2
10 A > 17 2
11 G > 18 2
12 C > 19 2
13 A . 20 4
14 G . 21 4
15 C . 22 4
16 C . 23 4
17 T . 23 16
18 G . 24 4
19 G . 25 4
20 T . 26 4
21 A . 27 4
22 G < 19 2
23 C < 18 2
24 T < 17 2
25 C < 16 2
26 G . 29 4
27 T > 32 2
28 C > 33 2
29 G > 34 2
30 G > 35 2
31 G > 36 2
32 C . 37 4
33 T . 38 4
34 C . 39 4
35 A . 40 4
36 T . 41 4
37 A . 42 4
38 A . 43 4
39 C < 36 2
40 C < 35 2
41 C < 34 2
42 G < 33 2
43 A < 32 2
44 A . 45 4
45 G . 46 4
-1 - . 59 1
-1 - . 58 1
-1 - . 57 1
-1 - . 56 1
-1 - . 55 1
-1 - . 54 1
-1 - . 53 1
-1 - . 52 1
-1 - . 51 1
-1 - . 50 1
-1 - . 49 1
46 G . 61 4
47 T . 61 16
48 C . 62 4
49 G > 63 2
50 T > 64 2
51 C > 65 2
52 G > 66 2
53 G > 67 2
54 T . 68 4
55 T . 69 4
56 C . 70 4
57 A . 71 4
58 A . 72 4
59 A . 73 4
60 T . 74 4
61 C < 67 2
62 C < 66 2
63 G < 65 2
64 G < 64 2
65 C < 63 2
66 C < 11 2
67 C < 10 2
68 C < 9 2
69 C < 8 2
70 G < 7 2
71 C < 6 2
72 A . 5 2
73 A . 4 8
74 C . 3 8
75 C . 2 8
76 A . 1 8
-1 # # -1 -1
65 MX0267_CAT 77
-1 # # -1 -1
0 C . 5 2
1 G > 6 2
2 C > 7 2
3 G > 8 2
4 G > 9 2
5 G > 10 2
6 G > 11 2
7 T . 12 4
8 G . 13 4
9 G > 16 2
10 A > 17 2
11 G > 18 2
12 C > 19 2
13 A . 20 4
14 G . 21 4
15 C . 22 4
16 C . 23 4
17 T . 23 16
18 G . 24 4
19 G . 25 4
20 T . 26 4
21 A . 27 4
22 G < 19 2
23 C < 18 2
24 T < 17 2
25 C < 16 2
26 G . 29 4
27 T > 32 2
28 C > 33 2
29 G > 34 2
30 G > 35 2
31 G > 36 2
32 C . 37 4
33 T . 38 4
34 C . 39 4
35 A . 40 4
36 T . 41 4
37 A . 42 4
38 A . 43 4
39 C < 36 2
40 C < 35 2
41 C < 34 2
42 G < 33 2
43 A < 32 2
44 A . 45 4
45 G . 46 4
-1 - . 59 1
-1 - . 58 1
-1 - . 57 1
-1 - . 56 1
-1 - . 55 1
-1 - . 54 1
-1 - . 53 1
-1 - . 52 1
-1 - . 51 1
-1 - . 50 1
-1 - . 49 1
46 G . 61 4
47 T . 61 16
48 C . 62 4
49 G > 63 2
50 T > 64 2
51 C > 65 2
52 G > 66 2
53 G > 67 2
54 T . 68 4
55 T . 69 4
56 C . 70 4
57 A . 71 4
58 A . 72 4
59 A . 73 4
60 T . 74 4
61 C < 67 2
62 C < 66 2
63 G < 65 2
64 G < 64 2
65 C < 63 2
66 C < 11 2
67 C < 10 2
68 C < 9 2
69 C < 8 2
70 G < 7 2
71 C < 6 2
72 A . 5 2
73 A . 4 8
74 C . 3 8
75 C . 2 8
76 A . 1 8
-1 # # -1 -1
65 MX0268_CAT 77
-1 # # -1 -1
0 C . 5 2
1 G > 6 2
2 C > 7 2
3 G > 8 2
4 G > 9 2
5 G > 10 2
6 G > 11 2
7 T . 12 4
8 G . 13 4
9 G > 16 2
10 A > 17 2
11 G > 18 2
12 C > 19 2
13 A . 20 4
14 G . 21 4
15 C . 22 4
16 C . 23 4
17 T . 23 16
18 G . 24 4
19 G . 25 4
20 T . 26 4
21 A . 27 4
22 G < 19 2
23 C < 18 2
24 T < 17 2
25 C < 16 2
26 G . 29 4
27 T > 32 2
28 C > 33 2
29 G > 34 2
30 G > 35 2
31 G > 36 2
32 C . 37 4
33 T . 38 4
34 C . 39 4
35 A . 40 4
36 T . 41 4
37 A . 42 4
38 A . 43 4
39 C < 36 2
40 C < 35 2
41 C < 34 2
42 G < 33 2
43 A < 32 2
44 A . 45 4
45 G . 46 4
-1 - . 59 1
-1 - . 58 1
-1 - . 57 1
-1 - . 56 1
-1 - . 55 1
-1 - . 54 1
-1 - . 53 1
-1 - . 52 1
-1 - . 51 1
-1 - . 50 1
-1 - . 49 1
46 G . 61 4
47 T . 61 16
48 C . 62 4
49 G > 63 2
50 T > 64 2
51 C > 65 2
52 G > 66 2
53 G > 67 2
54 T . 68 4
55 T . 69 4
56 C . 70 4
57 A . 71 4
58 A . 72 4
59 A . 73 4
60 T . 74 4
61 C < 67 2
62 C < 66 2
63 G < 65 2
64 G < 64 2
65 C < 63 2
66 C < 11 2
67 C < 10 2
68 C < 9 2
69 C < 8 2
70 G < 7 2
71 C < 6 2
72 A . 5 2
73 A . 4 8
74 C . 3 8
75 C . 2 8
76 A . 1 8
-1 # # -1 -1
65 MX0269_CAT 77
-1 # # -1 -1
0 C . 5 2
1 G > 6 2
2 C > 7 2
3 G > 8 2
4 G > 9 2
5 G > 10 2
6 G > 11 2
7 T . 12 4
8 G . 13 4
9 G > 16 2
10 A > 17 2
11 G > 18 2
12 C > 19 2
13 A . 20 4
14 G . 21 4
15 C . 22 4
16 C . 23 4
17 T . 23 16
18 G . 24 4
19 G . 25 4
20 T . 26 4
21 A . 27 4
22 G < 19 2
23 C < 18 2
24 T < 17 2
25 C < 16 2
26 G . 29 4
27 T > 32 2
28 C > 33 2
29 G > 34 2
30 G > 35 2
31 G > 36 2
32 C . 37 4
33 T . 38 4
34 C . 39 4
35 A . 40 4
36 T . 41 4
37 A . 42 4
38 A . 43 4
39 C < 36 2
40 C < 35 2
41 C < 34 2
42 G < 33 2
43 A < 32 2
44 A . 45 4
45 G . 46 4
-1 - . 59 1
-1 - . 58 1
-1 - . 57 1
-1 - . 56 1
-1 - . 55 1
-1 - . 54 1
-1 - . 53 1
-1 - . 52 1
-1 - . 51 1
-1 - . 50 1
-1 - . 49 1
46 G . 61 4
47 T . 61 16
48 C . 62 4
49 G > 63 2
50 T > 64 2
51 C > 65 2
52 G > 66 2
53 G > 67 2
54 T . 68 4
55 T . 69 4
56 C . 70 4
57 A . 71 4
58 A . 72 4
59 A . 73 4
60 T . 74 4
61 C < 67 2
62 C < 66 2
63 G < 65 2
64 G < 64 2
65 C < 63 2
66 C < 11 2
67 C < 10 2
68 C < 9 2
69 C < 8 2
70 G < 7 2
71 C < 6 2
72 A . 5 2
73 A . 4 8
74 C . 3 8
75 C . 2 8
76 A . 1 8
-1 # # -1 -1
65 MX0270_CAT 77
-1 # # -1 -1
0 C . 5 2
1 G > 6 2
2 C > 7 2
3 G > 8 2
4 G > 9 2
5 G > 10 2
6 A > 11 2
7 T . 12 4
8 G . 13 4
9 G > 16 2
10 A > 17 2
11 G > 18 2
12 C > 19 2
13 A . 20 4
14 G . 21 4
15 T . 22 4
16 A . 23 4
17 C . 23 16
18 G . 24 4
19 G . 25 4
20 T . 26 4
21 A . 27 4
22 G < 19 2
23 C < 18 2
24 T < 17 2
25 C < 16 2
26 G . 29 4
27 T > 32 2
28 C > 33 2
29 G > 34 2
30 G > 35 2
31 G > 36 2
32 C . 37 4
33 T . 38 4
34 C . 39 4
35 A . 40 4
36 T . 41 4
37 A . 42 4
38 A . 43 4
39 C < 36 2
40 C < 35 2
41 C < 34 2
42 G < 33 2
43 A < 32 2
44 A . 45 4
45 G . 46 4
-1 - . 59 1
-1 - . 58 1
-1 - . 57 1
-1 - . 56 1
-1 - . 55 1
-1 - . 54 1
-1 - . 53 1
-1 - . 52 1
-1 - . 51 1
-1 - . 50 1
-1 - . 49 1
46 G . 61 4
47 T . 61 16
48 C . 62 4
49 G > 63 2
50 T > 64 2
51 C > 65 2
52 G > 66 2
53 G > 67 2
54 T . 68 4
55 T . 69 4
56 C . 70 4
57 A . 71 4
58 A . 72 4
59 A . 73 4
60 T . 74 4
61 C < 67 2
62 C < 66 2
63 G < 65 2
64 A < 64 2
65 C < 63 2
66 T < 11 2
67 C < 10 2
68 C < 9 2
69 C < 8 2
70 G < 7 2
71 C < 6 2
72 A . 5 2
73 A . 4 8
74 C . 3 8
75 C . 2 8
76 A . 1 8
-1 # # -1 -1
65 MX0271_CAT 77
-1 # # -1 -1
0 C . 5 2
1 G > 6 2
2 C > 7 2
3 G > 8 2
4 G > 9 2
5 G > 10 2
6 G > 11 2
7 T . 12 4
8 G . 13 4
9 G > 16 2
10 A > 17 2
11 G > 18 2
12 C > 19 2
13 A . 20 4
14 G . 21 4
15 C . 22 4
16 C . 23 4
17 T . 23 16
18 G . 24 4
19 G . 25 4
20 T . 26 4
21 A . 27 4
22 G < 19 2
23 C < 18 2
24 T < 17 2
25 C < 16 2
26 G . 29 4
27 T > 32 2
28 C > 33 2
29 G > 34 2
30 G > 35 2
31 G > 36 2
32 C . 37 4
33 T . 38 4
34 C . 39 4
35 A . 40 4
36 T . 41 4
37 A . 42 4
38 A . 43 4
39 C < 36 2
40 C < 35 2
41 C < 34 2
42 G < 33 2
43 A < 32 2
44 A . 45 4
45 G . 46 4
-1 - . 59 1
-1 - . 58 1
-1 - . 57 1
-1 - . 56 1
-1 - . 55 1
-1 - . 54 1
-1 - . 53 1
-1 - . 52 1
-1 - . 51 1
-1 - . 50 1
-1 - . 49 1
46 G . 61 4
47 T . 61 16
48 C . 62 4
49 G > 63 2
50 T > 64 2
51 C > 65 2
52 G > 66 2
53 G > 67 2
54 T . 68 4
55 T . 69 4
56 C . 70 4
57 A . 71 4
58 A . 72 4
59 A . 73 4
60 T . 74 4
61 C < 67 2
62 C < 66 2
63 G < 65 2
64 G < 64 2
65 C < 63 2
66 C < 11 2
67 C < 10 2
68 C < 9 2
69 C < 8 2
70 G < 7 2
71 C < 6 2
72 A . 5 2
73 A . 4 8
74 C . 3 8
75 C . 2 8
76 A . 1 8
-1 # # -1 -1
65 MX0272_CAT 77
-1 # # -1 -1
0 C . 5 2
1 G > 6 2
2 C > 7 2
3 G > 8 2
4 G > 9 2
5 G > 10 2
6 G > 11 2
7 T . 12 4
8 G . 13 4
9 G > 16 2
10 A > 17 2
11 G > 18 2
12 C > 19 2
13 A . 20 4
14 G . 21 4
15 C . 22 4
16 C . 23 4
17 T . 23 16
18 G . 24 4
19 G . 25 4
20 T . 26 4
21 A . 27 4
22 G < 19 2
23 C < 18 2
24 T < 17 2
25 C < 16 2
26 G . 29 4
27 T > 32 2
28 C > 33 2
29 G > 34 2
30 G > 35 2
31 G > 36 2
32 C . 37 4
33 T . 38 4
34 C . 39 4
35 A . 40 4
36 T . 41 4
37 A . 42 4
38 A . 43 4
39 C < 36 2
40 C < 35 2
41 C < 34 2
42 G < 33 2
43 A < 32 2
44 A . 45 4
45 G . 46 4
-1 - . 59 1
-1 - . 58 1
-1 - . 57 1
-1 - . 56 1
-1 - . 55 1
-1 - . 54 1
-1 - . 53 1
-1 - . 52 1
-1 - . 51 1
-1 - . 50 1
-1 - . 49 1
46 G . 61 4
47 T . 61 16
48 C . 62 4
49 G > 63 2
50 T > 64 2
51 C > 65 2
52 G > 66 2
53 G > 67 2
54 T . 68 4
55 T . 69 4
56 C . 70 4
57 A . 71 4
58 A . 72 4
59 A . 73 4
60 T . 74 4
61 C < 67 2
62 C < 66 2
63 G < 65 2
64 G < 64 2
65 C < 63 2
66 C < 11 2
67 C < 10 2
68 C < 9 2
69 C < 8 2
70 G < 7 2
71 C < 6 2
72 A . 5 2
73 A . 4 8
74 C . 3 8
75 C . 2 8
76 A . 1 8
-1 # # -1 -1
65 MX0273_CAT 77
-1 # # -1 -1
0 C . 5 2
1 G > 6 2
2 C > 7 2
3 G > 8 2
4 G > 9 2
5 G > 10 2
6 G > 11 2
7 T . 12 4
8 G . 13 4
9 G > 16 2
10 A > 17 2
11 G > 18 2
12 C > 19 2
13 A . 20 4
14 G . 21 4
15 C . 22 4
16 C . 23 4
17 T . 23 16
18 G . 24 4
19 G . 25 4
20 T . 26 4
21 A . 27 4
22 G < 19 2
23 C < 18 2
24 T < 17 2
25 C < 16 2
26 G . 29 4
27 T > 32 2
28 C > 33 2
29 G > 34 2
30 G > 35 2
31 G > 36 2
32 C . 37 4
33 T . 38 4
34 C . 39 4
35 A . 40 4
36 T . 41 4
37 A . 42 4
38 A . 43 4
39 C < 36 2
40 C < 35 2
41 C < 34 2
42 G < 33 2
43 A < 32 2
44 A . 45 4
45 G . 46 4
-1 - . 59 1
-1 - . 58 1
-1 - . 57 1
-1 - . 56 1
-1 - . 55 1
-1 - . 54 1
-1 - . 53 1
-1 - . 52 1
-1 - . 51 1
-1 - . 50 1
-1 - . 49 1
46 G . 61 4
47 T . 61 16
48 C . 62 4
49 G > 63 2
50 T > 64 2
51 C > 65 2
52 G > 66 2
53 G > 67 2
54 T . 68 4
55 T . 69 4
56 C . 70 4
57 A . 71 4
58 A . 72 4
59 A . 73 4
60 T . 74 4
61 C < 67 2
62 C < 66 2
63 G < 65 2
64 G < 64 2
65 C < 63 2
66 C < 11 2
67 C < 10 2
68 C < 9 2
69 C < 8 2
70 G < 7 2
71 C < 6 2
72 A . 5 2
73 A . 4 8
74 C . 3 8
75 C . 2 8
76 A . 1 8
-1 # # -1 -1
65 MX0274_CAT 77
-1 # # -1 -1
0 C . 5 2
1 G > 6 2
2 C > 7 2
3 G > 8 2
4 G > 9 2
5 G > 10 2
6 G > 11 2
7 T . 12 4
8 G . 13 4
9 G > 16 2
10 A > 17 2
11 G > 18 2
12 C > 19 2
13 A . 20 4
14 G . 21 4
15 C . 22 4
16 C . 23 4
17 T . 23 16
18 G . 24 4
19 G . 25 4
20 T . 26 4
21 A . 27 4
22 G < 19 2
23 C < 18 2
24 T < 17 2
25 C < 16 2
26 G . 29 4
27 T > 32 2
28 C > 33 2
29 G > 34 2
30 G > 35 2
31 G > 36 2
32 C . 37 4
33 T . 38 4
34 C . 39 4
35 A . 40 4
36 T . 41 4
37 A . 42 4
38 A . 43 4
39 C < 36 2
40 C < 35 2
41 C < 34 2
42 G < 33 2
43 A < 32 2
44 A . 45 4
45 G . 46 4
-1 - . 59 1
-1 - . 58 1
-1 - . 57 1
-1 - . 56 1
-1 - . 55 1
-1 - . 54 1
-1 - . 53 1
-1 - . 52 1
-1 - . 51 1
-1 - . 50 1
-1 - . 49 1
46 G . 61 4
47 T . 61 16
48 C . 62 4
49 G > 63 2
50 T > 64 2
51 C > 65 2
52 G > 66 2
53 G > 67 2
54 T . 68 4
55 T . 69 4
56 C . 70 4
57 A . 71 4
58 A . 72 4
59 A . 73 4
60 T . 74 4
61 C < 67 2
62 C < 66 2
63 G < 65 2
64 G < 64 2
65 C < 63 2
66 C < 11 2
67 C < 10 2
68 C < 9 2
69 C < 8 2
70 G < 7 2
71 C < 6 2
72 A . 5 2
73 A . 4 8
74 C . 3 8
75 C . 2 8
76 A . 1 8
-1 # # -1 -1
65 MX0275_CAT 77
-1 # # -1 -1
0 C . 5 2
1 G > 6 2
2 C > 7 2
3 G > 8 2
4 G > 9 2
5 G > 10 2
6 G > 11 2
7 T . 12 4
8 G . 13 4
9 G > 16 2
10 A > 17 2
11 G > 18 2
12 C > 19 2
13 A . 20 4
14 G . 21 4
15 C . 22 4
16 C . 23 4
17 T . 23 16
18 G . 24 4
19 G . 25 4
20 T . 26 4
21 A . 27 4
22 G < 19 2
23 C < 18 2
24 T < 17 2
25 C < 16 2
26 G . 29 4
27 T > 32 2
28 C > 33 2
29 G > 34 2
30 G > 35 2
31 G > 36 2
32 C . 37 4
33 T . 38 4
34 C . 39 4
35 A . 40 4
36 T . 41 4
37 A . 42 4
38 A . 43 4
39 C < 36 2
40 C < 35 2
41 C < 34 2
42 G < 33 2
43 A < 32 2
44 A . 45 4
45 G . 46 4
-1 - . 59 1
-1 - . 58 1
-1 - . 57 1
-1 - . 56 1
-1 - . 55 1
-1 - . 54 1
-1 - . 53 1
-1 - . 52 1
-1 - . 51 1
-1 - . 50 1
-1 - . 49 1
46 G . 61 4
47 T . 61 16
48 C . 62 4
49 G > 63 2
50 T > 64 2
51 C > 65 2
52 G > 66 2
53 G > 67 2
54 T . 68 4
55 T . 69 4
56 C . 70 4
57 A . 71 4
58 A . 72 4
59 A . 73 4
60 T . 74 4
61 C < 67 2
62 C < 66 2
63 G < 65 2
64 G < 64 2
65 C < 63 2
66 C < 11 2
67 C < 10 2
68 C < 9 2
69 C < 8 2
70 G < 7 2
71 C < 6 2
72 A . 5 2
73 A . 4 8
74 C . 3 8
75 C . 2 8
76 A . 1 8
-1 # # -1 -1
65 MX0276_CAT 77
-1 # # -1 -1
0 C . 5 2
1 G > 6 2
2 C > 7 2
3 G > 8 2
4 G > 9 2
5 G > 10 2
6 G > 11 2
7 T . 12 4
8 G . 13 4
9 G > 16 2
10 A > 17 2
11 G > 18 2
12 C > 19 2
13 A . 20 4
14 G . 21 4
15 C . 22 4
16 C . 23 4
17 T . 23 16
18 G . 24 4
19 G . 25 4
20 T . 26 4
21 A . 27 4
22 G < 19 2
23 C < 18 2
24 T < 17 2
25 C < 16 2
26 G . 29 4
27 T > 32 2
28 C > 33 2
29 G > 34 2
30 G > 35 2
31 G > 36 2
32 C . 37 4
33 T . 38 4
34 C . 39 4
35 A . 40 4
36 T . 41 4
37 A . 42 4
38 A . 43 4
39 C < 36 2
40 C < 35 2
41 C < 34 2
42 G < 33 2
43 A < 32 2
44 A . 45 4
45 G . 46 4
-1 - . 59 1
-1 - . 58 1
-1 - . 57 1
-1 - . 56 1
-1 - . 55 1
-1 - . 54 1
-1 - . 53 1
-1 - . 52 1
-1 - . 51 1
-1 - . 50 1
-1 - . 49 1
46 G . 61 4
47 T . 61 16
48 C . 62 4
49 G > 63 2
50 T > 64 2
51 C > 65 2
52 G > 66 2
53 G > 67 2
54 T . 68 4
55 T . 69 4
56 C . 70 4
57 A . 71 4
58 A . 72 4
59 A . 73 4
60 T . 74 4
61 C < 67 2
62 C < 66 2
63 G < 65 2
64 G < 64 2
65 C < 63 2
66 C < 11 2
67 C < 10 2
68 C < 9 2
69 C < 8 2
70 G < 7 2
71 C < 6 2
72 A . 5 2
73 A . 4 8
74 C . 3 8
75 C . 2 8
76 A . 1 8
-1 # # -1 -1
65 MX0277_CAT 77
-1 # # -1 -1
0 C . 5 2
1 G > 6 2
2 C > 7 2
3 G > 8 2
4 G > 9 2
5 G > 10 2
6 G > 11 2
7 T . 12 4
8 G . 13 4
9 G > 16 2
10 A > 17 2
11 G > 18 2
12 C > 19 2
13 A . 20 4
14 G . 21 4
15 C . 22 4
16 C . 23 4
17 T . 23 16
18 G . 24 4
19 G . 25 4
20 T . 26 4
21 A . 27 4
22 G < 19 2
23 C < 18 2
24 T < 17 2
25 C < 16 2
26 G . 29 4
27 T > 32 2
28 C > 33 2
29 G > 34 2
30 G > 35 2
31 G > 36 2
32 C . 37 4
33 T . 38 4
34 C . 39 4
35 A . 40 4
36 T . 41 4
37 A . 42 4
38 A . 43 4
39 C < 36 2
40 C < 35 2
41 C < 34 2
42 G < 33 2
43 A < 32 2
44 A . 45 4
45 G . 46 4
-1 - . 59 1
-1 - . 58 1
-1 - . 57 1
-1 - . 56 1
-1 - . 55 1
-1 - . 54 1
-1 - . 53 1
-1 - . 52 1
-1 - . 51 1
-1 - . 50 1
-1 - . 49 1
46 G . 61 4
47 T . 61 16
48 C . 62 4
49 G > 63 2
50 T > 64 2
51 C > 65 2
52 G > 66 2
53 G > 67 2
54 T . 68 4
55 T . 69 4
56 C . 70 4
57 A . 71 4
58 A . 72 4
59 A . 73 4
60 T . 74 4
61 C < 67 2
62 C < 66 2
63 G < 65 2
64 G < 64 2
65 C < 63 2
66 C < 11 2
67 C < 10 2
68 C < 9 2
69 C < 8 2
70 G < 7 2
71 C < 6 2
72 A . 5 2
73 A . 4 8
74 C . 3 8
75 C . 2 8
76 A . 1 8
-1 # # -1 -1
65 MX0278_CAT 77
-1 # # -1 -1
0 C . 5 2
1 G > 6 2
2 C > 7 2
3 G > 8 2
4 G > 9 2
5 G > 10 2
6 G > 11 2
7 T . 12 4
8 G . 13 4
9 G > 16 2
10 A > 17 2
11 G > 18 2
12 C > 19 2
13 A . 20 4
14 G . 21 4
15 C . 22 4
16 C . 23 4
17 T . 23 16
18 G . 24 4
19 G . 25 4
20 T . 26 4
21 A . 27 4
22 G < 19 2
23 C < 18 2
24 T < 17 2
25 C < 16 2
26 G . 29 4
27 T > 32 2
28 C > 33 2
29 G > 34 2
30 G > 35 2
31 G > 36 2
32 C . 37 4
33 T . 38 4
34 C . 39 4
35 A . 40 4
36 T . 41 4
37 A . 42 4
38 A . 43 4
39 C < 36 2
40 C < 35 2
41 C < 34 2
42 G < 33 2
43 A < 32 2
44 A . 45 4
45 G . 46 4
-1 - . 59 1
-1 - . 58 1
-1 - . 57 1
-1 - . 56 1
-1 - . 55 1
-1 - . 54 1
-1 - . 53 1
-1 - . 52 1
-1 - . 51 1
-1 - . 50 1
-1 - . 49 1
46 G . 61 4
47 T . 61 16
48 C . 62 4
49 G > 63 2
50 T > 64 2
51 C > 65 2
52 G > 66 2
53 G > 67 2
54 T . 68 4
55 T . 69 4
56 C . 70 4
57 A . 71 4
58 A . 72 4
59 A . 73 4
60 T . 74 4
61 C < 67 2
62 C < 66 2
63 G < 65 2
64 G < 64 2
65 C < 63 2
66 C < 11 2
67 C < 10 2
68 C < 9 2
69 C < 8 2
70 G < 7 2
71 C < 6 2
72 A . 5 2
73 A . 4 8
74 C . 3 8
75 C . 2 8
76 A . 1 8
-1 # # -1 -1
65 MX0279_CAT 77
-1 # # -1 -1
0 C . 5 2
1 G > 6 2
2 C > 7 2
3 G > 8 2
4 G > 9 2
5 G > 10 2
6 G > 11 2
7 T . 12 4
8 G . 13 4
9 G > 16 2
10 A > 17 2
11 G > 18 2
12 C > 19 2
13 A . 20 4
14 G . 21 4
15 C . 22 4
16 A . 23 4
17 T . 23 16
18 G . 24 4
19 G . 25 4
20 T . 26 4
21 A . 27 4
22 G < 19 2
23 C < 18 2
24 T < 17 2
25 C < 16 2
26 G . 29 4
27 T > 32 2
28 C > 33 2
29 G > 34 2
30 G > 35 2
31 G > 36 2
32 C . 37 4
33 T . 38 4
34 C . 39 4
35 A . 40 4
36 T . 41 4
37 A . 42 4
38 A . 43 4
39 C < 36 2
40 C < 35 2
41 C < 34 2
42 G < 33 2
43 A < 32 2
44 A . 45 4
45 G . 46 4
-1 - . 59 1
-1 - . 58 1
-1 - . 57 1
-1 - . 56 1
-1 - . 55 1
-1 - . 54 1
-1 - . 53 1
-1 - . 52 1
-1 - . 51 1
-1 - . 50 1
-1 - . 49 1
46 G . 61 4
47 T . 61 16
48 C . 62 4
49 G > 63 2
50 T > 64 2
51 C > 65 2
52 G > 66 2
53 G > 67 2
54 T . 68 4
55 T . 69 4
56 C . 70 4
57 A . 71 4
58 A . 72 4
59 A . 73 4
60 T . 74 4
61 C < 67 2
62 C < 66 2
63 G < 65 2
64 G < 64 2
65 C < 63 2
66 C < 11 2
67 C < 10 2
68 C < 9 2
69 C < 8 2
70 G < 7 2
71 C < 6 2
72 A . 5 2
73 A . 4 8
74 C . 3 8
75 C . 2 8
76 A . 1 8
-1 # # -1 -1
65 MX0280_CAT 77
-1 # # -1 -1
0 C . 5 2
1 G > 6 2
2 C > 7 2
3 G > 8 2
4 G > 9 2
5 G > 10 2
6 G > 11 2
7 T . 12 4
8 G . 13 4
9 G > 16 2
10 A > 17 2
11 G > 18 2
12 C > 19 2
13 A . 20 4
14 G . 21 4
15 C . 22 4
16 C . 23 4
17 T . 23 16
18 G . 24 4
19 G . 25 4
20 T . 26 4
21 A . 27 4
22 G < 19 2
23 C < 18 2
24 T < 17 2
25 C < 16 2
26 G . 29 4
27 T > 32 2
28 C > 33 2
29 G > 34 2
30 G > 35 2
31 G > 36 2
32 C . 37 4
33 T . 38 4
34 C . 39 4
35 A . 40 4
36 T . 41 4
37 A . 42 4
38 A . 43 4
39 C < 36 2
40 C < 35 2
41 C < 34 2
42 G < 33 2
43 A < 32 2
44 A . 45 4
45 G . 46 4
-1 - . 59 1
-1 - . 58 1
-1 - . 57 1
-1 - . 56 1
-1 - . 55 1
-1 - . 54 1
-1 - . 53 1
-1 - . 52 1
-1 - . 51 1
-1 - . 50 1
-1 - . 49 1
46 G . 61 4
47 T . 61 16
48 C . 62 4
49 G > 63 2
50 T > 64 2
51 C > 65 2
52 G > 66 2
53 G > 67 2
54 T . 68 4
55 T . 69 4
56 C . 70 4
57 A . 71 4
58 A . 72 4
59 A . 73 4
60 T . 74 4
61 C < 67 2
62 C < 66 2
63 G < 65 2
64 G < 64 2
65 C < 63 2
66 C < 11 2
67 C < 10 2
68 C < 9 2
69 C < 8 2
70 G < 7 2
71 C < 6 2
72 A . 5 2
73 A . 4 8
74 C . 3 8
75 C . 2 8
76 A . 1 8
-1 # # -1 -1
65 MX0281_CAT 77
-1 # # -1 -1
0 C . 5 2
1 G > 6 2
2 C > 7 2
3 G > 8 2
4 G > 9 2
5 G > 10 2
6 G > 11 2
7 T . 12 4
8 G . 13 4
9 G > 16 2
10 A > 17 2
11 G > 18 2
12 C > 19 2
13 A . 20 4
14 G . 21 4
15 C . 22 4
16 C . 23 4
17 T . 23 16
18 G . 24 4
19 G . 25 4
20 T . 26 4
21 A . 27 4
22 G < 19 2
23 C < 18 2
24 T < 17 2
25 C < 16 2
26 G . 29 4
27 T > 32 2
28 C > 33 2
29 G > 34 2
30 G > 35 2
31 G > 36 2
32 C . 37 4
33 T . 38 4
34 C . 39 4
35 A . 40 4
36 T . 41 4
37 A . 42 4
38 A . 43 4
39 C < 36 2
40 C < 35 2
41 C < 34 2
42 G < 33 2
43 A < 32 2
44 A . 45 4
45 G . 46 4
-1 - . 59 1
-1 - . 58 1
-1 - . 57 1
-1 - . 56 1
-1 - . 55 1
-1 - . 54 1
-1 - . 53 1
-1 - . 52 1
-1 - . 51 1
-1 - . 50 1
-1 - . 49 1
46 G . 61 4
47 T . 61 16
48 C . 62 4
49 G > 63 2
50 T > 64 2
51 C > 65 2
52 G > 66 2
53 G > 67 2
54 T . 68 4
55 T . 69 4
56 C . 70 4
57 A . 71 4
58 A . 72 4
59 A . 73 4
60 T . 74 4
61 C < 67 2
62 C < 66 2
63 G < 65 2
64 G < 64 2
65 C < 63 2
66 C < 11 2
67 C < 10 2
68 C < 9 2
69 C < 8 2
70 G < 7 2
71 C < 6 2
72 A . 5 2
73 A . 4 8
74 C . 3 8
75 C . 2 8
76 A . 1 8
-1 # # -1 -1
65 MX0282_CAT 77
-1 # # -1 -1
0 C . 5 2
1 G > 6 2
2 C > 7 2
3 G > 8 2
4 G > 9 2
5 G > 10 2
6 G > 11 2
7 T . 12 4
8 G . 13 4
9 G > 16 2
10 A > 17 2
11 G > 18 2
12 C > 19 2
13 A . 20 4
14 G . 21 4
15 C . 22 4
16 C . 23 4
17 T . 23 16
18 G . 24 4
19 G . 25 4
20 T . 26 4
21 A . 27 4
22 G < 19 2
23 C < 18 2
24 T < 17 2
25 C < 16 2
26 G . 29 4
27 T > 32 2
28 C > 33 2
29 G > 34 2
30 G > 35 2
31 G > 36 2
32 C . 37 4
33 T . 38 4
34 C . 39 4
35 A . 40 4
36 T . 41 4
37 A . 42 4
38 A . 43 4
39 C < 36 2
40 C < 35 2
41 C < 34 2
42 G < 33 2
43 A < 32 2
44 A . 45 4
45 G . 46 4
-1 - . 59 1
-1 - . 58 1
-1 - . 57 1
-1 - . 56 1
-1 - . 55 1
-1 - . 54 1
-1 - . 53 1
-1 - . 52 1
-1 - . 51 1
-1 - . 50 1
-1 - . 49 1
46 G . 61 4
47 T . 61 16
48 C . 62 4
49 G > 63 2
50 T > 64 2
51 C > 65 2
52 G > 66 2
53 G > 67 2
54 T . 68 4
55 T . 69 4
56 C . 70 4
57 A . 71 4
58 A . 72 4
59 A . 73 4
60 T . 74 4
61 C < 67 2
62 C < 66 2
63 G < 65 2
64 G < 64 2
65 C < 63 2
66 C < 11 2
67 C < 10 2
68 C < 9 2
69 C < 8 2
70 G < 7 2
71 C < 6 2
72 A . 5 2
73 A . 4 8
74 C . 3 8
75 C . 2 8
76 A . 1 8
-1 # # -1 -1
65 MX0283_CAT 77
-1 # # -1 -1
0 C . 5 2
1 G > 6 2
2 C > 7 2
3 G > 8 2
4 G > 9 2
5 G > 10 2
6 G > 11 2
7 T . 12 4
8 G . 13 4
9 G > 16 2
10 A > 17 2
11 G > 18 2
12 C > 19 2
13 A . 20 4
14 G . 21 4
15 C . 22 4
16 C . 23 4
17 T . 23 16
18 G . 24 4
19 G . 25 4
20 T . 26 4
21 A . 27 4
22 G < 19 2
23 C < 18 2
24 T < 17 2
25 C < 16 2
26 G . 29 4
27 T > 32 2
28 C > 33 2
29 G > 34 2
30 G > 35 2
31 G > 36 2
32 C . 37 4
33 T . 38 4
34 C . 39 4
35 A . 40 4
36 T . 41 4
37 A . 42 4
38 A . 43 4
39 C < 36 2
40 C < 35 2
41 C < 34 2
42 G < 33 2
43 A < 32 2
44 A . 45 4
45 G . 46 4
-1 - . 59 1
-1 - . 58 1
-1 - . 57 1
-1 - . 56 1
-1 - . 55 1
-1 - . 54 1
-1 - . 53 1
-1 - . 52 1
-1 - . 51 1
-1 - . 50 1
-1 - . 49 1
46 G . 61 4
47 T . 61 16
48 C . 62 4
49 G > 63 2
50 T > 64 2
51 C > 65 2
52 G > 66 2
53 G > 67 2
54 T . 68 4
55 T . 69 4
56 C . 70 4
57 A . 71 4
58 A . 72 4
59 A . 73 4
60 T . 74 4
61 C < 67 2
62 C < 66 2
63 G < 65 2
64 G < 64 2
65 C < 63 2
66 C < 11 2
67 C < 10 2
68 C < 9 2
69 C < 8 2
70 G < 7 2
71 C < 6 2
72 A . 5 2
73 A . 4 8
74 C . 3 8
75 C . 2 8
76 A . 1 8
-1 # # -1 -1
65 MX0284_CAT 77
-1 # # -1 -1
0 C . 5 2
1 G > 6 2
2 C > 7 2
3 G > 8 2
4 G > 9 2
5 G > 10 2
6 G > 11 2
7 T . 12 4
8 G . 13 4
9 G > 16 2
10 A > 17 2
11 G > 18 2
12 C > 19 2
13 A . 20 4
14 G . 21 4
15 C . 22 4
16 C . 23 4
17 T . 23 16
18 G . 24 4
19 G . 25 4
20 T . 26 4
21 A . 27 4
22 G < 19 2
23 C < 18 2
24 T < 17 2
25 C < 16 2
26 G . 29 4
27 T > 32 2
28 C > 33 2
29 G > 34 2
30 G > 35 2
31 G > 36 2
32 C . 37 4
33 T . 38 4
34 C . 39 4
35 A . 40 4
36 T . 41 4
37 A . 42 4
38 A . 43 4
39 C < 36 2
40 C < 35 2
41 C < 34 2
42 G < 33 2
43 A < 32 2
44 A . 45 4
45 G . 46 4
-1 - . 59 1
-1 - . 58 1
-1 - . 57 1
-1 - . 56 1
-1 - . 55 1
-1 - . 54 1
-1 - . 53 1
-1 - . 52 1
-1 - . 51 1
-1 - . 50 1
-1 - . 49 1
46 G . 61 4
47 T . 61 16
48 C . 62 4
49 G > 63 2
50 T > 64 2
51 C > 65 2
52 G > 66 2
53 G > 67 2
54 T . 68 4
55 T . 69 4
56 C . 70 4
57 A . 71 4
58 A . 72 4
59 A . 73 4
60 T . 74 4
61 C < 67 2
62 C < 66 2
63 G < 65 2
64 G < 64 2
65 C < 63 2
66 C < 11 2
67 C < 10 2
68 C < 9 2
69 C < 8 2
70 G < 7 2
71 C < 6 2
72 A . 5 2
73 A . 4 8
74 C . 3 8
75 C . 2 8
76 A . 1 8
-1 # # -1 -1
65 MX0285_CAT 77
-1 # # -1 -1
0 C . 5 2
1 G > 6 2
2 C > 7 2
3 G > 8 2
4 G > 9 2
5 G > 10 2
6 G > 11 2
7 T . 12 4
8 G . 13 4
9 G > 16 2
10 A > 17 2
11 G > 18 2
12 C > 19 2
13 A . 20 4
14 G . 21 4
15 C . 22 4
16 C . 23 4
17 T . 23 16
18 G . 24 4
19 G . 25 4
20 T . 26 4
21 A . 27 4
22 G < 19 2
23 C < 18 2
24 T < 17 2
25 C < 16 2
26 G . 29 4
27 T > 32 2
28 C > 33 2
29 G > 34 2
30 G > 35 2
31 G > 36 2
32 C . 37 4
33 T . 38 4
34 C . 39 4
35 A . 40 4
36 T . 41 4
37 A . 42 4
38 A . 43 4
39 C < 36 2
40 C < 35 2
41 C < 34 2
42 G < 33 2
43 A < 32 2
44 A . 45 4
45 G . 46 4
-1 - . 59 1
-1 - . 58 1
-1 - . 57 1
-1 - . 56 1
-1 - . 55 1
-1 - . 54 1
-1 - . 53 1
-1 - . 52 1
-1 - . 51 1
-1 - . 50 1
-1 - . 49 1
46 G . 61 4
47 T . 61 16
48 C . 62 4
49 G > 63 2
50 T > 64 2
51 C > 65 2
52 G > 66 2
53 G > 67 2
54 T . 68 4
55 T . 69 4
56 C . 70 4
57 A . 71 4
58 A . 72 4
59 A . 73 4
60 T . 74 4
61 C < 67 2
62 C < 66 2
63 G < 65 2
64 G < 64 2
65 C < 63 2
66 C < 11 2
67 C < 10 2
68 C < 9 2
69 C < 8 2
70 G < 7 2
71 C < 6 2
72 A . 5 2
73 A . 4 8
74 C . 3 8
75 C . 2 8
76 A . 1 8
-1 # # -1 -1
65 MX0286_CAT 77
-1 # # -1 -1
0 C . 5 2
1 G > 6 2
2 C > 7 2
3 G > 8 2
4 G > 9 2
5 G > 10 2
6 G > 11 2
7 T . 12 4
8 G . 13 4
9 G > 16 2
10 A > 17 2
11 G > 18 2
12 C > 19 2
13 A . 20 4
14 G . 21 4
15 C . 22 4
16 C . 23 4
17 T . 23 16
18 G . 24 4
19 G . 25 4
20 T . 26 4
21 A . 27 4
22 G < 19 2
23 C < 18 2
24 T < 17 2
25 C < 16 2
26 G . 29 4
27 T > 32 2
28 C > 33 2
29 G > 34 2
30 G > 35 2
31 G > 36 2
32 C . 37 4
33 T . 38 4
34 C . 39 4
35 A . 40 4
36 T . 41 4
37 A . 42 4
38 A . 43 4
39 C < 36 2
40 C < 35 2
41 C < 34 2
42 G < 33 2
43 A < 32 2
44 A . 45 4
45 G . 46 4
-1 - . 59 1
-1 - . 58 1
-1 - . 57 1
-1 - . 56 1
-1 - . 55 1
-1 - . 54 1
-1 - . 53 1
-1 - . 52 1
-1 - . 51 1
-1 - . 50 1
-1 - . 49 1
46 G . 61 4
47 T . 61 16
48 C . 62 4
49 G > 63 2
50 T > 64 2
51 C > 65 2
52 G > 66 2
53 G > 67 2
54 T . 68 4
55 T . 69 4
56 C . 70 4
57 A . 71 4
58 A . 72 4
59 A . 73 4
60 T . 74 4
61 C < 67 2
62 C < 66 2
63 G < 65 2
64 G < 64 2
65 C < 63 2
66 C < 11 2
67 C < 10 2
68 C < 9 2
69 C < 8 2
70 G < 7 2
71 C < 6 2
72 A . 5 2
73 A . 4 8
74 C . 3 8
75 C . 2 8
76 A . 1 8
-1 # # -1 -1
65 MX0287_CAT 77
-1 # # -1 -1
0 C . 5 2
1 G > 6 2
2 C > 7 2
3 G > 8 2
4 G > 9 2
5 G > 10 2
6 G > 11 2
7 T . 12 4
8 G . 13 4
9 G > 16 2
10 A > 17 2
11 G > 18 2
12 C > 19 2
13 A . 20 4
14 G . 21 4
15 T . 22 4
16 A . 23 4
17 T . 23 16
18 G . 24 4
19 G . 25 4
20 T . 26 4
21 A . 27 4
22 G < 19 2
23 C < 18 2
24 T < 17 2
25 C < 16 2
26 G . 29 4
27 T > 32 2
28 C > 33 2
29 G > 34 2
30 G > 35 2
31 G > 36 2
32 C . 37 4
33 T . 38 4
34 C . 39 4
35 A . 40 4
36 T . 41 4
37 A . 42 4
38 A . 43 4
39 C < 36 2
40 C < 35 2
41 C < 34 2
42 G < 33 2
43 A < 32 2
44 A . 45 4
45 G . 46 4
-1 - . 59 1
-1 - . 58 1
-1 - . 57 1
-1 - . 56 1
-1 - . 55 1
-1 - . 54 1
-1 - . 53 1
-1 - . 52 1
-1 - . 51 1
-1 - . 50 1
-1 - . 49 1
46 G . 61 4
47 T . 61 16
48 C . 62 4
49 G > 63 2
50 T > 64 2
51 T > 65 2
52 G > 66 2
53 G > 67 2
54 T . 68 4
55 T . 69 4
56 C . 70 4
57 A . 71 4
58 A . 72 4
59 A . 73 4
60 T . 74 4
61 C < 67 2
62 C < 66 2
63 G < 65 2
64 A < 64 2
65 C < 63 2
66 C < 11 2
67 C < 10 2
68 C < 9 2
69 C < 8 2
70 G < 7 2
71 C < 6 2
72 A . 5 2
73 A . 4 8
74 C . 3 8
75 C . 2 8
76 A . 1 8
-1 # # -1 -1
65 MX0288_CAT 77
-1 # # -1 -1
0 C . 5 2
1 G > 6 2
2 C > 7 2
3 G > 8 2
4 G > 9 2
5 G > 10 2
6 G > 11 2
7 T . 12 4
8 G . 13 4
9 G > 16 2
10 A > 17 2
11 G > 18 2
12 C > 19 2
13 A . 20 4
14 G . 21 4
15 T . 22 4
16 A . 23 4
17 T . 23 16
18 G . 24 4
19 G . 25 4
20 C . 26 4
21 A . 27 4
22 G < 19 2
23 C < 18 2
24 T < 17 2
25 C < 16 2
26 G . 29 4
27 T > 32 2
28 C > 33 2
29 G > 34 2
30 G > 35 2
31 G > 36 2
32 C . 37 4
33 T . 38 4
34 C . 39 4
35 A . 40 4
36 T . 41 4
37 A . 42 4
38 A . 43 4
39 C < 36 2
40 C < 35 2
41 C < 34 2
42 G < 33 2
43 A < 32 2
44 A . 45 4
45 G . 46 4
-1 - . 59 1
-1 - . 58 1
-1 - . 57 1
-1 - . 56 1
-1 - . 55 1
-1 - . 54 1
-1 - . 53 1
-1 - . 52 1
-1 - . 51 1
-1 - . 50 1
-1 - . 49 1
46 G . 61 4
47 T . 61 16
48 C . 62 4
49 G > 63 2
50 T > 64 2
51 T > 65 2
52 G > 66 2
53 G > 67 2
54 T . 68 4
55 T . 69 4
56 C . 70 4
57 A . 71 4
58 A . 72 4
59 A . 73 4
60 T . 74 4
61 C < 67 2
62 C < 66 2
63 G < 65 2
64 A < 64 2
65 C < 63 2
66 C < 11 2
67 C < 10 2
68 C < 9 2
69 C < 8 2
70 G < 7 2
71 C < 6 2
72 A . 5 2
73 A . 4 8
74 C . 3 8
75 C . 2 8
76 G . 1 8
-1 # # -1 -1
65 MX0289_CAT 77
-1 # # -1 -1
0 C . 5 2
1 G > 6 2
2 C > 7 2
3 G > 8 2
4 G > 9 2
5 G > 10 2
6 G > 11 2
7 T . 12 4
8 G . 13 4
9 G > 16 2
10 A > 17 2
11 G > 18 2
12 C > 19 2
13 A . 20 4
14 G . 21 4
15 T . 22 4
16 T . 23 4
17 T . 23 16
18 G . 24 4
19 G . 25 4
20 T . 26 4
21 A . 27 4
22 G < 19 2
23 C < 18 2
24 T < 17 2
25 C < 16 2
26 G . 29 4
27 T > 32 2
28 C > 33 2
29 G > 34 2
30 G > 35 2
31 G > 36 2
32 C . 37 4
33 T . 38 4
34 C . 39 4
35 A . 40 4
36 T . 41 4
37 A . 42 4
38 A . 43 4
39 C < 36 2
40 C < 35 2
41 C < 34 2
42 G < 33 2
43 A < 32 2
44 A . 45 4
45 G . 46 4
-1 - . 59 1
-1 - . 58 1
-1 - . 57 1
-1 - . 56 1
-1 - . 55 1
-1 - . 54 1
-1 - . 53 1
-1 - . 52 1
-1 - . 51 1
-1 - . 50 1
-1 - . 49 1
46 G . 61 4
47 T . 61 16
48 C . 62 4
49 G > 63 2
50 T > 64 2
51 C > 65 2
52 G > 66 2
53 G > 67 2
54 T . 68 4
55 T . 69 4
56 C . 70 4
57 A . 71 4
58 A . 72 4
59 A . 73 4
60 T . 74 4
61 C < 67 2
62 C < 66 2
63 G < 65 2
64 A < 64 2
65 C < 63 2
66 C < 11 2
67 C < 10 2
68 C < 9 2
69 C < 8 2
70 G < 7 2
71 C < 6 2
72 A . 5 2
73 A . 4 8
74 C . 3 8
75 C . 2 8
76 A . 1 8
-1 # # -1 -1
65 MX0290_CAT 77
-1 # # -1 -1
0 C . 5 2
1 G > 6 2
2 C > 7 2
3 G > 8 2
4 G > 9 2
5 G > 10 2
6 G > 11 2
7 T . 12 4
8 G . 13 4
9 G > 16 2
10 A > 17 2
11 G > 18 2
12 C > 19 2
13 A . 20 4
14 G . 21 4
15 T . 22 4
16 C . 23 4
17 T . 23 16
18 G . 24 4
19 G . 25 4
20 T . 26 4
21 A . 27 4
22 G < 19 2
23 C < 18 2
24 T < 17 2
25 C < 16 2
26 G . 29 4
27 T > 32 2
28 C > 33 2
29 G > 34 2
30 G > 35 2
31 G > 36 2
32 C . 37 4
33 T . 38 4
34 C . 39 4
35 A . 40 4
36 T . 41 4
37 A . 42 4
38 A . 43 4
39 C < 36 2
40 C < 35 2
41 C < 34 2
42 G < 33 2
43 A < 32 2
44 A . 45 4
45 G . 46 4
-1 - . 59 1
-1 - . 58 1
-1 - . 57 1
-1 - . 56 1
-1 - . 55 1
-1 - . 54 1
-1 - . 53 1
-1 - . 52 1
-1 - . 51 1
-1 - . 50 1
-1 - . 49 1
46 G . 61 4
47 T . 61 16
48 C . 62 4
49 G > 63 2
50 T > 64 2
51 T > 65 2
52 G > 66 2
53 G > 67 2
54 T . 68 4
55 T . 69 4
56 C . 70 4
57 A . 71 4
58 A . 72 4
59 A . 73 4
60 T . 74 4
61 C < 67 2
62 C < 66 2
63 A < 65 2
64 G < 64 2
65 C < 63 2
66 C < 11 2
67 C < 10 2
68 C < 9 2
69 C < 8 2
70 G < 7 2
71 C < 6 2
72 A . 5 2
73 A . 4 8
74 C . 3 8
75 C . 2 8
76 A . 1 8
-1 # # -1 -1
65 MX0291_CAT 77
-1 # # -1 -1
0 C . 5 2
1 G > 6 2
2 C > 7 2
3 G > 8 2
4 G > 9 2
5 G > 10 2
6 G > 11 2
7 T . 12 4
8 G . 13 4
9 G > 16 2
10 A > 17 2
11 G > 18 2
12 C > 19 2
13 A . 20 4
14 G . 21 4
15 C . 22 4
16 C . 23 4
17 T . 23 16
18 G . 24 4
19 G . 25 4
20 T . 26 4
21 A . 27 4
22 G < 19 2
23 C < 18 2
24 T < 17 2
25 C < 16 2
26 G . 29 4
27 T > 32 2
28 C > 33 2
29 G > 34 2
30 G > 35 2
31 G > 36 2
32 C . 37 4
33 T . 38 4
34 C . 39 4
35 A . 40 4
36 T . 41 4
37 A . 42 4
38 A . 43 4
39 C < 36 2
40 C < 35 2
41 C < 34 2
42 G < 33 2
43 A < 32 2
44 A . 45 4
45 G . 46 4
-1 - . 59 1
-1 - . 58 1
-1 - . 57 1
-1 - . 56 1
-1 - . 55 1
-1 - . 54 1
-1 - . 53 1
-1 - . 52 1
-1 - . 51 1
-1 - . 50 1
-1 - . 49 1
46 G . 61 4
47 T . 61 16
48 C . 62 4
49 G > 63 2
50 T > 64 2
51 C > 65 2
52 G > 66 2
53 G > 67 2
54 T . 68 4
55 T . 69 4
56 C . 70 4
57 A . 71 4
58 A . 72 4
59 A . 73 4
60 T . 74 4
61 C < 67 2
62 C < 66 2
63 G < 65 2
64 G < 64 2
65 C < 63 2
66 C < 11 2
67 C < 10 2
68 C < 9 2
69 C < 8 2
70 G < 7 2
71 C < 6 2
72 A . 5 2
73 A . 4 8
74 C . 3 8
75 C . 2 8
76 A . 1 8
-1 # # -1 -1
65 MX0292_CAT 77
-1 # # -1 -1
0 C . 5 2
1 G > 6 2
2 C > 7 2
3 G > 8 2
4 G > 9 2
5 G > 10 2
6 G > 11 2
7 T . 12 4
8 G . 13 4
9 G > 16 2
10 A > 17 2
11 G > 18 2
12 C > 19 2
13 A . 20 4
14 G . 21 4
15 C . 22 4
16 C . 23 4
17 T . 23 16
18 G . 24 4
19 G . 25 4
20 T . 26 4
21 A . 27 4
22 G < 19 2
23 C < 18 2
24 T < 17 2
25 C < 16 2
26 G . 29 4
27 T > 32 2
28 C > 33 2
29 G > 34 2
30 G > 35 2
31 G > 36 2
32 C . 37 4
33 T . 38 4
34 C . 39 4
35 A . 40 4
36 T . 41 4
37 A . 42 4
38 A . 43 4
39 C < 36 2
40 C < 35 2
41 C < 34 2
42 G < 33 2
43 A < 32 2
44 A . 45 4
45 G . 46 4
-1 - . 59 1
-1 - . 58 1
-1 - . 57 1
-1 - . 56 1
-1 - . 55 1
-1 - . 54 1
-1 - . 53 1
-1 - . 52 1
-1 - . 51 1
-1 - . 50 1
-1 - . 49 1
46 G . 61 4
47 T . 61 16
48 C . 62 4
49 G > 63 2
50 T > 64 2
51 C > 65 2
52 G > 66 2
53 G > 67 2
54 T . 68 4
55 T . 69 4
56 C . 70 4
57 A . 71 4
58 A . 72 4
59 A . 73 4
60 T . 74 4
61 C < 67 2
62 C < 66 2
63 G < 65 2
64 G < 64 2
65 C < 63 2
66 C < 11 2
67 C < 10 2
68 C < 9 2
69 C < 8 2
70 G < 7 2
71 C < 6 2
72 A . 5 2
73 A . 4 8
74 C . 3 8
75 C . 2 8
76 A . 1 8
-1 # # -1 -1
65 MX0293_CAT 77
-1 # # -1 -1
0 C . 5 2
1 G > 6 2
2 C > 7 2
3 G > 8 2
4 G > 9 2
5 G > 10 2
6 G > 11 2
7 T . 12 4
8 G . 13 4
9 G > 16 2
10 A > 17 2
11 G > 18 2
12 C > 19 2
13 A . 20 4
14 G . 21 4
15 T . 22 4
16 C . 23 4
17 T . 23 16
18 G . 24 4
19 G . 25 4
20 T . 26 4
21 A . 27 4
22 G < 19 2
23 C < 18 2
24 T < 17 2
25 C < 16 2
26 G . 29 4
27 T > 32 2
28 C > 33 2
29 G > 34 2
30 G > 35 2
31 G > 36 2
32 C . 37 4
33 T . 38 4
34 C . 39 4
35 A . 40 4
36 T . 41 4
37 A . 42 4
38 A . 43 4
39 C < 36 2
40 C < 35 2
41 C < 34 2
42 G < 33 2
43 A < 32 2
44 A . 45 4
45 G . 46 4
-1 - . 59 1
-1 - . 58 1
-1 - . 57 1
-1 - . 56 1
-1 - . 55 1
-1 - . 54 1
-1 - . 53 1
-1 - . 52 1
-1 - . 51 1
-1 - . 50 1
-1 - . 49 1
46 G . 61 4
47 T . 61 16
48 C . 62 4
49 G > 63 2
50 T > 64 2
51 T > 65 2
52 G > 66 2
53 G > 67 2
54 T . 68 4
55 T . 69 4
56 C . 70 4
57 A . 71 4
58 A . 72 4
59 A . 73 4
60 T . 74 4
61 C < 67 2
62 C < 66 2
63 A < 65 2
64 G < 64 2
65 C < 63 2
66 C < 11 2
67 C < 10 2
68 C < 9 2
69 C < 8 2
70 G < 7 2
71 C < 6 2
72 A . 5 2
73 A . 4 8
74 C . 3 8
75 C . 2 8
76 A . 1 8
-1 # # -1 -1
65 MX0294_CAT 77
-1 # # -1 -1
0 C . 5 2
1 G > 6 2
2 C > 7 2
3 G > 8 2
4 G > 9 2
5 G > 10 2
6 G > 11 2
7 T . 12 4
8 G . 13 4
9 G > 16 2
10 A > 17 2
11 G > 18 2
12 C > 19 2
13 A . 20 4
14 G . 21 4
15 C . 22 4
16 C . 23 4
17 T . 23 16
18 G . 24 4
19 G . 25 4
20 T . 26 4
21 A . 27 4
22 G < 19 2
23 C < 18 2
24 T < 17 2
25 C < 16 2
26 G . 29 4
27 T > 32 2
28 C > 33 2
29 G > 34 2
30 G > 35 2
31 G > 36 2
32 C . 37 4
33 T . 38 4
34 C . 39 4
35 A . 40 4
36 T . 41 4
37 A . 42 4
38 A . 43 4
39 C < 36 2
40 C < 35 2
41 C < 34 2
42 G < 33 2
43 A < 32 2
44 A . 45 4
45 G . 46 4
-1 - . 59 1
-1 - . 58 1
-1 - . 57 1
-1 - . 56 1
-1 - . 55 1
-1 - . 54 1
-1 - . 53 1
-1 - . 52 1
-1 - . 51 1
-1 - . 50 1
-1 - . 49 1
46 G . 61 4
47 T . 61 16
48 C . 62 4
49 G > 63 2
50 T > 64 2
51 C > 65 2
52 G > 66 2
53 G > 67 2
54 T . 68 4
55 T . 69 4
56 C . 70 4
57 A . 71 4
58 A . 72 4
59 A . 73 4
60 T . 74 4
61 C < 67 2
62 C < 66 2
63 G < 65 2
64 G < 64 2
65 C < 63 2
66 C < 11 2
67 C < 10 2
68 C < 9 2
69 C < 8 2
70 G < 7 2
71 C < 6 2
72 A . 5 2
73 A . 4 8
74 C . 3 8
75 C . 2 8
76 A . 1 8
-1 # # -1 -1
65 MX0295_CAT 77
-1 # # -1 -1
0 C . 5 2
1 G > 6 2
2 C > 7 2
3 G > 8 2
4 G > 9 2
5 G > 10 2
6 G > 11 2
7 T . 12 4
8 G . 13 4
9 G > 16 2
10 A > 17 2
11 G > 18 2
12 C > 19 2
13 A . 20 4
14 G . 21 4
15 C . 22 4
16 C . 23 4
17 T . 23 16
18 G . 24 4
19 G . 25 4
20 T . 26 4
21 A . 27 4
22 G < 19 2
23 C < 18 2
24 T < 17 2
25 C < 16 2
26 G . 29 4
27 T > 32 2
28 C > 33 2
29 G > 34 2
30 G > 35 2
31 G > 36 2
32 C . 37 4
33 T . 38 4
34 C . 39 4
35 A . 40 4
36 T . 41 4
37 A . 42 4
38 A . 43 4
39 C < 36 2
40 C < 35 2
41 C < 34 2
42 G < 33 2
43 A < 32 2
44 A . 45 4
45 G . 46 4
-1 - . 59 1
-1 - . 58 1
-1 - . 57 1
-1 - . 56 1
-1 - . 55 1
-1 - . 54 1
-1 - . 53 1
-1 - . 52 1
-1 - . 51 1
-1 - . 50 1
-1 - . 49 1
46 G . 61 4
47 T . 61 16
48 C . 62 4
49 G > 63 2
50 T > 64 2
51 C > 65 2
52 G > 66 2
53 G > 67 2
54 T . 68 4
55 T . 69 4
56 C . 70 4
57 A . 71 4
58 A . 72 4
59 A . 73 4
60 T . 74 4
61 C < 67 2
62 C < 66 2
63 G < 65 2
64 G < 64 2
65 C < 63 2
66 C < 11 2
67 C < 10 2
68 C < 9 2
69 C < 8 2
70 G < 7 2
71 C < 6 2
72 A . 5 2
73 A . 4 8
74 C . 3 8
75 C . 2 8
76 A . 1 8
-1 # # -1 -1
65 MX0296_CAT 77
-1 # # -1 -1
0 C . 5 2
1 G > 6 2
2 C > 7 2
3 G > 8 2
4 G > 9 2
5 G > 10 2
6 G > 11 2
7 T . 12 4
8 G . 13 4
9 G > 16 2
10 A > 17 2
11 G > 18 2
12 C > 19 2
13 A . 20 4
14 G . 21 4
15 C . 22 4
16 T . 23 4
17 T . 23 16
18 G . 24 4
19 G . 25 4
20 T . 26 4
21 A . 27 4
22 G < 19 2
23 C < 18 2
24 T < 17 2
25 C < 16 2
26 G . 29 4
27 T > 32 2
28 C > 33 2
29 G > 34 2
30 G > 35 2
31 G > 36 2
32 C . 37 4
33 T . 38 4
34 C . 39 4
35 A . 40 4
36 T . 41 4
37 A . 42 4
38 A . 43 4
39 C < 36 2
40 C < 35 2
41 C < 34 2
42 G < 33 2
43 A < 32 2
44 A . 45 4
45 G . 46 4
-1 - . 59 1
-1 - . 58 1
-1 - . 57 1
-1 - . 56 1
-1 - . 55 1
-1 - . 54 1
-1 - . 53 1
-1 - . 52 1
-1 - . 51 1
-1 - . 50 1
-1 - . 49 1
46 G . 61 4
47 T . 61 16
48 C . 62 4
49 G > 63 2
50 T > 64 2
51 C > 65 2
52 G > 66 2
53 G > 67 2
54 T . 68 4
55 T . 69 4
56 C . 70 4
57 A . 71 4
58 A . 72 4
59 A . 73 4
60 T . 74 4
61 C < 67 2
62 C < 66 2
63 G < 65 2
64 G < 64 2
65 C < 63 2
66 C < 11 2
67 C < 10 2
68 C < 9 2
69 C < 8 2
70 G < 7 2
71 C < 6 2
72 A . 5 2
73 A . 4 8
74 C . 3 8
75 C . 2 8
76 A . 1 8
-1 # # -1 -1
65 MX0297_CAT 77
-1 # # -1 -1
0 C . 5 2
1 G > 6 2
2 C > 7 2
3 G > 8 2
4 G > 9 2
5 G > 10 2
6 G > 11 2
7 T . 12 4
8 G . 13 4
9 G > 16 2
10 A > 17 2
11 G > 18 2
12 C > 19 2
13 A . 20 4
14 G . 21 4
15 C . 22 4
16 C . 23 4
17 T . 23 16
18 G . 24 4
19 G . 25 4
20 T . 26 4
21 A . 27 4
22 G < 19 2
23 C < 18 2
24 T < 17 2
25 C < 16 2
26 G . 29 4
27 T > 32 2
28 C > 33 2
29 G > 34 2
30 G > 35 2
31 G > 36 2
32 C . 37 4
33 T . 38 4
34 C . 39 4
35 A . 40 4
36 T . 41 4
37 A . 42 4
38 A . 43 4
39 C < 36 2
40 C < 35 2
41 C < 34 2
42 G < 33 2
43 A < 32 2
44 A . 45 4
45 G . 46 4
-1 - . 59 1
-1 - . 58 1
-1 - . 57 1
-1 - . 56 1
-1 - . 55 1
-1 - . 54 1
-1 - . 53 1
-1 - . 52 1
-1 - . 51 1
-1 - . 50 1
-1 - . 49 1
46 G . 61 4
47 T . 61 16
48 C . 62 4
49 G > 63 2
50 T > 64 2
51 C > 65 2
52 G > 66 2
53 G > 67 2
54 T . 68 4
55 T . 69 4
56 C . 70 4
57 A . 71 4
58 A . 72 4
59 A . 73 4
60 T . 74 4
61 C < 67 2
62 C < 66 2
63 G < 65 2
64 G < 64 2
65 C < 63 2
66 C < 11 2
67 C < 10 2
68 C < 9 2
69 C < 8 2
70 G < 7 2
71 C < 6 2
72 A . 5 2
73 A . 4 8
74 C . 3 8
75 C . 2 8
76 A . 1 8
-1 # # -1 -1
65 MX0298_CAT 77
-1 # # -1 -1
0 C . 5 2
1 G > 6 2
2 C > 7 2
3 G > 8 2
4 G > 9 2
5 G > 10 2
6 A > 11 2
7 T . 12 4
8 G . 13 4
9 G > 16 2
10 A > 17 2
11 G > 18 2
12 C > 19 2
13 A . 20 4
14 G . 21 4
15 C . 22 4
16 C . 23 4
17 T . 23 16
18 G . 24 4
19 G . 25 4
20 T . 26 4
21 A . 27 4
22 G < 19 2
23 C < 18 2
24 T < 17 2
25 C < 16 2
26 G . 29 4
27 T > 32 2
28 C > 33 2
29 G > 34 2
30 G > 35 2
31 G > 36 2
32 C . 37 4
33 T . 38 4
34 C . 39 4
35 A . 40 4
36 T . 41 4
37 A . 42 4
38 A . 43 4
39 C < 36 2
40 C < 35 2
41 C < 34 2
42 G < 33 2
43 A < 32 2
44 A . 45 4
45 G . 46 4
-1 - . 59 1
-1 - . 58 1
-1 - . 57 1
-1 - . 56 1
-1 - . 55 1
-1 - . 54 1
-1 - . 53 1
-1 - . 52 1
-1 - . 51 1
-1 - . 50 1
-1 - . 49 1
46 G . 61 4
47 T . 61 16
48 C . 62 4
49 G > 63 2
50 T > 64 2
51 C > 65 2
52 G > 66 2
53 G > 67 2
54 T . 68 4
55 T . 69 4
56 C . 70 4
57 A . 71 4
58 A . 72 4
59 A . 73 4
60 T . 74 4
61 C < 67 2
62 C < 66 2
63 G < 65 2
64 G < 64 2
65 C < 63 2
66 T < 11 2
67 C < 10 2
68 C < 9 2
69 C < 8 2
70 G < 7 2
71 C < 6 2
72 A . 5 2
73 A . 4 8
74 C . 3 8
75 C . 2 8
76 A . 1 8
-1 # # -1 -1
65 MX0299_CAT 77
-1 # # -1 -1
0 C . 5 2
1 G > 6 2
2 C > 7 2
3 G > 8 2
4 G > 9 2
5 G > 10 2
6 A > 11 2
7 T . 12 4
8 G . 13 4
9 G > 16 2
10 A > 17 2
11 G > 18 2
12 C > 19 2
13 A . 20 4
14 G . 21 4
15 C . 22 4
16 T . 23 4
17 T . 23 16
18 G . 24 4
19 G . 25 4
20 T . 26 4
21 A . 27 4
22 G < 19 2
23 C < 18 2
24 T < 17 2
25 C < 16 2
26 G . 29 4
27 T > 32 2
28 C > 33 2
29 G > 34 2
30 G > 35 2
31 G > 36 2
32 C . 37 4
33 T . 38 4
34 C . 39 4
35 A . 40 4
36 T . 41 4
37 A . 42 4
38 A . 43 4
39 C < 36 2
40 C < 35 2
41 C < 34 2
42 G < 33 2
43 A < 32 2
44 A . 45 4
45 G . 46 4
-1 - . 59 1
-1 - . 58 1
-1 - . 57 1
-1 - . 56 1
-1 - . 55 1
-1 - . 54 1
-1 - . 53 1
-1 - . 52 1
-1 - . 51 1
-1 - . 50 1
-1 - . 49 1
46 G . 61 4
47 T . 61 16
48 C . 62 4
49 G > 63 2
50 T > 64 2
51 C > 65 2
52 G > 66 2
53 G > 67 2
54 T . 68 4
55 T . 69 4
56 C . 70 4
57 A . 71 4
58 A . 72 4
59 A . 73 4
60 T . 74 4
61 C < 67 2
62 C < 66 2
63 G < 65 2
64 G < 64 2
65 C < 63 2
66 T < 11 2
67 C < 10 2
68 C < 9 2
69 C < 8 2
70 G < 7 2
71 C < 6 2
72 A . 5 2
73 A . 4 8
74 C . 3 8
75 C . 2 8
76 A . 1 8
-1 # # -1 -1
65 MX0300_CAT 77
-1 # # -1 -1
0 C . 5 2
1 G > 6 2
2 C > 7 2
3 G > 8 2
4 G > 9 2
5 G > 10 2
6 G > 11 2
7 T . 12 4
8 G . 13 4
9 G > 16 2
10 A > 17 2
11 G > 18 2
12 C > 19 2
13 A . 20 4
14 G . 21 4
15 C . 22 4
16 C . 23 4
17 T . 23 16
18 G . 24 4
19 G . 25 4
20 T . 26 4
21 A . 27 4
22 G < 19 2
23 C < 18 2
24 T < 17 2
25 C < 16 2
26 G . 29 4
27 T > 32 2
28 C > 33 2
29 G > 34 2
30 G > 35 2
31 G > 36 2
32 C . 37 4
33 T . 38 4
34 C . 39 4
35 A . 40 4
36 T . 41 4
37 A . 42 4
38 A . 43 4
39 C < 36 2
40 C < 35 2
41 C < 34 2
42 G < 33 2
43 A < 32 2
44 A . 45 4
45 G . 46 4
-1 - . 59 1
-1 - . 58 1
-1 - . 57 1
-1 - . 56 1
-1 - . 55 1
-1 - . 54 1
-1 - . 53 1
-1 - . 52 1
-1 - . 51 1
-1 - . 50 1
-1 - . 49 1
46 G . 61 4
47 T . 61 16
48 C . 62 4
49 G > 63 2
50 T > 64 2
51 C > 65 2
52 G > 66 2
53 G > 67 2
54 T . 68 4
55 T . 69 4
56 C . 70 4
57 A . 71 4
58 A . 72 4
59 A . 73 4
60 T . 74 4
61 C < 67 2
62 C < 66 2
63 G < 65 2
64 G < 64 2
65 C < 63 2
66 C < 11 2
67 C < 10 2
68 C < 9 2
69 C < 8 2
70 G < 7 2
71 C < 6 2
72 A . 5 2
73 A . 4 8
74 C . 3 8
75 C . 2 8
76 A . 1 8
-1 # # -1 -1
65 MX0301_CAT 77
-1 # # -1 -1
0 C . 5 2
1 G > 6 2
2 C > 7 2
3 G > 8 2
4 G > 9 2
5 G > 10 2
6 G > 11 2
7 T . 12 4
8 G . 13 4
9 G > 16 2
10 A > 17 2
11 G > 18 2
12 C > 19 2
13 A . 20 4
14 G . 21 4
15 C . 22 4
16 C . 23 4
17 T . 23 16
18 G . 24 4
19 G . 25 4
20 T . 26 4
21 A . 27 4
22 G < 19 2
23 C < 18 2
24 T < 17 2
25 C < 16 2
26 G . 29 4
27 T > 32 2
28 C > 33 2
29 G > 34 2
30 G > 35 2
31 G > 36 2
32 C . 37 4
33 T . 38 4
34 C . 39 4
35 A . 40 4
36 T . 41 4
37 A . 42 4
38 A . 43 4
39 C < 36 2
40 C < 35 2
41 C < 34 2
42 G < 33 2
43 A < 32 2
44 A . 45 4
45 G . 46 4
-1 - . 59 1
-1 - . 58 1
-1 - . 57 1
-1 - . 56 1
-1 - . 55 1
-1 - . 54 1
-1 - . 53 1
-1 - . 52 1
-1 - . 51 1
-1 - . 50 1
-1 - . 49 1
46 G . 61 4
47 T . 61 16
48 C . 62 4
49 G > 63 2
50 T > 64 2
51 C > 65 2
52 G > 66 2
53 G > 67 2
54 T . 68 4
55 T . 69 4
56 C . 70 4
57 A . 71 4
58 A . 72 4
59 A . 73 4
60 T . 74 4
61 C < 67 2
62 C < 66 2
63 G < 65 2
64 G < 64 2
65 C < 63 2
66 C < 11 2
67 C < 10 2
68 C < 9 2
69 C < 8 2
70 G < 7 2
71 C < 6 2
72 A . 5 2
73 A . 4 8
74 C . 3 8
75 C . 2 8
76 A . 1 8
-1 # # -1 -1
65 MX0302_CAT 77
-1 # # -1 -1
0 C . 5 2
1 G > 6 2
2 C > 7 2
3 G > 8 2
4 G > 9 2
5 G > 10 2
6 G > 11 2
7 T . 12 4
8 G . 13 4
9 G > 16 2
10 A > 17 2
11 G > 18 2
12 C > 19 2
13 A . 20 4
14 G . 21 4
15 C . 22 4
16 C . 23 4
17 T . 23 16
18 G . 24 4
19 G . 25 4
20 T . 26 4
21 A . 27 4
22 G < 19 2
23 C < 18 2
24 T < 17 2
25 C < 16 2
26 G . 29 4
27 T > 32 2
28 C > 33 2
29 G > 34 2
30 G > 35 2
31 G > 36 2
32 C . 37 4
33 T . 38 4
34 C . 39 4
35 A . 40 4
36 T . 41 4
37 A . 42 4
38 A . 43 4
39 C < 36 2
40 C < 35 2
41 C < 34 2
42 G < 33 2
43 A < 32 2
44 A . 45 4
45 G . 46 4
-1 - . 59 1
-1 - . 58 1
-1 - . 57 1
-1 - . 56 1
-1 - . 55 1
-1 - . 54 1
-1 - . 53 1
-1 - . 52 1
-1 - . 51 1
-1 - . 50 1
-1 - . 49 1
46 G . 61 4
47 T . 61 16
48 C . 62 4
49 G > 63 2
50 T > 64 2
51 C > 65 2
52 G > 66 2
53 G > 67 2
54 T . 68 4
55 T . 69 4
56 C . 70 4
57 A . 71 4
58 A . 72 4
59 A . 73 4
60 T . 74 4
61 C < 67 2
62 C < 66 2
63 G < 65 2
64 G < 64 2
65 C < 63 2
66 C < 11 2
67 C < 10 2
68 C < 9 2
69 C < 8 2
70 G < 7 2
71 C < 6 2
72 A . 5 2
73 A . 4 8
74 C . 3 8
75 C . 2 8
76 A . 1 8
-1 # # -1 -1
65 MX0303_CAT 77
-1 # # -1 -1
0 C . 5 2
1 G > 6 2
2 C > 7 2
3 G > 8 2
4 G > 9 2
5 G > 10 2
6 G > 11 2
7 T . 12 4
8 G . 13 4
9 G > 16 2
10 A > 17 2
11 G > 18 2
12 C > 19 2
13 A . 20 4
14 G . 21 4
15 C . 22 4
16 C . 23 4
17 T . 23 16
18 G . 24 4
19 G . 25 4
20 T . 26 4
21 A . 27 4
22 G < 19 2
23 C < 18 2
24 T < 17 2
25 C < 16 2
26 G . 29 4
27 T > 32 2
28 C > 33 2
29 G > 34 2
30 G > 35 2
31 G > 36 2
32 C . 37 4
33 T . 38 4
34 C . 39 4
35 A . 40 4
36 T . 41 4
37 A . 42 4
38 A . 43 4
39 C < 36 2
40 C < 35 2
41 C < 34 2
42 G < 33 2
43 A < 32 2
44 A . 45 4
45 G . 46 4
-1 - . 59 1
-1 - . 58 1
-1 - . 57 1
-1 - . 56 1
-1 - . 55 1
-1 - . 54 1
-1 - . 53 1
-1 - . 52 1
-1 - . 51 1
-1 - . 50 1
-1 - . 49 1
46 G . 61 4
47 T . 61 16
48 C . 62 4
49 G > 63 2
50 T > 64 2
51 C > 65 2
52 G > 66 2
53 G > 67 2
54 T . 68 4
55 T . 69 4
56 C . 70 4
57 A . 71 4
58 A . 72 4
59 A . 73 4
60 T . 74 4
61 C < 67 2
62 C < 66 2
63 G < 65 2
64 G < 64 2
65 C < 63 2
66 C < 11 2
67 C < 10 2
68 C < 9 2
69 C < 8 2
70 G < 7 2
71 C < 6 2
72 A . 5 2
73 A . 4 8
74 C . 3 8
75 C . 2 8
76 A . 1 8
-1 # # -1 -1
65 MX0304_CAT 77
-1 # # -1 -1
0 C . 5 2
1 G > 6 2
2 C > 7 2
3 G > 8 2
4 G > 9 2
5 G > 10 2
6 G > 11 2
7 T . 12 4
8 G . 13 4
9 G > 16 2
10 A > 17 2
11 G > 18 2
12 C > 19 2
13 A . 20 4
14 G . 21 4
15 C . 22 4
16 C . 23 4
17 T . 23 16
18 G . 24 4
19 G . 25 4
20 T . 26 4
21 A . 27 4
22 G < 19 2
23 C < 18 2
24 T < 17 2
25 C < 16 2
26 G . 29 4
27 T > 32 2
28 C > 33 2
29 G > 34 2
30 G > 35 2
31 G > 36 2
32 C . 37 4
33 T . 38 4
34 C . 39 4
35 A . 40 4
36 T . 41 4
37 A . 42 4
38 A . 43 4
39 C < 36 2
40 C < 35 2
41 C < 34 2
42 G < 33 2
43 A < 32 2
44 A . 45 4
45 G . 46 4
-1 - . 59 1
-1 - . 58 1
-1 - . 57 1
-1 - . 56 1
-1 - . 55 1
-1 - . 54 1
-1 - . 53 1
-1 - . 52 1
-1 - . 51 1
-1 - . 50 1
-1 - . 49 1
46 G . 61 4
47 T . 61 16
48 C . 62 4
49 G > 63 2
50 T > 64 2
51 C > 65 2
52 G > 66 2
53 G > 67 2
54 T . 68 4
55 T . 69 4
56 C . 70 4
57 A . 71 4
58 A . 72 4
59 A . 73 4
60 T . 74 4
61 C < 67 2
62 C < 66 2
63 G < 65 2
64 G < 64 2
65 C < 63 2
66 C < 11 2
67 C < 10 2
68 C < 9 2
69 C < 8 2
70 G < 7 2
71 C < 6 2
72 A . 5 2
73 A . 4 8
74 C . 3 8
75 C . 2 8
76 A . 1 8
-1 # # -1 -1
65 MX0305_CAT 77
-1 # # -1 -1
0 C . 5 2
1 G > 6 2
2 C > 7 2
3 G > 8 2
4 G > 9 2
5 G > 10 2
6 G > 11 2
7 T . 12 4
8 G . 13 4
9 G > 16 2
10 A > 17 2
11 G > 18 2
12 C > 19 2
13 A . 20 4
14 G . 21 4
15 C . 22 4
16 C . 23 4
17 T . 23 16
18 G . 24 4
19 G . 25 4
20 T . 26 4
21 A . 27 4
22 G < 19 2
23 C < 18 2
24 T < 17 2
25 C < 16 2
26 G . 29 4
27 T > 32 2
28 C > 33 2
29 G > 34 2
30 G > 35 2
31 G > 36 2
32 C . 37 4
33 T . 38 4
34 C . 39 4
35 A . 40 4
36 T . 41 4
37 A . 42 4
38 A . 43 4
39 C < 36 2
40 C < 35 2
41 C < 34 2
42 G < 33 2
43 A < 32 2
44 A . 45 4
45 G . 46 4
-1 - . 59 1
-1 - . 58 1
-1 - . 57 1
-1 - . 56 1
-1 - . 55 1
-1 - . 54 1
-1 - . 53 1
-1 - . 52 1
-1 - . 51 1
-1 - . 50 1
-1 - . 49 1
46 A . 61 4
47 T . 61 16
48 C . 62 4
49 G > 63 2
50 T > 64 2
51 C > 65 2
52 G > 66 2
53 G > 67 2
54 T . 68 4
55 T . 69 4
56 C . 70 4
57 A . 71 4
58 A . 72 4
59 A . 73 4
60 T . 74 4
61 C < 67 2
62 C < 66 2
63 G < 65 2
64 G < 64 2
65 C < 63 2
66 C < 11 2
67 C < 10 2
68 C < 9 2
69 C < 8 2
70 G < 7 2
71 C < 6 2
72 A . 5 2
73 A . 4 8
74 C . 3 8
75 C . 2 8
76 A . 1 8
-1 # # -1 -1
65 MX0306_CAT 77
-1 # # -1 -1
0 C . 5 2
1 G > 6 2
2 C > 7 2
3 G > 8 2
4 G > 9 2
5 G > 10 2
6 G > 11 2
7 T . 12 4
8 G . 13 4
9 G > 16 2
10 A > 17 2
11 G > 18 2
12 C > 19 2
13 A . 20 4
14 G . 21 4
15 C . 22 4
16 C . 23 4
17 T . 23 16
18 G . 24 4
19 G . 25 4
20 T . 26 4
21 A . 27 4
22 G < 19 2
23 C < 18 2
24 T < 17 2
25 C < 16 2
26 G . 29 4
27 T > 32 2
28 C > 33 2
29 G > 34 2
30 G > 35 2
31 G > 36 2
32 C . 37 4
33 T . 38 4
34 C . 39 4
35 A . 40 4
36 T . 41 4
37 A . 42 4
38 A . 43 4
39 C < 36 2
40 C < 35 2
41 C < 34 2
42 G < 33 2
43 A < 32 2
44 A . 45 4
45 G . 46 4
-1 - . 59 1
-1 - . 58 1
-1 - . 57 1
-1 - . 56 1
-1 - . 55 1
-1 - . 54 1
-1 - . 53 1
-1 - . 52 1
-1 - . 51 1
-1 - . 50 1
-1 - . 49 1
46 G . 61 4
47 T . 61 16
48 C . 62 4
49 G > 63 2
50 T > 64 2
51 C > 65 2
52 G > 66 2
53 G > 67 2
54 T . 68 4
55 T . 69 4
56 C . 70 4
57 A . 71 4
58 A . 72 4
59 A . 73 4
60 T . 74 4
61 C < 67 2
62 C < 66 2
63 G < 65 2
64 G < 64 2
65 C < 63 2
66 C < 11 2
67 C < 10 2
68 C < 9 2
69 C < 8 2
70 G < 7 2
71 C < 6 2
72 A . 5 2
73 A . 4 8
74 C . 3 8
75 C . 2 8
76 A . 1 8
-1 # # -1 -1
65 MX0307_CAT 77
-1 # # -1 -1
0 C . 5 2
1 G > 6 2
2 C > 7 2
3 G > 8 2
4 G > 9 2
5 G > 10 2
6 G > 11 2
7 T . 12 4
8 G . 13 4
9 G > 16 2
10 A > 17 2
11 G > 18 2
12 C > 19 2
13 A . 20 4
14 G . 21 4
15 C . 22 4
16 C . 23 4
17 T . 23 16
18 G . 24 4
19 G . 25 4
20 T . 26 4
21 A . 27 4
22 G < 19 2
23 C < 18 2
24 T < 17 2
25 C < 16 2
26 G . 29 4
27 T > 32 2
28 C > 33 2
29 G > 34 2
30 G > 35 2
31 G > 36 2
32 C . 37 4
33 T . 38 4
34 C . 39 4
35 A . 40 4
36 T . 41 4
37 A . 42 4
38 A . 43 4
39 C < 36 2
40 C < 35 2
41 C < 34 2
42 G < 33 2
43 A < 32 2
44 A . 45 4
45 G . 46 4
-1 - . 59 1
-1 - . 58 1
-1 - . 57 1
-1 - . 56 1
-1 - . 55 1
-1 - . 54 1
-1 - . 53 1
-1 - . 52 1
-1 - . 51 1
-1 - . 50 1
-1 - . 49 1
46 G . 61 4
47 T . 61 16
48 C . 62 4
49 G > 63 2
50 T > 64 2
51 C > 65 2
52 G > 66 2
53 G > 67 2
54 T . 68 4
55 T . 69 4
56 C . 70 4
57 A . 71 4
58 A . 72 4
59 A . 73 4
60 T . 74 4
61 C < 67 2
62 C < 66 2
63 G < 65 2
64 G < 64 2
65 C < 63 2
66 C < 11 2
67 C < 10 2
68 C < 9 2
69 C < 8 2
70 G < 7 2
71 C < 6 2
72 A . 5 2
73 A . 4 8
74 C . 3 8
75 C . 2 8
76 A . 1 8
-1 # # -1 -1
65 MX0308_CAT 77
-1 # # -1 -1
0 C . 5 2
1 G > 6 2
2 C > 7 2
3 G > 8 2
4 G > 9 2
5 G > 10 2
6 G > 11 2
7 T . 12 4
8 G . 13 4
9 G > 16 2
10 A > 17 2
11 G > 18 2
12 C > 19 2
13 A . 20 4
14 G . 21 4
15 C . 22 4
16 C . 23 4
17 T . 23 16
18 G . 24 4
19 G . 25 4
20 T . 26 4
21 A . 27 4
22 G < 19 2
23 C < 18 2
24 T < 17 2
25 C < 16 2
26 G . 29 4
27 T > 32 2
28 C > 33 2
29 G > 34 2
30 G > 35 2
31 G > 36 2
32 C . 37 4
33 T . 38 4
34 C . 39 4
35 A . 40 4
36 T . 41 4
37 A . 42 4
38 A . 43 4
39 C < 36 2
40 C < 35 2
41 C < 34 2
42 G < 33 2
43 A < 32 2
44 A . 45 4
45 G . 46 4
-1 - . 59 1
-1 - . 58 1
-1 - . 57 1
-1 - . 56 1
-1 - . 55 1
-1 - . 54 1
-1 - . 53 1
-1 - . 52 1
-1 - . 51 1
-1 - . 50 1
-1 - . 49 1
46 G . 61 4
47 T . 61 16
48 C . 62 4
49 G > 63 2
50 T > 64 2
51 C > 65 2
52 G > 66 2
53 G > 67 2
54 T . 68 4
55 T . 69 4
56 C . 70 4
57 A . 71 4
58 A . 72 4
59 A . 73 4
60 T . 74 4
61 C < 67 2
62 C < 66 2
63 G < 65 2
64 G < 64 2
65 C < 63 2
66 C < 11 2
67 C < 10 2
68 C < 9 2
69 C < 8 2
70 G < 7 2
71 C < 6 2
72 A . 5 2
73 A . 4 8
74 C . 3 8
75 C . 2 8
76 A . 1 8
-1 # # -1 -1
65 MX0309_CAT 77
-1 # # -1 -1
0 C . 5 2
1 G > 6 2
2 C > 7 2
3 G > 8 2
4 G > 9 2
5 G > 10 2
6 G > 11 2
7 T . 12 4
8 G . 13 4
9 G > 16 2
10 A > 17 2
11 G > 18 2
12 C > 19 2
13 A . 20 4
14 G . 21 4
15 C . 22 4
16 C . 23 4
17 T . 23 16
18 G . 24 4
19 G . 25 4
20 T . 26 4
21 A . 27 4
22 G < 19 2
23 C < 18 2
24 T < 17 2
25 C < 16 2
26 G . 29 4
27 T > 32 2
28 C > 33 2
29 G > 34 2
30 G > 35 2
31 G > 36 2
32 C . 37 4
33 T . 38 4
34 C . 39 4
35 A . 40 4
36 T . 41 4
37 A . 42 4
38 A . 43 4
39 C < 36 2
40 C < 35 2
41 C < 34 2
42 G < 33 2
43 A < 32 2
44 A . 45 4
45 G . 46 4
-1 - . 59 1
-1 - . 58 1
-1 - . 57 1
-1 - . 56 1
-1 - . 55 1
-1 - . 54 1
-1 - . 53 1
-1 - . 52 1
-1 - . 51 1
-1 - . 50 1
-1 - . 49 1
46 G . 61 4
47 T . 61 16
48 C . 62 4
49 G > 63 2
50 T > 64 2
51 C > 65 2
52 G > 66 2
53 G > 67 2
54 T . 68 4
55 T . 69 4
56 C . 70 4
57 A . 71 4
58 A . 72 4
59 A . 73 4
60 T . 74 4
61 C < 67 2
62 C < 66 2
63 G < 65 2
64 G < 64 2
65 C < 63 2
66 C < 11 2
67 C < 10 2
68 C < 9 2
69 C < 8 2
70 G < 7 2
71 C < 6 2
72 A . 5 2
73 A . 4 8
74 C . 3 8
75 C . 2 8
76 A . 1 8
-1 # # -1 -1
65 MX0310_CAT 77
-1 # # -1 -1
0 C . 5 2
1 G > 6 2
2 C > 7 2
3 G > 8 2
4 G > 9 2
5 G > 10 2
6 G > 11 2
7 T . 12 4
8 G . 13 4
9 G > 16 2
10 A > 17 2
11 G > 18 2
12 C > 19 2
13 A . 20 4
14 G . 21 4
15 C . 22 4
16 C . 23 4
17 T . 23 16
18 G . 24 4
19 G . 25 4
20 T . 26 4
21 A . 27 4
22 G < 19 2
23 C < 18 2
24 T < 17 2
25 C < 16 2
26 G . 29 4
27 T > 32 2
28 C > 33 2
29 G > 34 2
30 G > 35 2
31 G > 36 2
32 C . 37 4
33 T . 38 4
34 C . 39 4
35 A . 40 4
36 T . 41 4
37 A . 42 4
38 A . 43 4
39 C < 36 2
40 C < 35 2
41 C < 34 2
42 G < 33 2
43 A < 32 2
44 A . 45 4
45 G . 46 4
-1 - . 59 1
-1 - . 58 1
-1 - . 57 1
-1 - . 56 1
-1 - . 55 1
-1 - . 54 1
-1 - . 53 1
-1 - . 52 1
-1 - . 51 1
-1 - . 50 1
-1 - . 49 1
46 G . 61 4
47 T . 61 16
48 C . 62 4
49 G > 63 2
50 T > 64 2
51 C > 65 2
52 G > 66 2
53 G > 67 2
54 T . 68 4
55 T . 69 4
56 C . 70 4
57 A . 71 4
58 A . 72 4
59 A . 73 4
60 T . 74 4
61 C < 67 2
62 C < 66 2
63 G < 65 2
64 G < 64 2
65 C < 63 2
66 C < 11 2
67 C < 10 2
68 C < 9 2
69 C < 8 2
70 G < 7 2
71 C < 6 2
72 A . 5 2
73 A . 4 8
74 C . 3 8
75 C . 2 8
76 A . 1 8
-1 # # -1 -1
65 MX0311_CAT 77
-1 # # -1 -1
0 C . 5 2
1 G > 6 2
2 C > 7 2
3 G > 8 2
4 G > 9 2
5 G > 10 2
6 G > 11 2
7 T . 12 4
8 G . 13 4
9 G > 16 2
10 A > 17 2
11 G > 18 2
12 C > 19 2
13 A . 20 4
14 G . 21 4
15 C . 22 4
16 C . 23 4
17 T . 23 16
18 G . 24 4
19 G . 25 4
20 T . 26 4
21 A . 27 4
22 G < 19 2
23 C < 18 2
24 T < 17 2
25 C < 16 2
26 G . 29 4
27 T > 32 2
28 C > 33 2
29 G > 34 2
30 G > 35 2
31 G > 36 2
32 C . 37 4
33 T . 38 4
34 C . 39 4
35 A . 40 4
36 T . 41 4
37 A . 42 4
38 A . 43 4
39 C < 36 2
40 C < 35 2
41 C < 34 2
42 G < 33 2
43 A < 32 2
44 A . 45 4
45 G . 46 4
-1 - . 59 1
-1 - . 58 1
-1 - . 57 1
-1 - . 56 1
-1 - . 55 1
-1 - . 54 1
-1 - . 53 1
-1 - . 52 1
-1 - . 51 1
-1 - . 50 1
-1 - . 49 1
46 G . 61 4
47 T . 61 16
48 C . 62 4
49 G > 63 2
50 T > 64 2
51 C > 65 2
52 G > 66 2
53 G > 67 2
54 T . 68 4
55 T . 69 4
56 C . 70 4
57 A . 71 4
58 A . 72 4
59 A . 73 4
60 T . 74 4
61 C < 67 2
62 C < 66 2
63 G < 65 2
64 G < 64 2
65 C < 63 2
66 C < 11 2
67 C < 10 2
68 C < 9 2
69 C < 8 2
70 G < 7 2
71 C < 6 2
72 A . 5 2
73 A . 4 8
74 C . 3 8
75 C . 2 8
76 A . 1 8
-1 # # -1 -1
65 MX0312_CAT 77
-1 # # -1 -1
0 C . 5 2
1 G > 6 2
2 C > 7 2
3 G > 8 2
4 G > 9 2
5 A > 10 2
6 G > 11 2
7 T . 12 4
8 A . 13 4
9 G > 16 2
10 A > 17 2
11 G > 18 2
12 C > 19 2
13 A . 20 4
14 G . 21 4
15 T . 22 4
16 C . 23 4
17 C . 23 16
18 G . 24 4
19 G . 25 4
20 T . 26 4
21 A . 27 4
22 G < 19 2
23 C < 18 2
24 T < 17 2
25 C < 16 2
26 G . 29 4
27 T > 32 2
28 T > 33 2
29 G > 34 2
30 G > 35 2
31 G > 36 2
32 C . 37 4
33 T . 38 4
34 C . 39 4
35 A . 40 4
36 T . 41 4
37 A . 42 4
38 A . 43 4
39 C < 36 2
40 C < 35 2
41 C < 34 2
42 A < 33 2
43 A < 32 2
44 A . 45 4
45 G . 46 4
-1 - . 59 1
-1 - . 58 1
-1 - . 57 1
-1 - . 56 1
-1 - . 55 1
-1 - . 54 1
-1 - . 53 1
-1 - . 52 1
-1 - . 51 1
-1 - . 50 1
-1 - . 49 1
46 G . 61 4
47 T . 61 16
48 C . 62 4
49 A > 63 2
50 G > 64 2
51 T > 65 2
52 G > 66 2
53 G > 67 2
54 T . 68 4
55 T . 69 4
56 C . 70 4
57 A . 71 4
58 A . 72 4
59 A . 73 4
60 T . 74 4
61 C < 67 2
62 C < 66 2
63 A < 65 2
64 T < 64 2
65 T < 63 2
66 C < 11 2
67 T < 10 2
68 C < 9 2
69 C < 8 2
70 G < 7 2
71 C < 6 2
72 A . 5 2
73 A . 4 8
74 C . 3 8
75 C . 2 8
76 A . 1 8
-1 # # -1 -1
65 MX0313_CAT 77
-1 # # -1 -1
0 C . 5 2
1 G > 6 2
2 C > 7 2
3 G > 8 2
4 G > 9 2
5 A > 10 2
6 G > 11 2
7 T . 12 4
8 A . 13 4
9 G > 16 2
10 A > 17 2
11 G > 18 2
12 C > 19 2
13 A . 20 4
14 G . 21 4
15 T . 22 4
16 C . 23 4
17 C . 23 16
18 G . 24 4
19 G . 25 4
20 T . 26 4
21 A . 27 4
22 G < 19 2
23 C < 18 2
24 T < 17 2
25 C < 16 2
26 G . 29 4
27 T > 32 2
28 T > 33 2
29 G > 34 2
30 G > 35 2
31 G > 36 2
32 C . 37 4
33 T . 38 4
34 C . 39 4
35 A . 40 4
36 T . 41 4
37 A . 42 4
38 A . 43 4
39 C < 36 2
40 C < 35 2
41 C < 34 2
42 A < 33 2
43 A < 32 2
44 A . 45 4
45 G . 46 4
-1 - . 59 1
-1 - . 58 1
-1 - . 57 1
-1 - . 56 1
-1 - . 55 1
-1 - . 54 1
-1 - . 53 1
-1 - . 52 1
-1 - . 51 1
-1 - . 50 1
-1 - . 49 1
46 G . 61 4
47 T . 61 16
48 C . 62 4
49 A > 63 2
50 G > 64 2
51 T > 65 2
52 G > 66 2
53 G > 67 2
54 T . 68 4
55 T . 69 4
56 C . 70 4
57 A . 71 4
58 A . 72 4
59 A . 73 4
60 T . 74 4
61 C < 67 2
62 C < 66 2
63 A < 65 2
64 T < 64 2
65 T < 63 2
66 C < 11 2
67 T < 10 2
68 C < 9 2
69 C < 8 2
70 G < 7 2
71 C < 6 2
72 A . 5 2
73 A . 4 8
74 C . 3 8
75 C . 2 8
76 A . 1 8
-1 # # -1 -1
65 MX0314_CAT 77
-1 # # -1 -1
0 C . 5 2
1 G > 6 2
2 C > 7 2
3 G > 8 2
4 G > 9 2
5 G > 10 2
6 A > 11 2
7 T . 12 4
8 A . 13 4
9 G > 16 2
10 A > 17 2
11 G > 18 2
12 C > 19 2
13 A . 20 4
14 G . 21 4
15 T . 22 4
16 C . 23 4
17 C . 23 16
18 G . 24 4
19 G . 25 4
20 T . 26 4
21 A . 27 4
22 G < 19 2
23 C < 18 2
24 T < 17 2
25 C < 16 2
26 G . 29 4
27 T > 32 2
28 C > 33 2
29 G > 34 2
30 G > 35 2
31 G > 36 2
32 C . 37 4
33 T . 38 4
34 C . 39 4
35 A . 40 4
36 T . 41 4
37 A . 42 4
38 A . 43 4
39 C < 36 2
40 C < 35 2
41 C < 34 2
42 G < 33 2
43 A < 32 2
44 A . 45 4
45 G . 46 4
-1 - . 59 1
-1 - . 58 1
-1 - . 57 1
-1 - . 56 1
-1 - . 55 1
-1 - . 54 1
-1 - . 53 1
-1 - . 52 1
-1 - . 51 1
-1 - . 50 1
-1 - . 49 1
46 G . 61 4
47 T . 61 16
48 C . 62 4
49 G > 63 2
50 T > 64 2
51 C > 65 2
52 A > 66 2
53 G > 67 2
54 T . 68 4
55 T . 69 4
56 C . 70 4
57 A . 71 4
58 A . 72 4
59 A . 73 4
60 T . 74 4
61 C < 67 2
62 T < 66 2
63 G < 65 2
64 G < 64 2
65 C < 63 2
66 T < 11 2
67 C < 10 2
68 C < 9 2
69 C < 8 2
70 G < 7 2
71 C < 6 2
72 A . 5 2
73 A . 4 8
74 C . 3 8
75 C . 2 8
76 A . 1 8
-1 # # -1 -1
65 MX0315_CAT 76
-1 # # -1 -1
0 C . 5 2
1 G > 6 2
2 C > 7 2
3 G > 8 2
4 A > 9 2
5 A > 10 2
6 G > 11 2
7 T . 12 4
8 A . 13 4
9 G > 16 2
10 A > 17 2
11 G > 18 2
12 C > 19 2
13 A . 20 4
14 G . 21 4
15 T . 22 4
16 G . 24 4
17 G . 25 4
18 T . 26 4
19 T . 26 16
20 A . 27 4
-1 - . 23 1
21 G < 19 2
22 C < 18 2
23 T < 17 2
24 C < 16 2
25 G . 29 4
26 T > 32 2
27 C > 33 2
28 G > 34 2
29 G > 35 2
30 G > 36 2
31 C . 37 4
32 T . 38 4
33 C . 39 4
34 A . 40 4
35 T . 41 4
36 A . 42 4
37 A . 43 4
38 C < 36 2
39 C < 35 2
40 C < 34 2
41 G < 33 2
42 A < 32 2
43 A . 45 4
44 G . 46 4
-1 - . 59 1
-1 - . 58 1
-1 - . 57 1
-1 - . 56 1
-1 - . 55 1
-1 - . 54 1
-1 - . 53 1
-1 - . 52 1
-1 - . 51 1
-1 - . 50 1
-1 - . 49 1
45 G . 61 4
46 T . 61 16
47 C . 62 4
48 G > 63 2
49 G > 64 2
50 G > 65 2
51 A > 66 2
52 G > 67 2
53 T . 68 4
54 T . 69 4
55 C . 70 4
56 A . 71 4
57 A . 72 4
58 A . 73 4
59 T . 74 4
60 C < 67 2
61 T < 66 2
62 C < 65 2
63 C < 64 2
64 C < 63 2
65 C < 11 2
66 T < 10 2
67 T < 9 2
68 C < 8 2
69 G < 7 2
70 C < 6 2
71 A . 5 2
72 A . 4 8
73 C . 3 8
74 C . 2 8
75 A . 1 8
-1 # # -1 -1
65 MX0316_CAT 76
-1 # # -1 -1
0 C . 5 2
1 G > 6 2
2 C > 7 2
3 G > 8 2
4 A > 9 2
5 A > 10 2
6 G > 11 2
7 T . 12 4
8 A . 13 4
9 G > 16 2
10 A > 17 2
11 G > 18 2
12 C > 19 2
13 A . 20 4
14 G . 21 4
15 T . 22 4
16 G . 24 4
17 G . 25 4
18 T . 26 4
19 T . 26 16
20 A . 27 4
-1 - . 23 1
21 G < 19 2
22 C < 18 2
23 T < 17 2
24 C < 16 2
25 G . 29 4
26 T > 32 2
27 C > 33 2
28 G > 34 2
29 G > 35 2
30 G > 36 2
31 C . 37 4
32 T . 38 4
33 C . 39 4
34 A . 40 4
35 T . 41 4
36 A . 42 4
37 A . 43 4
38 C < 36 2
39 C < 35 2
40 C < 34 2
41 G < 33 2
42 A < 32 2
43 A . 45 4
44 G . 46 4
-1 - . 59 1
-1 - . 58 1
-1 - . 57 1
-1 - . 56 1
-1 - . 55 1
-1 - . 54 1
-1 - . 53 1
-1 - . 52 1
-1 - . 51 1
-1 - . 50 1
-1 - . 49 1
45 G . 61 4
46 T . 61 16
47 C . 62 4
48 G > 63 2
49 G > 64 2
50 G > 65 2
51 A > 66 2
52 G > 67 2
53 T . 68 4
54 T . 69 4
55 C . 70 4
56 A . 71 4
57 A . 72 4
58 A . 73 4
59 T . 74 4
60 C < 67 2
61 T < 66 2
62 C < 65 2
63 C < 64 2
64 C < 63 2
65 C < 11 2
66 T < 10 2
67 T < 9 2
68 C < 8 2
69 G < 7 2
70 C < 6 2
71 A . 5 2
72 A . 4 8
73 C . 3 8
74 C . 2 8
75 A . 1 8
-1 # # -1 -1
65 MX0317_CAT 77
-1 # # -1 -1
0 C . 5 2
1 G > 6 2
2 C > 7 2
3 G > 8 2
4 G > 9 2
5 G > 10 2
6 A > 11 2
7 T . 12 4
8 A . 13 4
9 G > 16 2
10 A > 17 2
11 G > 18 2
12 C > 19 2
13 A . 20 4
14 G . 21 4
15 T . 22 4
16 C . 23 4
17 C . 23 16
18 G . 24 4
19 G . 25 4
20 T . 26 4
21 A . 27 4
22 G < 19 2
23 C < 18 2
24 T < 17 2
25 C < 16 2
26 G . 29 4
27 T > 32 2
28 T > 33 2
29 G > 34 2
30 G > 35 2
31 G > 36 2
32 C . 37 4
33 T . 38 4
34 C . 39 4
35 A . 40 4
36 T . 41 4
37 A . 42 4
38 A . 43 4
39 C < 36 2
40 C < 35 2
41 C < 34 2
42 A < 33 2
43 A < 32 2
44 A . 45 4
45 G . 46 4
-1 - . 59 1
-1 - . 58 1
-1 - . 57 1
-1 - . 56 1
-1 - . 55 1
-1 - . 54 1
-1 - . 53 1
-1 - . 52 1
-1 - . 51 1
-1 - . 50 1
-1 - . 49 1
46 G . 61 4
47 T . 61 16
48 C . 62 4
49 G > 63 2
50 G > 64 2
51 G > 65 2
52 G > 66 2
53 G > 67 2
54 T . 68 4
55 T . 69 4
56 C . 70 4
57 A . 71 4
58 A . 72 4
59 A . 73 4
60 T . 74 4
61 C < 67 2
62 C < 66 2
63 C < 65 2
64 T < 64 2
65 C < 63 2
66 T < 11 2
67 C < 10 2
68 C < 9 2
69 C < 8 2
70 G < 7 2
71 C < 6 2
72 A . 5 2
73 A . 4 8
74 C . 3 8
75 C . 2 8
76 A . 1 8
-1 # # -1 -1
65 MX0318_CAT 77
-1 # # -1 -1
0 C . 5 2
1 G > 6 2
2 C > 7 2
3 G > 8 2
4 G > 9 2
5 G > 10 2
6 G > 11 2
7 T . 12 4
8 A . 13 4
9 G > 16 2
10 A > 17 2
11 G > 18 2
12 C > 19 2
13 A . 20 4
14 G . 21 4
15 T . 22 4
16 C . 23 4
17 T . 23 16
18 G . 24 4
19 G . 25 4
20 C . 26 4
21 A . 27 4
22 G < 19 2
23 C < 18 2
24 T < 17 2
25 C < 16 2
26 G . 29 4
27 T > 32 2
28 C > 33 2
29 G > 34 2
30 G > 35 2
31 G > 36 2
32 C . 37 4
33 T . 38 4
34 C . 39 4
35 A . 40 4
36 T . 41 4
37 A . 42 4
38 A . 43 4
39 C < 36 2
40 C < 35 2
41 C < 34 2
42 G < 33 2
43 A < 32 2
44 A . 45 4
45 G . 46 4
-1 - . 59 1
-1 - . 58 1
-1 - . 57 1
-1 - . 56 1
-1 - . 55 1
-1 - . 54 1
-1 - . 53 1
-1 - . 52 1
-1 - . 51 1
-1 - . 50 1
-1 - . 49 1
46 G . 61 4
47 T . 61 16
48 C . 62 4
49 G > 63 2
50 T > 64 2
51 A > 65 2
52 A > 66 2
53 G > 67 2
54 T . 68 4
55 T . 69 4
56 C . 70 4
57 A . 71 4
58 A . 72 4
59 A . 73 4
60 T . 74 4
61 C < 67 2
62 T < 66 2
63 T < 65 2
64 A < 64 2
65 C < 63 2
66 C < 11 2
67 C < 10 2
68 C < 9 2
69 C < 8 2
70 G < 7 2
71 C < 6 2
72 C . 5 2
73 A . 4 8
74 C . 3 8
75 C . 2 8
76 A . 1 8
-1 # # -1 -1
65 MX0319_CAT 77
-1 # # -1 -1
0 C . 5 2
1 G > 6 2
2 C > 7 2
3 G > 8 2
4 G > 9 2
5 G > 10 2
6 A > 11 2
7 T . 12 4
8 G . 13 4
9 G > 16 2
10 A > 17 2
11 G > 18 2
12 C > 19 2
13 A . 20 4
14 G . 21 4
15 C . 22 4
16 T . 23 4
17 T . 23 16
18 G . 24 4
19 G . 25 4
20 T . 26 4
21 A . 27 4
22 G < 19 2
23 C < 18 2
24 T < 17 2
25 C < 16 2
26 G . 29 4
27 T > 32 2
28 C > 33 2
29 G > 34 2
30 G > 35 2
31 G > 36 2
32 C . 37 4
33 T . 38 4
34 C . 39 4
35 A . 40 4
36 T . 41 4
37 A . 42 4
38 A . 43 4
39 C < 36 2
40 C < 35 2
41 C < 34 2
42 G < 33 2
43 A < 32 2
44 A . 45 4
45 G . 46 4
-1 - . 59 1
-1 - . 58 1
-1 - . 57 1
-1 - . 56 1
-1 - . 55 1
-1 - . 54 1
-1 - . 53 1
-1 - . 52 1
-1 - . 51 1
-1 - . 50 1
-1 - . 49 1
46 G . 61 4
47 T . 61 16
48 C . 62 4
49 G > 63 2
50 T > 64 2
51 T > 65 2
52 G > 66 2
53 G > 67 2
54 T . 68 4
55 T . 69 4
56 C . 70 4
57 A . 71 4
58 A . 72 4
59 A . 73 4
60 T . 74 4
61 C < 67 2
62 C < 66 2
63 A < 65 2
64 G < 64 2
65 C < 63 2
66 T < 11 2
67 C < 10 2
68 C < 9 2
69 C < 8 2
70 G < 7 2
71 C < 6 2
72 A . 5 2
73 A . 4 8
74 C . 3 8
75 C . 2 8
76 A . 1 8
-1 # # -1 -1
65 MX0320_CAT 77
-1 # # -1 -1
0 C . 5 2
1 G > 6 2
2 C > 7 2
3 G > 8 2
4 G > 9 2
5 G > 10 2
6 G > 11 2
7 T . 12 4
8 G . 13 4
9 G > 16 2
10 A > 17 2
11 G > 18 2
12 C > 19 2
13 A . 20 4
14 G . 21 4
15 C . 22 4
16 T . 23 4
17 T . 23 16
18 G . 24 4
19 G . 25 4
20 T . 26 4
21 A . 27 4
22 G < 19 2
23 C < 18 2
24 T < 17 2
25 C < 16 2
26 G . 29 4
27 T > 32 2
28 C > 33 2
29 G > 34 2
30 G > 35 2
31 G > 36 2
32 C . 37 4
33 T . 38 4
34 C . 39 4
35 A . 40 4
36 T . 41 4
37 A . 42 4
38 A . 43 4
39 C < 36 2
40 C < 35 2
41 C < 34 2
42 G < 33 2
43 A < 32 2
44 A . 45 4
45 G . 46 4
-1 - . 59 1
-1 - . 58 1
-1 - . 57 1
-1 - . 56 1
-1 - . 55 1
-1 - . 54 1
-1 - . 53 1
-1 - . 52 1
-1 - . 51 1
-1 - . 50 1
-1 - . 49 1
46 G . 61 4
47 T . 61 16
48 C . 62 4
49 G > 63 2
50 T > 64 2
51 C > 65 2
52 G > 66 2
53 G > 67 2
54 T . 68 4
55 T . 69 4
56 C . 70 4
57 A . 71 4
58 A . 72 4
59 A . 73 4
60 T . 74 4
61 C < 67 2
62 C < 66 2
63 G < 65 2
64 G < 64 2
65 C < 63 2
66 C < 11 2
67 C < 10 2
68 C < 9 2
69 C < 8 2
70 G < 7 2
71 C < 6 2
72 A . 5 2
73 A . 4 8
74 C . 3 8
75 C . 2 8
76 A . 1 8
-1 # # -1 -1
65 MX0321_CAT 77
-1 # # -1 -1
0 C . 5 2
1 G > 6 2
2 C > 7 2
3 G > 8 2
4 G > 9 2
5 G > 10 2
6 G > 11 2
7 T . 12 4
8 G . 13 4
9 G > 16 2
10 A > 17 2
11 G > 18 2
12 C > 19 2
13 A . 20 4
14 G . 21 4
15 C . 22 4
16 T . 23 4
17 T . 23 16
18 G . 24 4
19 G . 25 4
20 T . 26 4
21 A . 27 4
22 G < 19 2
23 C < 18 2
24 T < 17 2
25 C < 16 2
26 G . 29 4
27 T > 32 2
28 C > 33 2
29 G > 34 2
30 G > 35 2
31 G > 36 2
32 C . 37 4
33 T . 38 4
34 C . 39 4
35 A . 40 4
36 T . 41 4
37 A . 42 4
38 A . 43 4
39 C < 36 2
40 C < 35 2
41 C < 34 2
42 G < 33 2
43 A < 32 2
44 A . 45 4
45 G . 46 4
-1 - . 59 1
-1 - . 58 1
-1 - . 57 1
-1 - . 56 1
-1 - . 55 1
-1 - . 54 1
-1 - . 53 1
-1 - . 52 1
-1 - . 51 1
-1 - . 50 1
-1 - . 49 1
46 G . 61 4
47 T . 61 16
48 C . 62 4
49 G > 63 2
50 T > 64 2
51 C > 65 2
52 G > 66 2
53 G > 67 2
54 T . 68 4
55 T . 69 4
56 C . 70 4
57 A . 71 4
58 A . 72 4
59 A . 73 4
60 T . 74 4
61 C < 67 2
62 C < 66 2
63 G < 65 2
64 G < 64 2
65 C < 63 2
66 C < 11 2
67 C < 10 2
68 C < 9 2
69 C < 8 2
70 G < 7 2
71 C < 6 2
72 A . 5 2
73 A . 4 8
74 C . 3 8
75 C . 2 8
76 A . 1 8
-1 # # -1 -1
65 MX0322_CAT 77
-1 # # -1 -1
0 C . 5 2
1 G > 6 2
2 C > 7 2
3 G > 8 2
4 G > 9 2
5 G > 10 2
6 A > 11 2
7 T . 12 4
8 G . 13 4
9 G > 16 2
10 A > 17 2
11 G > 18 2
12 C > 19 2
13 A . 20 4
14 G . 21 4
15 C . 22 4
16 A . 23 4
17 T . 23 16
18 G . 24 4
19 G . 25 4
20 T . 26 4
21 A . 27 4
22 G < 19 2
23 C < 18 2
24 T < 17 2
25 C < 16 2
26 G . 29 4
27 T > 32 2
28 C > 33 2
29 G > 34 2
30 G > 35 2
31 G > 36 2
32 C . 37 4
33 T . 38 4
34 C . 39 4
35 A . 40 4
36 T . 41 4
37 A . 42 4
38 A . 43 4
39 C < 36 2
40 C < 35 2
41 C < 34 2
42 G < 33 2
43 A < 32 2
44 A . 45 4
45 G . 46 4
-1 - . 59 1
-1 - . 58 1
-1 - . 57 1
-1 - . 56 1
-1 - . 55 1
-1 - . 54 1
-1 - . 53 1
-1 - . 52 1
-1 - . 51 1
-1 - . 50 1
-1 - . 49 1
46 G . 61 4
47 T . 61 16
48 C . 62 4
49 G > 63 2
50 T > 64 2
51 C > 65 2
52 G > 66 2
53 G > 67 2
54 T . 68 4
55 T . 69 4
56 C . 70 4
57 A . 71 4
58 A . 72 4
59 A . 73 4
60 T . 74 4
61 C < 67 2
62 C < 66 2
63 G < 65 2
64 G < 64 2
65 C < 63 2
66 T < 11 2
67 C < 10 2
68 C < 9 2
69 C < 8 2
70 G < 7 2
71 C < 6 2
72 A . 5 2
73 A . 4 8
74 C . 3 8
75 C . 2 8
76 A . 1 8
-1 # # -1 -1
65 MX0323_CAT 77
-1 # # -1 -1
0 C . 5 2
1 G > 6 2
2 C > 7 2
3 G > 8 2
4 G > 9 2
5 G > 10 2
6 A > 11 2
7 T . 12 4
8 G . 13 4
9 G > 16 2
10 A > 17 2
11 G > 18 2
12 C > 19 2
13 A . 20 4
14 G . 21 4
15 C . 22 4
16 A . 23 4
17 T . 23 16
18 G . 24 4
19 G . 25 4
20 T . 26 4
21 A . 27 4
22 G < 19 2
23 C < 18 2
24 T < 17 2
25 C < 16 2
26 G . 29 4
27 T > 32 2
28 C > 33 2
29 G > 34 2
30 G > 35 2
31 G > 36 2
32 C . 37 4
33 T . 38 4
34 C . 39 4
35 A . 40 4
36 T . 41 4
37 A . 42 4
38 A . 43 4
39 C < 36 2
40 C < 35 2
41 C < 34 2
42 G < 33 2
43 A < 32 2
44 A . 45 4
45 G . 46 4
-1 - . 59 1
-1 - . 58 1
-1 - . 57 1
-1 - . 56 1
-1 - . 55 1
-1 - . 54 1
-1 - . 53 1
-1 - . 52 1
-1 - . 51 1
-1 - . 50 1
-1 - . 49 1
46 G . 61 4
47 T . 61 16
48 C . 62 4
49 G > 63 2
50 T > 64 2
51 C > 65 2
52 G > 66 2
53 G > 67 2
54 T . 68 4
55 T . 69 4
56 C . 70 4
57 A . 71 4
58 A . 72 4
59 A . 73 4
60 T . 74 4
61 C < 67 2
62 C < 66 2
63 G < 65 2
64 G < 64 2
65 C < 63 2
66 T < 11 2
67 C < 10 2
68 C < 9 2
69 C < 8 2
70 G < 7 2
71 C < 6 2
72 A . 5 2
73 A . 4 8
74 C . 3 8
75 C . 2 8
76 A . 1 8
-1 # # -1 -1
65 MX0324_CAT 77
-1 # # -1 -1
0 C . 5 2
1 G > 6 2
2 C > 7 2
3 G > 8 2
4 G > 9 2
5 G > 10 2
6 G > 11 2
7 T . 12 4
8 G . 13 4
9 G > 16 2
10 A > 17 2
11 G > 18 2
12 C > 19 2
13 A . 20 4
14 G . 21 4
15 C . 22 4
16 T . 23 4
17 T . 23 16
18 G . 24 4
19 G . 25 4
20 T . 26 4
21 A . 27 4
22 G < 19 2
23 C < 18 2
24 T < 17 2
25 C < 16 2
26 G . 29 4
27 T > 32 2
28 C > 33 2
29 G > 34 2
30 G > 35 2
31 G > 36 2
32 C . 37 4
33 T . 38 4
34 C . 39 4
35 A . 40 4
36 T . 41 4
37 A . 42 4
38 A . 43 4
39 C < 36 2
40 C < 35 2
41 C < 34 2
42 G < 33 2
43 A < 32 2
44 A . 45 4
45 G . 46 4
-1 - . 59 1
-1 - . 58 1
-1 - . 57 1
-1 - . 56 1
-1 - . 55 1
-1 - . 54 1
-1 - . 53 1
-1 - . 52 1
-1 - . 51 1
-1 - . 50 1
-1 - . 49 1
46 G . 61 4
47 T . 61 16
48 C . 62 4
49 G > 63 2
50 T > 64 2
51 T > 65 2
52 G > 66 2
53 G > 67 2
54 T . 68 4
55 T . 69 4
56 C . 70 4
57 A . 71 4
58 A . 72 4
59 A . 73 4
60 T . 74 4
61 C < 67 2
62 C < 66 2
63 A < 65 2
64 G < 64 2
65 C < 63 2
66 C < 11 2
67 C < 10 2
68 C < 9 2
69 C < 8 2
70 G < 7 2
71 C < 6 2
72 A . 5 2
73 A . 4 8
74 C . 3 8
75 C . 2 8
76 A . 1 8
-1 # # -1 -1
65 MX0325_CAT 77
-1 # # -1 -1
0 C . 5 2
1 G > 6 2
2 C > 7 2
3 G > 8 2
4 G > 9 2
5 G > 10 2
6 A > 11 2
7 T . 12 4
8 G . 13 4
9 G > 16 2
10 A > 17 2
11 G > 18 2
12 C > 19 2
13 A . 20 4
14 G . 21 4
15 C . 22 4
16 T . 23 4
17 T . 23 16
18 G . 24 4
19 G . 25 4
20 T . 26 4
21 A . 27 4
22 G < 19 2
23 C < 18 2
24 T < 17 2
25 C < 16 2
26 G . 29 4
27 T > 32 2
28 C > 33 2
29 G > 34 2
30 G > 35 2
31 G > 36 2
32 C . 37 4
33 T . 38 4
34 C . 39 4
35 A . 40 4
36 T . 41 4
37 A . 42 4
38 A . 43 4
39 C < 36 2
40 C < 35 2
41 C < 34 2
42 G < 33 2
43 A < 32 2
44 A . 45 4
45 G . 46 4
-1 - . 59 1
-1 - . 58 1
-1 - . 57 1
-1 - . 56 1
-1 - . 55 1
-1 - . 54 1
-1 - . 53 1
-1 - . 52 1
-1 - . 51 1
-1 - . 50 1
-1 - . 49 1
46 G . 61 4
47 T . 61 16
48 C . 62 4
49 G > 63 2
50 T > 64 2
51 A > 65 2
52 G > 66 2
53 G > 67 2
54 T . 68 4
55 T . 69 4
56 C . 70 4
57 A . 71 4
58 A . 72 4
59 A . 73 4
60 T . 74 4
61 C < 67 2
62 C < 66 2
63 T < 65 2
64 G < 64 2
65 C < 63 2
66 T < 11 2
67 C < 10 2
68 C < 9 2
69 C < 8 2
70 G < 7 2
71 C < 6 2
72 A . 5 2
73 A . 4 8
74 C . 3 8
75 C . 2 8
76 A . 1 8
-1 # # -1 -1
65 MX0326_CAT 77
-1 # # -1 -1
0 C . 5 2
1 G > 6 2
2 C > 7 2
3 G > 8 2
4 G > 9 2
5 G > 10 2
6 A > 11 2
7 T . 12 4
8 G . 13 4
9 G > 16 2
10 A > 17 2
11 G > 18 2
12 C > 19 2
13 A . 20 4
14 G . 21 4
15 C . 22 4
16 T . 23 4
17 T . 23 16
18 G . 24 4
19 G . 25 4
20 T . 26 4
21 A . 27 4
22 G < 19 2
23 C < 18 2
24 T < 17 2
25 C < 16 2
26 G . 29 4
27 T > 32 2
28 C > 33 2
29 G > 34 2
30 G > 35 2
31 G > 36 2
32 C . 37 4
33 T . 38 4
34 C . 39 4
35 A . 40 4
36 T . 41 4
37 A . 42 4
38 A . 43 4
39 C < 36 2
40 C < 35 2
41 C < 34 2
42 G < 33 2
43 A < 32 2
44 A . 45 4
45 G . 46 4
-1 - . 59 1
-1 - . 58 1
-1 - . 57 1
-1 - . 56 1
-1 - . 55 1
-1 - . 54 1
-1 - . 53 1
-1 - . 52 1
-1 - . 51 1
-1 - . 50 1
-1 - . 49 1
46 G . 61 4
47 T . 61 16
48 C . 62 4
49 G > 63 2
50 T > 64 2
51 C > 65 2
52 G > 66 2
53 G > 67 2
54 T . 68 4
55 T . 69 4
56 C . 70 4
57 A . 71 4
58 A . 72 4
59 A . 73 4
60 T . 74 4
61 C < 67 2
62 C < 66 2
63 G < 65 2
64 G < 64 2
65 C < 63 2
66 T < 11 2
67 C < 10 2
68 C < 9 2
69 C < 8 2
70 G < 7 2
71 C < 6 2
72 A . 5 2
73 A . 4 8
74 C . 3 8
75 C . 2 8
76 A . 1 8
-1 # # -1 -1
65 MX0327_CAT 77
-1 # # -1 -1
0 C . 5 2
1 G > 6 2
2 C > 7 2
3 G > 8 2
4 G > 9 2
5 G > 10 2
6 A > 11 2
7 T . 12 4
8 G . 13 4
9 G > 16 2
10 A > 17 2
11 G > 18 2
12 C > 19 2
13 A . 20 4
14 G . 21 4
15 C . 22 4
16 T . 23 4
17 T . 23 16
18 G . 24 4
19 G . 25 4
20 T . 26 4
21 A . 27 4
22 G < 19 2
23 C < 18 2
24 T < 17 2
25 C < 16 2
26 G . 29 4
27 T > 32 2
28 C > 33 2
29 G > 34 2
30 G > 35 2
31 G > 36 2
32 C . 37 4
33 T . 38 4
34 C . 39 4
35 A . 40 4
36 T . 41 4
37 A . 42 4
38 A . 43 4
39 C < 36 2
40 C < 35 2
41 C < 34 2
42 G < 33 2
43 A < 32 2
44 A . 45 4
45 G . 46 4
-1 - . 59 1
-1 - . 58 1
-1 - . 57 1
-1 - . 56 1
-1 - . 55 1
-1 - . 54 1
-1 - . 53 1
-1 - . 52 1
-1 - . 51 1
-1 - . 50 1
-1 - . 49 1
46 G . 61 4
47 T . 61 16
48 C . 62 4
49 G > 63 2
50 T > 64 2
51 A > 65 2
52 G > 66 2
53 G > 67 2
54 T . 68 4
55 T . 69 4
56 C . 70 4
57 A . 71 4
58 A . 72 4
59 A . 73 4
60 T . 74 4
61 C < 67 2
62 C < 66 2
63 T < 65 2
64 G < 64 2
65 C < 63 2
66 T < 11 2
67 C < 10 2
68 C < 9 2
69 C < 8 2
70 G < 7 2
71 C < 6 2
72 A . 5 2
73 A . 4 8
74 C . 3 8
75 C . 2 8
76 A . 1 8
-1 # # -1 -1
65 MX0328_CAT 77
-1 # # -1 -1
0 C . 5 2
1 G > 6 2
2 C > 7 2
3 G > 8 2
4 G > 9 2
5 G > 10 2
6 G > 11 2
7 T . 12 4
8 G . 13 4
9 G > 16 2
10 A > 17 2
11 G > 18 2
12 C > 19 2
13 A . 20 4
14 G . 21 4
15 C . 22 4
16 T . 23 4
17 T . 23 16
18 G . 24 4
19 G . 25 4
20 T . 26 4
21 A . 27 4
22 G < 19 2
23 C < 18 2
24 T < 17 2
25 C < 16 2
26 G . 29 4
27 T > 32 2
28 C > 33 2
29 G > 34 2
30 G > 35 2
31 G > 36 2
32 C . 37 4
33 T . 38 4
34 C . 39 4
35 A . 40 4
36 T . 41 4
37 A . 42 4
38 A . 43 4
39 C < 36 2
40 C < 35 2
41 C < 34 2
42 G < 33 2
43 A < 32 2
44 A . 45 4
45 G . 46 4
-1 - . 59 1
-1 - . 58 1
-1 - . 57 1
-1 - . 56 1
-1 - . 55 1
-1 - . 54 1
-1 - . 53 1
-1 - . 52 1
-1 - . 51 1
-1 - . 50 1
-1 - . 49 1
46 G . 61 4
47 T . 61 16
48 C . 62 4
49 G > 63 2
50 T > 64 2
51 T > 65 2
52 G > 66 2
53 G > 67 2
54 T . 68 4
55 T . 69 4
56 C . 70 4
57 A . 71 4
58 A . 72 4
59 A . 73 4
60 T . 74 4
61 C < 67 2
62 C < 66 2
63 G < 65 2
64 G < 64 2
65 C < 63 2
66 C < 11 2
67 C < 10 2
68 C < 9 2
69 C < 8 2
70 G < 7 2
71 C < 6 2
72 A . 5 2
73 A . 4 8
74 C . 3 8
75 C . 2 8
76 A . 1 8
-1 # # -1 -1
65 MX0329_CAT 77
-1 # # -1 -1
0 C . 5 2
1 G > 6 2
2 C > 7 2
3 G > 8 2
4 G > 9 2
5 G > 10 2
6 A > 11 2
7 T . 12 4
8 G . 13 4
9 G > 16 2
10 A > 17 2
11 G > 18 2
12 C > 19 2
13 A . 20 4
14 G . 21 4
15 C . 22 4
16 T . 23 4
17 T . 23 16
18 G . 24 4
19 G . 25 4
20 T . 26 4
21 A . 27 4
22 G < 19 2
23 C < 18 2
24 T < 17 2
25 C < 16 2
26 G . 29 4
27 T > 32 2
28 C > 33 2
29 G > 34 2
30 G > 35 2
31 G > 36 2
32 C . 37 4
33 T . 38 4
34 C . 39 4
35 A . 40 4
36 T . 41 4
37 A . 42 4
38 A . 43 4
39 C < 36 2
40 C < 35 2
41 C < 34 2
42 G < 33 2
43 A < 32 2
44 A . 45 4
45 G . 46 4
-1 - . 59 1
-1 - . 58 1
-1 - . 57 1
-1 - . 56 1
-1 - . 55 1
-1 - . 54 1
-1 - . 53 1
-1 - . 52 1
-1 - . 51 1
-1 - . 50 1
-1 - . 49 1
46 G . 61 4
47 T . 61 16
48 C . 62 4
49 G > 63 2
50 T > 64 2
51 A > 65 2
52 G > 66 2
53 G > 67 2
54 T . 68 4
55 T . 69 4
56 C . 70 4
57 A . 71 4
58 A . 72 4
59 A . 73 4
60 T . 74 4
61 C < 67 2
62 C < 66 2
63 T < 65 2
64 G < 64 2
65 C < 63 2
66 T < 11 2
67 C < 10 2
68 C < 9 2
69 C < 8 2
70 G < 7 2
71 C < 6 2
72 A . 5 2
73 A . 4 8
74 C . 3 8
75 C . 2 8
76 A . 1 8
-1 # # -1 -1
65 MX0330_CAT 77
-1 # # -1 -1
0 C . 5 2
1 G > 6 2
2 C > 7 2
3 G > 8 2
4 G > 9 2
5 G > 10 2
6 A > 11 2
7 T . 12 4
8 G . 13 4
9 G > 16 2
10 A > 17 2
11 G > 18 2
12 C > 19 2
13 A . 20 4
14 G . 21 4
15 T . 22 4
16 C . 23 4
17 T . 23 16
18 G . 24 4
19 G . 25 4
20 T . 26 4
21 A . 27 4
22 G < 19 2
23 C < 18 2
24 T < 17 2
25 C < 16 2
26 G . 29 4
27 T > 32 2
28 C > 33 2
29 G > 34 2
30 G > 35 2
31 G > 36 2
32 C . 37 4
33 T . 38 4
34 C . 39 4
35 A . 40 4
36 T . 41 4
37 A . 42 4
38 A . 43 4
39 C < 36 2
40 C < 35 2
41 C < 34 2
42 G < 33 2
43 A < 32 2
44 A . 45 4
45 G . 46 4
-1 - . 59 1
-1 - . 58 1
-1 - . 57 1
-1 - . 56 1
-1 - . 55 1
-1 - . 54 1
-1 - . 53 1
-1 - . 52 1
-1 - . 51 1
-1 - . 50 1
-1 - . 49 1
46 G . 61 4
47 T . 61 16
48 C . 62 4
49 G > 63 2
50 T > 64 2
51 C > 65 2
52 G > 66 2
53 G > 67 2
54 T . 68 4
55 T . 69 4
56 C . 70 4
57 A . 71 4
58 A . 72 4
59 A . 73 4
60 T . 74 4
61 C < 67 2
62 C < 66 2
63 G < 65 2
64 G < 64 2
65 C < 63 2
66 T < 11 2
67 C < 10 2
68 C < 9 2
69 C < 8 2
70 G < 7 2
71 C < 6 2
72 A . 5 2
73 A . 4 8
74 C . 3 8
75 C . 2 8
76 A . 1 8
-1 # # -1 -1
65 MX0331_CAT 77
-1 # # -1 -1
0 C . 5 2
1 G > 6 2
2 C > 7 2
3 G > 8 2
4 G > 9 2
5 G > 10 2
6 A > 11 2
7 T . 12 4
8 G . 13 4
9 G > 16 2
10 A > 17 2
11 G > 18 2
12 C > 19 2
13 A . 20 4
14 G . 21 4
15 T . 22 4
16 C . 23 4
17 T . 23 16
18 G . 24 4
19 G . 25 4
20 T . 26 4
21 A . 27 4
22 G < 19 2
23 C < 18 2
24 T < 17 2
25 C < 16 2
26 G . 29 4
27 T > 32 2
28 C > 33 2
29 G > 34 2
30 G > 35 2
31 G > 36 2
32 C . 37 4
33 T . 38 4
34 C . 39 4
35 A . 40 4
36 T . 41 4
37 A . 42 4
38 A . 43 4
39 C < 36 2
40 C < 35 2
41 C < 34 2
42 G < 33 2
43 A < 32 2
44 A . 45 4
45 G . 46 4
-1 - . 59 1
-1 - . 58 1
-1 - . 57 1
-1 - . 56 1
-1 - . 55 1
-1 - . 54 1
-1 - . 53 1
-1 - . 52 1
-1 - . 51 1
-1 - . 50 1
-1 - . 49 1
46 G . 61 4
47 T . 61 16
48 C . 62 4
49 G > 63 2
50 T > 64 2
51 C > 65 2
52 G > 66 2
53 G > 67 2
54 T . 68 4
55 T . 69 4
56 C . 70 4
57 A . 71 4
58 A . 72 4
59 A . 73 4
60 T . 74 4
61 C < 67 2
62 C < 66 2
63 G < 65 2
64 G < 64 2
65 C < 63 2
66 T < 11 2
67 C < 10 2
68 C < 9 2
69 C < 8 2
70 G < 7 2
71 C < 6 2
72 A . 5 2
73 A . 4 8
74 C . 3 8
75 C . 2 8
76 A . 1 8
-1 # # -1 -1
65 MX0332_CAT 77
-1 # # -1 -1
0 C . 5 2
1 G > 6 2
2 C > 7 2
3 G > 8 2
4 G > 9 2
5 G > 10 2
6 A > 11 2
7 T . 12 4
8 G . 13 4
9 G > 16 2
10 A > 17 2
11 G > 18 2
12 C > 19 2
13 A . 20 4
14 G . 21 4
15 T . 22 4
16 C . 23 4
17 T . 23 16
18 G . 24 4
19 G . 25 4
20 T . 26 4
21 A . 27 4
22 G < 19 2
23 C < 18 2
24 T < 17 2
25 C < 16 2
26 G . 29 4
27 T > 32 2
28 C > 33 2
29 G > 34 2
30 G > 35 2
31 G > 36 2
32 C . 37 4
33 T . 38 4
34 C . 39 4
35 A . 40 4
36 T . 41 4
37 A . 42 4
38 A . 43 4
39 C < 36 2
40 C < 35 2
41 C < 34 2
42 G < 33 2
43 A < 32 2
44 A . 45 4
45 G . 46 4
-1 - . 59 1
-1 - . 58 1
-1 - . 57 1
-1 - . 56 1
-1 - . 55 1
-1 - . 54 1
-1 - . 53 1
-1 - . 52 1
-1 - . 51 1
-1 - . 50 1
-1 - . 49 1
46 G . 61 4
47 T . 61 16
48 C . 62 4
49 G > 63 2
50 T > 64 2
51 C > 65 2
52 G > 66 2
53 G > 67 2
54 T . 68 4
55 T . 69 4
56 C . 70 4
57 A . 71 4
58 A . 72 4
59 A . 73 4
60 T . 74 4
61 C < 67 2
62 C < 66 2
63 G < 65 2
64 G < 64 2
65 C < 63 2
66 T < 11 2
67 C < 10 2
68 C < 9 2
69 C < 8 2
70 G < 7 2
71 C < 6 2
72 A . 5 2
73 A . 4 8
74 C . 3 8
75 C . 2 8
76 A . 1 8
-1 # # -1 -1
65 MX0333_CAT 77
-1 # # -1 -1
0 C . 5 2
1 G > 6 2
2 C > 7 2
3 G > 8 2
4 G > 9 2
5 G > 10 2
6 G > 11 2
7 T . 12 4
8 G . 13 4
9 G > 16 2
10 A > 17 2
11 G > 18 2
12 C > 19 2
13 A . 20 4
14 G . 21 4
15 T . 22 4
16 T . 23 4
17 T . 23 16
18 G . 24 4
19 G . 25 4
20 T . 26 4
21 A . 27 4
22 G < 19 2
23 C < 18 2
24 T < 17 2
25 C < 16 2
26 G . 29 4
27 T > 32 2
28 C > 33 2
29 G > 34 2
30 G > 35 2
31 G > 36 2
32 C . 37 4
33 T . 38 4
34 C . 39 4
35 A . 40 4
36 T . 41 4
37 A . 42 4
38 A . 43 4
39 C < 36 2
40 C < 35 2
41 C < 34 2
42 G < 33 2
43 A < 32 2
44 A . 45 4
45 G . 46 4
-1 - . 59 1
-1 - . 58 1
-1 - . 57 1
-1 - . 56 1
-1 - . 55 1
-1 - . 54 1
-1 - . 53 1
-1 - . 52 1
-1 - . 51 1
-1 - . 50 1
-1 - . 49 1
46 G . 61 4
47 T . 61 16
48 C . 62 4
49 G > 63 2
50 T > 64 2
51 T > 65 2
52 G > 66 2
53 G > 67 2
54 T . 68 4
55 T . 69 4
56 C . 70 4
57 A . 71 4
58 A . 72 4
59 A . 73 4
60 T . 74 4
61 C < 67 2
62 C < 66 2
63 A < 65 2
64 G < 64 2
65 C < 63 2
66 C < 11 2
67 C < 10 2
68 C < 9 2
69 C < 8 2
70 G < 7 2
71 C < 6 2
72 A . 5 2
73 A . 4 8
74 C . 3 8
75 C . 2 8
76 A . 1 8
-1 # # -1 -1
65 MX0334_CAT 77
-1 # # -1 -1
0 C . 5 2
1 G > 6 2
2 C > 7 2
3 G > 8 2
4 G > 9 2
5 G > 10 2
6 A > 11 2
7 T . 12 4
8 G . 13 4
9 G > 16 2
10 A > 17 2
11 G > 18 2
12 C > 19 2
13 A . 20 4
14 G . 21 4
15 T . 22 4
16 C . 23 4
17 T . 23 16
18 G . 24 4
19 G . 25 4
20 T . 26 4
21 A . 27 4
22 G < 19 2
23 C < 18 2
24 T < 17 2
25 C < 16 2
26 G . 29 4
27 T > 32 2
28 C > 33 2
29 G > 34 2
30 G > 35 2
31 G > 36 2
32 C . 37 4
33 T . 38 4
34 C . 39 4
35 A . 40 4
36 T . 41 4
37 A . 42 4
38 A . 43 4
39 C < 36 2
40 C < 35 2
41 C < 34 2
42 G < 33 2
43 A < 32 2
44 A . 45 4
45 G . 46 4
-1 - . 59 1
-1 - . 58 1
-1 - . 57 1
-1 - . 56 1
-1 - . 55 1
-1 - . 54 1
-1 - . 53 1
-1 - . 52 1
-1 - . 51 1
-1 - . 50 1
-1 - . 49 1
46 G . 61 4
47 T . 61 16
48 C . 62 4
49 G > 63 2
50 T > 64 2
51 C > 65 2
52 G > 66 2
53 G > 67 2
54 T . 68 4
55 T . 69 4
56 C . 70 4
57 A . 71 4
58 A . 72 4
59 A . 73 4
60 T . 74 4
61 C < 67 2
62 C < 66 2
63 G < 65 2
64 G < 64 2
65 C < 63 2
66 T < 11 2
67 C < 10 2
68 C < 9 2
69 C < 8 2
70 G < 7 2
71 C < 6 2
72 A . 5 2
73 A . 4 8
74 C . 3 8
75 C . 2 8
76 A . 1 8
-1 # # -1 -1
65 MX0335_CAT 77
-1 # # -1 -1
0 C . 5 2
1 G > 6 2
2 C > 7 2
3 G > 8 2
4 G > 9 2
5 G > 10 2
6 A > 11 2
7 T . 12 4
8 G . 13 4
9 G > 16 2
10 A > 17 2
11 G > 18 2
12 C > 19 2
13 A . 20 4
14 G . 21 4
15 T . 22 4
16 C . 23 4
17 T . 23 16
18 G . 24 4
19 G . 25 4
20 T . 26 4
21 A . 27 4
22 G < 19 2
23 C < 18 2
24 T < 17 2
25 C < 16 2
26 G . 29 4
27 T > 32 2
28 C > 33 2
29 G > 34 2
30 G > 35 2
31 G > 36 2
32 C . 37 4
33 T . 38 4
34 C . 39 4
35 A . 40 4
36 T . 41 4
37 A . 42 4
38 A . 43 4
39 C < 36 2
40 C < 35 2
41 C < 34 2
42 G < 33 2
43 A < 32 2
44 A . 45 4
45 G . 46 4
-1 - . 59 1
-1 - . 58 1
-1 - . 57 1
-1 - . 56 1
-1 - . 55 1
-1 - . 54 1
-1 - . 53 1
-1 - . 52 1
-1 - . 51 1
-1 - . 50 1
-1 - . 49 1
46 G . 61 4
47 T . 61 16
48 C . 62 4
49 G > 63 2
50 T > 64 2
51 C > 65 2
52 G > 66 2
53 G > 67 2
54 T . 68 4
55 T . 69 4
56 C . 70 4
57 A . 71 4
58 A . 72 4
59 A . 73 4
60 T . 74 4
61 C < 67 2
62 C < 66 2
63 G < 65 2
64 G < 64 2
65 C < 63 2
66 T < 11 2
67 C < 10 2
68 C < 9 2
69 C < 8 2
70 G < 7 2
71 C < 6 2
72 A . 5 2
73 A . 4 8
74 C . 3 8
75 C . 2 8
76 A . 1 8
-1 # # -1 -1
65 MX0336_CAT 77
-1 # # -1 -1
0 C . 5 2
1 G > 6 2
2 C > 7 2
3 G > 8 2
4 G > 9 2
5 G > 10 2
6 A > 11 2
7 T . 12 4
8 G . 13 4
9 G > 16 2
10 A > 17 2
11 G > 18 2
12 C > 19 2
13 A . 20 4
14 G . 21 4
15 C . 22 4
16 A . 23 4
17 T . 23 16
18 G . 24 4
19 G . 25 4
20 T . 26 4
21 A . 27 4
22 G < 19 2
23 C < 18 2
24 T < 17 2
25 C < 16 2
26 G . 29 4
27 T > 32 2
28 C > 33 2
29 G > 34 2
30 G > 35 2
31 G > 36 2
32 C . 37 4
33 T . 38 4
34 C . 39 4
35 A . 40 4
36 T . 41 4
37 A . 42 4
38 A . 43 4
39 C < 36 2
40 C < 35 2
41 C < 34 2
42 G < 33 2
43 A < 32 2
44 A . 45 4
45 G . 46 4
-1 - . 59 1
-1 - . 58 1
-1 - . 57 1
-1 - . 56 1
-1 - . 55 1
-1 - . 54 1
-1 - . 53 1
-1 - . 52 1
-1 - . 51 1
-1 - . 50 1
-1 - . 49 1
46 G . 61 4
47 T . 61 16
48 C . 62 4
49 G > 63 2
50 T > 64 2
51 T > 65 2
52 G > 66 2
53 G > 67 2
54 T . 68 4
55 T . 69 4
56 C . 70 4
57 A . 71 4
58 A . 72 4
59 A . 73 4
60 T . 74 4
61 C < 67 2
62 C < 66 2
63 A < 65 2
64 G < 64 2
65 C < 63 2
66 T < 11 2
67 C < 10 2
68 C < 9 2
69 C < 8 2
70 G < 7 2
71 C < 6 2
72 A . 5 2
73 A . 4 8
74 C . 3 8
75 C . 2 8
76 A . 1 8
-1 # # -1 -1
65 MX0337_CAT 77
-1 # # -1 -1
0 C . 5 2
1 G > 6 2
2 C > 7 2
3 G > 8 2
4 G > 9 2
5 G > 10 2
6 A > 11 2
7 T . 12 4
8 G . 13 4
9 G > 16 2
10 A > 17 2
11 G > 18 2
12 C > 19 2
13 A . 20 4
14 G . 21 4
15 C . 22 4
16 A . 23 4
17 T . 23 16
18 G . 24 4
19 G . 25 4
20 T . 26 4
21 A . 27 4
22 G < 19 2
23 C < 18 2
24 T < 17 2
25 C < 16 2
26 G . 29 4
27 T > 32 2
28 C > 33 2
29 G > 34 2
30 G > 35 2
31 G > 36 2
32 C . 37 4
33 T . 38 4
34 C . 39 4
35 A . 40 4
36 T . 41 4
37 A . 42 4
38 A . 43 4
39 C < 36 2
40 C < 35 2
41 C < 34 2
42 G < 33 2
43 A < 32 2
44 A . 45 4
45 G . 46 4
-1 - . 59 1
-1 - . 58 1
-1 - . 57 1
-1 - . 56 1
-1 - . 55 1
-1 - . 54 1
-1 - . 53 1
-1 - . 52 1
-1 - . 51 1
-1 - . 50 1
-1 - . 49 1
46 G . 61 4
47 T . 61 16
48 C . 62 4
49 G > 63 2
50 T > 64 2
51 T > 65 2
52 G > 66 2
53 G > 67 2
54 T . 68 4
55 T . 69 4
56 C . 70 4
57 A . 71 4
58 A . 72 4
59 A . 73 4
60 T . 74 4
61 C < 67 2
62 C < 66 2
63 A < 65 2
64 G < 64 2
65 C < 63 2
66 T < 11 2
67 C < 10 2
68 C < 9 2
69 C < 8 2
70 G < 7 2
71 C < 6 2
72 A . 5 2
73 A . 4 8
74 C . 3 8
75 C . 2 8
76 A . 1 8
-1 # # -1 -1
65 MX0338_CAT 77
-1 # # -1 -1
0 C . 5 2
1 G > 6 2
2 C > 7 2
3 G > 8 2
4 G > 9 2
5 G > 10 2
6 G > 11 2
7 T . 12 4
8 G . 13 4
9 G > 16 2
10 A > 17 2
11 G > 18 2
12 C > 19 2
13 A . 20 4
14 G . 21 4
15 C . 22 4
16 T . 23 4
17 T . 23 16
18 G . 24 4
19 G . 25 4
20 T . 26 4
21 A . 27 4
22 G < 19 2
23 C < 18 2
24 T < 17 2
25 C < 16 2
26 G . 29 4
27 T > 32 2
28 C > 33 2
29 G > 34 2
30 G > 35 2
31 G > 36 2
32 C . 37 4
33 T . 38 4
34 C . 39 4
35 A . 40 4
36 T . 41 4
37 A . 42 4
38 A . 43 4
39 C < 36 2
40 C < 35 2
41 C < 34 2
42 G < 33 2
43 A < 32 2
44 A . 45 4
45 G . 46 4
-1 - . 59 1
-1 - . 58 1
-1 - . 57 1
-1 - . 56 1
-1 - . 55 1
-1 - . 54 1
-1 - . 53 1
-1 - . 52 1
-1 - . 51 1
-1 - . 50 1
-1 - . 49 1
46 G . 61 4
47 T . 61 16
48 C . 62 4
49 G > 63 2
50 T > 64 2
51 C > 65 2
52 G > 66 2
53 G > 67 2
54 T . 68 4
55 T . 69 4
56 C . 70 4
57 A . 71 4
58 A . 72 4
59 A . 73 4
60 T . 74 4
61 C < 67 2
62 C < 66 2
63 G < 65 2
64 G < 64 2
65 C < 63 2
66 C < 11 2
67 C < 10 2
68 C < 9 2
69 C < 8 2
70 G < 7 2
71 C < 6 2
72 A . 5 2
73 A . 4 8
74 C . 3 8
75 C . 2 8
76 A . 1 8
-1 # # -1 -1
65 MX0339_CAT 77
-1 # # -1 -1
0 C . 5 2
1 G > 6 2
2 C > 7 2
3 G > 8 2
4 G > 9 2
5 G > 10 2
6 A > 11 2
7 T . 12 4
8 G . 13 4
9 G > 16 2
10 A > 17 2
11 G > 18 2
12 C > 19 2
13 A . 20 4
14 G . 21 4
15 T . 22 4
16 C . 23 4
17 T . 23 16
18 G . 24 4
19 G . 25 4
20 T . 26 4
21 A . 27 4
22 G < 19 2
23 C < 18 2
24 T < 17 2
25 C < 16 2
26 G . 29 4
27 T > 32 2
28 C > 33 2
29 G > 34 2
30 G > 35 2
31 G > 36 2
32 C . 37 4
33 T . 38 4
34 C . 39 4
35 A . 40 4
36 T . 41 4
37 A . 42 4
38 A . 43 4
39 C < 36 2
40 C < 35 2
41 C < 34 2
42 G < 33 2
43 A < 32 2
44 A . 45 4
45 G . 46 4
-1 - . 59 1
-1 - . 58 1
-1 - . 57 1
-1 - . 56 1
-1 - . 55 1
-1 - . 54 1
-1 - . 53 1
-1 - . 52 1
-1 - . 51 1
-1 - . 50 1
-1 - . 49 1
46 G . 61 4
47 T . 61 16
48 C . 62 4
49 G > 63 2
50 T > 64 2
51 C > 65 2
52 G > 66 2
53 G > 67 2
54 T . 68 4
55 T . 69 4
56 C . 70 4
57 A . 71 4
58 A . 72 4
59 A . 73 4
60 T . 74 4
61 C < 67 2
62 C < 66 2
63 G < 65 2
64 G < 64 2
65 C < 63 2
66 T < 11 2
67 C < 10 2
68 C < 9 2
69 C < 8 2
70 G < 7 2
71 C < 6 2
72 A . 5 2
73 A . 4 8
74 C . 3 8
75 C . 2 8
76 A . 1 8
-1 # # -1 -1
65 MX0340_CAT 77
-1 # # -1 -1
0 C . 5 2
1 G > 6 2
2 C > 7 2
3 G > 8 2
4 G > 9 2
5 G > 10 2
6 G > 11 2
7 T . 12 4
8 G . 13 4
9 G > 16 2
10 A > 17 2
11 G > 18 2
12 C > 19 2
13 A . 20 4
14 G . 21 4
15 T . 22 4
16 T . 23 4
17 T . 23 16
18 G . 24 4
19 G . 25 4
20 T . 26 4
21 A . 27 4
22 G < 19 2
23 C < 18 2
24 T < 17 2
25 C < 16 2
26 G . 29 4
27 T > 32 2
28 C > 33 2
29 G > 34 2
30 G > 35 2
31 G > 36 2
32 C . 37 4
33 T . 38 4
34 C . 39 4
35 A . 40 4
36 T . 41 4
37 A . 42 4
38 A . 43 4
39 C < 36 2
40 C < 35 2
41 C < 34 2
42 G < 33 2
43 A < 32 2
44 A . 45 4
45 G . 46 4
-1 - . 59 1
-1 - . 58 1
-1 - . 57 1
-1 - . 56 1
-1 - . 55 1
-1 - . 54 1
-1 - . 53 1
-1 - . 52 1
-1 - . 51 1
-1 - . 50 1
-1 - . 49 1
46 G . 61 4
47 T . 61 16
48 C . 62 4
49 G > 63 2
50 T > 64 2
51 T > 65 2
52 G > 66 2
53 G > 67 2
54 T . 68 4
55 T . 69 4
56 C . 70 4
57 A . 71 4
58 A . 72 4
59 A . 73 4
60 T . 74 4
61 C < 67 2
62 C < 66 2
63 A < 65 2
64 G < 64 2
65 C < 63 2
66 C < 11 2
67 C < 10 2
68 C < 9 2
69 C < 8 2
70 G < 7 2
71 C < 6 2
72 A . 5 2
73 A . 4 8
74 C . 3 8
75 C . 2 8
76 A . 1 8
-1 # # -1 -1
65 MX0341_CAT 77
-1 # # -1 -1
0 C . 5 2
1 G > 6 2
2 C > 7 2
3 G > 8 2
4 G > 9 2
5 G > 10 2
6 G > 11 2
7 T . 12 4
8 G . 13 4
9 G > 16 2
10 A > 17 2
11 G > 18 2
12 C > 19 2
13 A . 20 4
14 G . 21 4
15 C . 22 4
16 T . 23 4
17 T . 23 16
18 G . 24 4
19 G . 25 4
20 T . 26 4
21 A . 27 4
22 G < 19 2
23 C < 18 2
24 T < 17 2
25 C < 16 2
26 G . 29 4
27 T > 32 2
28 C > 33 2
29 G > 34 2
30 G > 35 2
31 G > 36 2
32 C . 37 4
33 T . 38 4
34 C . 39 4
35 A . 40 4
36 T . 41 4
37 A . 42 4
38 A . 43 4
39 C < 36 2
40 C < 35 2
41 C < 34 2
42 G < 33 2
43 A < 32 2
44 A . 45 4
45 G . 46 4
-1 - . 59 1
-1 - . 58 1
-1 - . 57 1
-1 - . 56 1
-1 - . 55 1
-1 - . 54 1
-1 - . 53 1
-1 - . 52 1
-1 - . 51 1
-1 - . 50 1
-1 - . 49 1
46 G . 61 4
47 T . 61 16
48 C . 62 4
49 G > 63 2
50 T > 64 2
51 C > 65 2
52 G > 66 2
53 G > 67 2
54 T . 68 4
55 T . 69 4
56 C . 70 4
57 A . 71 4
58 A . 72 4
59 A . 73 4
60 T . 74 4
61 C < 67 2
62 C < 66 2
63 G < 65 2
64 G < 64 2
65 C < 63 2
66 C < 11 2
67 C < 10 2
68 C < 9 2
69 C < 8 2
70 G < 7 2
71 C < 6 2
72 A . 5 2
73 A . 4 8
74 C . 3 8
75 C . 2 8
76 A . 1 8
-1 # # -1 -1
65 MX0342_CAT 77
-1 # # -1 -1
0 C . 5 2
1 G > 6 2
2 C > 7 2
3 G > 8 2
4 G > 9 2
5 G > 10 2
6 G > 11 2
7 T . 12 4
8 G . 13 4
9 G > 16 2
10 A > 17 2
11 G > 18 2
12 C > 19 2
13 A . 20 4
14 G . 21 4
15 C . 22 4
16 T . 23 4
17 T . 23 16
18 G . 24 4
19 G . 25 4
20 T . 26 4
21 A . 27 4
22 G < 19 2
23 C < 18 2
24 T < 17 2
25 C < 16 2
26 G . 29 4
27 T > 32 2
28 C > 33 2
29 G > 34 2
30 G > 35 2
31 G > 36 2
32 C . 37 4
33 T . 38 4
34 C . 39 4
35 A . 40 4
36 T . 41 4
37 A . 42 4
38 A . 43 4
39 C < 36 2
40 C < 35 2
41 C < 34 2
42 G < 33 2
43 A < 32 2
44 A . 45 4
45 G . 46 4
-1 - . 59 1
-1 - . 58 1
-1 - . 57 1
-1 - . 56 1
-1 - . 55 1
-1 - . 54 1
-1 - . 53 1
-1 - . 52 1
-1 - . 51 1
-1 - . 50 1
-1 - . 49 1
46 G . 61 4
47 T . 61 16
48 C . 62 4
49 G > 63 2
50 T > 64 2
51 C > 65 2
52 G > 66 2
53 G > 67 2
54 T . 68 4
55 T . 69 4
56 C . 70 4
57 A . 71 4
58 A . 72 4
59 A . 73 4
60 T . 74 4
61 C < 67 2
62 C < 66 2
63 G < 65 2
64 G < 64 2
65 C < 63 2
66 C < 11 2
67 C < 10 2
68 C < 9 2
69 C < 8 2
70 G < 7 2
71 C < 6 2
72 A . 5 2
73 A . 4 8
74 C . 3 8
75 C . 2 8
76 A . 1 8
-1 # # -1 -1
65 MX0343_CAT 77
-1 # # -1 -1
0 C . 5 2
1 G > 6 2
2 C > 7 2
3 G > 8 2
4 G > 9 2
5 G > 10 2
6 A > 11 2
7 T . 12 4
8 G . 13 4
9 G > 16 2
10 A > 17 2
11 G > 18 2
12 C > 19 2
13 A . 20 4
14 G . 21 4
15 C . 22 4
16 T . 23 4
17 T . 23 16
18 G . 24 4
19 G . 25 4
20 T . 26 4
21 A . 27 4
22 G < 19 2
23 C < 18 2
24 T < 17 2
25 C < 16 2
26 G . 29 4
27 T > 32 2
28 C > 33 2
29 G > 34 2
30 G > 35 2
31 G > 36 2
32 C . 37 4
33 T . 38 4
34 C . 39 4
35 A . 40 4
36 T . 41 4
37 A . 42 4
38 A . 43 4
39 C < 36 2
40 C < 35 2
41 C < 34 2
42 G < 33 2
43 A < 32 2
44 A . 45 4
45 G . 46 4
-1 - . 59 1
-1 - . 58 1
-1 - . 57 1
-1 - . 56 1
-1 - . 55 1
-1 - . 54 1
-1 - . 53 1
-1 - . 52 1
-1 - . 51 1
-1 - . 50 1
-1 - . 49 1
46 G . 61 4
47 T . 61 16
48 C . 62 4
49 G > 63 2
50 T > 64 2
51 T > 65 2
52 G > 66 2
53 G > 67 2
54 T . 68 4
55 T . 69 4
56 C . 70 4
57 A . 71 4
58 A . 72 4
59 A . 73 4
60 T . 74 4
61 C < 67 2
62 C < 66 2
63 A < 65 2
64 G < 64 2
65 C < 63 2
66 T < 11 2
67 C < 10 2
68 C < 9 2
69 C < 8 2
70 G < 7 2
71 C < 6 2
72 A . 5 2
73 A . 4 8
74 C . 3 8
75 C . 2 8
76 A . 1 8
-1 # # -1 -1
65 MX0344_CAT 77
-1 # # -1 -1
0 C . 5 2
1 G > 6 2
2 C > 7 2
3 G > 8 2
4 G > 9 2
5 G > 10 2
6 A > 11 2
7 T . 12 4
8 G . 13 4
9 G > 16 2
10 A > 17 2
11 G > 18 2
12 C > 19 2
13 A . 20 4
14 G . 21 4
15 C . 22 4
16 T . 23 4
17 T . 23 16
18 G . 24 4
19 G . 25 4
20 T . 26 4
21 A . 27 4
22 G < 19 2
23 C < 18 2
24 T < 17 2
25 C < 16 2
26 G . 29 4
27 T > 32 2
28 C > 33 2
29 G > 34 2
30 G > 35 2
31 G > 36 2
32 C . 37 4
33 T . 38 4
34 C . 39 4
35 A . 40 4
36 T . 41 4
37 A . 42 4
38 A . 43 4
39 C < 36 2
40 C < 35 2
41 C < 34 2
42 G < 33 2
43 A < 32 2
44 A . 45 4
45 G . 46 4
-1 - . 59 1
-1 - . 58 1
-1 - . 57 1
-1 - . 56 1
-1 - . 55 1
-1 - . 54 1
-1 - . 53 1
-1 - . 52 1
-1 - . 51 1
-1 - . 50 1
-1 - . 49 1
46 G . 61 4
47 T . 61 16
48 C . 62 4
49 G > 63 2
50 T > 64 2
51 T > 65 2
52 G > 66 2
53 G > 67 2
54 T . 68 4
55 T . 69 4
56 C . 70 4
57 A . 71 4
58 A . 72 4
59 A . 73 4
60 T . 74 4
61 C < 67 2
62 C < 66 2
63 A < 65 2
64 G < 64 2
65 C < 63 2
66 T < 11 2
67 C < 10 2
68 C < 9 2
69 C < 8 2
70 G < 7 2
71 C < 6 2
72 A . 5 2
73 A . 4 8
74 C . 3 8
75 C . 2 8
76 A . 1 8
-1 # # -1 -1
65 MX0345_CAT 77
-1 # # -1 -1
0 C . 5 2
1 G > 6 2
2 C > 7 2
3 G > 8 2
4 G > 9 2
5 G > 10 2
6 G > 11 2
7 T . 12 4
8 G . 13 4
9 G > 16 2
10 A > 17 2
11 G > 18 2
12 C > 19 2
13 A . 20 4
14 G . 21 4
15 C . 22 4
16 T . 23 4
17 T . 23 16
18 G . 24 4
19 G . 25 4
20 T . 26 4
21 A . 27 4
22 G < 19 2
23 C < 18 2
24 T < 17 2
25 C < 16 2
26 G . 29 4
27 T > 32 2
28 C > 33 2
29 G > 34 2
30 G > 35 2
31 G > 36 2
32 C . 37 4
33 T . 38 4
34 C . 39 4
35 A . 40 4
36 T . 41 4
37 A . 42 4
38 A . 43 4
39 C < 36 2
40 C < 35 2
41 C < 34 2
42 G < 33 2
43 A < 32 2
44 A . 45 4
45 G . 46 4
-1 - . 59 1
-1 - . 58 1
-1 - . 57 1
-1 - . 56 1
-1 - . 55 1
-1 - . 54 1
-1 - . 53 1
-1 - . 52 1
-1 - . 51 1
-1 - . 50 1
-1 - . 49 1
46 G . 61 4
47 T . 61 16
48 C . 62 4
49 G > 63 2
50 T > 64 2
51 C > 65 2
52 G > 66 2
53 G > 67 2
54 T . 68 4
55 T . 69 4
56 C . 70 4
57 A . 71 4
58 A . 72 4
59 A . 73 4
60 T . 74 4
61 C < 67 2
62 C < 66 2
63 G < 65 2
64 G < 64 2
65 C < 63 2
66 C < 11 2
67 C < 10 2
68 C < 9 2
69 C < 8 2
70 G < 7 2
71 C < 6 2
72 A . 5 2
73 A . 4 8
74 C . 3 8
75 C . 2 8
76 A . 1 8
-1 # # -1 -1
65 MX0346_CAT 77
-1 # # -1 -1
0 T . 5 2
1 G > 6 2
2 C > 7 2
3 G > 8 2
4 G > 9 2
5 G > 10 2
6 G > 11 2
7 T . 12 4
8 G . 13 4
9 G > 16 2
10 A > 17 2
11 G > 18 2
12 C > 19 2
13 A . 20 4
14 G . 21 4
15 T . 22 4
16 C . 23 4
17 T . 23 16
18 G . 24 4
19 G . 25 4
20 C . 26 4
21 A . 27 4
22 G < 19 2
23 C < 18 2
24 T < 17 2
25 C < 16 2
26 G . 29 4
27 T > 32 2
28 C > 33 2
29 G > 34 2
30 G > 35 2
31 G > 36 2
32 C . 37 4
33 T . 38 4
34 C . 39 4
35 A . 40 4
36 T . 41 4
37 A . 42 4
38 A . 43 4
39 C < 36 2
40 C < 35 2
41 C < 34 2
42 G < 33 2
43 A < 32 2
44 A . 45 4
45 G . 46 4
-1 - . 59 1
-1 - . 58 1
-1 - . 57 1
-1 - . 56 1
-1 - . 55 1
-1 - . 54 1
-1 - . 53 1
-1 - . 52 1
-1 - . 51 1
-1 - . 50 1
-1 - . 49 1
46 G . 61 4
47 T . 61 16
48 C . 62 4
49 G > 63 2
50 C > 64 2
51 A > 65 2
52 G > 66 2
53 G > 67 2
54 T . 68 4
55 T . 69 4
56 C . 70 4
57 A . 71 4
58 A . 72 4
59 A . 73 4
60 T . 74 4
61 C < 67 2
62 C < 66 2
63 T < 65 2
64 G < 64 2
65 C < 63 2
66 C < 11 2
67 C < 10 2
68 C < 9 2
69 C < 8 2
70 G < 7 2
71 C < 6 2
72 T . 5 2
73 A . 4 8
74 C . 3 8
75 C . 2 8
76 A . 1 8
-1 # # -1 -1
65 MX0347_CAT 77
-1 # # -1 -1
0 T . 5 2
1 G > 6 2
2 C > 7 2
3 G > 8 2
4 G > 9 2
5 G > 10 2
6 G > 11 2
7 T . 12 4
8 G . 13 4
9 G > 16 2
10 A > 17 2
11 G > 18 2
12 C > 19 2
13 A . 20 4
14 G . 21 4
15 T . 22 4
16 C . 23 4
17 T . 23 16
18 G . 24 4
19 G . 25 4
20 C . 26 4
21 A . 27 4
22 G < 19 2
23 C < 18 2
24 T < 17 2
25 C < 16 2
26 G . 29 4
27 T > 32 2
28 C > 33 2
29 G > 34 2
30 G > 35 2
31 G > 36 2
32 C . 37 4
33 T . 38 4
34 C . 39 4
35 A . 40 4
36 T . 41 4
37 A . 42 4
38 A . 43 4
39 C < 36 2
40 C < 35 2
41 C < 34 2
42 G < 33 2
43 A < 32 2
44 A . 45 4
45 G . 46 4
-1 - . 59 1
-1 - . 58 1
-1 - . 57 1
-1 - . 56 1
-1 - . 55 1
-1 - . 54 1
-1 - . 53 1
-1 - . 52 1
-1 - . 51 1
-1 - . 50 1
-1 - . 49 1
46 G . 61 4
47 T . 61 16
48 C . 62 4
49 G > 63 2
50 C > 64 2
51 A > 65 2
52 G > 66 2
53 G > 67 2
54 T . 68 4
55 T . 69 4
56 C . 70 4
57 A . 71 4
58 A . 72 4
59 A . 73 4
60 T . 74 4
61 C < 67 2
62 C < 66 2
63 T < 65 2
64 G < 64 2
65 C < 63 2
66 C < 11 2
67 C < 10 2
68 C < 9 2
69 C < 8 2
70 G < 7 2
71 C < 6 2
72 T . 5 2
73 A . 4 8
74 C . 3 8
75 C . 2 8
76 A . 1 8
-1 # # -1 -1
65 MX0348_CAT 77
-1 # # -1 -1
0 T . 5 2
1 G > 6 2
2 C > 7 2
3 G > 8 2
4 G > 9 2
5 G > 10 2
6 G > 11 2
7 T . 12 4
8 G . 13 4
9 G > 16 2
10 A > 17 2
11 G > 18 2
12 C > 19 2
13 A . 20 4
14 G . 21 4
15 T . 22 4
16 C . 23 4
17 T . 23 16
18 G . 24 4
19 G . 25 4
20 C . 26 4
21 A . 27 4
22 G < 19 2
23 C < 18 2
24 T < 17 2
25 C < 16 2
26 G . 29 4
27 T > 32 2
28 C > 33 2
29 G > 34 2
30 G > 35 2
31 G > 36 2
32 C . 37 4
33 T . 38 4
34 C . 39 4
35 A . 40 4
36 T . 41 4
37 A . 42 4
38 A . 43 4
39 C < 36 2
40 C < 35 2
41 C < 34 2
42 G < 33 2
43 A < 32 2
44 A . 45 4
45 G . 46 4
-1 - . 59 1
-1 - . 58 1
-1 - . 57 1
-1 - . 56 1
-1 - . 55 1
-1 - . 54 1
-1 - . 53 1
-1 - . 52 1
-1 - . 51 1
-1 - . 50 1
-1 - . 49 1
46 G . 61 4
47 T . 61 16
48 C . 62 4
49 G > 63 2
50 C > 64 2
51 A > 65 2
52 G > 66 2
53 G > 67 2
54 T . 68 4
55 T . 69 4
56 C . 70 4
57 A . 71 4
58 A . 72 4
59 A . 73 4
60 T . 74 4
61 C < 67 2
62 C < 66 2
63 T < 65 2
64 G < 64 2
65 C < 63 2
66 C < 11 2
67 C < 10 2
68 C < 9 2
69 C < 8 2
70 G < 7 2
71 C < 6 2
72 T . 5 2
73 A . 4 8
74 C . 3 8
75 C . 2 8
76 A . 1 8
-1 # # -1 -1
65 MX0349_CAT 77
-1 # # -1 -1
0 T . 5 2
1 G > 6 2
2 C > 7 2
3 G > 8 2
4 G > 9 2
5 G > 10 2
6 G > 11 2
7 T . 12 4
8 G . 13 4
9 G > 16 2
10 A > 17 2
11 G > 18 2
12 C > 19 2
13 A . 20 4
14 G . 21 4
15 T . 22 4
16 C . 23 4
17 T . 23 16
18 G . 24 4
19 G . 25 4
20 C . 26 4
21 A . 27 4
22 G < 19 2
23 C < 18 2
24 T < 17 2
25 C < 16 2
26 G . 29 4
27 T > 32 2
28 C > 33 2
29 G > 34 2
30 G > 35 2
31 G > 36 2
32 C . 37 4
33 T . 38 4
34 C . 39 4
35 A . 40 4
36 T . 41 4
37 A . 42 4
38 A . 43 4
39 C < 36 2
40 C < 35 2
41 C < 34 2
42 G < 33 2
43 A < 32 2
44 A . 45 4
45 G . 46 4
-1 - . 59 1
-1 - . 58 1
-1 - . 57 1
-1 - . 56 1
-1 - . 55 1
-1 - . 54 1
-1 - . 53 1
-1 - . 52 1
-1 - . 51 1
-1 - . 50 1
-1 - . 49 1
46 G . 61 4
47 T . 61 16
48 C . 62 4
49 G > 63 2
50 C > 64 2
51 A > 65 2
52 G > 66 2
53 G > 67 2
54 T . 68 4
55 T . 69 4
56 C . 70 4
57 A . 71 4
58 A . 72 4
59 A . 73 4
60 T . 74 4
61 C < 67 2
62 C < 66 2
63 T < 65 2
64 G < 64 2
65 C < 63 2
66 C < 11 2
67 C < 10 2
68 C < 9 2
69 C < 8 2
70 G < 7 2
71 C < 6 2
72 T . 5 2
73 A . 4 8
74 C . 3 8
75 C . 2 8
76 A . 1 8
-1 # # -1 -1
65 MX0350_CAT 77
-1 # # -1 -1
0 T . 5 2
1 G > 6 2
2 C > 7 2
3 G > 8 2
4 G > 9 2
5 G > 10 2
6 G > 11 2
7 T . 12 4
8 G . 13 4
9 G > 16 2
10 A > 17 2
11 G > 18 2
12 C > 19 2
13 A . 20 4
14 G . 21 4
15 T . 22 4
16 C . 23 4
17 T . 23 16
18 G . 24 4
19 G . 25 4
20 C . 26 4
21 A . 27 4
22 G < 19 2
23 C < 18 2
24 T < 17 2
25 C < 16 2
26 G . 29 4
27 T > 32 2
28 C > 33 2
29 G > 34 2
30 G > 35 2
31 G > 36 2
32 C . 37 4
33 T . 38 4
34 C . 39 4
35 A . 40 4
36 T . 41 4
37 A . 42 4
38 A . 43 4
39 C < 36 2
40 C < 35 2
41 C < 34 2
42 G < 33 2
43 A < 32 2
44 A . 45 4
45 G . 46 4
-1 - . 59 1
-1 - . 58 1
-1 - . 57 1
-1 - . 56 1
-1 - . 55 1
-1 - . 54 1
-1 - . 53 1
-1 - . 52 1
-1 - . 51 1
-1 - . 50 1
-1 - . 49 1
46 G . 61 4
47 T . 61 16
48 C . 62 4
49 G > 63 2
50 C > 64 2
51 A > 65 2
52 G > 66 2
53 G > 67 2
54 T . 68 4
55 T . 69 4
56 C . 70 4
57 A . 71 4
58 A . 72 4
59 A . 73 4
60 T . 74 4
61 C < 67 2
62 C < 66 2
63 T < 65 2
64 G < 64 2
65 C < 63 2
66 C < 11 2
67 C < 10 2
68 C < 9 2
69 C < 8 2
70 G < 7 2
71 C < 6 2
72 T . 5 2
73 A . 4 8
74 C . 3 8
75 C . 2 8
76 A . 1 8
-1 # # -1 -1
65 MX0351_CAT 77
-1 # # -1 -1
0 T . 5 2
1 G > 6 2
2 C > 7 2
3 G > 8 2
4 G > 9 2
5 G > 10 2
6 G > 11 2
7 T . 12 4
8 G . 13 4
9 G > 16 2
10 A > 17 2
11 G > 18 2
12 C > 19 2
13 A . 20 4
14 G . 21 4
15 T . 22 4
16 C . 23 4
17 T . 23 16
18 G . 24 4
19 G . 25 4
20 C . 26 4
21 A . 27 4
22 G < 19 2
23 C < 18 2
24 T < 17 2
25 C < 16 2
26 G . 29 4
27 T > 32 2
28 C > 33 2
29 G > 34 2
30 G > 35 2
31 G > 36 2
32 C . 37 4
33 T . 38 4
34 C . 39 4
35 A . 40 4
36 T . 41 4
37 A . 42 4
38 A . 43 4
39 C < 36 2
40 C < 35 2
41 C < 34 2
42 G < 33 2
43 A < 32 2
44 A . 45 4
45 G . 46 4
-1 - . 59 1
-1 - . 58 1
-1 - . 57 1
-1 - . 56 1
-1 - . 55 1
-1 - . 54 1
-1 - . 53 1
-1 - . 52 1
-1 - . 51 1
-1 - . 50 1
-1 - . 49 1
46 G . 61 4
47 T . 61 16
48 C . 62 4
49 G > 63 2
50 C > 64 2
51 A > 65 2
52 G > 66 2
53 G > 67 2
54 T . 68 4
55 T . 69 4
56 C . 70 4
57 A . 71 4
58 A . 72 4
59 A . 73 4
60 T . 74 4
61 C < 67 2
62 C < 66 2
63 T < 65 2
64 G < 64 2
65 C < 63 2
66 C < 11 2
67 C < 10 2
68 C < 9 2
69 C < 8 2
70 G < 7 2
71 C < 6 2
72 T . 5 2
73 A . 4 8
74 C . 3 8
75 C . 2 8
76 A . 1 8
-1 # # -1 -1
65 MX0352_CAT 77
-1 # # -1 -1
0 C . 5 2
1 G > 6 2
2 C > 7 2
3 G > 8 2
4 G > 9 2
5 G > 10 2
6 G > 11 2
7 T . 12 4
8 G . 13 4
9 G > 16 2
10 A > 17 2
11 G > 18 2
12 C > 19 2
13 A . 20 4
14 G . 21 4
15 C . 22 4
16 T . 23 4
17 T . 23 16
18 G . 24 4
19 G . 25 4
20 T . 26 4
21 A . 27 4
22 G < 19 2
23 C < 18 2
24 T < 17 2
25 C < 16 2
26 G . 29 4
27 T > 32 2
28 C > 33 2
29 G > 34 2
30 G > 35 2
31 G > 36 2
32 C . 37 4
33 T . 38 4
34 C . 39 4
35 A . 40 4
36 T . 41 4
37 A . 42 4
38 A . 43 4
39 C < 36 2
40 C < 35 2
41 C < 34 2
42 G < 33 2
43 A < 32 2
44 A . 45 4
45 G . 46 4
-1 - . 59 1
-1 - . 58 1
-1 - . 57 1
-1 - . 56 1
-1 - . 55 1
-1 - . 54 1
-1 - . 53 1
-1 - . 52 1
-1 - . 51 1
-1 - . 50 1
-1 - . 49 1
46 G . 61 4
47 T . 61 16
48 C . 62 4
49 G > 63 2
50 T > 64 2
51 C > 65 2
52 G > 66 2
53 G > 67 2
54 T . 68 4
55 T . 69 4
56 C . 70 4
57 A . 71 4
58 A . 72 4
59 A . 73 4
60 T . 74 4
61 C < 67 2
62 C < 66 2
63 G < 65 2
64 G < 64 2
65 C < 63 2
66 C < 11 2
67 C < 10 2
68 C < 9 2
69 C < 8 2
70 G < 7 2
71 C < 6 2
72 A . 5 2
73 A . 4 8
74 C . 3 8
75 C . 2 8
76 A . 1 8
-1 # # -1 -1
65 MX0353_CAT 77
-1 # # -1 -1
0 C . 5 2
1 G > 6 2
2 C > 7 2
3 G > 8 2
4 G > 9 2
5 G > 10 2
6 G > 11 2
7 T . 12 4
8 G . 13 4
9 G > 16 2
10 A > 17 2
11 G > 18 2
12 C > 19 2
13 A . 20 4
14 G . 21 4
15 C . 22 4
16 T . 23 4
17 T . 23 16
18 G . 24 4
19 G . 25 4
20 T . 26 4
21 A . 27 4
22 G < 19 2
23 C < 18 2
24 T < 17 2
25 C < 16 2
26 G . 29 4
27 T > 32 2
28 C > 33 2
29 G > 34 2
30 G > 35 2
31 G > 36 2
32 C . 37 4
33 T . 38 4
34 C . 39 4
35 A . 40 4
36 T . 41 4
37 A . 42 4
38 A . 43 4
39 C < 36 2
40 C < 35 2
41 C < 34 2
42 G < 33 2
43 A < 32 2
44 A . 45 4
45 G . 46 4
-1 - . 59 1
-1 - . 58 1
-1 - . 57 1
-1 - . 56 1
-1 - . 55 1
-1 - . 54 1
-1 - . 53 1
-1 - . 52 1
-1 - . 51 1
-1 - . 50 1
-1 - . 49 1
46 G . 61 4
47 T . 61 16
48 C . 62 4
49 G > 63 2
50 T > 64 2
51 C > 65 2
52 G > 66 2
53 G > 67 2
54 T . 68 4
55 T . 69 4
56 C . 70 4
57 A . 71 4
58 A . 72 4
59 A . 73 4
60 T . 74 4
61 C < 67 2
62 C < 66 2
63 G < 65 2
64 G < 64 2
65 C < 63 2
66 C < 11 2
67 C < 10 2
68 C < 9 2
69 C < 8 2
70 G < 7 2
71 C < 6 2
72 A . 5 2
73 A . 4 8
74 C . 3 8
75 C . 2 8
76 A . 1 8
-1 # # -1 -1
65 MX0354_CAT 77
-1 # # -1 -1
0 C . 5 2
1 G > 6 2
2 C > 7 2
3 G > 8 2
4 G > 9 2
5 G > 10 2
6 A > 11 2
7 T . 12 4
8 G . 13 4
9 G > 16 2
10 A > 17 2
11 G > 18 2
12 C > 19 2
13 A . 20 4
14 G . 21 4
15 C . 22 4
16 T . 23 4
17 T . 23 16
18 G . 24 4
19 G . 25 4
20 T . 26 4
21 A . 27 4
22 G < 19 2
23 C < 18 2
24 T < 17 2
25 C < 16 2
26 G . 29 4
27 T > 32 2
28 C > 33 2
29 G > 34 2
30 G > 35 2
31 G > 36 2
32 C . 37 4
33 T . 38 4
34 C . 39 4
35 A . 40 4
36 T . 41 4
37 A . 42 4
38 A . 43 4
39 C < 36 2
40 C < 35 2
41 C < 34 2
42 G < 33 2
43 A < 32 2
44 A . 45 4
45 G . 46 4
-1 - . 59 1
-1 - . 58 1
-1 - . 57 1
-1 - . 56 1
-1 - . 55 1
-1 - . 54 1
-1 - . 53 1
-1 - . 52 1
-1 - . 51 1
-1 - . 50 1
-1 - . 49 1
46 G . 61 4
47 T . 61 16
48 C . 62 4
49 G > 63 2
50 T > 64 2
51 C > 65 2
52 G > 66 2
53 G > 67 2
54 T . 68 4
55 T . 69 4
56 C . 70 4
57 A . 71 4
58 A . 72 4
59 A . 73 4
60 T . 74 4
61 C < 67 2
62 C < 66 2
63 G < 65 2
64 G < 64 2
65 C < 63 2
66 T < 11 2
67 C < 10 2
68 C < 9 2
69 C < 8 2
70 G < 7 2
71 C < 6 2
72 A . 5 2
73 A . 4 8
74 C . 3 8
75 C . 2 8
76 A . 1 8
-1 # # -1 -1
65 MX0355_CAT 77
-1 # # -1 -1
0 C . 5 2
1 G > 6 2
2 C > 7 2
3 G > 8 2
4 G > 9 2
5 G > 10 2
6 G > 11 2
7 T . 12 4
8 G . 13 4
9 G > 16 2
10 A > 17 2
11 G > 18 2
12 C > 19 2
13 A . 20 4
14 G . 21 4
15 C . 22 4
16 T . 23 4
17 T . 23 16
18 G . 24 4
19 G . 25 4
20 T . 26 4
21 A . 27 4
22 G < 19 2
23 C < 18 2
24 T < 17 2
25 C < 16 2
26 G . 29 4
27 T > 32 2
28 C > 33 2
29 G > 34 2
30 G > 35 2
31 G > 36 2
32 C . 37 4
33 T . 38 4
34 C . 39 4
35 A . 40 4
36 T . 41 4
37 A . 42 4
38 A . 43 4
39 C < 36 2
40 C < 35 2
41 C < 34 2
42 G < 33 2
43 A < 32 2
44 A . 45 4
45 G . 46 4
-1 - . 59 1
-1 - . 58 1
-1 - . 57 1
-1 - . 56 1
-1 - . 55 1
-1 - . 54 1
-1 - . 53 1
-1 - . 52 1
-1 - . 51 1
-1 - . 50 1
-1 - . 49 1
46 G . 61 4
47 T . 61 16
48 C . 62 4
49 G > 63 2
50 T > 64 2
51 C > 65 2
52 G > 66 2
53 G > 67 2
54 T . 68 4
55 T . 69 4
56 C . 70 4
57 A . 71 4
58 A . 72 4
59 A . 73 4
60 T . 74 4
61 C < 67 2
62 C < 66 2
63 G < 65 2
64 G < 64 2
65 C < 63 2
66 C < 11 2
67 C < 10 2
68 C < 9 2
69 C < 8 2
70 G < 7 2
71 C < 6 2
72 A . 5 2
73 A . 4 8
74 C . 3 8
75 C . 2 8
76 A . 1 8
-1 # # -1 -1
65 MX0356_CAT 77
-1 # # -1 -1
0 C . 5 2
1 G > 6 2
2 C > 7 2
3 G > 8 2
4 G > 9 2
5 G > 10 2
6 G > 11 2
7 T . 12 4
8 G . 13 4
9 G > 16 2
10 A > 17 2
11 G > 18 2
12 C > 19 2
13 A . 20 4
14 G . 21 4
15 C . 22 4
16 T . 23 4
17 T . 23 16
18 G . 24 4
19 G . 25 4
20 T . 26 4
21 A . 27 4
22 G < 19 2
23 C < 18 2
24 T < 17 2
25 C < 16 2
26 G . 29 4
27 T > 32 2
28 C > 33 2
29 G > 34 2
30 G > 35 2
31 G > 36 2
32 C . 37 4
33 T . 38 4
34 C . 39 4
35 A . 40 4
36 T . 41 4
37 A . 42 4
38 A . 43 4
39 C < 36 2
40 C < 35 2
41 C < 34 2
42 G < 33 2
43 A < 32 2
44 A . 45 4
45 G . 46 4
-1 - . 59 1
-1 - . 58 1
-1 - . 57 1
-1 - . 56 1
-1 - . 55 1
-1 - . 54 1
-1 - . 53 1
-1 - . 52 1
-1 - . 51 1
-1 - . 50 1
-1 - . 49 1
46 G . 61 4
47 T . 61 16
48 C . 62 4
49 G > 63 2
50 T > 64 2
51 C > 65 2
52 G > 66 2
53 G > 67 2
54 T . 68 4
55 T . 69 4
56 C . 70 4
57 A . 71 4
58 A . 72 4
59 A . 73 4
60 T . 74 4
61 C < 67 2
62 C < 66 2
63 G < 65 2
64 G < 64 2
65 C < 63 2
66 C < 11 2
67 C < 10 2
68 C < 9 2
69 C < 8 2
70 G < 7 2
71 C < 6 2
72 A . 5 2
73 A . 4 8
74 C . 3 8
75 C . 2 8
76 A . 1 8
-1 # # -1 -1
65 MX0357_CAT 77
-1 # # -1 -1
0 C . 5 2
1 G > 6 2
2 C > 7 2
3 G > 8 2
4 G > 9 2
5 G > 10 2
6 A > 11 2
7 T . 12 4
8 G . 13 4
9 G > 16 2
10 A > 17 2
11 G > 18 2
12 C > 19 2
13 A . 20 4
14 G . 21 4
15 C . 22 4
16 T . 23 4
17 T . 23 16
18 G . 24 4
19 G . 25 4
20 T . 26 4
21 A . 27 4
22 G < 19 2
23 C < 18 2
24 T < 17 2
25 C < 16 2
26 G . 29 4
27 T > 32 2
28 C > 33 2
29 G > 34 2
30 G > 35 2
31 G > 36 2
32 C . 37 4
33 T . 38 4
34 C . 39 4
35 A . 40 4
36 T . 41 4
37 A . 42 4
38 A . 43 4
39 C < 36 2
40 C < 35 2
41 C < 34 2
42 G < 33 2
43 A < 32 2
44 A . 45 4
45 G . 46 4
-1 - . 59 1
-1 - . 58 1
-1 - . 57 1
-1 - . 56 1
-1 - . 55 1
-1 - . 54 1
-1 - . 53 1
-1 - . 52 1
-1 - . 51 1
-1 - . 50 1
-1 - . 49 1
46 G . 61 4
47 T . 61 16
48 C . 62 4
49 G > 63 2
50 T > 64 2
51 T > 65 2
52 G > 66 2
53 G > 67 2
54 T . 68 4
55 T . 69 4
56 C . 70 4
57 A . 71 4
58 A . 72 4
59 A . 73 4
60 T . 74 4
61 C < 67 2
62 C < 66 2
63 A < 65 2
64 G < 64 2
65 C < 63 2
66 T < 11 2
67 C < 10 2
68 C < 9 2
69 C < 8 2
70 G < 7 2
71 C < 6 2
72 A . 5 2
73 A . 4 8
74 C . 3 8
75 C . 2 8
76 A . 1 8
-1 # # -1 -1
65 MX0358_CAT 77
-1 # # -1 -1
0 C . 5 2
1 G > 6 2
2 C > 7 2
3 G > 8 2
4 G > 9 2
5 G > 10 2
6 G > 11 2
7 T . 12 4
8 G . 13 4
9 G > 16 2
10 A > 17 2
11 G > 18 2
12 C > 19 2
13 A . 20 4
14 G . 21 4
15 C . 22 4
16 T . 23 4
17 T . 23 16
18 G . 24 4
19 G . 25 4
20 T . 26 4
21 A . 27 4
22 G < 19 2
23 C < 18 2
24 T < 17 2
25 C < 16 2
26 G . 29 4
27 T > 32 2
28 C > 33 2
29 G > 34 2
30 G > 35 2
31 G > 36 2
32 C . 37 4
33 T . 38 4
34 C . 39 4
35 A . 40 4
36 T . 41 4
37 A . 42 4
38 A . 43 4
39 C < 36 2
40 C < 35 2
41 C < 34 2
42 G < 33 2
43 A < 32 2
44 A . 45 4
45 G . 46 4
-1 - . 59 1
-1 - . 58 1
-1 - . 57 1
-1 - . 56 1
-1 - . 55 1
-1 - . 54 1
-1 - . 53 1
-1 - . 52 1
-1 - . 51 1
-1 - . 50 1
-1 - . 49 1
46 G . 61 4
47 T . 61 16
48 C . 62 4
49 G > 63 2
50 T > 64 2
51 C > 65 2
52 G > 66 2
53 G > 67 2
54 T . 68 4
55 T . 69 4
56 C . 70 4
57 A . 71 4
58 A . 72 4
59 A . 73 4
60 T . 74 4
61 C < 67 2
62 C < 66 2
63 G < 65 2
64 G < 64 2
65 C < 63 2
66 C < 11 2
67 C < 10 2
68 C < 9 2
69 C < 8 2
70 G < 7 2
71 C < 6 2
72 A . 5 2
73 A . 4 8
74 C . 3 8
75 C . 2 8
76 A . 1 8
-1 # # -1 -1
65 MX0359_CAT 77
-1 # # -1 -1
0 C . 5 2
1 G > 6 2
2 C > 7 2
3 G > 8 2
4 G > 9 2
5 G > 10 2
6 G > 11 2
7 T . 12 4
8 G . 13 4
9 G > 16 2
10 A > 17 2
11 G > 18 2
12 C > 19 2
13 A . 20 4
14 G . 21 4
15 C . 22 4
16 T . 23 4
17 T . 23 16
18 G . 24 4
19 G . 25 4
20 T . 26 4
21 A . 27 4
22 G < 19 2
23 C < 18 2
24 T < 17 2
25 C < 16 2
26 G . 29 4
27 T > 32 2
28 C > 33 2
29 G > 34 2
30 G > 35 2
31 G > 36 2
32 C . 37 4
33 T . 38 4
34 C . 39 4
35 A . 40 4
36 T . 41 4
37 A . 42 4
38 A . 43 4
39 C < 36 2
40 C < 35 2
41 C < 34 2
42 G < 33 2
43 A < 32 2
44 A . 45 4
45 G . 46 4
-1 - . 59 1
-1 - . 58 1
-1 - . 57 1
-1 - . 56 1
-1 - . 55 1
-1 - . 54 1
-1 - . 53 1
-1 - . 52 1
-1 - . 51 1
-1 - . 50 1
-1 - . 49 1
46 G . 61 4
47 T . 61 16
48 C . 62 4
49 G > 63 2
50 T > 64 2
51 C > 65 2
52 G > 66 2
53 G > 67 2
54 T . 68 4
55 T . 69 4
56 C . 70 4
57 A . 71 4
58 A . 72 4
59 A . 73 4
60 T . 74 4
61 C < 67 2
62 C < 66 2
63 G < 65 2
64 G < 64 2
65 C < 63 2
66 C < 11 2
67 C < 10 2
68 C < 9 2
69 C < 8 2
70 G < 7 2
71 C < 6 2
72 A . 5 2
73 A . 4 8
74 C . 3 8
75 C . 2 8
76 A . 1 8
-1 # # -1 -1
65 MX0360_CAT 77
-1 # # -1 -1
0 C . 5 2
1 G > 6 2
2 C > 7 2
3 G > 8 2
4 G > 9 2
5 G > 10 2
6 G > 11 2
7 T . 12 4
8 G . 13 4
9 G > 16 2
10 A > 17 2
11 G > 18 2
12 C > 19 2
13 A . 20 4
14 G . 21 4
15 C . 22 4
16 T . 23 4
17 T . 23 16
18 G . 24 4
19 G . 25 4
20 T . 26 4
21 A . 27 4
22 G < 19 2
23 C < 18 2
24 T < 17 2
25 C < 16 2
26 G . 29 4
27 T > 32 2
28 C > 33 2
29 G > 34 2
30 G > 35 2
31 G > 36 2
32 C . 37 4
33 T . 38 4
34 C . 39 4
35 A . 40 4
36 T . 41 4
37 A . 42 4
38 A . 43 4
39 C < 36 2
40 C < 35 2
41 C < 34 2
42 G < 33 2
43 A < 32 2
44 A . 45 4
45 G . 46 4
-1 - . 59 1
-1 - . 58 1
-1 - . 57 1
-1 - . 56 1
-1 - . 55 1
-1 - . 54 1
-1 - . 53 1
-1 - . 52 1
-1 - . 51 1
-1 - . 50 1
-1 - . 49 1
46 G . 61 4
47 T . 61 16
48 C . 62 4
49 G > 63 2
50 T > 64 2
51 C > 65 2
52 G > 66 2
53 G > 67 2
54 T . 68 4
55 T . 69 4
56 C . 70 4
57 A . 71 4
58 A . 72 4
59 A . 73 4
60 T . 74 4
61 C < 67 2
62 C < 66 2
63 G < 65 2
64 G < 64 2
65 C < 63 2
66 C < 11 2
67 C < 10 2
68 C < 9 2
69 C < 8 2
70 G < 7 2
71 C < 6 2
72 A . 5 2
73 A . 4 8
74 C . 3 8
75 C . 2 8
76 A . 1 8
-1 # # -1 -1
65 MX0361_CAT 77
-1 # # -1 -1
0 C . 5 2
1 G > 6 2
2 C > 7 2
3 G > 8 2
4 G > 9 2
5 G > 10 2
6 G > 11 2
7 T . 12 4
8 G . 13 4
9 G > 16 2
10 A > 17 2
11 G > 18 2
12 C > 19 2
13 A . 20 4
14 G . 21 4
15 C . 22 4
16 T . 23 4
17 T . 23 16
18 G . 24 4
19 G . 25 4
20 T . 26 4
21 A . 27 4
22 G < 19 2
23 C < 18 2
24 T < 17 2
25 C < 16 2
26 G . 29 4
27 T > 32 2
28 C > 33 2
29 G > 34 2
30 G > 35 2
31 G > 36 2
32 C . 37 4
33 T . 38 4
34 C . 39 4
35 A . 40 4
36 T . 41 4
37 A . 42 4
38 A . 43 4
39 C < 36 2
40 C < 35 2
41 C < 34 2
42 G < 33 2
43 A < 32 2
44 A . 45 4
45 G . 46 4
-1 - . 59 1
-1 - . 58 1
-1 - . 57 1
-1 - . 56 1
-1 - . 55 1
-1 - . 54 1
-1 - . 53 1
-1 - . 52 1
-1 - . 51 1
-1 - . 50 1
-1 - . 49 1
46 G . 61 4
47 T . 61 16
48 C . 62 4
49 G > 63 2
50 T > 64 2
51 C > 65 2
52 G > 66 2
53 G > 67 2
54 T . 68 4
55 T . 69 4
56 C . 70 4
57 A . 71 4
58 A . 72 4
59 A . 73 4
60 T . 74 4
61 C < 67 2
62 C < 66 2
63 G < 65 2
64 G < 64 2
65 C < 63 2
66 C < 11 2
67 C < 10 2
68 C < 9 2
69 C < 8 2
70 G < 7 2
71 C < 6 2
72 A . 5 2
73 A . 4 8
74 C . 3 8
75 C . 2 8
76 A . 1 8
-1 # # -1 -1
65 MX0362_CAT 77
-1 # # -1 -1
0 C . 5 2
1 G > 6 2
2 C > 7 2
3 G > 8 2
4 G > 9 2
5 G > 10 2
6 A > 11 2
7 T . 12 4
8 G . 13 4
9 G > 16 2
10 A > 17 2
11 G > 18 2
12 C > 19 2
13 A . 20 4
14 G . 21 4
15 C . 22 4
16 T . 23 4
17 T . 23 16
18 G . 24 4
19 G . 25 4
20 T . 26 4
21 A . 27 4
22 G < 19 2
23 C < 18 2
24 T < 17 2
25 C < 16 2
26 G . 29 4
27 T > 32 2
28 C > 33 2
29 G > 34 2
30 G > 35 2
31 G > 36 2
32 C . 37 4
33 T . 38 4
34 C . 39 4
35 A . 40 4
36 T . 41 4
37 A . 42 4
38 A . 43 4
39 C < 36 2
40 C < 35 2
41 C < 34 2
42 G < 33 2
43 A < 32 2
44 A . 45 4
45 G . 46 4
-1 - . 59 1
-1 - . 58 1
-1 - . 57 1
-1 - . 56 1
-1 - . 55 1
-1 - . 54 1
-1 - . 53 1
-1 - . 52 1
-1 - . 51 1
-1 - . 50 1
-1 - . 49 1
46 G . 61 4
47 T . 61 16
48 C . 62 4
49 G > 63 2
50 T > 64 2
51 T > 65 2
52 G > 66 2
53 G > 67 2
54 T . 68 4
55 T . 69 4
56 C . 70 4
57 A . 71 4
58 A . 72 4
59 A . 73 4
60 T . 74 4
61 C < 67 2
62 C < 66 2
63 A < 65 2
64 G < 64 2
65 C < 63 2
66 T < 11 2
67 C < 10 2
68 C < 9 2
69 C < 8 2
70 G < 7 2
71 C < 6 2
72 A . 5 2
73 A . 4 8
74 C . 3 8
75 C . 2 8
76 A . 1 8
-1 # # -1 -1
65 MX0363_CAT 77
-1 # # -1 -1
0 C . 5 2
1 G > 6 2
2 C > 7 2
3 G > 8 2
4 G > 9 2
5 G > 10 2
6 G > 11 2
7 T . 12 4
8 G . 13 4
9 G > 16 2
10 A > 17 2
11 G > 18 2
12 C > 19 2
13 A . 20 4
14 G . 21 4
15 C . 22 4
16 T . 23 4
17 T . 23 16
18 G . 24 4
19 G . 25 4
20 T . 26 4
21 A . 27 4
22 G < 19 2
23 C < 18 2
24 T < 17 2
25 C < 16 2
26 G . 29 4
27 T > 32 2
28 C > 33 2
29 G > 34 2
30 G > 35 2
31 G > 36 2
32 C . 37 4
33 T . 38 4
34 C . 39 4
35 A . 40 4
36 T . 41 4
37 A . 42 4
38 A . 43 4
39 C < 36 2
40 C < 35 2
41 C < 34 2
42 G < 33 2
43 A < 32 2
44 A . 45 4
45 G . 46 4
-1 - . 59 1
-1 - . 58 1
-1 - . 57 1
-1 - . 56 1
-1 - . 55 1
-1 - . 54 1
-1 - . 53 1
-1 - . 52 1
-1 - . 51 1
-1 - . 50 1
-1 - . 49 1
46 G . 61 4
47 C . 61 16
48 C . 62 4
49 G > 63 2
50 T > 64 2
51 C > 65 2
52 G > 66 2
53 G > 67 2
54 T . 68 4
55 T . 69 4
56 C . 70 4
57 A . 71 4
58 A . 72 4
59 A . 73 4
60 T . 74 4
61 C < 67 2
62 C < 66 2
63 G < 65 2
64 G < 64 2
65 C < 63 2
66 C < 11 2
67 C < 10 2
68 C < 9 2
69 C < 8 2
70 G < 7 2
71 C < 6 2
72 A . 5 2
73 A . 4 8
74 C . 3 8
75 C . 2 8
76 A . 1 8
-1 # # -1 -1
65 MX0364_CAT 77
-1 # # -1 -1
0 C . 5 2
1 G > 6 2
2 C > 7 2
3 G > 8 2
4 G > 9 2
5 G > 10 2
6 G > 11 2
7 T . 12 4
8 G . 13 4
9 G > 16 2
10 A > 17 2
11 G > 18 2
12 C > 19 2
13 A . 20 4
14 G . 21 4
15 C . 22 4
16 T . 23 4
17 T . 23 16
18 G . 24 4
19 G . 25 4
20 T . 26 4
21 A . 27 4
22 G < 19 2
23 C < 18 2
24 T < 17 2
25 C < 16 2
26 G . 29 4
27 T > 32 2
28 C > 33 2
29 G > 34 2
30 G > 35 2
31 G > 36 2
32 C . 37 4
33 T . 38 4
34 C . 39 4
35 A . 40 4
36 T . 41 4
37 A . 42 4
38 A . 43 4
39 C < 36 2
40 C < 35 2
41 C < 34 2
42 G < 33 2
43 A < 32 2
44 A . 45 4
45 G . 46 4
-1 - . 59 1
-1 - . 58 1
-1 - . 57 1
-1 - . 56 1
-1 - . 55 1
-1 - . 54 1
-1 - . 53 1
-1 - . 52 1
-1 - . 51 1
-1 - . 50 1
-1 - . 49 1
46 G . 61 4
47 T . 61 16
48 C . 62 4
49 G > 63 2
50 T > 64 2
51 T > 65 2
52 G > 66 2
53 G > 67 2
54 T . 68 4
55 T . 69 4
56 C . 70 4
57 A . 71 4
58 A . 72 4
59 A . 73 4
60 T . 74 4
61 C < 67 2
62 C < 66 2
63 A < 65 2
64 G < 64 2
65 C < 63 2
66 C < 11 2
67 C < 10 2
68 C < 9 2
69 C < 8 2
70 G < 7 2
71 C < 6 2
72 A . 5 2
73 A . 4 8
74 C . 3 8
75 C . 2 8
76 A . 1 8
-1 # # -1 -1
65 MX0365_CAT 77
-1 # # -1 -1
0 C . 5 2
1 G > 6 2
2 C > 7 2
3 G > 8 2
4 G > 9 2
5 G > 10 2
6 G > 11 2
7 T . 12 4
8 G . 13 4
9 G > 16 2
10 A > 17 2
11 G > 18 2
12 C > 19 2
13 A . 20 4
14 G . 21 4
15 C . 22 4
16 T . 23 4
17 T . 23 16
18 G . 24 4
19 G . 25 4
20 T . 26 4
21 A . 27 4
22 G < 19 2
23 C < 18 2
24 T < 17 2
25 C < 16 2
26 G . 29 4
27 T > 32 2
28 C > 33 2
29 G > 34 2
30 G > 35 2
31 G > 36 2
32 C . 37 4
33 T . 38 4
34 C . 39 4
35 A . 40 4
36 T . 41 4
37 A . 42 4
38 A . 43 4
39 C < 36 2
40 C < 35 2
41 C < 34 2
42 G < 33 2
43 A < 32 2
44 A . 45 4
45 G . 46 4
-1 - . 59 1
-1 - . 58 1
-1 - . 57 1
-1 - . 56 1
-1 - . 55 1
-1 - . 54 1
-1 - . 53 1
-1 - . 52 1
-1 - . 51 1
-1 - . 50 1
-1 - . 49 1
46 G . 61 4
47 T . 61 16
48 C . 62 4
49 G > 63 2
50 T > 64 2
51 T > 65 2
52 G > 66 2
53 G > 67 2
54 T . 68 4
55 T . 69 4
56 C . 70 4
57 A . 71 4
58 A . 72 4
59 A . 73 4
60 T . 74 4
61 C < 67 2
62 C < 66 2
63 A < 65 2
64 G < 64 2
65 C < 63 2
66 C < 11 2
67 C < 10 2
68 C < 9 2
69 C < 8 2
70 G < 7 2
71 C < 6 2
72 A . 5 2
73 A . 4 8
74 C . 3 8
75 C . 2 8
76 A . 1 8
-1 # # -1 -1
65 MX0366_CAT 77
-1 # # -1 -1
0 C . 5 2
1 G > 6 2
2 C > 7 2
3 G > 8 2
4 G > 9 2
5 G > 10 2
6 G > 11 2
7 T . 12 4
8 G . 13 4
9 G > 16 2
10 A > 17 2
11 G > 18 2
12 C > 19 2
13 A . 20 4
14 G . 21 4
15 C . 22 4
16 T . 23 4
17 T . 23 16
18 G . 24 4
19 G . 25 4
20 T . 26 4
21 A . 27 4
22 G < 19 2
23 C < 18 2
24 T < 17 2
25 C < 16 2
26 G . 29 4
27 T > 32 2
28 C > 33 2
29 G > 34 2
30 G > 35 2
31 G > 36 2
32 C . 37 4
33 T . 38 4
34 C . 39 4
35 A . 40 4
36 T . 41 4
37 A . 42 4
38 A . 43 4
39 C < 36 2
40 C < 35 2
41 C < 34 2
42 G < 33 2
43 A < 32 2
44 A . 45 4
45 G . 46 4
-1 - . 59 1
-1 - . 58 1
-1 - . 57 1
-1 - . 56 1
-1 - . 55 1
-1 - . 54 1
-1 - . 53 1
-1 - . 52 1
-1 - . 51 1
-1 - . 50 1
-1 - . 49 1
46 G . 61 4
47 T . 61 16
48 C . 62 4
49 G > 63 2
50 T > 64 2
51 T > 65 2
52 G > 66 2
53 G > 67 2
54 T . 68 4
55 T . 69 4
56 C . 70 4
57 A . 71 4
58 A . 72 4
59 A . 73 4
60 T . 74 4
61 C < 67 2
62 C < 66 2
63 A < 65 2
64 G < 64 2
65 C < 63 2
66 C < 11 2
67 C < 10 2
68 C < 9 2
69 C < 8 2
70 G < 7 2
71 C < 6 2
72 A . 5 2
73 A . 4 8
74 C . 3 8
75 C . 2 8
76 A . 1 8
-1 # # -1 -1
65 MX0367_CAT 77
-1 # # -1 -1
0 C . 5 2
1 G > 6 2
2 C > 7 2
3 G > 8 2
4 G > 9 2
5 G > 10 2
6 G > 11 2
7 T . 12 4
8 G . 13 4
9 G > 16 2
10 A > 17 2
11 G > 18 2
12 C > 19 2
13 A . 20 4
14 G . 21 4
15 C . 22 4
16 T . 23 4
17 T . 23 16
18 G . 24 4
19 G . 25 4
20 T . 26 4
21 A . 27 4
22 G < 19 2
23 C < 18 2
24 T < 17 2
25 C < 16 2
26 G . 29 4
27 T > 32 2
28 C > 33 2
29 G > 34 2
30 G > 35 2
31 G > 36 2
32 C . 37 4
33 T . 38 4
34 C . 39 4
35 A . 40 4
36 T . 41 4
37 A . 42 4
38 A . 43 4
39 C < 36 2
40 C < 35 2
41 C < 34 2
42 G < 33 2
43 A < 32 2
44 A . 45 4
45 G . 46 4
-1 - . 59 1
-1 - . 58 1
-1 - . 57 1
-1 - . 56 1
-1 - . 55 1
-1 - . 54 1
-1 - . 53 1
-1 - . 52 1
-1 - . 51 1
-1 - . 50 1
-1 - . 49 1
46 G . 61 4
47 T . 61 16
48 C . 62 4
49 G > 63 2
50 T > 64 2
51 T > 65 2
52 G > 66 2
53 G > 67 2
54 T . 68 4
55 T . 69 4
56 C . 70 4
57 A . 71 4
58 A . 72 4
59 A . 73 4
60 T . 74 4
61 C < 67 2
62 C < 66 2
63 A < 65 2
64 G < 64 2
65 C < 63 2
66 C < 11 2
67 C < 10 2
68 C < 9 2
69 C < 8 2
70 G < 7 2
71 C < 6 2
72 A . 5 2
73 A . 4 8
74 C . 3 8
75 C . 2 8
76 A . 1 8
-1 # # -1 -1
65 MX0368_CAT 77
-1 # # -1 -1
0 C . 5 2
1 G > 6 2
2 C > 7 2
3 G > 8 2
4 G > 9 2
5 G > 10 2
6 G > 11 2
7 T . 12 4
8 G . 13 4
9 G > 16 2
10 A > 17 2
11 G > 18 2
12 C > 19 2
13 A . 20 4
14 G . 21 4
15 C . 22 4
16 T . 23 4
17 T . 23 16
18 G . 24 4
19 G . 25 4
20 T . 26 4
21 A . 27 4
22 G < 19 2
23 C < 18 2
24 T < 17 2
25 C < 16 2
26 G . 29 4
27 T > 32 2
28 C > 33 2
29 G > 34 2
30 G > 35 2
31 G > 36 2
32 C . 37 4
33 T . 38 4
34 C . 39 4
35 A . 40 4
36 T . 41 4
37 A . 42 4
38 A . 43 4
39 C < 36 2
40 C < 35 2
41 C < 34 2
42 G < 33 2
43 A < 32 2
44 A . 45 4
45 G . 46 4
-1 - . 59 1
-1 - . 58 1
-1 - . 57 1
-1 - . 56 1
-1 - . 55 1
-1 - . 54 1
-1 - . 53 1
-1 - . 52 1
-1 - . 51 1
-1 - . 50 1
-1 - . 49 1
46 G . 61 4
47 C . 61 16
48 C . 62 4
49 G > 63 2
50 T > 64 2
51 C > 65 2
52 G > 66 2
53 G > 67 2
54 T . 68 4
55 T . 69 4
56 C . 70 4
57 A . 71 4
58 A . 72 4
59 A . 73 4
60 T . 74 4
61 C < 67 2
62 C < 66 2
63 G < 65 2
64 G < 64 2
65 C < 63 2
66 C < 11 2
67 C < 10 2
68 C < 9 2
69 C < 8 2
70 G < 7 2
71 C < 6 2
72 A . 5 2
73 A . 4 8
74 C . 3 8
75 C . 2 8
76 A . 1 8
-1 # # -1 -1
65 MX0369_CAT 77
-1 # # -1 -1
0 C . 5 2
1 G > 6 2
2 C > 7 2
3 G > 8 2
4 G > 9 2
5 G > 10 2
6 G > 11 2
7 T . 12 4
8 G . 13 4
9 G > 16 2
10 A > 17 2
11 G > 18 2
12 C > 19 2
13 A . 20 4
14 G . 21 4
15 C . 22 4
16 C . 23 4
17 T . 23 16
18 G . 24 4
19 G . 25 4
20 T . 26 4
21 A . 27 4
22 G < 19 2
23 C < 18 2
24 T < 17 2
25 C < 16 2
26 G . 29 4
27 T > 32 2
28 C > 33 2
29 G > 34 2
30 G > 35 2
31 G > 36 2
32 C . 37 4
33 T . 38 4
34 C . 39 4
35 A . 40 4
36 T . 41 4
37 A . 42 4
38 A . 43 4
39 C < 36 2
40 C < 35 2
41 C < 34 2
42 G < 33 2
43 A < 32 2
44 A . 45 4
45 G . 46 4
-1 - . 59 1
-1 - . 58 1
-1 - . 57 1
-1 - . 56 1
-1 - . 55 1
-1 - . 54 1
-1 - . 53 1
-1 - . 52 1
-1 - . 51 1
-1 - . 50 1
-1 - . 49 1
46 G . 61 4
47 T . 61 16
48 C . 62 4
49 G > 63 2
50 T > 64 2
51 A > 65 2
52 G > 66 2
53 G > 67 2
54 T . 68 4
55 T . 69 4
56 C . 70 4
57 A . 71 4
58 A . 72 4
59 A . 73 4
60 T . 74 4
61 C < 67 2
62 C < 66 2
63 T < 65 2
64 G < 64 2
65 C < 63 2
66 C < 11 2
67 C < 10 2
68 C < 9 2
69 C < 8 2
70 G < 7 2
71 C < 6 2
72 T . 5 2
73 A . 4 8
74 C . 3 8
75 C . 2 8
76 A . 1 8
-1 # # -1 -1
65 MX0370_CAT 77
-1 # # -1 -1
0 C . 5 2
1 G > 6 2
2 C > 7 2
3 G > 8 2
4 G > 9 2
5 G > 10 2
6 G > 11 2
7 T . 12 4
8 G . 13 4
9 G > 16 2
10 A > 17 2
11 G > 18 2
12 C > 19 2
13 A . 20 4
14 G . 21 4
15 T . 22 4
16 C . 23 4
17 C . 23 16
18 G . 24 4
19 G . 25 4
20 T . 26 4
21 A . 27 4
22 G < 19 2
23 C < 18 2
24 T < 17 2
25 C < 16 2
26 G . 29 4
27 T > 32 2
28 C > 33 2
29 G > 34 2
30 G > 35 2
31 G > 36 2
32 C . 37 4
33 T . 38 4
34 C . 39 4
35 A . 40 4
36 T . 41 4
37 A . 42 4
38 A . 43 4
39 C < 36 2
40 C < 35 2
41 C < 34 2
42 G < 33 2
43 A < 32 2
44 A . 45 4
45 G . 46 4
-1 - . 59 1
-1 - . 58 1
-1 - . 57 1
-1 - . 56 1
-1 - . 55 1
-1 - . 54 1
-1 - . 53 1
-1 - . 52 1
-1 - . 51 1
-1 - . 50 1
-1 - . 49 1
46 G . 61 4
47 T . 61 16
48 C . 62 4
49 G > 63 2
50 T > 64 2
51 A > 65 2
52 G > 66 2
53 G > 67 2
54 T . 68 4
55 T . 69 4
56 C . 70 4
57 A . 71 4
58 A . 72 4
59 A . 73 4
60 T . 74 4
61 C < 67 2
62 C < 66 2
63 T < 65 2
64 G < 64 2
65 C < 63 2
66 C < 11 2
67 C < 10 2
68 C < 9 2
69 C < 8 2
70 G < 7 2
71 C < 6 2
72 T . 5 2
73 A . 4 8
74 C . 3 8
75 C . 2 8
76 A . 1 8
-1 # # -1 -1
65 MX0371_CAT 77
-1 # # -1 -1
0 C . 5 2
1 G > 6 2
2 C > 7 2
3 G > 8 2
4 G > 9 2
5 G > 10 2
6 G > 11 2
7 T . 12 4
8 G . 13 4
9 G > 16 2
10 A > 17 2
11 G > 18 2
12 C > 19 2
13 A . 20 4
14 G . 21 4
15 C . 22 4
16 C . 23 4
17 T . 23 16
18 G . 24 4
19 G . 25 4
20 T . 26 4
21 A . 27 4
22 G < 19 2
23 C < 18 2
24 T < 17 2
25 C < 16 2
26 G . 29 4
27 T > 32 2
28 C > 33 2
29 G > 34 2
30 G > 35 2
31 G > 36 2
32 C . 37 4
33 T . 38 4
34 C . 39 4
35 A . 40 4
36 T . 41 4
37 A . 42 4
38 A . 43 4
39 C < 36 2
40 C < 35 2
41 C < 34 2
42 G < 33 2
43 A < 32 2
44 A . 45 4
45 G . 46 4
-1 - . 59 1
-1 - . 58 1
-1 - . 57 1
-1 - . 56 1
-1 - . 55 1
-1 - . 54 1
-1 - . 53 1
-1 - . 52 1
-1 - . 51 1
-1 - . 50 1
-1 - . 49 1
46 G . 61 4
47 T . 61 16
48 C . 62 4
49 G > 63 2
50 T > 64 2
51 A > 65 2
52 G > 66 2
53 G > 67 2
54 T . 68 4
55 T . 69 4
56 C . 70 4
57 A . 71 4
58 A . 72 4
59 A . 73 4
60 T . 74 4
61 C < 67 2
62 C < 66 2
63 T < 65 2
64 G < 64 2
65 C < 63 2
66 C < 11 2
67 C < 10 2
68 C < 9 2
69 C < 8 2
70 G < 7 2
71 C < 6 2
72 T . 5 2
73 A . 4 8
74 C . 3 8
75 C . 2 8
76 A . 1 8
-1 # # -1 -1
65 MX0372_CAT 77
-1 # # -1 -1
0 C . 5 2
1 G > 6 2
2 C > 7 2
3 G > 8 2
4 G > 9 2
5 G > 10 2
6 G > 11 2
7 T . 12 4
8 G . 13 4
9 G > 16 2
10 A > 17 2
11 G > 18 2
12 C > 19 2
13 A . 20 4
14 G . 21 4
15 T . 22 4
16 C . 23 4
17 T . 23 16
18 G . 24 4
19 G . 25 4
20 T . 26 4
21 A . 27 4
22 G < 19 2
23 C < 18 2
24 T < 17 2
25 C < 16 2
26 G . 29 4
27 T > 32 2
28 C > 33 2
29 G > 34 2
30 G > 35 2
31 G > 36 2
32 C . 37 4
33 T . 38 4
34 C . 39 4
35 A . 40 4
36 T . 41 4
37 A . 42 4
38 A . 43 4
39 C < 36 2
40 C < 35 2
41 C < 34 2
42 G < 33 2
43 A < 32 2
44 A . 45 4
45 G . 46 4
-1 - . 59 1
-1 - . 58 1
-1 - . 57 1
-1 - . 56 1
-1 - . 55 1
-1 - . 54 1
-1 - . 53 1
-1 - . 52 1
-1 - . 51 1
-1 - . 50 1
-1 - . 49 1
46 G . 61 4
47 T . 61 16
[truncated: 717,076 more chars]
