# Supplementary material for: tRNA Signatures Reveal a Polyphyletic Origin of SAR11 Strains among Alphaproteobacteria
Source: PLoS Comput Biol. 2014 Feb 27;10(2):e1003454. doi: 10.1371/journal.pcbi.1003454 (PMC3937112; doi:10.1371/journal.pcbi.1003454)
Supplement: Dataset S2 — Source code and data to reproduce Figures 3 and S2. (ZIP) [file pcbi.1003454.s002.zip › Source_data_and_methods_for_Figure_3_and_Supplementary_Figure_S2/TRNA2-prok.cm]

### cove V2
75 	nodes
### node 0 type 6
1  -1
0.17391 0.00000 0.00000 0.77470 0.04743 0.00395 
0.00000 0.00000 0.00000 0.00000 0.00000 0.00000 
0.00000 0.00000 0.00000 0.00000 0.00000 0.00000 
0.00000 0.00000 0.00000 0.00000 0.00000 0.00000 
0.20000 0.00000 0.00000 0.66667 0.06667 0.06667 
0.33333 0.00000 0.00000 0.33333 0.00000 0.33333 
0.13333 0.06667 0.66667 0.13333 # INSL
0.25000 0.25000 0.25000 0.25000 # INSR
0.00000 0.00000 0.00000 0.00000 # MATP
0.00000 0.00000 0.00000 0.00000 # MATP
0.00000 0.00000 0.00000 0.00000 # MATP
0.00000 0.00000 0.00000 0.00000 # MATP
0.00000 0.00000 0.00000 0.00000 # MATL
0.00000 0.00000 0.00000 0.00000 # MATR
### node 1 type 3
2  -1
0.95833 0.00000 0.00000 0.02083 0.00000 0.02083 
0.00000 0.00000 0.00000 0.00000 0.00000 0.00000 
0.00000 0.00000 0.00000 0.00000 0.00000 0.00000 
0.00483 0.00000 0.00000 0.99034 0.00000 0.00483 
0.00000 0.00000 0.00000 0.00000 0.00000 0.00000 
0.33333 0.00000 0.00000 0.33333 0.00000 0.33333 
0.00000 0.00000 0.00000 0.00000 # INSL
0.25000 0.25000 0.25000 0.25000 # INSR
0.00000 0.00000 0.00000 0.00000 # MATP
0.00000 0.00000 0.00000 0.00000 # MATP
0.00000 0.00000 0.00000 0.00000 # MATP
0.00000 0.00000 0.00000 0.00000 # MATP
0.00000 0.00000 0.00000 0.00000 # MATL
0.98558 0.00481 0.00481 0.00481 # MATR
### node 2 type 3
3  -1
0.95833 0.00000 0.00000 0.02083 0.00000 0.02083 
0.00000 0.00000 0.00000 0.00000 0.00000 0.00000 
0.00000 0.00000 0.00000 0.00000 0.00000 0.00000 
0.00483 0.00000 0.00000 0.99034 0.00000 0.00483 
0.00000 0.00000 0.00000 0.00000 0.00000 0.00000 
0.33333 0.00000 0.00000 0.33333 0.00000 0.33333 
0.00000 0.00000 0.00000 0.00000 # INSL
0.25000 0.25000 0.25000 0.25000 # INSR
0.00000 0.00000 0.00000 0.00000 # MATP
0.00000 0.00000 0.00000 0.00000 # MATP
0.00000 0.00000 0.00000 0.00000 # MATP
0.00000 0.00000 0.00000 0.00000 # MATP
0.00000 0.00000 0.00000 0.00000 # MATL
0.00481 0.98558 0.00481 0.00481 # MATR
### node 3 type 3
4  -1
0.06250 0.00000 0.00000 0.91667 0.00000 0.02083 
0.00000 0.00000 0.00000 0.00000 0.00000 0.00000 
0.00000 0.00000 0.00000 0.00000 0.00000 0.00000 
0.00483 0.00000 0.00000 0.99034 0.00000 0.00483 
0.00000 0.00000 0.00000 0.00000 0.00000 0.00000 
0.33333 0.00000 0.00000 0.33333 0.00000 0.33333 
0.00000 0.00000 0.00000 0.00000 # INSL
0.25000 0.25000 0.25000 0.25000 # INSR
0.00000 0.00000 0.00000 0.00000 # MATP
0.00000 0.00000 0.00000 0.00000 # MATP
0.00000 0.00000 0.00000 0.00000 # MATP
0.00000 0.00000 0.00000 0.00000 # MATP
0.00000 0.00000 0.00000 0.00000 # MATL
0.00481 0.98558 0.00481 0.00481 # MATR
### node 4 type 3
5  -1
0.14286 0.42857 0.14286 0.14286 0.00000 0.14286 
0.00000 0.00000 0.00000 0.00000 0.00000 0.00000 
0.00000 0.00000 0.00000 0.00000 0.00000 0.00000 
0.00397 0.97222 0.00397 0.01190 0.00000 0.00794 
0.00000 0.00000 0.00000 0.00000 0.00000 0.00000 
0.16667 0.33333 0.16667 0.16667 0.00000 0.16667 
0.00000 0.00000 0.00000 0.00000 # INSL
0.20000 0.40000 0.20000 0.20000 # INSR
0.00000 0.00000 0.00000 0.00000 # MATP
0.00000 0.00000 0.00000 0.00000 # MATP
0.00000 0.00000 0.00000 0.00000 # MATP
0.00000 0.00000 0.00000 0.00000 # MATP
0.00000 0.00000 0.00000 0.00000 # MATL
0.62550 0.03984 0.21912 0.11554 # MATR
### node 5 type 1
6  -1
0.16667 0.16667 0.16667 0.16667 0.16667 0.16667 
0.00395 0.98024 0.00395 0.00395 0.00395 0.00395 
0.16667 0.16667 0.16667 0.16667 0.16667 0.16667 
0.12500 0.37500 0.12500 0.12500 0.12500 0.12500 
0.16667 0.16667 0.16667 0.16667 0.16667 0.16667 
0.20000 0.20000 0.20000 0.20000 0.00000 0.20000 
0.25000 0.25000 0.25000 0.25000 # INSL
0.25000 0.25000 0.25000 0.25000 # INSR
0.00380 0.00380 0.00380 0.03802 # MATP
0.03042 0.00380 0.06844 0.01141 # MATP
0.00380 0.69962 0.00380 0.06084 # MATP
0.05703 0.00380 0.00380 0.00380 # MATP
0.25000 0.25000 0.25000 0.25000 # MATL
0.16667 0.33333 0.16667 0.33333 # MATR
### node 6 type 1
7  -1
0.16667 0.16667 0.16667 0.16667 0.16667 0.16667 
0.00392 0.98039 0.00392 0.00392 0.00392 0.00392 
0.16667 0.16667 0.16667 0.16667 0.16667 0.16667 
0.16667 0.16667 0.16667 0.16667 0.16667 0.16667 
0.16667 0.16667 0.16667 0.16667 0.16667 0.16667 
0.20000 0.20000 0.20000 0.20000 0.00000 0.20000 
0.25000 0.25000 0.25000 0.25000 # INSL
0.25000 0.25000 0.25000 0.25000 # INSR
0.00377 0.00377 0.00377 0.02264 # MATP
0.00377 0.00377 0.33208 0.00377 # MATP
0.00377 0.52830 0.00755 0.03019 # MATP
0.03396 0.00377 0.01132 0.00377 # MATP
0.25000 0.25000 0.25000 0.25000 # MATL
0.25000 0.25000 0.25000 0.25000 # MATR
### node 7 type 1
8  -1
0.16667 0.16667 0.16667 0.16667 0.16667 0.16667 
0.00392 0.98039 0.00392 0.00392 0.00392 0.00392 
0.16667 0.16667 0.16667 0.16667 0.16667 0.16667 
0.16667 0.16667 0.16667 0.16667 0.16667 0.16667 
0.16667 0.16667 0.16667 0.16667 0.16667 0.16667 
0.20000 0.20000 0.20000 0.20000 0.00000 0.20000 
0.25000 0.25000 0.25000 0.25000 # INSL
0.25000 0.25000 0.25000 0.25000 # INSR
0.00377 0.00377 0.00377 0.15472 # MATP
0.00377 0.00377 0.29057 0.00377 # MATP
0.00377 0.35094 0.00377 0.07170 # MATP
0.08679 0.00377 0.00755 0.00377 # MATP
0.25000 0.25000 0.25000 0.25000 # MATL
0.25000 0.25000 0.25000 0.25000 # MATR
### node 8 type 1
9  -1
0.16667 0.16667 0.16667 0.16667 0.16667 0.16667 
0.00392 0.98039 0.00392 0.00392 0.00392 0.00392 
0.16667 0.16667 0.16667 0.16667 0.16667 0.16667 
0.16667 0.16667 0.16667 0.16667 0.16667 0.16667 
0.16667 0.16667 0.16667 0.16667 0.16667 0.16667 
0.20000 0.20000 0.20000 0.20000 0.00000 0.20000 
0.25000 0.25000 0.25000 0.25000 # INSL
0.25000 0.25000 0.25000 0.25000 # INSR
0.00377 0.00377 0.00377 0.06415 # MATP
0.00377 0.00377 0.28302 0.00377 # MATP
0.00377 0.47170 0.00377 0.01887 # MATP
0.10189 0.00377 0.02264 0.00377 # MATP
0.25000 0.25000 0.25000 0.25000 # MATL
0.25000 0.25000 0.25000 0.25000 # MATR
### node 9 type 1
10  -1
0.16667 0.16667 0.16667 0.16667 0.16667 0.16667 
0.00392 0.98039 0.00392 0.00392 0.00392 0.00392 
0.16667 0.16667 0.16667 0.16667 0.16667 0.16667 
0.16667 0.16667 0.16667 0.16667 0.16667 0.16667 
0.16667 0.16667 0.16667 0.16667 0.16667 0.16667 
0.20000 0.20000 0.20000 0.20000 0.00000 0.20000 
0.25000 0.25000 0.25000 0.25000 # INSL
0.25000 0.25000 0.25000 0.25000 # INSR
0.00377 0.01132 0.00377 0.19623 # MATP
0.00377 0.00377 0.33585 0.00755 # MATP
0.00377 0.32453 0.00377 0.02264 # MATP
0.04528 0.00377 0.02642 0.00377 # MATP
0.25000 0.25000 0.25000 0.25000 # MATL
0.25000 0.25000 0.25000 0.25000 # MATR
### node 10 type 1
11  -1
0.16667 0.16667 0.16667 0.16667 0.16667 0.16667 
0.00392 0.97647 0.00392 0.00392 0.00784 0.00392 
0.16667 0.16667 0.16667 0.16667 0.16667 0.16667 
0.16667 0.16667 0.16667 0.16667 0.16667 0.16667 
0.14286 0.28571 0.14286 0.14286 0.14286 0.14286 
0.20000 0.20000 0.20000 0.20000 0.00000 0.20000 
0.20000 0.20000 0.40000 0.20000 # INSL
0.25000 0.25000 0.25000 0.25000 # INSR
0.00377 0.00377 0.00377 0.21509 # MATP
0.00377 0.00377 0.21887 0.00755 # MATP
0.00377 0.23396 0.00377 0.00377 # MATP
0.23774 0.00755 0.04528 0.00377 # MATP
0.25000 0.25000 0.25000 0.25000 # MATL
0.25000 0.25000 0.25000 0.25000 # MATR
### node 11 type 1
12  -1
0.25000 0.00000 0.25000 0.00000 0.25000 0.25000 
0.00791 0.00000 0.98419 0.00000 0.00395 0.00395 
0.25000 0.00000 0.25000 0.00000 0.25000 0.25000 
0.25000 0.00000 0.25000 0.00000 0.25000 0.25000 
0.25000 0.00000 0.25000 0.00000 0.25000 0.25000 
0.33333 0.00000 0.33333 0.00000 0.00000 0.33333 
0.25000 0.25000 0.25000 0.25000 # INSL
0.25000 0.25000 0.25000 0.25000 # INSR
0.00377 0.00377 0.00377 0.23774 # MATP
0.00377 0.00377 0.02642 0.00377 # MATP
0.00377 0.41132 0.00377 0.03396 # MATP
0.24906 0.00377 0.00377 0.00377 # MATP
0.25000 0.25000 0.25000 0.25000 # MATL
0.25000 0.25000 0.25000 0.25000 # MATR
### node 12 type 2
13  -1
0.25000 0.00000 0.50000 0.00000 0.25000 0.00000 
0.00000 0.00000 0.00000 0.00000 0.00000 0.00000 
0.00797 0.00000 0.98805 0.00000 0.00398 0.00000 
0.00000 0.00000 0.00000 0.00000 0.00000 0.00000 
0.33333 0.00000 0.33333 0.00000 0.33333 0.00000 
0.00000 0.00000 0.00000 0.00000 0.00000 0.00000 
0.25000 0.25000 0.25000 0.25000 # INSL
0.00000 0.00000 0.00000 0.00000 # INSR
0.00000 0.00000 0.00000 0.00000 # MATP
0.00000 0.00000 0.00000 0.00000 # MATP
0.00000 0.00000 0.00000 0.00000 # MATP
0.00000 0.00000 0.00000 0.00000 # MATP
0.00397 0.00397 0.00794 0.98413 # MATL
0.00000 0.00000 0.00000 0.00000 # MATR
### node 13 type 2
14  -1
0.66667 0.00000 0.00000 0.00000 0.33333 0.00000 
0.00000 0.00000 0.00000 0.00000 0.00000 0.00000 
0.99600 0.00000 0.00000 0.00000 0.00400 0.00000 
0.00000 0.00000 0.00000 0.00000 0.00000 0.00000 
0.50000 0.00000 0.00000 0.00000 0.50000 0.00000 
0.00000 0.00000 0.00000 0.00000 0.00000 0.00000 
0.25000 0.25000 0.25000 0.25000 # INSL
0.00000 0.00000 0.00000 0.00000 # INSR
0.00000 0.00000 0.00000 0.00000 # MATP
0.00000 0.00000 0.00000 0.00000 # MATP
0.00000 0.00000 0.00000 0.00000 # MATP
0.00000 0.00000 0.00000 0.00000 # MATP
0.68254 0.03175 0.26587 0.01984 # MATL
0.00000 0.00000 0.00000 0.00000 # MATR
### node 14 type 0
15  28
0.00000 0.00000 0.00000 0.00000 0.00000 0.00000 
0.00000 0.00000 0.00000 0.00000 0.00000 0.00000 
0.00000 0.00000 0.00000 0.00000 0.00000 0.00000 
0.00000 0.00000 0.00000 0.00000 0.00000 0.00000 
0.00000 0.00000 0.00000 0.00000 0.00000 0.00000 
0.00000 0.00000 0.00000 0.00000 0.00000 0.00000 
0.00000 0.00000 0.00000 0.00000 # INSL
0.00000 0.00000 0.00000 0.00000 # INSR
0.00000 0.00000 0.00000 0.00000 # MATP
0.00000 0.00000 0.00000 0.00000 # MATP
0.00000 0.00000 0.00000 0.00000 # MATP
0.00000 0.00000 0.00000 0.00000 # MATP
0.00000 0.00000 0.00000 0.00000 # MATL
0.00000 0.00000 0.00000 0.00000 # MATR
### node 15 type 4
16  -1
0.00395 0.98814 0.00395 0.00395 0.00000 0.00000 
0.00000 0.00000 0.00000 0.00000 0.00000 0.00000 
0.00000 0.00000 0.00000 0.00000 0.00000 0.00000 
0.00000 0.00000 0.00000 0.00000 0.00000 0.00000 
0.00000 0.00000 0.00000 0.00000 0.00000 0.00000 
0.00000 0.00000 0.00000 0.00000 0.00000 0.00000 
0.00000 0.00000 0.00000 0.00000 # INSL
0.00000 0.00000 0.00000 0.00000 # INSR
0.00000 0.00000 0.00000 0.00000 # MATP
0.00000 0.00000 0.00000 0.00000 # MATP
0.00000 0.00000 0.00000 0.00000 # MATP
0.00000 0.00000 0.00000 0.00000 # MATP
0.00000 0.00000 0.00000 0.00000 # MATL
0.00000 0.00000 0.00000 0.00000 # MATR
### node 16 type 1
17  -1
0.16667 0.16667 0.16667 0.16667 0.16667 0.16667 
0.00392 0.98039 0.00392 0.00392 0.00392 0.00392 
0.16667 0.16667 0.16667 0.16667 0.16667 0.16667 
0.16667 0.16667 0.16667 0.16667 0.16667 0.16667 
0.16667 0.16667 0.16667 0.16667 0.16667 0.16667 
0.20000 0.20000 0.20000 0.20000 0.00000 0.20000 
0.25000 0.25000 0.25000 0.25000 # INSL
0.25000 0.25000 0.25000 0.25000 # INSR
0.00377 0.00377 0.00377 0.00755 # MATP
0.00377 0.00377 0.06038 0.00377 # MATP
0.00377 0.83396 0.00377 0.04151 # MATP
0.01509 0.00377 0.00377 0.00377 # MATP
0.25000 0.25000 0.25000 0.25000 # MATL
0.25000 0.25000 0.25000 0.25000 # MATR
### node 17 type 1
18  -1
0.16667 0.16667 0.16667 0.16667 0.16667 0.16667 
0.00392 0.98039 0.00392 0.00392 0.00392 0.00392 
0.16667 0.16667 0.16667 0.16667 0.16667 0.16667 
0.16667 0.16667 0.16667 0.16667 0.16667 0.16667 
0.16667 0.16667 0.16667 0.16667 0.16667 0.16667 
0.20000 0.20000 0.20000 0.20000 0.00000 0.20000 
0.25000 0.25000 0.25000 0.25000 # INSL
0.25000 0.25000 0.25000 0.25000 # INSR
0.00377 0.00377 0.00377 0.05660 # MATP
0.00377 0.00377 0.70566 0.00377 # MATP
0.00377 0.00755 0.00755 0.00377 # MATP
0.17358 0.00377 0.01132 0.00377 # MATP
0.25000 0.25000 0.25000 0.25000 # MATL
0.25000 0.25000 0.25000 0.25000 # MATR
### node 18 type 1
19  -1
0.16667 0.16667 0.16667 0.16667 0.16667 0.16667 
0.00392 0.98039 0.00392 0.00392 0.00392 0.00392 
0.16667 0.16667 0.16667 0.16667 0.16667 0.16667 
0.16667 0.16667 0.16667 0.16667 0.16667 0.16667 
0.16667 0.16667 0.16667 0.16667 0.16667 0.16667 
0.20000 0.20000 0.20000 0.20000 0.00000 0.20000 
0.25000 0.25000 0.25000 0.25000 # INSL
0.25000 0.25000 0.25000 0.25000 # INSR
0.00377 0.00377 0.00377 0.02264 # MATP
0.00377 0.00755 0.12830 0.00377 # MATP
0.01132 0.24151 0.00377 0.00377 # MATP
0.54717 0.00377 0.00755 0.00377 # MATP
0.25000 0.25000 0.25000 0.25000 # MATL
0.25000 0.25000 0.25000 0.25000 # MATR
### node 19 type 1
20  -1
0.25000 0.00000 0.25000 0.00000 0.25000 0.25000 
0.00395 0.00000 0.98814 0.00000 0.00395 0.00395 
0.25000 0.00000 0.25000 0.00000 0.25000 0.25000 
0.25000 0.00000 0.25000 0.00000 0.25000 0.25000 
0.25000 0.00000 0.25000 0.00000 0.25000 0.25000 
0.33333 0.00000 0.33333 0.00000 0.00000 0.33333 
0.25000 0.25000 0.25000 0.25000 # INSL
0.25000 0.25000 0.25000 0.25000 # INSR
0.13962 0.00377 0.00377 0.01887 # MATP
0.00755 0.00377 0.59245 0.00755 # MATP
0.12830 0.00377 0.00755 0.00377 # MATP
0.01887 0.00377 0.04528 0.01132 # MATP
0.25000 0.25000 0.25000 0.25000 # MATL
0.25000 0.25000 0.25000 0.25000 # MATR
### node 20 type 2
21  -1
0.33333 0.00000 0.33333 0.00000 0.33333 0.00000 
0.00000 0.00000 0.00000 0.00000 0.00000 0.00000 
0.00397 0.00000 0.99206 0.00000 0.00397 0.00000 
0.00000 0.00000 0.00000 0.00000 0.00000 0.00000 
0.33333 0.00000 0.33333 0.00000 0.33333 0.00000 
0.00000 0.00000 0.00000 0.00000 0.00000 0.00000 
0.25000 0.25000 0.25000 0.25000 # INSL
0.00000 0.00000 0.00000 0.00000 # INSR
0.00000 0.00000 0.00000 0.00000 # MATP
0.00000 0.00000 0.00000 0.00000 # MATP
0.00000 0.00000 0.00000 0.00000 # MATP
0.00000 0.00000 0.00000 0.00000 # MATP
0.97628 0.00791 0.00791 0.00791 # MATL
0.00000 0.00000 0.00000 0.00000 # MATR
### node 21 type 2
22  -1
0.33333 0.00000 0.33333 0.00000 0.33333 0.00000 
0.00000 0.00000 0.00000 0.00000 0.00000 0.00000 
0.01190 0.00000 0.98413 0.00000 0.00397 0.00000 
0.00000 0.00000 0.00000 0.00000 0.00000 0.00000 
0.33333 0.00000 0.33333 0.00000 0.33333 0.00000 
0.00000 0.00000 0.00000 0.00000 0.00000 0.00000 
0.25000 0.25000 0.25000 0.25000 # INSL
0.00000 0.00000 0.00000 0.00000 # INSR
0.00000 0.00000 0.00000 0.00000 # MATP
0.00000 0.00000 0.00000 0.00000 # MATP
0.00000 0.00000 0.00000 0.00000 # MATP
0.00000 0.00000 0.00000 0.00000 # MATP
0.20553 0.01186 0.77470 0.00791 # MATL
0.00000 0.00000 0.00000 0.00000 # MATR
### node 22 type 2
23  -1
0.60000 0.00000 0.20000 0.00000 0.20000 0.00000 
0.00000 0.00000 0.00000 0.00000 0.00000 0.00000 
0.28000 0.00000 0.71600 0.00000 0.00400 0.00000 
0.00000 0.00000 0.00000 0.00000 0.00000 0.00000 
0.33333 0.00000 0.33333 0.00000 0.33333 0.00000 
0.00000 0.00000 0.00000 0.00000 0.00000 0.00000 
0.25000 0.25000 0.25000 0.25000 # INSL
0.00000 0.00000 0.00000 0.00000 # INSR
0.00000 0.00000 0.00000 0.00000 # MATP
0.00000 0.00000 0.00000 0.00000 # MATP
0.00000 0.00000 0.00000 0.00000 # MATP
0.00000 0.00000 0.00000 0.00000 # MATP
0.03984 0.33068 0.03187 0.59761 # MATL
0.00000 0.00000 0.00000 0.00000 # MATR
### node 23 type 2
24  -1
0.01351 0.00000 0.97297 0.00000 0.01351 0.00000 
0.00000 0.00000 0.00000 0.00000 0.00000 0.00000 
0.00552 0.00000 0.83978 0.00000 0.15470 0.00000 
0.00000 0.00000 0.00000 0.00000 0.00000 0.00000 
0.03226 0.00000 0.90323 0.00000 0.06452 0.00000 
0.00000 0.00000 0.00000 0.00000 0.00000 0.00000 
0.03125 0.25000 0.03125 0.68750 # INSL
0.00000 0.00000 0.00000 0.00000 # INSR
0.00000 0.00000 0.00000 0.00000 # MATP
0.00000 0.00000 0.00000 0.00000 # MATP
0.00000 0.00000 0.00000 0.00000 # MATP
0.00000 0.00000 0.00000 0.00000 # MATP
0.06593 0.17582 0.00549 0.75275 # MATL
0.00000 0.00000 0.00000 0.00000 # MATR
### node 24 type 2
25  -1
0.33333 0.00000 0.33333 0.00000 0.33333 0.00000 
0.00000 0.00000 0.00000 0.00000 0.00000 0.00000 
0.00397 0.00000 0.99206 0.00000 0.00397 0.00000 
0.00000 0.00000 0.00000 0.00000 0.00000 0.00000 
0.33333 0.00000 0.33333 0.00000 0.33333 0.00000 
0.00000 0.00000 0.00000 0.00000 0.00000 0.00000 
0.25000 0.25000 0.25000 0.25000 # INSL
0.00000 0.00000 0.00000 0.00000 # INSR
0.00000 0.00000 0.00000 0.00000 # MATP
0.00000 0.00000 0.00000 0.00000 # MATP
0.00000 0.00000 0.00000 0.00000 # MATP
0.00000 0.00000 0.00000 0.00000 # MATP
0.00395 0.00395 0.98419 0.00791 # MATL
0.00000 0.00000 0.00000 0.00000 # MATR
### node 25 type 2
26  -1
0.33333 0.00000 0.33333 0.00000 0.33333 0.00000 
0.00000 0.00000 0.00000 0.00000 0.00000 0.00000 
0.00397 0.00000 0.99206 0.00000 0.00397 0.00000 
0.00000 0.00000 0.00000 0.00000 0.00000 0.00000 
0.33333 0.00000 0.33333 0.00000 0.33333 0.00000 
0.00000 0.00000 0.00000 0.00000 0.00000 0.00000 
0.25000 0.25000 0.25000 0.25000 # INSL
0.00000 0.00000 0.00000 0.00000 # INSR
0.00000 0.00000 0.00000 0.00000 # MATP
0.00000 0.00000 0.00000 0.00000 # MATP
0.00000 0.00000 0.00000 0.00000 # MATP
0.00000 0.00000 0.00000 0.00000 # MATP
0.00395 0.00395 0.98814 0.00395 # MATL
0.00000 0.00000 0.00000 0.00000 # MATR
### node 26 type 2
27  -1
0.33333 0.00000 0.33333 0.00000 0.33333 0.00000 
0.00000 0.00000 0.00000 0.00000 0.00000 0.00000 
0.00397 0.00000 0.52381 0.00000 0.47222 0.00000 
0.00000 0.00000 0.00000 0.00000 0.00000 0.00000 
0.00685 0.00000 0.81507 0.00000 0.17808 0.00000 
0.00000 0.00000 0.00000 0.00000 0.00000 0.00000 
0.21769 0.08844 0.12245 0.57143 # INSL
0.00000 0.00000 0.00000 0.00000 # INSR
0.00000 0.00000 0.00000 0.00000 # MATP
0.00000 0.00000 0.00000 0.00000 # MATP
0.00000 0.00000 0.00000 0.00000 # MATP
0.00000 0.00000 0.00000 0.00000 # MATP
0.06324 0.17787 0.09881 0.66008 # MATL
0.00000 0.00000 0.00000 0.00000 # MATR
### node 27 type 2
-1  -1
0.50000 0.00000 0.00000 0.00000 0.50000 0.00000 
0.00000 0.00000 0.00000 0.00000 0.00000 0.00000 
0.99602 0.00000 0.00000 0.00000 0.00398 0.00000 
0.00000 0.00000 0.00000 0.00000 0.00000 0.00000 
0.50000 0.00000 0.00000 0.00000 0.50000 0.00000 
0.00000 0.00000 0.00000 0.00000 0.00000 0.00000 
0.25000 0.25000 0.25000 0.25000 # INSL
0.00000 0.00000 0.00000 0.00000 # INSR
0.00000 0.00000 0.00000 0.00000 # MATP
0.00000 0.00000 0.00000 0.00000 # MATP
0.00000 0.00000 0.00000 0.00000 # MATP
0.00000 0.00000 0.00000 0.00000 # MATP
0.87747 0.00395 0.10672 0.01186 # MATL
0.00000 0.00000 0.00000 0.00000 # MATR
### node 28 type 5
29  -1
0.00794 0.00000 0.98810 0.00000 0.00397 0.00000 
0.00000 0.00000 0.00000 0.00000 0.00000 0.00000 
0.00000 0.00000 0.00000 0.00000 0.00000 0.00000 
0.00000 0.00000 0.00000 0.00000 0.00000 0.00000 
0.16667 0.16667 0.16667 0.16667 0.16667 0.16667 
0.00000 0.00000 0.00000 0.00000 0.00000 0.00000 
0.25000 0.25000 0.25000 0.25000 # INSL
0.00000 0.00000 0.00000 0.00000 # INSR
0.00000 0.00000 0.00000 0.00000 # MATP
0.00000 0.00000 0.00000 0.00000 # MATP
0.00000 0.00000 0.00000 0.00000 # MATP
0.00000 0.00000 0.00000 0.00000 # MATP
0.00000 0.00000 0.00000 0.00000 # MATL
0.00000 0.00000 0.00000 0.00000 # MATR
### node 29 type 2
30  -1
0.66667 0.00000 0.00000 0.00000 0.33333 0.00000 
0.00000 0.00000 0.00000 0.00000 0.00000 0.00000 
0.99600 0.00000 0.00000 0.00000 0.00400 0.00000 
0.00000 0.00000 0.00000 0.00000 0.00000 0.00000 
0.50000 0.00000 0.00000 0.00000 0.50000 0.00000 
0.00000 0.00000 0.00000 0.00000 0.00000 0.00000 
0.25000 0.25000 0.25000 0.25000 # INSL
0.00000 0.00000 0.00000 0.00000 # INSR
0.00000 0.00000 0.00000 0.00000 # MATP
0.00000 0.00000 0.00000 0.00000 # MATP
0.00000 0.00000 0.00000 0.00000 # MATP
0.00000 0.00000 0.00000 0.00000 # MATP
0.55159 0.03175 0.38095 0.03571 # MATL
0.00000 0.00000 0.00000 0.00000 # MATR
### node 30 type 0
31  44
0.00000 0.00000 0.00000 0.00000 0.00000 0.00000 
0.00000 0.00000 0.00000 0.00000 0.00000 0.00000 
0.00000 0.00000 0.00000 0.00000 0.00000 0.00000 
0.00000 0.00000 0.00000 0.00000 0.00000 0.00000 
0.00000 0.00000 0.00000 0.00000 0.00000 0.00000 
0.00000 0.00000 0.00000 0.00000 0.00000 0.00000 
0.00000 0.00000 0.00000 0.00000 # INSL
0.00000 0.00000 0.00000 0.00000 # INSR
0.00000 0.00000 0.00000 0.00000 # MATP
0.00000 0.00000 0.00000 0.00000 # MATP
0.00000 0.00000 0.00000 0.00000 # MATP
0.00000 0.00000 0.00000 0.00000 # MATP
0.00000 0.00000 0.00000 0.00000 # MATL
0.00000 0.00000 0.00000 0.00000 # MATR
### node 31 type 4
32  -1
0.00395 0.98814 0.00395 0.00395 0.00000 0.00000 
0.00000 0.00000 0.00000 0.00000 0.00000 0.00000 
0.00000 0.00000 0.00000 0.00000 0.00000 0.00000 
0.00000 0.00000 0.00000 0.00000 0.00000 0.00000 
0.00000 0.00000 0.00000 0.00000 0.00000 0.00000 
0.00000 0.00000 0.00000 0.00000 0.00000 0.00000 
0.00000 0.00000 0.00000 0.00000 # INSL
0.00000 0.00000 0.00000 0.00000 # INSR
0.00000 0.00000 0.00000 0.00000 # MATP
0.00000 0.00000 0.00000 0.00000 # MATP
0.00000 0.00000 0.00000 0.00000 # MATP
0.00000 0.00000 0.00000 0.00000 # MATP
0.00000 0.00000 0.00000 0.00000 # MATL
0.00000 0.00000 0.00000 0.00000 # MATR
### node 32 type 1
33  -1
0.16667 0.16667 0.16667 0.16667 0.16667 0.16667 
0.00392 0.98039 0.00392 0.00392 0.00392 0.00392 
0.16667 0.16667 0.16667 0.16667 0.16667 0.16667 
0.16667 0.16667 0.16667 0.16667 0.16667 0.16667 
0.16667 0.16667 0.16667 0.16667 0.16667 0.16667 
0.20000 0.20000 0.20000 0.20000 0.00000 0.20000 
0.25000 0.25000 0.25000 0.25000 # INSL
0.25000 0.25000 0.25000 0.25000 # INSR
0.00377 0.00377 0.00377 0.15472 # MATP
0.01132 0.00377 0.48302 0.00755 # MATP
0.01132 0.06792 0.00377 0.04151 # MATP
0.16981 0.00755 0.01887 0.00755 # MATP
0.25000 0.25000 0.25000 0.25000 # MATL
0.25000 0.25000 0.25000 0.25000 # MATR
### node 33 type 1
34  -1
0.16667 0.16667 0.16667 0.16667 0.16667 0.16667 
0.00392 0.98039 0.00392 0.00392 0.00392 0.00392 
0.16667 0.16667 0.16667 0.16667 0.16667 0.16667 
0.16667 0.16667 0.16667 0.16667 0.16667 0.16667 
0.16667 0.16667 0.16667 0.16667 0.16667 0.16667 
0.20000 0.20000 0.20000 0.20000 0.00000 0.20000 
0.25000 0.25000 0.25000 0.25000 # INSL
0.25000 0.25000 0.25000 0.25000 # INSR
0.00377 0.00377 0.00377 0.15094 # MATP
0.00377 0.00377 0.50566 0.00377 # MATP
0.00377 0.06038 0.00377 0.02264 # MATP
0.20377 0.00377 0.01132 0.01132 # MATP
0.25000 0.25000 0.25000 0.25000 # MATL
0.25000 0.25000 0.25000 0.25000 # MATR
### node 34 type 1
35  -1
0.16667 0.16667 0.16667 0.16667 0.16667 0.16667 
0.00392 0.98039 0.00392 0.00392 0.00392 0.00392 
0.16667 0.16667 0.16667 0.16667 0.16667 0.16667 
0.16667 0.16667 0.16667 0.16667 0.16667 0.16667 
0.16667 0.16667 0.16667 0.16667 0.16667 0.16667 
0.20000 0.20000 0.20000 0.20000 0.00000 0.20000 
0.25000 0.25000 0.25000 0.25000 # INSL
0.25000 0.25000 0.25000 0.25000 # INSR
0.00755 0.00377 0.00377 0.15849 # MATP
0.00377 0.00377 0.20000 0.00377 # MATP
0.00377 0.29057 0.00377 0.00755 # MATP
0.29811 0.00377 0.00377 0.00377 # MATP
0.25000 0.25000 0.25000 0.25000 # MATL
0.25000 0.25000 0.25000 0.25000 # MATR
### node 35 type 1
36  -1
0.16667 0.16667 0.16667 0.16667 0.16667 0.16667 
0.00392 0.98039 0.00392 0.00392 0.00392 0.00392 
0.16667 0.16667 0.16667 0.16667 0.16667 0.16667 
0.16667 0.16667 0.16667 0.16667 0.16667 0.16667 
0.16667 0.16667 0.16667 0.16667 0.16667 0.16667 
0.20000 0.20000 0.20000 0.20000 0.00000 0.20000 
0.25000 0.25000 0.25000 0.25000 # INSL
0.25000 0.25000 0.25000 0.25000 # INSR
0.00377 0.00377 0.00377 0.01509 # MATP
0.00377 0.00377 0.21887 0.00377 # MATP
0.00377 0.69057 0.00377 0.02642 # MATP
0.00377 0.00377 0.00377 0.00755 # MATP
0.25000 0.25000 0.25000 0.25000 # MATL
0.25000 0.25000 0.25000 0.25000 # MATR
### node 36 type 1
37  -1
0.25000 0.00000 0.25000 0.00000 0.25000 0.25000 
0.00395 0.00000 0.98814 0.00000 0.00395 0.00395 
0.25000 0.00000 0.25000 0.00000 0.25000 0.25000 
0.25000 0.00000 0.25000 0.00000 0.25000 0.25000 
0.25000 0.00000 0.25000 0.00000 0.25000 0.25000 
0.33333 0.00000 0.33333 0.00000 0.00000 0.33333 
0.25000 0.25000 0.25000 0.25000 # INSL
0.25000 0.25000 0.25000 0.25000 # INSR
0.00377 0.00755 0.00377 0.30943 # MATP
0.00377 0.00377 0.36981 0.00377 # MATP
0.00377 0.18491 0.00377 0.00755 # MATP
0.07925 0.00377 0.00755 0.00377 # MATP
0.25000 0.25000 0.25000 0.25000 # MATL
0.25000 0.25000 0.25000 0.25000 # MATR
### node 37 type 2
38  -1
0.33333 0.00000 0.33333 0.00000 0.33333 0.00000 
0.00000 0.00000 0.00000 0.00000 0.00000 0.00000 
0.00397 0.00000 0.99206 0.00000 0.00397 0.00000 
0.00000 0.00000 0.00000 0.00000 0.00000 0.00000 
0.33333 0.00000 0.33333 0.00000 0.33333 0.00000 
0.00000 0.00000 0.00000 0.00000 0.00000 0.00000 
0.25000 0.25000 0.25000 0.25000 # INSL
0.00000 0.00000 0.00000 0.00000 # INSR
0.00000 0.00000 0.00000 0.00000 # MATP
0.00000 0.00000 0.00000 0.00000 # MATP
0.00000 0.00000 0.00000 0.00000 # MATP
0.00000 0.00000 0.00000 0.00000 # MATP
0.01976 0.64822 0.00395 0.32806 # MATL
0.00000 0.00000 0.00000 0.00000 # MATR
### node 38 type 2
39  -1
0.33333 0.00000 0.33333 0.00000 0.33333 0.00000 
0.00000 0.00000 0.00000 0.00000 0.00000 0.00000 
0.00397 0.00000 0.99206 0.00000 0.00397 0.00000 
0.00000 0.00000 0.00000 0.00000 0.00000 0.00000 
0.33333 0.00000 0.33333 0.00000 0.33333 0.00000 
0.00000 0.00000 0.00000 0.00000 0.00000 0.00000 
0.25000 0.25000 0.25000 0.25000 # INSL
0.00000 0.00000 0.00000 0.00000 # INSR
0.00000 0.00000 0.00000 0.00000 # MATP
0.00000 0.00000 0.00000 0.00000 # MATP
0.00000 0.00000 0.00000 0.00000 # MATP
0.00000 0.00000 0.00000 0.00000 # MATP
0.00395 0.00395 0.00395 0.98814 # MATL
0.00000 0.00000 0.00000 0.00000 # MATR
### node 39 type 2
40  -1
0.33333 0.00000 0.33333 0.00000 0.33333 0.00000 
0.00000 0.00000 0.00000 0.00000 0.00000 0.00000 
0.00397 0.00000 0.99206 0.00000 0.00397 0.00000 
0.00000 0.00000 0.00000 0.00000 0.00000 0.00000 
0.33333 0.00000 0.33333 0.00000 0.33333 0.00000 
0.00000 0.00000 0.00000 0.00000 0.00000 0.00000 
0.25000 0.25000 0.25000 0.25000 # INSL
0.00000 0.00000 0.00000 0.00000 # INSR
0.00000 0.00000 0.00000 0.00000 # MATP
0.00000 0.00000 0.00000 0.00000 # MATP
0.00000 0.00000 0.00000 0.00000 # MATP
0.00000 0.00000 0.00000 0.00000 # MATP
0.03162 0.24506 0.34387 0.37945 # MATL
0.00000 0.00000 0.00000 0.00000 # MATR
### node 40 type 2
41  -1
0.33333 0.00000 0.33333 0.00000 0.33333 0.00000 
0.00000 0.00000 0.00000 0.00000 0.00000 0.00000 
0.00397 0.00000 0.99206 0.00000 0.00397 0.00000 
0.00000 0.00000 0.00000 0.00000 0.00000 0.00000 
0.33333 0.00000 0.33333 0.00000 0.33333 0.00000 
0.00000 0.00000 0.00000 0.00000 0.00000 0.00000 
0.25000 0.25000 0.25000 0.25000 # INSL
0.00000 0.00000 0.00000 0.00000 # INSR
0.00000 0.00000 0.00000 0.00000 # MATP
0.00000 0.00000 0.00000 0.00000 # MATP
0.00000 0.00000 0.00000 0.00000 # MATP
0.00000 0.00000 0.00000 0.00000 # MATP
0.30830 0.19763 0.24901 0.24506 # MATL
0.00000 0.00000 0.00000 0.00000 # MATR
### node 41 type 2
42  -1
0.33333 0.00000 0.33333 0.00000 0.33333 0.00000 
0.00000 0.00000 0.00000 0.00000 0.00000 0.00000 
0.00397 0.00000 0.99206 0.00000 0.00397 0.00000 
0.00000 0.00000 0.00000 0.00000 0.00000 0.00000 
0.33333 0.00000 0.33333 0.00000 0.33333 0.00000 
0.00000 0.00000 0.00000 0.00000 0.00000 0.00000 
0.25000 0.25000 0.25000 0.25000 # INSL
0.00000 0.00000 0.00000 0.00000 # INSR
0.00000 0.00000 0.00000 0.00000 # MATP
0.00000 0.00000 0.00000 0.00000 # MATP
0.00000 0.00000 0.00000 0.00000 # MATP
0.00000 0.00000 0.00000 0.00000 # MATP
0.21344 0.25296 0.20949 0.32411 # MATL
0.00000 0.00000 0.00000 0.00000 # MATR
### node 42 type 2
43  -1
0.33333 0.00000 0.33333 0.00000 0.33333 0.00000 
0.00000 0.00000 0.00000 0.00000 0.00000 0.00000 
0.00397 0.00000 0.99206 0.00000 0.00397 0.00000 
0.00000 0.00000 0.00000 0.00000 0.00000 0.00000 
0.33333 0.00000 0.33333 0.00000 0.33333 0.00000 
0.00000 0.00000 0.00000 0.00000 0.00000 0.00000 
0.25000 0.25000 0.25000 0.25000 # INSL
0.00000 0.00000 0.00000 0.00000 # INSR
0.00000 0.00000 0.00000 0.00000 # MATP
0.00000 0.00000 0.00000 0.00000 # MATP
0.00000 0.00000 0.00000 0.00000 # MATP
0.00000 0.00000 0.00000 0.00000 # MATP
0.80632 0.00395 0.18577 0.00395 # MATL
0.00000 0.00000 0.00000 0.00000 # MATR
### node 43 type 2
-1  -1
0.50000 0.00000 0.00000 0.00000 0.50000 0.00000 
0.00000 0.00000 0.00000 0.00000 0.00000 0.00000 
0.99602 0.00000 0.00000 0.00000 0.00398 0.00000 
0.00000 0.00000 0.00000 0.00000 0.00000 0.00000 
0.50000 0.00000 0.00000 0.00000 0.50000 0.00000 
0.00000 0.00000 0.00000 0.00000 0.00000 0.00000 
0.25000 0.25000 0.25000 0.25000 # INSL
0.00000 0.00000 0.00000 0.00000 # INSR
0.00000 0.00000 0.00000 0.00000 # MATP
0.00000 0.00000 0.00000 0.00000 # MATP
0.00000 0.00000 0.00000 0.00000 # MATP
0.00000 0.00000 0.00000 0.00000 # MATP
0.68775 0.20158 0.00791 0.10277 # MATL
0.00000 0.00000 0.00000 0.00000 # MATR
### node 44 type 5
45  -1
0.00397 0.00000 0.99206 0.00000 0.00397 0.00000 
0.00000 0.00000 0.00000 0.00000 0.00000 0.00000 
0.00000 0.00000 0.00000 0.00000 0.00000 0.00000 
0.00000 0.00000 0.00000 0.00000 0.00000 0.00000 
0.16667 0.16667 0.16667 0.16667 0.16667 0.16667 
0.00000 0.00000 0.00000 0.00000 0.00000 0.00000 
0.25000 0.25000 0.25000 0.25000 # INSL
0.00000 0.00000 0.00000 0.00000 # INSR
0.00000 0.00000 0.00000 0.00000 # MATP
0.00000 0.00000 0.00000 0.00000 # MATP
0.00000 0.00000 0.00000 0.00000 # MATP
0.00000 0.00000 0.00000 0.00000 # MATP
0.00000 0.00000 0.00000 0.00000 # MATL
0.00000 0.00000 0.00000 0.00000 # MATR
### node 45 type 2
46  -1
0.33333 0.00000 0.33333 0.00000 0.33333 0.00000 
0.00000 0.00000 0.00000 0.00000 0.00000 0.00000 
0.16667 0.00000 0.82937 0.00000 0.00397 0.00000 
0.00000 0.00000 0.00000 0.00000 0.00000 0.00000 
0.33333 0.00000 0.33333 0.00000 0.33333 0.00000 
0.00000 0.00000 0.00000 0.00000 0.00000 0.00000 
0.25000 0.25000 0.25000 0.25000 # INSL
0.00000 0.00000 0.00000 0.00000 # INSR
0.00000 0.00000 0.00000 0.00000 # MATP
0.00000 0.00000 0.00000 0.00000 # MATP
0.00000 0.00000 0.00000 0.00000 # MATP
0.00000 0.00000 0.00000 0.00000 # MATP
0.33992 0.19763 0.25296 0.20949 # MATL
0.00000 0.00000 0.00000 0.00000 # MATR
### node 46 type 2
47  -1
0.97674 0.00000 0.00000 0.00000 0.02326 0.00000 
0.00000 0.00000 0.00000 0.00000 0.00000 0.00000 
0.98571 0.00000 0.00000 0.00000 0.01429 0.00000 
0.00000 0.00000 0.00000 0.00000 0.00000 0.00000 
0.75000 0.00000 0.00000 0.00000 0.25000 0.00000 
0.00000 0.00000 0.00000 0.00000 0.00000 0.00000 
0.16667 0.16667 0.50000 0.16667 # INSL
0.00000 0.00000 0.00000 0.00000 # INSR
0.00000 0.00000 0.00000 0.00000 # MATP
0.00000 0.00000 0.00000 0.00000 # MATP
0.00000 0.00000 0.00000 0.00000 # MATP
0.00000 0.00000 0.00000 0.00000 # MATP
0.16038 0.02358 0.68396 0.13208 # MATL
0.00000 0.00000 0.00000 0.00000 # MATR
### node 47 type 0
48  60
0.00000 0.00000 0.00000 0.00000 0.00000 0.00000 
0.00000 0.00000 0.00000 0.00000 0.00000 0.00000 
0.00000 0.00000 0.00000 0.00000 0.00000 0.00000 
0.00000 0.00000 0.00000 0.00000 0.00000 0.00000 
0.00000 0.00000 0.00000 0.00000 0.00000 0.00000 
0.00000 0.00000 0.00000 0.00000 0.00000 0.00000 
0.00000 0.00000 0.00000 0.00000 # INSL
0.00000 0.00000 0.00000 0.00000 # INSR
0.00000 0.00000 0.00000 0.00000 # MATP
0.00000 0.00000 0.00000 0.00000 # MATP
0.00000 0.00000 0.00000 0.00000 # MATP
0.00000 0.00000 0.00000 0.00000 # MATP
0.00000 0.00000 0.00000 0.00000 # MATL
0.00000 0.00000 0.00000 0.00000 # MATR
### node 48 type 4
49  -1
0.78261 0.20553 0.00791 0.00395 0.00000 0.00000 
0.00000 0.00000 0.00000 0.00000 0.00000 0.00000 
0.00000 0.00000 0.00000 0.00000 0.00000 0.00000 
0.00000 0.00000 0.00000 0.00000 0.00000 0.00000 
0.00000 0.00000 0.00000 0.00000 0.00000 0.00000 
0.00000 0.00000 0.00000 0.00000 0.00000 0.00000 
0.00000 0.00000 0.00000 0.00000 # INSL
0.00000 0.00000 0.00000 0.00000 # INSR
0.00000 0.00000 0.00000 0.00000 # MATP
0.00000 0.00000 0.00000 0.00000 # MATP
0.00000 0.00000 0.00000 0.00000 # MATP
0.00000 0.00000 0.00000 0.00000 # MATP
0.00000 0.00000 0.00000 0.00000 # MATL
0.00000 0.00000 0.00000 0.00000 # MATR
### node 49 type 1
50  -1
0.97537 0.00493 0.00493 0.00493 0.00493 0.00493 
0.01754 0.91228 0.01754 0.01754 0.01754 0.01754 
0.28571 0.14286 0.14286 0.14286 0.14286 0.14286 
0.16667 0.16667 0.16667 0.16667 0.16667 0.16667 
0.16667 0.16667 0.16667 0.16667 0.16667 0.16667 
0.20000 0.20000 0.20000 0.20000 0.00000 0.20000 
0.25000 0.25000 0.25000 0.25000 # INSL
0.25000 0.25000 0.25000 0.25000 # INSR
0.01493 0.01493 0.04478 0.16418 # MATP
0.01493 0.01493 0.04478 0.01493 # MATP
0.01493 0.35821 0.08955 0.10448 # MATP
0.04478 0.01493 0.02985 0.01493 # MATP
0.20000 0.40000 0.20000 0.20000 # MATL
0.25000 0.25000 0.25000 0.25000 # MATR
### node 50 type 1
51  -1
0.97549 0.00490 0.00490 0.00490 0.00490 0.00490 
0.03509 0.89474 0.01754 0.01754 0.01754 0.01754 
0.16667 0.16667 0.16667 0.16667 0.16667 0.16667 
0.16667 0.16667 0.16667 0.16667 0.16667 0.16667 
0.16667 0.16667 0.16667 0.16667 0.16667 0.16667 
0.20000 0.20000 0.20000 0.20000 0.00000 0.20000 
0.25000 0.25000 0.25000 0.25000 # INSL
0.25000 0.25000 0.25000 0.25000 # INSR
0.01493 0.01493 0.01493 0.05970 # MATP
0.01493 0.01493 0.23881 0.01493 # MATP
0.01493 0.23881 0.02985 0.01493 # MATP
0.26866 0.01493 0.01493 0.01493 # MATP
0.25000 0.25000 0.25000 0.25000 # MATL
0.25000 0.25000 0.25000 0.25000 # MATR
### node 51 type 1
52  -1
0.97561 0.00488 0.00488 0.00488 0.00488 0.00488 
0.28571 0.64286 0.01786 0.01786 0.01786 0.01786 
0.16667 0.16667 0.16667 0.16667 0.16667 0.16667 
0.16667 0.16667 0.16667 0.16667 0.16667 0.16667 
0.16667 0.16667 0.16667 0.16667 0.16667 0.16667 
0.20000 0.20000 0.20000 0.20000 0.00000 0.20000 
0.25000 0.25000 0.25000 0.25000 # INSL
0.25000 0.25000 0.25000 0.25000 # INSR
0.01515 0.01515 0.01515 0.07576 # MATP
0.01515 0.03030 0.42424 0.01515 # MATP
0.01515 0.10606 0.03030 0.04545 # MATP
0.09091 0.01515 0.07576 0.01515 # MATP
0.25000 0.25000 0.25000 0.25000 # MATL
0.25000 0.25000 0.25000 0.25000 # MATR
### node 52 type 1
53  -1
0.97727 0.00455 0.00455 0.00455 0.00455 0.00455 
0.36585 0.53659 0.02439 0.02439 0.02439 0.02439 
0.16667 0.16667 0.16667 0.16667 0.16667 0.16667 
0.16667 0.16667 0.16667 0.16667 0.16667 0.16667 
0.16667 0.16667 0.16667 0.16667 0.16667 0.16667 
0.20000 0.20000 0.20000 0.20000 0.00000 0.20000 
0.25000 0.25000 0.25000 0.25000 # INSL
0.25000 0.25000 0.25000 0.25000 # INSR
0.03922 0.01961 0.01961 0.09804 # MATP
0.03922 0.01961 0.31373 0.01961 # MATP
0.01961 0.19608 0.01961 0.01961 # MATP
0.09804 0.01961 0.03922 0.01961 # MATP
0.25000 0.25000 0.25000 0.25000 # MATL
0.25000 0.25000 0.25000 0.25000 # MATR
### node 53 type 1
54  -1
0.97863 0.00427 0.00427 0.00427 0.00427 0.00427 
0.33333 0.51852 0.03704 0.03704 0.03704 0.03704 
0.16667 0.16667 0.16667 0.16667 0.16667 0.16667 
0.16667 0.16667 0.16667 0.16667 0.16667 0.16667 
0.16667 0.16667 0.16667 0.16667 0.16667 0.16667 
0.20000 0.20000 0.20000 0.20000 0.00000 0.20000 
0.25000 0.25000 0.25000 0.25000 # INSL
0.25000 0.25000 0.25000 0.25000 # INSR
0.02703 0.02703 0.02703 0.10811 # MATP
0.05405 0.02703 0.05405 0.02703 # MATP
0.02703 0.32432 0.02703 0.10811 # MATP
0.02703 0.05405 0.05405 0.02703 # MATP
0.25000 0.25000 0.25000 0.25000 # MATL
0.25000 0.25000 0.25000 0.25000 # MATR
### node 54 type 1
55  -1
0.97934 0.00413 0.00413 0.00413 0.00413 0.00413 
0.47368 0.31579 0.05263 0.05263 0.05263 0.05263 
0.16667 0.16667 0.16667 0.16667 0.16667 0.16667 
0.16667 0.16667 0.16667 0.16667 0.16667 0.16667 
0.16667 0.16667 0.16667 0.16667 0.16667 0.16667 
0.20000 0.20000 0.20000 0.20000 0.00000 0.20000 
0.25000 0.25000 0.25000 0.25000 # INSL
0.25000 0.25000 0.25000 0.25000 # INSR
0.03448 0.03448 0.03448 0.10345 # MATP
0.03448 0.03448 0.06897 0.03448 # MATP
0.06897 0.24138 0.03448 0.03448 # MATP
0.03448 0.03448 0.13793 0.03448 # MATP
0.25000 0.25000 0.25000 0.25000 # MATL
0.25000 0.25000 0.25000 0.25000 # MATR
### node 55 type 1
56  -1
0.80242 0.00000 0.15726 0.00000 0.00403 0.03629 
0.11111 0.00000 0.22222 0.00000 0.11111 0.55556 
0.25000 0.00000 0.25000 0.00000 0.25000 0.25000 
0.25000 0.00000 0.25000 0.00000 0.25000 0.25000 
0.25000 0.00000 0.25000 0.00000 0.25000 0.25000 
0.06667 0.00000 0.86667 0.00000 0.00000 0.06667 
0.25000 0.25000 0.25000 0.25000 # INSL
0.50000 0.18750 0.06250 0.25000 # INSR
0.04762 0.04762 0.04762 0.04762 # MATP
0.04762 0.04762 0.09524 0.04762 # MATP
0.04762 0.04762 0.04762 0.04762 # MATP
0.14286 0.04762 0.09524 0.09524 # MATP
0.25000 0.25000 0.25000 0.25000 # MATL
0.25000 0.25000 0.25000 0.25000 # MATR
### node 56 type 2
57  -1
0.99005 0.00000 0.00498 0.00000 0.00498 0.00000 
0.00000 0.00000 0.00000 0.00000 0.00000 0.00000 
0.01852 0.00000 0.96296 0.00000 0.01852 0.00000 
0.00000 0.00000 0.00000 0.00000 0.00000 0.00000 
0.33333 0.00000 0.33333 0.00000 0.33333 0.00000 
0.00000 0.00000 0.00000 0.00000 0.00000 0.00000 
0.25000 0.25000 0.25000 0.25000 # INSL
0.00000 0.00000 0.00000 0.00000 # INSR
0.00000 0.00000 0.00000 0.00000 # MATP
0.00000 0.00000 0.00000 0.00000 # MATP
0.00000 0.00000 0.00000 0.00000 # MATP
0.00000 0.00000 0.00000 0.00000 # MATP
0.09091 0.07273 0.45455 0.38182 # MATL
0.00000 0.00000 0.00000 0.00000 # MATR
### node 57 type 2
58  -1
0.99005 0.00000 0.00498 0.00000 0.00498 0.00000 
0.00000 0.00000 0.00000 0.00000 0.00000 0.00000 
0.01852 0.00000 0.96296 0.00000 0.01852 0.00000 
0.00000 0.00000 0.00000 0.00000 0.00000 0.00000 
0.33333 0.00000 0.33333 0.00000 0.33333 0.00000 
0.00000 0.00000 0.00000 0.00000 0.00000 0.00000 
0.25000 0.25000 0.25000 0.25000 # INSL
0.00000 0.00000 0.00000 0.00000 # INSR
0.00000 0.00000 0.00000 0.00000 # MATP
0.00000 0.00000 0.00000 0.00000 # MATP
0.00000 0.00000 0.00000 0.00000 # MATP
0.00000 0.00000 0.00000 0.00000 # MATP
0.23636 0.21818 0.03636 0.50909 # MATL
0.00000 0.00000 0.00000 0.00000 # MATR
### node 58 type 2
59  -1
0.99005 0.00000 0.00498 0.00000 0.00498 0.00000 
0.00000 0.00000 0.00000 0.00000 0.00000 0.00000 
0.18519 0.00000 0.77778 0.00000 0.03704 0.00000 
0.00000 0.00000 0.00000 0.00000 0.00000 0.00000 
0.25000 0.00000 0.50000 0.00000 0.25000 0.00000 
0.00000 0.00000 0.00000 0.00000 0.00000 0.00000 
0.40000 0.20000 0.20000 0.20000 # INSL
0.00000 0.00000 0.00000 0.00000 # INSR
0.00000 0.00000 0.00000 0.00000 # MATP
0.00000 0.00000 0.00000 0.00000 # MATP
0.00000 0.00000 0.00000 0.00000 # MATP
0.00000 0.00000 0.00000 0.00000 # MATP
0.61818 0.16364 0.05455 0.16364 # MATL
0.00000 0.00000 0.00000 0.00000 # MATR
### node 59 type 2
-1  -1
0.99522 0.00000 0.00000 0.00000 0.00478 0.00000 
0.00000 0.00000 0.00000 0.00000 0.00000 0.00000 
0.97727 0.00000 0.00000 0.00000 0.02273 0.00000 
0.00000 0.00000 0.00000 0.00000 0.00000 0.00000 
0.50000 0.00000 0.00000 0.00000 0.50000 0.00000 
0.00000 0.00000 0.00000 0.00000 0.00000 0.00000 
0.25000 0.25000 0.25000 0.25000 # INSL
0.00000 0.00000 0.00000 0.00000 # INSR
0.00000 0.00000 0.00000 0.00000 # MATP
0.00000 0.00000 0.00000 0.00000 # MATP
0.00000 0.00000 0.00000 0.00000 # MATP
0.00000 0.00000 0.00000 0.00000 # MATP
0.52174 0.17391 0.17391 0.13043 # MATL
0.00000 0.00000 0.00000 0.00000 # MATR
### node 60 type 5
61  -1
0.06746 0.00000 0.92857 0.00000 0.00397 0.00000 
0.00000 0.00000 0.00000 0.00000 0.00000 0.00000 
0.00000 0.00000 0.00000 0.00000 0.00000 0.00000 
0.00000 0.00000 0.00000 0.00000 0.00000 0.00000 
0.16667 0.16667 0.16667 0.16667 0.16667 0.16667 
0.00000 0.00000 0.00000 0.00000 0.00000 0.00000 
0.25000 0.25000 0.25000 0.25000 # INSL
0.00000 0.00000 0.00000 0.00000 # INSR
0.00000 0.00000 0.00000 0.00000 # MATP
0.00000 0.00000 0.00000 0.00000 # MATP
0.00000 0.00000 0.00000 0.00000 # MATP
0.00000 0.00000 0.00000 0.00000 # MATP
0.00000 0.00000 0.00000 0.00000 # MATL
0.00000 0.00000 0.00000 0.00000 # MATR
### node 61 type 2
62  -1
0.05263 0.00000 0.89474 0.00000 0.05263 0.00000 
0.00000 0.00000 0.00000 0.00000 0.00000 0.00000 
0.00424 0.00000 0.22458 0.00000 0.77119 0.00000 
0.00000 0.00000 0.00000 0.00000 0.00000 0.00000 
0.00543 0.00000 0.98913 0.00000 0.00543 0.00000 
0.00000 0.00000 0.00000 0.00000 0.00000 0.00000 
0.02162 0.03784 0.03243 0.90811 # INSL
0.00000 0.00000 0.00000 0.00000 # INSR
0.00000 0.00000 0.00000 0.00000 # MATP
0.00000 0.00000 0.00000 0.00000 # MATP
0.00000 0.00000 0.00000 0.00000 # MATP
0.00000 0.00000 0.00000 0.00000 # MATP
0.08861 0.02532 0.78481 0.10127 # MATL
0.00000 0.00000 0.00000 0.00000 # MATR
### node 62 type 2
63  -1
0.20000 0.20000 0.20000 0.20000 0.20000 0.00000 
0.00000 0.00000 0.00000 0.00000 0.00000 0.00000 
0.00394 0.98425 0.00394 0.00394 0.00394 0.00000 
0.00000 0.00000 0.00000 0.00000 0.00000 0.00000 
0.20000 0.20000 0.20000 0.20000 0.20000 0.00000 
0.00000 0.00000 0.00000 0.00000 0.00000 0.00000 
0.25000 0.25000 0.25000 0.25000 # INSL
0.00000 0.00000 0.00000 0.00000 # INSR
0.00000 0.00000 0.00000 0.00000 # MATP
0.00000 0.00000 0.00000 0.00000 # MATP
0.00000 0.00000 0.00000 0.00000 # MATP
0.00000 0.00000 0.00000 0.00000 # MATP
0.00791 0.77075 0.01186 0.20949 # MATL
0.00000 0.00000 0.00000 0.00000 # MATR
### node 63 type 1
64  -1
0.16667 0.16667 0.16667 0.16667 0.16667 0.16667 
0.00392 0.98039 0.00392 0.00392 0.00392 0.00392 
0.16667 0.16667 0.16667 0.16667 0.16667 0.16667 
0.16667 0.16667 0.16667 0.16667 0.16667 0.16667 
0.16667 0.16667 0.16667 0.16667 0.16667 0.16667 
0.20000 0.20000 0.20000 0.20000 0.00000 0.20000 
0.25000 0.25000 0.25000 0.25000 # INSL
0.25000 0.25000 0.25000 0.25000 # INSR
0.00377 0.00377 0.00377 0.21132 # MATP
0.00377 0.00377 0.07547 0.00377 # MATP
0.00377 0.37736 0.00377 0.27547 # MATP
0.01132 0.00377 0.00377 0.01132 # MATP
0.25000 0.25000 0.25000 0.25000 # MATL
0.25000 0.25000 0.25000 0.25000 # MATR
### node 64 type 1
65  -1
0.16667 0.16667 0.16667 0.16667 0.16667 0.16667 
0.00392 0.98039 0.00392 0.00392 0.00392 0.00392 
0.16667 0.16667 0.16667 0.16667 0.16667 0.16667 
0.16667 0.16667 0.16667 0.16667 0.16667 0.16667 
0.16667 0.16667 0.16667 0.16667 0.16667 0.16667 
0.20000 0.20000 0.20000 0.20000 0.00000 0.20000 
0.25000 0.25000 0.25000 0.25000 # INSL
0.25000 0.25000 0.25000 0.25000 # INSR
0.00377 0.00755 0.00377 0.14340 # MATP
0.00377 0.00755 0.35094 0.00377 # MATP
0.00377 0.18868 0.00377 0.09811 # MATP
0.11321 0.00377 0.05660 0.00755 # MATP
0.25000 0.25000 0.25000 0.25000 # MATL
0.25000 0.25000 0.25000 0.25000 # MATR
### node 65 type 1
66  -1
0.16667 0.16667 0.16667 0.16667 0.16667 0.16667 
0.00392 0.98039 0.00392 0.00392 0.00392 0.00392 
0.16667 0.16667 0.16667 0.16667 0.16667 0.16667 
0.16667 0.16667 0.16667 0.16667 0.16667 0.16667 
0.16667 0.16667 0.16667 0.16667 0.16667 0.16667 
0.20000 0.20000 0.20000 0.20000 0.00000 0.20000 
0.25000 0.25000 0.25000 0.25000 # INSL
0.25000 0.25000 0.25000 0.25000 # INSR
0.00377 0.01132 0.00377 0.21887 # MATP
0.00377 0.00377 0.22264 0.00755 # MATP
0.00377 0.34340 0.00377 0.04906 # MATP
0.10566 0.00377 0.01132 0.00377 # MATP
0.25000 0.25000 0.25000 0.25000 # MATL
0.25000 0.25000 0.25000 0.25000 # MATR
### node 66 type 1
67  -1
0.16667 0.16667 0.16667 0.16667 0.16667 0.16667 
0.00392 0.98039 0.00392 0.00392 0.00392 0.00392 
0.16667 0.16667 0.16667 0.16667 0.16667 0.16667 
0.16667 0.16667 0.16667 0.16667 0.16667 0.16667 
0.16667 0.16667 0.16667 0.16667 0.16667 0.16667 
0.20000 0.20000 0.20000 0.20000 0.00000 0.20000 
0.25000 0.25000 0.25000 0.25000 # INSL
0.25000 0.25000 0.25000 0.25000 # INSR
0.00377 0.00755 0.00377 0.11698 # MATP
0.00377 0.00377 0.00755 0.00377 # MATP
0.00377 0.82264 0.00377 0.00377 # MATP
0.00377 0.00377 0.00377 0.00377 # MATP
0.25000 0.25000 0.25000 0.25000 # MATL
0.25000 0.25000 0.25000 0.25000 # MATR
### node 67 type 1
68  -1
0.25000 0.00000 0.25000 0.00000 0.25000 0.25000 
0.00395 0.00000 0.98814 0.00000 0.00395 0.00395 
0.25000 0.00000 0.25000 0.00000 0.25000 0.25000 
0.25000 0.00000 0.25000 0.00000 0.25000 0.25000 
0.25000 0.00000 0.25000 0.00000 0.25000 0.25000 
0.33333 0.00000 0.33333 0.00000 0.00000 0.33333 
0.25000 0.25000 0.25000 0.25000 # INSL
0.25000 0.25000 0.25000 0.25000 # INSR
0.00377 0.00377 0.00377 0.00755 # MATP
0.00377 0.00377 0.00377 0.00377 # MATP
0.00377 0.92830 0.00755 0.01132 # MATP
0.00377 0.00377 0.00377 0.00377 # MATP
0.25000 0.25000 0.25000 0.25000 # MATL
0.25000 0.25000 0.25000 0.25000 # MATR
### node 68 type 2
69  -1
0.33333 0.00000 0.33333 0.00000 0.33333 0.00000 
0.00000 0.00000 0.00000 0.00000 0.00000 0.00000 
0.00794 0.00000 0.98810 0.00000 0.00397 0.00000 
0.00000 0.00000 0.00000 0.00000 0.00000 0.00000 
0.33333 0.00000 0.33333 0.00000 0.33333 0.00000 
0.00000 0.00000 0.00000 0.00000 0.00000 0.00000 
0.25000 0.25000 0.25000 0.25000 # INSL
0.00000 0.00000 0.00000 0.00000 # INSR
0.00000 0.00000 0.00000 0.00000 # MATP
0.00000 0.00000 0.00000 0.00000 # MATP
0.00000 0.00000 0.00000 0.00000 # MATP
0.00000 0.00000 0.00000 0.00000 # MATP
0.00395 0.00395 0.00395 0.98814 # MATL
0.00000 0.00000 0.00000 0.00000 # MATR
### node 69 type 2
70  -1
0.25000 0.00000 0.50000 0.00000 0.25000 0.00000 
0.00000 0.00000 0.00000 0.00000 0.00000 0.00000 
0.00398 0.00000 0.99203 0.00000 0.00398 0.00000 
0.00000 0.00000 0.00000 0.00000 0.00000 0.00000 
0.33333 0.00000 0.33333 0.00000 0.33333 0.00000 
0.00000 0.00000 0.00000 0.00000 0.00000 0.00000 
0.25000 0.25000 0.25000 0.25000 # INSL
0.00000 0.00000 0.00000 0.00000 # INSR
0.00000 0.00000 0.00000 0.00000 # MATP
0.00000 0.00000 0.00000 0.00000 # MATP
0.00000 0.00000 0.00000 0.00000 # MATP
0.00000 0.00000 0.00000 0.00000 # MATP
0.00397 0.00397 0.00397 0.98810 # MATL
0.00000 0.00000 0.00000 0.00000 # MATR
### node 70 type 2
71  -1
0.33333 0.00000 0.33333 0.00000 0.33333 0.00000 
0.00000 0.00000 0.00000 0.00000 0.00000 0.00000 
0.00397 0.00000 0.99206 0.00000 0.00397 0.00000 
0.00000 0.00000 0.00000 0.00000 0.00000 0.00000 
0.33333 0.00000 0.33333 0.00000 0.33333 0.00000 
0.00000 0.00000 0.00000 0.00000 0.00000 0.00000 
0.25000 0.25000 0.25000 0.25000 # INSL
0.00000 0.00000 0.00000 0.00000 # INSR
0.00000 0.00000 0.00000 0.00000 # MATP
0.00000 0.00000 0.00000 0.00000 # MATP
0.00000 0.00000 0.00000 0.00000 # MATP
0.00000 0.00000 0.00000 0.00000 # MATP
0.00395 0.98814 0.00395 0.00395 # MATL
0.00000 0.00000 0.00000 0.00000 # MATR
### node 71 type 2
72  -1
0.33333 0.00000 0.33333 0.00000 0.33333 0.00000 
0.00000 0.00000 0.00000 0.00000 0.00000 0.00000 
0.00397 0.00000 0.99206 0.00000 0.00397 0.00000 
0.00000 0.00000 0.00000 0.00000 0.00000 0.00000 
0.33333 0.00000 0.33333 0.00000 0.33333 0.00000 
0.00000 0.00000 0.00000 0.00000 0.00000 0.00000 
0.25000 0.25000 0.25000 0.25000 # INSL
0.00000 0.00000 0.00000 0.00000 # INSR
0.00000 0.00000 0.00000 0.00000 # MATP
0.00000 0.00000 0.00000 0.00000 # MATP
0.00000 0.00000 0.00000 0.00000 # MATP
0.00000 0.00000 0.00000 0.00000 # MATP
0.31225 0.00395 0.67984 0.00395 # MATL
0.00000 0.00000 0.00000 0.00000 # MATR
### node 72 type 2
73  -1
0.33333 0.00000 0.33333 0.00000 0.33333 0.00000 
0.00000 0.00000 0.00000 0.00000 0.00000 0.00000 
0.00794 0.00000 0.98810 0.00000 0.00397 0.00000 
0.00000 0.00000 0.00000 0.00000 0.00000 0.00000 
0.33333 0.00000 0.33333 0.00000 0.33333 0.00000 
0.00000 0.00000 0.00000 0.00000 0.00000 0.00000 
0.25000 0.25000 0.25000 0.25000 # INSL
0.00000 0.00000 0.00000 0.00000 # INSR
0.00000 0.00000 0.00000 0.00000 # MATP
0.00000 0.00000 0.00000 0.00000 # MATP
0.00000 0.00000 0.00000 0.00000 # MATP
0.00000 0.00000 0.00000 0.00000 # MATP
0.98814 0.00395 0.00395 0.00395 # MATL
0.00000 0.00000 0.00000 0.00000 # MATR
### node 73 type 2
74  -1
0.25000 0.00000 0.50000 0.00000 0.25000 0.00000 
0.00000 0.00000 0.00000 0.00000 0.00000 0.00000 
0.01594 0.00000 0.98008 0.00000 0.00398 0.00000 
0.00000 0.00000 0.00000 0.00000 0.00000 0.00000 
0.33333 0.00000 0.33333 0.00000 0.33333 0.00000 
0.00000 0.00000 0.00000 0.00000 0.00000 0.00000 
0.25000 0.25000 0.25000 0.25000 # INSL
0.00000 0.00000 0.00000 0.00000 # INSR
0.00000 0.00000 0.00000 0.00000 # MATP
0.00000 0.00000 0.00000 0.00000 # MATP
0.00000 0.00000 0.00000 0.00000 # MATP
0.00000 0.00000 0.00000 0.00000 # MATP
0.38095 0.03968 0.38095 0.19841 # MATL
0.00000 0.00000 0.00000 0.00000 # MATR
### node 74 type 2
-1  -1
0.80000 0.00000 0.00000 0.00000 0.20000 0.00000 
0.00000 0.00000 0.00000 0.00000 0.00000 0.00000 
0.99597 0.00000 0.00000 0.00000 0.00403 0.00000 
0.00000 0.00000 0.00000 0.00000 0.00000 0.00000 
0.50000 0.00000 0.00000 0.00000 0.50000 0.00000 
0.00000 0.00000 0.00000 0.00000 0.00000 0.00000 
0.25000 0.25000 0.25000 0.25000 # INSL
0.00000 0.00000 0.00000 0.00000 # INSR
0.00000 0.00000 0.00000 0.00000 # MATP
0.00000 0.00000 0.00000 0.00000 # MATP
0.00000 0.00000 0.00000 0.00000 # MATP
0.00000 0.00000 0.00000 0.00000 # MATP
0.00800 0.16000 0.00400 0.82800 # MATL
0.00000 0.00000 0.00000 0.00000 # MATR
