# Supplementary material for: tRNA Signatures Reveal a Polyphyletic Origin of SAR11 Strains among Alphaproteobacteria
Source: PLoS Comput Biol. 2014 Feb 27;10(2):e1003454. doi: 10.1371/journal.pcbi.1003454 (PMC3937112; doi:10.1371/journal.pcbi.1003454)
Supplement: Dataset S2 — Source code and data to reproduce Figures 3 and S2. (ZIP) [file pcbi.1003454.s002.zip › Source_data_and_methods_for_Figure_3_and_Supplementary_Figure_S2/zero_fixed.txt]

PEL   -52.139262    -47.295742    -4.843519     PELAGIBACTER_UBIQUE_HIMB114
PEL   -57.929537    -48.280527    -9.649011     PELAGIBACTER_UBIQUE_HIMB5
PEL   -52.943333    -43.707153    -9.236180     PELAGIBACTER_UBIQUE_HIMB59
PEL   -61.014259    -53.378011    -7.636248     PELAGIBACTER_UBIQUE_HTCC1002
PEL   -60.169708    -51.997794    -8.171914     PELAGIBACTER_UBIQUE_HTCC1062
PEL   -57.429394    -49.983765    -7.445629     PELAGIBACTER_UBIQUE_HTCC7211
PEL   -59.338017    -51.709215    -7.628802     PELAGIBACTER_UBIQUE_HTCC9565
PEL   -60.416774    -50.909732    -9.507043     PELAGIBACTER_UBIQUE_IMCC9063
RCS   -32.999738    -41.926889    8.927151      AGROBACTERIUM_RADIOBACTER_K84
RCS   -32.457624    -40.480731    8.023108      AGROBACTERIUM_TUMEFACIENS_STR-_C58
RCS   -32.549354    -41.504211    8.954857      AGROBACTERIUM_VITIS_S4
RCS   -47.774106    -46.831446    -0.942660     ALPHA_PROTEOBACTERIUM_HTCC2255
RCS   -40.804224    -44.013231    3.209006      ASTICCACAULIS_EXCENTRICUS_CB_48
RCS   -35.539003    -42.732574    7.193571      AURANTIMONAS_SP-_SI85-9A1
RCS   -36.291192    -42.021713    5.730522      AZORHIZOBIUM_CAULINODANS_ORS_571
RCS   -32.503312    -41.322019    8.818707      BARTONELLA_BACILLIFORMIS_KC583
RCS   -32.013468    -41.322624    9.309156      BARTONELLA_GRAHAMII_AS4AUP
RCS   -32.927159    -40.538182    7.611023      BARTONELLA_HENSELAE
RCS   -32.622686    -41.339637    8.716951      BARTONELLA_QUINTANA_STR-_TOULOUSE
RCS   -32.027129    -41.410822    9.383694      BARTONELLA_TRIBOCORUM_CIP_105476
RCS   -35.273516    -39.942515    4.668999      BEIJERINCKIA_INDICA_SUBSP-_INDICA_ATCC_9039
RCS   -37.795176    -42.587558    4.792382      BRADYRHIZOBIUM_JAPONICUM_USDA_110
RCS   -37.332828    -42.533124    5.200296      BRADYRHIZOBIUM_SP-_BTAI1
RCS   -37.193189    -42.292079    5.098890      BRADYRHIZOBIUM_SP-_ORS278
RCS   -40.401065    -45.270893    4.869828      BREVUNDIMONAS_SP-_BAL3
RCS   -28.370040    -40.230418    11.860378     BRUCELLA_ABORTUS_BIOVAR_1_STR-_9-941
RCS   -30.033101    -42.830720    12.797619     BRUCELLA_ABORTUS_BV-_2_STR-_86/8/59
RCS   -30.553884    -43.295271    12.741386     BRUCELLA_ABORTUS_BV-_3_STR-_TULYA
RCS   -30.033101    -42.830720    12.797619     BRUCELLA_ABORTUS_BV-_4_STR-_292
RCS   -30.152854    -42.934021    12.781167     BRUCELLA_ABORTUS_BV-_6_STR-_870
RCS   -30.152854    -42.934021    12.781167     BRUCELLA_ABORTUS_BV-_9_STR-_C68
RCS   -28.370040    -40.230418    11.860378     BRUCELLA_ABORTUS_S19
RCS   -29.056904    -41.486104    12.429200     BRUCELLA_ABORTUS_STR-_2308_A
RCS   -28.009754    -40.131415    12.121661     BRUCELLA_CANIS_ATCC_23365
RCS   -29.819946    -42.453299    12.633353     BRUCELLA_CETI_B1/94
RCS   -29.806222    -42.706881    12.900659     BRUCELLA_CETI_M13/05/1
RCS   -29.819946    -42.453299    12.633353     BRUCELLA_CETI_M490/95/1
RCS   -29.806222    -42.706881    12.900659     BRUCELLA_CETI_M644/93/1
RCS   -29.067158    -41.100695    12.033537     BRUCELLA_CETI_STR-_CUDO
RCS   -28.192918    -39.879176    11.686258     BRUCELLA_MELITENSIS_16M
RCS   -28.136225    -40.159273    12.023049     BRUCELLA_MELITENSIS_ATCC_23457
RCS   -28.370040    -40.230418    11.860378     BRUCELLA_MELITENSIS_BIOVAR_ABORTUS_2308
RCS   -29.868486    -42.489746    12.621260     BRUCELLA_MELITENSIS_BV-_1_STR-_REV-1
RCS   -29.770655    -42.750864    12.980209     BRUCELLA_MELITENSIS_BV-_2_STR-_63/9
RCS   -29.770655    -42.750864    12.980209     BRUCELLA_MELITENSIS_BV-_3_STR-_ETHER
RCS   -28.006872    -40.129499    12.122628     BRUCELLA_MICROTI_CCM_4915
RCS   -29.950112    -42.586112    12.636001     BRUCELLA_NEOTOMAE_5K33
RCS   -28.169210    -39.779690    11.610480     BRUCELLA_OVIS_ATCC_25840
RCS   -29.628698    -42.719594    13.090896     BRUCELLA_PINNIPEDIALIS_B2/94
RCS   -30.895545    -42.697460    11.801916     BRUCELLA_PINNIPEDIALIS_M163/99/10
RCS   -29.628698    -42.719594    13.090896     BRUCELLA_PINNIPEDIALIS_M292/94/1
RCS   -30.090654    -43.488454    13.397800     BRUCELLA_SP-_83/13
RCS   -30.064119    -42.457264    12.393145     BRUCELLA_SP-_F5/99
RCS   -28.009754    -40.131415    12.121661     BRUCELLA_SUIS_1330
RCS   -28.133245    -39.825574    11.692329     BRUCELLA_SUIS_ATCC_23445
RCS   -29.739353    -42.719594    12.980241     BRUCELLA_SUIS_BV-_3_STR-_686
RCS   -29.658261    -42.726614    13.068352     BRUCELLA_SUIS_BV-_5_STR-_513
RCS   -66.978789    -49.126242    -17.852546    CANDIDATUS_HODGKINIA_CICADICOLA_DSEM
RCS   -43.972647    -47.992806    4.020159      CANDIDATUS_LIBERIBACTER_ASIATICUS_STR-_PSY62
RCS   -40.245054    -44.223017    3.977963      CAULOBACTER_CRESCENTUS_CB15
RCS   -40.245054    -44.223017    3.977963      CAULOBACTER_CRESCENTUS_NA1000
RCS   -39.046450    -43.131712    4.085261      CAULOBACTER_SP-_K31
RCS   -33.297073    -41.243920    7.946847      CITREICELLA_SP-_SE45
RCS   -39.087976    -45.648365    6.560390      DINOROSEOBACTER_SHIBAE_DFL_12
RCS   -43.166138    -45.612244    2.446106      FULVIMARINA_PELAGI_HTCC2506
RCS   -43.341051    -44.532513    1.191462      HIRSCHIA_BALTICA_ATCC_49814
RCS   -35.480093    -41.956317    6.476224      HOEFLEA_PHOTOTROPHICA_DFL-43
RCS   -40.627984    -43.456430    2.828446      HYPHOMICROBIUM_DENITRIFICANS_ATCC_51888
RCS   -40.843219    -43.954437    3.111218      HYPHOMONAS_NEPTUNIUM_ATCC_15444
RCS   -39.429740    -45.707621    6.277881      JANNASCHIA_SP-_CCS1
RCS   -33.975011    -39.141094    5.166083      LABRENZIA_ALEXANDRII_DFL-11
RCS   -40.227797    -45.339324    5.111527      LOKTANELLA_VESTFOLDENSIS_SKA53
RCS   -38.779290    -43.539957    4.760667      MARICAULIS_MARIS_MCS10
RCS   -36.312840    -44.631796    8.318957      MESORHIZOBIUM_LOTI_MAFF303099
RCS   -33.439032    -42.719189    9.280157      MESORHIZOBIUM_SP-_BNC1
RCS   -34.311416    -39.799546    5.488130      METHYLOBACTERIUM_CHLOROMETHANICUM_CM4
RCS   -33.926522    -39.819535    5.893013      METHYLOBACTERIUM_EXTORQUENS_AM1
RCS   -34.213263    -39.799286    5.586022      METHYLOBACTERIUM_EXTORQUENS_DM4
RCS   -34.293309    -39.821144    5.527835      METHYLOBACTERIUM_EXTORQUENS_PA1
RCS   -32.748925    -37.885940    5.137015      METHYLOBACTERIUM_NODULANS_ORS_2060
RCS   -34.183240    -40.235341    6.052100      METHYLOBACTERIUM_POPULI_BJ001
RCS   -33.957492    -40.469036    6.511544      METHYLOBACTERIUM_RADIOTOLERANS_JCM_2831
RCS   -33.016167    -39.115639    6.099472      METHYLOBACTERIUM_SP-_4-46
RCS   -38.101438    -42.477717    4.376279      METHYLOCELLA_SILVESTRIS_BL2
RCS   -40.289424    -44.935732    4.646308      NITROBACTER_HAMBURGENSIS_X14
RCS   -41.643540    -44.784791    3.141250      NITROBACTER_SP-_NB-311A
RCS   -39.311421    -44.474319    5.162898      NITROBACTER_WINOGRADSKYI_NB-255
RCS   -38.520293    -45.881694    7.361400      OCEANIBULBUS_INDOLIFEX_HEL-45
RCS   -40.223489    -44.268203    4.044714      OCEANICAULIS_ALEXANDRII_HTCC2633
RCS   -37.836611    -44.909559    7.072948      OCEANICOLA_BATSENSIS_HTCC2597
RCS   -37.395603    -42.297717    4.902114      OCEANICOLA_GRANULOSUS_HTCC2516
RCS   -29.117067    -38.753943    9.636876      OCHROBACTRUM_ANTHROPI_ATCC_49188
RCS   -28.612848    -39.106637    10.493788     OCHROBACTRUM_INTERMEDIUM_LMG_3301
RCS   -44.279346    -46.803935    2.524590      OCTADECABACTER_ANTARCTICUS_238
RCS   -43.475343    -46.405365    2.930021      OCTADECABACTER_ANTARCTICUS_307
RCS   -38.641675    -43.716278    5.074603      OLIGOTROPHA_CARBOXIDOVORANS_OM5
RCS   -38.583155    -42.767959    4.184804      PARACOCCUS_DENITRIFICANS_PD1222
RCS   -37.249952    -40.452489    3.202537      PARVIBACULUM_LAVAMENTIVORANS_DS-1
RCS   -34.859376    -43.183902    8.324526      PHAEOBACTER_GALLAECIENSIS_2-10
RCS   -34.327941    -42.685377    8.357435      PHAEOBACTER_GALLAECIENSIS_BS107
RCS   -41.259165    -45.228880    3.969715      PHENYLOBACTERIUM_ZUCINEUM_HLK1
RCS   -30.260154    -38.726682    8.466528      PSEUDOVIBRIO_SP-_JE062
RCS   -36.901868    -44.686253    7.784385      RHIZOBIUM_ETLI_8C-3
RCS   -30.560142    -40.805805    10.245663     RHIZOBIUM_ETLI_BRASIL_5
RCS   -32.647814    -41.972393    9.324579      RHIZOBIUM_ETLI_CFN_42
RCS   -32.713406    -42.125556    9.412149      RHIZOBIUM_ETLI_CIAT_652
RCS   -36.303310    -42.943381    6.640071      RHIZOBIUM_ETLI_CIAT_894
RCS   -32.799249    -41.882534    9.083285      RHIZOBIUM_ETLI_GR56
RCS   -32.555848    -40.540221    7.984373      RHIZOBIUM_ETLI_IE4771
RCS   -32.672525    -43.326350    10.653825     RHIZOBIUM_ETLI_KIM_5
RCS   -33.998593    -42.905979    8.907386      RHIZOBIUM_LEGUMINOSARUM_BV-_TRIFOLII_WSM1325
RCS   -33.707869    -41.162273    7.454405      RHIZOBIUM_LEGUMINOSARUM_BV-_TRIFOLII_WSM2304
RCS   -32.939459    -41.794621    8.855162      RHIZOBIUM_LEGUMINOSARUM_BV-_VICIAE_3841
RCS   -33.833347    -43.396782    9.563434      RHIZOBIUM_SP-_NGR234
RCS   -36.710050    -43.101389    6.391339      RHODOBACTERACEAE_BACTERIUM_KLH11
RCS   -40.627174    -45.573498    4.946324      RHODOBACTERALES_BACTERIUM_HTCC2083
RCS   -41.597421    -45.823946    4.226524      RHODOBACTERALES_BACTERIUM_HTCC2150
RCS   -39.139635    -46.224643    7.085008      RHODOBACTERALES_BACTERIUM_HTCC2654
RCS   -35.733156    -44.564217    8.831061      RHODOBACTERALES_BACTERIUM_Y4I
RCS   -38.316014    -43.113623    4.797609      RHODOBACTER_SPHAEROIDES
RCS   -36.850132    -41.819539    4.969407      RHODOBACTER_SPHAEROIDES_2-4-1
RCS   -37.101473    -42.781014    5.679542      RHODOBACTER_SPHAEROIDES_ATCC_17025
RCS   -40.531242    -42.981839    2.450597      RHODOBACTER_SPHAEROIDES_ATCC_17029
RCS   -35.450789    -40.623464    5.172675      RHODOBACTER_SPHAEROIDES_KD131
RCS   -37.219898    -42.841238    5.621340      RHODOPSEUDOMONAS_PALUSTRIS
RCS   -37.431769    -42.527958    5.096189      RHODOPSEUDOMONAS_PALUSTRIS_BISA53
RCS   -39.145399    -42.230340    3.084941      RHODOPSEUDOMONAS_PALUSTRIS_BISB18
RCS   -37.987763    -42.161635    4.173872      RHODOPSEUDOMONAS_PALUSTRIS_BISB5
RCS   -36.533089    -42.145377    5.612287      RHODOPSEUDOMONAS_PALUSTRIS_CGA009
RCS   -39.528104    -43.526352    3.998248      RHODOPSEUDOMONAS_PALUSTRIS_HAA2
RCS   -38.689282    -41.879266    3.189984      RHODOPSEUDOMONAS_PALUSTRIS_TIE-1
RCS   -41.515197    -47.426852    5.911655      ROSEOBACTER_DENITRIFICANS_OCH_114
RCS   -42.127606    -47.663113    5.535507      ROSEOBACTER_LITORALIS_OCH_149
RCS   -37.163029    -45.385311    8.222282      ROSEOBACTER_SP-_AZWK-3B
RCS   -41.719580    -46.739634    5.020054      ROSEOBACTER_SP-_CCS2
RCS   -39.765764    -44.891964    5.126200      ROSEOBACTER_SP-_GAI101
RCS   -38.324261    -45.241533    6.917272      ROSEOBACTER_SP-_MED193
RCS   -33.996011    -41.981141    7.985130      ROSEOBACTER_SP-_SK209-2-6
RCS   -37.453809    -45.677494    8.223685      ROSEOVARIUS_NUBINHIBENS_ISM
RCS   -38.461662    -46.496146    8.034484      ROSEOVARIUS_SP-_217
RCS   -34.689993    -42.291820    7.601827      ROSEOVARIUS_SP-_HTCC2601
RCS   -36.573287    -45.168167    8.594880      ROSEOVARIUS_SP-_TM1035
RCS   -34.791563    -43.046809    8.255246      RUEGERIA_SP-_R11
RCS   -38.890920    -46.914227    8.023306      SAGITTULA_STELLATA_E-37
RCS   -35.293044    -43.919641    8.626596      SILICIBACTER_LACUSCAERULENSIS_ITI-1157
RCS   -39.516351    -45.794074    6.277723      SILICIBACTER_POMEROYI_DSS-3
RCS   -37.573485    -45.037372    7.463887      SILICIBACTER_SP-_TM1040
RCS   -35.175888    -42.292059    7.116171      SILICIBACTER_SP-_TRICHCH4B
RCS   -33.430727    -42.870567    9.439840      SINORHIZOBIUM_MEDICAE_WSM419
RCS   -32.857311    -42.083651    9.226340      SINORHIZOBIUM_MELILOTI_1021
RCS   -36.696728    -40.687843    3.991115      STAPPIA_AGGREGATA_IAM_12614
RCS   -37.013406    -43.530061    6.516655      SULFITOBACTER_SP-_EE-36
RCS   -37.574562    -44.118586    6.544024      SULFITOBACTER_SP-_NAS-14-1
RCS   -40.216416    -45.444420    5.228004      THALASSIOBIUM_SP-_R2A62
RCS   -37.858366    -42.865899    5.007533      XANTHOBACTER_AUTOTROPHICUS_PY2
RWZ   -44.443284    -42.330580    -2.112704     ACIDIPHILIUM_CRYPTUM_JF-5
RWZ   -54.026017    -42.090994    -11.935023    ANAPLASMA_MARGINALE_STR-_FLORIDA
RWZ   -54.176406    -41.929856    -12.246551    ANAPLASMA_MARGINALE_STR-_MISSISSIPPI
RWZ   -54.176406    -41.929856    -12.246551    ANAPLASMA_MARGINALE_STR-_PUERTO_RICO
RWZ   -54.095806    -41.941750    -12.154056    ANAPLASMA_MARGINALE_STR-_ST-_MARIES
RWZ   -54.176406    -41.929856    -12.246551    ANAPLASMA_MARGINALE_STR-_VIRGINIA
RWZ   -53.208943    -39.767901    -13.441042    ANAPLASMA_PHAGOCYTOPHILUM_HZ
RWZ   -55.354416    -41.205154    -14.149262    EHRLICHIA_CANIS_STR-_JAKE
RWZ   -55.049990    -44.120845    -10.929145    EHRLICHIA_CHAFFEENSIS_STR-_ARKANSAS
RWZ   -53.735678    -43.267259    -10.468419    EHRLICHIA_CHAFFEENSIS_STR-_SAPULPA
RWZ   -56.127527    -42.747458    -13.380069    EHRLICHIA_RUMINANTIUM_STR-_GARDEL
RWZ   -56.248515    -43.550223    -12.698292    EHRLICHIA_RUMINANTIUM_STR-_WELGEVONDEN_(CIRAD)
RWZ   -56.038211    -43.398786    -12.639425    EHRLICHIA_RUMINANTIUM_STR-_WELGEVONDEN_(U-PRETORIA)
RWZ   -46.963029    -44.191928    -2.771101     ERYTHROBACTER_LITORALIS_HTCC2594
RWZ   -46.612918    -43.719720    -2.893197     ERYTHROBACTER_SP-_NAP1
RWZ   -45.675701    -43.817418    -1.858283     ERYTHROBACTER_SP-_SD-21
RWZ   -42.417082    -39.663781    -2.753302     GLUCONACETOBACTER_DIAZOTROPHICUS_PAL_5
RWZ   -41.278815    -37.988163    -3.290652     GLUCONACETOBACTER_DIAZOTROPHICUS_PAL_5_(JGI)
RWZ   -41.172396    -38.517036    -2.655360     GLUCONOBACTER_OXYDANS_621H
RWZ   -42.349655    -38.361058    -3.988597     GRANULIBACTER_BETHESDENSIS_CGDNIH1
RWZ   -44.640745    -42.203333    -2.437411     MAGNETOSPIRILLUM_MAGNETICUM_AMB-1
RWZ   -42.607667    -42.873636    0.265968      MAGNETOSPIRILLUM_MAGNETOTACTICUM
RWZ   -53.936767    -47.650022    -6.286745     NEORICKETTSIA_RISTICII_STR-_ILLINOIS
RWZ   -53.835467    -47.413671    -6.421796     NEORICKETTSIA_SENNETSU_STR-_MIYAYAMA
RWZ   -38.958523    -38.396022    -0.562500     NOVOSPHINGOBIUM_AROMATICIVORANS_DSM_12444
RWZ   -57.425881    -47.280928    -10.144954    ORIENTIA_TSUTSUGAMUSHI_BORYONG
RWZ   -57.423775    -47.180041    -10.243734    ORIENTIA_TSUTSUGAMUSHI_STR-_IKEDA
RWZ   -42.150287    -38.681126    -3.469160     RHODOSPIRILLUM_CENTENUM_SW
RWZ   -43.010916    -42.145414    -0.865502     RHODOSPIRILLUM_RUBRUM
RWZ   -41.982000    -41.622808    -0.359192     RHODOSPIRILLUM_RUBRUM_ATCC_11170
RWZ   -52.307778    -33.256773    -19.051005    RICKETTSIA_AFRICAE_ESF-5
RWZ   -52.131382    -34.146816    -17.984566    RICKETTSIA_AKARI_STR-_HARTFORD
RWZ   -52.773129    -33.703300    -19.069829    RICKETTSIA_BELLII_OSU_85-389
RWZ   -53.161907    -33.311021    -19.850887    RICKETTSIA_BELLII_RML369-C
RWZ   -53.415223    -33.934785    -19.480438    RICKETTSIA_CANADENSIS_STR-_MCKIEL
RWZ   -52.888218    -32.777692    -20.110527    RICKETTSIA_CONORII_STR-_MALISH_7
RWZ   -52.923390    -33.303325    -19.620065    RICKETTSIA_ENDOSYMBIONT_OF_IXODES_SCAPULARIS
RWZ   -52.085954    -32.726968    -19.358986    RICKETTSIA_FELIS_URRWXCAL2
RWZ   -52.856449    -32.779879    -20.076570    RICKETTSIA_MASSILIAE_MTU5
RWZ   -52.131975    -32.301411    -19.830564    RICKETTSIA_PEACOCKII_STR-_RUSTIC
RWZ   -54.364590    -33.767982    -20.596607    RICKETTSIA_PROWAZEKII
RWZ   -52.701273    -32.643356    -20.057917    RICKETTSIA_RICKETTSII
RWZ   -52.701273    -32.643356    -20.057917    RICKETTSIA_RICKETTSII_STR-_'SHEILA_SMITH'
RWZ   -52.551427    -32.940100    -19.611327    RICKETTSIA_RICKETTSII_STR-_IOWA
RWZ   -52.671510    -33.004406    -19.667104    RICKETTSIA_SIBIRICA_246
RWZ   -54.850112    -34.212091    -20.638021    RICKETTSIA_TYPHI_STR-_WILMINGTON
RWZ   -37.906141    -38.178007    0.271866      SPHINGOMONAS_SP-_SKA58
RWZ   -43.201533    -40.134287    -3.067247     SPHINGOMONAS_WITTICHII_RW1
RWZ   -42.636622    -39.855779    -2.780842     SPHINGOPYXIS_ALASKENSIS_RB2256
RWZ   -52.267950    -38.993956    -13.273994    WOLBACHIA_ENDOSYMBIONT_OF_CULEX_QUINQUEFASCIATUS_JHB
RWZ   -49.475505    -37.697351    -11.778154    WOLBACHIA_ENDOSYMBIONT_OF_DROSOPHILA_ANANASSAE
RWZ   -52.708667    -39.485298    -13.223369    WOLBACHIA_ENDOSYMBIONT_OF_DROSOPHILA_MELANOGASTER
RWZ   -56.001075    -39.140911    -16.860165    WOLBACHIA_ENDOSYMBIONT_OF_DROSOPHILA_SIMULANS
RWZ   -52.172991    -39.680219    -12.492773    WOLBACHIA_ENDOSYMBIONT_OF_MUSCIDIFURAX_UNIRAPTOR
RWZ   -54.784957    -41.022954    -13.762003    WOLBACHIA_ENDOSYMBIONT_STRAIN_TRS_OF_BRUGIA_MALAYI
RWZ   -52.267950    -38.993956    -13.273994    WOLBACHIA_PIPIENTIS
RWZ   -51.842381    -39.314449    -12.527931    WOLBACHIA_SP-_WRI
RWZ   -45.074033    -42.393044    -2.680989     ZYMOMONAS_MOBILIS_SUBSP-_MOBILIS_ATCC_10988
RWZ   -43.098828    -40.944125    -2.154703     ZYMOMONAS_MOBILIS_SUBSP-_MOBILIS_ZM4
