# Supplementary material for: tRNA Signatures Reveal a Polyphyletic Origin of SAR11 Strains among Alphaproteobacteria
Source: PLoS Comput Biol. 2014 Feb 27;10(2):e1003454. doi: 10.1371/journal.pcbi.1003454 (PMC3937112; doi:10.1371/journal.pcbi.1003454)
Supplement: Dataset S3 — Source code and data to reproduce Figure 4 . (ZIP) [file pcbi.1003454.s003.zip]

Archive with 15 entries (15 files):
- Source_data_and_methods_for_Figure_4/README
- Source_data_and_methods_for_Figure_4/all_alphaproteobacterial_trnas.fas
- Source_data_and_methods_for_Figure_4/boxplot_edit.txt
- Source_data_and_methods_for_Figure_4/boxplot_edit_pel.txt
- Source_data_and_methods_for_Figure_4/boxplot_figure
- Source_data_and_methods_for_Figure_4/boxplot_input.txt
- Source_data_and_methods_for_Figure_4/boxplot_raw.txt
- Source_data_and_methods_for_Figure_4/boxplot_raw_pel.txt
- Source_data_and_methods_for_Figure_4/fasconvert
- Source_data_and_methods_for_Figure_4/fasgrep
- Source_data_and_methods_for_Figure_4/fassub
- Source_data_and_methods_for_Figure_4/loocv_unique_sets
- Source_data_and_methods_for_Figure_4/sreformat
- Source_data_and_methods_for_Figure_4/tRNA_scores_Pel.txt
- Source_data_and_methods_for_Figure_4/taxonfile_binary.txt
