# Supplementary material for: tRNA Signatures Reveal a Polyphyletic Origin of SAR11 Strains among Alphaproteobacteria
Source: PLoS Comput Biol. 2014 Feb 27;10(2):e1003454. doi: 10.1371/journal.pcbi.1003454 (PMC3937112; doi:10.1371/journal.pcbi.1003454)
Supplement: Dataset S3 — Source code and data to reproduce Figure 4 . (ZIP) [file pcbi.1003454.s003.zip › Source_data_and_methods_for_Figure_4/README]

####
# This directory contains information on how to re-make the
# figure with loocv scores from RSR (blue) and RRCH (red) 
# grades broken down by tRNA classes and including 
# Pelagibacter (green)
###

files
-----------------

boxplot_input.txt			scores from running loocv_unique_sets and parsing through tRNA-specific score files
tRNA_scores_Pel.txt			scores from scoring Pelagibacter genomes against the two clades
loocv_unique_sets			code to get tRNA scores for tRNAs in each genome
					***Note this code is extremely slow and not optimized***
boxplot_figure				code to organize tRNAs into R-friendly format
taxonfile_binary.txt				taxon specification used by boxplot_figure to assign tRNA scores to correct clades
all_alphaproteobacterial_trnas.fas      master alphaproteobacterial tRNA alignment 
boxplot_raw.txt				compilation of scores extracted from output from loocv_unique_sets (see below)
boxplot_edit.txt			input for R to create boxplot -- result from boxplot_figure code
boxplot_raw_pel.txt			output of running logofun_classifier_unique to get pelagibacter tRNA scores
boxplot_edit_pel.txt			input for R to add to boxplot -- result from one-liner below
sreformat                               code from Sean Eddy (see squid-1.9 in Figure 2 for source code). Called by loocv_unique_sets
fasgrep                                 -BFAST tool to grep sequences and their identifiers
                                         (David H. Ardell, unpublished) --Requires BioPerl - Called by loocv_unique_sets
fasconvert                               -BFAST tool to convert sequence file type (David
                                         H. Ardell, unpublished) -- Requires BioPerl - Called by loocv_unique_sets
fassub                                   -BFAST tool to do a string change in an identifier (David
                                         H. Ardell, unpublished) -- Requires BioPerl - Called by loocv_unique_sets


to re-create input files for R
----------
./loocv_unique_sets RCS RWZ all_alphaproteobacterial_trnas.fas
#each genome will have its own file with tRNA scores, so run
egrep '*' [A-Z]*.out | egrep -v "PELAGIBACTER" > boxplot_raw.txt
#then to make R friendly output (create boxplot_edit.txt from boxplot_raw.txt and taxonfile.txt), run
./boxplot_figure
#now get pelagibacter tRNA scores from 8 genomes
egrep '*' [A-Z]*.out | egrep "PELAGIBACTER" | cut -f2 -d":" > boxplot_raw_pel.txt
#then to make R friendly output (create boxplot_edit_pel.txt from boxplot_raw_pel.txt), run
perl -ane 'unless(/TOTAL/){@id = split(/\_/,$F[0]);$id[0] =~/([A-Z])([A-Z]{3})/;$aa=$1;print join "",$id[0],"\t",$id[1],"\t",$id[2],"\t",$F[1],"\t",$F[2],"\t",$F[3],"\t",$aa,"\n";}' boxplot_raw_pel.txt > boxplot_edit_pel.txt


## in R  --- requires package "fields"
-----------
master.alpha.table <- read.table("boxplot_edit.txt",header = FALSE,sep="\t")
tRNA.scores.LOOCV <- read.table("boxplot_edit_pel.txt",header=F)
library('fields')
col.vector <- c("forestgreen","forestgreen","lawngreen","forestgreen","forestgreen","forestgreen","forestgreen","forestgreen");bg.vector <- c("forestgreen","forestgreen","lawngreen","forestgreen","forestgreen","forestgreen","forestgreen","forestgreen")
pch.vector <- c(22,17,24,16,18,19,3,25)
master.alpha.table.edit <- data.frame(master.alpha.table,paste(master.alpha.table[,1],master.alpha.table[,4]))
tRNA.scores.LOOCV$V7 <- factor(tRNA.scores.LOOCV$V7,levels=c("AAA","A","AA","Anull","CCC","C","CC","Cnull","DDD","D","DD","Dnull","EEE","E","EE","Enull","FFF","F","FF","Fnull","GGG","G","GG","Gnull","HHH","H","HH","Hnull","III","I","II","Inull","JJJ","J","JJ","Jnull","KKK","K","KK","Knull","LLL","L","LL","Lnull","MMM","M","MM","Mnull","NNN","N","NN","Nnull","PPP","P","PP","Pnull","QQQ","Q","QQ","Qnull","RRR","R","RR","Rnull","SSS","S","SS","Snull","TTT","T","TT","Tnull","VVV","V","VV","Vnull","WWW","W","WW","Wnull","XXX","X","XX","Xnull","YYY","Y","YY","Ynull"),ordered=TRUE)
master.alpha.table.edit[,5]<- factor(master.alpha.table.edit[,5],levels=c("A RCS","A PEL","A RWZ","A NULL","C RCS","C PEL","C RWZ","C NULL","D RCS","D PEL","D RWZ","D NULL","E RCS","E PEL","E RWZ","E NULL","F RCS","F PEL","F RWZ","F NULL","G RCS","G PEL","G RWZ","G NULL","H RCS","H PEL","H RWZ","H NULL","I RCS","I PEL","I RWZ","I NULL","J RCS","J PEL","J RWZ","J NULL","K RCS","K PEL","K RWZ","K NULL","L RCS","L PEL","L RWZ","L NULL","M RCS","M PEL","M RWZ","M NULL","N RCS","N PEL","N RWZ","N NULL","P RCS","P PEL","P RWZ","P NULL","Q RCS","Q PEL","Q RWZ","Q NULL","R RCS","R PEL","R RWZ","R NULL","S RCS","S PEL","S RWZ","S NULL","T RCS","T PEL","T RWZ","T NULL","V RCS","V PEL","V RWZ","V NULL","W RCS","W PEL","W RWZ","W NULL","X RCS","X PEL","X RWZ","X NULL","Y RCS","Y PEL","Y RWZ","Y NULL"),ordered=TRUE)
bplot(master.alpha.table.edit[,2]~master.alpha.table.edit[,5],col=c("red","green","blue","orange"),range=10,xaxt='n',ylim=c(-20,40))
points((tRNA.scores.LOOCV$V7),tRNA.scores.LOOCV$V6,xaxs="r",col=col.vector[as.numeric(tRNA.scores.LOOCV[,3])],pch=pch.vector[as.numeric(tRNA.scores.LOOCV[,3])],bg=bg.vector[as.numeric(tRNA.scores.LOOCV[,3])])
axis(1,at = c(2,6,10,14,18,22,26,30,34,38,42,46,50,54,58,62,66,70,74,78,82,86),labels=c("A","C","D","E","F","G","H","I","J","K","L","M","N","P","Q","R","S","T","V","W","X","Y"))
legend("top",ncol=2,col=col.vector,pch=pch.vector,legend=c("HIMB114","HIMB5","HIMB59","HTCC1002","HTCC1062","HTCC7211","HTCC9565","IMCC9063"),pt.bg=bg.vector)

## To add grey background, the figure was edited in omnigraffle
