# Supplementary material for: tRNA Signatures Reveal a Polyphyletic Origin of SAR11 Strains among Alphaproteobacteria
Source: PLoS Comput Biol. 2014 Feb 27;10(2):e1003454. doi: 10.1371/journal.pcbi.1003454 (PMC3937112; doi:10.1371/journal.pcbi.1003454)
Supplement: Dataset S3 — Source code and data to reproduce Figure 4 . (ZIP) [file pcbi.1003454.s003.zip › Source_data_and_methods_for_Figure_4/boxplot_edit.txt]

K	-1.76	ACIDIPHILIUM_CRYPTUM_JF-5	RWZ
Y	5.20	ACIDIPHILIUM_CRYPTUM_JF-5	RWZ
S	4.28	ACIDIPHILIUM_CRYPTUM_JF-5	RWZ
G	3.75	ACIDIPHILIUM_CRYPTUM_JF-5	RWZ
V	2.94	ACIDIPHILIUM_CRYPTUM_JF-5	RWZ
T	-0.41	ACIDIPHILIUM_CRYPTUM_JF-5	RWZ
Q	2.59	ACIDIPHILIUM_CRYPTUM_JF-5	RWZ
L	1.55	ACIDIPHILIUM_CRYPTUM_JF-5	RWZ
V	-0.69	ACIDIPHILIUM_CRYPTUM_JF-5	RWZ
D	2.62	ACIDIPHILIUM_CRYPTUM_JF-5	RWZ
S	2.79	ACIDIPHILIUM_CRYPTUM_JF-5	RWZ
R	1.92	ACIDIPHILIUM_CRYPTUM_JF-5	RWZ
M	-0.51	ACIDIPHILIUM_CRYPTUM_JF-5	RWZ
L	0.47	ACIDIPHILIUM_CRYPTUM_JF-5	RWZ
L	3.16	ACIDIPHILIUM_CRYPTUM_JF-5	RWZ
P	8.15	ACIDIPHILIUM_CRYPTUM_JF-5	RWZ
H	-0.46	ACIDIPHILIUM_CRYPTUM_JF-5	RWZ
Q	-0.48	ACIDIPHILIUM_CRYPTUM_JF-5	RWZ
R	3.22	ACIDIPHILIUM_CRYPTUM_JF-5	RWZ
S	2.18	ACIDIPHILIUM_CRYPTUM_JF-5	RWZ
E	0.88	ACIDIPHILIUM_CRYPTUM_JF-5	RWZ
V	4.02	ACIDIPHILIUM_CRYPTUM_JF-5	RWZ
N	1.70	ACIDIPHILIUM_CRYPTUM_JF-5	RWZ
R	1.71	ACIDIPHILIUM_CRYPTUM_JF-5	RWZ
A	2.74	ACIDIPHILIUM_CRYPTUM_JF-5	RWZ
J	1.07	ACIDIPHILIUM_CRYPTUM_JF-5	RWZ
G	5.45	ACIDIPHILIUM_CRYPTUM_JF-5	RWZ
I	0.90	ACIDIPHILIUM_CRYPTUM_JF-5	RWZ
A	4.65	ACIDIPHILIUM_CRYPTUM_JF-5	RWZ
X	4.34	ACIDIPHILIUM_CRYPTUM_JF-5	RWZ
L	0.74	ACIDIPHILIUM_CRYPTUM_JF-5	RWZ
F	2.66	ACIDIPHILIUM_CRYPTUM_JF-5	RWZ
I	0.90	ACIDIPHILIUM_CRYPTUM_JF-5	RWZ
A	4.65	ACIDIPHILIUM_CRYPTUM_JF-5	RWZ
X	4.34	ACIDIPHILIUM_CRYPTUM_JF-5	RWZ
C	-2.42	ACIDIPHILIUM_CRYPTUM_JF-5	RWZ
A	2.39	ACIDIPHILIUM_CRYPTUM_JF-5	RWZ
T	0.37	ACIDIPHILIUM_CRYPTUM_JF-5	RWZ
E	0.28	ACIDIPHILIUM_CRYPTUM_JF-5	RWZ
K	-0.33	ACIDIPHILIUM_CRYPTUM_JF-5	RWZ
G	5.45	ACIDIPHILIUM_CRYPTUM_JF-5	RWZ
W	1.01	ACIDIPHILIUM_CRYPTUM_JF-5	RWZ
P	1.34	ACIDIPHILIUM_CRYPTUM_JF-5	RWZ
R	5.28	ACIDIPHILIUM_CRYPTUM_JF-5	RWZ
P	7.79	ACIDIPHILIUM_CRYPTUM_JF-5	RWZ
S	4.74	ACIDIPHILIUM_CRYPTUM_JF-5	RWZ
T	-2.30	ACIDIPHILIUM_CRYPTUM_JF-5	RWZ
P	7.79	ACIDIPHILIUM_CRYPTUM_JF-5	RWZ
S	4.74	ACIDIPHILIUM_CRYPTUM_JF-5	RWZ
R	3.22	ACIDIPHILIUM_CRYPTUM_JF-5	RWZ
S	4.28	ACIDIPHILIUM_CRYPTUM_JF-5	RWZ
F	2.66	ACIDIPHILIUM_CRYPTUM_JF-5	RWZ
R	1.92	ACIDIPHILIUM_CRYPTUM_JF-5	RWZ
M	-0.51	ACIDIPHILIUM_CRYPTUM_JF-5	RWZ
A	2.39	ACIDIPHILIUM_CRYPTUM_JF-5	RWZ
T	0.37	ACIDIPHILIUM_CRYPTUM_JF-5	RWZ
J	1.07	ACIDIPHILIUM_CRYPTUM_JF-5	RWZ
G	3.75	ACIDIPHILIUM_CRYPTUM_JF-5	RWZ
V	2.94	ACIDIPHILIUM_CRYPTUM_JF-5	RWZ
P	1.34	ACIDIPHILIUM_CRYPTUM_JF-5	RWZ
R	5.28	ACIDIPHILIUM_CRYPTUM_JF-5	RWZ
I	0.90	ACIDIPHILIUM_CRYPTUM_JF-5	RWZ
A	4.65	ACIDIPHILIUM_CRYPTUM_JF-5	RWZ
X	4.34	ACIDIPHILIUM_CRYPTUM_JF-5	RWZ
C	-2.42	ACIDIPHILIUM_CRYPTUM_JF-5	RWZ
K	-1.76	ACIDIPHILIUM_CRYPTUM_JF-5	RWZ
Y	5.20	ACIDIPHILIUM_CRYPTUM_JF-5	RWZ
T	-2.30	ACIDIPHILIUM_CRYPTUM_JF-5	RWZ
S	2.79	ACIDIPHILIUM_CRYPTUM_JF-5	RWZ
E	0.28	ACIDIPHILIUM_CRYPTUM_JF-5	RWZ
L	0.47	ACIDIPHILIUM_CRYPTUM_JF-5	RWZ
R	1.71	ACIDIPHILIUM_CRYPTUM_JF-5	RWZ
V	4.02	ACIDIPHILIUM_CRYPTUM_JF-5	RWZ
L	3.16	ACIDIPHILIUM_CRYPTUM_JF-5	RWZ
P	8.15	ACIDIPHILIUM_CRYPTUM_JF-5	RWZ
H	-0.46	ACIDIPHILIUM_CRYPTUM_JF-5	RWZ
V	-0.69	ACIDIPHILIUM_CRYPTUM_JF-5	RWZ
D	2.62	ACIDIPHILIUM_CRYPTUM_JF-5	RWZ
L	0.74	ACIDIPHILIUM_CRYPTUM_JF-5	RWZ
S	2.18	ACIDIPHILIUM_CRYPTUM_JF-5	RWZ
E	0.88	ACIDIPHILIUM_CRYPTUM_JF-5	RWZ
Q	-0.48	ACIDIPHILIUM_CRYPTUM_JF-5	RWZ
G	5.45	ACIDIPHILIUM_CRYPTUM_JF-5	RWZ
W	1.01	ACIDIPHILIUM_CRYPTUM_JF-5	RWZ
A	2.74	ACIDIPHILIUM_CRYPTUM_JF-5	RWZ
K	-0.33	ACIDIPHILIUM_CRYPTUM_JF-5	RWZ
G	5.45	ACIDIPHILIUM_CRYPTUM_JF-5	RWZ
L	1.55	ACIDIPHILIUM_CRYPTUM_JF-5	RWZ
N	1.70	ACIDIPHILIUM_CRYPTUM_JF-5	RWZ
T	-0.41	ACIDIPHILIUM_CRYPTUM_JF-5	RWZ
Q	2.59	ACIDIPHILIUM_CRYPTUM_JF-5	RWZ
X	4.34	ACIDIPHILIUM_CRYPTUM_JF-5	RWZ
I	1.59	AGROBACTERIUM_RADIOBACTER_K84	RCS
A	3.69	AGROBACTERIUM_RADIOBACTER_K84	RCS
X	4.28	AGROBACTERIUM_RADIOBACTER_K84	RCS
A	3.15	AGROBACTERIUM_RADIOBACTER_K84	RCS
I	1.59	AGROBACTERIUM_RADIOBACTER_K84	RCS
A	3.69	AGROBACTERIUM_RADIOBACTER_K84	RCS
X	4.28	AGROBACTERIUM_RADIOBACTER_K84	RCS
R	2.14	AGROBACTERIUM_RADIOBACTER_K84	RCS
G	4.37	AGROBACTERIUM_RADIOBACTER_K84	RCS
H	5.64	AGROBACTERIUM_RADIOBACTER_K84	RCS
Q	1.57	AGROBACTERIUM_RADIOBACTER_K84	RCS
P	13.15	AGROBACTERIUM_RADIOBACTER_K84	RCS
S	6.33	AGROBACTERIUM_RADIOBACTER_K84	RCS
P	4.24	AGROBACTERIUM_RADIOBACTER_K84	RCS
D	3.81	AGROBACTERIUM_RADIOBACTER_K84	RCS
D	4.22	AGROBACTERIUM_RADIOBACTER_K84	RCS
T	-1.26	AGROBACTERIUM_RADIOBACTER_K84	RCS
Y	3.91	AGROBACTERIUM_RADIOBACTER_K84	RCS
G	3.86	AGROBACTERIUM_RADIOBACTER_K84	RCS
W	1.46	AGROBACTERIUM_RADIOBACTER_K84	RCS
N	0.53	AGROBACTERIUM_RADIOBACTER_K84	RCS
L	0.36	AGROBACTERIUM_RADIOBACTER_K84	RCS
P	6.13	AGROBACTERIUM_RADIOBACTER_K84	RCS
R	2.50	AGROBACTERIUM_RADIOBACTER_K84	RCS
K	10.03	AGROBACTERIUM_RADIOBACTER_K84	RCS
R	5.70	AGROBACTERIUM_RADIOBACTER_K84	RCS
V	5.03	AGROBACTERIUM_RADIOBACTER_K84	RCS
T	1.59	AGROBACTERIUM_RADIOBACTER_K84	RCS
L	-1.20	AGROBACTERIUM_RADIOBACTER_K84	RCS
R	2.62	AGROBACTERIUM_RADIOBACTER_K84	RCS
G	4.02	AGROBACTERIUM_RADIOBACTER_K84	RCS
S	5.89	AGROBACTERIUM_RADIOBACTER_K84	RCS
Q	3.51	AGROBACTERIUM_RADIOBACTER_K84	RCS
I	1.59	AGROBACTERIUM_RADIOBACTER_K84	RCS
A	3.69	AGROBACTERIUM_RADIOBACTER_K84	RCS
X	4.28	AGROBACTERIUM_RADIOBACTER_K84	RCS
F	0.62	AGROBACTERIUM_RADIOBACTER_K84	RCS
M	2.31	AGROBACTERIUM_RADIOBACTER_K84	RCS
J	3.09	AGROBACTERIUM_RADIOBACTER_K84	RCS
K	2.36	AGROBACTERIUM_RADIOBACTER_K84	RCS
L	0.05	AGROBACTERIUM_RADIOBACTER_K84	RCS
S	8.45	AGROBACTERIUM_RADIOBACTER_K84	RCS
E	15.27	AGROBACTERIUM_RADIOBACTER_K84	RCS
E	15.33	AGROBACTERIUM_RADIOBACTER_K84	RCS
E	15.27	AGROBACTERIUM_RADIOBACTER_K84	RCS
C	3.96	AGROBACTERIUM_RADIOBACTER_K84	RCS
L	2.93	AGROBACTERIUM_RADIOBACTER_K84	RCS
V	0.26	AGROBACTERIUM_RADIOBACTER_K84	RCS
T	0.63	AGROBACTERIUM_RADIOBACTER_K84	RCS
L	2.10	AGROBACTERIUM_RADIOBACTER_K84	RCS
S	6.61	AGROBACTERIUM_RADIOBACTER_K84	RCS
I	1.24	AGROBACTERIUM_TUMEFACIENS_STR-_C58	RCS
A	3.68	AGROBACTERIUM_TUMEFACIENS_STR-_C58	RCS
X	4.28	AGROBACTERIUM_TUMEFACIENS_STR-_C58	RCS
R	2.14	AGROBACTERIUM_TUMEFACIENS_STR-_C58	RCS
G	4.36	AGROBACTERIUM_TUMEFACIENS_STR-_C58	RCS
F	-0.53	AGROBACTERIUM_TUMEFACIENS_STR-_C58	RCS
T	1.59	AGROBACTERIUM_TUMEFACIENS_STR-_C58	RCS
H	8.86	AGROBACTERIUM_TUMEFACIENS_STR-_C58	RCS
Q	2.69	AGROBACTERIUM_TUMEFACIENS_STR-_C58	RCS
P	6.44	AGROBACTERIUM_TUMEFACIENS_STR-_C58	RCS
S	4.78	AGROBACTERIUM_TUMEFACIENS_STR-_C58	RCS
D	3.81	AGROBACTERIUM_TUMEFACIENS_STR-_C58	RCS
D	4.21	AGROBACTERIUM_TUMEFACIENS_STR-_C58	RCS
E	14.95	AGROBACTERIUM_TUMEFACIENS_STR-_C58	RCS
E	14.95	AGROBACTERIUM_TUMEFACIENS_STR-_C58	RCS
K	2.35	AGROBACTERIUM_TUMEFACIENS_STR-_C58	RCS
K	4.78	AGROBACTERIUM_TUMEFACIENS_STR-_C58	RCS
R	1.51	AGROBACTERIUM_TUMEFACIENS_STR-_C58	RCS
R	5.70	AGROBACTERIUM_TUMEFACIENS_STR-_C58	RCS
G	4.35	AGROBACTERIUM_TUMEFACIENS_STR-_C58	RCS
I	1.24	AGROBACTERIUM_TUMEFACIENS_STR-_C58	RCS
A	3.68	AGROBACTERIUM_TUMEFACIENS_STR-_C58	RCS
X	4.28	AGROBACTERIUM_TUMEFACIENS_STR-_C58	RCS
J	5.20	AGROBACTERIUM_TUMEFACIENS_STR-_C58	RCS
T	1.02	AGROBACTERIUM_TUMEFACIENS_STR-_C58	RCS
Y	3.85	AGROBACTERIUM_TUMEFACIENS_STR-_C58	RCS
G	3.85	AGROBACTERIUM_TUMEFACIENS_STR-_C58	RCS
W	2.42	AGROBACTERIUM_TUMEFACIENS_STR-_C58	RCS
P	6.12	AGROBACTERIUM_TUMEFACIENS_STR-_C58	RCS
C	2.77	AGROBACTERIUM_TUMEFACIENS_STR-_C58	RCS
L	0.53	AGROBACTERIUM_TUMEFACIENS_STR-_C58	RCS
L	0.05	AGROBACTERIUM_TUMEFACIENS_STR-_C58	RCS
S	8.44	AGROBACTERIUM_TUMEFACIENS_STR-_C58	RCS
P	5.65	AGROBACTERIUM_TUMEFACIENS_STR-_C58	RCS
N	0.52	AGROBACTERIUM_TUMEFACIENS_STR-_C58	RCS
L	0.12	AGROBACTERIUM_TUMEFACIENS_STR-_C58	RCS
T	1.55	AGROBACTERIUM_TUMEFACIENS_STR-_C58	RCS
L	2.10	AGROBACTERIUM_TUMEFACIENS_STR-_C58	RCS
S	6.12	AGROBACTERIUM_TUMEFACIENS_STR-_C58	RCS
L	2.37	AGROBACTERIUM_TUMEFACIENS_STR-_C58	RCS
G	4.35	AGROBACTERIUM_TUMEFACIENS_STR-_C58	RCS
I	1.24	AGROBACTERIUM_TUMEFACIENS_STR-_C58	RCS
A	3.68	AGROBACTERIUM_TUMEFACIENS_STR-_C58	RCS
X	4.28	AGROBACTERIUM_TUMEFACIENS_STR-_C58	RCS
I	1.24	AGROBACTERIUM_TUMEFACIENS_STR-_C58	RCS
A	3.68	AGROBACTERIUM_TUMEFACIENS_STR-_C58	RCS
X	4.28	AGROBACTERIUM_TUMEFACIENS_STR-_C58	RCS
A	3.15	AGROBACTERIUM_TUMEFACIENS_STR-_C58	RCS
Q	3.50	AGROBACTERIUM_TUMEFACIENS_STR-_C58	RCS
V	5.02	AGROBACTERIUM_TUMEFACIENS_STR-_C58	RCS
S	4.51	AGROBACTERIUM_TUMEFACIENS_STR-_C58	RCS
M	0.63	AGROBACTERIUM_TUMEFACIENS_STR-_C58	RCS
R	2.14	AGROBACTERIUM_TUMEFACIENS_STR-_C58	RCS
G	4.36	AGROBACTERIUM_TUMEFACIENS_STR-_C58	RCS
F	-0.53	AGROBACTERIUM_TUMEFACIENS_STR-_C58	RCS
T	1.59	AGROBACTERIUM_TUMEFACIENS_STR-_C58	RCS
H	8.86	AGROBACTERIUM_TUMEFACIENS_STR-_C58	RCS
Q	2.69	AGROBACTERIUM_TUMEFACIENS_STR-_C58	RCS
P	6.44	AGROBACTERIUM_TUMEFACIENS_STR-_C58	RCS
S	4.78	AGROBACTERIUM_TUMEFACIENS_STR-_C58	RCS
D	3.81	AGROBACTERIUM_TUMEFACIENS_STR-_C58	RCS
D	4.21	AGROBACTERIUM_TUMEFACIENS_STR-_C58	RCS
E	14.95	AGROBACTERIUM_TUMEFACIENS_STR-_C58	RCS
E	14.95	AGROBACTERIUM_TUMEFACIENS_STR-_C58	RCS
K	2.35	AGROBACTERIUM_TUMEFACIENS_STR-_C58	RCS
K	4.78	AGROBACTERIUM_TUMEFACIENS_STR-_C58	RCS
R	1.51	AGROBACTERIUM_TUMEFACIENS_STR-_C58	RCS
R	5.70	AGROBACTERIUM_TUMEFACIENS_STR-_C58	RCS
G	4.35	AGROBACTERIUM_TUMEFACIENS_STR-_C58	RCS
I	1.24	AGROBACTERIUM_TUMEFACIENS_STR-_C58	RCS
A	3.68	AGROBACTERIUM_TUMEFACIENS_STR-_C58	RCS
X	4.28	AGROBACTERIUM_TUMEFACIENS_STR-_C58	RCS
J	5.20	AGROBACTERIUM_TUMEFACIENS_STR-_C58	RCS
T	1.02	AGROBACTERIUM_TUMEFACIENS_STR-_C58	RCS
Y	3.85	AGROBACTERIUM_TUMEFACIENS_STR-_C58	RCS
G	3.85	AGROBACTERIUM_TUMEFACIENS_STR-_C58	RCS
W	2.42	AGROBACTERIUM_TUMEFACIENS_STR-_C58	RCS
P	6.12	AGROBACTERIUM_TUMEFACIENS_STR-_C58	RCS
C	2.77	AGROBACTERIUM_TUMEFACIENS_STR-_C58	RCS
L	0.53	AGROBACTERIUM_TUMEFACIENS_STR-_C58	RCS
L	0.05	AGROBACTERIUM_TUMEFACIENS_STR-_C58	RCS
S	8.44	AGROBACTERIUM_TUMEFACIENS_STR-_C58	RCS
V	0.25	AGROBACTERIUM_TUMEFACIENS_STR-_C58	RCS
P	5.65	AGROBACTERIUM_TUMEFACIENS_STR-_C58	RCS
N	0.52	AGROBACTERIUM_TUMEFACIENS_STR-_C58	RCS
L	0.12	AGROBACTERIUM_TUMEFACIENS_STR-_C58	RCS
T	1.55	AGROBACTERIUM_TUMEFACIENS_STR-_C58	RCS
L	2.10	AGROBACTERIUM_TUMEFACIENS_STR-_C58	RCS
L	2.37	AGROBACTERIUM_TUMEFACIENS_STR-_C58	RCS
G	4.35	AGROBACTERIUM_TUMEFACIENS_STR-_C58	RCS
I	1.24	AGROBACTERIUM_TUMEFACIENS_STR-_C58	RCS
A	3.68	AGROBACTERIUM_TUMEFACIENS_STR-_C58	RCS
X	4.28	AGROBACTERIUM_TUMEFACIENS_STR-_C58	RCS
I	1.24	AGROBACTERIUM_TUMEFACIENS_STR-_C58	RCS
A	3.68	AGROBACTERIUM_TUMEFACIENS_STR-_C58	RCS
X	4.28	AGROBACTERIUM_TUMEFACIENS_STR-_C58	RCS
A	3.15	AGROBACTERIUM_TUMEFACIENS_STR-_C58	RCS
Q	3.50	AGROBACTERIUM_TUMEFACIENS_STR-_C58	RCS
V	5.02	AGROBACTERIUM_TUMEFACIENS_STR-_C58	RCS
S	4.51	AGROBACTERIUM_TUMEFACIENS_STR-_C58	RCS
M	0.63	AGROBACTERIUM_TUMEFACIENS_STR-_C58	RCS
I	1.56	AGROBACTERIUM_VITIS_S4	RCS
A	3.72	AGROBACTERIUM_VITIS_S4	RCS
X	4.32	AGROBACTERIUM_VITIS_S4	RCS
L	2.14	AGROBACTERIUM_VITIS_S4	RCS
T	0.66	AGROBACTERIUM_VITIS_S4	RCS
G	4.40	AGROBACTERIUM_VITIS_S4	RCS
T	1.60	AGROBACTERIUM_VITIS_S4	RCS
H	5.61	AGROBACTERIUM_VITIS_S4	RCS
Q	1.57	AGROBACTERIUM_VITIS_S4	RCS
S	5.88	AGROBACTERIUM_VITIS_S4	RCS
P	4.48	AGROBACTERIUM_VITIS_S4	RCS
D	3.82	AGROBACTERIUM_VITIS_S4	RCS
D	4.23	AGROBACTERIUM_VITIS_S4	RCS
T	1.35	AGROBACTERIUM_VITIS_S4	RCS
Y	3.92	AGROBACTERIUM_VITIS_S4	RCS
G	3.90	AGROBACTERIUM_VITIS_S4	RCS
W	2.41	AGROBACTERIUM_VITIS_S4	RCS
L	0.06	AGROBACTERIUM_VITIS_S4	RCS
P	6.14	AGROBACTERIUM_VITIS_S4	RCS
R	2.72	AGROBACTERIUM_VITIS_S4	RCS
L	2.92	AGROBACTERIUM_VITIS_S4	RCS
J	5.63	AGROBACTERIUM_VITIS_S4	RCS
M	3.43	AGROBACTERIUM_VITIS_S4	RCS
V	5.03	AGROBACTERIUM_VITIS_S4	RCS
R	4.91	AGROBACTERIUM_VITIS_S4	RCS
G	3.76	AGROBACTERIUM_VITIS_S4	RCS
S	4.07	AGROBACTERIUM_VITIS_S4	RCS
L	-0.89	AGROBACTERIUM_VITIS_S4	RCS
I	1.56	AGROBACTERIUM_VITIS_S4	RCS
A	3.72	AGROBACTERIUM_VITIS_S4	RCS
X	4.32	AGROBACTERIUM_VITIS_S4	RCS
R	5.71	AGROBACTERIUM_VITIS_S4	RCS
K	2.67	AGROBACTERIUM_VITIS_S4	RCS
C	3.48	AGROBACTERIUM_VITIS_S4	RCS
L	0.35	AGROBACTERIUM_VITIS_S4	RCS
E	14.96	AGROBACTERIUM_VITIS_S4	RCS
E	14.96	AGROBACTERIUM_VITIS_S4	RCS
E	14.96	AGROBACTERIUM_VITIS_S4	RCS
K	-0.00	AGROBACTERIUM_VITIS_S4	RCS
N	0.56	AGROBACTERIUM_VITIS_S4	RCS
V	0.27	AGROBACTERIUM_VITIS_S4	RCS
P	13.22	AGROBACTERIUM_VITIS_S4	RCS
Q	2.93	AGROBACTERIUM_VITIS_S4	RCS
F	-0.51	AGROBACTERIUM_VITIS_S4	RCS
R	2.12	AGROBACTERIUM_VITIS_S4	RCS
S	5.49	AGROBACTERIUM_VITIS_S4	RCS
A	3.20	AGROBACTERIUM_VITIS_S4	RCS
I	1.56	AGROBACTERIUM_VITIS_S4	RCS
A	3.72	AGROBACTERIUM_VITIS_S4	RCS
X	4.32	AGROBACTERIUM_VITIS_S4	RCS
I	1.56	AGROBACTERIUM_VITIS_S4	RCS
A	3.72	AGROBACTERIUM_VITIS_S4	RCS
X	4.32	AGROBACTERIUM_VITIS_S4	RCS
S	8.64	AGROBACTERIUM_VITIS_S4	RCS
A	1.78	ALPHA_PROTEOBACTERIUM_HTCC2255	RCS
C	5.35	ALPHA_PROTEOBACTERIUM_HTCC2255	RCS
G	3.35	ALPHA_PROTEOBACTERIUM_HTCC2255	RCS
F	1.81	ALPHA_PROTEOBACTERIUM_HTCC2255	RCS
T	1.48	ALPHA_PROTEOBACTERIUM_HTCC2255	RCS
P	4.27	ALPHA_PROTEOBACTERIUM_HTCC2255	RCS
S	8.63	ALPHA_PROTEOBACTERIUM_HTCC2255	RCS
L	-0.66	ALPHA_PROTEOBACTERIUM_HTCC2255	RCS
J	3.13	ALPHA_PROTEOBACTERIUM_HTCC2255	RCS
N	3.77	ALPHA_PROTEOBACTERIUM_HTCC2255	RCS
V	3.66	ALPHA_PROTEOBACTERIUM_HTCC2255	RCS
R	3.60	ALPHA_PROTEOBACTERIUM_HTCC2255	RCS
S	4.52	ALPHA_PROTEOBACTERIUM_HTCC2255	RCS
K	4.66	ALPHA_PROTEOBACTERIUM_HTCC2255	RCS
I	4.08	ALPHA_PROTEOBACTERIUM_HTCC2255	RCS
A	4.53	ALPHA_PROTEOBACTERIUM_HTCC2255	RCS
L	2.31	ALPHA_PROTEOBACTERIUM_HTCC2255	RCS
R	7.62	ALPHA_PROTEOBACTERIUM_HTCC2255	RCS
T	-2.52	ALPHA_PROTEOBACTERIUM_HTCC2255	RCS
Q	9.93	ALPHA_PROTEOBACTERIUM_HTCC2255	RCS
R	2.29	ALPHA_PROTEOBACTERIUM_HTCC2255	RCS
R	1.03	ALPHA_PROTEOBACTERIUM_HTCC2255	RCS
J	7.49	ALPHA_PROTEOBACTERIUM_HTCC2255	RCS
L	-0.76	ALPHA_PROTEOBACTERIUM_HTCC2255	RCS
I	2.47	ALPHA_PROTEOBACTERIUM_HTCC2255	RCS
A	1.46	ALPHA_PROTEOBACTERIUM_HTCC2255	RCS
G	3.51	ALPHA_PROTEOBACTERIUM_HTCC2255	RCS
T	0.41	ALPHA_PROTEOBACTERIUM_HTCC2255	RCS
Y	6.55	ALPHA_PROTEOBACTERIUM_HTCC2255	RCS
G	15.83	ALPHA_PROTEOBACTERIUM_HTCC2255	RCS
T	-0.02	ALPHA_PROTEOBACTERIUM_HTCC2255	RCS
S	4.86	ALPHA_PROTEOBACTERIUM_HTCC2255	RCS
V	2.90	ALPHA_PROTEOBACTERIUM_HTCC2255	RCS
D	5.37	ALPHA_PROTEOBACTERIUM_HTCC2255	RCS
L	2.86	ALPHA_PROTEOBACTERIUM_HTCC2255	RCS
E	15.93	ALPHA_PROTEOBACTERIUM_HTCC2255	RCS
W	5.42	ALPHA_PROTEOBACTERIUM_HTCC2255	RCS
M	2.93	ALPHA_PROTEOBACTERIUM_HTCC2255	RCS
P	8.94	ALPHA_PROTEOBACTERIUM_HTCC2255	RCS
R	9.69	ALPHA_PROTEOBACTERIUM_HTCC2255	RCS
H	-1.95	ALPHA_PROTEOBACTERIUM_HTCC2255	RCS
L	0.84	ALPHA_PROTEOBACTERIUM_HTCC2255	RCS
P	8.94	ALPHA_PROTEOBACTERIUM_HTCC2255	RCS
G	12.48	ALPHA_PROTEOBACTERIUM_HTCC2255	RCS
Y	32.83	ALPHA_PROTEOBACTERIUM_HTCC2255	RCS
L	-0.03	ALPHA_PROTEOBACTERIUM_HTCC2255	RCS
H	13.58	ALPHA_PROTEOBACTERIUM_HTCC2255	RCS
P	6.76	ALPHA_PROTEOBACTERIUM_HTCC2255	RCS
R	2.80	ALPHA_PROTEOBACTERIUM_HTCC2255	RCS
F	0.79	ALPHA_PROTEOBACTERIUM_HTCC2255	RCS
V	2.82	ALPHA_PROTEOBACTERIUM_HTCC2255	RCS
L	-1.45	ALPHA_PROTEOBACTERIUM_HTCC2255	RCS
W	-2.69	ALPHA_PROTEOBACTERIUM_HTCC2255	RCS
K	1.94	ALPHA_PROTEOBACTERIUM_HTCC2255	RCS
K	1.89	ALPHA_PROTEOBACTERIUM_HTCC2255	RCS
S	4.54	ALPHA_PROTEOBACTERIUM_HTCC2255	RCS
S	-1.20	ALPHA_PROTEOBACTERIUM_HTCC2255	RCS
G	3.51	ALPHA_PROTEOBACTERIUM_HTCC2255	RCS
C	-0.28	ALPHA_PROTEOBACTERIUM_HTCC2255	RCS
L	0.70	ALPHA_PROTEOBACTERIUM_HTCC2255	RCS
P	11.51	ALPHA_PROTEOBACTERIUM_HTCC2255	RCS
X	4.12	ALPHA_PROTEOBACTERIUM_HTCC2255	RCS
V	2.60	ALPHA_PROTEOBACTERIUM_HTCC2255	RCS
A	1.99	ALPHA_PROTEOBACTERIUM_HTCC2255	RCS
S	-4.88	ALPHA_PROTEOBACTERIUM_HTCC2255	RCS
R	5.31	ALPHA_PROTEOBACTERIUM_HTCC2255	RCS
R	5.31	ALPHA_PROTEOBACTERIUM_HTCC2255	RCS
Q	3.54	ALPHA_PROTEOBACTERIUM_HTCC2255	RCS
M	7.02	ALPHA_PROTEOBACTERIUM_HTCC2255	RCS
V	0.49	ALPHA_PROTEOBACTERIUM_HTCC2255	RCS
X	3.85	ALPHA_PROTEOBACTERIUM_HTCC2255	RCS
P	7.43	ANAPLASMA_MARGINALE_STR-_FLORIDA	RWZ
S	1.43	ANAPLASMA_MARGINALE_STR-_FLORIDA	RWZ
H	-7.15	ANAPLASMA_MARGINALE_STR-_FLORIDA	RWZ
V	-0.74	ANAPLASMA_MARGINALE_STR-_FLORIDA	RWZ
W	2.32	ANAPLASMA_MARGINALE_STR-_FLORIDA	RWZ
L	-0.49	ANAPLASMA_MARGINALE_STR-_FLORIDA	RWZ
K	-4.48	ANAPLASMA_MARGINALE_STR-_FLORIDA	RWZ
L	3.33	ANAPLASMA_MARGINALE_STR-_FLORIDA	RWZ
J	-2.01	ANAPLASMA_MARGINALE_STR-_FLORIDA	RWZ
G	6.24	ANAPLASMA_MARGINALE_STR-_FLORIDA	RWZ
G	5.27	ANAPLASMA_MARGINALE_STR-_FLORIDA	RWZ
D	-3.62	ANAPLASMA_MARGINALE_STR-_FLORIDA	RWZ
S	1.40	ANAPLASMA_MARGINALE_STR-_FLORIDA	RWZ
T	-2.14	ANAPLASMA_MARGINALE_STR-_FLORIDA	RWZ
T	-8.41	ANAPLASMA_MARGINALE_STR-_FLORIDA	RWZ
S	2.42	ANAPLASMA_MARGINALE_STR-_FLORIDA	RWZ
C	2.95	ANAPLASMA_MARGINALE_STR-_FLORIDA	RWZ
R	-0.53	ANAPLASMA_MARGINALE_STR-_FLORIDA	RWZ
X	-2.80	ANAPLASMA_MARGINALE_STR-_FLORIDA	RWZ
L	1.13	ANAPLASMA_MARGINALE_STR-_FLORIDA	RWZ
L	0.39	ANAPLASMA_MARGINALE_STR-_FLORIDA	RWZ
Q	5.05	ANAPLASMA_MARGINALE_STR-_FLORIDA	RWZ
K	-6.81	ANAPLASMA_MARGINALE_STR-_FLORIDA	RWZ
V	1.61	ANAPLASMA_MARGINALE_STR-_FLORIDA	RWZ
Y	6.56	ANAPLASMA_MARGINALE_STR-_FLORIDA	RWZ
G	6.67	ANAPLASMA_MARGINALE_STR-_FLORIDA	RWZ
E	-5.51	ANAPLASMA_MARGINALE_STR-_FLORIDA	RWZ
R	2.92	ANAPLASMA_MARGINALE_STR-_FLORIDA	RWZ
P	4.41	ANAPLASMA_MARGINALE_STR-_FLORIDA	RWZ
L	-0.28	ANAPLASMA_MARGINALE_STR-_FLORIDA	RWZ
I	-4.98	ANAPLASMA_MARGINALE_STR-_FLORIDA	RWZ
M	1.93	ANAPLASMA_MARGINALE_STR-_FLORIDA	RWZ
R	-0.54	ANAPLASMA_MARGINALE_STR-_FLORIDA	RWZ
F	-3.85	ANAPLASMA_MARGINALE_STR-_FLORIDA	RWZ
N	0.38	ANAPLASMA_MARGINALE_STR-_FLORIDA	RWZ
R	0.76	ANAPLASMA_MARGINALE_STR-_FLORIDA	RWZ
P	7.71	ANAPLASMA_MARGINALE_STR-_MISSISSIPPI	RWZ
S	1.43	ANAPLASMA_MARGINALE_STR-_MISSISSIPPI	RWZ
H	-7.21	ANAPLASMA_MARGINALE_STR-_MISSISSIPPI	RWZ
A	1.21	ANAPLASMA_MARGINALE_STR-_MISSISSIPPI	RWZ
V	-0.74	ANAPLASMA_MARGINALE_STR-_MISSISSIPPI	RWZ
W	2.28	ANAPLASMA_MARGINALE_STR-_MISSISSIPPI	RWZ
L	-0.49	ANAPLASMA_MARGINALE_STR-_MISSISSIPPI	RWZ
K	-4.42	ANAPLASMA_MARGINALE_STR-_MISSISSIPPI	RWZ
L	3.39	ANAPLASMA_MARGINALE_STR-_MISSISSIPPI	RWZ
J	-2.09	ANAPLASMA_MARGINALE_STR-_MISSISSIPPI	RWZ
R	0.81	ANAPLASMA_MARGINALE_STR-_MISSISSIPPI	RWZ
G	6.20	ANAPLASMA_MARGINALE_STR-_MISSISSIPPI	RWZ
G	5.23	ANAPLASMA_MARGINALE_STR-_MISSISSIPPI	RWZ
D	-3.66	ANAPLASMA_MARGINALE_STR-_MISSISSIPPI	RWZ
R	-0.47	ANAPLASMA_MARGINALE_STR-_MISSISSIPPI	RWZ
F	-3.83	ANAPLASMA_MARGINALE_STR-_MISSISSIPPI	RWZ
N	0.58	ANAPLASMA_MARGINALE_STR-_MISSISSIPPI	RWZ
S	1.38	ANAPLASMA_MARGINALE_STR-_MISSISSIPPI	RWZ
T	-2.14	ANAPLASMA_MARGINALE_STR-_MISSISSIPPI	RWZ
I	-5.02	ANAPLASMA_MARGINALE_STR-_MISSISSIPPI	RWZ
M	1.86	ANAPLASMA_MARGINALE_STR-_MISSISSIPPI	RWZ
P	4.44	ANAPLASMA_MARGINALE_STR-_MISSISSIPPI	RWZ
L	-0.23	ANAPLASMA_MARGINALE_STR-_MISSISSIPPI	RWZ
T	-8.40	ANAPLASMA_MARGINALE_STR-_MISSISSIPPI	RWZ
R	3.21	ANAPLASMA_MARGINALE_STR-_MISSISSIPPI	RWZ
E	-5.51	ANAPLASMA_MARGINALE_STR-_MISSISSIPPI	RWZ
Y	6.45	ANAPLASMA_MARGINALE_STR-_MISSISSIPPI	RWZ
G	6.68	ANAPLASMA_MARGINALE_STR-_MISSISSIPPI	RWZ
S	2.45	ANAPLASMA_MARGINALE_STR-_MISSISSIPPI	RWZ
V	1.59	ANAPLASMA_MARGINALE_STR-_MISSISSIPPI	RWZ
C	2.94	ANAPLASMA_MARGINALE_STR-_MISSISSIPPI	RWZ
K	-6.85	ANAPLASMA_MARGINALE_STR-_MISSISSIPPI	RWZ
R	-0.61	ANAPLASMA_MARGINALE_STR-_MISSISSIPPI	RWZ
Q	5.01	ANAPLASMA_MARGINALE_STR-_MISSISSIPPI	RWZ
L	0.44	ANAPLASMA_MARGINALE_STR-_MISSISSIPPI	RWZ
X	-2.83	ANAPLASMA_MARGINALE_STR-_MISSISSIPPI	RWZ
L	1.19	ANAPLASMA_MARGINALE_STR-_MISSISSIPPI	RWZ
P	7.71	ANAPLASMA_MARGINALE_STR-_PUERTO_RICO	RWZ
S	1.43	ANAPLASMA_MARGINALE_STR-_PUERTO_RICO	RWZ
H	-7.21	ANAPLASMA_MARGINALE_STR-_PUERTO_RICO	RWZ
A	1.21	ANAPLASMA_MARGINALE_STR-_PUERTO_RICO	RWZ
V	-0.74	ANAPLASMA_MARGINALE_STR-_PUERTO_RICO	RWZ
W	2.28	ANAPLASMA_MARGINALE_STR-_PUERTO_RICO	RWZ
L	-0.49	ANAPLASMA_MARGINALE_STR-_PUERTO_RICO	RWZ
K	-4.42	ANAPLASMA_MARGINALE_STR-_PUERTO_RICO	RWZ
L	3.39	ANAPLASMA_MARGINALE_STR-_PUERTO_RICO	RWZ
J	-2.09	ANAPLASMA_MARGINALE_STR-_PUERTO_RICO	RWZ
R	0.81	ANAPLASMA_MARGINALE_STR-_PUERTO_RICO	RWZ
G	6.20	ANAPLASMA_MARGINALE_STR-_PUERTO_RICO	RWZ
G	5.23	ANAPLASMA_MARGINALE_STR-_PUERTO_RICO	RWZ
D	-3.66	ANAPLASMA_MARGINALE_STR-_PUERTO_RICO	RWZ
R	-0.47	ANAPLASMA_MARGINALE_STR-_PUERTO_RICO	RWZ
F	-3.83	ANAPLASMA_MARGINALE_STR-_PUERTO_RICO	RWZ
N	0.58	ANAPLASMA_MARGINALE_STR-_PUERTO_RICO	RWZ
S	1.38	ANAPLASMA_MARGINALE_STR-_PUERTO_RICO	RWZ
T	-2.14	ANAPLASMA_MARGINALE_STR-_PUERTO_RICO	RWZ
I	-5.02	ANAPLASMA_MARGINALE_STR-_PUERTO_RICO	RWZ
M	1.86	ANAPLASMA_MARGINALE_STR-_PUERTO_RICO	RWZ
P	4.44	ANAPLASMA_MARGINALE_STR-_PUERTO_RICO	RWZ
L	-0.23	ANAPLASMA_MARGINALE_STR-_PUERTO_RICO	RWZ
T	-8.40	ANAPLASMA_MARGINALE_STR-_PUERTO_RICO	RWZ
R	3.21	ANAPLASMA_MARGINALE_STR-_PUERTO_RICO	RWZ
E	-5.51	ANAPLASMA_MARGINALE_STR-_PUERTO_RICO	RWZ
Y	6.45	ANAPLASMA_MARGINALE_STR-_PUERTO_RICO	RWZ
G	6.68	ANAPLASMA_MARGINALE_STR-_PUERTO_RICO	RWZ
S	2.45	ANAPLASMA_MARGINALE_STR-_PUERTO_RICO	RWZ
V	1.59	ANAPLASMA_MARGINALE_STR-_PUERTO_RICO	RWZ
C	2.94	ANAPLASMA_MARGINALE_STR-_PUERTO_RICO	RWZ
K	-6.85	ANAPLASMA_MARGINALE_STR-_PUERTO_RICO	RWZ
R	-0.61	ANAPLASMA_MARGINALE_STR-_PUERTO_RICO	RWZ
L	0.44	ANAPLASMA_MARGINALE_STR-_PUERTO_RICO	RWZ
Q	5.01	ANAPLASMA_MARGINALE_STR-_PUERTO_RICO	RWZ
X	-2.83	ANAPLASMA_MARGINALE_STR-_PUERTO_RICO	RWZ
L	1.19	ANAPLASMA_MARGINALE_STR-_PUERTO_RICO	RWZ
P	7.71	ANAPLASMA_MARGINALE_STR-_ST-_MARIES	RWZ
S	1.43	ANAPLASMA_MARGINALE_STR-_ST-_MARIES	RWZ
H	-7.21	ANAPLASMA_MARGINALE_STR-_ST-_MARIES	RWZ
V	-0.74	ANAPLASMA_MARGINALE_STR-_ST-_MARIES	RWZ
W	2.28	ANAPLASMA_MARGINALE_STR-_ST-_MARIES	RWZ
L	-0.82	ANAPLASMA_MARGINALE_STR-_ST-_MARIES	RWZ
K	-4.42	ANAPLASMA_MARGINALE_STR-_ST-_MARIES	RWZ
L	3.38	ANAPLASMA_MARGINALE_STR-_ST-_MARIES	RWZ
J	-2.09	ANAPLASMA_MARGINALE_STR-_ST-_MARIES	RWZ
G	6.20	ANAPLASMA_MARGINALE_STR-_ST-_MARIES	RWZ
G	5.23	ANAPLASMA_MARGINALE_STR-_ST-_MARIES	RWZ
D	-3.66	ANAPLASMA_MARGINALE_STR-_ST-_MARIES	RWZ
S	1.38	ANAPLASMA_MARGINALE_STR-_ST-_MARIES	RWZ
T	-2.14	ANAPLASMA_MARGINALE_STR-_ST-_MARIES	RWZ
T	-8.40	ANAPLASMA_MARGINALE_STR-_ST-_MARIES	RWZ
S	2.45	ANAPLASMA_MARGINALE_STR-_ST-_MARIES	RWZ
C	2.94	ANAPLASMA_MARGINALE_STR-_ST-_MARIES	RWZ
R	-0.61	ANAPLASMA_MARGINALE_STR-_ST-_MARIES	RWZ
X	-2.83	ANAPLASMA_MARGINALE_STR-_ST-_MARIES	RWZ
L	1.19	ANAPLASMA_MARGINALE_STR-_ST-_MARIES	RWZ
L	0.44	ANAPLASMA_MARGINALE_STR-_ST-_MARIES	RWZ
Q	5.01	ANAPLASMA_MARGINALE_STR-_ST-_MARIES	RWZ
K	-6.85	ANAPLASMA_MARGINALE_STR-_ST-_MARIES	RWZ
V	1.59	ANAPLASMA_MARGINALE_STR-_ST-_MARIES	RWZ
Y	6.45	ANAPLASMA_MARGINALE_STR-_ST-_MARIES	RWZ
G	6.68	ANAPLASMA_MARGINALE_STR-_ST-_MARIES	RWZ
E	-5.51	ANAPLASMA_MARGINALE_STR-_ST-_MARIES	RWZ
R	3.21	ANAPLASMA_MARGINALE_STR-_ST-_MARIES	RWZ
P	4.44	ANAPLASMA_MARGINALE_STR-_ST-_MARIES	RWZ
L	-0.23	ANAPLASMA_MARGINALE_STR-_ST-_MARIES	RWZ
I	-5.02	ANAPLASMA_MARGINALE_STR-_ST-_MARIES	RWZ
M	1.86	ANAPLASMA_MARGINALE_STR-_ST-_MARIES	RWZ
R	-0.47	ANAPLASMA_MARGINALE_STR-_ST-_MARIES	RWZ
F	-3.83	ANAPLASMA_MARGINALE_STR-_ST-_MARIES	RWZ
N	0.58	ANAPLASMA_MARGINALE_STR-_ST-_MARIES	RWZ
R	0.81	ANAPLASMA_MARGINALE_STR-_ST-_MARIES	RWZ
A	1.21	ANAPLASMA_MARGINALE_STR-_ST-_MARIES	RWZ
P	7.71	ANAPLASMA_MARGINALE_STR-_VIRGINIA	RWZ
S	1.43	ANAPLASMA_MARGINALE_STR-_VIRGINIA	RWZ
H	-7.21	ANAPLASMA_MARGINALE_STR-_VIRGINIA	RWZ
A	1.21	ANAPLASMA_MARGINALE_STR-_VIRGINIA	RWZ
V	-0.74	ANAPLASMA_MARGINALE_STR-_VIRGINIA	RWZ
W	2.28	ANAPLASMA_MARGINALE_STR-_VIRGINIA	RWZ
R	0.81	ANAPLASMA_MARGINALE_STR-_VIRGINIA	RWZ
L	-0.49	ANAPLASMA_MARGINALE_STR-_VIRGINIA	RWZ
K	-4.42	ANAPLASMA_MARGINALE_STR-_VIRGINIA	RWZ
L	3.39	ANAPLASMA_MARGINALE_STR-_VIRGINIA	RWZ
J	-2.09	ANAPLASMA_MARGINALE_STR-_VIRGINIA	RWZ
G	6.20	ANAPLASMA_MARGINALE_STR-_VIRGINIA	RWZ
G	5.23	ANAPLASMA_MARGINALE_STR-_VIRGINIA	RWZ
D	-3.66	ANAPLASMA_MARGINALE_STR-_VIRGINIA	RWZ
R	-0.47	ANAPLASMA_MARGINALE_STR-_VIRGINIA	RWZ
F	-3.83	ANAPLASMA_MARGINALE_STR-_VIRGINIA	RWZ
N	0.58	ANAPLASMA_MARGINALE_STR-_VIRGINIA	RWZ
S	1.38	ANAPLASMA_MARGINALE_STR-_VIRGINIA	RWZ
T	-2.14	ANAPLASMA_MARGINALE_STR-_VIRGINIA	RWZ
I	-5.02	ANAPLASMA_MARGINALE_STR-_VIRGINIA	RWZ
M	1.86	ANAPLASMA_MARGINALE_STR-_VIRGINIA	RWZ
P	4.44	ANAPLASMA_MARGINALE_STR-_VIRGINIA	RWZ
L	-0.23	ANAPLASMA_MARGINALE_STR-_VIRGINIA	RWZ
T	-8.40	ANAPLASMA_MARGINALE_STR-_VIRGINIA	RWZ
R	3.21	ANAPLASMA_MARGINALE_STR-_VIRGINIA	RWZ
E	-5.51	ANAPLASMA_MARGINALE_STR-_VIRGINIA	RWZ
Y	6.45	ANAPLASMA_MARGINALE_STR-_VIRGINIA	RWZ
G	6.68	ANAPLASMA_MARGINALE_STR-_VIRGINIA	RWZ
S	2.45	ANAPLASMA_MARGINALE_STR-_VIRGINIA	RWZ
V	1.59	ANAPLASMA_MARGINALE_STR-_VIRGINIA	RWZ
C	2.94	ANAPLASMA_MARGINALE_STR-_VIRGINIA	RWZ
K	-6.85	ANAPLASMA_MARGINALE_STR-_VIRGINIA	RWZ
R	-0.61	ANAPLASMA_MARGINALE_STR-_VIRGINIA	RWZ
L	0.44	ANAPLASMA_MARGINALE_STR-_VIRGINIA	RWZ
Q	5.01	ANAPLASMA_MARGINALE_STR-_VIRGINIA	RWZ
X	-2.83	ANAPLASMA_MARGINALE_STR-_VIRGINIA	RWZ
L	1.19	ANAPLASMA_MARGINALE_STR-_VIRGINIA	RWZ
R	2.85	ANAPLASMA_PHAGOCYTOPHILUM_HZ	RWZ
S	1.85	ANAPLASMA_PHAGOCYTOPHILUM_HZ	RWZ
A	1.18	ANAPLASMA_PHAGOCYTOPHILUM_HZ	RWZ
H	-5.62	ANAPLASMA_PHAGOCYTOPHILUM_HZ	RWZ
V	-0.80	ANAPLASMA_PHAGOCYTOPHILUM_HZ	RWZ
Y	5.60	ANAPLASMA_PHAGOCYTOPHILUM_HZ	RWZ
G	6.34	ANAPLASMA_PHAGOCYTOPHILUM_HZ	RWZ
E	-5.61	ANAPLASMA_PHAGOCYTOPHILUM_HZ	RWZ
R	1.57	ANAPLASMA_PHAGOCYTOPHILUM_HZ	RWZ
D	-3.98	ANAPLASMA_PHAGOCYTOPHILUM_HZ	RWZ
S	1.41	ANAPLASMA_PHAGOCYTOPHILUM_HZ	RWZ
T	-0.44	ANAPLASMA_PHAGOCYTOPHILUM_HZ	RWZ
M	1.72	ANAPLASMA_PHAGOCYTOPHILUM_HZ	RWZ
I	3.54	ANAPLASMA_PHAGOCYTOPHILUM_HZ	RWZ
M	1.72	ANAPLASMA_PHAGOCYTOPHILUM_HZ	RWZ
L	-0.53	ANAPLASMA_PHAGOCYTOPHILUM_HZ	RWZ
R	0.81	ANAPLASMA_PHAGOCYTOPHILUM_HZ	RWZ
C	3.31	ANAPLASMA_PHAGOCYTOPHILUM_HZ	RWZ
P	10.49	ANAPLASMA_PHAGOCYTOPHILUM_HZ	RWZ
V	2.04	ANAPLASMA_PHAGOCYTOPHILUM_HZ	RWZ
L	0.41	ANAPLASMA_PHAGOCYTOPHILUM_HZ	RWZ
L	1.18	ANAPLASMA_PHAGOCYTOPHILUM_HZ	RWZ
K	-7.52	ANAPLASMA_PHAGOCYTOPHILUM_HZ	RWZ
S	5.99	ANAPLASMA_PHAGOCYTOPHILUM_HZ	RWZ
W	8.03	ANAPLASMA_PHAGOCYTOPHILUM_HZ	RWZ
K	-4.59	ANAPLASMA_PHAGOCYTOPHILUM_HZ	RWZ
L	4.62	ANAPLASMA_PHAGOCYTOPHILUM_HZ	RWZ
J	-0.56	ANAPLASMA_PHAGOCYTOPHILUM_HZ	RWZ
G	5.67	ANAPLASMA_PHAGOCYTOPHILUM_HZ	RWZ
N	1.85	ANAPLASMA_PHAGOCYTOPHILUM_HZ	RWZ
X	-0.78	ANAPLASMA_PHAGOCYTOPHILUM_HZ	RWZ
F	-1.92	ANAPLASMA_PHAGOCYTOPHILUM_HZ	RWZ
R	-0.53	ANAPLASMA_PHAGOCYTOPHILUM_HZ	RWZ
P	3.84	ANAPLASMA_PHAGOCYTOPHILUM_HZ	RWZ
L	-0.22	ANAPLASMA_PHAGOCYTOPHILUM_HZ	RWZ
T	-5.03	ANAPLASMA_PHAGOCYTOPHILUM_HZ	RWZ
Q	4.50	ANAPLASMA_PHAGOCYTOPHILUM_HZ	RWZ
G	3.26	ASTICCACAULIS_EXCENTRICUS_CB_48	RCS
T	1.58	ASTICCACAULIS_EXCENTRICUS_CB_48	RCS
A	3.15	ASTICCACAULIS_EXCENTRICUS_CB_48	RCS
K	3.36	ASTICCACAULIS_EXCENTRICUS_CB_48	RCS
R	0.68	ASTICCACAULIS_EXCENTRICUS_CB_48	RCS
V	6.55	ASTICCACAULIS_EXCENTRICUS_CB_48	RCS
R	2.77	ASTICCACAULIS_EXCENTRICUS_CB_48	RCS
W	4.08	ASTICCACAULIS_EXCENTRICUS_CB_48	RCS
Y	8.40	ASTICCACAULIS_EXCENTRICUS_CB_48	RCS
G	4.83	ASTICCACAULIS_EXCENTRICUS_CB_48	RCS
T	0.42	ASTICCACAULIS_EXCENTRICUS_CB_48	RCS
L	1.83	ASTICCACAULIS_EXCENTRICUS_CB_48	RCS
K	2.68	ASTICCACAULIS_EXCENTRICUS_CB_48	RCS
A	2.88	ASTICCACAULIS_EXCENTRICUS_CB_48	RCS
L	-0.50	ASTICCACAULIS_EXCENTRICUS_CB_48	RCS
Q	9.31	ASTICCACAULIS_EXCENTRICUS_CB_48	RCS
R	1.47	ASTICCACAULIS_EXCENTRICUS_CB_48	RCS
J	3.58	ASTICCACAULIS_EXCENTRICUS_CB_48	RCS
V	3.67	ASTICCACAULIS_EXCENTRICUS_CB_48	RCS
V	3.07	ASTICCACAULIS_EXCENTRICUS_CB_48	RCS
E	16.24	ASTICCACAULIS_EXCENTRICUS_CB_48	RCS
E	16.24	ASTICCACAULIS_EXCENTRICUS_CB_48	RCS
P	3.17	ASTICCACAULIS_EXCENTRICUS_CB_48	RCS
D	4.55	ASTICCACAULIS_EXCENTRICUS_CB_48	RCS
D	4.55	ASTICCACAULIS_EXCENTRICUS_CB_48	RCS
X	7.77	ASTICCACAULIS_EXCENTRICUS_CB_48	RCS
G	4.33	ASTICCACAULIS_EXCENTRICUS_CB_48	RCS
P	6.73	ASTICCACAULIS_EXCENTRICUS_CB_48	RCS
P	4.42	ASTICCACAULIS_EXCENTRICUS_CB_48	RCS
T	-0.63	ASTICCACAULIS_EXCENTRICUS_CB_48	RCS
L	0.09	ASTICCACAULIS_EXCENTRICUS_CB_48	RCS
M	9.95	ASTICCACAULIS_EXCENTRICUS_CB_48	RCS
L	1.75	ASTICCACAULIS_EXCENTRICUS_CB_48	RCS
F	1.03	ASTICCACAULIS_EXCENTRICUS_CB_48	RCS
S	3.96	ASTICCACAULIS_EXCENTRICUS_CB_48	RCS
H	11.34	ASTICCACAULIS_EXCENTRICUS_CB_48	RCS
R	8.64	ASTICCACAULIS_EXCENTRICUS_CB_48	RCS
C	3.71	ASTICCACAULIS_EXCENTRICUS_CB_48	RCS
S	6.09	ASTICCACAULIS_EXCENTRICUS_CB_48	RCS
N	1.07	ASTICCACAULIS_EXCENTRICUS_CB_48	RCS
S	5.85	ASTICCACAULIS_EXCENTRICUS_CB_48	RCS
I	10.20	ASTICCACAULIS_EXCENTRICUS_CB_48	RCS
A	7.16	ASTICCACAULIS_EXCENTRICUS_CB_48	RCS
S	4.78	ASTICCACAULIS_EXCENTRICUS_CB_48	RCS
L	-0.68	AURANTIMONAS_SP-_SI85-9A1	RCS
V	0.28	AURANTIMONAS_SP-_SI85-9A1	RCS
V	2.83	AURANTIMONAS_SP-_SI85-9A1	RCS
J	4.71	AURANTIMONAS_SP-_SI85-9A1	RCS
P	6.50	AURANTIMONAS_SP-_SI85-9A1	RCS
D	4.24	AURANTIMONAS_SP-_SI85-9A1	RCS
T	-0.46	AURANTIMONAS_SP-_SI85-9A1	RCS
Y	4.28	AURANTIMONAS_SP-_SI85-9A1	RCS
G	4.39	AURANTIMONAS_SP-_SI85-9A1	RCS
W	2.39	AURANTIMONAS_SP-_SI85-9A1	RCS
S	4.69	AURANTIMONAS_SP-_SI85-9A1	RCS
G	5.69	AURANTIMONAS_SP-_SI85-9A1	RCS
T	-0.27	AURANTIMONAS_SP-_SI85-9A1	RCS
E	2.73	AURANTIMONAS_SP-_SI85-9A1	RCS
M	0.30	AURANTIMONAS_SP-_SI85-9A1	RCS
V	4.26	AURANTIMONAS_SP-_SI85-9A1	RCS
F	3.29	AURANTIMONAS_SP-_SI85-9A1	RCS
K	2.69	AURANTIMONAS_SP-_SI85-9A1	RCS
L	2.84	AURANTIMONAS_SP-_SI85-9A1	RCS
P	8.63	AURANTIMONAS_SP-_SI85-9A1	RCS
I	1.34	AURANTIMONAS_SP-_SI85-9A1	RCS
A	1.86	AURANTIMONAS_SP-_SI85-9A1	RCS
P	6.92	AURANTIMONAS_SP-_SI85-9A1	RCS
R	3.68	AURANTIMONAS_SP-_SI85-9A1	RCS
L	0.08	AURANTIMONAS_SP-_SI85-9A1	RCS
K	-0.68	AURANTIMONAS_SP-_SI85-9A1	RCS
E	9.63	AURANTIMONAS_SP-_SI85-9A1	RCS
S	4.21	AURANTIMONAS_SP-_SI85-9A1	RCS
C	5.77	AURANTIMONAS_SP-_SI85-9A1	RCS
N	0.99	AURANTIMONAS_SP-_SI85-9A1	RCS
I	1.34	AURANTIMONAS_SP-_SI85-9A1	RCS
A	1.86	AURANTIMONAS_SP-_SI85-9A1	RCS
H	5.44	AURANTIMONAS_SP-_SI85-9A1	RCS
Q	2.36	AURANTIMONAS_SP-_SI85-9A1	RCS
R	2.90	AURANTIMONAS_SP-_SI85-9A1	RCS
S	4.77	AURANTIMONAS_SP-_SI85-9A1	RCS
L	1.20	AURANTIMONAS_SP-_SI85-9A1	RCS
R	4.85	AURANTIMONAS_SP-_SI85-9A1	RCS
Q	4.76	AURANTIMONAS_SP-_SI85-9A1	RCS
T	0.99	AURANTIMONAS_SP-_SI85-9A1	RCS
R	2.74	AURANTIMONAS_SP-_SI85-9A1	RCS
L	2.06	AURANTIMONAS_SP-_SI85-9A1	RCS
A	2.18	AURANTIMONAS_SP-_SI85-9A1	RCS
I	1.34	AURANTIMONAS_SP-_SI85-9A1	RCS
A	1.86	AURANTIMONAS_SP-_SI85-9A1	RCS
X	4.37	AURANTIMONAS_SP-_SI85-9A1	RCS
G	4.37	AURANTIMONAS_SP-_SI85-9A1	RCS
A	2.90	AURANTIMONAS_SP-_SI85-9A1	RCS
S	3.67	AURANTIMONAS_SP-_SI85-9A1	RCS
G	4.37	AURANTIMONAS_SP-_SI85-9A1	RCS
S	4.82	AZORHIZOBIUM_CAULINODANS_ORS_571	RCS
I	1.83	AZORHIZOBIUM_CAULINODANS_ORS_571	RCS
A	2.24	AZORHIZOBIUM_CAULINODANS_ORS_571	RCS
Q	0.82	AZORHIZOBIUM_CAULINODANS_ORS_571	RCS
L	1.26	AZORHIZOBIUM_CAULINODANS_ORS_571	RCS
Y	4.28	AZORHIZOBIUM_CAULINODANS_ORS_571	RCS
G	4.52	AZORHIZOBIUM_CAULINODANS_ORS_571	RCS
W	5.24	AZORHIZOBIUM_CAULINODANS_ORS_571	RCS
F	2.69	AZORHIZOBIUM_CAULINODANS_ORS_571	RCS
R	2.74	AZORHIZOBIUM_CAULINODANS_ORS_571	RCS
L	2.06	AZORHIZOBIUM_CAULINODANS_ORS_571	RCS
V	0.71	AZORHIZOBIUM_CAULINODANS_ORS_571	RCS
P	7.59	AZORHIZOBIUM_CAULINODANS_ORS_571	RCS
P	7.59	AZORHIZOBIUM_CAULINODANS_ORS_571	RCS
X	4.38	AZORHIZOBIUM_CAULINODANS_ORS_571	RCS
K	6.67	AZORHIZOBIUM_CAULINODANS_ORS_571	RCS
V	0.81	AZORHIZOBIUM_CAULINODANS_ORS_571	RCS
H	11.89	AZORHIZOBIUM_CAULINODANS_ORS_571	RCS
C	2.30	AZORHIZOBIUM_CAULINODANS_ORS_571	RCS
N	0.91	AZORHIZOBIUM_CAULINODANS_ORS_571	RCS
T	-0.40	AZORHIZOBIUM_CAULINODANS_ORS_571	RCS
T	-0.37	AZORHIZOBIUM_CAULINODANS_ORS_571	RCS
K	-1.34	AZORHIZOBIUM_CAULINODANS_ORS_571	RCS
K	-1.34	AZORHIZOBIUM_CAULINODANS_ORS_571	RCS
R	-0.20	AZORHIZOBIUM_CAULINODANS_ORS_571	RCS
G	3.96	AZORHIZOBIUM_CAULINODANS_ORS_571	RCS
R	2.83	AZORHIZOBIUM_CAULINODANS_ORS_571	RCS
S	3.03	AZORHIZOBIUM_CAULINODANS_ORS_571	RCS
L	0.25	AZORHIZOBIUM_CAULINODANS_ORS_571	RCS
V	4.00	AZORHIZOBIUM_CAULINODANS_ORS_571	RCS
M	6.58	AZORHIZOBIUM_CAULINODANS_ORS_571	RCS
I	1.83	AZORHIZOBIUM_CAULINODANS_ORS_571	RCS
A	2.24	AZORHIZOBIUM_CAULINODANS_ORS_571	RCS
I	1.83	AZORHIZOBIUM_CAULINODANS_ORS_571	RCS
A	2.24	AZORHIZOBIUM_CAULINODANS_ORS_571	RCS
A	1.21	AZORHIZOBIUM_CAULINODANS_ORS_571	RCS
A	1.06	AZORHIZOBIUM_CAULINODANS_ORS_571	RCS
A	0.86	AZORHIZOBIUM_CAULINODANS_ORS_571	RCS
L	1.79	AZORHIZOBIUM_CAULINODANS_ORS_571	RCS
R	1.56	AZORHIZOBIUM_CAULINODANS_ORS_571	RCS
S	5.78	AZORHIZOBIUM_CAULINODANS_ORS_571	RCS
L	2.55	AZORHIZOBIUM_CAULINODANS_ORS_571	RCS
P	6.46	AZORHIZOBIUM_CAULINODANS_ORS_571	RCS
P	5.57	AZORHIZOBIUM_CAULINODANS_ORS_571	RCS
S	5.09	AZORHIZOBIUM_CAULINODANS_ORS_571	RCS
E	9.40	AZORHIZOBIUM_CAULINODANS_ORS_571	RCS
D	3.43	AZORHIZOBIUM_CAULINODANS_ORS_571	RCS
Q	2.50	AZORHIZOBIUM_CAULINODANS_ORS_571	RCS
J	1.94	AZORHIZOBIUM_CAULINODANS_ORS_571	RCS
T	-0.87	AZORHIZOBIUM_CAULINODANS_ORS_571	RCS
E	4.41	AZORHIZOBIUM_CAULINODANS_ORS_571	RCS
G	4.19	AZORHIZOBIUM_CAULINODANS_ORS_571	RCS
L	2.21	BARTONELLA_BACILLIFORMIS_KC583	RCS
I	2.58	BARTONELLA_BACILLIFORMIS_KC583	RCS
A	2.98	BARTONELLA_BACILLIFORMIS_KC583	RCS
X	4.21	BARTONELLA_BACILLIFORMIS_KC583	RCS
H	6.60	BARTONELLA_BACILLIFORMIS_KC583	RCS
Q	2.18	BARTONELLA_BACILLIFORMIS_KC583	RCS
S	4.04	BARTONELLA_BACILLIFORMIS_KC583	RCS
L	2.23	BARTONELLA_BACILLIFORMIS_KC583	RCS
Y	3.40	BARTONELLA_BACILLIFORMIS_KC583	RCS
G	4.38	BARTONELLA_BACILLIFORMIS_KC583	RCS
W	2.75	BARTONELLA_BACILLIFORMIS_KC583	RCS
L	0.04	BARTONELLA_BACILLIFORMIS_KC583	RCS
C	3.26	BARTONELLA_BACILLIFORMIS_KC583	RCS
C	3.26	BARTONELLA_BACILLIFORMIS_KC583	RCS
P	6.01	BARTONELLA_BACILLIFORMIS_KC583	RCS
R	3.87	BARTONELLA_BACILLIFORMIS_KC583	RCS
D	3.89	BARTONELLA_BACILLIFORMIS_KC583	RCS
L	2.69	BARTONELLA_BACILLIFORMIS_KC583	RCS
K	1.90	BARTONELLA_BACILLIFORMIS_KC583	RCS
M	1.34	BARTONELLA_BACILLIFORMIS_KC583	RCS
L	2.17	BARTONELLA_BACILLIFORMIS_KC583	RCS
Q	2.82	BARTONELLA_BACILLIFORMIS_KC583	RCS
T	0.57	BARTONELLA_BACILLIFORMIS_KC583	RCS
A	3.20	BARTONELLA_BACILLIFORMIS_KC583	RCS
I	2.58	BARTONELLA_BACILLIFORMIS_KC583	RCS
A	2.98	BARTONELLA_BACILLIFORMIS_KC583	RCS
X	4.21	BARTONELLA_BACILLIFORMIS_KC583	RCS
J	4.35	BARTONELLA_BACILLIFORMIS_KC583	RCS
S	4.77	BARTONELLA_BACILLIFORMIS_KC583	RCS
K	-0.46	BARTONELLA_BACILLIFORMIS_KC583	RCS
S	3.57	BARTONELLA_BACILLIFORMIS_KC583	RCS
V	0.26	BARTONELLA_BACILLIFORMIS_KC583	RCS
T	-1.00	BARTONELLA_BACILLIFORMIS_KC583	RCS
E	2.57	BARTONELLA_BACILLIFORMIS_KC583	RCS
N	1.65	BARTONELLA_BACILLIFORMIS_KC583	RCS
N	1.65	BARTONELLA_BACILLIFORMIS_KC583	RCS
P	7.15	BARTONELLA_BACILLIFORMIS_KC583	RCS
V	4.89	BARTONELLA_BACILLIFORMIS_KC583	RCS
S	2.19	BARTONELLA_BACILLIFORMIS_KC583	RCS
R	2.10	BARTONELLA_BACILLIFORMIS_KC583	RCS
F	2.71	BARTONELLA_BACILLIFORMIS_KC583	RCS
T	-0.53	BARTONELLA_BACILLIFORMIS_KC583	RCS
G	4.64	BARTONELLA_BACILLIFORMIS_KC583	RCS
R	3.66	BARTONELLA_BACILLIFORMIS_KC583	RCS
C	3.26	BARTONELLA_BACILLIFORMIS_KC583	RCS
P	6.01	BARTONELLA_BACILLIFORMIS_KC583	RCS
R	3.87	BARTONELLA_BACILLIFORMIS_KC583	RCS
D	3.89	BARTONELLA_BACILLIFORMIS_KC583	RCS
L	2.69	BARTONELLA_BACILLIFORMIS_KC583	RCS
K	1.90	BARTONELLA_BACILLIFORMIS_KC583	RCS
M	1.34	BARTONELLA_BACILLIFORMIS_KC583	RCS
L	2.17	BARTONELLA_BACILLIFORMIS_KC583	RCS
Q	2.82	BARTONELLA_BACILLIFORMIS_KC583	RCS
T	0.57	BARTONELLA_BACILLIFORMIS_KC583	RCS
I	2.58	BARTONELLA_BACILLIFORMIS_KC583	RCS
A	2.98	BARTONELLA_BACILLIFORMIS_KC583	RCS
X	4.21	BARTONELLA_BACILLIFORMIS_KC583	RCS
J	4.35	BARTONELLA_BACILLIFORMIS_KC583	RCS
S	4.77	BARTONELLA_BACILLIFORMIS_KC583	RCS
K	-0.46	BARTONELLA_BACILLIFORMIS_KC583	RCS
S	3.57	BARTONELLA_BACILLIFORMIS_KC583	RCS
V	0.26	BARTONELLA_BACILLIFORMIS_KC583	RCS
T	-1.00	BARTONELLA_BACILLIFORMIS_KC583	RCS
E	2.57	BARTONELLA_BACILLIFORMIS_KC583	RCS
N	1.65	BARTONELLA_BACILLIFORMIS_KC583	RCS
X	4.21	BARTONELLA_BACILLIFORMIS_KC583	RCS
H	6.60	BARTONELLA_BACILLIFORMIS_KC583	RCS
Q	2.18	BARTONELLA_BACILLIFORMIS_KC583	RCS
S	4.04	BARTONELLA_BACILLIFORMIS_KC583	RCS
L	2.23	BARTONELLA_BACILLIFORMIS_KC583	RCS
Y	3.40	BARTONELLA_BACILLIFORMIS_KC583	RCS
G	4.38	BARTONELLA_BACILLIFORMIS_KC583	RCS
W	2.75	BARTONELLA_BACILLIFORMIS_KC583	RCS
L	0.04	BARTONELLA_BACILLIFORMIS_KC583	RCS
P	7.15	BARTONELLA_BACILLIFORMIS_KC583	RCS
V	4.89	BARTONELLA_BACILLIFORMIS_KC583	RCS
S	2.19	BARTONELLA_BACILLIFORMIS_KC583	RCS
R	2.10	BARTONELLA_BACILLIFORMIS_KC583	RCS
F	2.71	BARTONELLA_BACILLIFORMIS_KC583	RCS
L	2.21	BARTONELLA_BACILLIFORMIS_KC583	RCS
T	-0.53	BARTONELLA_BACILLIFORMIS_KC583	RCS
G	4.64	BARTONELLA_BACILLIFORMIS_KC583	RCS
A	3.20	BARTONELLA_BACILLIFORMIS_KC583	RCS
X	4.21	BARTONELLA_BACILLIFORMIS_KC583	RCS
R	3.66	BARTONELLA_BACILLIFORMIS_KC583	RCS
S	4.78	BARTONELLA_GRAHAMII_AS4AUP	RCS
H	6.54	BARTONELLA_GRAHAMII_AS4AUP	RCS
Q	2.20	BARTONELLA_GRAHAMII_AS4AUP	RCS
L	3.13	BARTONELLA_GRAHAMII_AS4AUP	RCS
Y	3.43	BARTONELLA_GRAHAMII_AS4AUP	RCS
G	4.38	BARTONELLA_GRAHAMII_AS4AUP	RCS
W	1.74	BARTONELLA_GRAHAMII_AS4AUP	RCS
K	2.32	BARTONELLA_GRAHAMII_AS4AUP	RCS
D	3.89	BARTONELLA_GRAHAMII_AS4AUP	RCS
T	-0.99	BARTONELLA_GRAHAMII_AS4AUP	RCS
P	7.07	BARTONELLA_GRAHAMII_AS4AUP	RCS
V	5.02	BARTONELLA_GRAHAMII_AS4AUP	RCS
E	2.59	BARTONELLA_GRAHAMII_AS4AUP	RCS
N	0.93	BARTONELLA_GRAHAMII_AS4AUP	RCS
L	3.72	BARTONELLA_GRAHAMII_AS4AUP	RCS
M	1.70	BARTONELLA_GRAHAMII_AS4AUP	RCS
Q	3.69	BARTONELLA_GRAHAMII_AS4AUP	RCS
T	-0.38	BARTONELLA_GRAHAMII_AS4AUP	RCS
G	4.64	BARTONELLA_GRAHAMII_AS4AUP	RCS
L	2.22	BARTONELLA_GRAHAMII_AS4AUP	RCS
I	2.59	BARTONELLA_GRAHAMII_AS4AUP	RCS
A	3.00	BARTONELLA_GRAHAMII_AS4AUP	RCS
X	4.25	BARTONELLA_GRAHAMII_AS4AUP	RCS
S	4.07	BARTONELLA_GRAHAMII_AS4AUP	RCS
I	2.59	BARTONELLA_GRAHAMII_AS4AUP	RCS
A	3.00	BARTONELLA_GRAHAMII_AS4AUP	RCS
X	4.25	BARTONELLA_GRAHAMII_AS4AUP	RCS
J	4.35	BARTONELLA_GRAHAMII_AS4AUP	RCS
C	3.18	BARTONELLA_GRAHAMII_AS4AUP	RCS
P	6.08	BARTONELLA_GRAHAMII_AS4AUP	RCS
R	3.89	BARTONELLA_GRAHAMII_AS4AUP	RCS
L	0.06	BARTONELLA_GRAHAMII_AS4AUP	RCS
K	-0.45	BARTONELLA_GRAHAMII_AS4AUP	RCS
V	0.28	BARTONELLA_GRAHAMII_AS4AUP	RCS
S	3.59	BARTONELLA_GRAHAMII_AS4AUP	RCS
L	1.27	BARTONELLA_GRAHAMII_AS4AUP	RCS
F	2.73	BARTONELLA_GRAHAMII_AS4AUP	RCS
T	0.19	BARTONELLA_GRAHAMII_AS4AUP	RCS
S	2.21	BARTONELLA_GRAHAMII_AS4AUP	RCS
R	2.10	BARTONELLA_GRAHAMII_AS4AUP	RCS
A	3.21	BARTONELLA_GRAHAMII_AS4AUP	RCS
R	4.60	BARTONELLA_GRAHAMII_AS4AUP	RCS
A	3.23	BARTONELLA_HENSELAE	RCS
S	4.79	BARTONELLA_HENSELAE	RCS
H	6.22	BARTONELLA_HENSELAE	RCS
Q	2.20	BARTONELLA_HENSELAE	RCS
L	3.14	BARTONELLA_HENSELAE	RCS
Y	3.44	BARTONELLA_HENSELAE	RCS
G	4.37	BARTONELLA_HENSELAE	RCS
W	1.14	BARTONELLA_HENSELAE	RCS
L	0.07	BARTONELLA_HENSELAE	RCS
K	-0.44	BARTONELLA_HENSELAE	RCS
V	0.30	BARTONELLA_HENSELAE	RCS
S	3.59	BARTONELLA_HENSELAE	RCS
E	2.90	BARTONELLA_HENSELAE	RCS
N	0.88	BARTONELLA_HENSELAE	RCS
L	3.74	BARTONELLA_HENSELAE	RCS
K	2.61	BARTONELLA_HENSELAE	RCS
M	1.71	BARTONELLA_HENSELAE	RCS
L	1.28	BARTONELLA_HENSELAE	RCS
Q	3.70	BARTONELLA_HENSELAE	RCS
T	-0.38	BARTONELLA_HENSELAE	RCS
G	4.64	BARTONELLA_HENSELAE	RCS
L	2.22	BARTONELLA_HENSELAE	RCS
I	2.60	BARTONELLA_HENSELAE	RCS
A	3.02	BARTONELLA_HENSELAE	RCS
X	4.24	BARTONELLA_HENSELAE	RCS
X	4.24	BARTONELLA_HENSELAE	RCS
I	2.60	BARTONELLA_HENSELAE	RCS
A	3.02	BARTONELLA_HENSELAE	RCS
X	4.24	BARTONELLA_HENSELAE	RCS
S	4.08	BARTONELLA_HENSELAE	RCS
J	4.36	BARTONELLA_HENSELAE	RCS
P	6.12	BARTONELLA_HENSELAE	RCS
R	3.84	BARTONELLA_HENSELAE	RCS
D	3.90	BARTONELLA_HENSELAE	RCS
T	-0.98	BARTONELLA_HENSELAE	RCS
P	6.62	BARTONELLA_HENSELAE	RCS
V	5.03	BARTONELLA_HENSELAE	RCS
F	2.74	BARTONELLA_HENSELAE	RCS
T	0.21	BARTONELLA_HENSELAE	RCS
S	2.22	BARTONELLA_HENSELAE	RCS
R	2.11	BARTONELLA_HENSELAE	RCS
R	4.56	BARTONELLA_HENSELAE	RCS
G	16.01	BARTONELLA_HENSELAE	RCS
A	3.16	BARTONELLA_QUINTANA_STR-_TOULOUSE	RCS
S	4.78	BARTONELLA_QUINTANA_STR-_TOULOUSE	RCS
H	6.21	BARTONELLA_QUINTANA_STR-_TOULOUSE	RCS
Q	2.20	BARTONELLA_QUINTANA_STR-_TOULOUSE	RCS
L	3.13	BARTONELLA_QUINTANA_STR-_TOULOUSE	RCS
L	3.27	BARTONELLA_QUINTANA_STR-_TOULOUSE	RCS
D	3.90	BARTONELLA_QUINTANA_STR-_TOULOUSE	RCS
T	-0.99	BARTONELLA_QUINTANA_STR-_TOULOUSE	RCS
E	2.23	BARTONELLA_QUINTANA_STR-_TOULOUSE	RCS
N	0.88	BARTONELLA_QUINTANA_STR-_TOULOUSE	RCS
L	4.02	BARTONELLA_QUINTANA_STR-_TOULOUSE	RCS
K	2.60	BARTONELLA_QUINTANA_STR-_TOULOUSE	RCS
M	1.70	BARTONELLA_QUINTANA_STR-_TOULOUSE	RCS
L	1.26	BARTONELLA_QUINTANA_STR-_TOULOUSE	RCS
Q	4.90	BARTONELLA_QUINTANA_STR-_TOULOUSE	RCS
G	4.65	BARTONELLA_QUINTANA_STR-_TOULOUSE	RCS
L	2.22	BARTONELLA_QUINTANA_STR-_TOULOUSE	RCS
T	-0.52	BARTONELLA_QUINTANA_STR-_TOULOUSE	RCS
I	2.64	BARTONELLA_QUINTANA_STR-_TOULOUSE	RCS
A	3.01	BARTONELLA_QUINTANA_STR-_TOULOUSE	RCS
X	4.25	BARTONELLA_QUINTANA_STR-_TOULOUSE	RCS
I	2.64	BARTONELLA_QUINTANA_STR-_TOULOUSE	RCS
A	3.01	BARTONELLA_QUINTANA_STR-_TOULOUSE	RCS
X	4.25	BARTONELLA_QUINTANA_STR-_TOULOUSE	RCS
S	4.07	BARTONELLA_QUINTANA_STR-_TOULOUSE	RCS
J	4.35	BARTONELLA_QUINTANA_STR-_TOULOUSE	RCS
C	3.18	BARTONELLA_QUINTANA_STR-_TOULOUSE	RCS
P	6.09	BARTONELLA_QUINTANA_STR-_TOULOUSE	RCS
R	3.82	BARTONELLA_QUINTANA_STR-_TOULOUSE	RCS
Y	3.43	BARTONELLA_QUINTANA_STR-_TOULOUSE	RCS
G	4.38	BARTONELLA_QUINTANA_STR-_TOULOUSE	RCS
W	1.47	BARTONELLA_QUINTANA_STR-_TOULOUSE	RCS
K	-0.11	BARTONELLA_QUINTANA_STR-_TOULOUSE	RCS
V	0.41	BARTONELLA_QUINTANA_STR-_TOULOUSE	RCS
P	6.89	BARTONELLA_QUINTANA_STR-_TOULOUSE	RCS
V	4.69	BARTONELLA_QUINTANA_STR-_TOULOUSE	RCS
S	4.16	BARTONELLA_QUINTANA_STR-_TOULOUSE	RCS
F	2.73	BARTONELLA_QUINTANA_STR-_TOULOUSE	RCS
T	-0.08	BARTONELLA_QUINTANA_STR-_TOULOUSE	RCS
S	2.22	BARTONELLA_QUINTANA_STR-_TOULOUSE	RCS
R	2.11	BARTONELLA_QUINTANA_STR-_TOULOUSE	RCS
R	4.60	BARTONELLA_QUINTANA_STR-_TOULOUSE	RCS
S	4.79	BARTONELLA_TRIBOCORUM_CIP_105476	RCS
H	6.54	BARTONELLA_TRIBOCORUM_CIP_105476	RCS
Q	2.20	BARTONELLA_TRIBOCORUM_CIP_105476	RCS
L	3.14	BARTONELLA_TRIBOCORUM_CIP_105476	RCS
Y	3.43	BARTONELLA_TRIBOCORUM_CIP_105476	RCS
G	4.38	BARTONELLA_TRIBOCORUM_CIP_105476	RCS
W	1.74	BARTONELLA_TRIBOCORUM_CIP_105476	RCS
K	-0.45	BARTONELLA_TRIBOCORUM_CIP_105476	RCS
V	0.28	BARTONELLA_TRIBOCORUM_CIP_105476	RCS
S	3.59	BARTONELLA_TRIBOCORUM_CIP_105476	RCS
P	7.08	BARTONELLA_TRIBOCORUM_CIP_105476	RCS
V	5.02	BARTONELLA_TRIBOCORUM_CIP_105476	RCS
E	2.59	BARTONELLA_TRIBOCORUM_CIP_105476	RCS
N	0.93	BARTONELLA_TRIBOCORUM_CIP_105476	RCS
L	3.72	BARTONELLA_TRIBOCORUM_CIP_105476	RCS
M	2.35	BARTONELLA_TRIBOCORUM_CIP_105476	RCS
Q	3.68	BARTONELLA_TRIBOCORUM_CIP_105476	RCS
L	0.16	BARTONELLA_TRIBOCORUM_CIP_105476	RCS
T	-0.38	BARTONELLA_TRIBOCORUM_CIP_105476	RCS
G	4.64	BARTONELLA_TRIBOCORUM_CIP_105476	RCS
L	2.22	BARTONELLA_TRIBOCORUM_CIP_105476	RCS
I	2.59	BARTONELLA_TRIBOCORUM_CIP_105476	RCS
A	3.00	BARTONELLA_TRIBOCORUM_CIP_105476	RCS
X	4.25	BARTONELLA_TRIBOCORUM_CIP_105476	RCS
S	4.08	BARTONELLA_TRIBOCORUM_CIP_105476	RCS
I	2.59	BARTONELLA_TRIBOCORUM_CIP_105476	RCS
A	3.00	BARTONELLA_TRIBOCORUM_CIP_105476	RCS
X	4.25	BARTONELLA_TRIBOCORUM_CIP_105476	RCS
J	4.36	BARTONELLA_TRIBOCORUM_CIP_105476	RCS
K	2.32	BARTONELLA_TRIBOCORUM_CIP_105476	RCS
C	3.27	BARTONELLA_TRIBOCORUM_CIP_105476	RCS
P	5.98	BARTONELLA_TRIBOCORUM_CIP_105476	RCS
R	3.89	BARTONELLA_TRIBOCORUM_CIP_105476	RCS
L	0.06	BARTONELLA_TRIBOCORUM_CIP_105476	RCS
D	2.55	BARTONELLA_TRIBOCORUM_CIP_105476	RCS
T	-0.99	BARTONELLA_TRIBOCORUM_CIP_105476	RCS
F	2.51	BARTONELLA_TRIBOCORUM_CIP_105476	RCS
T	0.19	BARTONELLA_TRIBOCORUM_CIP_105476	RCS
S	2.73	BARTONELLA_TRIBOCORUM_CIP_105476	RCS
R	2.10	BARTONELLA_TRIBOCORUM_CIP_105476	RCS
A	3.21	BARTONELLA_TRIBOCORUM_CIP_105476	RCS
R	4.60	BARTONELLA_TRIBOCORUM_CIP_105476	RCS
G	2.86	BEIJERINCKIA_INDICA_SUBSP-_INDICA_ATCC_9039	RCS
K	-0.29	BEIJERINCKIA_INDICA_SUBSP-_INDICA_ATCC_9039	RCS
I	1.86	BEIJERINCKIA_INDICA_SUBSP-_INDICA_ATCC_9039	RCS
A	2.23	BEIJERINCKIA_INDICA_SUBSP-_INDICA_ATCC_9039	RCS
X	4.38	BEIJERINCKIA_INDICA_SUBSP-_INDICA_ATCC_9039	RCS
E	3.64	BEIJERINCKIA_INDICA_SUBSP-_INDICA_ATCC_9039	RCS
F	2.68	BEIJERINCKIA_INDICA_SUBSP-_INDICA_ATCC_9039	RCS
W	5.87	BEIJERINCKIA_INDICA_SUBSP-_INDICA_ATCC_9039	RCS
T	0.25	BEIJERINCKIA_INDICA_SUBSP-_INDICA_ATCC_9039	RCS
L	-0.08	BEIJERINCKIA_INDICA_SUBSP-_INDICA_ATCC_9039	RCS
V	3.45	BEIJERINCKIA_INDICA_SUBSP-_INDICA_ATCC_9039	RCS
Y	9.55	BEIJERINCKIA_INDICA_SUBSP-_INDICA_ATCC_9039	RCS
G	4.74	BEIJERINCKIA_INDICA_SUBSP-_INDICA_ATCC_9039	RCS
V	2.31	BEIJERINCKIA_INDICA_SUBSP-_INDICA_ATCC_9039	RCS
S	2.84	BEIJERINCKIA_INDICA_SUBSP-_INDICA_ATCC_9039	RCS
Q	3.18	BEIJERINCKIA_INDICA_SUBSP-_INDICA_ATCC_9039	RCS
N	-1.70	BEIJERINCKIA_INDICA_SUBSP-_INDICA_ATCC_9039	RCS
T	-0.50	BEIJERINCKIA_INDICA_SUBSP-_INDICA_ATCC_9039	RCS
A	1.55	BEIJERINCKIA_INDICA_SUBSP-_INDICA_ATCC_9039	RCS
A	0.79	BEIJERINCKIA_INDICA_SUBSP-_INDICA_ATCC_9039	RCS
R	-1.15	BEIJERINCKIA_INDICA_SUBSP-_INDICA_ATCC_9039	RCS
R	1.88	BEIJERINCKIA_INDICA_SUBSP-_INDICA_ATCC_9039	RCS
J	3.20	BEIJERINCKIA_INDICA_SUBSP-_INDICA_ATCC_9039	RCS
I	1.86	BEIJERINCKIA_INDICA_SUBSP-_INDICA_ATCC_9039	RCS
A	2.23	BEIJERINCKIA_INDICA_SUBSP-_INDICA_ATCC_9039	RCS
X	4.38	BEIJERINCKIA_INDICA_SUBSP-_INDICA_ATCC_9039	RCS
P	7.66	BEIJERINCKIA_INDICA_SUBSP-_INDICA_ATCC_9039	RCS
V	3.86	BEIJERINCKIA_INDICA_SUBSP-_INDICA_ATCC_9039	RCS
R	2.79	BEIJERINCKIA_INDICA_SUBSP-_INDICA_ATCC_9039	RCS
I	1.86	BEIJERINCKIA_INDICA_SUBSP-_INDICA_ATCC_9039	RCS
A	2.23	BEIJERINCKIA_INDICA_SUBSP-_INDICA_ATCC_9039	RCS
X	4.38	BEIJERINCKIA_INDICA_SUBSP-_INDICA_ATCC_9039	RCS
G	3.96	BEIJERINCKIA_INDICA_SUBSP-_INDICA_ATCC_9039	RCS
M	1.69	BEIJERINCKIA_INDICA_SUBSP-_INDICA_ATCC_9039	RCS
P	6.47	BEIJERINCKIA_INDICA_SUBSP-_INDICA_ATCC_9039	RCS
D	4.92	BEIJERINCKIA_INDICA_SUBSP-_INDICA_ATCC_9039	RCS
S	5.57	BEIJERINCKIA_INDICA_SUBSP-_INDICA_ATCC_9039	RCS
L	-0.25	BEIJERINCKIA_INDICA_SUBSP-_INDICA_ATCC_9039	RCS
V	2.43	BEIJERINCKIA_INDICA_SUBSP-_INDICA_ATCC_9039	RCS
C	3.55	BEIJERINCKIA_INDICA_SUBSP-_INDICA_ATCC_9039	RCS
L	-2.58	BEIJERINCKIA_INDICA_SUBSP-_INDICA_ATCC_9039	RCS
Q	-0.17	BEIJERINCKIA_INDICA_SUBSP-_INDICA_ATCC_9039	RCS
T	-0.02	BEIJERINCKIA_INDICA_SUBSP-_INDICA_ATCC_9039	RCS
K	5.08	BEIJERINCKIA_INDICA_SUBSP-_INDICA_ATCC_9039	RCS
L	1.38	BEIJERINCKIA_INDICA_SUBSP-_INDICA_ATCC_9039	RCS
E	11.08	BEIJERINCKIA_INDICA_SUBSP-_INDICA_ATCC_9039	RCS
P	4.73	BEIJERINCKIA_INDICA_SUBSP-_INDICA_ATCC_9039	RCS
R	1.68	BEIJERINCKIA_INDICA_SUBSP-_INDICA_ATCC_9039	RCS
S	3.67	BEIJERINCKIA_INDICA_SUBSP-_INDICA_ATCC_9039	RCS
H	12.87	BEIJERINCKIA_INDICA_SUBSP-_INDICA_ATCC_9039	RCS
S	2.48	BEIJERINCKIA_INDICA_SUBSP-_INDICA_ATCC_9039	RCS
A	0.95	BRADYRHIZOBIUM_JAPONICUM_USDA_110	RCS
L	2.14	BRADYRHIZOBIUM_JAPONICUM_USDA_110	RCS
G	2.87	BRADYRHIZOBIUM_JAPONICUM_USDA_110	RCS
F	2.70	BRADYRHIZOBIUM_JAPONICUM_USDA_110	RCS
I	1.87	BRADYRHIZOBIUM_JAPONICUM_USDA_110	RCS
A	2.32	BRADYRHIZOBIUM_JAPONICUM_USDA_110	RCS
P	6.12	BRADYRHIZOBIUM_JAPONICUM_USDA_110	RCS
Q	2.20	BRADYRHIZOBIUM_JAPONICUM_USDA_110	RCS
Q	9.03	BRADYRHIZOBIUM_JAPONICUM_USDA_110	RCS
P	3.10	BRADYRHIZOBIUM_JAPONICUM_USDA_110	RCS
C	11.03	BRADYRHIZOBIUM_JAPONICUM_USDA_110	RCS
N	2.18	BRADYRHIZOBIUM_JAPONICUM_USDA_110	RCS
K	1.02	BRADYRHIZOBIUM_JAPONICUM_USDA_110	RCS
S	2.23	BRADYRHIZOBIUM_JAPONICUM_USDA_110	RCS
T	-1.07	BRADYRHIZOBIUM_JAPONICUM_USDA_110	RCS
L	0.73	BRADYRHIZOBIUM_JAPONICUM_USDA_110	RCS
R	1.70	BRADYRHIZOBIUM_JAPONICUM_USDA_110	RCS
X	4.90	BRADYRHIZOBIUM_JAPONICUM_USDA_110	RCS
V	5.02	BRADYRHIZOBIUM_JAPONICUM_USDA_110	RCS
H	12.36	BRADYRHIZOBIUM_JAPONICUM_USDA_110	RCS
E	2.89	BRADYRHIZOBIUM_JAPONICUM_USDA_110	RCS
M	0.36	BRADYRHIZOBIUM_JAPONICUM_USDA_110	RCS
K	-1.81	BRADYRHIZOBIUM_JAPONICUM_USDA_110	RCS
N	-2.14	BRADYRHIZOBIUM_JAPONICUM_USDA_110	RCS
Y	12.60	BRADYRHIZOBIUM_JAPONICUM_USDA_110	RCS
G	4.76	BRADYRHIZOBIUM_JAPONICUM_USDA_110	RCS
W	5.00	BRADYRHIZOBIUM_JAPONICUM_USDA_110	RCS
R	3.33	BRADYRHIZOBIUM_JAPONICUM_USDA_110	RCS
L	-0.09	BRADYRHIZOBIUM_JAPONICUM_USDA_110	RCS
P	6.59	BRADYRHIZOBIUM_JAPONICUM_USDA_110	RCS
L	-0.43	BRADYRHIZOBIUM_JAPONICUM_USDA_110	RCS
V	-0.88	BRADYRHIZOBIUM_JAPONICUM_USDA_110	RCS
D	3.53	BRADYRHIZOBIUM_JAPONICUM_USDA_110	RCS
S	5.77	BRADYRHIZOBIUM_JAPONICUM_USDA_110	RCS
R	4.29	BRADYRHIZOBIUM_JAPONICUM_USDA_110	RCS
E	9.79	BRADYRHIZOBIUM_JAPONICUM_USDA_110	RCS
J	3.69	BRADYRHIZOBIUM_JAPONICUM_USDA_110	RCS
V	-1.84	BRADYRHIZOBIUM_JAPONICUM_USDA_110	RCS
J	3.69	BRADYRHIZOBIUM_JAPONICUM_USDA_110	RCS
J	3.69	BRADYRHIZOBIUM_JAPONICUM_USDA_110	RCS
L	0.25	BRADYRHIZOBIUM_JAPONICUM_USDA_110	RCS
T	-0.70	BRADYRHIZOBIUM_JAPONICUM_USDA_110	RCS
R	2.23	BRADYRHIZOBIUM_JAPONICUM_USDA_110	RCS
A	1.87	BRADYRHIZOBIUM_JAPONICUM_USDA_110	RCS
G	2.79	BRADYRHIZOBIUM_JAPONICUM_USDA_110	RCS
T	0.74	BRADYRHIZOBIUM_JAPONICUM_USDA_110	RCS
S	3.12	BRADYRHIZOBIUM_JAPONICUM_USDA_110	RCS
S	3.64	BRADYRHIZOBIUM_JAPONICUM_USDA_110	RCS
R	2.89	BRADYRHIZOBIUM_JAPONICUM_USDA_110	RCS
A	1.87	BRADYRHIZOBIUM_SP-_BTAI1	RCS
L	2.05	BRADYRHIZOBIUM_SP-_BTAI1	RCS
A	1.17	BRADYRHIZOBIUM_SP-_BTAI1	RCS
G	3.13	BRADYRHIZOBIUM_SP-_BTAI1	RCS
S	3.10	BRADYRHIZOBIUM_SP-_BTAI1	RCS
S	3.61	BRADYRHIZOBIUM_SP-_BTAI1	RCS
G	2.88	BRADYRHIZOBIUM_SP-_BTAI1	RCS
F	2.74	BRADYRHIZOBIUM_SP-_BTAI1	RCS
I	1.90	BRADYRHIZOBIUM_SP-_BTAI1	RCS
A	1.82	BRADYRHIZOBIUM_SP-_BTAI1	RCS
X	4.91	BRADYRHIZOBIUM_SP-_BTAI1	RCS
V	5.03	BRADYRHIZOBIUM_SP-_BTAI1	RCS
M	0.71	BRADYRHIZOBIUM_SP-_BTAI1	RCS
P	5.38	BRADYRHIZOBIUM_SP-_BTAI1	RCS
Q	2.20	BRADYRHIZOBIUM_SP-_BTAI1	RCS
I	1.90	BRADYRHIZOBIUM_SP-_BTAI1	RCS
A	1.82	BRADYRHIZOBIUM_SP-_BTAI1	RCS
E	9.78	BRADYRHIZOBIUM_SP-_BTAI1	RCS
P	3.09	BRADYRHIZOBIUM_SP-_BTAI1	RCS
S	5.77	BRADYRHIZOBIUM_SP-_BTAI1	RCS
K	0.97	BRADYRHIZOBIUM_SP-_BTAI1	RCS
S	2.88	BRADYRHIZOBIUM_SP-_BTAI1	RCS
R	2.27	BRADYRHIZOBIUM_SP-_BTAI1	RCS
T	-1.05	BRADYRHIZOBIUM_SP-_BTAI1	RCS
L	0.71	BRADYRHIZOBIUM_SP-_BTAI1	RCS
J	3.69	BRADYRHIZOBIUM_SP-_BTAI1	RCS
V	-1.83	BRADYRHIZOBIUM_SP-_BTAI1	RCS
R	3.12	BRADYRHIZOBIUM_SP-_BTAI1	RCS
R	2.96	BRADYRHIZOBIUM_SP-_BTAI1	RCS
R	1.71	BRADYRHIZOBIUM_SP-_BTAI1	RCS
H	12.38	BRADYRHIZOBIUM_SP-_BTAI1	RCS
E	2.89	BRADYRHIZOBIUM_SP-_BTAI1	RCS
K	-1.31	BRADYRHIZOBIUM_SP-_BTAI1	RCS
Y	12.58	BRADYRHIZOBIUM_SP-_BTAI1	RCS
G	4.78	BRADYRHIZOBIUM_SP-_BTAI1	RCS
W	5.54	BRADYRHIZOBIUM_SP-_BTAI1	RCS
L	-0.19	BRADYRHIZOBIUM_SP-_BTAI1	RCS
P	6.67	BRADYRHIZOBIUM_SP-_BTAI1	RCS
L	-0.42	BRADYRHIZOBIUM_SP-_BTAI1	RCS
V	1.84	BRADYRHIZOBIUM_SP-_BTAI1	RCS
D	3.53	BRADYRHIZOBIUM_SP-_BTAI1	RCS
N	2.32	BRADYRHIZOBIUM_SP-_BTAI1	RCS
C	9.97	BRADYRHIZOBIUM_SP-_BTAI1	RCS
R	4.28	BRADYRHIZOBIUM_SP-_BTAI1	RCS
Q	9.04	BRADYRHIZOBIUM_SP-_BTAI1	RCS
L	0.26	BRADYRHIZOBIUM_SP-_BTAI1	RCS
T	0.52	BRADYRHIZOBIUM_SP-_BTAI1	RCS
T	0.11	BRADYRHIZOBIUM_SP-_BTAI1	RCS
M	0.71	BRADYRHIZOBIUM_SP-_BTAI1	RCS
P	5.38	BRADYRHIZOBIUM_SP-_BTAI1	RCS
Q	2.20	BRADYRHIZOBIUM_SP-_BTAI1	RCS
G	2.88	BRADYRHIZOBIUM_SP-_BTAI1	RCS
A	1.87	BRADYRHIZOBIUM_SP-_BTAI1	RCS
L	2.05	BRADYRHIZOBIUM_SP-_BTAI1	RCS
A	1.17	BRADYRHIZOBIUM_SP-_BTAI1	RCS
G	3.13	BRADYRHIZOBIUM_SP-_BTAI1	RCS
S	3.10	BRADYRHIZOBIUM_SP-_BTAI1	RCS
S	3.61	BRADYRHIZOBIUM_SP-_BTAI1	RCS
V	-1.83	BRADYRHIZOBIUM_SP-_BTAI1	RCS
T	0.11	BRADYRHIZOBIUM_SP-_BTAI1	RCS
K	0.97	BRADYRHIZOBIUM_SP-_BTAI1	RCS
S	2.88	BRADYRHIZOBIUM_SP-_BTAI1	RCS
P	6.67	BRADYRHIZOBIUM_SP-_BTAI1	RCS
L	-0.42	BRADYRHIZOBIUM_SP-_BTAI1	RCS
V	1.84	BRADYRHIZOBIUM_SP-_BTAI1	RCS
D	3.53	BRADYRHIZOBIUM_SP-_BTAI1	RCS
Q	9.04	BRADYRHIZOBIUM_SP-_BTAI1	RCS
K	-1.31	BRADYRHIZOBIUM_SP-_BTAI1	RCS
E	9.78	BRADYRHIZOBIUM_SP-_BTAI1	RCS
P	3.09	BRADYRHIZOBIUM_SP-_BTAI1	RCS
S	5.77	BRADYRHIZOBIUM_SP-_BTAI1	RCS
N	2.32	BRADYRHIZOBIUM_SP-_BTAI1	RCS
C	9.97	BRADYRHIZOBIUM_SP-_BTAI1	RCS
R	4.28	BRADYRHIZOBIUM_SP-_BTAI1	RCS
F	2.74	BRADYRHIZOBIUM_SP-_BTAI1	RCS
L	0.26	BRADYRHIZOBIUM_SP-_BTAI1	RCS
T	0.52	BRADYRHIZOBIUM_SP-_BTAI1	RCS
R	2.96	BRADYRHIZOBIUM_SP-_BTAI1	RCS
R	3.12	BRADYRHIZOBIUM_SP-_BTAI1	RCS
V	5.03	BRADYRHIZOBIUM_SP-_BTAI1	RCS
R	2.27	BRADYRHIZOBIUM_SP-_BTAI1	RCS
L	-0.19	BRADYRHIZOBIUM_SP-_BTAI1	RCS
J	3.69	BRADYRHIZOBIUM_SP-_BTAI1	RCS
E	2.89	BRADYRHIZOBIUM_SP-_BTAI1	RCS
W	5.54	BRADYRHIZOBIUM_SP-_BTAI1	RCS
I	1.90	BRADYRHIZOBIUM_SP-_BTAI1	RCS
A	1.82	BRADYRHIZOBIUM_SP-_BTAI1	RCS
R	1.71	BRADYRHIZOBIUM_SP-_BTAI1	RCS
L	0.71	BRADYRHIZOBIUM_SP-_BTAI1	RCS
H	12.38	BRADYRHIZOBIUM_SP-_BTAI1	RCS
T	-1.05	BRADYRHIZOBIUM_SP-_BTAI1	RCS
Y	12.58	BRADYRHIZOBIUM_SP-_BTAI1	RCS
G	4.78	BRADYRHIZOBIUM_SP-_BTAI1	RCS
X	4.91	BRADYRHIZOBIUM_SP-_BTAI1	RCS
A	1.86	BRADYRHIZOBIUM_SP-_ORS278	RCS
A	1.15	BRADYRHIZOBIUM_SP-_ORS278	RCS
G	3.09	BRADYRHIZOBIUM_SP-_ORS278	RCS
S	3.10	BRADYRHIZOBIUM_SP-_ORS278	RCS
R	2.93	BRADYRHIZOBIUM_SP-_ORS278	RCS
R	1.70	BRADYRHIZOBIUM_SP-_ORS278	RCS
H	12.34	BRADYRHIZOBIUM_SP-_ORS278	RCS
E	2.89	BRADYRHIZOBIUM_SP-_ORS278	RCS
P	5.38	BRADYRHIZOBIUM_SP-_ORS278	RCS
Q	2.20	BRADYRHIZOBIUM_SP-_ORS278	RCS
Y	12.59	BRADYRHIZOBIUM_SP-_ORS278	RCS
G	4.77	BRADYRHIZOBIUM_SP-_ORS278	RCS
W	5.50	BRADYRHIZOBIUM_SP-_ORS278	RCS
L	-0.20	BRADYRHIZOBIUM_SP-_ORS278	RCS
E	9.79	BRADYRHIZOBIUM_SP-_ORS278	RCS
P	3.07	BRADYRHIZOBIUM_SP-_ORS278	RCS
N	2.31	BRADYRHIZOBIUM_SP-_ORS278	RCS
R	4.28	BRADYRHIZOBIUM_SP-_ORS278	RCS
Q	9.02	BRADYRHIZOBIUM_SP-_ORS278	RCS
J	3.67	BRADYRHIZOBIUM_SP-_ORS278	RCS
L	0.25	BRADYRHIZOBIUM_SP-_ORS278	RCS
T	0.50	BRADYRHIZOBIUM_SP-_ORS278	RCS
S	3.62	BRADYRHIZOBIUM_SP-_ORS278	RCS
G	2.87	BRADYRHIZOBIUM_SP-_ORS278	RCS
F	2.70	BRADYRHIZOBIUM_SP-_ORS278	RCS
I	1.87	BRADYRHIZOBIUM_SP-_ORS278	RCS
A	1.82	BRADYRHIZOBIUM_SP-_ORS278	RCS
X	4.90	BRADYRHIZOBIUM_SP-_ORS278	RCS
V	5.01	BRADYRHIZOBIUM_SP-_ORS278	RCS
M	0.70	BRADYRHIZOBIUM_SP-_ORS278	RCS
K	-1.32	BRADYRHIZOBIUM_SP-_ORS278	RCS
I	1.87	BRADYRHIZOBIUM_SP-_ORS278	RCS
A	1.82	BRADYRHIZOBIUM_SP-_ORS278	RCS
S	2.89	BRADYRHIZOBIUM_SP-_ORS278	RCS
P	6.66	BRADYRHIZOBIUM_SP-_ORS278	RCS
L	-0.43	BRADYRHIZOBIUM_SP-_ORS278	RCS
V	6.12	BRADYRHIZOBIUM_SP-_ORS278	RCS
D	3.51	BRADYRHIZOBIUM_SP-_ORS278	RCS
C	9.96	BRADYRHIZOBIUM_SP-_ORS278	RCS
S	5.76	BRADYRHIZOBIUM_SP-_ORS278	RCS
K	0.79	BRADYRHIZOBIUM_SP-_ORS278	RCS
R	2.26	BRADYRHIZOBIUM_SP-_ORS278	RCS
T	-1.06	BRADYRHIZOBIUM_SP-_ORS278	RCS
L	1.94	BRADYRHIZOBIUM_SP-_ORS278	RCS
V	-1.85	BRADYRHIZOBIUM_SP-_ORS278	RCS
R	2.21	BRADYRHIZOBIUM_SP-_ORS278	RCS
T	0.07	BRADYRHIZOBIUM_SP-_ORS278	RCS
L	2.04	BRADYRHIZOBIUM_SP-_ORS278	RCS
R	1.05	BREVUNDIMONAS_SP-_BAL3	RCS
R	4.13	BREVUNDIMONAS_SP-_BAL3	RCS
V	4.55	BREVUNDIMONAS_SP-_BAL3	RCS
L	1.34	BREVUNDIMONAS_SP-_BAL3	RCS
I	4.22	BREVUNDIMONAS_SP-_BAL3	RCS
A	3.14	BREVUNDIMONAS_SP-_BAL3	RCS
X	5.87	BREVUNDIMONAS_SP-_BAL3	RCS
T	1.36	BREVUNDIMONAS_SP-_BAL3	RCS
L	1.08	BREVUNDIMONAS_SP-_BAL3	RCS
E	16.29	BREVUNDIMONAS_SP-_BAL3	RCS
L	2.16	BREVUNDIMONAS_SP-_BAL3	RCS
K	3.15	BREVUNDIMONAS_SP-_BAL3	RCS
S	3.59	BREVUNDIMONAS_SP-_BAL3	RCS
L	0.12	BREVUNDIMONAS_SP-_BAL3	RCS
S	5.88	BREVUNDIMONAS_SP-_BAL3	RCS
F	0.55	BREVUNDIMONAS_SP-_BAL3	RCS
H	10.67	BREVUNDIMONAS_SP-_BAL3	RCS
T	1.24	BREVUNDIMONAS_SP-_BAL3	RCS
T	0.02	BREVUNDIMONAS_SP-_BAL3	RCS
W	8.21	BREVUNDIMONAS_SP-_BAL3	RCS
P	6.74	BREVUNDIMONAS_SP-_BAL3	RCS
S	6.94	BREVUNDIMONAS_SP-_BAL3	RCS
C	0.80	BREVUNDIMONAS_SP-_BAL3	RCS
N	0.65	BREVUNDIMONAS_SP-_BAL3	RCS
E	16.29	BREVUNDIMONAS_SP-_BAL3	RCS
P	4.93	BREVUNDIMONAS_SP-_BAL3	RCS
R	2.49	BREVUNDIMONAS_SP-_BAL3	RCS
V	4.75	BREVUNDIMONAS_SP-_BAL3	RCS
L	2.74	BREVUNDIMONAS_SP-_BAL3	RCS
P	6.86	BREVUNDIMONAS_SP-_BAL3	RCS
D	3.85	BREVUNDIMONAS_SP-_BAL3	RCS
D	3.85	BREVUNDIMONAS_SP-_BAL3	RCS
Q	9.29	BREVUNDIMONAS_SP-_BAL3	RCS
K	2.70	BREVUNDIMONAS_SP-_BAL3	RCS
V	7.64	BREVUNDIMONAS_SP-_BAL3	RCS
Y	10.01	BREVUNDIMONAS_SP-_BAL3	RCS
G	4.90	BREVUNDIMONAS_SP-_BAL3	RCS
J	2.79	BREVUNDIMONAS_SP-_BAL3	RCS
S	2.07	BREVUNDIMONAS_SP-_BAL3	RCS
I	4.22	BREVUNDIMONAS_SP-_BAL3	RCS
A	3.14	BREVUNDIMONAS_SP-_BAL3	RCS
X	5.87	BREVUNDIMONAS_SP-_BAL3	RCS
A	3.00	BREVUNDIMONAS_SP-_BAL3	RCS
G	5.85	BREVUNDIMONAS_SP-_BAL3	RCS
M	4.85	BREVUNDIMONAS_SP-_BAL3	RCS
A	2.44	BREVUNDIMONAS_SP-_BAL3	RCS
G	2.57	BREVUNDIMONAS_SP-_BAL3	RCS
R	1.66	BREVUNDIMONAS_SP-_BAL3	RCS
P	6.39	BRUCELLA_ABORTUS_BIOVAR_1_STR-_9-941	RCS
T	-0.41	BRUCELLA_ABORTUS_BIOVAR_1_STR-_9-941	RCS
Q	1.44	BRUCELLA_ABORTUS_BIOVAR_1_STR-_9-941	RCS
P	5.13	BRUCELLA_ABORTUS_BIOVAR_1_STR-_9-941	RCS
R	4.21	BRUCELLA_ABORTUS_BIOVAR_1_STR-_9-941	RCS
D	3.81	BRUCELLA_ABORTUS_BIOVAR_1_STR-_9-941	RCS
L	3.11	BRUCELLA_ABORTUS_BIOVAR_1_STR-_9-941	RCS
R	3.22	BRUCELLA_ABORTUS_BIOVAR_1_STR-_9-941	RCS
L	-0.17	BRUCELLA_ABORTUS_BIOVAR_1_STR-_9-941	RCS
L	-0.02	BRUCELLA_ABORTUS_BIOVAR_1_STR-_9-941	RCS
L	0.04	BRUCELLA_ABORTUS_BIOVAR_1_STR-_9-941	RCS
E	3.02	BRUCELLA_ABORTUS_BIOVAR_1_STR-_9-941	RCS
K	2.50	BRUCELLA_ABORTUS_BIOVAR_1_STR-_9-941	RCS
M	1.35	BRUCELLA_ABORTUS_BIOVAR_1_STR-_9-941	RCS
Q	2.03	BRUCELLA_ABORTUS_BIOVAR_1_STR-_9-941	RCS
E	3.35	BRUCELLA_ABORTUS_BIOVAR_1_STR-_9-941	RCS
S	2.55	BRUCELLA_ABORTUS_BIOVAR_1_STR-_9-941	RCS
L	1.14	BRUCELLA_ABORTUS_BIOVAR_1_STR-_9-941	RCS
R	3.13	BRUCELLA_ABORTUS_BIOVAR_1_STR-_9-941	RCS
A	2.83	BRUCELLA_ABORTUS_BIOVAR_1_STR-_9-941	RCS
I	2.96	BRUCELLA_ABORTUS_BIOVAR_1_STR-_9-941	RCS
A	2.99	BRUCELLA_ABORTUS_BIOVAR_1_STR-_9-941	RCS
X	4.23	BRUCELLA_ABORTUS_BIOVAR_1_STR-_9-941	RCS
I	2.96	BRUCELLA_ABORTUS_BIOVAR_1_STR-_9-941	RCS
A	2.99	BRUCELLA_ABORTUS_BIOVAR_1_STR-_9-941	RCS
X	4.23	BRUCELLA_ABORTUS_BIOVAR_1_STR-_9-941	RCS
H	9.20	BRUCELLA_ABORTUS_BIOVAR_1_STR-_9-941	RCS
J	3.31	BRUCELLA_ABORTUS_BIOVAR_1_STR-_9-941	RCS
Y	3.89	BRUCELLA_ABORTUS_BIOVAR_1_STR-_9-941	RCS
G	3.84	BRUCELLA_ABORTUS_BIOVAR_1_STR-_9-941	RCS
W	2.51	BRUCELLA_ABORTUS_BIOVAR_1_STR-_9-941	RCS
G	5.41	BRUCELLA_ABORTUS_BIOVAR_1_STR-_9-941	RCS
V	2.28	BRUCELLA_ABORTUS_BIOVAR_1_STR-_9-941	RCS
T	-1.02	BRUCELLA_ABORTUS_BIOVAR_1_STR-_9-941	RCS
V	0.33	BRUCELLA_ABORTUS_BIOVAR_1_STR-_9-941	RCS
P	5.68	BRUCELLA_ABORTUS_BIOVAR_1_STR-_9-941	RCS
S	5.88	BRUCELLA_ABORTUS_BIOVAR_1_STR-_9-941	RCS
R	3.17	BRUCELLA_ABORTUS_BIOVAR_1_STR-_9-941	RCS
F	-0.83	BRUCELLA_ABORTUS_BIOVAR_1_STR-_9-941	RCS
A	2.35	BRUCELLA_ABORTUS_BIOVAR_1_STR-_9-941	RCS
N	0.92	BRUCELLA_ABORTUS_BIOVAR_1_STR-_9-941	RCS
K	-0.07	BRUCELLA_ABORTUS_BIOVAR_1_STR-_9-941	RCS
S	4.81	BRUCELLA_ABORTUS_BIOVAR_1_STR-_9-941	RCS
D	3.81	BRUCELLA_ABORTUS_BIOVAR_1_STR-_9-941	RCS
G	3.94	BRUCELLA_ABORTUS_BIOVAR_1_STR-_9-941	RCS
L	2.83	BRUCELLA_ABORTUS_BIOVAR_1_STR-_9-941	RCS
S	4.78	BRUCELLA_ABORTUS_BIOVAR_1_STR-_9-941	RCS
I	2.96	BRUCELLA_ABORTUS_BIOVAR_1_STR-_9-941	RCS
A	2.99	BRUCELLA_ABORTUS_BIOVAR_1_STR-_9-941	RCS
X	4.23	BRUCELLA_ABORTUS_BIOVAR_1_STR-_9-941	RCS
C	3.48	BRUCELLA_ABORTUS_BIOVAR_1_STR-_9-941	RCS
T	1.20	BRUCELLA_ABORTUS_BIOVAR_1_STR-_9-941	RCS
G	5.60	BRUCELLA_ABORTUS_BIOVAR_1_STR-_9-941	RCS
V	4.99	BRUCELLA_ABORTUS_BIOVAR_1_STR-_9-941	RCS
E	4.56	BRUCELLA_ABORTUS_BIOVAR_1_STR-_9-941	RCS
S	5.89	BRUCELLA_ABORTUS_BV-_2_STR-_86.8.59	RCS
L	1.15	BRUCELLA_ABORTUS_BV-_2_STR-_86.8.59	RCS
A	2.85	BRUCELLA_ABORTUS_BV-_2_STR-_86.8.59	RCS
R	3.14	BRUCELLA_ABORTUS_BV-_2_STR-_86.8.59	RCS
A	2.38	BRUCELLA_ABORTUS_BV-_2_STR-_86.8.59	RCS
P	6.40	BRUCELLA_ABORTUS_BV-_2_STR-_86.8.59	RCS
T	-0.39	BRUCELLA_ABORTUS_BV-_2_STR-_86.8.59	RCS
F	-0.82	BRUCELLA_ABORTUS_BV-_2_STR-_86.8.59	RCS
R	3.17	BRUCELLA_ABORTUS_BV-_2_STR-_86.8.59	RCS
Q	1.45	BRUCELLA_ABORTUS_BV-_2_STR-_86.8.59	RCS
P	5.13	BRUCELLA_ABORTUS_BV-_2_STR-_86.8.59	RCS
R	4.22	BRUCELLA_ABORTUS_BV-_2_STR-_86.8.59	RCS
D	3.81	BRUCELLA_ABORTUS_BV-_2_STR-_86.8.59	RCS
L	3.11	BRUCELLA_ABORTUS_BV-_2_STR-_86.8.59	RCS
V	0.34	BRUCELLA_ABORTUS_BV-_2_STR-_86.8.59	RCS
P	5.69	BRUCELLA_ABORTUS_BV-_2_STR-_86.8.59	RCS
R	3.23	BRUCELLA_ABORTUS_BV-_2_STR-_86.8.59	RCS
G	5.42	BRUCELLA_ABORTUS_BV-_2_STR-_86.8.59	RCS
V	2.30	BRUCELLA_ABORTUS_BV-_2_STR-_86.8.59	RCS
T	-1.01	BRUCELLA_ABORTUS_BV-_2_STR-_86.8.59	RCS
L	-0.17	BRUCELLA_ABORTUS_BV-_2_STR-_86.8.59	RCS
L	-0.01	BRUCELLA_ABORTUS_BV-_2_STR-_86.8.59	RCS
L	0.04	BRUCELLA_ABORTUS_BV-_2_STR-_86.8.59	RCS
W	2.52	BRUCELLA_ABORTUS_BV-_2_STR-_86.8.59	RCS
E	3.03	BRUCELLA_ABORTUS_BV-_2_STR-_86.8.59	RCS
Y	3.90	BRUCELLA_ABORTUS_BV-_2_STR-_86.8.59	RCS
G	3.85	BRUCELLA_ABORTUS_BV-_2_STR-_86.8.59	RCS
K	2.51	BRUCELLA_ABORTUS_BV-_2_STR-_86.8.59	RCS
J	3.32	BRUCELLA_ABORTUS_BV-_2_STR-_86.8.59	RCS
M	1.35	BRUCELLA_ABORTUS_BV-_2_STR-_86.8.59	RCS
Q	2.04	BRUCELLA_ABORTUS_BV-_2_STR-_86.8.59	RCS
H	9.21	BRUCELLA_ABORTUS_BV-_2_STR-_86.8.59	RCS
I	2.98	BRUCELLA_ABORTUS_BV-_2_STR-_86.8.59	RCS
A	3.01	BRUCELLA_ABORTUS_BV-_2_STR-_86.8.59	RCS
X	4.26	BRUCELLA_ABORTUS_BV-_2_STR-_86.8.59	RCS
E	3.35	BRUCELLA_ABORTUS_BV-_2_STR-_86.8.59	RCS
S	2.56	BRUCELLA_ABORTUS_BV-_2_STR-_86.8.59	RCS
V	5.01	BRUCELLA_ABORTUS_BV-_2_STR-_86.8.59	RCS
G	5.60	BRUCELLA_ABORTUS_BV-_2_STR-_86.8.59	RCS
T	1.22	BRUCELLA_ABORTUS_BV-_2_STR-_86.8.59	RCS
N	0.94	BRUCELLA_ABORTUS_BV-_2_STR-_86.8.59	RCS
K	-0.06	BRUCELLA_ABORTUS_BV-_2_STR-_86.8.59	RCS
C	3.49	BRUCELLA_ABORTUS_BV-_2_STR-_86.8.59	RCS
S	4.82	BRUCELLA_ABORTUS_BV-_2_STR-_86.8.59	RCS
D	3.81	BRUCELLA_ABORTUS_BV-_2_STR-_86.8.59	RCS
G	3.94	BRUCELLA_ABORTUS_BV-_2_STR-_86.8.59	RCS
L	2.84	BRUCELLA_ABORTUS_BV-_2_STR-_86.8.59	RCS
S	4.79	BRUCELLA_ABORTUS_BV-_2_STR-_86.8.59	RCS
E	4.56	BRUCELLA_ABORTUS_BV-_2_STR-_86.8.59	RCS
R	3.18	BRUCELLA_ABORTUS_BV-_3_STR-_TULYA	RCS
Q	1.45	BRUCELLA_ABORTUS_BV-_3_STR-_TULYA	RCS
P	5.14	BRUCELLA_ABORTUS_BV-_3_STR-_TULYA	RCS
R	4.22	BRUCELLA_ABORTUS_BV-_3_STR-_TULYA	RCS
D	3.82	BRUCELLA_ABORTUS_BV-_3_STR-_TULYA	RCS
V	0.34	BRUCELLA_ABORTUS_BV-_3_STR-_TULYA	RCS
P	5.69	BRUCELLA_ABORTUS_BV-_3_STR-_TULYA	RCS
L	3.11	BRUCELLA_ABORTUS_BV-_3_STR-_TULYA	RCS
R	3.24	BRUCELLA_ABORTUS_BV-_3_STR-_TULYA	RCS
G	5.43	BRUCELLA_ABORTUS_BV-_3_STR-_TULYA	RCS
V	2.30	BRUCELLA_ABORTUS_BV-_3_STR-_TULYA	RCS
T	-1.00	BRUCELLA_ABORTUS_BV-_3_STR-_TULYA	RCS
L	-0.16	BRUCELLA_ABORTUS_BV-_3_STR-_TULYA	RCS
L	-0.01	BRUCELLA_ABORTUS_BV-_3_STR-_TULYA	RCS
S	5.89	BRUCELLA_ABORTUS_BV-_3_STR-_TULYA	RCS
L	0.05	BRUCELLA_ABORTUS_BV-_3_STR-_TULYA	RCS
W	2.52	BRUCELLA_ABORTUS_BV-_3_STR-_TULYA	RCS
E	2.22	BRUCELLA_ABORTUS_BV-_3_STR-_TULYA	RCS
K	2.52	BRUCELLA_ABORTUS_BV-_3_STR-_TULYA	RCS
J	3.33	BRUCELLA_ABORTUS_BV-_3_STR-_TULYA	RCS
Y	3.91	BRUCELLA_ABORTUS_BV-_3_STR-_TULYA	RCS
G	3.85	BRUCELLA_ABORTUS_BV-_3_STR-_TULYA	RCS
M	1.36	BRUCELLA_ABORTUS_BV-_3_STR-_TULYA	RCS
Q	2.05	BRUCELLA_ABORTUS_BV-_3_STR-_TULYA	RCS
H	9.21	BRUCELLA_ABORTUS_BV-_3_STR-_TULYA	RCS
I	2.98	BRUCELLA_ABORTUS_BV-_3_STR-_TULYA	RCS
A	3.01	BRUCELLA_ABORTUS_BV-_3_STR-_TULYA	RCS
E	3.37	BRUCELLA_ABORTUS_BV-_3_STR-_TULYA	RCS
S	2.56	BRUCELLA_ABORTUS_BV-_3_STR-_TULYA	RCS
L	1.15	BRUCELLA_ABORTUS_BV-_3_STR-_TULYA	RCS
A	2.85	BRUCELLA_ABORTUS_BV-_3_STR-_TULYA	RCS
R	3.14	BRUCELLA_ABORTUS_BV-_3_STR-_TULYA	RCS
A	2.38	BRUCELLA_ABORTUS_BV-_3_STR-_TULYA	RCS
P	6.40	BRUCELLA_ABORTUS_BV-_3_STR-_TULYA	RCS
T	-0.39	BRUCELLA_ABORTUS_BV-_3_STR-_TULYA	RCS
F	-0.82	BRUCELLA_ABORTUS_BV-_3_STR-_TULYA	RCS
V	5.01	BRUCELLA_ABORTUS_BV-_3_STR-_TULYA	RCS
D	3.82	BRUCELLA_ABORTUS_BV-_3_STR-_TULYA	RCS
C	3.50	BRUCELLA_ABORTUS_BV-_3_STR-_TULYA	RCS
N	0.94	BRUCELLA_ABORTUS_BV-_3_STR-_TULYA	RCS
K	-0.06	BRUCELLA_ABORTUS_BV-_3_STR-_TULYA	RCS
S	4.82	BRUCELLA_ABORTUS_BV-_3_STR-_TULYA	RCS
T	1.22	BRUCELLA_ABORTUS_BV-_3_STR-_TULYA	RCS
G	5.61	BRUCELLA_ABORTUS_BV-_3_STR-_TULYA	RCS
G	3.94	BRUCELLA_ABORTUS_BV-_3_STR-_TULYA	RCS
L	2.84	BRUCELLA_ABORTUS_BV-_3_STR-_TULYA	RCS
S	4.80	BRUCELLA_ABORTUS_BV-_3_STR-_TULYA	RCS
R	3.17	BRUCELLA_ABORTUS_BV-_4_STR-_292	RCS
Q	1.45	BRUCELLA_ABORTUS_BV-_4_STR-_292	RCS
P	5.13	BRUCELLA_ABORTUS_BV-_4_STR-_292	RCS
R	4.22	BRUCELLA_ABORTUS_BV-_4_STR-_292	RCS
P	5.69	BRUCELLA_ABORTUS_BV-_4_STR-_292	RCS
D	3.81	BRUCELLA_ABORTUS_BV-_4_STR-_292	RCS
V	0.34	BRUCELLA_ABORTUS_BV-_4_STR-_292	RCS
L	3.11	BRUCELLA_ABORTUS_BV-_4_STR-_292	RCS
R	3.23	BRUCELLA_ABORTUS_BV-_4_STR-_292	RCS
G	5.42	BRUCELLA_ABORTUS_BV-_4_STR-_292	RCS
V	2.30	BRUCELLA_ABORTUS_BV-_4_STR-_292	RCS
T	-1.01	BRUCELLA_ABORTUS_BV-_4_STR-_292	RCS
L	-0.17	BRUCELLA_ABORTUS_BV-_4_STR-_292	RCS
L	-0.01	BRUCELLA_ABORTUS_BV-_4_STR-_292	RCS
S	5.89	BRUCELLA_ABORTUS_BV-_4_STR-_292	RCS
L	0.04	BRUCELLA_ABORTUS_BV-_4_STR-_292	RCS
W	2.52	BRUCELLA_ABORTUS_BV-_4_STR-_292	RCS
E	3.03	BRUCELLA_ABORTUS_BV-_4_STR-_292	RCS
K	2.51	BRUCELLA_ABORTUS_BV-_4_STR-_292	RCS
M	1.35	BRUCELLA_ABORTUS_BV-_4_STR-_292	RCS
Q	2.04	BRUCELLA_ABORTUS_BV-_4_STR-_292	RCS
H	9.21	BRUCELLA_ABORTUS_BV-_4_STR-_292	RCS
J	3.32	BRUCELLA_ABORTUS_BV-_4_STR-_292	RCS
Y	3.90	BRUCELLA_ABORTUS_BV-_4_STR-_292	RCS
G	3.85	BRUCELLA_ABORTUS_BV-_4_STR-_292	RCS
I	2.98	BRUCELLA_ABORTUS_BV-_4_STR-_292	RCS
A	3.01	BRUCELLA_ABORTUS_BV-_4_STR-_292	RCS
X	4.26	BRUCELLA_ABORTUS_BV-_4_STR-_292	RCS
E	3.35	BRUCELLA_ABORTUS_BV-_4_STR-_292	RCS
S	2.56	BRUCELLA_ABORTUS_BV-_4_STR-_292	RCS
L	1.15	BRUCELLA_ABORTUS_BV-_4_STR-_292	RCS
A	2.85	BRUCELLA_ABORTUS_BV-_4_STR-_292	RCS
R	3.14	BRUCELLA_ABORTUS_BV-_4_STR-_292	RCS
A	2.38	BRUCELLA_ABORTUS_BV-_4_STR-_292	RCS
P	6.40	BRUCELLA_ABORTUS_BV-_4_STR-_292	RCS
T	-0.39	BRUCELLA_ABORTUS_BV-_4_STR-_292	RCS
F	-0.82	BRUCELLA_ABORTUS_BV-_4_STR-_292	RCS
V	5.01	BRUCELLA_ABORTUS_BV-_4_STR-_292	RCS
G	5.60	BRUCELLA_ABORTUS_BV-_4_STR-_292	RCS
T	1.22	BRUCELLA_ABORTUS_BV-_4_STR-_292	RCS
N	0.94	BRUCELLA_ABORTUS_BV-_4_STR-_292	RCS
C	3.49	BRUCELLA_ABORTUS_BV-_4_STR-_292	RCS
K	-0.06	BRUCELLA_ABORTUS_BV-_4_STR-_292	RCS
S	4.82	BRUCELLA_ABORTUS_BV-_4_STR-_292	RCS
D	3.81	BRUCELLA_ABORTUS_BV-_4_STR-_292	RCS
G	3.94	BRUCELLA_ABORTUS_BV-_4_STR-_292	RCS
L	2.84	BRUCELLA_ABORTUS_BV-_4_STR-_292	RCS
S	4.79	BRUCELLA_ABORTUS_BV-_4_STR-_292	RCS
E	4.56	BRUCELLA_ABORTUS_BV-_4_STR-_292	RCS
S	5.89	BRUCELLA_ABORTUS_BV-_6_STR-_870	RCS
R	3.17	BRUCELLA_ABORTUS_BV-_6_STR-_870	RCS
Q	1.45	BRUCELLA_ABORTUS_BV-_6_STR-_870	RCS
P	5.13	BRUCELLA_ABORTUS_BV-_6_STR-_870	RCS
R	4.22	BRUCELLA_ABORTUS_BV-_6_STR-_870	RCS
D	3.82	BRUCELLA_ABORTUS_BV-_6_STR-_870	RCS
L	3.11	BRUCELLA_ABORTUS_BV-_6_STR-_870	RCS
V	0.34	BRUCELLA_ABORTUS_BV-_6_STR-_870	RCS
P	5.69	BRUCELLA_ABORTUS_BV-_6_STR-_870	RCS
R	3.23	BRUCELLA_ABORTUS_BV-_6_STR-_870	RCS
G	5.75	BRUCELLA_ABORTUS_BV-_6_STR-_870	RCS
V	2.30	BRUCELLA_ABORTUS_BV-_6_STR-_870	RCS
T	-1.01	BRUCELLA_ABORTUS_BV-_6_STR-_870	RCS
L	-0.16	BRUCELLA_ABORTUS_BV-_6_STR-_870	RCS
L	-0.01	BRUCELLA_ABORTUS_BV-_6_STR-_870	RCS
L	0.04	BRUCELLA_ABORTUS_BV-_6_STR-_870	RCS
W	2.52	BRUCELLA_ABORTUS_BV-_6_STR-_870	RCS
E	3.03	BRUCELLA_ABORTUS_BV-_6_STR-_870	RCS
K	2.51	BRUCELLA_ABORTUS_BV-_6_STR-_870	RCS
M	1.35	BRUCELLA_ABORTUS_BV-_6_STR-_870	RCS
J	3.32	BRUCELLA_ABORTUS_BV-_6_STR-_870	RCS
Y	3.90	BRUCELLA_ABORTUS_BV-_6_STR-_870	RCS
G	3.85	BRUCELLA_ABORTUS_BV-_6_STR-_870	RCS
Q	2.04	BRUCELLA_ABORTUS_BV-_6_STR-_870	RCS
H	9.21	BRUCELLA_ABORTUS_BV-_6_STR-_870	RCS
I	2.98	BRUCELLA_ABORTUS_BV-_6_STR-_870	RCS
A	3.01	BRUCELLA_ABORTUS_BV-_6_STR-_870	RCS
X	4.26	BRUCELLA_ABORTUS_BV-_6_STR-_870	RCS
E	3.36	BRUCELLA_ABORTUS_BV-_6_STR-_870	RCS
S	2.56	BRUCELLA_ABORTUS_BV-_6_STR-_870	RCS
L	1.15	BRUCELLA_ABORTUS_BV-_6_STR-_870	RCS
A	2.85	BRUCELLA_ABORTUS_BV-_6_STR-_870	RCS
R	3.14	BRUCELLA_ABORTUS_BV-_6_STR-_870	RCS
A	2.38	BRUCELLA_ABORTUS_BV-_6_STR-_870	RCS
P	6.40	BRUCELLA_ABORTUS_BV-_6_STR-_870	RCS
T	-0.39	BRUCELLA_ABORTUS_BV-_6_STR-_870	RCS
F	-0.82	BRUCELLA_ABORTUS_BV-_6_STR-_870	RCS
G	3.94	BRUCELLA_ABORTUS_BV-_6_STR-_870	RCS
L	2.84	BRUCELLA_ABORTUS_BV-_6_STR-_870	RCS
S	4.79	BRUCELLA_ABORTUS_BV-_6_STR-_870	RCS
G	5.60	BRUCELLA_ABORTUS_BV-_6_STR-_870	RCS
T	1.22	BRUCELLA_ABORTUS_BV-_6_STR-_870	RCS
N	0.94	BRUCELLA_ABORTUS_BV-_6_STR-_870	RCS
C	3.49	BRUCELLA_ABORTUS_BV-_6_STR-_870	RCS
K	-0.06	BRUCELLA_ABORTUS_BV-_6_STR-_870	RCS
S	4.82	BRUCELLA_ABORTUS_BV-_6_STR-_870	RCS
D	3.82	BRUCELLA_ABORTUS_BV-_6_STR-_870	RCS
V	5.01	BRUCELLA_ABORTUS_BV-_6_STR-_870	RCS
E	4.56	BRUCELLA_ABORTUS_BV-_6_STR-_870	RCS
L	2.84	BRUCELLA_ABORTUS_BV-_9_STR-_C68	RCS
S	4.79	BRUCELLA_ABORTUS_BV-_9_STR-_C68	RCS
G	3.94	BRUCELLA_ABORTUS_BV-_9_STR-_C68	RCS
G	5.60	BRUCELLA_ABORTUS_BV-_9_STR-_C68	RCS
T	1.22	BRUCELLA_ABORTUS_BV-_9_STR-_C68	RCS
N	0.94	BRUCELLA_ABORTUS_BV-_9_STR-_C68	RCS
K	-0.06	BRUCELLA_ABORTUS_BV-_9_STR-_C68	RCS
S	4.82	BRUCELLA_ABORTUS_BV-_9_STR-_C68	RCS
C	3.49	BRUCELLA_ABORTUS_BV-_9_STR-_C68	RCS
D	3.82	BRUCELLA_ABORTUS_BV-_9_STR-_C68	RCS
V	5.01	BRUCELLA_ABORTUS_BV-_9_STR-_C68	RCS
S	5.89	BRUCELLA_ABORTUS_BV-_9_STR-_C68	RCS
R	3.17	BRUCELLA_ABORTUS_BV-_9_STR-_C68	RCS
Q	1.45	BRUCELLA_ABORTUS_BV-_9_STR-_C68	RCS
P	5.13	BRUCELLA_ABORTUS_BV-_9_STR-_C68	RCS
R	4.22	BRUCELLA_ABORTUS_BV-_9_STR-_C68	RCS
P	5.69	BRUCELLA_ABORTUS_BV-_9_STR-_C68	RCS
D	3.82	BRUCELLA_ABORTUS_BV-_9_STR-_C68	RCS
L	3.11	BRUCELLA_ABORTUS_BV-_9_STR-_C68	RCS
V	0.34	BRUCELLA_ABORTUS_BV-_9_STR-_C68	RCS
R	3.23	BRUCELLA_ABORTUS_BV-_9_STR-_C68	RCS
G	5.75	BRUCELLA_ABORTUS_BV-_9_STR-_C68	RCS
V	2.30	BRUCELLA_ABORTUS_BV-_9_STR-_C68	RCS
T	-1.01	BRUCELLA_ABORTUS_BV-_9_STR-_C68	RCS
L	-0.16	BRUCELLA_ABORTUS_BV-_9_STR-_C68	RCS
L	-0.01	BRUCELLA_ABORTUS_BV-_9_STR-_C68	RCS
L	0.04	BRUCELLA_ABORTUS_BV-_9_STR-_C68	RCS
W	2.52	BRUCELLA_ABORTUS_BV-_9_STR-_C68	RCS
E	3.03	BRUCELLA_ABORTUS_BV-_9_STR-_C68	RCS
K	2.51	BRUCELLA_ABORTUS_BV-_9_STR-_C68	RCS
Y	3.90	BRUCELLA_ABORTUS_BV-_9_STR-_C68	RCS
G	3.85	BRUCELLA_ABORTUS_BV-_9_STR-_C68	RCS
J	3.32	BRUCELLA_ABORTUS_BV-_9_STR-_C68	RCS
M	1.35	BRUCELLA_ABORTUS_BV-_9_STR-_C68	RCS
Q	2.04	BRUCELLA_ABORTUS_BV-_9_STR-_C68	RCS
H	9.21	BRUCELLA_ABORTUS_BV-_9_STR-_C68	RCS
E	3.36	BRUCELLA_ABORTUS_BV-_9_STR-_C68	RCS
S	2.56	BRUCELLA_ABORTUS_BV-_9_STR-_C68	RCS
I	2.98	BRUCELLA_ABORTUS_BV-_9_STR-_C68	RCS
A	3.01	BRUCELLA_ABORTUS_BV-_9_STR-_C68	RCS
X	4.26	BRUCELLA_ABORTUS_BV-_9_STR-_C68	RCS
L	1.15	BRUCELLA_ABORTUS_BV-_9_STR-_C68	RCS
A	2.85	BRUCELLA_ABORTUS_BV-_9_STR-_C68	RCS
R	3.14	BRUCELLA_ABORTUS_BV-_9_STR-_C68	RCS
A	2.38	BRUCELLA_ABORTUS_BV-_9_STR-_C68	RCS
P	6.40	BRUCELLA_ABORTUS_BV-_9_STR-_C68	RCS
T	-0.39	BRUCELLA_ABORTUS_BV-_9_STR-_C68	RCS
F	-0.82	BRUCELLA_ABORTUS_BV-_9_STR-_C68	RCS
E	4.56	BRUCELLA_ABORTUS_BV-_9_STR-_C68	RCS
P	6.39	BRUCELLA_ABORTUS_S19	RCS
T	-0.41	BRUCELLA_ABORTUS_S19	RCS
Q	1.44	BRUCELLA_ABORTUS_S19	RCS
P	5.13	BRUCELLA_ABORTUS_S19	RCS
R	4.21	BRUCELLA_ABORTUS_S19	RCS
D	3.81	BRUCELLA_ABORTUS_S19	RCS
L	3.11	BRUCELLA_ABORTUS_S19	RCS
R	3.22	BRUCELLA_ABORTUS_S19	RCS
L	-0.17	BRUCELLA_ABORTUS_S19	RCS
L	-0.02	BRUCELLA_ABORTUS_S19	RCS
L	0.04	BRUCELLA_ABORTUS_S19	RCS
E	3.02	BRUCELLA_ABORTUS_S19	RCS
K	2.50	BRUCELLA_ABORTUS_S19	RCS
M	1.35	BRUCELLA_ABORTUS_S19	RCS
Q	2.03	BRUCELLA_ABORTUS_S19	RCS
E	3.35	BRUCELLA_ABORTUS_S19	RCS
S	2.55	BRUCELLA_ABORTUS_S19	RCS
L	1.14	BRUCELLA_ABORTUS_S19	RCS
R	3.13	BRUCELLA_ABORTUS_S19	RCS
A	2.83	BRUCELLA_ABORTUS_S19	RCS
I	2.96	BRUCELLA_ABORTUS_S19	RCS
A	2.99	BRUCELLA_ABORTUS_S19	RCS
X	4.23	BRUCELLA_ABORTUS_S19	RCS
I	2.96	BRUCELLA_ABORTUS_S19	RCS
A	2.99	BRUCELLA_ABORTUS_S19	RCS
X	4.23	BRUCELLA_ABORTUS_S19	RCS
H	9.20	BRUCELLA_ABORTUS_S19	RCS
J	3.31	BRUCELLA_ABORTUS_S19	RCS
Y	3.89	BRUCELLA_ABORTUS_S19	RCS
G	3.84	BRUCELLA_ABORTUS_S19	RCS
W	2.51	BRUCELLA_ABORTUS_S19	RCS
G	5.41	BRUCELLA_ABORTUS_S19	RCS
V	2.28	BRUCELLA_ABORTUS_S19	RCS
T	-1.02	BRUCELLA_ABORTUS_S19	RCS
V	0.33	BRUCELLA_ABORTUS_S19	RCS
P	5.68	BRUCELLA_ABORTUS_S19	RCS
S	5.88	BRUCELLA_ABORTUS_S19	RCS
R	3.17	BRUCELLA_ABORTUS_S19	RCS
F	-0.83	BRUCELLA_ABORTUS_S19	RCS
A	2.35	BRUCELLA_ABORTUS_S19	RCS
N	0.92	BRUCELLA_ABORTUS_S19	RCS
K	-0.07	BRUCELLA_ABORTUS_S19	RCS
S	4.81	BRUCELLA_ABORTUS_S19	RCS
D	3.81	BRUCELLA_ABORTUS_S19	RCS
G	3.94	BRUCELLA_ABORTUS_S19	RCS
L	2.83	BRUCELLA_ABORTUS_S19	RCS
S	4.78	BRUCELLA_ABORTUS_S19	RCS
I	2.96	BRUCELLA_ABORTUS_S19	RCS
A	2.99	BRUCELLA_ABORTUS_S19	RCS
X	4.23	BRUCELLA_ABORTUS_S19	RCS
C	3.48	BRUCELLA_ABORTUS_S19	RCS
T	1.20	BRUCELLA_ABORTUS_S19	RCS
G	5.60	BRUCELLA_ABORTUS_S19	RCS
V	4.99	BRUCELLA_ABORTUS_S19	RCS
E	4.56	BRUCELLA_ABORTUS_S19	RCS
P	6.39	BRUCELLA_ABORTUS_STR-_2308_A	RCS
T	-0.40	BRUCELLA_ABORTUS_STR-_2308_A	RCS
Q	1.44	BRUCELLA_ABORTUS_STR-_2308_A	RCS
P	5.13	BRUCELLA_ABORTUS_STR-_2308_A	RCS
R	4.21	BRUCELLA_ABORTUS_STR-_2308_A	RCS
D	3.81	BRUCELLA_ABORTUS_STR-_2308_A	RCS
L	3.11	BRUCELLA_ABORTUS_STR-_2308_A	RCS
R	3.22	BRUCELLA_ABORTUS_STR-_2308_A	RCS
L	-0.17	BRUCELLA_ABORTUS_STR-_2308_A	RCS
L	-0.02	BRUCELLA_ABORTUS_STR-_2308_A	RCS
G	5.41	BRUCELLA_ABORTUS_STR-_2308_A	RCS
V	2.29	BRUCELLA_ABORTUS_STR-_2308_A	RCS
T	-1.01	BRUCELLA_ABORTUS_STR-_2308_A	RCS
V	0.34	BRUCELLA_ABORTUS_STR-_2308_A	RCS
P	5.68	BRUCELLA_ABORTUS_STR-_2308_A	RCS
S	5.89	BRUCELLA_ABORTUS_STR-_2308_A	RCS
R	3.17	BRUCELLA_ABORTUS_STR-_2308_A	RCS
F	-0.83	BRUCELLA_ABORTUS_STR-_2308_A	RCS
A	2.37	BRUCELLA_ABORTUS_STR-_2308_A	RCS
L	0.04	BRUCELLA_ABORTUS_STR-_2308_A	RCS
E	3.03	BRUCELLA_ABORTUS_STR-_2308_A	RCS
K	2.51	BRUCELLA_ABORTUS_STR-_2308_A	RCS
M	1.35	BRUCELLA_ABORTUS_STR-_2308_A	RCS
Q	2.03	BRUCELLA_ABORTUS_STR-_2308_A	RCS
X	4.23	BRUCELLA_ABORTUS_STR-_2308_A	RCS
H	9.20	BRUCELLA_ABORTUS_STR-_2308_A	RCS
J	3.32	BRUCELLA_ABORTUS_STR-_2308_A	RCS
Y	3.89	BRUCELLA_ABORTUS_STR-_2308_A	RCS
G	3.84	BRUCELLA_ABORTUS_STR-_2308_A	RCS
W	2.51	BRUCELLA_ABORTUS_STR-_2308_A	RCS
E	3.35	BRUCELLA_ABORTUS_STR-_2308_A	RCS
I	2.97	BRUCELLA_ABORTUS_STR-_2308_A	RCS
A	3.01	BRUCELLA_ABORTUS_STR-_2308_A	RCS
S	2.55	BRUCELLA_ABORTUS_STR-_2308_A	RCS
X	4.23	BRUCELLA_ABORTUS_STR-_2308_A	RCS
L	1.15	BRUCELLA_ABORTUS_STR-_2308_A	RCS
R	3.13	BRUCELLA_ABORTUS_STR-_2308_A	RCS
A	2.84	BRUCELLA_ABORTUS_STR-_2308_A	RCS
N	0.93	BRUCELLA_ABORTUS_STR-_2308_A	RCS
K	-0.07	BRUCELLA_ABORTUS_STR-_2308_A	RCS
S	4.81	BRUCELLA_ABORTUS_STR-_2308_A	RCS
D	3.81	BRUCELLA_ABORTUS_STR-_2308_A	RCS
G	3.94	BRUCELLA_ABORTUS_STR-_2308_A	RCS
L	2.83	BRUCELLA_ABORTUS_STR-_2308_A	RCS
S	4.79	BRUCELLA_ABORTUS_STR-_2308_A	RCS
X	4.23	BRUCELLA_ABORTUS_STR-_2308_A	RCS
C	3.49	BRUCELLA_ABORTUS_STR-_2308_A	RCS
T	1.21	BRUCELLA_ABORTUS_STR-_2308_A	RCS
G	5.60	BRUCELLA_ABORTUS_STR-_2308_A	RCS
V	5.00	BRUCELLA_ABORTUS_STR-_2308_A	RCS
E	4.56	BRUCELLA_ABORTUS_STR-_2308_A	RCS
P	6.39	BRUCELLA_CANIS_ATCC_23365	RCS
T	-0.41	BRUCELLA_CANIS_ATCC_23365	RCS
Q	1.44	BRUCELLA_CANIS_ATCC_23365	RCS
P	5.12	BRUCELLA_CANIS_ATCC_23365	RCS
R	4.21	BRUCELLA_CANIS_ATCC_23365	RCS
D	3.81	BRUCELLA_CANIS_ATCC_23365	RCS
L	3.11	BRUCELLA_CANIS_ATCC_23365	RCS
R	3.21	BRUCELLA_CANIS_ATCC_23365	RCS
L	-0.17	BRUCELLA_CANIS_ATCC_23365	RCS
L	0.03	BRUCELLA_CANIS_ATCC_23365	RCS
L	0.03	BRUCELLA_CANIS_ATCC_23365	RCS
E	2.20	BRUCELLA_CANIS_ATCC_23365	RCS
E	2.20	BRUCELLA_CANIS_ATCC_23365	RCS
K	2.50	BRUCELLA_CANIS_ATCC_23365	RCS
M	1.35	BRUCELLA_CANIS_ATCC_23365	RCS
Q	2.03	BRUCELLA_CANIS_ATCC_23365	RCS
E	3.35	BRUCELLA_CANIS_ATCC_23365	RCS
S	2.55	BRUCELLA_CANIS_ATCC_23365	RCS
L	1.14	BRUCELLA_CANIS_ATCC_23365	RCS
R	3.12	BRUCELLA_CANIS_ATCC_23365	RCS
A	2.61	BRUCELLA_CANIS_ATCC_23365	RCS
I	2.96	BRUCELLA_CANIS_ATCC_23365	RCS
A	2.99	BRUCELLA_CANIS_ATCC_23365	RCS
X	4.22	BRUCELLA_CANIS_ATCC_23365	RCS
I	2.96	BRUCELLA_CANIS_ATCC_23365	RCS
A	2.99	BRUCELLA_CANIS_ATCC_23365	RCS
X	4.22	BRUCELLA_CANIS_ATCC_23365	RCS
H	9.20	BRUCELLA_CANIS_ATCC_23365	RCS
J	3.31	BRUCELLA_CANIS_ATCC_23365	RCS
Y	3.89	BRUCELLA_CANIS_ATCC_23365	RCS
G	3.84	BRUCELLA_CANIS_ATCC_23365	RCS
W	2.51	BRUCELLA_CANIS_ATCC_23365	RCS
G	5.41	BRUCELLA_CANIS_ATCC_23365	RCS
V	2.28	BRUCELLA_CANIS_ATCC_23365	RCS
T	-1.02	BRUCELLA_CANIS_ATCC_23365	RCS
V	0.33	BRUCELLA_CANIS_ATCC_23365	RCS
P	5.68	BRUCELLA_CANIS_ATCC_23365	RCS
S	5.88	BRUCELLA_CANIS_ATCC_23365	RCS
R	3.16	BRUCELLA_CANIS_ATCC_23365	RCS
F	-0.83	BRUCELLA_CANIS_ATCC_23365	RCS
A	2.35	BRUCELLA_CANIS_ATCC_23365	RCS
C	3.48	BRUCELLA_CANIS_ATCC_23365	RCS
T	1.20	BRUCELLA_CANIS_ATCC_23365	RCS
G	3.94	BRUCELLA_CANIS_ATCC_23365	RCS
G	3.94	BRUCELLA_CANIS_ATCC_23365	RCS
L	2.83	BRUCELLA_CANIS_ATCC_23365	RCS
S	4.78	BRUCELLA_CANIS_ATCC_23365	RCS
I	2.96	BRUCELLA_CANIS_ATCC_23365	RCS
A	2.99	BRUCELLA_CANIS_ATCC_23365	RCS
X	4.22	BRUCELLA_CANIS_ATCC_23365	RCS
N	0.92	BRUCELLA_CANIS_ATCC_23365	RCS
K	-0.07	BRUCELLA_CANIS_ATCC_23365	RCS
S	4.81	BRUCELLA_CANIS_ATCC_23365	RCS
D	3.81	BRUCELLA_CANIS_ATCC_23365	RCS
V	4.99	BRUCELLA_CANIS_ATCC_23365	RCS
V	5.00	BRUCELLA_CETI_B1.94	RCS
D	3.82	BRUCELLA_CETI_B1.94	RCS
S	4.82	BRUCELLA_CETI_B1.94	RCS
C	3.50	BRUCELLA_CETI_B1.94	RCS
N	0.94	BRUCELLA_CETI_B1.94	RCS
K	-0.06	BRUCELLA_CETI_B1.94	RCS
T	1.22	BRUCELLA_CETI_B1.94	RCS
G	3.94	BRUCELLA_CETI_B1.94	RCS
G	3.94	BRUCELLA_CETI_B1.94	RCS
L	2.84	BRUCELLA_CETI_B1.94	RCS
S	4.79	BRUCELLA_CETI_B1.94	RCS
L	1.15	BRUCELLA_CETI_B1.94	RCS
A	2.63	BRUCELLA_CETI_B1.94	RCS
R	3.14	BRUCELLA_CETI_B1.94	RCS
A	2.38	BRUCELLA_CETI_B1.94	RCS
P	6.40	BRUCELLA_CETI_B1.94	RCS
T	-0.40	BRUCELLA_CETI_B1.94	RCS
F	-0.82	BRUCELLA_CETI_B1.94	RCS
R	3.17	BRUCELLA_CETI_B1.94	RCS
Q	1.45	BRUCELLA_CETI_B1.94	RCS
P	5.13	BRUCELLA_CETI_B1.94	RCS
R	4.22	BRUCELLA_CETI_B1.94	RCS
P	5.69	BRUCELLA_CETI_B1.94	RCS
D	3.82	BRUCELLA_CETI_B1.94	RCS
V	0.34	BRUCELLA_CETI_B1.94	RCS
L	3.11	BRUCELLA_CETI_B1.94	RCS
R	3.23	BRUCELLA_CETI_B1.94	RCS
G	5.42	BRUCELLA_CETI_B1.94	RCS
V	2.29	BRUCELLA_CETI_B1.94	RCS
T	-1.01	BRUCELLA_CETI_B1.94	RCS
L	-0.16	BRUCELLA_CETI_B1.94	RCS
L	0.04	BRUCELLA_CETI_B1.94	RCS
L	0.04	BRUCELLA_CETI_B1.94	RCS
W	2.52	BRUCELLA_CETI_B1.94	RCS
Y	3.90	BRUCELLA_CETI_B1.94	RCS
G	3.85	BRUCELLA_CETI_B1.94	RCS
E	2.22	BRUCELLA_CETI_B1.94	RCS
K	2.51	BRUCELLA_CETI_B1.94	RCS
J	3.32	BRUCELLA_CETI_B1.94	RCS
M	1.36	BRUCELLA_CETI_B1.94	RCS
H	9.21	BRUCELLA_CETI_B1.94	RCS
Q	2.05	BRUCELLA_CETI_B1.94	RCS
S	5.89	BRUCELLA_CETI_B1.94	RCS
E	3.36	BRUCELLA_CETI_B1.94	RCS
S	2.56	BRUCELLA_CETI_B1.94	RCS
I	2.98	BRUCELLA_CETI_B1.94	RCS
A	3.01	BRUCELLA_CETI_B1.94	RCS
X	4.26	BRUCELLA_CETI_B1.94	RCS
V	5.00	BRUCELLA_CETI_M13.05.1	RCS
D	3.81	BRUCELLA_CETI_M13.05.1	RCS
S	4.82	BRUCELLA_CETI_M13.05.1	RCS
C	3.49	BRUCELLA_CETI_M13.05.1	RCS
N	0.94	BRUCELLA_CETI_M13.05.1	RCS
K	-0.07	BRUCELLA_CETI_M13.05.1	RCS
T	1.22	BRUCELLA_CETI_M13.05.1	RCS
G	3.94	BRUCELLA_CETI_M13.05.1	RCS
G	3.94	BRUCELLA_CETI_M13.05.1	RCS
L	2.84	BRUCELLA_CETI_M13.05.1	RCS
S	4.79	BRUCELLA_CETI_M13.05.1	RCS
L	1.15	BRUCELLA_CETI_M13.05.1	RCS
A	2.62	BRUCELLA_CETI_M13.05.1	RCS
R	3.13	BRUCELLA_CETI_M13.05.1	RCS
A	2.38	BRUCELLA_CETI_M13.05.1	RCS
P	6.39	BRUCELLA_CETI_M13.05.1	RCS
T	-0.40	BRUCELLA_CETI_M13.05.1	RCS
F	-0.82	BRUCELLA_CETI_M13.05.1	RCS
R	3.17	BRUCELLA_CETI_M13.05.1	RCS
Q	1.45	BRUCELLA_CETI_M13.05.1	RCS
L	-0.17	BRUCELLA_CETI_M13.05.1	RCS
L	0.04	BRUCELLA_CETI_M13.05.1	RCS
G	5.42	BRUCELLA_CETI_M13.05.1	RCS
V	2.29	BRUCELLA_CETI_M13.05.1	RCS
R	3.23	BRUCELLA_CETI_M13.05.1	RCS
T	-1.01	BRUCELLA_CETI_M13.05.1	RCS
L	3.11	BRUCELLA_CETI_M13.05.1	RCS
V	0.34	BRUCELLA_CETI_M13.05.1	RCS
D	3.81	BRUCELLA_CETI_M13.05.1	RCS
P	5.69	BRUCELLA_CETI_M13.05.1	RCS
P	5.13	BRUCELLA_CETI_M13.05.1	RCS
R	4.22	BRUCELLA_CETI_M13.05.1	RCS
S	5.89	BRUCELLA_CETI_M13.05.1	RCS
E	2.21	BRUCELLA_CETI_M13.05.1	RCS
E	1.43	BRUCELLA_CETI_M13.05.1	RCS
K	2.51	BRUCELLA_CETI_M13.05.1	RCS
J	3.32	BRUCELLA_CETI_M13.05.1	RCS
E	3.36	BRUCELLA_CETI_M13.05.1	RCS
S	2.56	BRUCELLA_CETI_M13.05.1	RCS
L	0.04	BRUCELLA_CETI_M13.05.1	RCS
W	2.52	BRUCELLA_CETI_M13.05.1	RCS
Y	3.90	BRUCELLA_CETI_M13.05.1	RCS
G	4.75	BRUCELLA_CETI_M13.05.1	RCS
M	1.35	BRUCELLA_CETI_M13.05.1	RCS
Q	2.04	BRUCELLA_CETI_M13.05.1	RCS
H	9.21	BRUCELLA_CETI_M13.05.1	RCS
I	2.98	BRUCELLA_CETI_M13.05.1	RCS
A	3.01	BRUCELLA_CETI_M13.05.1	RCS
X	4.26	BRUCELLA_CETI_M13.05.1	RCS
L	2.84	BRUCELLA_CETI_M490.95.1	RCS
S	4.79	BRUCELLA_CETI_M490.95.1	RCS
G	3.94	BRUCELLA_CETI_M490.95.1	RCS
G	3.94	BRUCELLA_CETI_M490.95.1	RCS
T	1.22	BRUCELLA_CETI_M490.95.1	RCS
N	0.94	BRUCELLA_CETI_M490.95.1	RCS
K	-0.06	BRUCELLA_CETI_M490.95.1	RCS
C	3.50	BRUCELLA_CETI_M490.95.1	RCS
S	4.82	BRUCELLA_CETI_M490.95.1	RCS
D	3.82	BRUCELLA_CETI_M490.95.1	RCS
V	5.00	BRUCELLA_CETI_M490.95.1	RCS
X	4.26	BRUCELLA_CETI_M490.95.1	RCS
S	5.89	BRUCELLA_CETI_M490.95.1	RCS
L	1.15	BRUCELLA_CETI_M490.95.1	RCS
A	2.63	BRUCELLA_CETI_M490.95.1	RCS
R	3.14	BRUCELLA_CETI_M490.95.1	RCS
A	2.38	BRUCELLA_CETI_M490.95.1	RCS
P	6.40	BRUCELLA_CETI_M490.95.1	RCS
T	-0.40	BRUCELLA_CETI_M490.95.1	RCS
F	-0.82	BRUCELLA_CETI_M490.95.1	RCS
R	3.17	BRUCELLA_CETI_M490.95.1	RCS
Q	1.45	BRUCELLA_CETI_M490.95.1	RCS
P	5.13	BRUCELLA_CETI_M490.95.1	RCS
R	4.22	BRUCELLA_CETI_M490.95.1	RCS
P	5.69	BRUCELLA_CETI_M490.95.1	RCS
D	3.82	BRUCELLA_CETI_M490.95.1	RCS
V	0.34	BRUCELLA_CETI_M490.95.1	RCS
L	3.11	BRUCELLA_CETI_M490.95.1	RCS
R	3.23	BRUCELLA_CETI_M490.95.1	RCS
G	5.42	BRUCELLA_CETI_M490.95.1	RCS
V	2.29	BRUCELLA_CETI_M490.95.1	RCS
T	-1.01	BRUCELLA_CETI_M490.95.1	RCS
L	-0.16	BRUCELLA_CETI_M490.95.1	RCS
L	0.04	BRUCELLA_CETI_M490.95.1	RCS
L	0.04	BRUCELLA_CETI_M490.95.1	RCS
W	2.52	BRUCELLA_CETI_M490.95.1	RCS
Y	3.90	BRUCELLA_CETI_M490.95.1	RCS
G	3.85	BRUCELLA_CETI_M490.95.1	RCS
E	2.22	BRUCELLA_CETI_M490.95.1	RCS
K	2.51	BRUCELLA_CETI_M490.95.1	RCS
J	3.32	BRUCELLA_CETI_M490.95.1	RCS
M	1.36	BRUCELLA_CETI_M490.95.1	RCS
H	9.21	BRUCELLA_CETI_M490.95.1	RCS
Q	2.05	BRUCELLA_CETI_M490.95.1	RCS
E	3.36	BRUCELLA_CETI_M490.95.1	RCS
S	2.56	BRUCELLA_CETI_M490.95.1	RCS
I	2.98	BRUCELLA_CETI_M490.95.1	RCS
A	3.01	BRUCELLA_CETI_M490.95.1	RCS
V	5.00	BRUCELLA_CETI_M644.93.1	RCS
D	3.81	BRUCELLA_CETI_M644.93.1	RCS
S	4.82	BRUCELLA_CETI_M644.93.1	RCS
C	3.49	BRUCELLA_CETI_M644.93.1	RCS
N	0.94	BRUCELLA_CETI_M644.93.1	RCS
K	-0.07	BRUCELLA_CETI_M644.93.1	RCS
T	1.22	BRUCELLA_CETI_M644.93.1	RCS
G	3.94	BRUCELLA_CETI_M644.93.1	RCS
G	3.94	BRUCELLA_CETI_M644.93.1	RCS
L	2.84	BRUCELLA_CETI_M644.93.1	RCS
S	4.79	BRUCELLA_CETI_M644.93.1	RCS
Q	1.45	BRUCELLA_CETI_M644.93.1	RCS
R	3.17	BRUCELLA_CETI_M644.93.1	RCS
F	-0.82	BRUCELLA_CETI_M644.93.1	RCS
T	-0.40	BRUCELLA_CETI_M644.93.1	RCS
P	6.39	BRUCELLA_CETI_M644.93.1	RCS
A	2.38	BRUCELLA_CETI_M644.93.1	RCS
R	3.13	BRUCELLA_CETI_M644.93.1	RCS
A	2.62	BRUCELLA_CETI_M644.93.1	RCS
L	1.15	BRUCELLA_CETI_M644.93.1	RCS
P	5.13	BRUCELLA_CETI_M644.93.1	RCS
R	4.22	BRUCELLA_CETI_M644.93.1	RCS
P	5.69	BRUCELLA_CETI_M644.93.1	RCS
D	3.81	BRUCELLA_CETI_M644.93.1	RCS
L	3.11	BRUCELLA_CETI_M644.93.1	RCS
V	0.34	BRUCELLA_CETI_M644.93.1	RCS
T	-1.01	BRUCELLA_CETI_M644.93.1	RCS
R	3.23	BRUCELLA_CETI_M644.93.1	RCS
G	5.42	BRUCELLA_CETI_M644.93.1	RCS
V	2.29	BRUCELLA_CETI_M644.93.1	RCS
L	-0.17	BRUCELLA_CETI_M644.93.1	RCS
L	0.04	BRUCELLA_CETI_M644.93.1	RCS
L	0.04	BRUCELLA_CETI_M644.93.1	RCS
W	2.52	BRUCELLA_CETI_M644.93.1	RCS
Y	3.90	BRUCELLA_CETI_M644.93.1	RCS
G	4.75	BRUCELLA_CETI_M644.93.1	RCS
E	2.21	BRUCELLA_CETI_M644.93.1	RCS
E	1.43	BRUCELLA_CETI_M644.93.1	RCS
K	2.51	BRUCELLA_CETI_M644.93.1	RCS
J	3.32	BRUCELLA_CETI_M644.93.1	RCS
E	3.36	BRUCELLA_CETI_M644.93.1	RCS
S	2.56	BRUCELLA_CETI_M644.93.1	RCS
M	1.35	BRUCELLA_CETI_M644.93.1	RCS
H	9.21	BRUCELLA_CETI_M644.93.1	RCS
Q	2.04	BRUCELLA_CETI_M644.93.1	RCS
I	2.98	BRUCELLA_CETI_M644.93.1	RCS
A	3.01	BRUCELLA_CETI_M644.93.1	RCS
X	4.26	BRUCELLA_CETI_M644.93.1	RCS
S	5.89	BRUCELLA_CETI_M644.93.1	RCS
R	3.13	BRUCELLA_CETI_STR-_CUDO	RCS
P	6.39	BRUCELLA_CETI_STR-_CUDO	RCS
T	-0.40	BRUCELLA_CETI_STR-_CUDO	RCS
Q	1.44	BRUCELLA_CETI_STR-_CUDO	RCS
R	3.17	BRUCELLA_CETI_STR-_CUDO	RCS
F	-0.83	BRUCELLA_CETI_STR-_CUDO	RCS
A	2.38	BRUCELLA_CETI_STR-_CUDO	RCS
P	5.13	BRUCELLA_CETI_STR-_CUDO	RCS
R	4.21	BRUCELLA_CETI_STR-_CUDO	RCS
S	5.89	BRUCELLA_CETI_STR-_CUDO	RCS
D	3.81	BRUCELLA_CETI_STR-_CUDO	RCS
L	3.11	BRUCELLA_CETI_STR-_CUDO	RCS
R	3.22	BRUCELLA_CETI_STR-_CUDO	RCS
L	-0.17	BRUCELLA_CETI_STR-_CUDO	RCS
L	0.04	BRUCELLA_CETI_STR-_CUDO	RCS
L	0.04	BRUCELLA_CETI_STR-_CUDO	RCS
E	2.21	BRUCELLA_CETI_STR-_CUDO	RCS
K	2.51	BRUCELLA_CETI_STR-_CUDO	RCS
Y	3.89	BRUCELLA_CETI_STR-_CUDO	RCS
G	3.84	BRUCELLA_CETI_STR-_CUDO	RCS
W	2.51	BRUCELLA_CETI_STR-_CUDO	RCS
G	5.41	BRUCELLA_CETI_STR-_CUDO	RCS
V	2.29	BRUCELLA_CETI_STR-_CUDO	RCS
T	-1.01	BRUCELLA_CETI_STR-_CUDO	RCS
V	0.34	BRUCELLA_CETI_STR-_CUDO	RCS
P	5.68	BRUCELLA_CETI_STR-_CUDO	RCS
M	1.35	BRUCELLA_CETI_STR-_CUDO	RCS
Q	2.04	BRUCELLA_CETI_STR-_CUDO	RCS
X	4.23	BRUCELLA_CETI_STR-_CUDO	RCS
H	9.21	BRUCELLA_CETI_STR-_CUDO	RCS
J	3.32	BRUCELLA_CETI_STR-_CUDO	RCS
L	1.15	BRUCELLA_CETI_STR-_CUDO	RCS
E	3.36	BRUCELLA_CETI_STR-_CUDO	RCS
S	2.55	BRUCELLA_CETI_STR-_CUDO	RCS
D	3.81	BRUCELLA_CETI_STR-_CUDO	RCS
V	4.99	BRUCELLA_CETI_STR-_CUDO	RCS
X	4.23	BRUCELLA_CETI_STR-_CUDO	RCS
C	3.49	BRUCELLA_CETI_STR-_CUDO	RCS
T	1.21	BRUCELLA_CETI_STR-_CUDO	RCS
G	3.94	BRUCELLA_CETI_STR-_CUDO	RCS
G	3.94	BRUCELLA_CETI_STR-_CUDO	RCS
L	2.83	BRUCELLA_CETI_STR-_CUDO	RCS
S	4.79	BRUCELLA_CETI_STR-_CUDO	RCS
I	2.97	BRUCELLA_CETI_STR-_CUDO	RCS
A	3.01	BRUCELLA_CETI_STR-_CUDO	RCS
X	4.23	BRUCELLA_CETI_STR-_CUDO	RCS
N	0.93	BRUCELLA_CETI_STR-_CUDO	RCS
K	-0.07	BRUCELLA_CETI_STR-_CUDO	RCS
S	4.81	BRUCELLA_CETI_STR-_CUDO	RCS
A	2.90	BRUCELLA_CETI_STR-_CUDO	RCS
A	2.61	BRUCELLA_MELITENSIS_16M	RCS
I	2.96	BRUCELLA_MELITENSIS_16M	RCS
A	2.99	BRUCELLA_MELITENSIS_16M	RCS
X	4.23	BRUCELLA_MELITENSIS_16M	RCS
I	2.96	BRUCELLA_MELITENSIS_16M	RCS
A	2.99	BRUCELLA_MELITENSIS_16M	RCS
X	4.23	BRUCELLA_MELITENSIS_16M	RCS
H	9.20	BRUCELLA_MELITENSIS_16M	RCS
J	3.31	BRUCELLA_MELITENSIS_16M	RCS
Y	3.89	BRUCELLA_MELITENSIS_16M	RCS
G	3.84	BRUCELLA_MELITENSIS_16M	RCS
W	2.51	BRUCELLA_MELITENSIS_16M	RCS
G	5.41	BRUCELLA_MELITENSIS_16M	RCS
V	2.28	BRUCELLA_MELITENSIS_16M	RCS
T	-1.01	BRUCELLA_MELITENSIS_16M	RCS
V	0.33	BRUCELLA_MELITENSIS_16M	RCS
P	5.68	BRUCELLA_MELITENSIS_16M	RCS
[truncated: 9,325 more rows]
