# Supplementary material for: tRNA Signatures Reveal a Polyphyletic Origin of SAR11 Strains among Alphaproteobacteria
Source: PLoS Comput Biol. 2014 Feb 27;10(2):e1003454. doi: 10.1371/journal.pcbi.1003454 (PMC3937112; doi:10.1371/journal.pcbi.1003454)
Supplement: Dataset S3 — Source code and data to reproduce Figure 4 . (ZIP) [file pcbi.1003454.s003.zip › Source_data_and_methods_for_Figure_4/boxplot_edit_pel.txt]

ATGC	PEL	HIMB114	43.75	41.42	2.33	A
ATGC	PEL	HIMB5	43.75	41.42	2.33	A
AGGC	PEL	HIMB59	47.26	43.52	3.74	A
ATGC	PEL	HIMB59	43.75	41.42	2.33	A
ATGC	PEL	HTCC1002	38.94	40.31	-1.37	A
ATGC	PEL	HTCC1062	43.75	41.42	2.33	A
ATGC	PEL	HTCC7211	43.75	41.42	2.33	A
ATGC	PEL	HTCC9565	38.94	40.31	-1.37	A
ATGC	PEL	IMCC9063	43.75	41.42	2.33	A
CGCA	PEL	HIMB114	57.02	52.43	4.59	C
CGCA	PEL	HIMB5	55.48	49.90	5.58	C
CGCA	PEL	HIMB59	53.31	53.16	0.14	C
CGCA	PEL	HTCC1002	58.92	49.55	9.37	C
CGCA	PEL	HTCC1062	58.92	49.55	9.37	C
CGCA	PEL	HTCC7211	57.82	51.73	6.08	C
CGCA	PEL	HTCC9565	59.90	51.73	8.17	C
CGCA	PEL	IMCC9063	59.35	49.02	10.33	C
DGTC	PEL	HIMB114	32.57	33.78	-1.21	D
DGTC	PEL	HIMB5	29.57	27.22	2.36	D
DGTC	PEL	HIMB59	30.13	36.97	-6.84	D
DGTC	PEL	HTCC1002	29.57	27.22	2.36	D
DGTC	PEL	HTCC1062	29.57	27.22	2.36	D
DGTC	PEL	HTCC7211	29.57	27.22	2.36	D
DGTC	PEL	HTCC9565	29.57	27.22	2.36	D
DGTC	PEL	IMCC9063	31.96	32.75	-0.79	D
ETTC	PEL	HIMB114	65.06	48.70	16.36	E
ETTC	PEL	HIMB5	66.38	49.59	16.79	E
ETTC	PEL	HIMB59	57.18	57.38	-0.20	E
ETTC	PEL	HTCC1002	63.55	46.62	16.93	E
ETTC	PEL	HTCC1062	63.55	46.62	16.93	E
ETTC	PEL	HTCC7211	63.55	46.62	16.93	E
ETTC	PEL	HTCC9565	63.55	46.62	16.93	E
ETTC	PEL	IMCC9063	65.55	48.15	17.40	E
FGAA	PEL	HIMB114	27.32	25.71	1.61	F
FGAA	PEL	HIMB5	36.07	27.04	9.03	F
FGAA	PEL	HIMB59	33.04	32.99	0.05	F
FGAA	PEL	HTCC1002	28.89	29.96	-1.08	F
FGAA	PEL	HTCC1062	28.89	29.96	-1.08	F
FGAA	PEL	HTCC7211	36.06	30.18	5.88	F
FGAA	PEL	HTCC9565	28.89	29.96	-1.08	F
FGAA	PEL	IMCC9063	28.94	28.69	0.25	F
GGCC	PEL	HIMB114	39.83	32.55	7.28	G
GTCC	PEL	HIMB114	42.16	39.14	3.02	G
GGCC	PEL	HIMB5	40.65	32.48	8.17	G
GTCC	PEL	HIMB5	46.87	41.87	5.00	G
GGCC	PEL	HIMB59	42.14	37.72	4.42	G
GTCC	PEL	HIMB59	45.28	40.36	4.92	G
GGCC	PEL	HTCC1002	45.37	32.43	12.94	G
GTCC	PEL	HTCC1002	48.95	44.70	4.25	G
GGCC	PEL	HTCC1062	45.37	32.43	12.94	G
GTCC	PEL	HTCC1062	48.95	44.70	4.25	G
GGCC	PEL	HTCC7211	40.65	32.48	8.17	G
GTCC	PEL	HTCC7211	46.87	41.87	5.00	G
GGCC	PEL	HTCC9565	45.37	32.43	12.94	G
GTCC	PEL	HTCC9565	48.95	44.70	4.25	G
GGCC	PEL	IMCC9063	46.62	33.02	13.59	G
GTCC	PEL	IMCC9063	47.35	44.44	2.91	G
HGTG	PEL	HIMB114	43.34	27.72	15.61	H
HGTG	PEL	HIMB5	44.76	30.61	14.16	H
HGTG	PEL	HIMB59	40.59	39.17	1.41	H
HGTG	PEL	HTCC1002	44.61	31.93	12.68	H
HGTG	PEL	HTCC1062	42.25	27.13	15.12	H
HGTG	PEL	HTCC7211	44.61	31.93	12.68	H
HGTG	PEL	HTCC9565	42.25	27.13	15.12	H
HGTG	PEL	IMCC9063	41.66	30.37	11.29	H
IGAT	PEL	HIMB114	38.44	37.35	1.09	I
IGAT	PEL	HIMB5	37.67	36.90	0.77	I
IGAT	PEL	HIMB59	30.78	29.62	1.16	I
IGAT	PEL	HTCC1002	37.67	36.90	0.77	I
IGAT	PEL	HTCC1062	37.67	36.90	0.77	I
IGAT	PEL	HTCC7211	37.67	36.90	0.77	I
IGAT	PEL	HTCC9565	37.67	36.90	0.77	I
IGAT	PEL	IMCC9063	37.67	36.90	0.77	I
JCAT	PEL	HIMB114	36.01	33.70	2.31	J
JCAT	PEL	HIMB5	32.12	27.32	4.81	J
JCAT	PEL	HIMB59	34.52	29.43	5.09	J
JCAT	PEL	HTCC1002	32.12	27.32	4.81	J
JCAT	PEL	HTCC1062	32.12	27.32	4.81	J
JCAT	PEL	HTCC7211	32.12	27.32	4.81	J
JCAT	PEL	HTCC9565	32.12	27.32	4.81	J
JCAT	PEL	IMCC9063	37.84	33.41	4.43	J
KTTT	PEL	HIMB114	35.24	34.17	1.07	K
KTTT	PEL	HIMB5	34.92	34.02	0.89	K
KTTT	PEL	HIMB59	33.71	30.51	3.20	K
KTTT	PEL	HTCC1002	35.28	34.10	1.18	K
KTTT	PEL	HTCC1062	35.28	34.10	1.18	K
KTTT	PEL	HTCC7211	35.28	34.10	1.18	K
KTTT	PEL	HTCC9565	35.28	34.10	1.18	K
KTTT	PEL	IMCC9063	36.70	35.22	1.47	K
LCAA	PEL	HIMB114	54.70	54.23	0.47	L
LGAG	PEL	HIMB114	69.58	69.17	0.41	L
LTAA	PEL	HIMB114	61.05	61.88	-0.83	L
LTAG	PEL	HIMB114	63.47	60.48	2.99	L
LCAA	PEL	HIMB5	54.84	55.36	-0.53	L
LGAG	PEL	HIMB5	71.16	69.99	1.18	L
LTAA	PEL	HIMB5	63.33	64.91	-1.58	L
LTAG	PEL	HIMB5	58.99	58.07	0.92	L
LCAA	PEL	HIMB59	53.04	54.44	-1.40	L
LGAG	PEL	HIMB59	69.57	68.66	0.90	L
LTAA	PEL	HIMB59	59.81	60.20	-0.40	L
LTAG	PEL	HIMB59	59.00	57.92	1.08	L
LCAA	PEL	HTCC1002	54.65	54.81	-0.16	L
LTAA	PEL	HTCC1002	57.38	59.09	-1.70	L
LTAG	PEL	HTCC1002	57.71	56.58	1.12	L
LCAA	PEL	HTCC1062	54.65	54.81	-0.16	L
LTAA	PEL	HTCC1062	57.38	59.09	-1.70	L
LTAG	PEL	HTCC1062	57.71	56.58	1.12	L
LCAA	PEL	HTCC7211	54.84	55.36	-0.53	L
LGAG	PEL	HTCC7211	70.47	69.40	1.07	L
LTAA	PEL	HTCC7211	63.33	64.91	-1.58	L
LTAG	PEL	HTCC7211	58.99	58.07	0.92	L
LCAA	PEL	HTCC9565	54.65	54.81	-0.16	L
LTAA	PEL	HTCC9565	63.33	64.91	-1.58	L
LTAG	PEL	HTCC9565	57.71	56.58	1.12	L
LCAA	PEL	IMCC9063	62.81	58.66	4.14	L
LGAG	PEL	IMCC9063	75.09	74.37	0.73	L
LTAA	PEL	IMCC9063	60.24	61.30	-1.06	L
LTAG	PEL	IMCC9063	57.69	55.48	2.21	L
MCAT	PEL	HIMB114	34.94	32.00	2.93	M
MCAT	PEL	HIMB5	29.56	30.16	-0.60	M
MCAT	PEL	HIMB59	34.07	32.78	1.29	M
MCAT	PEL	HTCC1002	30.16	31.15	-0.99	M
MCAT	PEL	HTCC1062	30.16	31.15	-0.99	M
MCAT	PEL	HTCC7211	29.68	30.04	-0.36	M
MCAT	PEL	HTCC9565	30.16	31.15	-0.99	M
MCAT	PEL	IMCC9063	39.46	32.50	6.96	M
NGTT	PEL	HIMB114	41.60	40.22	1.38	N
NGTT	PEL	HIMB5	40.16	38.12	2.04	N
NGTT	PEL	HIMB59	40.30	37.25	3.05	N
NGTT	PEL	HTCC1002	40.16	38.12	2.04	N
NGTT	PEL	HTCC1062	40.16	38.12	2.04	N
NGTT	PEL	HTCC7211	40.16	38.12	2.04	N
NGTT	PEL	HTCC9565	40.16	38.12	2.04	N
NGTT	PEL	IMCC9063	40.42	39.13	1.30	N
PTGG	PEL	HIMB114	52.52	49.00	3.52	P
PTGG	PEL	HIMB5	53.29	45.68	7.61	P
PGGG	PEL	HIMB59	53.45	39.96	13.49	P
PTGG	PEL	HIMB59	48.63	42.60	6.03	P
PTGG	PEL	HTCC1002	50.17	45.16	5.01	P
PTGG	PEL	HTCC1062	50.17	45.16	5.01	P
PTGG	PEL	HTCC7211	53.29	45.68	7.61	P
PTGG	PEL	HTCC9565	50.17	45.16	5.01	P
PTGG	PEL	IMCC9063	52.21	49.54	2.67	P
QTTG	PEL	HIMB114	53.58	52.14	1.44	Q
QTTG	PEL	HIMB5	52.19	48.49	3.70	Q
QTTG	PEL	HIMB59	57.17	51.32	5.85	Q
QTTG	PEL	HTCC1002	54.26	49.46	4.80	Q
QTTG	PEL	HTCC1062	54.26	49.46	4.80	Q
QTTG	PEL	HTCC7211	51.59	48.64	2.96	Q
QTTG	PEL	HTCC9565	54.26	49.46	4.80	Q
QTTG	PEL	IMCC9063	50.63	48.48	2.15	Q
RACG	PEL	HIMB114	51.49	49.65	1.84	R
RTCG	PEL	HIMB114	50.98	48.11	2.87	R
RTCT	PEL	HIMB114	45.39	49.01	-3.63	R
RACG	PEL	HIMB5	52.92	47.63	5.29	R
RTCG	PEL	HIMB5	50.18	46.78	3.40	R
RTCT	PEL	HIMB5	41.38	40.58	0.80	R
RACG	PEL	HIMB59	65.54	51.87	13.67	R
RCCT	PEL	HIMB59	40.43	37.47	2.95	R
RTCG	PEL	HIMB59	58.88	52.28	6.60	R
RTCT	PEL	HIMB59	41.59	39.84	1.74	R
RACG	PEL	HTCC1002	62.52	47.14	15.37	R
RTCG	PEL	HTCC1002	47.53	46.04	1.49	R
RTCT	PEL	HTCC1002	41.42	41.79	-0.38	R
RACG	PEL	HTCC1062	62.52	47.14	15.37	R
RTCG	PEL	HTCC1062	47.53	46.04	1.49	R
RTCT	PEL	HTCC1062	41.42	41.79	-0.38	R
RACG	PEL	HTCC7211	62.52	47.14	15.37	R
RTCG	PEL	HTCC7211	48.56	47.14	1.43	R
RTCT	PEL	HTCC7211	41.49	41.39	0.10	R
RACG	PEL	HTCC9565	62.52	47.14	15.37	R
RTCG	PEL	HTCC9565	47.82	45.54	2.27	R
RTCT	PEL	HTCC9565	41.42	41.79	-0.38	R
RACG	PEL	IMCC9063	48.60	46.27	2.33	R
RTCG	PEL	IMCC9063	60.13	43.05	17.08	R
RTCT	PEL	IMCC9063	41.42	41.79	-0.38	R
SGCT	PEL	HIMB114	53.29	49.82	3.47	S
SGGA	PEL	HIMB114	50.81	47.72	3.09	S
STGA	PEL	HIMB114	51.98	46.75	5.23	S
SGCT	PEL	HIMB5	59.44	57.54	1.90	S
SGGA	PEL	HIMB5	59.68	54.59	5.09	S
STGA	PEL	HIMB5	49.25	43.70	5.56	S
SGCT	PEL	HIMB59	52.54	51.65	0.89	S
SGGA	PEL	HIMB59	52.40	47.00	5.41	S
STGA	PEL	HIMB59	49.93	43.33	6.60	S
SGCT	PEL	HTCC1002	60.38	55.87	4.51	S
SGGA	PEL	HTCC1002	54.13	47.77	6.36	S
STGA	PEL	HTCC1002	55.19	50.03	5.16	S
SGCT	PEL	HTCC1062	60.38	55.87	4.51	S
SGGA	PEL	HTCC1062	54.13	47.77	6.36	S
STGA	PEL	HTCC1062	55.61	50.41	5.21	S
SGCT	PEL	HTCC7211	60.38	55.87	4.51	S
SGGA	PEL	HTCC7211	59.23	53.93	5.30	S
STGA	PEL	HTCC7211	49.25	43.70	5.56	S
SGCT	PEL	HTCC9565	60.38	55.87	4.51	S
SGGA	PEL	HTCC9565	55.12	50.14	4.98	S
STGA	PEL	HTCC9565	55.61	50.41	5.21	S
SGCT	PEL	IMCC9063	60.08	56.86	3.22	S
SGGA	PEL	IMCC9063	70.43	63.50	6.93	S
STGA	PEL	IMCC9063	57.60	56.02	1.57	S
TGGT	PEL	HIMB114	42.84	39.76	3.08	T
TTGT	PEL	HIMB114	36.81	38.71	-1.90	T
TGGT	PEL	HIMB5	45.56	40.81	4.76	T
TTGT	PEL	HIMB5	36.66	38.53	-1.87	T
TGGT	PEL	HIMB59	38.57	37.74	0.83	T
TTGT	PEL	HIMB59	34.66	36.74	-2.08	T
TGGT	PEL	HTCC1002	38.16	51.52	-13.36	T
TTGT	PEL	HTCC1002	37.92	39.58	-1.66	T
TGGT	PEL	HTCC1062	38.16	51.52	-13.36	T
TTGT	PEL	HTCC1062	37.92	39.58	-1.66	T
TGGT	PEL	HTCC7211	39.62	45.68	-6.06	T
TTGT	PEL	HTCC7211	36.66	38.53	-1.87	T
TTGT	PEL	HTCC9565	37.92	39.58	-1.66	T
TGGT	PEL	IMCC9063	42.06	39.31	2.76	T
TTGT	PEL	IMCC9063	47.56	42.06	5.50	T
VGAC	PEL	HIMB114	49.39	40.06	9.32	V
VTAC	PEL	HIMB114	39.16	39.35	-0.18	V
VGAC	PEL	HIMB5	39.72	36.98	2.74	V
VTAC	PEL	HIMB5	41.26	39.34	1.92	V
VGAC	PEL	HIMB59	38.06	32.53	5.53	V
VTAC	PEL	HIMB59	38.89	37.16	1.73	V
VGAC	PEL	HTCC1002	40.73	30.79	9.94	V
VTAC	PEL	HTCC1002	41.26	39.34	1.92	V
VGAC	PEL	HTCC1062	40.73	30.79	9.94	V
VTAC	PEL	HTCC1062	41.26	39.34	1.92	V
VGAC	PEL	HTCC7211	39.72	36.98	2.74	V
VTAC	PEL	HTCC7211	40.03	38.72	1.31	V
VGAC	PEL	HTCC9565	39.72	36.98	2.74	V
VTAC	PEL	HTCC9565	41.26	39.34	1.92	V
VGAC	PEL	IMCC9063	45.44	38.35	7.10	V
VTAC	PEL	IMCC9063	39.68	39.04	0.65	V
WCCA	PEL	HIMB114	42.56	38.61	3.95	W
WCCA	PEL	HIMB5	43.76	38.57	5.19	W
WCCA	PEL	HIMB59	41.49	38.08	3.41	W
WCCA	PEL	HTCC1002	42.64	39.05	3.58	W
WCCA	PEL	HTCC1062	42.64	39.05	3.58	W
WCCA	PEL	HTCC7211	43.76	38.57	5.19	W
WCCA	PEL	HTCC9565	43.76	38.57	5.19	W
WCCA	PEL	IMCC9063	44.53	38.11	6.41	W
XCAT	PEL	HIMB114	57.57	50.52	7.05	X
XCAT	PEL	HIMB5	55.56	51.51	4.05	X
XCAT	PEL	HIMB59	52.58	48.53	4.06	X
XCAT	PEL	HTCC1002	55.56	51.51	4.05	X
XCAT	PEL	HTCC1062	55.56	51.51	4.05	X
XCAT	PEL	HTCC7211	55.56	51.51	4.05	X
XCAT	PEL	HTCC9565	55.56	51.51	4.05	X
XCAT	PEL	IMCC9063	57.90	51.00	6.90	X
YGTA	PEL	HIMB114	54.19	41.42	12.77	Y
YGTA	PEL	HIMB5	56.54	46.79	9.74	Y
YGTA	PEL	HIMB59	50.61	46.59	4.02	Y
YGTA	PEL	HTCC1002	56.54	46.79	9.74	Y
YGTA	PEL	HTCC1062	56.54	46.79	9.74	Y
YGTA	PEL	HTCC7211	56.54	46.79	9.74	Y
YGTA	PEL	HTCC9565	56.54	46.79	9.74	Y
YGTA	PEL	IMCC9063	53.15	38.34	14.80	Y
