# Supplementary material for: tRNA Signatures Reveal a Polyphyletic Origin of SAR11 Strains among Alphaproteobacteria
Source: PLoS Comput Biol. 2014 Feb 27;10(2):e1003454. doi: 10.1371/journal.pcbi.1003454 (PMC3937112; doi:10.1371/journal.pcbi.1003454)
Supplement: Dataset S3 — Source code and data to reproduce Figure 4 . (ZIP) [file pcbi.1003454.s003.zip › Source_data_and_methods_for_Figure_4/boxplot_figure]

#!/usr/bin/perl -w


## This script takes output from loocv_unique_sets
## with individual tRNA scores, and puts them in a
## format that is friendly for the creation of an
## r boxplot.  
$taxonfile = "taxonfile.txt";
open(TAXONFILE,$taxonfile);
while(<TAXONFILE>){
    chomp;
    my @line = split(/\t/,$_);
    $clades{$line[1]} = $line[0];
}
close(TAXONFILE);
$newfile = "boxplot_edit.txt";
$boxplotfile = "boxplot_raw.txt";
open(BOXPLOTFILE,$boxplotfile);
while(<BOXPLOTFILE>){
    chomp;
    unless(/TOTAL/){
	my @line = split(/\t/,$_);
	$score = $line[3];
	$line[0] =~ /:([A-Z])([A-Z][A-Z][A-Z])_LCV/;
	my $class = $1;
	my $ac = $2;
	my @info = split(/_id/,$line[0]);
	my $genome = $info[0];
	my $clade = $clades{$genome};
	open(NEW,">>$newfile");
	print NEW join "",$class,"\t",$score,"\t",$genome,"\t",$clade,"\n";
	close(NEW);
    }
}
close(BOXPLOTFILE);
