# Supplementary material for: tRNA Signatures Reveal a Polyphyletic Origin of SAR11 Strains among Alphaproteobacteria
Source: PLoS Comput Biol. 2014 Feb 27;10(2):e1003454. doi: 10.1371/journal.pcbi.1003454 (PMC3937112; doi:10.1371/journal.pcbi.1003454)
Supplement: Dataset S3 — Source code and data to reproduce Figure 4 . (ZIP) [file pcbi.1003454.s003.zip › Source_data_and_methods_for_Figure_4/boxplot_input.txt]

A	3.40	ACIDIPHILIUM_CRYPTUM_JF-5	RWZ
C	-2.27	ACIDIPHILIUM_CRYPTUM_JF-5	RWZ
D	2.53	ACIDIPHILIUM_CRYPTUM_JF-5	RWZ
E	2.46	ACIDIPHILIUM_CRYPTUM_JF-5	RWZ
F	2.42	ACIDIPHILIUM_CRYPTUM_JF-5	RWZ
G	4.76	ACIDIPHILIUM_CRYPTUM_JF-5	RWZ
H	3.49	ACIDIPHILIUM_CRYPTUM_JF-5	RWZ
I	0.85	ACIDIPHILIUM_CRYPTUM_JF-5	RWZ
J	1.85	ACIDIPHILIUM_CRYPTUM_JF-5	RWZ
K	-0.41	ACIDIPHILIUM_CRYPTUM_JF-5	RWZ
L	1.23	ACIDIPHILIUM_CRYPTUM_JF-5	RWZ
M	0.23	ACIDIPHILIUM_CRYPTUM_JF-5	RWZ
N	1.50	ACIDIPHILIUM_CRYPTUM_JF-5	RWZ
P	5.74	ACIDIPHILIUM_CRYPTUM_JF-5	RWZ
Q	0.94	ACIDIPHILIUM_CRYPTUM_JF-5	RWZ
R	2.90	ACIDIPHILIUM_CRYPTUM_JF-5	RWZ
S	3.41	ACIDIPHILIUM_CRYPTUM_JF-5	RWZ
T	-0.96	ACIDIPHILIUM_CRYPTUM_JF-5	RWZ
V	1.97	ACIDIPHILIUM_CRYPTUM_JF-5	RWZ
W	0.88	ACIDIPHILIUM_CRYPTUM_JF-5	RWZ
X	4.16	ACIDIPHILIUM_CRYPTUM_JF-5	RWZ
Y	5.20	ACIDIPHILIUM_CRYPTUM_JF-5	RWZ
A	3.53	AGROBACTERIUM_RADIOBACTER_K84	RCS
C	3.96	AGROBACTERIUM_RADIOBACTER_K84	RCS
D	3.99	AGROBACTERIUM_RADIOBACTER_K84	RCS
E	15.24	AGROBACTERIUM_RADIOBACTER_K84	RCS
F	0.61	AGROBACTERIUM_RADIOBACTER_K84	RCS
G	4.03	AGROBACTERIUM_RADIOBACTER_K84	RCS
H	5.56	AGROBACTERIUM_RADIOBACTER_K84	RCS
I	1.50	AGROBACTERIUM_RADIOBACTER_K84	RCS
J	3.04	AGROBACTERIUM_RADIOBACTER_K84	RCS
K	6.13	AGROBACTERIUM_RADIOBACTER_K84	RCS
L	0.82	AGROBACTERIUM_RADIOBACTER_K84	RCS
M	2.26	AGROBACTERIUM_RADIOBACTER_K84	RCS
N	0.51	AGROBACTERIUM_RADIOBACTER_K84	RCS
P	7.80	AGROBACTERIUM_RADIOBACTER_K84	RCS
Q	2.51	AGROBACTERIUM_RADIOBACTER_K84	RCS
R	3.16	AGROBACTERIUM_RADIOBACTER_K84	RCS
S	6.79	AGROBACTERIUM_RADIOBACTER_K84	RCS
T	0.28	AGROBACTERIUM_RADIOBACTER_K84	RCS
V	2.57	AGROBACTERIUM_RADIOBACTER_K84	RCS
W	1.41	AGROBACTERIUM_RADIOBACTER_K84	RCS
X	4.24	AGROBACTERIUM_RADIOBACTER_K84	RCS
Y	3.84	AGROBACTERIUM_RADIOBACTER_K84	RCS
A	3.52	AGROBACTERIUM_TUMEFACIENS_STR-_C58	RCS
C	2.73	AGROBACTERIUM_TUMEFACIENS_STR-_C58	RCS
D	3.96	AGROBACTERIUM_TUMEFACIENS_STR-_C58	RCS
E	14.91	AGROBACTERIUM_TUMEFACIENS_STR-_C58	RCS
F	-0.56	AGROBACTERIUM_TUMEFACIENS_STR-_C58	RCS
G	4.16	AGROBACTERIUM_TUMEFACIENS_STR-_C58	RCS
H	8.81	AGROBACTERIUM_TUMEFACIENS_STR-_C58	RCS
I	1.21	AGROBACTERIUM_TUMEFACIENS_STR-_C58	RCS
J	5.16	AGROBACTERIUM_TUMEFACIENS_STR-_C58	RCS
K	3.52	AGROBACTERIUM_TUMEFACIENS_STR-_C58	RCS
L	1.00	AGROBACTERIUM_TUMEFACIENS_STR-_C58	RCS
M	0.60	AGROBACTERIUM_TUMEFACIENS_STR-_C58	RCS
N	0.50	AGROBACTERIUM_TUMEFACIENS_STR-_C58	RCS
P	6.03	AGROBACTERIUM_TUMEFACIENS_STR-_C58	RCS
Q	3.05	AGROBACTERIUM_TUMEFACIENS_STR-_C58	RCS
R	3.05	AGROBACTERIUM_TUMEFACIENS_STR-_C58	RCS
S	5.83	AGROBACTERIUM_TUMEFACIENS_STR-_C58	RCS
T	1.34	AGROBACTERIUM_TUMEFACIENS_STR-_C58	RCS
V	3.39	AGROBACTERIUM_TUMEFACIENS_STR-_C58	RCS
W	2.39	AGROBACTERIUM_TUMEFACIENS_STR-_C58	RCS
X	4.21	AGROBACTERIUM_TUMEFACIENS_STR-_C58	RCS
Y	3.78	AGROBACTERIUM_TUMEFACIENS_STR-_C58	RCS
A	3.57	AGROBACTERIUM_VITIS_S4	RCS
C	3.42	AGROBACTERIUM_VITIS_S4	RCS
D	3.98	AGROBACTERIUM_VITIS_S4	RCS
E	14.91	AGROBACTERIUM_VITIS_S4	RCS
F	-0.55	AGROBACTERIUM_VITIS_S4	RCS
G	3.95	AGROBACTERIUM_VITIS_S4	RCS
H	5.55	AGROBACTERIUM_VITIS_S4	RCS
I	1.52	AGROBACTERIUM_VITIS_S4	RCS
J	5.56	AGROBACTERIUM_VITIS_S4	RCS
K	1.29	AGROBACTERIUM_VITIS_S4	RCS
L	0.87	AGROBACTERIUM_VITIS_S4	RCS
M	3.37	AGROBACTERIUM_VITIS_S4	RCS
N	0.51	AGROBACTERIUM_VITIS_S4	RCS
P	7.88	AGROBACTERIUM_VITIS_S4	RCS
Q	2.21	AGROBACTERIUM_VITIS_S4	RCS
R	3.79	AGROBACTERIUM_VITIS_S4	RCS
S	5.92	AGROBACTERIUM_VITIS_S4	RCS
T	1.15	AGROBACTERIUM_VITIS_S4	RCS
V	2.58	AGROBACTERIUM_VITIS_S4	RCS
W	2.36	AGROBACTERIUM_VITIS_S4	RCS
X	4.25	AGROBACTERIUM_VITIS_S4	RCS
Y	3.83	AGROBACTERIUM_VITIS_S4	RCS
A	2.39	ALPHA_PROTEOBACTERIUM_HTCC2255	RCS
C	2.43	ALPHA_PROTEOBACTERIUM_HTCC2255	RCS
D	5.33	ALPHA_PROTEOBACTERIUM_HTCC2255	RCS
E	15.84	ALPHA_PROTEOBACTERIUM_HTCC2255	RCS
F	1.26	ALPHA_PROTEOBACTERIUM_HTCC2255	RCS
G	7.63	ALPHA_PROTEOBACTERIUM_HTCC2255	RCS
H	5.77	ALPHA_PROTEOBACTERIUM_HTCC2255	RCS
I	3.22	ALPHA_PROTEOBACTERIUM_HTCC2255	RCS
J	5.27	ALPHA_PROTEOBACTERIUM_HTCC2255	RCS
K	2.78	ALPHA_PROTEOBACTERIUM_HTCC2255	RCS
L	0.43	ALPHA_PROTEOBACTERIUM_HTCC2255	RCS
M	4.92	ALPHA_PROTEOBACTERIUM_HTCC2255	RCS
N	3.72	ALPHA_PROTEOBACTERIUM_HTCC2255	RCS
P	8.02	ALPHA_PROTEOBACTERIUM_HTCC2255	RCS
Q	6.69	ALPHA_PROTEOBACTERIUM_HTCC2255	RCS
R	4.64	ALPHA_PROTEOBACTERIUM_HTCC2255	RCS
S	2.61	ALPHA_PROTEOBACTERIUM_HTCC2255	RCS
T	-0.22	ALPHA_PROTEOBACTERIUM_HTCC2255	RCS
V	2.43	ALPHA_PROTEOBACTERIUM_HTCC2255	RCS
W	1.31	ALPHA_PROTEOBACTERIUM_HTCC2255	RCS
X	3.93	ALPHA_PROTEOBACTERIUM_HTCC2255	RCS
Y	19.60	ALPHA_PROTEOBACTERIUM_HTCC2255	RCS
C	3.26	ANAPLASMA_MARGINALE_STR-_FLORIDA	RWZ
D	-3.79	ANAPLASMA_MARGINALE_STR-_FLORIDA	RWZ
E	-5.73	ANAPLASMA_MARGINALE_STR-_FLORIDA	RWZ
F	-3.97	ANAPLASMA_MARGINALE_STR-_FLORIDA	RWZ
G	5.87	ANAPLASMA_MARGINALE_STR-_FLORIDA	RWZ
H	-0.28	ANAPLASMA_MARGINALE_STR-_FLORIDA	RWZ
I	-5.99	ANAPLASMA_MARGINALE_STR-_FLORIDA	RWZ
J	-2.27	ANAPLASMA_MARGINALE_STR-_FLORIDA	RWZ
K	-5.82	ANAPLASMA_MARGINALE_STR-_FLORIDA	RWZ
L	0.41	ANAPLASMA_MARGINALE_STR-_FLORIDA	RWZ
M	1.05	ANAPLASMA_MARGINALE_STR-_FLORIDA	RWZ
N	4.59	ANAPLASMA_MARGINALE_STR-_FLORIDA	RWZ
P	5.69	ANAPLASMA_MARGINALE_STR-_FLORIDA	RWZ
Q	4.86	ANAPLASMA_MARGINALE_STR-_FLORIDA	RWZ
R	0.19	ANAPLASMA_MARGINALE_STR-_FLORIDA	RWZ
S	1.23	ANAPLASMA_MARGINALE_STR-_FLORIDA	RWZ
T	-5.81	ANAPLASMA_MARGINALE_STR-_FLORIDA	RWZ
V	1.15	ANAPLASMA_MARGINALE_STR-_FLORIDA	RWZ
W	2.10	ANAPLASMA_MARGINALE_STR-_FLORIDA	RWZ
X	-3.56	ANAPLASMA_MARGINALE_STR-_FLORIDA	RWZ
Y	6.25	ANAPLASMA_MARGINALE_STR-_FLORIDA	RWZ
A	0.99	ANAPLASMA_MARGINALE_STR-_MISSISSIPPI	RWZ
C	3.26	ANAPLASMA_MARGINALE_STR-_MISSISSIPPI	RWZ
D	-3.79	ANAPLASMA_MARGINALE_STR-_MISSISSIPPI	RWZ
E	-5.73	ANAPLASMA_MARGINALE_STR-_MISSISSIPPI	RWZ
F	-3.97	ANAPLASMA_MARGINALE_STR-_MISSISSIPPI	RWZ
G	5.88	ANAPLASMA_MARGINALE_STR-_MISSISSIPPI	RWZ
H	-0.29	ANAPLASMA_MARGINALE_STR-_MISSISSIPPI	RWZ
I	-5.98	ANAPLASMA_MARGINALE_STR-_MISSISSIPPI	RWZ
J	-2.26	ANAPLASMA_MARGINALE_STR-_MISSISSIPPI	RWZ
K	-5.81	ANAPLASMA_MARGINALE_STR-_MISSISSIPPI	RWZ
L	0.42	ANAPLASMA_MARGINALE_STR-_MISSISSIPPI	RWZ
M	1.06	ANAPLASMA_MARGINALE_STR-_MISSISSIPPI	RWZ
N	0.38	ANAPLASMA_MARGINALE_STR-_MISSISSIPPI	RWZ
P	5.75	ANAPLASMA_MARGINALE_STR-_MISSISSIPPI	RWZ
Q	4.85	ANAPLASMA_MARGINALE_STR-_MISSISSIPPI	RWZ
R	0.19	ANAPLASMA_MARGINALE_STR-_MISSISSIPPI	RWZ
S	1.22	ANAPLASMA_MARGINALE_STR-_MISSISSIPPI	RWZ
T	-5.80	ANAPLASMA_MARGINALE_STR-_MISSISSIPPI	RWZ
V	1.16	ANAPLASMA_MARGINALE_STR-_MISSISSIPPI	RWZ
W	2.09	ANAPLASMA_MARGINALE_STR-_MISSISSIPPI	RWZ
X	-3.55	ANAPLASMA_MARGINALE_STR-_MISSISSIPPI	RWZ
Y	6.25	ANAPLASMA_MARGINALE_STR-_MISSISSIPPI	RWZ
A	0.99	ANAPLASMA_MARGINALE_STR-_PUERTO_RICO	RWZ
C	3.26	ANAPLASMA_MARGINALE_STR-_PUERTO_RICO	RWZ
D	-3.79	ANAPLASMA_MARGINALE_STR-_PUERTO_RICO	RWZ
E	-5.73	ANAPLASMA_MARGINALE_STR-_PUERTO_RICO	RWZ
F	-3.97	ANAPLASMA_MARGINALE_STR-_PUERTO_RICO	RWZ
G	5.88	ANAPLASMA_MARGINALE_STR-_PUERTO_RICO	RWZ
H	-0.29	ANAPLASMA_MARGINALE_STR-_PUERTO_RICO	RWZ
I	-5.98	ANAPLASMA_MARGINALE_STR-_PUERTO_RICO	RWZ
J	-2.26	ANAPLASMA_MARGINALE_STR-_PUERTO_RICO	RWZ
K	-5.81	ANAPLASMA_MARGINALE_STR-_PUERTO_RICO	RWZ
L	0.42	ANAPLASMA_MARGINALE_STR-_PUERTO_RICO	RWZ
M	1.06	ANAPLASMA_MARGINALE_STR-_PUERTO_RICO	RWZ
N	0.38	ANAPLASMA_MARGINALE_STR-_PUERTO_RICO	RWZ
P	5.75	ANAPLASMA_MARGINALE_STR-_PUERTO_RICO	RWZ
Q	4.85	ANAPLASMA_MARGINALE_STR-_PUERTO_RICO	RWZ
R	0.19	ANAPLASMA_MARGINALE_STR-_PUERTO_RICO	RWZ
S	1.22	ANAPLASMA_MARGINALE_STR-_PUERTO_RICO	RWZ
T	-5.80	ANAPLASMA_MARGINALE_STR-_PUERTO_RICO	RWZ
V	1.16	ANAPLASMA_MARGINALE_STR-_PUERTO_RICO	RWZ
W	2.09	ANAPLASMA_MARGINALE_STR-_PUERTO_RICO	RWZ
X	-3.55	ANAPLASMA_MARGINALE_STR-_PUERTO_RICO	RWZ
Y	6.25	ANAPLASMA_MARGINALE_STR-_PUERTO_RICO	RWZ
A	0.99	ANAPLASMA_MARGINALE_STR-_ST-_MARIES	RWZ
C	3.26	ANAPLASMA_MARGINALE_STR-_ST-_MARIES	RWZ
D	-3.80	ANAPLASMA_MARGINALE_STR-_ST-_MARIES	RWZ
E	-5.73	ANAPLASMA_MARGINALE_STR-_ST-_MARIES	RWZ
F	-3.97	ANAPLASMA_MARGINALE_STR-_ST-_MARIES	RWZ
G	5.88	ANAPLASMA_MARGINALE_STR-_ST-_MARIES	RWZ
H	-0.29	ANAPLASMA_MARGINALE_STR-_ST-_MARIES	RWZ
I	-5.98	ANAPLASMA_MARGINALE_STR-_ST-_MARIES	RWZ
J	-2.26	ANAPLASMA_MARGINALE_STR-_ST-_MARIES	RWZ
K	-5.81	ANAPLASMA_MARGINALE_STR-_ST-_MARIES	RWZ
L	0.51	ANAPLASMA_MARGINALE_STR-_ST-_MARIES	RWZ
M	1.06	ANAPLASMA_MARGINALE_STR-_ST-_MARIES	RWZ
N	0.38	ANAPLASMA_MARGINALE_STR-_ST-_MARIES	RWZ
P	5.75	ANAPLASMA_MARGINALE_STR-_ST-_MARIES	RWZ
Q	4.85	ANAPLASMA_MARGINALE_STR-_ST-_MARIES	RWZ
R	0.59	ANAPLASMA_MARGINALE_STR-_ST-_MARIES	RWZ
S	1.55	ANAPLASMA_MARGINALE_STR-_ST-_MARIES	RWZ
T	-5.80	ANAPLASMA_MARGINALE_STR-_ST-_MARIES	RWZ
V	1.16	ANAPLASMA_MARGINALE_STR-_ST-_MARIES	RWZ
W	2.09	ANAPLASMA_MARGINALE_STR-_ST-_MARIES	RWZ
X	-3.55	ANAPLASMA_MARGINALE_STR-_ST-_MARIES	RWZ
Y	6.25	ANAPLASMA_MARGINALE_STR-_ST-_MARIES	RWZ
A	0.99	ANAPLASMA_MARGINALE_STR-_VIRGINIA	RWZ
C	3.26	ANAPLASMA_MARGINALE_STR-_VIRGINIA	RWZ
D	-3.79	ANAPLASMA_MARGINALE_STR-_VIRGINIA	RWZ
E	-5.73	ANAPLASMA_MARGINALE_STR-_VIRGINIA	RWZ
F	-3.97	ANAPLASMA_MARGINALE_STR-_VIRGINIA	RWZ
G	5.88	ANAPLASMA_MARGINALE_STR-_VIRGINIA	RWZ
H	-0.29	ANAPLASMA_MARGINALE_STR-_VIRGINIA	RWZ
I	-5.98	ANAPLASMA_MARGINALE_STR-_VIRGINIA	RWZ
J	-2.26	ANAPLASMA_MARGINALE_STR-_VIRGINIA	RWZ
K	-5.81	ANAPLASMA_MARGINALE_STR-_VIRGINIA	RWZ
L	0.42	ANAPLASMA_MARGINALE_STR-_VIRGINIA	RWZ
M	1.06	ANAPLASMA_MARGINALE_STR-_VIRGINIA	RWZ
N	0.38	ANAPLASMA_MARGINALE_STR-_VIRGINIA	RWZ
P	5.75	ANAPLASMA_MARGINALE_STR-_VIRGINIA	RWZ
Q	4.85	ANAPLASMA_MARGINALE_STR-_VIRGINIA	RWZ
R	0.19	ANAPLASMA_MARGINALE_STR-_VIRGINIA	RWZ
S	1.22	ANAPLASMA_MARGINALE_STR-_VIRGINIA	RWZ
T	-5.80	ANAPLASMA_MARGINALE_STR-_VIRGINIA	RWZ
V	1.16	ANAPLASMA_MARGINALE_STR-_VIRGINIA	RWZ
W	2.09	ANAPLASMA_MARGINALE_STR-_VIRGINIA	RWZ
X	-3.55	ANAPLASMA_MARGINALE_STR-_VIRGINIA	RWZ
Y	6.25	ANAPLASMA_MARGINALE_STR-_VIRGINIA	RWZ
A	0.96	ANAPLASMA_PHAGOCYTOPHILUM_HZ	RWZ
C	2.94	ANAPLASMA_PHAGOCYTOPHILUM_HZ	RWZ
D	-4.11	ANAPLASMA_PHAGOCYTOPHILUM_HZ	RWZ
E	-5.83	ANAPLASMA_PHAGOCYTOPHILUM_HZ	RWZ
F	-0.89	ANAPLASMA_PHAGOCYTOPHILUM_HZ	RWZ
G	5.86	ANAPLASMA_PHAGOCYTOPHILUM_HZ	RWZ
H	1.26	ANAPLASMA_PHAGOCYTOPHILUM_HZ	RWZ
I	3.35	ANAPLASMA_PHAGOCYTOPHILUM_HZ	RWZ
J	-0.69	ANAPLASMA_PHAGOCYTOPHILUM_HZ	RWZ
K	-6.22	ANAPLASMA_PHAGOCYTOPHILUM_HZ	RWZ
L	0.81	ANAPLASMA_PHAGOCYTOPHILUM_HZ	RWZ
M	1.43	ANAPLASMA_PHAGOCYTOPHILUM_HZ	RWZ
N	1.64	ANAPLASMA_PHAGOCYTOPHILUM_HZ	RWZ
P	6.86	ANAPLASMA_PHAGOCYTOPHILUM_HZ	RWZ
Q	4.36	ANAPLASMA_PHAGOCYTOPHILUM_HZ	RWZ
R	1.06	ANAPLASMA_PHAGOCYTOPHILUM_HZ	RWZ
S	2.88	ANAPLASMA_PHAGOCYTOPHILUM_HZ	RWZ
T	-2.95	ANAPLASMA_PHAGOCYTOPHILUM_HZ	RWZ
V	1.37	ANAPLASMA_PHAGOCYTOPHILUM_HZ	RWZ
W	12.48	ANAPLASMA_PHAGOCYTOPHILUM_HZ	RWZ
X	-0.96	ANAPLASMA_PHAGOCYTOPHILUM_HZ	RWZ
Y	5.42	ANAPLASMA_PHAGOCYTOPHILUM_HZ	RWZ
A	2.69	ASTICCACAULIS_EXCENTRICUS_CB_48	RCS
C	3.05	ASTICCACAULIS_EXCENTRICUS_CB_48	RCS
D	2.17	ASTICCACAULIS_EXCENTRICUS_CB_48	RCS
E	16.41	ASTICCACAULIS_EXCENTRICUS_CB_48	RCS
F	1.06	ASTICCACAULIS_EXCENTRICUS_CB_48	RCS
G	4.15	ASTICCACAULIS_EXCENTRICUS_CB_48	RCS
H	10.71	ASTICCACAULIS_EXCENTRICUS_CB_48	RCS
I	4.53	ASTICCACAULIS_EXCENTRICUS_CB_48	RCS
J	2.39	ASTICCACAULIS_EXCENTRICUS_CB_48	RCS
K	3.09	ASTICCACAULIS_EXCENTRICUS_CB_48	RCS
L	0.76	ASTICCACAULIS_EXCENTRICUS_CB_48	RCS
M	10.00	ASTICCACAULIS_EXCENTRICUS_CB_48	RCS
N	1.03	ASTICCACAULIS_EXCENTRICUS_CB_48	RCS
P	4.72	ASTICCACAULIS_EXCENTRICUS_CB_48	RCS
Q	9.33	ASTICCACAULIS_EXCENTRICUS_CB_48	RCS
R	3.36	ASTICCACAULIS_EXCENTRICUS_CB_48	RCS
S	5.06	ASTICCACAULIS_EXCENTRICUS_CB_48	RCS
T	0.40	ASTICCACAULIS_EXCENTRICUS_CB_48	RCS
V	3.74	ASTICCACAULIS_EXCENTRICUS_CB_48	RCS
W	-0.02	ASTICCACAULIS_EXCENTRICUS_CB_48	RCS
X	5.64	ASTICCACAULIS_EXCENTRICUS_CB_48	RCS
Y	8.35	ASTICCACAULIS_EXCENTRICUS_CB_48	RCS
A	2.10	AURANTIMONAS_SP-_SI85-9A1	RCS
C	5.70	AURANTIMONAS_SP-_SI85-9A1	RCS
D	4.20	AURANTIMONAS_SP-_SI85-9A1	RCS
E	6.20	AURANTIMONAS_SP-_SI85-9A1	RCS
F	3.32	AURANTIMONAS_SP-_SI85-9A1	RCS
G	4.72	AURANTIMONAS_SP-_SI85-9A1	RCS
H	5.39	AURANTIMONAS_SP-_SI85-9A1	RCS
I	1.28	AURANTIMONAS_SP-_SI85-9A1	RCS
J	4.64	AURANTIMONAS_SP-_SI85-9A1	RCS
K	1.00	AURANTIMONAS_SP-_SI85-9A1	RCS
L	1.03	AURANTIMONAS_SP-_SI85-9A1	RCS
M	0.24	AURANTIMONAS_SP-_SI85-9A1	RCS
N	0.88	AURANTIMONAS_SP-_SI85-9A1	RCS
P	7.28	AURANTIMONAS_SP-_SI85-9A1	RCS
Q	3.54	AURANTIMONAS_SP-_SI85-9A1	RCS
R	3.46	AURANTIMONAS_SP-_SI85-9A1	RCS
S	4.18	AURANTIMONAS_SP-_SI85-9A1	RCS
T	0.01	AURANTIMONAS_SP-_SI85-9A1	RCS
V	2.42	AURANTIMONAS_SP-_SI85-9A1	RCS
W	2.37	AURANTIMONAS_SP-_SI85-9A1	RCS
X	4.32	AURANTIMONAS_SP-_SI85-9A1	RCS
Y	4.19	AURANTIMONAS_SP-_SI85-9A1	RCS
A	1.59	AZORHIZOBIUM_CAULINODANS_ORS_571	RCS
C	2.24	AZORHIZOBIUM_CAULINODANS_ORS_571	RCS
D	3.44	AZORHIZOBIUM_CAULINODANS_ORS_571	RCS
E	6.94	AZORHIZOBIUM_CAULINODANS_ORS_571	RCS
F	2.66	AZORHIZOBIUM_CAULINODANS_ORS_571	RCS
G	4.26	AZORHIZOBIUM_CAULINODANS_ORS_571	RCS
H	11.84	AZORHIZOBIUM_CAULINODANS_ORS_571	RCS
I	1.79	AZORHIZOBIUM_CAULINODANS_ORS_571	RCS
J	1.89	AZORHIZOBIUM_CAULINODANS_ORS_571	RCS
K	1.29	AZORHIZOBIUM_CAULINODANS_ORS_571	RCS
L	1.53	AZORHIZOBIUM_CAULINODANS_ORS_571	RCS
M	6.52	AZORHIZOBIUM_CAULINODANS_ORS_571	RCS
N	0.86	AZORHIZOBIUM_CAULINODANS_ORS_571	RCS
P	6.74	AZORHIZOBIUM_CAULINODANS_ORS_571	RCS
Q	1.65	AZORHIZOBIUM_CAULINODANS_ORS_571	RCS
R	1.62	AZORHIZOBIUM_CAULINODANS_ORS_571	RCS
S	4.56	AZORHIZOBIUM_CAULINODANS_ORS_571	RCS
T	-0.64	AZORHIZOBIUM_CAULINODANS_ORS_571	RCS
V	1.78	AZORHIZOBIUM_CAULINODANS_ORS_571	RCS
W	5.18	AZORHIZOBIUM_CAULINODANS_ORS_571	RCS
X	4.33	AZORHIZOBIUM_CAULINODANS_ORS_571	RCS
Y	4.19	AZORHIZOBIUM_CAULINODANS_ORS_571	RCS
A	3.05	BARTONELLA_BACILLIFORMIS_KC583	RCS
C	3.22	BARTONELLA_BACILLIFORMIS_KC583	RCS
D	3.83	BARTONELLA_BACILLIFORMIS_KC583	RCS
E	2.60	BARTONELLA_BACILLIFORMIS_KC583	RCS
F	2.67	BARTONELLA_BACILLIFORMIS_KC583	RCS
G	4.50	BARTONELLA_BACILLIFORMIS_KC583	RCS
H	6.53	BARTONELLA_BACILLIFORMIS_KC583	RCS
I	2.53	BARTONELLA_BACILLIFORMIS_KC583	RCS
J	3.39	BARTONELLA_BACILLIFORMIS_KC583	RCS
K	0.71	BARTONELLA_BACILLIFORMIS_KC583	RCS
L	1.83	BARTONELLA_BACILLIFORMIS_KC583	RCS
M	1.27	BARTONELLA_BACILLIFORMIS_KC583	RCS
N	1.59	BARTONELLA_BACILLIFORMIS_KC583	RCS
P	6.50	BARTONELLA_BACILLIFORMIS_KC583	RCS
Q	2.48	BARTONELLA_BACILLIFORMIS_KC583	RCS
R	3.14	BARTONELLA_BACILLIFORMIS_KC583	RCS
S	3.53	BARTONELLA_BACILLIFORMIS_KC583	RCS
T	-0.40	BARTONELLA_BACILLIFORMIS_KC583	RCS
V	2.52	BARTONELLA_BACILLIFORMIS_KC583	RCS
W	1.79	BARTONELLA_BACILLIFORMIS_KC583	RCS
X	4.20	BARTONELLA_BACILLIFORMIS_KC583	RCS
Y	3.31	BARTONELLA_BACILLIFORMIS_KC583	RCS
A	3.06	BARTONELLA_GRAHAMII_AS4AUP	RCS
C	3.14	BARTONELLA_GRAHAMII_AS4AUP	RCS
D	3.84	BARTONELLA_GRAHAMII_AS4AUP	RCS
E	2.62	BARTONELLA_GRAHAMII_AS4AUP	RCS
F	2.69	BARTONELLA_GRAHAMII_AS4AUP	RCS
G	4.50	BARTONELLA_GRAHAMII_AS4AUP	RCS
H	6.48	BARTONELLA_GRAHAMII_AS4AUP	RCS
I	2.55	BARTONELLA_GRAHAMII_AS4AUP	RCS
J	3.39	BARTONELLA_GRAHAMII_AS4AUP	RCS
K	0.93	BARTONELLA_GRAHAMII_AS4AUP	RCS
L	2.04	BARTONELLA_GRAHAMII_AS4AUP	RCS
M	1.62	BARTONELLA_GRAHAMII_AS4AUP	RCS
N	0.87	BARTONELLA_GRAHAMII_AS4AUP	RCS
P	6.21	BARTONELLA_GRAHAMII_AS4AUP	RCS
Q	2.94	BARTONELLA_GRAHAMII_AS4AUP	RCS
R	3.46	BARTONELLA_GRAHAMII_AS4AUP	RCS
S	3.55	BARTONELLA_GRAHAMII_AS4AUP	RCS
T	-0.73	BARTONELLA_GRAHAMII_AS4AUP	RCS
V	2.60	BARTONELLA_GRAHAMII_AS4AUP	RCS
W	1.65	BARTONELLA_GRAHAMII_AS4AUP	RCS
X	4.25	BARTONELLA_GRAHAMII_AS4AUP	RCS
Y	3.34	BARTONELLA_GRAHAMII_AS4AUP	RCS
A	3.07	BARTONELLA_HENSELAE	RCS
D	3.85	BARTONELLA_HENSELAE	RCS
E	2.91	BARTONELLA_HENSELAE	RCS
F	2.70	BARTONELLA_HENSELAE	RCS
G	8.34	BARTONELLA_HENSELAE	RCS
H	6.16	BARTONELLA_HENSELAE	RCS
I	2.56	BARTONELLA_HENSELAE	RCS
J	3.39	BARTONELLA_HENSELAE	RCS
K	1.08	BARTONELLA_HENSELAE	RCS
L	2.05	BARTONELLA_HENSELAE	RCS
M	1.63	BARTONELLA_HENSELAE	RCS
N	0.83	BARTONELLA_HENSELAE	RCS
P	6.30	BARTONELLA_HENSELAE	RCS
Q	2.94	BARTONELLA_HENSELAE	RCS
R	3.43	BARTONELLA_HENSELAE	RCS
S	3.56	BARTONELLA_HENSELAE	RCS
T	-0.46	BARTONELLA_HENSELAE	RCS
V	2.62	BARTONELLA_HENSELAE	RCS
W	1.06	BARTONELLA_HENSELAE	RCS
X	4.24	BARTONELLA_HENSELAE	RCS
Y	3.35	BARTONELLA_HENSELAE	RCS
A	3.04	BARTONELLA_QUINTANA_STR-_TOULOUSE	RCS
C	3.14	BARTONELLA_QUINTANA_STR-_TOULOUSE	RCS
D	3.85	BARTONELLA_QUINTANA_STR-_TOULOUSE	RCS
E	2.26	BARTONELLA_QUINTANA_STR-_TOULOUSE	RCS
F	2.69	BARTONELLA_QUINTANA_STR-_TOULOUSE	RCS
G	4.50	BARTONELLA_QUINTANA_STR-_TOULOUSE	RCS
H	6.15	BARTONELLA_QUINTANA_STR-_TOULOUSE	RCS
I	2.60	BARTONELLA_QUINTANA_STR-_TOULOUSE	RCS
J	3.39	BARTONELLA_QUINTANA_STR-_TOULOUSE	RCS
K	1.24	BARTONELLA_QUINTANA_STR-_TOULOUSE	RCS
L	2.74	BARTONELLA_QUINTANA_STR-_TOULOUSE	RCS
M	1.62	BARTONELLA_QUINTANA_STR-_TOULOUSE	RCS
N	0.82	BARTONELLA_QUINTANA_STR-_TOULOUSE	RCS
P	6.41	BARTONELLA_QUINTANA_STR-_TOULOUSE	RCS
Q	3.54	BARTONELLA_QUINTANA_STR-_TOULOUSE	RCS
R	3.43	BARTONELLA_QUINTANA_STR-_TOULOUSE	RCS
S	3.69	BARTONELLA_QUINTANA_STR-_TOULOUSE	RCS
T	-0.87	BARTONELLA_QUINTANA_STR-_TOULOUSE	RCS
V	2.50	BARTONELLA_QUINTANA_STR-_TOULOUSE	RCS
W	1.38	BARTONELLA_QUINTANA_STR-_TOULOUSE	RCS
X	4.25	BARTONELLA_QUINTANA_STR-_TOULOUSE	RCS
Y	3.34	BARTONELLA_QUINTANA_STR-_TOULOUSE	RCS
A	3.08	BARTONELLA_TRIBOCORUM_CIP_105476	RCS
C	3.25	BARTONELLA_TRIBOCORUM_CIP_105476	RCS
D	2.51	BARTONELLA_TRIBOCORUM_CIP_105476	RCS
E	2.62	BARTONELLA_TRIBOCORUM_CIP_105476	RCS
F	2.50	BARTONELLA_TRIBOCORUM_CIP_105476	RCS
G	4.50	BARTONELLA_TRIBOCORUM_CIP_105476	RCS
H	6.48	BARTONELLA_TRIBOCORUM_CIP_105476	RCS
I	2.57	BARTONELLA_TRIBOCORUM_CIP_105476	RCS
J	3.41	BARTONELLA_TRIBOCORUM_CIP_105476	RCS
K	0.94	BARTONELLA_TRIBOCORUM_CIP_105476	RCS
L	1.83	BARTONELLA_TRIBOCORUM_CIP_105476	RCS
M	2.28	BARTONELLA_TRIBOCORUM_CIP_105476	RCS
N	0.87	BARTONELLA_TRIBOCORUM_CIP_105476	RCS
P	6.16	BARTONELLA_TRIBOCORUM_CIP_105476	RCS
Q	2.93	BARTONELLA_TRIBOCORUM_CIP_105476	RCS
R	3.47	BARTONELLA_TRIBOCORUM_CIP_105476	RCS
S	3.70	BARTONELLA_TRIBOCORUM_CIP_105476	RCS
T	-0.46	BARTONELLA_TRIBOCORUM_CIP_105476	RCS
V	2.60	BARTONELLA_TRIBOCORUM_CIP_105476	RCS
W	1.65	BARTONELLA_TRIBOCORUM_CIP_105476	RCS
X	4.27	BARTONELLA_TRIBOCORUM_CIP_105476	RCS
Y	3.34	BARTONELLA_TRIBOCORUM_CIP_105476	RCS
A	1.75	BEIJERINCKIA_INDICA_SUBSP-_INDICA_ATCC_9039	RCS
C	3.51	BEIJERINCKIA_INDICA_SUBSP-_INDICA_ATCC_9039	RCS
D	4.92	BEIJERINCKIA_INDICA_SUBSP-_INDICA_ATCC_9039	RCS
E	7.38	BEIJERINCKIA_INDICA_SUBSP-_INDICA_ATCC_9039	RCS
F	2.65	BEIJERINCKIA_INDICA_SUBSP-_INDICA_ATCC_9039	RCS
G	3.89	BEIJERINCKIA_INDICA_SUBSP-_INDICA_ATCC_9039	RCS
H	12.80	BEIJERINCKIA_INDICA_SUBSP-_INDICA_ATCC_9039	RCS
I	1.83	BEIJERINCKIA_INDICA_SUBSP-_INDICA_ATCC_9039	RCS
J	3.14	BEIJERINCKIA_INDICA_SUBSP-_INDICA_ATCC_9039	RCS
K	2.39	BEIJERINCKIA_INDICA_SUBSP-_INDICA_ATCC_9039	RCS
L	-0.43	BEIJERINCKIA_INDICA_SUBSP-_INDICA_ATCC_9039	RCS
M	1.66	BEIJERINCKIA_INDICA_SUBSP-_INDICA_ATCC_9039	RCS
N	-1.81	BEIJERINCKIA_INDICA_SUBSP-_INDICA_ATCC_9039	RCS
P	6.24	BEIJERINCKIA_INDICA_SUBSP-_INDICA_ATCC_9039	RCS
Q	1.50	BEIJERINCKIA_INDICA_SUBSP-_INDICA_ATCC_9039	RCS
R	1.21	BEIJERINCKIA_INDICA_SUBSP-_INDICA_ATCC_9039	RCS
S	3.56	BEIJERINCKIA_INDICA_SUBSP-_INDICA_ATCC_9039	RCS
T	-0.14	BEIJERINCKIA_INDICA_SUBSP-_INDICA_ATCC_9039	RCS
V	2.97	BEIJERINCKIA_INDICA_SUBSP-_INDICA_ATCC_9039	RCS
W	5.80	BEIJERINCKIA_INDICA_SUBSP-_INDICA_ATCC_9039	RCS
X	4.34	BEIJERINCKIA_INDICA_SUBSP-_INDICA_ATCC_9039	RCS
Y	9.45	BEIJERINCKIA_INDICA_SUBSP-_INDICA_ATCC_9039	RCS
A	1.64	BRADYRHIZOBIUM_JAPONICUM_USDA_110	RCS
C	10.97	BRADYRHIZOBIUM_JAPONICUM_USDA_110	RCS
D	3.50	BRADYRHIZOBIUM_JAPONICUM_USDA_110	RCS
E	6.33	BRADYRHIZOBIUM_JAPONICUM_USDA_110	RCS
F	2.68	BRADYRHIZOBIUM_JAPONICUM_USDA_110	RCS
G	3.49	BRADYRHIZOBIUM_JAPONICUM_USDA_110	RCS
H	12.31	BRADYRHIZOBIUM_JAPONICUM_USDA_110	RCS
I	1.83	BRADYRHIZOBIUM_JAPONICUM_USDA_110	RCS
J	3.61	BRADYRHIZOBIUM_JAPONICUM_USDA_110	RCS
K	-0.43	BRADYRHIZOBIUM_JAPONICUM_USDA_110	RCS
L	0.46	BRADYRHIZOBIUM_JAPONICUM_USDA_110	RCS
M	0.27	BRADYRHIZOBIUM_JAPONICUM_USDA_110	RCS
N	-0.04	BRADYRHIZOBIUM_JAPONICUM_USDA_110	RCS
P	5.19	BRADYRHIZOBIUM_JAPONICUM_USDA_110	RCS
Q	5.61	BRADYRHIZOBIUM_JAPONICUM_USDA_110	RCS
R	2.77	BRADYRHIZOBIUM_JAPONICUM_USDA_110	RCS
S	3.57	BRADYRHIZOBIUM_JAPONICUM_USDA_110	RCS
T	-0.43	BRADYRHIZOBIUM_JAPONICUM_USDA_110	RCS
V	0.72	BRADYRHIZOBIUM_JAPONICUM_USDA_110	RCS
W	4.94	BRADYRHIZOBIUM_JAPONICUM_USDA_110	RCS
X	4.86	BRADYRHIZOBIUM_JAPONICUM_USDA_110	RCS
Y	12.52	BRADYRHIZOBIUM_JAPONICUM_USDA_110	RCS
A	1.59	BRADYRHIZOBIUM_SP-_BTAI1	RCS
C	9.93	BRADYRHIZOBIUM_SP-_BTAI1	RCS
D	3.50	BRADYRHIZOBIUM_SP-_BTAI1	RCS
E	6.33	BRADYRHIZOBIUM_SP-_BTAI1	RCS
F	2.71	BRADYRHIZOBIUM_SP-_BTAI1	RCS
G	3.61	BRADYRHIZOBIUM_SP-_BTAI1	RCS
H	12.33	BRADYRHIZOBIUM_SP-_BTAI1	RCS
I	1.86	BRADYRHIZOBIUM_SP-_BTAI1	RCS
J	3.61	BRADYRHIZOBIUM_SP-_BTAI1	RCS
K	-0.21	BRADYRHIZOBIUM_SP-_BTAI1	RCS
L	0.42	BRADYRHIZOBIUM_SP-_BTAI1	RCS
M	0.63	BRADYRHIZOBIUM_SP-_BTAI1	RCS
N	2.21	BRADYRHIZOBIUM_SP-_BTAI1	RCS
P	4.96	BRADYRHIZOBIUM_SP-_BTAI1	RCS
Q	5.61	BRADYRHIZOBIUM_SP-_BTAI1	RCS
R	2.76	BRADYRHIZOBIUM_SP-_BTAI1	RCS
S	3.72	BRADYRHIZOBIUM_SP-_BTAI1	RCS
T	-0.23	BRADYRHIZOBIUM_SP-_BTAI1	RCS
V	1.63	BRADYRHIZOBIUM_SP-_BTAI1	RCS
W	5.49	BRADYRHIZOBIUM_SP-_BTAI1	RCS
X	4.86	BRADYRHIZOBIUM_SP-_BTAI1	RCS
Y	12.49	BRADYRHIZOBIUM_SP-_BTAI1	RCS
A	1.61	BRADYRHIZOBIUM_SP-_ORS278	RCS
C	9.91	BRADYRHIZOBIUM_SP-_ORS278	RCS
D	3.48	BRADYRHIZOBIUM_SP-_ORS278	RCS
E	6.35	BRADYRHIZOBIUM_SP-_ORS278	RCS
F	2.67	BRADYRHIZOBIUM_SP-_ORS278	RCS
G	3.59	BRADYRHIZOBIUM_SP-_ORS278	RCS
H	12.29	BRADYRHIZOBIUM_SP-_ORS278	RCS
I	1.83	BRADYRHIZOBIUM_SP-_ORS278	RCS
J	3.59	BRADYRHIZOBIUM_SP-_ORS278	RCS
K	-0.30	BRADYRHIZOBIUM_SP-_ORS278	RCS
L	0.66	BRADYRHIZOBIUM_SP-_ORS278	RCS
M	0.62	BRADYRHIZOBIUM_SP-_ORS278	RCS
N	2.20	BRADYRHIZOBIUM_SP-_ORS278	RCS
P	4.95	BRADYRHIZOBIUM_SP-_ORS278	RCS
Q	5.60	BRADYRHIZOBIUM_SP-_ORS278	RCS
R	2.56	BRADYRHIZOBIUM_SP-_ORS278	RCS
S	3.73	BRADYRHIZOBIUM_SP-_ORS278	RCS
T	-0.25	BRADYRHIZOBIUM_SP-_ORS278	RCS
V	3.02	BRADYRHIZOBIUM_SP-_ORS278	RCS
W	5.45	BRADYRHIZOBIUM_SP-_ORS278	RCS
X	4.85	BRADYRHIZOBIUM_SP-_ORS278	RCS
Y	12.51	BRADYRHIZOBIUM_SP-_ORS278	RCS
A	2.94	BREVUNDIMONAS_SP-_BAL3	RCS
C	0.74	BREVUNDIMONAS_SP-_BAL3	RCS
D	3.82	BREVUNDIMONAS_SP-_BAL3	RCS
E	16.36	BREVUNDIMONAS_SP-_BAL3	RCS
F	0.50	BREVUNDIMONAS_SP-_BAL3	RCS
G	4.43	BREVUNDIMONAS_SP-_BAL3	RCS
H	10.63	BREVUNDIMONAS_SP-_BAL3	RCS
I	4.20	BREVUNDIMONAS_SP-_BAL3	RCS
J	2.71	BREVUNDIMONAS_SP-_BAL3	RCS
K	2.89	BREVUNDIMONAS_SP-_BAL3	RCS
L	1.45	BREVUNDIMONAS_SP-_BAL3	RCS
M	4.78	BREVUNDIMONAS_SP-_BAL3	RCS
N	0.59	BREVUNDIMONAS_SP-_BAL3	RCS
P	6.09	BREVUNDIMONAS_SP-_BAL3	RCS
Q	9.32	BREVUNDIMONAS_SP-_BAL3	RCS
R	2.26	BREVUNDIMONAS_SP-_BAL3	RCS
S	4.49	BREVUNDIMONAS_SP-_BAL3	RCS
T	0.56	BREVUNDIMONAS_SP-_BAL3	RCS
V	5.59	BREVUNDIMONAS_SP-_BAL3	RCS
W	8.15	BREVUNDIMONAS_SP-_BAL3	RCS
X	5.79	BREVUNDIMONAS_SP-_BAL3	RCS
Y	9.91	BREVUNDIMONAS_SP-_BAL3	RCS
A	2.81	BRUCELLA_ABORTUS_BIOVAR_1_STR-_9-941	RCS
C	3.42	BRUCELLA_ABORTUS_BIOVAR_1_STR-_9-941	RCS
D	3.77	BRUCELLA_ABORTUS_BIOVAR_1_STR-_9-941	RCS
E	3.66	BRUCELLA_ABORTUS_BIOVAR_1_STR-_9-941	RCS
F	-0.88	BRUCELLA_ABORTUS_BIOVAR_1_STR-_9-941	RCS
G	4.68	BRUCELLA_ABORTUS_BIOVAR_1_STR-_9-941	RCS
H	9.14	BRUCELLA_ABORTUS_BIOVAR_1_STR-_9-941	RCS
I	2.93	BRUCELLA_ABORTUS_BIOVAR_1_STR-_9-941	RCS
J	3.24	BRUCELLA_ABORTUS_BIOVAR_1_STR-_9-941	RCS
K	1.21	BRUCELLA_ABORTUS_BIOVAR_1_STR-_9-941	RCS
L	1.10	BRUCELLA_ABORTUS_BIOVAR_1_STR-_9-941	RCS
M	1.27	BRUCELLA_ABORTUS_BIOVAR_1_STR-_9-941	RCS
N	0.86	BRUCELLA_ABORTUS_BIOVAR_1_STR-_9-941	RCS
P	5.66	BRUCELLA_ABORTUS_BIOVAR_1_STR-_9-941	RCS
Q	1.74	BRUCELLA_ABORTUS_BIOVAR_1_STR-_9-941	RCS
R	3.36	BRUCELLA_ABORTUS_BIOVAR_1_STR-_9-941	RCS
S	4.40	BRUCELLA_ABORTUS_BIOVAR_1_STR-_9-941	RCS
T	-0.18	BRUCELLA_ABORTUS_BIOVAR_1_STR-_9-941	RCS
V	2.48	BRUCELLA_ABORTUS_BIOVAR_1_STR-_9-941	RCS
W	2.43	BRUCELLA_ABORTUS_BIOVAR_1_STR-_9-941	RCS
X	4.22	BRUCELLA_ABORTUS_BIOVAR_1_STR-_9-941	RCS
Y	3.76	BRUCELLA_ABORTUS_BIOVAR_1_STR-_9-941	RCS
A	2.71	BRUCELLA_ABORTUS_BV-_2_STR-_86/8/59	RCS
C	3.43	BRUCELLA_ABORTUS_BV-_2_STR-_86/8/59	RCS
D	3.78	BRUCELLA_ABORTUS_BV-_2_STR-_86/8/59	RCS
E	3.67	BRUCELLA_ABORTUS_BV-_2_STR-_86/8/59	RCS
F	-0.88	BRUCELLA_ABORTUS_BV-_2_STR-_86/8/59	RCS
G	4.68	BRUCELLA_ABORTUS_BV-_2_STR-_86/8/59	RCS
H	9.15	BRUCELLA_ABORTUS_BV-_2_STR-_86/8/59	RCS
I	2.94	BRUCELLA_ABORTUS_BV-_2_STR-_86/8/59	RCS
J	3.26	BRUCELLA_ABORTUS_BV-_2_STR-_86/8/59	RCS
K	1.22	BRUCELLA_ABORTUS_BV-_2_STR-_86/8/59	RCS
L	1.11	BRUCELLA_ABORTUS_BV-_2_STR-_86/8/59	RCS
M	1.28	BRUCELLA_ABORTUS_BV-_2_STR-_86/8/59	RCS
N	0.88	BRUCELLA_ABORTUS_BV-_2_STR-_86/8/59	RCS
P	5.66	BRUCELLA_ABORTUS_BV-_2_STR-_86/8/59	RCS
Q	1.74	BRUCELLA_ABORTUS_BV-_2_STR-_86/8/59	RCS
R	3.37	BRUCELLA_ABORTUS_BV-_2_STR-_86/8/59	RCS
S	4.41	BRUCELLA_ABORTUS_BV-_2_STR-_86/8/59	RCS
T	-0.17	BRUCELLA_ABORTUS_BV-_2_STR-_86/8/59	RCS
V	2.49	BRUCELLA_ABORTUS_BV-_2_STR-_86/8/59	RCS
W	2.44	BRUCELLA_ABORTUS_BV-_2_STR-_86/8/59	RCS
X	4.26	BRUCELLA_ABORTUS_BV-_2_STR-_86/8/59	RCS
Y	3.77	BRUCELLA_ABORTUS_BV-_2_STR-_86/8/59	RCS
A	2.72	BRUCELLA_ABORTUS_BV-_3_STR-_TULYA	RCS
C	3.43	BRUCELLA_ABORTUS_BV-_3_STR-_TULYA	RCS
D	3.78	BRUCELLA_ABORTUS_BV-_3_STR-_TULYA	RCS
E	2.81	BRUCELLA_ABORTUS_BV-_3_STR-_TULYA	RCS
F	-0.87	BRUCELLA_ABORTUS_BV-_3_STR-_TULYA	RCS
G	4.69	BRUCELLA_ABORTUS_BV-_3_STR-_TULYA	RCS
H	9.15	BRUCELLA_ABORTUS_BV-_3_STR-_TULYA	RCS
I	2.95	BRUCELLA_ABORTUS_BV-_3_STR-_TULYA	RCS
J	3.26	BRUCELLA_ABORTUS_BV-_3_STR-_TULYA	RCS
K	1.22	BRUCELLA_ABORTUS_BV-_3_STR-_TULYA	RCS
L	1.11	BRUCELLA_ABORTUS_BV-_3_STR-_TULYA	RCS
M	1.29	BRUCELLA_ABORTUS_BV-_3_STR-_TULYA	RCS
N	0.89	BRUCELLA_ABORTUS_BV-_3_STR-_TULYA	RCS
P	5.67	BRUCELLA_ABORTUS_BV-_3_STR-_TULYA	RCS
Q	1.75	BRUCELLA_ABORTUS_BV-_3_STR-_TULYA	RCS
R	3.37	BRUCELLA_ABORTUS_BV-_3_STR-_TULYA	RCS
S	4.42	BRUCELLA_ABORTUS_BV-_3_STR-_TULYA	RCS
T	-0.17	BRUCELLA_ABORTUS_BV-_3_STR-_TULYA	RCS
V	2.49	BRUCELLA_ABORTUS_BV-_3_STR-_TULYA	RCS
W	2.44	BRUCELLA_ABORTUS_BV-_3_STR-_TULYA	RCS
Y	3.78	BRUCELLA_ABORTUS_BV-_3_STR-_TULYA	RCS
A	2.71	BRUCELLA_ABORTUS_BV-_4_STR-_292	RCS
C	3.43	BRUCELLA_ABORTUS_BV-_4_STR-_292	RCS
D	3.78	BRUCELLA_ABORTUS_BV-_4_STR-_292	RCS
E	3.67	BRUCELLA_ABORTUS_BV-_4_STR-_292	RCS
F	-0.88	BRUCELLA_ABORTUS_BV-_4_STR-_292	RCS
G	4.68	BRUCELLA_ABORTUS_BV-_4_STR-_292	RCS
H	9.15	BRUCELLA_ABORTUS_BV-_4_STR-_292	RCS
I	2.94	BRUCELLA_ABORTUS_BV-_4_STR-_292	RCS
J	3.26	BRUCELLA_ABORTUS_BV-_4_STR-_292	RCS
K	1.22	BRUCELLA_ABORTUS_BV-_4_STR-_292	RCS
L	1.10	BRUCELLA_ABORTUS_BV-_4_STR-_292	RCS
M	1.28	BRUCELLA_ABORTUS_BV-_4_STR-_292	RCS
N	0.88	BRUCELLA_ABORTUS_BV-_4_STR-_292	RCS
P	5.66	BRUCELLA_ABORTUS_BV-_4_STR-_292	RCS
Q	1.74	BRUCELLA_ABORTUS_BV-_4_STR-_292	RCS
R	3.37	BRUCELLA_ABORTUS_BV-_4_STR-_292	RCS
S	4.41	BRUCELLA_ABORTUS_BV-_4_STR-_292	RCS
T	-0.17	BRUCELLA_ABORTUS_BV-_4_STR-_292	RCS
V	2.49	BRUCELLA_ABORTUS_BV-_4_STR-_292	RCS
W	2.44	BRUCELLA_ABORTUS_BV-_4_STR-_292	RCS
X	4.26	BRUCELLA_ABORTUS_BV-_4_STR-_292	RCS
Y	3.77	BRUCELLA_ABORTUS_BV-_4_STR-_292	RCS
A	2.71	BRUCELLA_ABORTUS_BV-_6_STR-_870	RCS
C	3.43	BRUCELLA_ABORTUS_BV-_6_STR-_870	RCS
D	3.78	BRUCELLA_ABORTUS_BV-_6_STR-_870	RCS
E	3.67	BRUCELLA_ABORTUS_BV-_6_STR-_870	RCS
F	-0.88	BRUCELLA_ABORTUS_BV-_6_STR-_870	RCS
G	4.77	BRUCELLA_ABORTUS_BV-_6_STR-_870	RCS
H	9.15	BRUCELLA_ABORTUS_BV-_6_STR-_870	RCS
I	2.95	BRUCELLA_ABORTUS_BV-_6_STR-_870	RCS
J	3.26	BRUCELLA_ABORTUS_BV-_6_STR-_870	RCS
K	1.22	BRUCELLA_ABORTUS_BV-_6_STR-_870	RCS
L	1.10	BRUCELLA_ABORTUS_BV-_6_STR-_870	RCS
M	1.28	BRUCELLA_ABORTUS_BV-_6_STR-_870	RCS
N	0.88	BRUCELLA_ABORTUS_BV-_6_STR-_870	RCS
P	5.66	BRUCELLA_ABORTUS_BV-_6_STR-_870	RCS
Q	1.74	BRUCELLA_ABORTUS_BV-_6_STR-_870	RCS
R	3.37	BRUCELLA_ABORTUS_BV-_6_STR-_870	RCS
S	4.41	BRUCELLA_ABORTUS_BV-_6_STR-_870	RCS
T	-0.17	BRUCELLA_ABORTUS_BV-_6_STR-_870	RCS
V	2.49	BRUCELLA_ABORTUS_BV-_6_STR-_870	RCS
W	2.44	BRUCELLA_ABORTUS_BV-_6_STR-_870	RCS
X	4.26	BRUCELLA_ABORTUS_BV-_6_STR-_870	RCS
Y	3.78	BRUCELLA_ABORTUS_BV-_6_STR-_870	RCS
A	2.71	BRUCELLA_ABORTUS_BV-_9_STR-_C68	RCS
C	3.43	BRUCELLA_ABORTUS_BV-_9_STR-_C68	RCS
D	3.78	BRUCELLA_ABORTUS_BV-_9_STR-_C68	RCS
E	3.67	BRUCELLA_ABORTUS_BV-_9_STR-_C68	RCS
F	-0.88	BRUCELLA_ABORTUS_BV-_9_STR-_C68	RCS
G	4.77	BRUCELLA_ABORTUS_BV-_9_STR-_C68	RCS
H	9.15	BRUCELLA_ABORTUS_BV-_9_STR-_C68	RCS
I	2.95	BRUCELLA_ABORTUS_BV-_9_STR-_C68	RCS
J	3.26	BRUCELLA_ABORTUS_BV-_9_STR-_C68	RCS
K	1.22	BRUCELLA_ABORTUS_BV-_9_STR-_C68	RCS
L	1.11	BRUCELLA_ABORTUS_BV-_9_STR-_C68	RCS
M	1.28	BRUCELLA_ABORTUS_BV-_9_STR-_C68	RCS
N	0.88	BRUCELLA_ABORTUS_BV-_9_STR-_C68	RCS
P	5.66	BRUCELLA_ABORTUS_BV-_9_STR-_C68	RCS
Q	1.74	BRUCELLA_ABORTUS_BV-_9_STR-_C68	RCS
R	3.37	BRUCELLA_ABORTUS_BV-_9_STR-_C68	RCS
S	4.41	BRUCELLA_ABORTUS_BV-_9_STR-_C68	RCS
T	-0.17	BRUCELLA_ABORTUS_BV-_9_STR-_C68	RCS
V	2.49	BRUCELLA_ABORTUS_BV-_9_STR-_C68	RCS
W	2.44	BRUCELLA_ABORTUS_BV-_9_STR-_C68	RCS
X	4.26	BRUCELLA_ABORTUS_BV-_9_STR-_C68	RCS
Y	3.78	BRUCELLA_ABORTUS_BV-_9_STR-_C68	RCS
A	2.84	BRUCELLA_ABORTUS_S19	RCS
C	3.44	BRUCELLA_ABORTUS_S19	RCS
D	3.77	BRUCELLA_ABORTUS_S19	RCS
E	3.66	BRUCELLA_ABORTUS_S19	RCS
F	-0.86	BRUCELLA_ABORTUS_S19	RCS
G	4.70	BRUCELLA_ABORTUS_S19	RCS
H	9.16	BRUCELLA_ABORTUS_S19	RCS
I	2.95	BRUCELLA_ABORTUS_S19	RCS
J	3.27	BRUCELLA_ABORTUS_S19	RCS
K	1.21	BRUCELLA_ABORTUS_S19	RCS
L	1.10	BRUCELLA_ABORTUS_S19	RCS
M	1.27	BRUCELLA_ABORTUS_S19	RCS
N	0.86	BRUCELLA_ABORTUS_S19	RCS
P	5.67	BRUCELLA_ABORTUS_S19	RCS
Q	1.74	BRUCELLA_ABORTUS_S19	RCS
R	3.37	BRUCELLA_ABORTUS_S19	RCS
S	4.41	BRUCELLA_ABORTUS_S19	RCS
T	-0.17	BRUCELLA_ABORTUS_S19	RCS
V	2.50	BRUCELLA_ABORTUS_S19	RCS
W	2.45	BRUCELLA_ABORTUS_S19	RCS
X	4.25	BRUCELLA_ABORTUS_S19	RCS
Y	3.79	BRUCELLA_ABORTUS_S19	RCS
A	2.71	BRUCELLA_ABORTUS_STR-_2308_A	RCS
C	3.43	BRUCELLA_ABORTUS_STR-_2308_A	RCS
D	3.77	BRUCELLA_ABORTUS_STR-_2308_A	RCS
E	3.67	BRUCELLA_ABORTUS_STR-_2308_A	RCS
F	-0.88	BRUCELLA_ABORTUS_STR-_2308_A	RCS
G	4.68	BRUCELLA_ABORTUS_STR-_2308_A	RCS
H	9.15	BRUCELLA_ABORTUS_STR-_2308_A	RCS
I	2.94	BRUCELLA_ABORTUS_STR-_2308_A	RCS
J	3.25	BRUCELLA_ABORTUS_STR-_2308_A	RCS
K	1.21	BRUCELLA_ABORTUS_STR-_2308_A	RCS
L	1.10	BRUCELLA_ABORTUS_STR-_2308_A	RCS
M	1.28	BRUCELLA_ABORTUS_STR-_2308_A	RCS
N	0.87	BRUCELLA_ABORTUS_STR-_2308_A	RCS
P	5.66	BRUCELLA_ABORTUS_STR-_2308_A	RCS
Q	1.74	BRUCELLA_ABORTUS_STR-_2308_A	RCS
R	3.36	BRUCELLA_ABORTUS_STR-_2308_A	RCS
S	4.41	BRUCELLA_ABORTUS_STR-_2308_A	RCS
T	-0.18	BRUCELLA_ABORTUS_STR-_2308_A	RCS
V	2.48	BRUCELLA_ABORTUS_STR-_2308_A	RCS
W	2.43	BRUCELLA_ABORTUS_STR-_2308_A	RCS
X	4.23	BRUCELLA_ABORTUS_STR-_2308_A	RCS
Y	3.77	BRUCELLA_ABORTUS_STR-_2308_A	RCS
A	2.79	BRUCELLA_CANIS_ATCC_23365	RCS
C	3.42	BRUCELLA_CANIS_ATCC_23365	RCS
D	3.78	BRUCELLA_CANIS_ATCC_23365	RCS
E	2.60	BRUCELLA_CANIS_ATCC_23365	RCS
F	-0.86	BRUCELLA_CANIS_ATCC_23365	RCS
G	4.28	BRUCELLA_CANIS_ATCC_23365	RCS
H	9.16	BRUCELLA_CANIS_ATCC_23365	RCS
I	2.95	BRUCELLA_CANIS_ATCC_23365	RCS
J	3.27	BRUCELLA_CANIS_ATCC_23365	RCS
K	1.21	BRUCELLA_CANIS_ATCC_23365	RCS
L	1.11	BRUCELLA_CANIS_ATCC_23365	RCS
M	1.27	BRUCELLA_CANIS_ATCC_23365	RCS
N	0.89	BRUCELLA_CANIS_ATCC_23365	RCS
P	5.66	BRUCELLA_CANIS_ATCC_23365	RCS
Q	1.74	BRUCELLA_CANIS_ATCC_23365	RCS
R	3.36	BRUCELLA_CANIS_ATCC_23365	RCS
S	4.41	BRUCELLA_CANIS_ATCC_23365	RCS
T	-0.17	BRUCELLA_CANIS_ATCC_23365	RCS
V	2.50	BRUCELLA_CANIS_ATCC_23365	RCS
W	2.45	BRUCELLA_CANIS_ATCC_23365	RCS
X	4.25	BRUCELLA_CANIS_ATCC_23365	RCS
Y	3.79	BRUCELLA_CANIS_ATCC_23365	RCS
A	2.64	BRUCELLA_CETI_B1/94	RCS
C	3.43	BRUCELLA_CETI_B1/94	RCS
D	3.78	BRUCELLA_CETI_B1/94	RCS
E	2.81	BRUCELLA_CETI_B1/94	RCS
F	-0.87	BRUCELLA_CETI_B1/94	RCS
G	4.27	BRUCELLA_CETI_B1/94	RCS
H	9.15	BRUCELLA_CETI_B1/94	RCS
I	2.94	BRUCELLA_CETI_B1/94	RCS
J	3.26	BRUCELLA_CETI_B1/94	RCS
K	1.22	BRUCELLA_CETI_B1/94	RCS
L	1.12	BRUCELLA_CETI_B1/94	RCS
M	1.28	BRUCELLA_CETI_B1/94	RCS
N	0.88	BRUCELLA_CETI_B1/94	RCS
P	5.66	BRUCELLA_CETI_B1/94	RCS
Q	1.75	BRUCELLA_CETI_B1/94	RCS
R	3.37	BRUCELLA_CETI_B1/94	RCS
S	4.41	BRUCELLA_CETI_B1/94	RCS
T	-0.17	BRUCELLA_CETI_B1/94	RCS
V	2.49	BRUCELLA_CETI_B1/94	RCS
W	2.44	BRUCELLA_CETI_B1/94	RCS
X	4.26	BRUCELLA_CETI_B1/94	RCS
Y	3.78	BRUCELLA_CETI_B1/94	RCS
A	2.64	BRUCELLA_CETI_M13/05/1	RCS
C	3.43	BRUCELLA_CETI_M13/05/1	RCS
D	3.78	BRUCELLA_CETI_M13/05/1	RCS
E	2.29	BRUCELLA_CETI_M13/05/1	RCS
F	-0.88	BRUCELLA_CETI_M13/05/1	RCS
G	4.50	BRUCELLA_CETI_M13/05/1	RCS
H	9.15	BRUCELLA_CETI_M13/05/1	RCS
I	2.94	BRUCELLA_CETI_M13/05/1	RCS
J	3.26	BRUCELLA_CETI_M13/05/1	RCS
K	1.22	BRUCELLA_CETI_M13/05/1	RCS
L	1.11	BRUCELLA_CETI_M13/05/1	RCS
M	1.28	BRUCELLA_CETI_M13/05/1	RCS
N	0.88	BRUCELLA_CETI_M13/05/1	RCS
P	5.66	BRUCELLA_CETI_M13/05/1	RCS
Q	1.75	BRUCELLA_CETI_M13/05/1	RCS
R	3.37	BRUCELLA_CETI_M13/05/1	RCS
S	4.41	BRUCELLA_CETI_M13/05/1	RCS
T	-0.17	BRUCELLA_CETI_M13/05/1	RCS
V	2.49	BRUCELLA_CETI_M13/05/1	RCS
W	2.43	BRUCELLA_CETI_M13/05/1	RCS
X	4.25	BRUCELLA_CETI_M13/05/1	RCS
Y	3.77	BRUCELLA_CETI_M13/05/1	RCS
A	2.64	BRUCELLA_CETI_M490/95/1	RCS
C	3.43	BRUCELLA_CETI_M490/95/1	RCS
D	3.78	BRUCELLA_CETI_M490/95/1	RCS
E	2.81	BRUCELLA_CETI_M490/95/1	RCS
F	-0.87	BRUCELLA_CETI_M490/95/1	RCS
G	4.27	BRUCELLA_CETI_M490/95/1	RCS
H	9.15	BRUCELLA_CETI_M490/95/1	RCS
I	2.94	BRUCELLA_CETI_M490/95/1	RCS
J	3.26	BRUCELLA_CETI_M490/95/1	RCS
K	1.22	BRUCELLA_CETI_M490/95/1	RCS
L	1.12	BRUCELLA_CETI_M490/95/1	RCS
M	1.28	BRUCELLA_CETI_M490/95/1	RCS
N	0.88	BRUCELLA_CETI_M490/95/1	RCS
P	5.66	BRUCELLA_CETI_M490/95/1	RCS
Q	1.75	BRUCELLA_CETI_M490/95/1	RCS
R	3.37	BRUCELLA_CETI_M490/95/1	RCS
S	4.41	BRUCELLA_CETI_M490/95/1	RCS
T	-0.17	BRUCELLA_CETI_M490/95/1	RCS
V	2.49	BRUCELLA_CETI_M490/95/1	RCS
W	2.44	BRUCELLA_CETI_M490/95/1	RCS
X	4.26	BRUCELLA_CETI_M490/95/1	RCS
Y	3.78	BRUCELLA_CETI_M490/95/1	RCS
A	2.64	BRUCELLA_CETI_M644/93/1	RCS
C	3.43	BRUCELLA_CETI_M644/93/1	RCS
D	3.78	BRUCELLA_CETI_M644/93/1	RCS
E	2.29	BRUCELLA_CETI_M644/93/1	RCS
F	-0.88	BRUCELLA_CETI_M644/93/1	RCS
G	4.50	BRUCELLA_CETI_M644/93/1	RCS
H	9.15	BRUCELLA_CETI_M644/93/1	RCS
I	2.94	BRUCELLA_CETI_M644/93/1	RCS
J	3.26	BRUCELLA_CETI_M644/93/1	RCS
K	1.22	BRUCELLA_CETI_M644/93/1	RCS
L	1.11	BRUCELLA_CETI_M644/93/1	RCS
M	1.28	BRUCELLA_CETI_M644/93/1	RCS
N	0.88	BRUCELLA_CETI_M644/93/1	RCS
P	5.66	BRUCELLA_CETI_M644/93/1	RCS
Q	1.75	BRUCELLA_CETI_M644/93/1	RCS
R	3.37	BRUCELLA_CETI_M644/93/1	RCS
S	4.41	BRUCELLA_CETI_M644/93/1	RCS
T	-0.17	BRUCELLA_CETI_M644/93/1	RCS
V	2.49	BRUCELLA_CETI_M644/93/1	RCS
W	2.43	BRUCELLA_CETI_M644/93/1	RCS
X	4.25	BRUCELLA_CETI_M644/93/1	RCS
Y	3.77	BRUCELLA_CETI_M644/93/1	RCS
A	2.73	BRUCELLA_CETI_STR-_CUDO	RCS
C	3.43	BRUCELLA_CETI_STR-_CUDO	RCS
D	3.77	BRUCELLA_CETI_STR-_CUDO	RCS
E	2.81	BRUCELLA_CETI_STR-_CUDO	RCS
F	-0.88	BRUCELLA_CETI_STR-_CUDO	RCS
G	4.27	BRUCELLA_CETI_STR-_CUDO	RCS
H	9.15	BRUCELLA_CETI_STR-_CUDO	RCS
I	2.94	BRUCELLA_CETI_STR-_CUDO	RCS
J	3.25	BRUCELLA_CETI_STR-_CUDO	RCS
K	1.21	BRUCELLA_CETI_STR-_CUDO	RCS
L	1.11	BRUCELLA_CETI_STR-_CUDO	RCS
M	1.28	BRUCELLA_CETI_STR-_CUDO	RCS
N	0.87	BRUCELLA_CETI_STR-_CUDO	RCS
P	5.66	BRUCELLA_CETI_STR-_CUDO	RCS
Q	1.74	BRUCELLA_CETI_STR-_CUDO	RCS
R	3.36	BRUCELLA_CETI_STR-_CUDO	RCS
S	4.41	BRUCELLA_CETI_STR-_CUDO	RCS
T	-0.18	BRUCELLA_CETI_STR-_CUDO	RCS
V	2.48	BRUCELLA_CETI_STR-_CUDO	RCS
W	2.43	BRUCELLA_CETI_STR-_CUDO	RCS
X	4.23	BRUCELLA_CETI_STR-_CUDO	RCS
Y	3.77	BRUCELLA_CETI_STR-_CUDO	RCS
A	2.77	BRUCELLA_MELITENSIS_16M	RCS
C	3.42	BRUCELLA_MELITENSIS_16M	RCS
D	3.77	BRUCELLA_MELITENSIS_16M	RCS
E	2.80	BRUCELLA_MELITENSIS_16M	RCS
F	-0.88	BRUCELLA_MELITENSIS_16M	RCS
G	4.27	BRUCELLA_MELITENSIS_16M	RCS
H	9.14	BRUCELLA_MELITENSIS_16M	RCS
I	2.93	BRUCELLA_MELITENSIS_16M	RCS
J	3.25	BRUCELLA_MELITENSIS_16M	RCS
K	1.21	BRUCELLA_MELITENSIS_16M	RCS
L	1.05	BRUCELLA_MELITENSIS_16M	RCS
M	1.28	BRUCELLA_MELITENSIS_16M	RCS
N	0.86	BRUCELLA_MELITENSIS_16M	RCS
P	5.66	BRUCELLA_MELITENSIS_16M	RCS
Q	1.74	BRUCELLA_MELITENSIS_16M	RCS
R	3.36	BRUCELLA_MELITENSIS_16M	RCS
S	4.41	BRUCELLA_MELITENSIS_16M	RCS
T	-0.18	BRUCELLA_MELITENSIS_16M	RCS
V	2.48	BRUCELLA_MELITENSIS_16M	RCS
W	2.43	BRUCELLA_MELITENSIS_16M	RCS
X	4.22	BRUCELLA_MELITENSIS_16M	RCS
Y	3.77	BRUCELLA_MELITENSIS_16M	RCS
A	2.77	BRUCELLA_MELITENSIS_ATCC_23457	RCS
C	3.42	BRUCELLA_MELITENSIS_ATCC_23457	RCS
D	3.77	BRUCELLA_MELITENSIS_ATCC_23457	RCS
E	2.88	BRUCELLA_MELITENSIS_ATCC_23457	RCS
F	-0.88	BRUCELLA_MELITENSIS_ATCC_23457	RCS
G	4.26	BRUCELLA_MELITENSIS_ATCC_23457	RCS
H	9.14	BRUCELLA_MELITENSIS_ATCC_23457	RCS
I	2.93	BRUCELLA_MELITENSIS_ATCC_23457	RCS
J	3.24	BRUCELLA_MELITENSIS_ATCC_23457	RCS
K	1.20	BRUCELLA_MELITENSIS_ATCC_23457	RCS
L	1.05	BRUCELLA_MELITENSIS_ATCC_23457	RCS
M	1.28	BRUCELLA_MELITENSIS_ATCC_23457	RCS
N	0.86	BRUCELLA_MELITENSIS_ATCC_23457	RCS
P	5.65	BRUCELLA_MELITENSIS_ATCC_23457	RCS
Q	1.74	BRUCELLA_MELITENSIS_ATCC_23457	RCS
R	3.36	BRUCELLA_MELITENSIS_ATCC_23457	RCS
S	4.40	BRUCELLA_MELITENSIS_ATCC_23457	RCS
T	-0.18	BRUCELLA_MELITENSIS_ATCC_23457	RCS
V	2.48	BRUCELLA_MELITENSIS_ATCC_23457	RCS
W	2.42	BRUCELLA_MELITENSIS_ATCC_23457	RCS
X	4.22	BRUCELLA_MELITENSIS_ATCC_23457	RCS
Y	3.76	BRUCELLA_MELITENSIS_ATCC_23457	RCS
A	2.81	BRUCELLA_MELITENSIS_BIOVAR_ABORTUS_2308	RCS
C	3.42	BRUCELLA_MELITENSIS_BIOVAR_ABORTUS_2308	RCS
D	3.77	BRUCELLA_MELITENSIS_BIOVAR_ABORTUS_2308	RCS
E	3.66	BRUCELLA_MELITENSIS_BIOVAR_ABORTUS_2308	RCS
F	-0.88	BRUCELLA_MELITENSIS_BIOVAR_ABORTUS_2308	RCS
G	4.68	BRUCELLA_MELITENSIS_BIOVAR_ABORTUS_2308	RCS
H	9.14	BRUCELLA_MELITENSIS_BIOVAR_ABORTUS_2308	RCS
I	2.93	BRUCELLA_MELITENSIS_BIOVAR_ABORTUS_2308	RCS
J	3.24	BRUCELLA_MELITENSIS_BIOVAR_ABORTUS_2308	RCS
K	1.21	BRUCELLA_MELITENSIS_BIOVAR_ABORTUS_2308	RCS
L	1.10	BRUCELLA_MELITENSIS_BIOVAR_ABORTUS_2308	RCS
M	1.27	BRUCELLA_MELITENSIS_BIOVAR_ABORTUS_2308	RCS
N	0.86	BRUCELLA_MELITENSIS_BIOVAR_ABORTUS_2308	RCS
P	5.66	BRUCELLA_MELITENSIS_BIOVAR_ABORTUS_2308	RCS
Q	1.74	BRUCELLA_MELITENSIS_BIOVAR_ABORTUS_2308	RCS
R	3.36	BRUCELLA_MELITENSIS_BIOVAR_ABORTUS_2308	RCS
S	4.40	BRUCELLA_MELITENSIS_BIOVAR_ABORTUS_2308	RCS
T	-0.18	BRUCELLA_MELITENSIS_BIOVAR_ABORTUS_2308	RCS
V	2.48	BRUCELLA_MELITENSIS_BIOVAR_ABORTUS_2308	RCS
W	2.43	BRUCELLA_MELITENSIS_BIOVAR_ABORTUS_2308	RCS
X	4.22	BRUCELLA_MELITENSIS_BIOVAR_ABORTUS_2308	RCS
Y	3.76	BRUCELLA_MELITENSIS_BIOVAR_ABORTUS_2308	RCS
A	2.64	BRUCELLA_MELITENSIS_BV-_1_STR-_REV-1	RCS
C	3.43	BRUCELLA_MELITENSIS_BV-_1_STR-_REV-1	RCS
D	3.78	BRUCELLA_MELITENSIS_BV-_1_STR-_REV-1	RCS
E	2.81	BRUCELLA_MELITENSIS_BV-_1_STR-_REV-1	RCS
F	-0.87	BRUCELLA_MELITENSIS_BV-_1_STR-_REV-1	RCS
G	4.27	BRUCELLA_MELITENSIS_BV-_1_STR-_REV-1	RCS
H	9.15	BRUCELLA_MELITENSIS_BV-_1_STR-_REV-1	RCS
I	2.94	BRUCELLA_MELITENSIS_BV-_1_STR-_REV-1	RCS
J	3.26	BRUCELLA_MELITENSIS_BV-_1_STR-_REV-1	RCS
K	1.22	BRUCELLA_MELITENSIS_BV-_1_STR-_REV-1	RCS
L	1.06	BRUCELLA_MELITENSIS_BV-_1_STR-_REV-1	RCS
M	1.28	BRUCELLA_MELITENSIS_BV-_1_STR-_REV-1	RCS
N	0.88	BRUCELLA_MELITENSIS_BV-_1_STR-_REV-1	RCS
P	5.66	BRUCELLA_MELITENSIS_BV-_1_STR-_REV-1	RCS
Q	1.75	BRUCELLA_MELITENSIS_BV-_1_STR-_REV-1	RCS
R	3.37	BRUCELLA_MELITENSIS_BV-_1_STR-_REV-1	RCS
S	4.41	BRUCELLA_MELITENSIS_BV-_1_STR-_REV-1	RCS
T	-0.17	BRUCELLA_MELITENSIS_BV-_1_STR-_REV-1	RCS
V	2.49	BRUCELLA_MELITENSIS_BV-_1_STR-_REV-1	RCS
W	2.44	BRUCELLA_MELITENSIS_BV-_1_STR-_REV-1	RCS
X	4.26	BRUCELLA_MELITENSIS_BV-_1_STR-_REV-1	RCS
Y	3.78	BRUCELLA_MELITENSIS_BV-_1_STR-_REV-1	RCS
A	2.64	BRUCELLA_MELITENSIS_BV-_2_STR-_63/9	RCS
C	3.43	BRUCELLA_MELITENSIS_BV-_2_STR-_63/9	RCS
D	3.78	BRUCELLA_MELITENSIS_BV-_2_STR-_63/9	RCS
E	2.88	BRUCELLA_MELITENSIS_BV-_2_STR-_63/9	RCS
F	-0.88	BRUCELLA_MELITENSIS_BV-_2_STR-_63/9	RCS
G	4.27	BRUCELLA_MELITENSIS_BV-_2_STR-_63/9	RCS
H	9.15	BRUCELLA_MELITENSIS_BV-_2_STR-_63/9	RCS
I	2.94	BRUCELLA_MELITENSIS_BV-_2_STR-_63/9	RCS
J	3.26	BRUCELLA_MELITENSIS_BV-_2_STR-_63/9	RCS
K	1.22	BRUCELLA_MELITENSIS_BV-_2_STR-_63/9	RCS
L	1.05	BRUCELLA_MELITENSIS_BV-_2_STR-_63/9	RCS
M	1.28	BRUCELLA_MELITENSIS_BV-_2_STR-_63/9	RCS
N	0.88	BRUCELLA_MELITENSIS_BV-_2_STR-_63/9	RCS
P	5.66	BRUCELLA_MELITENSIS_BV-_2_STR-_63/9	RCS
Q	1.74	BRUCELLA_MELITENSIS_BV-_2_STR-_63/9	RCS
R	3.37	BRUCELLA_MELITENSIS_BV-_2_STR-_63/9	RCS
S	4.41	BRUCELLA_MELITENSIS_BV-_2_STR-_63/9	RCS
T	-0.17	BRUCELLA_MELITENSIS_BV-_2_STR-_63/9	RCS
V	2.49	BRUCELLA_MELITENSIS_BV-_2_STR-_63/9	RCS
W	2.43	BRUCELLA_MELITENSIS_BV-_2_STR-_63/9	RCS
X	4.25	BRUCELLA_MELITENSIS_BV-_2_STR-_63/9	RCS
Y	3.77	BRUCELLA_MELITENSIS_BV-_2_STR-_63/9	RCS
A	2.64	BRUCELLA_MELITENSIS_BV-_3_STR-_ETHER	RCS
C	3.43	BRUCELLA_MELITENSIS_BV-_3_STR-_ETHER	RCS
D	3.78	BRUCELLA_MELITENSIS_BV-_3_STR-_ETHER	RCS
E	2.88	BRUCELLA_MELITENSIS_BV-_3_STR-_ETHER	RCS
F	-0.88	BRUCELLA_MELITENSIS_BV-_3_STR-_ETHER	RCS
G	4.27	BRUCELLA_MELITENSIS_BV-_3_STR-_ETHER	RCS
H	9.15	BRUCELLA_MELITENSIS_BV-_3_STR-_ETHER	RCS
I	2.94	BRUCELLA_MELITENSIS_BV-_3_STR-_ETHER	RCS
J	3.26	BRUCELLA_MELITENSIS_BV-_3_STR-_ETHER	RCS
K	1.22	BRUCELLA_MELITENSIS_BV-_3_STR-_ETHER	RCS
L	1.05	BRUCELLA_MELITENSIS_BV-_3_STR-_ETHER	RCS
M	1.28	BRUCELLA_MELITENSIS_BV-_3_STR-_ETHER	RCS
N	0.88	BRUCELLA_MELITENSIS_BV-_3_STR-_ETHER	RCS
P	5.66	BRUCELLA_MELITENSIS_BV-_3_STR-_ETHER	RCS
Q	1.74	BRUCELLA_MELITENSIS_BV-_3_STR-_ETHER	RCS
R	3.37	BRUCELLA_MELITENSIS_BV-_3_STR-_ETHER	RCS
S	4.41	BRUCELLA_MELITENSIS_BV-_3_STR-_ETHER	RCS
T	-0.17	BRUCELLA_MELITENSIS_BV-_3_STR-_ETHER	RCS
V	2.49	BRUCELLA_MELITENSIS_BV-_3_STR-_ETHER	RCS
W	2.43	BRUCELLA_MELITENSIS_BV-_3_STR-_ETHER	RCS
X	4.25	BRUCELLA_MELITENSIS_BV-_3_STR-_ETHER	RCS
Y	3.77	BRUCELLA_MELITENSIS_BV-_3_STR-_ETHER	RCS
A	2.77	BRUCELLA_MICROTI_CCM_4915	RCS
C	3.71	BRUCELLA_MICROTI_CCM_4915	RCS
D	3.77	BRUCELLA_MICROTI_CCM_4915	RCS
E	2.60	BRUCELLA_MICROTI_CCM_4915	RCS
F	-0.88	BRUCELLA_MICROTI_CCM_4915	RCS
G	4.27	BRUCELLA_MICROTI_CCM_4915	RCS
H	9.14	BRUCELLA_MICROTI_CCM_4915	RCS
I	2.93	BRUCELLA_MICROTI_CCM_4915	RCS
J	3.24	BRUCELLA_MICROTI_CCM_4915	RCS
K	1.20	BRUCELLA_MICROTI_CCM_4915	RCS
L	1.11	BRUCELLA_MICROTI_CCM_4915	RCS
M	1.28	BRUCELLA_MICROTI_CCM_4915	RCS
N	0.86	BRUCELLA_MICROTI_CCM_4915	RCS
P	5.65	BRUCELLA_MICROTI_CCM_4915	RCS
Q	1.74	BRUCELLA_MICROTI_CCM_4915	RCS
R	3.36	BRUCELLA_MICROTI_CCM_4915	RCS
S	4.40	BRUCELLA_MICROTI_CCM_4915	RCS
T	-0.18	BRUCELLA_MICROTI_CCM_4915	RCS
V	2.48	BRUCELLA_MICROTI_CCM_4915	RCS
W	2.42	BRUCELLA_MICROTI_CCM_4915	RCS
X	4.23	BRUCELLA_MICROTI_CCM_4915	RCS
Y	3.76	BRUCELLA_MICROTI_CCM_4915	RCS
A	2.65	BRUCELLA_NEOTOMAE_5K33	RCS
C	3.43	BRUCELLA_NEOTOMAE_5K33	RCS
D	3.78	BRUCELLA_NEOTOMAE_5K33	RCS
E	2.81	BRUCELLA_NEOTOMAE_5K33	RCS
F	-0.87	BRUCELLA_NEOTOMAE_5K33	RCS
G	4.28	BRUCELLA_NEOTOMAE_5K33	RCS
H	9.15	BRUCELLA_NEOTOMAE_5K33	RCS
I	3.05	BRUCELLA_NEOTOMAE_5K33	RCS
J	3.26	BRUCELLA_NEOTOMAE_5K33	RCS
K	1.22	BRUCELLA_NEOTOMAE_5K33	RCS
L	1.12	BRUCELLA_NEOTOMAE_5K33	RCS
M	1.29	BRUCELLA_NEOTOMAE_5K33	RCS
N	0.88	BRUCELLA_NEOTOMAE_5K33	RCS
P	5.66	BRUCELLA_NEOTOMAE_5K33	RCS
Q	1.75	BRUCELLA_NEOTOMAE_5K33	RCS
R	3.37	BRUCELLA_NEOTOMAE_5K33	RCS
S	4.41	BRUCELLA_NEOTOMAE_5K33	RCS
T	-0.17	BRUCELLA_NEOTOMAE_5K33	RCS
V	2.49	BRUCELLA_NEOTOMAE_5K33	RCS
W	2.44	BRUCELLA_NEOTOMAE_5K33	RCS
X	4.26	BRUCELLA_NEOTOMAE_5K33	RCS
Y	3.78	BRUCELLA_NEOTOMAE_5K33	RCS
A	2.79	BRUCELLA_OVIS_ATCC_25840	RCS
C	3.43	BRUCELLA_OVIS_ATCC_25840	RCS
D	3.81	BRUCELLA_OVIS_ATCC_25840	RCS
E	2.80	BRUCELLA_OVIS_ATCC_25840	RCS
F	-0.86	BRUCELLA_OVIS_ATCC_25840	RCS
G	4.38	BRUCELLA_OVIS_ATCC_25840	RCS
H	9.17	BRUCELLA_OVIS_ATCC_25840	RCS
I	2.95	BRUCELLA_OVIS_ATCC_25840	RCS
J	3.27	BRUCELLA_OVIS_ATCC_25840	RCS
K	1.55	BRUCELLA_OVIS_ATCC_25840	RCS
L	1.38	BRUCELLA_OVIS_ATCC_25840	RCS
M	1.28	BRUCELLA_OVIS_ATCC_25840	RCS
N	0.88	BRUCELLA_OVIS_ATCC_25840	RCS
P	5.66	BRUCELLA_OVIS_ATCC_25840	RCS
Q	1.74	BRUCELLA_OVIS_ATCC_25840	RCS
R	4.16	BRUCELLA_OVIS_ATCC_25840	RCS
S	4.41	BRUCELLA_OVIS_ATCC_25840	RCS
T	-0.17	BRUCELLA_OVIS_ATCC_25840	RCS
V	2.50	BRUCELLA_OVIS_ATCC_25840	RCS
W	2.45	BRUCELLA_OVIS_ATCC_25840	RCS
X	4.26	BRUCELLA_OVIS_ATCC_25840	RCS
Y	3.79	BRUCELLA_OVIS_ATCC_25840	RCS
A	2.64	BRUCELLA_PINNIPEDIALIS_B2/94	RCS
C	3.43	BRUCELLA_PINNIPEDIALIS_B2/94	RCS
D	3.78	BRUCELLA_PINNIPEDIALIS_B2/94	RCS
E	2.61	BRUCELLA_PINNIPEDIALIS_B2/94	RCS
F	-0.88	BRUCELLA_PINNIPEDIALIS_B2/94	RCS
G	4.27	BRUCELLA_PINNIPEDIALIS_B2/94	RCS
H	9.15	BRUCELLA_PINNIPEDIALIS_B2/94	RCS
I	2.94	BRUCELLA_PINNIPEDIALIS_B2/94	RCS
J	3.26	BRUCELLA_PINNIPEDIALIS_B2/94	RCS
K	1.22	BRUCELLA_PINNIPEDIALIS_B2/94	RCS
L	1.11	BRUCELLA_PINNIPEDIALIS_B2/94	RCS
M	1.28	BRUCELLA_PINNIPEDIALIS_B2/94	RCS
N	0.88	BRUCELLA_PINNIPEDIALIS_B2/94	RCS
P	5.66	BRUCELLA_PINNIPEDIALIS_B2/94	RCS
Q	1.74	BRUCELLA_PINNIPEDIALIS_B2/94	RCS
R	3.37	BRUCELLA_PINNIPEDIALIS_B2/94	RCS
S	4.41	BRUCELLA_PINNIPEDIALIS_B2/94	RCS
T	-0.17	BRUCELLA_PINNIPEDIALIS_B2/94	RCS
V	2.49	BRUCELLA_PINNIPEDIALIS_B2/94	RCS
W	2.43	BRUCELLA_PINNIPEDIALIS_B2/94	RCS
X	4.25	BRUCELLA_PINNIPEDIALIS_B2/94	RCS
Y	3.77	BRUCELLA_PINNIPEDIALIS_B2/94	RCS
A	2.47	BRUCELLA_PINNIPEDIALIS_M163/99/10	RCS
C	3.44	BRUCELLA_PINNIPEDIALIS_M163/99/10	RCS
D	3.78	BRUCELLA_PINNIPEDIALIS_M163/99/10	RCS
E	3.39	BRUCELLA_PINNIPEDIALIS_M163/99/10	RCS
G	4.28	BRUCELLA_PINNIPEDIALIS_M163/99/10	RCS
H	9.16	BRUCELLA_PINNIPEDIALIS_M163/99/10	RCS
J	3.26	BRUCELLA_PINNIPEDIALIS_M163/99/10	RCS
K	1.22	BRUCELLA_PINNIPEDIALIS_M163/99/10	RCS
L	1.12	BRUCELLA_PINNIPEDIALIS_M163/99/10	RCS
M	1.29	BRUCELLA_PINNIPEDIALIS_M163/99/10	RCS
N	0.89	BRUCELLA_PINNIPEDIALIS_M163/99/10	RCS
P	5.67	BRUCELLA_PINNIPEDIALIS_M163/99/10	RCS
Q	1.75	BRUCELLA_PINNIPEDIALIS_M163/99/10	RCS
R	3.37	BRUCELLA_PINNIPEDIALIS_M163/99/10	RCS
S	4.42	BRUCELLA_PINNIPEDIALIS_M163/99/10	RCS
T	-0.16	BRUCELLA_PINNIPEDIALIS_M163/99/10	RCS
V	2.50	BRUCELLA_PINNIPEDIALIS_M163/99/10	RCS
W	2.44	BRUCELLA_PINNIPEDIALIS_M163/99/10	RCS
X	4.26	BRUCELLA_PINNIPEDIALIS_M163/99/10	RCS
Y	3.78	BRUCELLA_PINNIPEDIALIS_M163/99/10	RCS
A	2.64	BRUCELLA_PINNIPEDIALIS_M292/94/1	RCS
C	3.43	BRUCELLA_PINNIPEDIALIS_M292/94/1	RCS
D	3.78	BRUCELLA_PINNIPEDIALIS_M292/94/1	RCS
E	2.61	BRUCELLA_PINNIPEDIALIS_M292/94/1	RCS
F	-0.88	BRUCELLA_PINNIPEDIALIS_M292/94/1	RCS
G	4.27	BRUCELLA_PINNIPEDIALIS_M292/94/1	RCS
H	9.15	BRUCELLA_PINNIPEDIALIS_M292/94/1	RCS
I	2.94	BRUCELLA_PINNIPEDIALIS_M292/94/1	RCS
J	3.26	BRUCELLA_PINNIPEDIALIS_M292/94/1	RCS
K	1.22	BRUCELLA_PINNIPEDIALIS_M292/94/1	RCS
L	1.11	BRUCELLA_PINNIPEDIALIS_M292/94/1	RCS
M	1.28	BRUCELLA_PINNIPEDIALIS_M292/94/1	RCS
N	0.88	BRUCELLA_PINNIPEDIALIS_M292/94/1	RCS
P	5.66	BRUCELLA_PINNIPEDIALIS_M292/94/1	RCS
Q	1.74	BRUCELLA_PINNIPEDIALIS_M292/94/1	RCS
R	3.37	BRUCELLA_PINNIPEDIALIS_M292/94/1	RCS
S	4.41	BRUCELLA_PINNIPEDIALIS_M292/94/1	RCS
T	-0.17	BRUCELLA_PINNIPEDIALIS_M292/94/1	RCS
V	2.49	BRUCELLA_PINNIPEDIALIS_M292/94/1	RCS
W	2.43	BRUCELLA_PINNIPEDIALIS_M292/94/1	RCS
X	4.25	BRUCELLA_PINNIPEDIALIS_M292/94/1	RCS
Y	3.77	BRUCELLA_PINNIPEDIALIS_M292/94/1	RCS
A	2.64	BRUCELLA_SP-_83/13	RCS
C	3.44	BRUCELLA_SP-_83/13	RCS
D	3.78	BRUCELLA_SP-_83/13	RCS
E	2.83	BRUCELLA_SP-_83/13	RCS
F	-0.88	BRUCELLA_SP-_83/13	RCS
G	4.98	BRUCELLA_SP-_83/13	RCS
H	9.15	BRUCELLA_SP-_83/13	RCS
I	2.94	BRUCELLA_SP-_83/13	RCS
J	3.26	BRUCELLA_SP-_83/13	RCS
K	1.21	BRUCELLA_SP-_83/13	RCS
L	1.36	BRUCELLA_SP-_83/13	RCS
M	1.28	BRUCELLA_SP-_83/13	RCS
N	0.88	BRUCELLA_SP-_83/13	RCS
P	5.66	BRUCELLA_SP-_83/13	RCS
Q	1.75	BRUCELLA_SP-_83/13	RCS
R	3.37	BRUCELLA_SP-_83/13	RCS
S	4.10	BRUCELLA_SP-_83/13	RCS
T	-0.17	BRUCELLA_SP-_83/13	RCS
V	2.37	BRUCELLA_SP-_83/13	RCS
W	2.43	BRUCELLA_SP-_83/13	RCS
X	4.25	BRUCELLA_SP-_83/13	RCS
Y	3.77	BRUCELLA_SP-_83/13	RCS
A	2.73	BRUCELLA_SP-_F5/99	RCS
C	3.43	BRUCELLA_SP-_F5/99	RCS
D	3.78	BRUCELLA_SP-_F5/99	RCS
E	2.81	BRUCELLA_SP-_F5/99	RCS
F	-0.87	BRUCELLA_SP-_F5/99	RCS
G	4.27	BRUCELLA_SP-_F5/99	RCS
H	9.15	BRUCELLA_SP-_F5/99	RCS
I	2.94	BRUCELLA_SP-_F5/99	RCS
J	3.26	BRUCELLA_SP-_F5/99	RCS
K	1.22	BRUCELLA_SP-_F5/99	RCS
L	1.12	BRUCELLA_SP-_F5/99	RCS
M	1.28	BRUCELLA_SP-_F5/99	RCS
N	0.88	BRUCELLA_SP-_F5/99	RCS
P	5.66	BRUCELLA_SP-_F5/99	RCS
Q	1.75	BRUCELLA_SP-_F5/99	RCS
R	3.37	BRUCELLA_SP-_F5/99	RCS
S	4.41	BRUCELLA_SP-_F5/99	RCS
T	-0.17	BRUCELLA_SP-_F5/99	RCS
V	2.49	BRUCELLA_SP-_F5/99	RCS
W	2.44	BRUCELLA_SP-_F5/99	RCS
X	4.26	BRUCELLA_SP-_F5/99	RCS
Y	3.78	BRUCELLA_SP-_F5/99	RCS
A	2.77	BRUCELLA_SUIS_1330	RCS
C	3.42	BRUCELLA_SUIS_1330	RCS
D	3.77	BRUCELLA_SUIS_1330	RCS
E	2.60	BRUCELLA_SUIS_1330	RCS
F	-0.88	BRUCELLA_SUIS_1330	RCS
G	4.26	BRUCELLA_SUIS_1330	RCS
H	9.14	BRUCELLA_SUIS_1330	RCS
I	2.93	BRUCELLA_SUIS_1330	RCS
J	3.24	BRUCELLA_SUIS_1330	RCS
K	1.20	BRUCELLA_SUIS_1330	RCS
L	1.11	BRUCELLA_SUIS_1330	RCS
M	1.27	BRUCELLA_SUIS_1330	RCS
N	0.86	BRUCELLA_SUIS_1330	RCS
P	5.65	BRUCELLA_SUIS_1330	RCS
Q	1.74	BRUCELLA_SUIS_1330	RCS
R	3.36	BRUCELLA_SUIS_1330	RCS
S	4.40	BRUCELLA_SUIS_1330	RCS
T	-0.18	BRUCELLA_SUIS_1330	RCS
V	2.48	BRUCELLA_SUIS_1330	RCS
W	2.42	BRUCELLA_SUIS_1330	RCS
X	4.22	BRUCELLA_SUIS_1330	RCS
Y	3.76	BRUCELLA_SUIS_1330	RCS
A	2.80	BRUCELLA_SUIS_ATCC_23445	RCS
C	3.42	BRUCELLA_SUIS_ATCC_23445	RCS
D	3.78	BRUCELLA_SUIS_ATCC_23445	RCS
E	2.80	BRUCELLA_SUIS_ATCC_23445	RCS
F	-0.86	BRUCELLA_SUIS_ATCC_23445	RCS
G	4.28	BRUCELLA_SUIS_ATCC_23445	RCS
H	9.16	BRUCELLA_SUIS_ATCC_23445	RCS
I	2.95	BRUCELLA_SUIS_ATCC_23445	RCS
J	3.27	BRUCELLA_SUIS_ATCC_23445	RCS
K	1.22	BRUCELLA_SUIS_ATCC_23445	RCS
L	1.11	BRUCELLA_SUIS_ATCC_23445	RCS
M	1.28	BRUCELLA_SUIS_ATCC_23445	RCS
N	0.89	BRUCELLA_SUIS_ATCC_23445	RCS
P	5.67	BRUCELLA_SUIS_ATCC_23445	RCS
Q	1.74	BRUCELLA_SUIS_ATCC_23445	RCS
R	3.37	BRUCELLA_SUIS_ATCC_23445	RCS
S	4.42	BRUCELLA_SUIS_ATCC_23445	RCS
T	-0.17	BRUCELLA_SUIS_ATCC_23445	RCS
V	2.62	BRUCELLA_SUIS_ATCC_23445	RCS
W	2.45	BRUCELLA_SUIS_ATCC_23445	RCS
X	4.25	BRUCELLA_SUIS_ATCC_23445	RCS
Y	3.79	BRUCELLA_SUIS_ATCC_23445	RCS
A	2.64	BRUCELLA_SUIS_BV-_3_STR-_686	RCS
C	3.43	BRUCELLA_SUIS_BV-_3_STR-_686	RCS
D	3.78	BRUCELLA_SUIS_BV-_3_STR-_686	RCS
E	3.40	BRUCELLA_SUIS_BV-_3_STR-_686	RCS
F	-0.88	BRUCELLA_SUIS_BV-_3_STR-_686	RCS
G	4.27	BRUCELLA_SUIS_BV-_3_STR-_686	RCS
H	9.15	BRUCELLA_SUIS_BV-_3_STR-_686	RCS
I	2.94	BRUCELLA_SUIS_BV-_3_STR-_686	RCS
J	3.26	BRUCELLA_SUIS_BV-_3_STR-_686	RCS
K	1.22	BRUCELLA_SUIS_BV-_3_STR-_686	RCS
L	1.11	BRUCELLA_SUIS_BV-_3_STR-_686	RCS
M	1.28	BRUCELLA_SUIS_BV-_3_STR-_686	RCS
N	0.88	BRUCELLA_SUIS_BV-_3_STR-_686	RCS
P	5.66	BRUCELLA_SUIS_BV-_3_STR-_686	RCS
Q	1.74	BRUCELLA_SUIS_BV-_3_STR-_686	RCS
R	3.37	BRUCELLA_SUIS_BV-_3_STR-_686	RCS
S	4.41	BRUCELLA_SUIS_BV-_3_STR-_686	RCS
T	-0.17	BRUCELLA_SUIS_BV-_3_STR-_686	RCS
V	2.49	BRUCELLA_SUIS_BV-_3_STR-_686	RCS
W	2.43	BRUCELLA_SUIS_BV-_3_STR-_686	RCS
X	4.25	BRUCELLA_SUIS_BV-_3_STR-_686	RCS
Y	3.77	BRUCELLA_SUIS_BV-_3_STR-_686	RCS
A	2.65	BRUCELLA_SUIS_BV-_5_STR-_513	RCS
C	3.43	BRUCELLA_SUIS_BV-_5_STR-_513	RCS
D	3.78	BRUCELLA_SUIS_BV-_5_STR-_513	RCS
E	2.61	BRUCELLA_SUIS_BV-_5_STR-_513	RCS
F	-0.88	BRUCELLA_SUIS_BV-_5_STR-_513	RCS
G	4.27	BRUCELLA_SUIS_BV-_5_STR-_513	RCS
H	9.15	BRUCELLA_SUIS_BV-_5_STR-_513	RCS
I	2.94	BRUCELLA_SUIS_BV-_5_STR-_513	RCS
J	3.26	BRUCELLA_SUIS_BV-_5_STR-_513	RCS
K	1.22	BRUCELLA_SUIS_BV-_5_STR-_513	RCS
L	1.11	BRUCELLA_SUIS_BV-_5_STR-_513	RCS
M	1.28	BRUCELLA_SUIS_BV-_5_STR-_513	RCS
N	0.88	BRUCELLA_SUIS_BV-_5_STR-_513	RCS
P	5.66	BRUCELLA_SUIS_BV-_5_STR-_513	RCS
Q	1.74	BRUCELLA_SUIS_BV-_5_STR-_513	RCS
R	3.33	BRUCELLA_SUIS_BV-_5_STR-_513	RCS
S	4.38	BRUCELLA_SUIS_BV-_5_STR-_513	RCS
T	-0.17	BRUCELLA_SUIS_BV-_5_STR-_513	RCS
V	2.49	BRUCELLA_SUIS_BV-_5_STR-_513	RCS
W	2.44	BRUCELLA_SUIS_BV-_5_STR-_513	RCS
X	4.25	BRUCELLA_SUIS_BV-_5_STR-_513	RCS
Y	3.77	BRUCELLA_SUIS_BV-_5_STR-_513	RCS
A	-1.92	CANDIDATUS_HODGKINIA_CICADICOLA_DSEM	RCS
E	5.60	CANDIDATUS_HODGKINIA_CICADICOLA_DSEM	RCS
G	11.86	CANDIDATUS_HODGKINIA_CICADICOLA_DSEM	RCS
H	4.87	CANDIDATUS_HODGKINIA_CICADICOLA_DSEM	RCS
I	2.73	CANDIDATUS_HODGKINIA_CICADICOLA_DSEM	RCS
K	0.65	CANDIDATUS_HODGKINIA_CICADICOLA_DSEM	RCS
P	14.09	CANDIDATUS_HODGKINIA_CICADICOLA_DSEM	RCS
Q	8.57	CANDIDATUS_HODGKINIA_CICADICOLA_DSEM	RCS
X	7.81	CANDIDATUS_HODGKINIA_CICADICOLA_DSEM	RCS
A	5.60	CANDIDATUS_LIBERIBACTER_ASIATICUS_STR-_PSY62	RCS
C	3.90	CANDIDATUS_LIBERIBACTER_ASIATICUS_STR-_PSY62	RCS
D	2.54	CANDIDATUS_LIBERIBACTER_ASIATICUS_STR-_PSY62	RCS
E	14.49	CANDIDATUS_LIBERIBACTER_ASIATICUS_STR-_PSY62	RCS
F	3.70	CANDIDATUS_LIBERIBACTER_ASIATICUS_STR-_PSY62	RCS
G	4.54	CANDIDATUS_LIBERIBACTER_ASIATICUS_STR-_PSY62	RCS
H	6.21	CANDIDATUS_LIBERIBACTER_ASIATICUS_STR-_PSY62	RCS
I	0.54	CANDIDATUS_LIBERIBACTER_ASIATICUS_STR-_PSY62	RCS
J	2.27	CANDIDATUS_LIBERIBACTER_ASIATICUS_STR-_PSY62	RCS
K	1.10	CANDIDATUS_LIBERIBACTER_ASIATICUS_STR-_PSY62	RCS
L	0.88	CANDIDATUS_LIBERIBACTER_ASIATICUS_STR-_PSY62	RCS
M	4.23	CANDIDATUS_LIBERIBACTER_ASIATICUS_STR-_PSY62	RCS
N	0.61	CANDIDATUS_LIBERIBACTER_ASIATICUS_STR-_PSY62	RCS
P	7.48	CANDIDATUS_LIBERIBACTER_ASIATICUS_STR-_PSY62	RCS
Q	3.34	CANDIDATUS_LIBERIBACTER_ASIATICUS_STR-_PSY62	RCS
R	3.86	CANDIDATUS_LIBERIBACTER_ASIATICUS_STR-_PSY62	RCS
S	4.04	CANDIDATUS_LIBERIBACTER_ASIATICUS_STR-_PSY62	RCS
T	-0.12	CANDIDATUS_LIBERIBACTER_ASIATICUS_STR-_PSY62	RCS
V	0.25	CANDIDATUS_LIBERIBACTER_ASIATICUS_STR-_PSY62	RCS
W	2.35	CANDIDATUS_LIBERIBACTER_ASIATICUS_STR-_PSY62	RCS
X	6.27	CANDIDATUS_LIBERIBACTER_ASIATICUS_STR-_PSY62	RCS
Y	3.45	CANDIDATUS_LIBERIBACTER_ASIATICUS_STR-_PSY62	RCS
A	2.74	CAULOBACTER_CRESCENTUS_CB15	RCS
C	1.30	CAULOBACTER_CRESCENTUS_CB15	RCS
D	3.78	CAULOBACTER_CRESCENTUS_CB15	RCS
E	12.67	CAULOBACTER_CRESCENTUS_CB15	RCS
F	1.75	CAULOBACTER_CRESCENTUS_CB15	RCS
G	3.47	CAULOBACTER_CRESCENTUS_CB15	RCS
H	12.24	CAULOBACTER_CRESCENTUS_CB15	RCS
I	4.89	CAULOBACTER_CRESCENTUS_CB15	RCS
J	2.72	CAULOBACTER_CRESCENTUS_CB15	RCS
K	0.18	CAULOBACTER_CRESCENTUS_CB15	RCS
L	1.55	CAULOBACTER_CRESCENTUS_CB15	RCS
M	4.53	CAULOBACTER_CRESCENTUS_CB15	RCS
N	1.60	CAULOBACTER_CRESCENTUS_CB15	RCS
P	6.88	CAULOBACTER_CRESCENTUS_CB15	RCS
Q	8.88	CAULOBACTER_CRESCENTUS_CB15	RCS
R	1.57	CAULOBACTER_CRESCENTUS_CB15	RCS
S	4.17	CAULOBACTER_CRESCENTUS_CB15	RCS
T	-0.49	CAULOBACTER_CRESCENTUS_CB15	RCS
V	3.60	CAULOBACTER_CRESCENTUS_CB15	RCS
W	5.92	CAULOBACTER_CRESCENTUS_CB15	RCS
X	6.65	CAULOBACTER_CRESCENTUS_CB15	RCS
Y	10.38	CAULOBACTER_CRESCENTUS_CB15	RCS
A	2.74	CAULOBACTER_CRESCENTUS_NA1000	RCS
C	1.30	CAULOBACTER_CRESCENTUS_NA1000	RCS
D	3.78	CAULOBACTER_CRESCENTUS_NA1000	RCS
E	12.67	CAULOBACTER_CRESCENTUS_NA1000	RCS
F	1.75	CAULOBACTER_CRESCENTUS_NA1000	RCS
G	3.47	CAULOBACTER_CRESCENTUS_NA1000	RCS
H	12.24	CAULOBACTER_CRESCENTUS_NA1000	RCS
I	4.89	CAULOBACTER_CRESCENTUS_NA1000	RCS
J	2.72	CAULOBACTER_CRESCENTUS_NA1000	RCS
K	0.18	CAULOBACTER_CRESCENTUS_NA1000	RCS
L	1.55	CAULOBACTER_CRESCENTUS_NA1000	RCS
M	4.53	CAULOBACTER_CRESCENTUS_NA1000	RCS
N	1.60	CAULOBACTER_CRESCENTUS_NA1000	RCS
P	6.88	CAULOBACTER_CRESCENTUS_NA1000	RCS
Q	8.88	CAULOBACTER_CRESCENTUS_NA1000	RCS
R	1.57	CAULOBACTER_CRESCENTUS_NA1000	RCS
S	4.17	CAULOBACTER_CRESCENTUS_NA1000	RCS
T	-0.48	CAULOBACTER_CRESCENTUS_NA1000	RCS
V	3.60	CAULOBACTER_CRESCENTUS_NA1000	RCS
W	5.93	CAULOBACTER_CRESCENTUS_NA1000	RCS
X	6.65	CAULOBACTER_CRESCENTUS_NA1000	RCS
Y	10.56	CAULOBACTER_CRESCENTUS_NA1000	RCS
A	2.82	CAULOBACTER_SP-_K31	RCS
C	-0.26	CAULOBACTER_SP-_K31	RCS
D	4.06	CAULOBACTER_SP-_K31	RCS
E	14.47	CAULOBACTER_SP-_K31	RCS
F	1.46	CAULOBACTER_SP-_K31	RCS
G	4.20	CAULOBACTER_SP-_K31	RCS
H	10.65	CAULOBACTER_SP-_K31	RCS
I	1.61	CAULOBACTER_SP-_K31	RCS
J	2.73	CAULOBACTER_SP-_K31	RCS
K	0.94	CAULOBACTER_SP-_K31	RCS
L	1.58	CAULOBACTER_SP-_K31	RCS
M	5.46	CAULOBACTER_SP-_K31	RCS
N	1.66	CAULOBACTER_SP-_K31	RCS
P	7.01	CAULOBACTER_SP-_K31	RCS
Q	8.92	CAULOBACTER_SP-_K31	RCS
R	1.47	CAULOBACTER_SP-_K31	RCS
S	4.10	CAULOBACTER_SP-_K31	RCS
T	-0.46	CAULOBACTER_SP-_K31	RCS
V	2.25	CAULOBACTER_SP-_K31	RCS
W	5.84	CAULOBACTER_SP-_K31	RCS
X	6.50	CAULOBACTER_SP-_K31	RCS
Y	10.59	CAULOBACTER_SP-_K31	RCS
A	-0.27	CITREICELLA_SP-_SE45	RCS
C	5.15	CITREICELLA_SP-_SE45	RCS
D	5.43	CITREICELLA_SP-_SE45	RCS
E	14.81	CITREICELLA_SP-_SE45	RCS
F	0.90	CITREICELLA_SP-_SE45	RCS
G	6.10	CITREICELLA_SP-_SE45	RCS
H	16.28	CITREICELLA_SP-_SE45	RCS
I	3.72	CITREICELLA_SP-_SE45	RCS
J	3.49	CITREICELLA_SP-_SE45	RCS
K	0.72	CITREICELLA_SP-_SE45	RCS
L	0.82	CITREICELLA_SP-_SE45	RCS
M	1.30	CITREICELLA_SP-_SE45	RCS
N	3.45	CITREICELLA_SP-_SE45	RCS
P	6.06	CITREICELLA_SP-_SE45	RCS
Q	4.97	CITREICELLA_SP-_SE45	RCS
R	1.96	CITREICELLA_SP-_SE45	RCS
S	5.22	CITREICELLA_SP-_SE45	RCS
T	-0.14	CITREICELLA_SP-_SE45	RCS
V	2.89	CITREICELLA_SP-_SE45	RCS
W	2.49	CITREICELLA_SP-_SE45	RCS
X	3.42	CITREICELLA_SP-_SE45	RCS
Y	33.04	CITREICELLA_SP-_SE45	RCS
A	1.03	DINOROSEOBACTER_SHIBAE_DFL_12	RCS
C	5.19	DINOROSEOBACTER_SHIBAE_DFL_12	RCS
D	5.50	DINOROSEOBACTER_SHIBAE_DFL_12	RCS
E	14.86	DINOROSEOBACTER_SHIBAE_DFL_12	RCS
F	0.93	DINOROSEOBACTER_SHIBAE_DFL_12	RCS
G	7.54	DINOROSEOBACTER_SHIBAE_DFL_12	RCS
H	12.80	DINOROSEOBACTER_SHIBAE_DFL_12	RCS
I	3.85	DINOROSEOBACTER_SHIBAE_DFL_12	RCS
J	3.77	DINOROSEOBACTER_SHIBAE_DFL_12	RCS
K	0.78	DINOROSEOBACTER_SHIBAE_DFL_12	RCS
L	1.33	DINOROSEOBACTER_SHIBAE_DFL_12	RCS
M	9.96	DINOROSEOBACTER_SHIBAE_DFL_12	RCS
N	3.50	DINOROSEOBACTER_SHIBAE_DFL_12	RCS
P	4.71	DINOROSEOBACTER_SHIBAE_DFL_12	RCS
Q	4.88	DINOROSEOBACTER_SHIBAE_DFL_12	RCS
R	2.62	DINOROSEOBACTER_SHIBAE_DFL_12	RCS
S	5.94	DINOROSEOBACTER_SHIBAE_DFL_12	RCS
T	0.17	DINOROSEOBACTER_SHIBAE_DFL_12	RCS
V	2.20	DINOROSEOBACTER_SHIBAE_DFL_12	RCS
W	2.24	DINOROSEOBACTER_SHIBAE_DFL_12	RCS
X	3.48	DINOROSEOBACTER_SHIBAE_DFL_12	RCS
Y	32.49	DINOROSEOBACTER_SHIBAE_DFL_12	RCS
A	4.78	EHRLICHIA_CANIS_STR-_JAKE	RWZ
C	2.62	EHRLICHIA_CANIS_STR-_JAKE	RWZ
D	-1.92	EHRLICHIA_CANIS_STR-_JAKE	RWZ
E	-5.81	EHRLICHIA_CANIS_STR-_JAKE	RWZ
F	-4.44	EHRLICHIA_CANIS_STR-_JAKE	RWZ
G	4.48	EHRLICHIA_CANIS_STR-_JAKE	RWZ
H	3.05	EHRLICHIA_CANIS_STR-_JAKE	RWZ
I	3.69	EHRLICHIA_CANIS_STR-_JAKE	RWZ
J	-1.28	EHRLICHIA_CANIS_STR-_JAKE	RWZ
K	-5.84	EHRLICHIA_CANIS_STR-_JAKE	RWZ
L	1.04	EHRLICHIA_CANIS_STR-_JAKE	RWZ
M	0.74	EHRLICHIA_CANIS_STR-_JAKE	RWZ
N	2.31	EHRLICHIA_CANIS_STR-_JAKE	RWZ
P	6.75	EHRLICHIA_CANIS_STR-_JAKE	RWZ
Q	3.62	EHRLICHIA_CANIS_STR-_JAKE	RWZ
R	1.11	EHRLICHIA_CANIS_STR-_JAKE	RWZ
S	4.03	EHRLICHIA_CANIS_STR-_JAKE	RWZ
T	-4.35	EHRLICHIA_CANIS_STR-_JAKE	RWZ
V	1.64	EHRLICHIA_CANIS_STR-_JAKE	RWZ
W	3.79	EHRLICHIA_CANIS_STR-_JAKE	RWZ
X	1.90	EHRLICHIA_CANIS_STR-_JAKE	RWZ
Y	6.71	EHRLICHIA_CANIS_STR-_JAKE	RWZ
A	2.51	EHRLICHIA_CHAFFEENSIS_STR-_ARKANSAS	RWZ
C	3.15	EHRLICHIA_CHAFFEENSIS_STR-_ARKANSAS	RWZ
D	-8.82	EHRLICHIA_CHAFFEENSIS_STR-_ARKANSAS	RWZ
E	-5.82	EHRLICHIA_CHAFFEENSIS_STR-_ARKANSAS	RWZ
F	-2.20	EHRLICHIA_CHAFFEENSIS_STR-_ARKANSAS	RWZ
G	6.29	EHRLICHIA_CHAFFEENSIS_STR-_ARKANSAS	RWZ
H	4.94	EHRLICHIA_CHAFFEENSIS_STR-_ARKANSAS	RWZ
I	3.82	EHRLICHIA_CHAFFEENSIS_STR-_ARKANSAS	RWZ
J	-6.02	EHRLICHIA_CHAFFEENSIS_STR-_ARKANSAS	RWZ
K	-6.15	EHRLICHIA_CHAFFEENSIS_STR-_ARKANSAS	RWZ
L	1.31	EHRLICHIA_CHAFFEENSIS_STR-_ARKANSAS	RWZ
M	-4.34	EHRLICHIA_CHAFFEENSIS_STR-_ARKANSAS	RWZ
N	2.51	EHRLICHIA_CHAFFEENSIS_STR-_ARKANSAS	RWZ
P	6.83	EHRLICHIA_CHAFFEENSIS_STR-_ARKANSAS	RWZ
Q	4.98	EHRLICHIA_CHAFFEENSIS_STR-_ARKANSAS	RWZ
R	1.43	EHRLICHIA_CHAFFEENSIS_STR-_ARKANSAS	RWZ
S	3.95	EHRLICHIA_CHAFFEENSIS_STR-_ARKANSAS	RWZ
T	-5.80	EHRLICHIA_CHAFFEENSIS_STR-_ARKANSAS	RWZ
V	2.42	EHRLICHIA_CHAFFEENSIS_STR-_ARKANSAS	RWZ
W	4.37	EHRLICHIA_CHAFFEENSIS_STR-_ARKANSAS	RWZ
X	2.68	EHRLICHIA_CHAFFEENSIS_STR-_ARKANSAS	RWZ
Y	7.38	EHRLICHIA_CHAFFEENSIS_STR-_ARKANSAS	RWZ
C	3.20	EHRLICHIA_CHAFFEENSIS_STR-_SAPULPA	RWZ
D	-8.81	EHRLICHIA_CHAFFEENSIS_STR-_SAPULPA	RWZ
E	-5.79	EHRLICHIA_CHAFFEENSIS_STR-_SAPULPA	RWZ
F	-2.86	EHRLICHIA_CHAFFEENSIS_STR-_SAPULPA	RWZ
G	4.60	EHRLICHIA_CHAFFEENSIS_STR-_SAPULPA	RWZ
H	4.95	EHRLICHIA_CHAFFEENSIS_STR-_SAPULPA	RWZ
I	3.85	EHRLICHIA_CHAFFEENSIS_STR-_SAPULPA	RWZ
J	-6.01	EHRLICHIA_CHAFFEENSIS_STR-_SAPULPA	RWZ
K	-6.94	EHRLICHIA_CHAFFEENSIS_STR-_SAPULPA	RWZ
L	1.01	EHRLICHIA_CHAFFEENSIS_STR-_SAPULPA	RWZ
M	-4.31	EHRLICHIA_CHAFFEENSIS_STR-_SAPULPA	RWZ
P	8.77	EHRLICHIA_CHAFFEENSIS_STR-_SAPULPA	RWZ
Q	5.03	EHRLICHIA_CHAFFEENSIS_STR-_SAPULPA	RWZ
R	1.45	EHRLICHIA_CHAFFEENSIS_STR-_SAPULPA	RWZ
S	4.12	EHRLICHIA_CHAFFEENSIS_STR-_SAPULPA	RWZ
T	-6.26	EHRLICHIA_CHAFFEENSIS_STR-_SAPULPA	RWZ
V	2.44	EHRLICHIA_CHAFFEENSIS_STR-_SAPULPA	RWZ
W	4.02	EHRLICHIA_CHAFFEENSIS_STR-_SAPULPA	RWZ
X	2.70	EHRLICHIA_CHAFFEENSIS_STR-_SAPULPA	RWZ
A	1.95	EHRLICHIA_RUMINANTIUM_STR-_GARDEL	RWZ
C	-1.06	EHRLICHIA_RUMINANTIUM_STR-_GARDEL	RWZ
D	0.26	EHRLICHIA_RUMINANTIUM_STR-_GARDEL	RWZ
E	-6.02	EHRLICHIA_RUMINANTIUM_STR-_GARDEL	RWZ
F	-2.72	EHRLICHIA_RUMINANTIUM_STR-_GARDEL	RWZ
G	4.52	EHRLICHIA_RUMINANTIUM_STR-_GARDEL	RWZ
H	3.88	EHRLICHIA_RUMINANTIUM_STR-_GARDEL	RWZ
I	4.36	EHRLICHIA_RUMINANTIUM_STR-_GARDEL	RWZ
J	-1.71	EHRLICHIA_RUMINANTIUM_STR-_GARDEL	RWZ
K	-8.16	EHRLICHIA_RUMINANTIUM_STR-_GARDEL	RWZ
L	1.11	EHRLICHIA_RUMINANTIUM_STR-_GARDEL	RWZ
M	3.69	EHRLICHIA_RUMINANTIUM_STR-_GARDEL	RWZ
N	3.16	EHRLICHIA_RUMINANTIUM_STR-_GARDEL	RWZ
P	6.20	EHRLICHIA_RUMINANTIUM_STR-_GARDEL	RWZ
Q	4.94	EHRLICHIA_RUMINANTIUM_STR-_GARDEL	RWZ
R	2.03	EHRLICHIA_RUMINANTIUM_STR-_GARDEL	RWZ
S	3.86	EHRLICHIA_RUMINANTIUM_STR-_GARDEL	RWZ
T	-7.65	EHRLICHIA_RUMINANTIUM_STR-_GARDEL	RWZ
V	2.15	EHRLICHIA_RUMINANTIUM_STR-_GARDEL	RWZ
W	6.69	EHRLICHIA_RUMINANTIUM_STR-_GARDEL	RWZ
X	5.14	EHRLICHIA_RUMINANTIUM_STR-_GARDEL	RWZ
Y	7.30	EHRLICHIA_RUMINANTIUM_STR-_GARDEL	RWZ
A	1.93	EHRLICHIA_RUMINANTIUM_STR-_WELGEVONDEN_(CIRAD)	RWZ
C	-1.09	EHRLICHIA_RUMINANTIUM_STR-_WELGEVONDEN_(CIRAD)	RWZ
D	-0.36	EHRLICHIA_RUMINANTIUM_STR-_WELGEVONDEN_(CIRAD)	RWZ
E	-6.10	EHRLICHIA_RUMINANTIUM_STR-_WELGEVONDEN_(CIRAD)	RWZ
F	-5.26	EHRLICHIA_RUMINANTIUM_STR-_WELGEVONDEN_(CIRAD)	RWZ
G	4.49	EHRLICHIA_RUMINANTIUM_STR-_WELGEVONDEN_(CIRAD)	RWZ
H	3.84	EHRLICHIA_RUMINANTIUM_STR-_WELGEVONDEN_(CIRAD)	RWZ
I	4.34	EHRLICHIA_RUMINANTIUM_STR-_WELGEVONDEN_(CIRAD)	RWZ
J	-2.20	EHRLICHIA_RUMINANTIUM_STR-_WELGEVONDEN_(CIRAD)	RWZ
K	-9.89	EHRLICHIA_RUMINANTIUM_STR-_WELGEVONDEN_(CIRAD)	RWZ
L	1.10	EHRLICHIA_RUMINANTIUM_STR-_WELGEVONDEN_(CIRAD)	RWZ
M	3.60	EHRLICHIA_RUMINANTIUM_STR-_WELGEVONDEN_(CIRAD)	RWZ
N	3.18	EHRLICHIA_RUMINANTIUM_STR-_WELGEVONDEN_(CIRAD)	RWZ
P	6.18	EHRLICHIA_RUMINANTIUM_STR-_WELGEVONDEN_(CIRAD)	RWZ
Q	4.95	EHRLICHIA_RUMINANTIUM_STR-_WELGEVONDEN_(CIRAD)	RWZ
R	1.22	EHRLICHIA_RUMINANTIUM_STR-_WELGEVONDEN_(CIRAD)	RWZ
S	3.85	EHRLICHIA_RUMINANTIUM_STR-_WELGEVONDEN_(CIRAD)	RWZ
T	-2.16	EHRLICHIA_RUMINANTIUM_STR-_WELGEVONDEN_(CIRAD)	RWZ
V	2.12	EHRLICHIA_RUMINANTIUM_STR-_WELGEVONDEN_(CIRAD)	RWZ
W	6.51	EHRLICHIA_RUMINANTIUM_STR-_WELGEVONDEN_(CIRAD)	RWZ
X	5.13	EHRLICHIA_RUMINANTIUM_STR-_WELGEVONDEN_(CIRAD)	RWZ
Y	7.26	EHRLICHIA_RUMINANTIUM_STR-_WELGEVONDEN_(CIRAD)	RWZ
A	1.95	EHRLICHIA_RUMINANTIUM_STR-_WELGEVONDEN_(U-PRETORIA)	RWZ
C	-1.05	EHRLICHIA_RUMINANTIUM_STR-_WELGEVONDEN_(U-PRETORIA)	RWZ
D	-0.34	EHRLICHIA_RUMINANTIUM_STR-_WELGEVONDEN_(U-PRETORIA)	RWZ
E	-6.03	EHRLICHIA_RUMINANTIUM_STR-_WELGEVONDEN_(U-PRETORIA)	RWZ
F	-5.21	EHRLICHIA_RUMINANTIUM_STR-_WELGEVONDEN_(U-PRETORIA)	RWZ
G	4.52	EHRLICHIA_RUMINANTIUM_STR-_WELGEVONDEN_(U-PRETORIA)	RWZ
H	3.88	EHRLICHIA_RUMINANTIUM_STR-_WELGEVONDEN_(U-PRETORIA)	RWZ
I	4.36	EHRLICHIA_RUMINANTIUM_STR-_WELGEVONDEN_(U-PRETORIA)	RWZ
J	-2.18	EHRLICHIA_RUMINANTIUM_STR-_WELGEVONDEN_(U-PRETORIA)	RWZ
K	-9.89	EHRLICHIA_RUMINANTIUM_STR-_WELGEVONDEN_(U-PRETORIA)	RWZ
L	1.11	EHRLICHIA_RUMINANTIUM_STR-_WELGEVONDEN_(U-PRETORIA)	RWZ
M	3.66	EHRLICHIA_RUMINANTIUM_STR-_WELGEVONDEN_(U-PRETORIA)	RWZ
N	3.18	EHRLICHIA_RUMINANTIUM_STR-_WELGEVONDEN_(U-PRETORIA)	RWZ
P	6.20	EHRLICHIA_RUMINANTIUM_STR-_WELGEVONDEN_(U-PRETORIA)	RWZ
Q	4.95	EHRLICHIA_RUMINANTIUM_STR-_WELGEVONDEN_(U-PRETORIA)	RWZ
R	2.18	EHRLICHIA_RUMINANTIUM_STR-_WELGEVONDEN_(U-PRETORIA)	RWZ
S	3.87	EHRLICHIA_RUMINANTIUM_STR-_WELGEVONDEN_(U-PRETORIA)	RWZ
T	-7.59	EHRLICHIA_RUMINANTIUM_STR-_WELGEVONDEN_(U-PRETORIA)	RWZ
V	2.15	EHRLICHIA_RUMINANTIUM_STR-_WELGEVONDEN_(U-PRETORIA)	RWZ
W	6.70	EHRLICHIA_RUMINANTIUM_STR-_WELGEVONDEN_(U-PRETORIA)	RWZ
X	5.15	EHRLICHIA_RUMINANTIUM_STR-_WELGEVONDEN_(U-PRETORIA)	RWZ
Y	7.28	EHRLICHIA_RUMINANTIUM_STR-_WELGEVONDEN_(U-PRETORIA)	RWZ
A	1.73	ERYTHROBACTER_LITORALIS_HTCC2594	RWZ
C	-0.32	ERYTHROBACTER_LITORALIS_HTCC2594	RWZ
D	4.95	ERYTHROBACTER_LITORALIS_HTCC2594	RWZ
E	0.27	ERYTHROBACTER_LITORALIS_HTCC2594	RWZ
F	2.24	ERYTHROBACTER_LITORALIS_HTCC2594	RWZ
G	2.87	ERYTHROBACTER_LITORALIS_HTCC2594	RWZ
H	-1.45	ERYTHROBACTER_LITORALIS_HTCC2594	RWZ
I	6.57	ERYTHROBACTER_LITORALIS_HTCC2594	RWZ
J	1.42	ERYTHROBACTER_LITORALIS_HTCC2594	RWZ
K	-2.54	ERYTHROBACTER_LITORALIS_HTCC2594	RWZ
L	0.49	ERYTHROBACTER_LITORALIS_HTCC2594	RWZ
M	1.40	ERYTHROBACTER_LITORALIS_HTCC2594	RWZ
N	-1.12	ERYTHROBACTER_LITORALIS_HTCC2594	RWZ
P	5.49	ERYTHROBACTER_LITORALIS_HTCC2594	RWZ
Q	1.54	ERYTHROBACTER_LITORALIS_HTCC2594	RWZ
R	2.29	ERYTHROBACTER_LITORALIS_HTCC2594	RWZ
S	3.95	ERYTHROBACTER_LITORALIS_HTCC2594	RWZ
T	-0.13	ERYTHROBACTER_LITORALIS_HTCC2594	RWZ
V	1.81	ERYTHROBACTER_LITORALIS_HTCC2594	RWZ
W	4.88	ERYTHROBACTER_LITORALIS_HTCC2594	RWZ
X	3.11	ERYTHROBACTER_LITORALIS_HTCC2594	RWZ
Y	5.19	ERYTHROBACTER_LITORALIS_HTCC2594	RWZ
A	2.44	ERYTHROBACTER_SP-_NAP1	RWZ
C	0.92	ERYTHROBACTER_SP-_NAP1	RWZ
D	5.01	ERYTHROBACTER_SP-_NAP1	RWZ
E	0.39	ERYTHROBACTER_SP-_NAP1	RWZ
F	2.64	ERYTHROBACTER_SP-_NAP1	RWZ
G	2.74	ERYTHROBACTER_SP-_NAP1	RWZ
H	-1.38	ERYTHROBACTER_SP-_NAP1	RWZ
I	4.09	ERYTHROBACTER_SP-_NAP1	RWZ
J	1.70	ERYTHROBACTER_SP-_NAP1	RWZ
K	-2.55	ERYTHROBACTER_SP-_NAP1	RWZ
L	0.49	ERYTHROBACTER_SP-_NAP1	RWZ
M	1.28	ERYTHROBACTER_SP-_NAP1	RWZ
N	-0.94	ERYTHROBACTER_SP-_NAP1	RWZ
P	5.90	ERYTHROBACTER_SP-_NAP1	RWZ
Q	0.20	ERYTHROBACTER_SP-_NAP1	RWZ
R	2.52	ERYTHROBACTER_SP-_NAP1	RWZ
S	4.35	ERYTHROBACTER_SP-_NAP1	RWZ
T	1.44	ERYTHROBACTER_SP-_NAP1	RWZ
V	1.23	ERYTHROBACTER_SP-_NAP1	RWZ
W	5.18	ERYTHROBACTER_SP-_NAP1	RWZ
X	3.19	ERYTHROBACTER_SP-_NAP1	RWZ
Y	5.28	ERYTHROBACTER_SP-_NAP1	RWZ
A	1.70	ERYTHROBACTER_SP-_SD-21	RWZ
C	0.92	ERYTHROBACTER_SP-_SD-21	RWZ
D	5.03	ERYTHROBACTER_SP-_SD-21	RWZ
E	0.44	ERYTHROBACTER_SP-_SD-21	RWZ
F	1.89	ERYTHROBACTER_SP-_SD-21	RWZ
G	3.72	ERYTHROBACTER_SP-_SD-21	RWZ
H	-0.42	ERYTHROBACTER_SP-_SD-21	RWZ
J	0.91	ERYTHROBACTER_SP-_SD-21	RWZ
K	-2.85	ERYTHROBACTER_SP-_SD-21	RWZ
L	0.76	ERYTHROBACTER_SP-_SD-21	RWZ
M	1.36	ERYTHROBACTER_SP-_SD-21	RWZ
N	-0.95	ERYTHROBACTER_SP-_SD-21	RWZ
P	5.67	ERYTHROBACTER_SP-_SD-21	RWZ
Q	0.91	ERYTHROBACTER_SP-_SD-21	RWZ
R	2.81	ERYTHROBACTER_SP-_SD-21	RWZ
S	4.26	ERYTHROBACTER_SP-_SD-21	RWZ
T	0.69	ERYTHROBACTER_SP-_SD-21	RWZ
V	2.33	ERYTHROBACTER_SP-_SD-21	RWZ
W	5.20	ERYTHROBACTER_SP-_SD-21	RWZ
X	3.89	ERYTHROBACTER_SP-_SD-21	RWZ
Y	5.26	ERYTHROBACTER_SP-_SD-21	RWZ
A	3.14	FULVIMARINA_PELAGI_HTCC2506	RCS
C	5.88	FULVIMARINA_PELAGI_HTCC2506	RCS
D	3.88	FULVIMARINA_PELAGI_HTCC2506	RCS
E	4.21	FULVIMARINA_PELAGI_HTCC2506	RCS
F	1.14	FULVIMARINA_PELAGI_HTCC2506	RCS
G	4.24	FULVIMARINA_PELAGI_HTCC2506	RCS
H	8.91	FULVIMARINA_PELAGI_HTCC2506	RCS
I	1.00	FULVIMARINA_PELAGI_HTCC2506	RCS
J	3.35	FULVIMARINA_PELAGI_HTCC2506	RCS
K	0.99	FULVIMARINA_PELAGI_HTCC2506	RCS
L	2.28	FULVIMARINA_PELAGI_HTCC2506	RCS
M	0.23	FULVIMARINA_PELAGI_HTCC2506	RCS
N	0.88	FULVIMARINA_PELAGI_HTCC2506	RCS
P	9.19	FULVIMARINA_PELAGI_HTCC2506	RCS
Q	2.98	FULVIMARINA_PELAGI_HTCC2506	RCS
R	2.62	FULVIMARINA_PELAGI_HTCC2506	RCS
S	4.82	FULVIMARINA_PELAGI_HTCC2506	RCS
T	0.02	FULVIMARINA_PELAGI_HTCC2506	RCS
V	2.24	FULVIMARINA_PELAGI_HTCC2506	RCS
W	0.52	FULVIMARINA_PELAGI_HTCC2506	RCS
X	5.62	FULVIMARINA_PELAGI_HTCC2506	RCS
Y	7.79	FULVIMARINA_PELAGI_HTCC2506	RCS
A	2.95	GLUCONACETOBACTER_DIAZOTROPHICUS_PAL_5	RWZ
C	-1.73	GLUCONACETOBACTER_DIAZOTROPHICUS_PAL_5	RWZ
D	2.58	GLUCONACETOBACTER_DIAZOTROPHICUS_PAL_5	RWZ
E	-0.77	GLUCONACETOBACTER_DIAZOTROPHICUS_PAL_5	RWZ
F	3.32	GLUCONACETOBACTER_DIAZOTROPHICUS_PAL_5	RWZ
G	3.54	GLUCONACETOBACTER_DIAZOTROPHICUS_PAL_5	RWZ
H	0.49	GLUCONACETOBACTER_DIAZOTROPHICUS_PAL_5	RWZ
I	0.85	GLUCONACETOBACTER_DIAZOTROPHICUS_PAL_5	RWZ
J	1.38	GLUCONACETOBACTER_DIAZOTROPHICUS_PAL_5	RWZ
K	0.60	GLUCONACETOBACTER_DIAZOTROPHICUS_PAL_5	RWZ
L	1.37	GLUCONACETOBACTER_DIAZOTROPHICUS_PAL_5	RWZ
M	0.58	GLUCONACETOBACTER_DIAZOTROPHICUS_PAL_5	RWZ
N	1.10	GLUCONACETOBACTER_DIAZOTROPHICUS_PAL_5	RWZ
P	5.09	GLUCONACETOBACTER_DIAZOTROPHICUS_PAL_5	RWZ
Q	0.39	GLUCONACETOBACTER_DIAZOTROPHICUS_PAL_5	RWZ
R	3.17	GLUCONACETOBACTER_DIAZOTROPHICUS_PAL_5	RWZ
S	3.07	GLUCONACETOBACTER_DIAZOTROPHICUS_PAL_5	RWZ
T	0.22	GLUCONACETOBACTER_DIAZOTROPHICUS_PAL_5	RWZ
V	2.96	GLUCONACETOBACTER_DIAZOTROPHICUS_PAL_5	RWZ
W	0.72	GLUCONACETOBACTER_DIAZOTROPHICUS_PAL_5	RWZ
X	4.44	GLUCONACETOBACTER_DIAZOTROPHICUS_PAL_5	RWZ
Y	4.34	GLUCONACETOBACTER_DIAZOTROPHICUS_PAL_5	RWZ
A	3.04	GLUCONACETOBACTER_DIAZOTROPHICUS_PAL_5_(JGI)	RWZ
C	-1.68	GLUCONACETOBACTER_DIAZOTROPHICUS_PAL_5_(JGI)	RWZ
D	2.61	GLUCONACETOBACTER_DIAZOTROPHICUS_PAL_5_(JGI)	RWZ
E	-0.51	GLUCONACETOBACTER_DIAZOTROPHICUS_PAL_5_(JGI)	RWZ
F	3.40	GLUCONACETOBACTER_DIAZOTROPHICUS_PAL_5_(JGI)	RWZ
G	3.53	GLUCONACETOBACTER_DIAZOTROPHICUS_PAL_5_(JGI)	RWZ
H	0.56	GLUCONACETOBACTER_DIAZOTROPHICUS_PAL_5_(JGI)	RWZ
I	0.89	GLUCONACETOBACTER_DIAZOTROPHICUS_PAL_5_(JGI)	RWZ
J	1.50	GLUCONACETOBACTER_DIAZOTROPHICUS_PAL_5_(JGI)	RWZ
K	0.39	GLUCONACETOBACTER_DIAZOTROPHICUS_PAL_5_(JGI)	RWZ
L	1.43	GLUCONACETOBACTER_DIAZOTROPHICUS_PAL_5_(JGI)	RWZ
M	0.64	GLUCONACETOBACTER_DIAZOTROPHICUS_PAL_5_(JGI)	RWZ
N	1.18	GLUCONACETOBACTER_DIAZOTROPHICUS_PAL_5_(JGI)	RWZ
P	5.12	GLUCONACETOBACTER_DIAZOTROPHICUS_PAL_5_(JGI)	RWZ
Q	0.43	GLUCONACETOBACTER_DIAZOTROPHICUS_PAL_5_(JGI)	RWZ
R	2.47	GLUCONACETOBACTER_DIAZOTROPHICUS_PAL_5_(JGI)	RWZ
S	3.06	GLUCONACETOBACTER_DIAZOTROPHICUS_PAL_5_(JGI)	RWZ
T	0.29	GLUCONACETOBACTER_DIAZOTROPHICUS_PAL_5_(JGI)	RWZ
V	2.97	GLUCONACETOBACTER_DIAZOTROPHICUS_PAL_5_(JGI)	RWZ
W	0.71	GLUCONACETOBACTER_DIAZOTROPHICUS_PAL_5_(JGI)	RWZ
X	4.39	GLUCONACETOBACTER_DIAZOTROPHICUS_PAL_5_(JGI)	RWZ
Y	4.17	GLUCONACETOBACTER_DIAZOTROPHICUS_PAL_5_(JGI)	RWZ
A	2.58	GLUCONOBACTER_OXYDANS_621H	RWZ
C	-2.23	GLUCONOBACTER_OXYDANS_621H	RWZ
D	2.61	GLUCONOBACTER_OXYDANS_621H	RWZ
E	-0.12	GLUCONOBACTER_OXYDANS_621H	RWZ
F	3.36	GLUCONOBACTER_OXYDANS_621H	RWZ
G	3.63	GLUCONOBACTER_OXYDANS_621H	RWZ
H	0.63	GLUCONOBACTER_OXYDANS_621H	RWZ
I	0.86	GLUCONOBACTER_OXYDANS_621H	RWZ
J	4.25	GLUCONOBACTER_OXYDANS_621H	RWZ
K	-3.26	GLUCONOBACTER_OXYDANS_621H	RWZ
L	1.39	GLUCONOBACTER_OXYDANS_621H	RWZ
M	1.28	GLUCONOBACTER_OXYDANS_621H	RWZ
N	0.80	GLUCONOBACTER_OXYDANS_621H	RWZ
P	5.05	GLUCONOBACTER_OXYDANS_621H	RWZ
Q	1.20	GLUCONOBACTER_OXYDANS_621H	RWZ
R	3.19	GLUCONOBACTER_OXYDANS_621H	RWZ
S	3.26	GLUCONOBACTER_OXYDANS_621H	RWZ
T	0.64	GLUCONOBACTER_OXYDANS_621H	RWZ
V	2.56	GLUCONOBACTER_OXYDANS_621H	RWZ
W	2.75	GLUCONOBACTER_OXYDANS_621H	RWZ
X	4.39	GLUCONOBACTER_OXYDANS_621H	RWZ
Y	4.93	GLUCONOBACTER_OXYDANS_621H	RWZ
A	3.85	GRANULIBACTER_BETHESDENSIS_CGDNIH1	RWZ
C	-1.82	GRANULIBACTER_BETHESDENSIS_CGDNIH1	RWZ
D	2.58	GRANULIBACTER_BETHESDENSIS_CGDNIH1	RWZ
E	-0.73	GRANULIBACTER_BETHESDENSIS_CGDNIH1	RWZ
F	3.40	GRANULIBACTER_BETHESDENSIS_CGDNIH1	RWZ
G	4.26	GRANULIBACTER_BETHESDENSIS_CGDNIH1	RWZ
H	2.31	GRANULIBACTER_BETHESDENSIS_CGDNIH1	RWZ
I	1.20	GRANULIBACTER_BETHESDENSIS_CGDNIH1	RWZ
J	1.47	GRANULIBACTER_BETHESDENSIS_CGDNIH1	RWZ
K	0.26	GRANULIBACTER_BETHESDENSIS_CGDNIH1	RWZ
L	2.94	GRANULIBACTER_BETHESDENSIS_CGDNIH1	RWZ
M	1.35	GRANULIBACTER_BETHESDENSIS_CGDNIH1	RWZ
N	0.98	GRANULIBACTER_BETHESDENSIS_CGDNIH1	RWZ
P	5.52	GRANULIBACTER_BETHESDENSIS_CGDNIH1	RWZ
Q	0.25	GRANULIBACTER_BETHESDENSIS_CGDNIH1	RWZ
R	1.69	GRANULIBACTER_BETHESDENSIS_CGDNIH1	RWZ
S	3.77	GRANULIBACTER_BETHESDENSIS_CGDNIH1	RWZ
T	-0.34	GRANULIBACTER_BETHESDENSIS_CGDNIH1	RWZ
V	1.62	GRANULIBACTER_BETHESDENSIS_CGDNIH1	RWZ
W	0.96	GRANULIBACTER_BETHESDENSIS_CGDNIH1	RWZ
X	4.24	GRANULIBACTER_BETHESDENSIS_CGDNIH1	RWZ
Y	4.11	GRANULIBACTER_BETHESDENSIS_CGDNIH1	RWZ
A	2.91	HIRSCHIA_BALTICA_ATCC_49814	RCS
C	7.65	HIRSCHIA_BALTICA_ATCC_49814	RCS
D	6.77	HIRSCHIA_BALTICA_ATCC_49814	RCS
E	17.22	HIRSCHIA_BALTICA_ATCC_49814	RCS
F	-0.04	HIRSCHIA_BALTICA_ATCC_49814	RCS
G	6.58	HIRSCHIA_BALTICA_ATCC_49814	RCS
H	8.67	HIRSCHIA_BALTICA_ATCC_49814	RCS
I	4.07	HIRSCHIA_BALTICA_ATCC_49814	RCS
J	0.44	HIRSCHIA_BALTICA_ATCC_49814	RCS
K	2.80	HIRSCHIA_BALTICA_ATCC_49814	RCS
L	0.78	HIRSCHIA_BALTICA_ATCC_49814	RCS
M	11.15	HIRSCHIA_BALTICA_ATCC_49814	RCS
N	-0.50	HIRSCHIA_BALTICA_ATCC_49814	RCS
P	5.46	HIRSCHIA_BALTICA_ATCC_49814	RCS
Q	3.26	HIRSCHIA_BALTICA_ATCC_49814	RCS
R	2.53	HIRSCHIA_BALTICA_ATCC_49814	RCS
S	5.65	HIRSCHIA_BALTICA_ATCC_49814	RCS
T	-0.57	HIRSCHIA_BALTICA_ATCC_49814	RCS
V	1.50	HIRSCHIA_BALTICA_ATCC_49814	RCS
W	2.21	HIRSCHIA_BALTICA_ATCC_49814	RCS
X	6.58	HIRSCHIA_BALTICA_ATCC_49814	RCS
Y	10.97	HIRSCHIA_BALTICA_ATCC_49814	RCS
A	2.97	HOEFLEA_PHOTOTROPHICA_DFL-43	RCS
C	3.47	HOEFLEA_PHOTOTROPHICA_DFL-43	RCS
D	3.85	HOEFLEA_PHOTOTROPHICA_DFL-43	RCS
E	14.24	HOEFLEA_PHOTOTROPHICA_DFL-43	RCS
F	-0.52	HOEFLEA_PHOTOTROPHICA_DFL-43	RCS
G	4.39	HOEFLEA_PHOTOTROPHICA_DFL-43	RCS
H	5.71	HOEFLEA_PHOTOTROPHICA_DFL-43	RCS
I	1.28	HOEFLEA_PHOTOTROPHICA_DFL-43	RCS
J	3.07	HOEFLEA_PHOTOTROPHICA_DFL-43	RCS
K	3.60	HOEFLEA_PHOTOTROPHICA_DFL-43	RCS
L	0.58	HOEFLEA_PHOTOTROPHICA_DFL-43	RCS
M	0.63	HOEFLEA_PHOTOTROPHICA_DFL-43	RCS
N	0.56	HOEFLEA_PHOTOTROPHICA_DFL-43	RCS
P	6.46	HOEFLEA_PHOTOTROPHICA_DFL-43	RCS
Q	2.62	HOEFLEA_PHOTOTROPHICA_DFL-43	RCS
R	2.87	HOEFLEA_PHOTOTROPHICA_DFL-43	RCS
S	5.10	HOEFLEA_PHOTOTROPHICA_DFL-43	RCS
T	1.34	HOEFLEA_PHOTOTROPHICA_DFL-43	RCS
V	2.21	HOEFLEA_PHOTOTROPHICA_DFL-43	RCS
W	2.52	HOEFLEA_PHOTOTROPHICA_DFL-43	RCS
X	8.97	HOEFLEA_PHOTOTROPHICA_DFL-43	RCS
Y	4.64	HOEFLEA_PHOTOTROPHICA_DFL-43	RCS
A	1.86	HYPHOMICROBIUM_DENITRIFICANS_ATCC_51888	RCS
C	1.31	HYPHOMICROBIUM_DENITRIFICANS_ATCC_51888	RCS
D	6.66	HYPHOMICROBIUM_DENITRIFICANS_ATCC_51888	RCS
E	-2.96	HYPHOMICROBIUM_DENITRIFICANS_ATCC_51888	RCS
F	3.51	HYPHOMICROBIUM_DENITRIFICANS_ATCC_51888	RCS
G	4.06	HYPHOMICROBIUM_DENITRIFICANS_ATCC_51888	RCS
H	13.41	HYPHOMICROBIUM_DENITRIFICANS_ATCC_51888	RCS
I	2.31	HYPHOMICROBIUM_DENITRIFICANS_ATCC_51888	RCS
J	4.65	HYPHOMICROBIUM_DENITRIFICANS_ATCC_51888	RCS
K	2.69	HYPHOMICROBIUM_DENITRIFICANS_ATCC_51888	RCS
L	1.91	HYPHOMICROBIUM_DENITRIFICANS_ATCC_51888	RCS
M	0.76	HYPHOMICROBIUM_DENITRIFICANS_ATCC_51888	RCS
N	1.93	HYPHOMICROBIUM_DENITRIFICANS_ATCC_51888	RCS
P	8.21	HYPHOMICROBIUM_DENITRIFICANS_ATCC_51888	RCS
Q	3.29	HYPHOMICROBIUM_DENITRIFICANS_ATCC_51888	RCS
R	4.77	HYPHOMICROBIUM_DENITRIFICANS_ATCC_51888	RCS
S	3.93	HYPHOMICROBIUM_DENITRIFICANS_ATCC_51888	RCS
T	0.81	HYPHOMICROBIUM_DENITRIFICANS_ATCC_51888	RCS
V	1.26	HYPHOMICROBIUM_DENITRIFICANS_ATCC_51888	RCS
W	-0.35	HYPHOMICROBIUM_DENITRIFICANS_ATCC_51888	RCS
X	3.82	HYPHOMICROBIUM_DENITRIFICANS_ATCC_51888	RCS
Y	4.78	HYPHOMICROBIUM_DENITRIFICANS_ATCC_51888	RCS
A	2.63	HYPHOMONAS_NEPTUNIUM_ATCC_15444	RCS
C	0.67	HYPHOMONAS_NEPTUNIUM_ATCC_15444	RCS
D	4.24	HYPHOMONAS_NEPTUNIUM_ATCC_15444	RCS
E	16.41	HYPHOMONAS_NEPTUNIUM_ATCC_15444	RCS
F	5.07	HYPHOMONAS_NEPTUNIUM_ATCC_15444	RCS
G	4.36	HYPHOMONAS_NEPTUNIUM_ATCC_15444	RCS
H	15.65	HYPHOMONAS_NEPTUNIUM_ATCC_15444	RCS
I	2.07	HYPHOMONAS_NEPTUNIUM_ATCC_15444	RCS
J	1.69	HYPHOMONAS_NEPTUNIUM_ATCC_15444	RCS
K	1.17	HYPHOMONAS_NEPTUNIUM_ATCC_15444	RCS
L	0.37	HYPHOMONAS_NEPTUNIUM_ATCC_15444	RCS
M	12.59	HYPHOMONAS_NEPTUNIUM_ATCC_15444	RCS
N	0.04	HYPHOMONAS_NEPTUNIUM_ATCC_15444	RCS
P	7.83	HYPHOMONAS_NEPTUNIUM_ATCC_15444	RCS
Q	2.55	HYPHOMONAS_NEPTUNIUM_ATCC_15444	RCS
R	2.55	HYPHOMONAS_NEPTUNIUM_ATCC_15444	RCS
S	3.69	HYPHOMONAS_NEPTUNIUM_ATCC_15444	RCS
T	0.72	HYPHOMONAS_NEPTUNIUM_ATCC_15444	RCS
V	1.17	HYPHOMONAS_NEPTUNIUM_ATCC_15444	RCS
W	2.07	HYPHOMONAS_NEPTUNIUM_ATCC_15444	RCS
X	6.00	HYPHOMONAS_NEPTUNIUM_ATCC_15444	RCS
Y	12.10	HYPHOMONAS_NEPTUNIUM_ATCC_15444	RCS
A	1.09	JANNASCHIA_SP-_CCS1	RCS
C	5.31	JANNASCHIA_SP-_CCS1	RCS
D	5.75	JANNASCHIA_SP-_CCS1	RCS
E	14.87	JANNASCHIA_SP-_CCS1	RCS
F	1.00	JANNASCHIA_SP-_CCS1	RCS
G	7.85	JANNASCHIA_SP-_CCS1	RCS
H	12.64	JANNASCHIA_SP-_CCS1	RCS
I	3.83	JANNASCHIA_SP-_CCS1	RCS
J	3.78	JANNASCHIA_SP-_CCS1	RCS
K	0.21	JANNASCHIA_SP-_CCS1	RCS
L	1.38	JANNASCHIA_SP-_CCS1	RCS
M	1.80	JANNASCHIA_SP-_CCS1	RCS
N	4.06	JANNASCHIA_SP-_CCS1	RCS
P	4.18	JANNASCHIA_SP-_CCS1	RCS
Q	4.91	JANNASCHIA_SP-_CCS1	RCS
R	2.40	JANNASCHIA_SP-_CCS1	RCS
S	5.50	JANNASCHIA_SP-_CCS1	RCS
T	-0.58	JANNASCHIA_SP-_CCS1	RCS
V	2.74	JANNASCHIA_SP-_CCS1	RCS
W	1.50	JANNASCHIA_SP-_CCS1	RCS
X	3.47	JANNASCHIA_SP-_CCS1	RCS
Y	31.05	JANNASCHIA_SP-_CCS1	RCS
A	1.51	LABRENZIA_ALEXANDRII_DFL-11	RCS
C	3.37	LABRENZIA_ALEXANDRII_DFL-11	RCS
D	3.81	LABRENZIA_ALEXANDRII_DFL-11	RCS
E	3.59	LABRENZIA_ALEXANDRII_DFL-11	RCS
F	0.63	LABRENZIA_ALEXANDRII_DFL-11	RCS
G	4.62	LABRENZIA_ALEXANDRII_DFL-11	RCS
H	12.55	LABRENZIA_ALEXANDRII_DFL-11	RCS
I	2.29	LABRENZIA_ALEXANDRII_DFL-11	RCS
J	3.05	LABRENZIA_ALEXANDRII_DFL-11	RCS
K	2.62	LABRENZIA_ALEXANDRII_DFL-11	RCS
L	2.26	LABRENZIA_ALEXANDRII_DFL-11	RCS
M	0.26	LABRENZIA_ALEXANDRII_DFL-11	RCS
N	-0.14	LABRENZIA_ALEXANDRII_DFL-11	RCS
P	4.98	LABRENZIA_ALEXANDRII_DFL-11	RCS
Q	5.92	LABRENZIA_ALEXANDRII_DFL-11	RCS
R	3.33	LABRENZIA_ALEXANDRII_DFL-11	RCS
S	3.76	LABRENZIA_ALEXANDRII_DFL-11	RCS
T	1.54	LABRENZIA_ALEXANDRII_DFL-11	RCS
V	2.27	LABRENZIA_ALEXANDRII_DFL-11	RCS
W	2.51	LABRENZIA_ALEXANDRII_DFL-11	RCS
X	3.08	LABRENZIA_ALEXANDRII_DFL-11	RCS
Y	4.84	LABRENZIA_ALEXANDRII_DFL-11	RCS
A	3.33	LOKTANELLA_VESTFOLDENSIS_SKA53	RCS
C	14.53	LOKTANELLA_VESTFOLDENSIS_SKA53	RCS
D	5.47	LOKTANELLA_VESTFOLDENSIS_SKA53	RCS
E	15.34	LOKTANELLA_VESTFOLDENSIS_SKA53	RCS
F	1.56	LOKTANELLA_VESTFOLDENSIS_SKA53	RCS
G	6.67	LOKTANELLA_VESTFOLDENSIS_SKA53	RCS
H	9.64	LOKTANELLA_VESTFOLDENSIS_SKA53	RCS
I	3.84	LOKTANELLA_VESTFOLDENSIS_SKA53	RCS
J	4.42	LOKTANELLA_VESTFOLDENSIS_SKA53	RCS
K	6.09	LOKTANELLA_VESTFOLDENSIS_SKA53	RCS
L	1.95	LOKTANELLA_VESTFOLDENSIS_SKA53	RCS
M	6.10	LOKTANELLA_VESTFOLDENSIS_SKA53	RCS
N	4.64	LOKTANELLA_VESTFOLDENSIS_SKA53	RCS
P	4.57	LOKTANELLA_VESTFOLDENSIS_SKA53	RCS
Q	5.44	LOKTANELLA_VESTFOLDENSIS_SKA53	RCS
R	2.01	LOKTANELLA_VESTFOLDENSIS_SKA53	RCS
S	5.96	LOKTANELLA_VESTFOLDENSIS_SKA53	RCS
T	-0.49	LOKTANELLA_VESTFOLDENSIS_SKA53	RCS
V	2.69	LOKTANELLA_VESTFOLDENSIS_SKA53	RCS
W	6.79	LOKTANELLA_VESTFOLDENSIS_SKA53	RCS
X	3.45	LOKTANELLA_VESTFOLDENSIS_SKA53	RCS
Y	32.64	LOKTANELLA_VESTFOLDENSIS_SKA53	RCS
A	2.24	MAGNETOSPIRILLUM_MAGNETICUM_AMB-1	RWZ
C	3.01	MAGNETOSPIRILLUM_MAGNETICUM_AMB-1	RWZ
D	1.83	MAGNETOSPIRILLUM_MAGNETICUM_AMB-1	RWZ
E	-2.51	MAGNETOSPIRILLUM_MAGNETICUM_AMB-1	RWZ
F	2.56	MAGNETOSPIRILLUM_MAGNETICUM_AMB-1	RWZ
G	4.22	MAGNETOSPIRILLUM_MAGNETICUM_AMB-1	RWZ
H	3.32	MAGNETOSPIRILLUM_MAGNETICUM_AMB-1	RWZ
I	3.31	MAGNETOSPIRILLUM_MAGNETICUM_AMB-1	RWZ
J	3.49	MAGNETOSPIRILLUM_MAGNETICUM_AMB-1	RWZ
K	-0.92	MAGNETOSPIRILLUM_MAGNETICUM_AMB-1	RWZ
L	0.48	MAGNETOSPIRILLUM_MAGNETICUM_AMB-1	RWZ
M	0.49	MAGNETOSPIRILLUM_MAGNETICUM_AMB-1	RWZ
N	1.19	MAGNETOSPIRILLUM_MAGNETICUM_AMB-1	RWZ
P	7.01	MAGNETOSPIRILLUM_MAGNETICUM_AMB-1	RWZ
Q	1.92	MAGNETOSPIRILLUM_MAGNETICUM_AMB-1	RWZ
R	0.36	MAGNETOSPIRILLUM_MAGNETICUM_AMB-1	RWZ
S	2.86	MAGNETOSPIRILLUM_MAGNETICUM_AMB-1	RWZ
T	0.56	MAGNETOSPIRILLUM_MAGNETICUM_AMB-1	RWZ
V	0.52	MAGNETOSPIRILLUM_MAGNETICUM_AMB-1	RWZ
W	4.71	MAGNETOSPIRILLUM_MAGNETICUM_AMB-1	RWZ
X	3.56	MAGNETOSPIRILLUM_MAGNETICUM_AMB-1	RWZ
Y	1.79	MAGNETOSPIRILLUM_MAGNETICUM_AMB-1	RWZ
A	2.44	MAGNETOSPIRILLUM_MAGNETOTACTICUM	RWZ
C	1.19	MAGNETOSPIRILLUM_MAGNETOTACTICUM	RWZ
D	2.39	MAGNETOSPIRILLUM_MAGNETOTACTICUM	RWZ
E	2.38	MAGNETOSPIRILLUM_MAGNETOTACTICUM	RWZ
F	2.71	MAGNETOSPIRILLUM_MAGNETOTACTICUM	RWZ
G	4.64	MAGNETOSPIRILLUM_MAGNETOTACTICUM	RWZ
H	3.10	MAGNETOSPIRILLUM_MAGNETOTACTICUM	RWZ
I	5.05	MAGNETOSPIRILLUM_MAGNETOTACTICUM	RWZ
J	3.31	MAGNETOSPIRILLUM_MAGNETOTACTICUM	RWZ
K	-0.26	MAGNETOSPIRILLUM_MAGNETOTACTICUM	RWZ
L	1.65	MAGNETOSPIRILLUM_MAGNETOTACTICUM	RWZ
M	1.00	MAGNETOSPIRILLUM_MAGNETOTACTICUM	RWZ
N	0.38	MAGNETOSPIRILLUM_MAGNETOTACTICUM	RWZ
P	6.86	MAGNETOSPIRILLUM_MAGNETOTACTICUM	RWZ
Q	1.36	MAGNETOSPIRILLUM_MAGNETOTACTICUM	RWZ
R	1.93	MAGNETOSPIRILLUM_MAGNETOTACTICUM	RWZ
S	4.63	MAGNETOSPIRILLUM_MAGNETOTACTICUM	RWZ
T	0.39	MAGNETOSPIRILLUM_MAGNETOTACTICUM	RWZ
V	1.14	MAGNETOSPIRILLUM_MAGNETOTACTICUM	RWZ
W	6.14	MAGNETOSPIRILLUM_MAGNETOTACTICUM	RWZ
X	3.26	MAGNETOSPIRILLUM_MAGNETOTACTICUM	RWZ
Y	1.64	MAGNETOSPIRILLUM_MAGNETOTACTICUM	RWZ
A	3.04	MARICAULIS_MARIS_MCS10	RCS
C	-0.78	MARICAULIS_MARIS_MCS10	RCS
D	2.92	MARICAULIS_MARIS_MCS10	RCS
E	15.41	MARICAULIS_MARIS_MCS10	RCS
F	0.28	MARICAULIS_MARIS_MCS10	RCS
G	4.69	MARICAULIS_MARIS_MCS10	RCS
H	17.03	MARICAULIS_MARIS_MCS10	RCS
I	3.18	MARICAULIS_MARIS_MCS10	RCS
J	3.31	MARICAULIS_MARIS_MCS10	RCS
K	-1.71	MARICAULIS_MARIS_MCS10	RCS
L	1.47	MARICAULIS_MARIS_MCS10	RCS
M	8.72	MARICAULIS_MARIS_MCS10	RCS
N	0.72	MARICAULIS_MARIS_MCS10	RCS
P	5.18	MARICAULIS_MARIS_MCS10	RCS
Q	4.06	MARICAULIS_MARIS_MCS10	RCS
R	2.12	MARICAULIS_MARIS_MCS10	RCS
S	3.73	MARICAULIS_MARIS_MCS10	RCS
T	0.53	MARICAULIS_MARIS_MCS10	RCS
V	1.59	MARICAULIS_MARIS_MCS10	RCS
W	2.51	MARICAULIS_MARIS_MCS10	RCS
X	6.69	MARICAULIS_MARIS_MCS10	RCS
Y	2.13	MARICAULIS_MARIS_MCS10	RCS
A	2.99	MESORHIZOBIUM_LOTI_MAFF303099	RCS
C	3.49	MESORHIZOBIUM_LOTI_MAFF303099	RCS
D	3.81	MESORHIZOBIUM_LOTI_MAFF303099	RCS
E	2.83	MESORHIZOBIUM_LOTI_MAFF303099	RCS
F	0.63	MESORHIZOBIUM_LOTI_MAFF303099	RCS
G	4.32	MESORHIZOBIUM_LOTI_MAFF303099	RCS
H	8.72	MESORHIZOBIUM_LOTI_MAFF303099	RCS
I	2.56	MESORHIZOBIUM_LOTI_MAFF303099	RCS
J	3.12	MESORHIZOBIUM_LOTI_MAFF303099	RCS
K	2.90	MESORHIZOBIUM_LOTI_MAFF303099	RCS
L	1.95	MESORHIZOBIUM_LOTI_MAFF303099	RCS
M	0.55	MESORHIZOBIUM_LOTI_MAFF303099	RCS
N	0.87	MESORHIZOBIUM_LOTI_MAFF303099	RCS
P	5.90	MESORHIZOBIUM_LOTI_MAFF303099	RCS
Q	3.20	MESORHIZOBIUM_LOTI_MAFF303099	RCS
R	3.05	MESORHIZOBIUM_LOTI_MAFF303099	RCS
S	4.22	MESORHIZOBIUM_LOTI_MAFF303099	RCS
T	0.59	MESORHIZOBIUM_LOTI_MAFF303099	RCS
V	1.63	MESORHIZOBIUM_LOTI_MAFF303099	RCS
W	0.85	MESORHIZOBIUM_LOTI_MAFF303099	RCS
X	4.32	MESORHIZOBIUM_LOTI_MAFF303099	RCS
Y	5.39	MESORHIZOBIUM_LOTI_MAFF303099	RCS
A	2.67	MESORHIZOBIUM_SP-_BNC1	RCS
C	3.44	MESORHIZOBIUM_SP-_BNC1	RCS
D	3.79	MESORHIZOBIUM_SP-_BNC1	RCS
E	3.47	MESORHIZOBIUM_SP-_BNC1	RCS
F	1.15	MESORHIZOBIUM_SP-_BNC1	RCS
G	5.47	MESORHIZOBIUM_SP-_BNC1	RCS
H	7.21	MESORHIZOBIUM_SP-_BNC1	RCS
I	2.41	MESORHIZOBIUM_SP-_BNC1	RCS
J	3.06	MESORHIZOBIUM_SP-_BNC1	RCS
K	1.21	MESORHIZOBIUM_SP-_BNC1	RCS
L	0.77	MESORHIZOBIUM_SP-_BNC1	RCS
M	1.31	MESORHIZOBIUM_SP-_BNC1	RCS
N	0.89	MESORHIZOBIUM_SP-_BNC1	RCS
P	6.33	MESORHIZOBIUM_SP-_BNC1	RCS
Q	1.24	MESORHIZOBIUM_SP-_BNC1	RCS
R	3.47	MESORHIZOBIUM_SP-_BNC1	RCS
S	3.62	MESORHIZOBIUM_SP-_BNC1	RCS
T	0.35	MESORHIZOBIUM_SP-_BNC1	RCS
V	2.26	MESORHIZOBIUM_SP-_BNC1	RCS
W	0.47	MESORHIZOBIUM_SP-_BNC1	RCS
X	4.13	MESORHIZOBIUM_SP-_BNC1	RCS
Y	7.91	MESORHIZOBIUM_SP-_BNC1	RCS
A	2.93	METHYLOBACTERIUM_CHLOROMETHANICUM_CM4	RCS
C	3.46	METHYLOBACTERIUM_CHLOROMETHANICUM_CM4	RCS
D	2.13	METHYLOBACTERIUM_CHLOROMETHANICUM_CM4	RCS
E	7.87	METHYLOBACTERIUM_CHLOROMETHANICUM_CM4	RCS
F	3.04	METHYLOBACTERIUM_CHLOROMETHANICUM_CM4	RCS
G	5.06	METHYLOBACTERIUM_CHLOROMETHANICUM_CM4	RCS
H	13.88	METHYLOBACTERIUM_CHLOROMETHANICUM_CM4	RCS
I	1.76	METHYLOBACTERIUM_CHLOROMETHANICUM_CM4	RCS
J	3.77	METHYLOBACTERIUM_CHLOROMETHANICUM_CM4	RCS
K	-0.51	METHYLOBACTERIUM_CHLOROMETHANICUM_CM4	RCS
L	0.96	METHYLOBACTERIUM_CHLOROMETHANICUM_CM4	RCS
M	1.78	METHYLOBACTERIUM_CHLOROMETHANICUM_CM4	RCS
N	-0.05	METHYLOBACTERIUM_CHLOROMETHANICUM_CM4	RCS
P	6.68	METHYLOBACTERIUM_CHLOROMETHANICUM_CM4	RCS
Q	1.54	METHYLOBACTERIUM_CHLOROMETHANICUM_CM4	RCS
R	3.77	METHYLOBACTERIUM_CHLOROMETHANICUM_CM4	RCS
S	4.22	METHYLOBACTERIUM_CHLOROMETHANICUM_CM4	RCS
T	-0.41	METHYLOBACTERIUM_CHLOROMETHANICUM_CM4	RCS
V	2.63	METHYLOBACTERIUM_CHLOROMETHANICUM_CM4	RCS
W	5.83	METHYLOBACTERIUM_CHLOROMETHANICUM_CM4	RCS
X	3.46	METHYLOBACTERIUM_CHLOROMETHANICUM_CM4	RCS
Y	9.39	METHYLOBACTERIUM_CHLOROMETHANICUM_CM4	RCS
A	3.15	METHYLOBACTERIUM_EXTORQUENS_AM1	RCS
C	3.46	METHYLOBACTERIUM_EXTORQUENS_AM1	RCS
D	2.12	METHYLOBACTERIUM_EXTORQUENS_AM1	RCS
E	7.85	METHYLOBACTERIUM_EXTORQUENS_AM1	RCS
F	3.03	METHYLOBACTERIUM_EXTORQUENS_AM1	RCS
G	5.05	METHYLOBACTERIUM_EXTORQUENS_AM1	RCS
H	13.87	METHYLOBACTERIUM_EXTORQUENS_AM1	RCS
I	1.76	METHYLOBACTERIUM_EXTORQUENS_AM1	RCS
J	4.19	METHYLOBACTERIUM_EXTORQUENS_AM1	RCS
K	-0.53	METHYLOBACTERIUM_EXTORQUENS_AM1	RCS
L	0.95	METHYLOBACTERIUM_EXTORQUENS_AM1	RCS
M	1.79	METHYLOBACTERIUM_EXTORQUENS_AM1	RCS
N	-0.07	METHYLOBACTERIUM_EXTORQUENS_AM1	RCS
P	6.67	METHYLOBACTERIUM_EXTORQUENS_AM1	RCS
Q	1.53	METHYLOBACTERIUM_EXTORQUENS_AM1	RCS
R	3.75	METHYLOBACTERIUM_EXTORQUENS_AM1	RCS
S	4.24	METHYLOBACTERIUM_EXTORQUENS_AM1	RCS
T	-0.40	METHYLOBACTERIUM_EXTORQUENS_AM1	RCS
V	2.62	METHYLOBACTERIUM_EXTORQUENS_AM1	RCS
W	5.81	METHYLOBACTERIUM_EXTORQUENS_AM1	RCS
X	3.48	METHYLOBACTERIUM_EXTORQUENS_AM1	RCS
Y	8.77	METHYLOBACTERIUM_EXTORQUENS_AM1	RCS
A	2.96	METHYLOBACTERIUM_EXTORQUENS_DM4	RCS
C	3.48	METHYLOBACTERIUM_EXTORQUENS_DM4	RCS
D	2.14	METHYLOBACTERIUM_EXTORQUENS_DM4	RCS
E	7.87	METHYLOBACTERIUM_EXTORQUENS_DM4	RCS
F	3.03	METHYLOBACTERIUM_EXTORQUENS_DM4	RCS
G	5.07	METHYLOBACTERIUM_EXTORQUENS_DM4	RCS
H	13.87	METHYLOBACTERIUM_EXTORQUENS_DM4	RCS
I	1.54	METHYLOBACTERIUM_EXTORQUENS_DM4	RCS
J	4.20	METHYLOBACTERIUM_EXTORQUENS_DM4	RCS
K	-0.51	METHYLOBACTERIUM_EXTORQUENS_DM4	RCS
L	0.96	METHYLOBACTERIUM_EXTORQUENS_DM4	RCS
M	1.81	METHYLOBACTERIUM_EXTORQUENS_DM4	RCS
N	-0.07	METHYLOBACTERIUM_EXTORQUENS_DM4	RCS
P	6.69	METHYLOBACTERIUM_EXTORQUENS_DM4	RCS
Q	1.56	METHYLOBACTERIUM_EXTORQUENS_DM4	RCS
R	3.77	METHYLOBACTERIUM_EXTORQUENS_DM4	RCS
S	4.25	METHYLOBACTERIUM_EXTORQUENS_DM4	RCS
T	-0.39	METHYLOBACTERIUM_EXTORQUENS_DM4	RCS
V	2.64	METHYLOBACTERIUM_EXTORQUENS_DM4	RCS
W	5.83	METHYLOBACTERIUM_EXTORQUENS_DM4	RCS
[truncated: 2,449 more rows]
