# Supplementary material for: tRNA Signatures Reveal a Polyphyletic Origin of SAR11 Strains among Alphaproteobacteria
Source: PLoS Comput Biol. 2014 Feb 27;10(2):e1003454. doi: 10.1371/journal.pcbi.1003454 (PMC3937112; doi:10.1371/journal.pcbi.1003454)
Supplement: Dataset S3 — Source code and data to reproduce Figure 4 . (ZIP) [file pcbi.1003454.s003.zip › Source_data_and_methods_for_Figure_4/boxplot_raw.txt]

ACIDIPHILIUM_CRYPTUM_JF-5_id.fas.out:KCTT_LCV_C000476	30.10	31.87	-1.76
ACIDIPHILIUM_CRYPTUM_JF-5_id.fas.out:YGTA_LCV_C000477	60.85	55.65	5.20
ACIDIPHILIUM_CRYPTUM_JF-5_id.fas.out:STGA_LCV_C000478	48.48	44.20	4.28
ACIDIPHILIUM_CRYPTUM_JF-5_id.fas.out:GGCC_LCV_C000479	39.67	35.92	3.75
ACIDIPHILIUM_CRYPTUM_JF-5_id.fas.out:VGAC_LCV_C000480	39.09	36.15	2.94
ACIDIPHILIUM_CRYPTUM_JF-5_id.fas.out:TTGT_LCV_C000481	37.81	38.23	-0.41
ACIDIPHILIUM_CRYPTUM_JF-5_id.fas.out:QTTG_LCV_C000482	50.29	47.70	2.59
ACIDIPHILIUM_CRYPTUM_JF-5_id.fas.out:LTAG_LCV_C000483	66.82	65.27	1.55
ACIDIPHILIUM_CRYPTUM_JF-5_id.fas.out:VTAC_LCV_C000484	38.79	39.48	-0.69
ACIDIPHILIUM_CRYPTUM_JF-5_id.fas.out:DGTC_LCV_C000485	34.39	31.77	2.62
ACIDIPHILIUM_CRYPTUM_JF-5_id.fas.out:SGGA_LCV_C000486	52.05	49.26	2.79
ACIDIPHILIUM_CRYPTUM_JF-5_id.fas.out:RCCG_LCV_C000487	47.34	45.42	1.92
ACIDIPHILIUM_CRYPTUM_JF-5_id.fas.out:MCAT_LCV_C000488	32.37	32.87	-0.51
ACIDIPHILIUM_CRYPTUM_JF-5_id.fas.out:LCAG_LCV_C000489	63.24	62.77	0.47
ACIDIPHILIUM_CRYPTUM_JF-5_id.fas.out:LTAA_LCV_C000490	54.25	51.09	3.16
ACIDIPHILIUM_CRYPTUM_JF-5_id.fas.out:PCGG_LCV_C000491	54.65	46.49	8.15
ACIDIPHILIUM_CRYPTUM_JF-5_id.fas.out:HGTG_LCV_C000492	43.25	43.70	-0.46
ACIDIPHILIUM_CRYPTUM_JF-5_id.fas.out:QCTG_LCV_C000493	47.58	48.05	-0.48
ACIDIPHILIUM_CRYPTUM_JF-5_id.fas.out:RACG_LCV_C000494	52.02	48.79	3.22
ACIDIPHILIUM_CRYPTUM_JF-5_id.fas.out:SGCT_LCV_C000495	50.60	48.42	2.18
ACIDIPHILIUM_CRYPTUM_JF-5_id.fas.out:ETTC_LCV_C000496	65.32	64.43	0.88
ACIDIPHILIUM_CRYPTUM_JF-5_id.fas.out:VCAC_LCV_C000497	39.18	35.17	4.02
ACIDIPHILIUM_CRYPTUM_JF-5_id.fas.out:NGTT_LCV_C000498	41.38	39.68	1.70
ACIDIPHILIUM_CRYPTUM_JF-5_id.fas.out:RCCT_LCV_C000499	42.01	40.30	1.71
ACIDIPHILIUM_CRYPTUM_JF-5_id.fas.out:ACGC_LCV_C000500	40.38	37.65	2.74
ACIDIPHILIUM_CRYPTUM_JF-5_id.fas.out:JCAT_LCV_C000501	40.37	39.29	1.07
ACIDIPHILIUM_CRYPTUM_JF-5_id.fas.out:GCCC_LCV_C000502	55.52	50.07	5.45
ACIDIPHILIUM_CRYPTUM_JF-5_id.fas.out:IGAT_LCV_C000503	32.35	31.44	0.90
ACIDIPHILIUM_CRYPTUM_JF-5_id.fas.out:ATGC_LCV_C000504	39.86	35.21	4.65
ACIDIPHILIUM_CRYPTUM_JF-5_id.fas.out:XCAT_LCV_C000505	56.73	52.39	4.34
ACIDIPHILIUM_CRYPTUM_JF-5_id.fas.out:LGAG_LCV_C000506	66.41	65.67	0.74
ACIDIPHILIUM_CRYPTUM_JF-5_id.fas.out:FGAA_LCV_C000507	37.35	34.69	2.66
ACIDIPHILIUM_CRYPTUM_JF-5_id.fas.out:IGAT_LCV_C000508	32.35	31.44	0.90
ACIDIPHILIUM_CRYPTUM_JF-5_id.fas.out:ATGC_LCV_C000509	39.86	35.21	4.65
ACIDIPHILIUM_CRYPTUM_JF-5_id.fas.out:XCAT_LCV_C000510	56.73	52.39	4.34
ACIDIPHILIUM_CRYPTUM_JF-5_id.fas.out:CGCA_LCV_C000511	48.21	50.63	-2.42
ACIDIPHILIUM_CRYPTUM_JF-5_id.fas.out:AGGC_LCV_C000512	41.48	39.09	2.39
ACIDIPHILIUM_CRYPTUM_JF-5_id.fas.out:TGGT_LCV_C000513	39.49	39.11	0.37
ACIDIPHILIUM_CRYPTUM_JF-5_id.fas.out:ECTC_LCV_C000514	65.51	65.23	0.28
ACIDIPHILIUM_CRYPTUM_JF-5_id.fas.out:KTTT_LCV_C000515	36.26	36.59	-0.33
ACIDIPHILIUM_CRYPTUM_JF-5_id.fas.out:GTCC_LCV_C000516	41.97	36.51	5.45
ACIDIPHILIUM_CRYPTUM_JF-5_id.fas.out:WCCA_LCV_C000517	42.98	41.97	1.01
ACIDIPHILIUM_CRYPTUM_JF-5_id.fas.out:PTGG_LCV_C000518	56.76	55.41	1.34
ACIDIPHILIUM_CRYPTUM_JF-5_id.fas.out:RTCT_LCV_C000519	49.63	44.35	5.28
ACIDIPHILIUM_CRYPTUM_JF-5_id.fas.out:PGGG_LCV_C000520	54.65	46.85	7.79
ACIDIPHILIUM_CRYPTUM_JF-5_id.fas.out:SCGA_LCV_C000521	58.93	54.19	4.74
ACIDIPHILIUM_CRYPTUM_JF-5_id.fas.out:TCGT_LCV_C000522	38.98	41.28	-2.30
ACIDIPHILIUM_CRYPTUM_JF-5_id.fas.out:PGGG_LCV_W09105102	54.65	46.85	7.79
ACIDIPHILIUM_CRYPTUM_JF-5_id.fas.out:SCGA_LCV_W09105103	58.93	54.19	4.74
ACIDIPHILIUM_CRYPTUM_JF-5_id.fas.out:RACG_LCV_W09105104	52.02	48.79	3.22
ACIDIPHILIUM_CRYPTUM_JF-5_id.fas.out:STGA_LCV_W09105105	48.48	44.20	4.28
ACIDIPHILIUM_CRYPTUM_JF-5_id.fas.out:FGAA_LCV_W09105106	37.35	34.69	2.66
ACIDIPHILIUM_CRYPTUM_JF-5_id.fas.out:RCCG_LCV_W09105107	47.34	45.42	1.92
ACIDIPHILIUM_CRYPTUM_JF-5_id.fas.out:MCAT_LCV_W09105108	32.37	32.87	-0.51
ACIDIPHILIUM_CRYPTUM_JF-5_id.fas.out:AGGC_LCV_W09105109	41.48	39.09	2.39
ACIDIPHILIUM_CRYPTUM_JF-5_id.fas.out:TGGT_LCV_W09105110	39.49	39.11	0.37
ACIDIPHILIUM_CRYPTUM_JF-5_id.fas.out:JCAT_LCV_W09105111	40.37	39.29	1.07
ACIDIPHILIUM_CRYPTUM_JF-5_id.fas.out:GGCC_LCV_W09105112	39.67	35.92	3.75
ACIDIPHILIUM_CRYPTUM_JF-5_id.fas.out:VGAC_LCV_W09105113	39.09	36.15	2.94
ACIDIPHILIUM_CRYPTUM_JF-5_id.fas.out:PTGG_LCV_W09105114	56.76	55.41	1.34
ACIDIPHILIUM_CRYPTUM_JF-5_id.fas.out:RTCT_LCV_W09105115	49.63	44.35	5.28
ACIDIPHILIUM_CRYPTUM_JF-5_id.fas.out:IGAT_LCV_W09105116	32.35	31.44	0.90
ACIDIPHILIUM_CRYPTUM_JF-5_id.fas.out:ATGC_LCV_W09105117	39.86	35.21	4.65
ACIDIPHILIUM_CRYPTUM_JF-5_id.fas.out:XCAT_LCV_W09105118	56.73	52.39	4.34
ACIDIPHILIUM_CRYPTUM_JF-5_id.fas.out:CGCA_LCV_W09105119	48.21	50.63	-2.42
ACIDIPHILIUM_CRYPTUM_JF-5_id.fas.out:KCTT_LCV_W09105120	30.10	31.87	-1.76
ACIDIPHILIUM_CRYPTUM_JF-5_id.fas.out:YGTA_LCV_W09105121	60.85	55.65	5.20
ACIDIPHILIUM_CRYPTUM_JF-5_id.fas.out:TCGT_LCV_W09105122	38.98	41.28	-2.30
ACIDIPHILIUM_CRYPTUM_JF-5_id.fas.out:SGGA_LCV_W09105123	52.05	49.26	2.79
ACIDIPHILIUM_CRYPTUM_JF-5_id.fas.out:ECTC_LCV_W09105124	65.51	65.23	0.28
ACIDIPHILIUM_CRYPTUM_JF-5_id.fas.out:LCAG_LCV_W09105125	63.24	62.77	0.47
ACIDIPHILIUM_CRYPTUM_JF-5_id.fas.out:RCCT_LCV_W09105126	42.01	40.30	1.71
ACIDIPHILIUM_CRYPTUM_JF-5_id.fas.out:VCAC_LCV_W09105127	39.18	35.17	4.02
ACIDIPHILIUM_CRYPTUM_JF-5_id.fas.out:LTAA_LCV_W09105128	54.25	51.09	3.16
ACIDIPHILIUM_CRYPTUM_JF-5_id.fas.out:PCGG_LCV_W09105129	54.65	46.49	8.15
ACIDIPHILIUM_CRYPTUM_JF-5_id.fas.out:HGTG_LCV_W09105130	43.25	43.70	-0.46
ACIDIPHILIUM_CRYPTUM_JF-5_id.fas.out:VTAC_LCV_W09105131	38.79	39.48	-0.69
ACIDIPHILIUM_CRYPTUM_JF-5_id.fas.out:DGTC_LCV_W09105132	34.39	31.77	2.62
ACIDIPHILIUM_CRYPTUM_JF-5_id.fas.out:LGAG_LCV_W09105133	66.41	65.67	0.74
ACIDIPHILIUM_CRYPTUM_JF-5_id.fas.out:SGCT_LCV_W09105134	50.60	48.42	2.18
ACIDIPHILIUM_CRYPTUM_JF-5_id.fas.out:ETTC_LCV_W09105135	65.32	64.43	0.88
ACIDIPHILIUM_CRYPTUM_JF-5_id.fas.out:QCTG_LCV_W09105136	47.58	48.05	-0.48
ACIDIPHILIUM_CRYPTUM_JF-5_id.fas.out:GTCC_LCV_W09105137	41.97	36.51	5.45
ACIDIPHILIUM_CRYPTUM_JF-5_id.fas.out:WCCA_LCV_W09105138	42.98	41.97	1.01
ACIDIPHILIUM_CRYPTUM_JF-5_id.fas.out:ACGC_LCV_W09105139	40.38	37.65	2.74
ACIDIPHILIUM_CRYPTUM_JF-5_id.fas.out:KTTT_LCV_W09105140	36.26	36.59	-0.33
ACIDIPHILIUM_CRYPTUM_JF-5_id.fas.out:GCCC_LCV_W09105141	55.52	50.07	5.45
ACIDIPHILIUM_CRYPTUM_JF-5_id.fas.out:LTAG_LCV_W09105142	66.82	65.27	1.55
ACIDIPHILIUM_CRYPTUM_JF-5_id.fas.out:NGTT_LCV_W09105143	41.38	39.68	1.70
ACIDIPHILIUM_CRYPTUM_JF-5_id.fas.out:TTGT_LCV_W09105144	37.81	38.23	-0.41
ACIDIPHILIUM_CRYPTUM_JF-5_id.fas.out:QTTG_LCV_W09105145	50.29	47.70	2.59
ACIDIPHILIUM_CRYPTUM_JF-5_id.fas.out:XCAT_LCV_W09105146	56.73	52.39	4.34
ACIDIPHILIUM_CRYPTUM_JF-5_id.fas.out:TOTAL:	4336.26	4132.08	204.18
AGROBACTERIUM_RADIOBACTER_K84_id.fas.out:IGAT_LCV_C09100663	35.81	34.22	1.59
AGROBACTERIUM_RADIOBACTER_K84_id.fas.out:ATGC_LCV_C09100664	41.31	37.63	3.69
AGROBACTERIUM_RADIOBACTER_K84_id.fas.out:XCAT_LCV_C09100665	55.95	51.67	4.28
AGROBACTERIUM_RADIOBACTER_K84_id.fas.out:AGGC_LCV_C09100666	47.25	44.10	3.15
AGROBACTERIUM_RADIOBACTER_K84_id.fas.out:IGAT_LCV_C09100667	35.81	34.22	1.59
AGROBACTERIUM_RADIOBACTER_K84_id.fas.out:ATGC_LCV_C09100668	41.31	37.63	3.69
AGROBACTERIUM_RADIOBACTER_K84_id.fas.out:XCAT_LCV_C09100669	55.95	51.67	4.28
AGROBACTERIUM_RADIOBACTER_K84_id.fas.out:RACG_LCV_C09100670	49.06	46.92	2.14
AGROBACTERIUM_RADIOBACTER_K84_id.fas.out:GCCC_LCV_C09100671	39.93	35.56	4.37
AGROBACTERIUM_RADIOBACTER_K84_id.fas.out:HGTG_LCV_C09100672	41.71	36.07	5.64
AGROBACTERIUM_RADIOBACTER_K84_id.fas.out:QTTG_LCV_C09100673	50.67	49.10	1.57
AGROBACTERIUM_RADIOBACTER_K84_id.fas.out:PCGG_LCV_C09100674	59.17	46.02	13.15
AGROBACTERIUM_RADIOBACTER_K84_id.fas.out:SGCT_LCV_C09100675	60.27	53.93	6.33
AGROBACTERIUM_RADIOBACTER_K84_id.fas.out:PGGG_LCV_C09100676	51.52	47.28	4.24
AGROBACTERIUM_RADIOBACTER_K84_id.fas.out:DGTC_LCV_C09100677	36.66	32.85	3.81
AGROBACTERIUM_RADIOBACTER_K84_id.fas.out:DGTC_LCV_C09100678	38.12	33.90	4.22
AGROBACTERIUM_RADIOBACTER_K84_id.fas.out:TTGT_LCV_C09100679	34.26	35.52	-1.26
AGROBACTERIUM_RADIOBACTER_K84_id.fas.out:YGTA_LCV_C09100680	58.07	54.16	3.91
AGROBACTERIUM_RADIOBACTER_K84_id.fas.out:GTCC_LCV_C09100681	37.71	33.85	3.86
AGROBACTERIUM_RADIOBACTER_K84_id.fas.out:WCCA_LCV_C09100682	34.91	33.45	1.46
AGROBACTERIUM_RADIOBACTER_K84_id.fas.out:NGTT_LCV_C09100683	38.19	37.66	0.53
AGROBACTERIUM_RADIOBACTER_K84_id.fas.out:LTAG_LCV_C09100684	63.08	62.72	0.36
AGROBACTERIUM_RADIOBACTER_K84_id.fas.out:PTGG_LCV_C09100685	55.14	49.01	6.13
AGROBACTERIUM_RADIOBACTER_K84_id.fas.out:RTCT_LCV_C09100686	42.90	40.40	2.50
AGROBACTERIUM_RADIOBACTER_K84_id.fas.out:KTTT_LCV_C09100687	39.24	29.21	10.03
AGROBACTERIUM_RADIOBACTER_K84_id.fas.out:RCCG_LCV_C09100688	48.86	43.16	5.70
AGROBACTERIUM_RADIOBACTER_K84_id.fas.out:VGAC_LCV_C09100689	42.45	37.42	5.03
AGROBACTERIUM_RADIOBACTER_K84_id.fas.out:TGGT_LCV_C09100690	44.50	42.91	1.59
AGROBACTERIUM_RADIOBACTER_K84_id.fas.out:LCAA_LCV_C09100691	56.99	58.19	-1.20
AGROBACTERIUM_RADIOBACTER_K84_id.fas.out:RCCT_LCV_C09100692	48.75	46.12	2.62
AGROBACTERIUM_RADIOBACTER_K84_id.fas.out:GGCC_LCV_C09100693	39.75	35.73	4.02
AGROBACTERIUM_RADIOBACTER_K84_id.fas.out:SCGA_LCV_C09100694	57.96	52.06	5.89
AGROBACTERIUM_RADIOBACTER_K84_id.fas.out:QCTG_LCV_C09100695	48.86	45.35	3.51
AGROBACTERIUM_RADIOBACTER_K84_id.fas.out:IGAT_LCV_C09100696	35.81	34.22	1.59
AGROBACTERIUM_RADIOBACTER_K84_id.fas.out:ATGC_LCV_C09100697	41.31	37.63	3.69
AGROBACTERIUM_RADIOBACTER_K84_id.fas.out:XCAT_LCV_C09100698	55.95	51.67	4.28
AGROBACTERIUM_RADIOBACTER_K84_id.fas.out:FGAA_LCV_C09100699	32.79	32.17	0.62
AGROBACTERIUM_RADIOBACTER_K84_id.fas.out:MCAT_LCV_C09100700	38.23	35.92	2.31
AGROBACTERIUM_RADIOBACTER_K84_id.fas.out:JCAT_LCV_C09100701	39.23	36.13	3.09
AGROBACTERIUM_RADIOBACTER_K84_id.fas.out:KCTT_LCV_C09100702	32.69	30.33	2.36
AGROBACTERIUM_RADIOBACTER_K84_id.fas.out:LGAG_LCV_C09100703	63.26	63.21	0.05
AGROBACTERIUM_RADIOBACTER_K84_id.fas.out:STGA_LCV_C09100704	55.57	47.12	8.45
AGROBACTERIUM_RADIOBACTER_K84_id.fas.out:ETTC_LCV_C09100705	65.23	49.97	15.27
AGROBACTERIUM_RADIOBACTER_K84_id.fas.out:ECTC_LCV_C09100706	63.52	48.19	15.33
AGROBACTERIUM_RADIOBACTER_K84_id.fas.out:ETTC_LCV_C09100707	65.23	49.97	15.27
AGROBACTERIUM_RADIOBACTER_K84_id.fas.out:CGCA_LCV_C09100708	53.19	49.23	3.96
AGROBACTERIUM_RADIOBACTER_K84_id.fas.out:LTAA_LCV_C09100709	56.45	53.52	2.93
AGROBACTERIUM_RADIOBACTER_K84_id.fas.out:VTAC_LCV_C09100710	39.88	39.61	0.26
AGROBACTERIUM_RADIOBACTER_K84_id.fas.out:TCGT_LCV_C09100711	38.79	38.16	0.63
AGROBACTERIUM_RADIOBACTER_K84_id.fas.out:LCAG_LCV_C09100712	61.45	59.35	2.10
AGROBACTERIUM_RADIOBACTER_K84_id.fas.out:SGGA_LCV_C09100713	52.77	46.16	6.61
AGROBACTERIUM_RADIOBACTER_K84_id.fas.out:TOTAL:	2423.46	2212.24	211.23
AGROBACTERIUM_TUMEFACIENS_STR-_C58_id.fas.out:IGAT_LCV_C08000928	35.01	33.76	1.24
AGROBACTERIUM_TUMEFACIENS_STR-_C58_id.fas.out:ATGC_LCV_C08000929	41.31	37.63	3.68
AGROBACTERIUM_TUMEFACIENS_STR-_C58_id.fas.out:XCAT_LCV_C08000930	55.95	51.67	4.28
AGROBACTERIUM_TUMEFACIENS_STR-_C58_id.fas.out:RACG_LCV_C08000931	49.06	46.92	2.14
AGROBACTERIUM_TUMEFACIENS_STR-_C58_id.fas.out:GCCC_LCV_C08000932	39.92	35.56	4.36
AGROBACTERIUM_TUMEFACIENS_STR-_C58_id.fas.out:FGAA_LCV_C08000933	31.60	32.13	-0.53
AGROBACTERIUM_TUMEFACIENS_STR-_C58_id.fas.out:TGGT_LCV_C08000934	44.49	42.91	1.59
AGROBACTERIUM_TUMEFACIENS_STR-_C58_id.fas.out:HGTG_LCV_C08000935	42.55	33.69	8.86
AGROBACTERIUM_TUMEFACIENS_STR-_C58_id.fas.out:QTTG_LCV_C08000936	56.07	53.38	2.69
AGROBACTERIUM_TUMEFACIENS_STR-_C58_id.fas.out:PCGG_LCV_C08000937	56.24	49.80	6.44
AGROBACTERIUM_TUMEFACIENS_STR-_C58_id.fas.out:SGCT_LCV_C08000938	55.20	50.41	4.78
AGROBACTERIUM_TUMEFACIENS_STR-_C58_id.fas.out:DGTC_LCV_C08000939	36.65	32.85	3.81
AGROBACTERIUM_TUMEFACIENS_STR-_C58_id.fas.out:DGTC_LCV_C08000940	38.11	33.90	4.21
AGROBACTERIUM_TUMEFACIENS_STR-_C58_id.fas.out:ETTC_LCV_C08000941	66.35	51.40	14.95
AGROBACTERIUM_TUMEFACIENS_STR-_C58_id.fas.out:ETTC_LCV_C08000942	66.35	51.40	14.95
AGROBACTERIUM_TUMEFACIENS_STR-_C58_id.fas.out:KCTT_LCV_C08000943	32.68	30.33	2.35
AGROBACTERIUM_TUMEFACIENS_STR-_C58_id.fas.out:KTTT_LCV_C08000944	40.11	35.34	4.78
AGROBACTERIUM_TUMEFACIENS_STR-_C58_id.fas.out:RTCT_LCV_C08000945	44.02	42.51	1.51
AGROBACTERIUM_TUMEFACIENS_STR-_C58_id.fas.out:RCCG_LCV_C08000946	48.86	43.16	5.70
AGROBACTERIUM_TUMEFACIENS_STR-_C58_id.fas.out:GGCC_LCV_C08000947	40.53	36.19	4.35
AGROBACTERIUM_TUMEFACIENS_STR-_C58_id.fas.out:IGAT_LCV_C08000948	35.01	33.76	1.24
AGROBACTERIUM_TUMEFACIENS_STR-_C58_id.fas.out:ATGC_LCV_C08000949	41.31	37.63	3.68
AGROBACTERIUM_TUMEFACIENS_STR-_C58_id.fas.out:XCAT_LCV_C08000950	55.95	51.67	4.28
AGROBACTERIUM_TUMEFACIENS_STR-_C58_id.fas.out:JCAT_LCV_C08000951	41.33	36.13	5.20
AGROBACTERIUM_TUMEFACIENS_STR-_C58_id.fas.out:TTGT_LCV_C08000952	36.54	35.52	1.02
AGROBACTERIUM_TUMEFACIENS_STR-_C58_id.fas.out:YGTA_LCV_C08000953	58.38	54.54	3.85
AGROBACTERIUM_TUMEFACIENS_STR-_C58_id.fas.out:GTCC_LCV_C08000954	37.71	33.85	3.85
AGROBACTERIUM_TUMEFACIENS_STR-_C58_id.fas.out:WCCA_LCV_C08000955	37.50	35.09	2.42
AGROBACTERIUM_TUMEFACIENS_STR-_C58_id.fas.out:PTGG_LCV_C08000956	55.13	49.01	6.12
AGROBACTERIUM_TUMEFACIENS_STR-_C58_id.fas.out:CGCA_LCV_C08000957	50.21	47.44	2.77
AGROBACTERIUM_TUMEFACIENS_STR-_C58_id.fas.out:LTAG_LCV_C08000958	60.64	60.11	0.53
AGROBACTERIUM_TUMEFACIENS_STR-_C58_id.fas.out:LGAG_LCV_C08000959	63.26	63.21	0.05
AGROBACTERIUM_TUMEFACIENS_STR-_C58_id.fas.out:STGA_LCV_C08000960	54.87	46.44	8.44
AGROBACTERIUM_TUMEFACIENS_STR-_C58_id.fas.out:PGGG_LCV_C08000962	53.22	47.57	5.65
AGROBACTERIUM_TUMEFACIENS_STR-_C58_id.fas.out:NGTT_LCV_C08000963	38.19	37.66	0.52
AGROBACTERIUM_TUMEFACIENS_STR-_C58_id.fas.out:LTAA_LCV_C08000964	56.87	56.75	0.12
AGROBACTERIUM_TUMEFACIENS_STR-_C58_id.fas.out:TCGT_LCV_C08000965	43.11	41.56	1.55
AGROBACTERIUM_TUMEFACIENS_STR-_C58_id.fas.out:LCAG_LCV_C08000966	61.45	59.35	2.10
AGROBACTERIUM_TUMEFACIENS_STR-_C58_id.fas.out:SGGA_LCV_C08000967	52.54	46.42	6.12
AGROBACTERIUM_TUMEFACIENS_STR-_C58_id.fas.out:LCAA_LCV_C08000968	53.83	51.46	2.37
AGROBACTERIUM_TUMEFACIENS_STR-_C58_id.fas.out:GGCC_LCV_C08000969	40.53	36.19	4.35
AGROBACTERIUM_TUMEFACIENS_STR-_C58_id.fas.out:IGAT_LCV_C08000970	35.01	33.76	1.24
AGROBACTERIUM_TUMEFACIENS_STR-_C58_id.fas.out:ATGC_LCV_C08000971	41.31	37.63	3.68
AGROBACTERIUM_TUMEFACIENS_STR-_C58_id.fas.out:XCAT_LCV_C08000972	55.95	51.67	4.28
AGROBACTERIUM_TUMEFACIENS_STR-_C58_id.fas.out:IGAT_LCV_C08000973	35.01	33.76	1.24
AGROBACTERIUM_TUMEFACIENS_STR-_C58_id.fas.out:ATGC_LCV_C08000974	41.31	37.63	3.68
AGROBACTERIUM_TUMEFACIENS_STR-_C58_id.fas.out:XCAT_LCV_C08000975	55.95	51.67	4.28
AGROBACTERIUM_TUMEFACIENS_STR-_C58_id.fas.out:AGGC_LCV_C08000976	47.25	44.10	3.15
AGROBACTERIUM_TUMEFACIENS_STR-_C58_id.fas.out:QCTG_LCV_C08000977	48.85	45.35	3.50
AGROBACTERIUM_TUMEFACIENS_STR-_C58_id.fas.out:VGAC_LCV_C08000978	42.44	37.42	5.02
AGROBACTERIUM_TUMEFACIENS_STR-_C58_id.fas.out:SCGA_LCV_C08000979	52.33	47.82	4.51
AGROBACTERIUM_TUMEFACIENS_STR-_C58_id.fas.out:MCAT_LCV_C08000980	34.54	33.91	0.63
AGROBACTERIUM_TUMEFACIENS_STR-_C58_id.fas.out:RACG_LCV_C08000984	49.06	46.92	2.14
AGROBACTERIUM_TUMEFACIENS_STR-_C58_id.fas.out:GCCC_LCV_C08000985	39.92	35.56	4.36
AGROBACTERIUM_TUMEFACIENS_STR-_C58_id.fas.out:FGAA_LCV_C08000986	31.60	32.13	-0.53
AGROBACTERIUM_TUMEFACIENS_STR-_C58_id.fas.out:TGGT_LCV_C08000987	44.49	42.91	1.59
AGROBACTERIUM_TUMEFACIENS_STR-_C58_id.fas.out:HGTG_LCV_C08000988	42.55	33.69	8.86
AGROBACTERIUM_TUMEFACIENS_STR-_C58_id.fas.out:QTTG_LCV_C08000989	56.07	53.38	2.69
AGROBACTERIUM_TUMEFACIENS_STR-_C58_id.fas.out:PCGG_LCV_C08000990	56.24	49.80	6.44
AGROBACTERIUM_TUMEFACIENS_STR-_C58_id.fas.out:SGCT_LCV_C08000991	55.20	50.41	4.78
AGROBACTERIUM_TUMEFACIENS_STR-_C58_id.fas.out:DGTC_LCV_C08000992	36.65	32.85	3.81
AGROBACTERIUM_TUMEFACIENS_STR-_C58_id.fas.out:DGTC_LCV_C08000993	38.11	33.90	4.21
AGROBACTERIUM_TUMEFACIENS_STR-_C58_id.fas.out:ETTC_LCV_C08000994	66.35	51.40	14.95
AGROBACTERIUM_TUMEFACIENS_STR-_C58_id.fas.out:ETTC_LCV_C08000995	66.35	51.40	14.95
AGROBACTERIUM_TUMEFACIENS_STR-_C58_id.fas.out:KCTT_LCV_C08000996	32.68	30.33	2.35
AGROBACTERIUM_TUMEFACIENS_STR-_C58_id.fas.out:KTTT_LCV_C08000997	40.11	35.34	4.78
AGROBACTERIUM_TUMEFACIENS_STR-_C58_id.fas.out:RTCT_LCV_C08000998	44.02	42.51	1.51
AGROBACTERIUM_TUMEFACIENS_STR-_C58_id.fas.out:RCCG_LCV_C08000999	48.86	43.16	5.70
AGROBACTERIUM_TUMEFACIENS_STR-_C58_id.fas.out:GGCC_LCV_C08001000	40.53	36.19	4.35
AGROBACTERIUM_TUMEFACIENS_STR-_C58_id.fas.out:IGAT_LCV_C08001001	35.01	33.76	1.24
AGROBACTERIUM_TUMEFACIENS_STR-_C58_id.fas.out:ATGC_LCV_C08001002	41.31	37.63	3.68
AGROBACTERIUM_TUMEFACIENS_STR-_C58_id.fas.out:XCAT_LCV_C08001003	55.95	51.67	4.28
AGROBACTERIUM_TUMEFACIENS_STR-_C58_id.fas.out:JCAT_LCV_C08001004	41.33	36.13	5.20
AGROBACTERIUM_TUMEFACIENS_STR-_C58_id.fas.out:TTGT_LCV_C08001005	36.54	35.52	1.02
AGROBACTERIUM_TUMEFACIENS_STR-_C58_id.fas.out:YGTA_LCV_C08001006	58.38	54.54	3.85
AGROBACTERIUM_TUMEFACIENS_STR-_C58_id.fas.out:GTCC_LCV_C08001007	37.71	33.85	3.85
AGROBACTERIUM_TUMEFACIENS_STR-_C58_id.fas.out:WCCA_LCV_C08001008	37.50	35.09	2.42
AGROBACTERIUM_TUMEFACIENS_STR-_C58_id.fas.out:PTGG_LCV_C08001009	55.13	49.01	6.12
AGROBACTERIUM_TUMEFACIENS_STR-_C58_id.fas.out:CGCA_LCV_C08001010	50.21	47.44	2.77
AGROBACTERIUM_TUMEFACIENS_STR-_C58_id.fas.out:LTAG_LCV_C08001011	60.64	60.11	0.53
AGROBACTERIUM_TUMEFACIENS_STR-_C58_id.fas.out:LGAG_LCV_C08001012	63.26	63.21	0.05
AGROBACTERIUM_TUMEFACIENS_STR-_C58_id.fas.out:STGA_LCV_C08001013	54.87	46.44	8.44
AGROBACTERIUM_TUMEFACIENS_STR-_C58_id.fas.out:VTAC_LCV_C08001014	39.87	39.61	0.25
AGROBACTERIUM_TUMEFACIENS_STR-_C58_id.fas.out:PGGG_LCV_C08001015	53.22	47.57	5.65
AGROBACTERIUM_TUMEFACIENS_STR-_C58_id.fas.out:NGTT_LCV_C08001016	38.19	37.66	0.52
AGROBACTERIUM_TUMEFACIENS_STR-_C58_id.fas.out:LTAA_LCV_C08001017	56.87	56.75	0.12
AGROBACTERIUM_TUMEFACIENS_STR-_C58_id.fas.out:TCGT_LCV_C08001018	43.11	41.56	1.55
AGROBACTERIUM_TUMEFACIENS_STR-_C58_id.fas.out:LCAG_LCV_C08001019	61.45	59.35	2.10
AGROBACTERIUM_TUMEFACIENS_STR-_C58_id.fas.out:LCAA_LCV_C08001021	53.83	51.46	2.37
AGROBACTERIUM_TUMEFACIENS_STR-_C58_id.fas.out:GGCC_LCV_C08001022	40.53	36.19	4.35
AGROBACTERIUM_TUMEFACIENS_STR-_C58_id.fas.out:IGAT_LCV_C08001023	35.01	33.76	1.24
AGROBACTERIUM_TUMEFACIENS_STR-_C58_id.fas.out:ATGC_LCV_C08001024	41.31	37.63	3.68
AGROBACTERIUM_TUMEFACIENS_STR-_C58_id.fas.out:XCAT_LCV_C08001025	55.95	51.67	4.28
AGROBACTERIUM_TUMEFACIENS_STR-_C58_id.fas.out:IGAT_LCV_C08001026	35.01	33.76	1.24
AGROBACTERIUM_TUMEFACIENS_STR-_C58_id.fas.out:ATGC_LCV_C08001027	41.31	37.63	3.68
AGROBACTERIUM_TUMEFACIENS_STR-_C58_id.fas.out:XCAT_LCV_C08001028	55.95	51.67	4.28
AGROBACTERIUM_TUMEFACIENS_STR-_C58_id.fas.out:AGGC_LCV_C08001029	47.25	44.10	3.15
AGROBACTERIUM_TUMEFACIENS_STR-_C58_id.fas.out:QCTG_LCV_C08001030	48.85	45.35	3.50
AGROBACTERIUM_TUMEFACIENS_STR-_C58_id.fas.out:VGAC_LCV_C08001031	42.44	37.42	5.02
AGROBACTERIUM_TUMEFACIENS_STR-_C58_id.fas.out:SCGA_LCV_C08001032	52.33	47.82	4.51
AGROBACTERIUM_TUMEFACIENS_STR-_C58_id.fas.out:MCAT_LCV_C08001033	34.54	33.91	0.63
AGROBACTERIUM_TUMEFACIENS_STR-_C58_id.fas.out:TOTAL:	4732.20	4352.13	380.07
AGROBACTERIUM_VITIS_S4_id.fas.out:IGAT_LCV_C09100928	35.78	34.22	1.56
AGROBACTERIUM_VITIS_S4_id.fas.out:ATGC_LCV_C09100929	41.35	37.63	3.72
AGROBACTERIUM_VITIS_S4_id.fas.out:XCAT_LCV_C09100930	55.99	51.67	4.32
AGROBACTERIUM_VITIS_S4_id.fas.out:LCAG_LCV_C09100931	61.48	59.35	2.14
AGROBACTERIUM_VITIS_S4_id.fas.out:TCGT_LCV_C09100932	38.82	38.16	0.66
AGROBACTERIUM_VITIS_S4_id.fas.out:GCCC_LCV_C09100933	39.96	35.56	4.40
AGROBACTERIUM_VITIS_S4_id.fas.out:TGGT_LCV_C09100934	44.51	42.91	1.60
AGROBACTERIUM_VITIS_S4_id.fas.out:HGTG_LCV_C09100935	41.68	36.07	5.61
AGROBACTERIUM_VITIS_S4_id.fas.out:QTTG_LCV_C09100936	50.67	49.10	1.57
AGROBACTERIUM_VITIS_S4_id.fas.out:SGCT_LCV_C09100937	60.08	54.20	5.88
AGROBACTERIUM_VITIS_S4_id.fas.out:PGGG_LCV_C09100938	52.07	47.59	4.48
AGROBACTERIUM_VITIS_S4_id.fas.out:DGTC_LCV_C09100939	36.67	32.85	3.82
AGROBACTERIUM_VITIS_S4_id.fas.out:DGTC_LCV_C09100940	38.13	33.90	4.23
AGROBACTERIUM_VITIS_S4_id.fas.out:TTGT_LCV_C09100941	31.47	30.13	1.35
AGROBACTERIUM_VITIS_S4_id.fas.out:YGTA_LCV_C09100942	58.08	54.16	3.92
AGROBACTERIUM_VITIS_S4_id.fas.out:GTCC_LCV_C09100943	37.76	33.85	3.90
AGROBACTERIUM_VITIS_S4_id.fas.out:WCCA_LCV_C09100944	37.50	35.09	2.41
AGROBACTERIUM_VITIS_S4_id.fas.out:LGAG_LCV_C09100945	63.26	63.21	0.06
AGROBACTERIUM_VITIS_S4_id.fas.out:PTGG_LCV_C09100946	55.15	49.01	6.14
AGROBACTERIUM_VITIS_S4_id.fas.out:RTCT_LCV_C09100947	43.94	41.22	2.72
AGROBACTERIUM_VITIS_S4_id.fas.out:LTAA_LCV_C09100948	56.45	53.52	2.92
AGROBACTERIUM_VITIS_S4_id.fas.out:JCAT_LCV_C09100949	41.80	36.18	5.63
AGROBACTERIUM_VITIS_S4_id.fas.out:MCAT_LCV_C09100950	34.94	31.51	3.43
AGROBACTERIUM_VITIS_S4_id.fas.out:VGAC_LCV_C09100951	42.45	37.42	5.03
AGROBACTERIUM_VITIS_S4_id.fas.out:RCCT_LCV_C09100952	50.93	46.02	4.91
AGROBACTERIUM_VITIS_S4_id.fas.out:GGCC_LCV_C09100953	39.68	35.92	3.76
AGROBACTERIUM_VITIS_S4_id.fas.out:SCGA_LCV_C09100954	48.05	43.98	4.07
AGROBACTERIUM_VITIS_S4_id.fas.out:LCAA_LCV_C09100955	55.11	56.00	-0.89
AGROBACTERIUM_VITIS_S4_id.fas.out:IGAT_LCV_C09100956	35.78	34.22	1.56
AGROBACTERIUM_VITIS_S4_id.fas.out:ATGC_LCV_C09100957	41.35	37.63	3.72
AGROBACTERIUM_VITIS_S4_id.fas.out:XCAT_LCV_C09100958	55.99	51.67	4.32
AGROBACTERIUM_VITIS_S4_id.fas.out:RCCG_LCV_C09100959	48.87	43.16	5.71
AGROBACTERIUM_VITIS_S4_id.fas.out:KCTT_LCV_C09100960	32.61	29.94	2.67
AGROBACTERIUM_VITIS_S4_id.fas.out:CGCA_LCV_C09100961	50.89	47.40	3.48
AGROBACTERIUM_VITIS_S4_id.fas.out:LTAG_LCV_C09100962	63.07	62.72	0.35
AGROBACTERIUM_VITIS_S4_id.fas.out:ETTC_LCV_C09100963	66.35	51.40	14.96
AGROBACTERIUM_VITIS_S4_id.fas.out:ETTC_LCV_C09100964	66.35	51.40	14.96
AGROBACTERIUM_VITIS_S4_id.fas.out:ETTC_LCV_C09100965	66.35	51.40	14.96
AGROBACTERIUM_VITIS_S4_id.fas.out:KTTT_LCV_C09100966	37.26	37.27	-0.00
AGROBACTERIUM_VITIS_S4_id.fas.out:NGTT_LCV_C09100967	38.23	37.66	0.56
AGROBACTERIUM_VITIS_S4_id.fas.out:VTAC_LCV_C09100968	39.89	39.61	0.27
AGROBACTERIUM_VITIS_S4_id.fas.out:PCGG_LCV_C09100969	59.24	46.02	13.22
AGROBACTERIUM_VITIS_S4_id.fas.out:QCTG_LCV_C09100970	49.21	46.28	2.93
AGROBACTERIUM_VITIS_S4_id.fas.out:FGAA_LCV_C09100971	31.62	32.13	-0.51
AGROBACTERIUM_VITIS_S4_id.fas.out:RACG_LCV_C09100972	49.04	46.92	2.12
AGROBACTERIUM_VITIS_S4_id.fas.out:SGGA_LCV_C09100973	53.46	47.96	5.49
AGROBACTERIUM_VITIS_S4_id.fas.out:AGGC_LCV_C09100974	47.30	44.10	3.20
AGROBACTERIUM_VITIS_S4_id.fas.out:IGAT_LCV_C09100975	35.78	34.22	1.56
AGROBACTERIUM_VITIS_S4_id.fas.out:ATGC_LCV_C09100976	41.35	37.63	3.72
AGROBACTERIUM_VITIS_S4_id.fas.out:XCAT_LCV_C09100977	55.99	51.67	4.32
AGROBACTERIUM_VITIS_S4_id.fas.out:IGAT_LCV_C09100978	35.78	34.22	1.56
AGROBACTERIUM_VITIS_S4_id.fas.out:ATGC_LCV_C09100979	41.35	37.63	3.72
AGROBACTERIUM_VITIS_S4_id.fas.out:XCAT_LCV_C09100980	55.99	51.67	4.32
AGROBACTERIUM_VITIS_S4_id.fas.out:STGA_LCV_C09100981	55.76	47.12	8.64
AGROBACTERIUM_VITIS_S4_id.fas.out:TOTAL:	2548.65	2333.45	215.19
ALPHA_PROTEOBACTERIUM_HTCC2255_id.fas.out:AGGC_LCV_W018848	51.39	49.61	1.78
ALPHA_PROTEOBACTERIUM_HTCC2255_id.fas.out:CGCA_LCV_W018849	51.55	46.20	5.35
ALPHA_PROTEOBACTERIUM_HTCC2255_id.fas.out:GGCC_LCV_W018850	45.09	41.73	3.35
ALPHA_PROTEOBACTERIUM_HTCC2255_id.fas.out:FGAA_LCV_W018851	33.51	31.70	1.81
ALPHA_PROTEOBACTERIUM_HTCC2255_id.fas.out:TGGT_LCV_W018852	42.97	41.49	1.48
ALPHA_PROTEOBACTERIUM_HTCC2255_id.fas.out:PTGG_LCV_W018853	54.38	50.11	4.27
ALPHA_PROTEOBACTERIUM_HTCC2255_id.fas.out:SGGA_LCV_W018854	64.95	56.31	8.63
ALPHA_PROTEOBACTERIUM_HTCC2255_id.fas.out:LCAA_LCV_W018855	54.95	55.60	-0.66
ALPHA_PROTEOBACTERIUM_HTCC2255_id.fas.out:JCAT_LCV_W018856	34.72	31.58	3.13
ALPHA_PROTEOBACTERIUM_HTCC2255_id.fas.out:NGTT_LCV_W018857	39.66	35.89	3.77
ALPHA_PROTEOBACTERIUM_HTCC2255_id.fas.out:VGAC_LCV_W018858	43.24	39.58	3.66
ALPHA_PROTEOBACTERIUM_HTCC2255_id.fas.out:RCCT_LCV_W018859	47.63	44.02	3.60
ALPHA_PROTEOBACTERIUM_HTCC2255_id.fas.out:SGCT_LCV_W018860	55.89	51.38	4.52
ALPHA_PROTEOBACTERIUM_HTCC2255_id.fas.out:KTTT_LCV_W018861	34.81	30.15	4.66
ALPHA_PROTEOBACTERIUM_HTCC2255_id.fas.out:IGAT_LCV_W018862	37.48	33.40	4.08
ALPHA_PROTEOBACTERIUM_HTCC2255_id.fas.out:ATGC_LCV_W018863	43.36	38.83	4.53
ALPHA_PROTEOBACTERIUM_HTCC2255_id.fas.out:LTAA_LCV_W018864	53.76	51.46	2.31
ALPHA_PROTEOBACTERIUM_HTCC2255_id.fas.out:RTCT_LCV_W018865	48.18	40.56	7.62
ALPHA_PROTEOBACTERIUM_HTCC2255_id.fas.out:TTGT_LCV_W018866	37.54	40.06	-2.52
ALPHA_PROTEOBACTERIUM_HTCC2255_id.fas.out:QTTG_LCV_W018867	52.83	42.89	9.93
ALPHA_PROTEOBACTERIUM_HTCC2255_id.fas.out:RACG_LCV_W018868	50.32	48.03	2.29
ALPHA_PROTEOBACTERIUM_HTCC2255_id.fas.out:RTCG_LCV_W018869	42.08	41.06	1.03
ALPHA_PROTEOBACTERIUM_HTCC2255_id.fas.out:JCAT_LCV_W018870	31.59	24.09	7.49
ALPHA_PROTEOBACTERIUM_HTCC2255_id.fas.out:LCAA_LCV_W018871	57.87	58.64	-0.76
ALPHA_PROTEOBACTERIUM_HTCC2255_id.fas.out:IGAT_LCV_W018872	44.16	41.69	2.47
ALPHA_PROTEOBACTERIUM_HTCC2255_id.fas.out:ATGC_LCV_W018873	44.99	43.53	1.46
ALPHA_PROTEOBACTERIUM_HTCC2255_id.fas.out:GGCC_LCV_W018874	40.68	37.17	3.51
ALPHA_PROTEOBACTERIUM_HTCC2255_id.fas.out:TTGT_LCV_W018875	36.66	36.25	0.41
ALPHA_PROTEOBACTERIUM_HTCC2255_id.fas.out:YGTA_LCV_W018876	50.18	43.63	6.55
ALPHA_PROTEOBACTERIUM_HTCC2255_id.fas.out:GTCC_LCV_W018877	62.62	46.78	15.83
ALPHA_PROTEOBACTERIUM_HTCC2255_id.fas.out:TGGT_LCV_W018878	43.62	43.64	-0.02
ALPHA_PROTEOBACTERIUM_HTCC2255_id.fas.out:STGA_LCV_W018879	58.26	53.40	4.86
ALPHA_PROTEOBACTERIUM_HTCC2255_id.fas.out:VTAC_LCV_W018880	45.32	42.42	2.90
ALPHA_PROTEOBACTERIUM_HTCC2255_id.fas.out:DGTC_LCV_W018881	37.12	31.74	5.37
ALPHA_PROTEOBACTERIUM_HTCC2255_id.fas.out:LTAG_LCV_W018882	57.16	54.30	2.86
ALPHA_PROTEOBACTERIUM_HTCC2255_id.fas.out:ETTC_LCV_W018883	68.12	52.18	15.93
ALPHA_PROTEOBACTERIUM_HTCC2255_id.fas.out:WCCA_LCV_W018884	36.94	31.52	5.42
ALPHA_PROTEOBACTERIUM_HTCC2255_id.fas.out:MCAT_LCV_W018885	36.55	33.62	2.93
ALPHA_PROTEOBACTERIUM_HTCC2255_id.fas.out:PTGG_LCV_W018886	56.26	47.32	8.94
ALPHA_PROTEOBACTERIUM_HTCC2255_id.fas.out:RTCT_LCV_W018887	42.41	32.72	9.69
ALPHA_PROTEOBACTERIUM_HTCC2255_id.fas.out:HGTG_LCV_W018888	26.79	28.74	-1.95
ALPHA_PROTEOBACTERIUM_HTCC2255_id.fas.out:LTAG_LCV_W018889	65.17	64.33	0.84
ALPHA_PROTEOBACTERIUM_HTCC2255_id.fas.out:PTGG_LCV_W018890	56.26	47.32	8.94
ALPHA_PROTEOBACTERIUM_HTCC2255_id.fas.out:GTCC_LCV_W018891	58.80	46.32	12.48
ALPHA_PROTEOBACTERIUM_HTCC2255_id.fas.out:YGTA_LCV_W018892	66.35	33.53	32.83
ALPHA_PROTEOBACTERIUM_HTCC2255_id.fas.out:LGAG_LCV_W018893	62.36	62.39	-0.03
ALPHA_PROTEOBACTERIUM_HTCC2255_id.fas.out:HGTG_LCV_W018894	48.72	35.14	13.58
ALPHA_PROTEOBACTERIUM_HTCC2255_id.fas.out:PGGG_LCV_W018895	55.00	48.24	6.76
ALPHA_PROTEOBACTERIUM_HTCC2255_id.fas.out:RCCG_LCV_W018896	49.33	46.53	2.80
ALPHA_PROTEOBACTERIUM_HTCC2255_id.fas.out:FGAA_LCV_W018897	33.73	32.94	0.79
ALPHA_PROTEOBACTERIUM_HTCC2255_id.fas.out:VTAC_LCV_W018898	43.25	40.43	2.82
ALPHA_PROTEOBACTERIUM_HTCC2255_id.fas.out:LGAG_LCV_W018899	62.66	64.11	-1.45
ALPHA_PROTEOBACTERIUM_HTCC2255_id.fas.out:WCCA_LCV_W018900	37.32	40.01	-2.69
ALPHA_PROTEOBACTERIUM_HTCC2255_id.fas.out:KTTT_LCV_W018901	35.34	33.39	1.94
ALPHA_PROTEOBACTERIUM_HTCC2255_id.fas.out:KTTT_LCV_W018902	34.91	33.02	1.89
ALPHA_PROTEOBACTERIUM_HTCC2255_id.fas.out:SGGA_LCV_W018903	55.79	51.26	4.54
ALPHA_PROTEOBACTERIUM_HTCC2255_id.fas.out:STGA_LCV_W018904	51.03	52.23	-1.20
ALPHA_PROTEOBACTERIUM_HTCC2255_id.fas.out:GGCC_LCV_W018905	40.68	37.17	3.51
ALPHA_PROTEOBACTERIUM_HTCC2255_id.fas.out:CGCA_LCV_W018906	51.49	51.77	-0.28
ALPHA_PROTEOBACTERIUM_HTCC2255_id.fas.out:LTAA_LCV_W018907	59.73	59.04	0.70
ALPHA_PROTEOBACTERIUM_HTCC2255_id.fas.out:PGGG_LCV_W018908	58.67	47.16	11.51
ALPHA_PROTEOBACTERIUM_HTCC2255_id.fas.out:XCAT_LCV_W018909	54.00	49.89	4.12
ALPHA_PROTEOBACTERIUM_HTCC2255_id.fas.out:VTAC_LCV_W018910	38.21	35.60	2.60
ALPHA_PROTEOBACTERIUM_HTCC2255_id.fas.out:AGGC_LCV_W018911	44.93	42.94	1.99
ALPHA_PROTEOBACTERIUM_HTCC2255_id.fas.out:SGCT_LCV_W018912	49.03	53.90	-4.88
ALPHA_PROTEOBACTERIUM_HTCC2255_id.fas.out:RACG_LCV_W018913	44.08	38.77	5.31
ALPHA_PROTEOBACTERIUM_HTCC2255_id.fas.out:RACG_LCV_W018914	44.08	38.77	5.31
ALPHA_PROTEOBACTERIUM_HTCC2255_id.fas.out:QTTG_LCV_W018915	48.62	45.08	3.54
ALPHA_PROTEOBACTERIUM_HTCC2255_id.fas.out:MCAT_LCV_W018916	33.08	26.05	7.02
ALPHA_PROTEOBACTERIUM_HTCC2255_id.fas.out:VGAC_LCV_W018917	42.36	41.88	0.49
ALPHA_PROTEOBACTERIUM_HTCC2255_id.fas.out:XCAT_LCV_W018918	55.54	51.69	3.85
ALPHA_PROTEOBACTERIUM_HTCC2255_id.fas.out:TOTAL:	3378.07	3075.90	302.17
ANAPLASMA_MARGINALE_STR-_FLORIDA_id.fas.out:PGGG_LCV_C09100574	55.67	48.23	7.43
ANAPLASMA_MARGINALE_STR-_FLORIDA_id.fas.out:STGA_LCV_C09100575	48.61	47.17	1.43
ANAPLASMA_MARGINALE_STR-_FLORIDA_id.fas.out:HGTG_LCV_C09100576	39.04	46.19	-7.15
ANAPLASMA_MARGINALE_STR-_FLORIDA_id.fas.out:VTAC_LCV_C09100577	42.79	43.53	-0.74
ANAPLASMA_MARGINALE_STR-_FLORIDA_id.fas.out:WCCA_LCV_C09100578	38.55	36.22	2.32
ANAPLASMA_MARGINALE_STR-_FLORIDA_id.fas.out:LTAA_LCV_C09100579	56.87	57.37	-0.49
ANAPLASMA_MARGINALE_STR-_FLORIDA_id.fas.out:KCTT_LCV_C09100580	28.24	32.72	-4.48
ANAPLASMA_MARGINALE_STR-_FLORIDA_id.fas.out:LTAG_LCV_C09100581	63.09	59.76	3.33
ANAPLASMA_MARGINALE_STR-_FLORIDA_id.fas.out:JCAT_LCV_C09100582	30.33	32.34	-2.01
ANAPLASMA_MARGINALE_STR-_FLORIDA_id.fas.out:GGCC_LCV_C09100583	44.71	38.47	6.24
ANAPLASMA_MARGINALE_STR-_FLORIDA_id.fas.out:GCCC_LCV_C09100584	43.16	37.88	5.27
ANAPLASMA_MARGINALE_STR-_FLORIDA_id.fas.out:DGTC_LCV_C09100585	31.48	35.10	-3.62
ANAPLASMA_MARGINALE_STR-_FLORIDA_id.fas.out:SGCT_LCV_C09100586	52.93	51.53	1.40
ANAPLASMA_MARGINALE_STR-_FLORIDA_id.fas.out:TTGT_LCV_C09100587	38.06	40.20	-2.14
ANAPLASMA_MARGINALE_STR-_FLORIDA_id.fas.out:TGGT_LCV_C09100588	42.09	50.50	-8.41
ANAPLASMA_MARGINALE_STR-_FLORIDA_id.fas.out:SGGA_LCV_C09100589	53.14	50.72	2.42
ANAPLASMA_MARGINALE_STR-_FLORIDA_id.fas.out:CGCA_LCV_C09100590	54.77	51.82	2.95
ANAPLASMA_MARGINALE_STR-_FLORIDA_id.fas.out:RTCT_LCV_C09100591	42.55	43.08	-0.53
ANAPLASMA_MARGINALE_STR-_FLORIDA_id.fas.out:XCAT_LCV_C09100592	46.48	49.29	-2.80
ANAPLASMA_MARGINALE_STR-_FLORIDA_id.fas.out:LCAG_LCV_C09100593	63.83	62.70	1.13
ANAPLASMA_MARGINALE_STR-_FLORIDA_id.fas.out:LGAG_LCV_C09100594	72.28	71.89	0.39
ANAPLASMA_MARGINALE_STR-_FLORIDA_id.fas.out:QTTG_LCV_C09100595	56.19	51.14	5.05
ANAPLASMA_MARGINALE_STR-_FLORIDA_id.fas.out:KTTT_LCV_C09100596	31.22	38.03	-6.81
ANAPLASMA_MARGINALE_STR-_FLORIDA_id.fas.out:VGAC_LCV_C09100597	41.34	39.73	1.61
ANAPLASMA_MARGINALE_STR-_FLORIDA_id.fas.out:YGTA_LCV_C09100598	54.58	48.02	6.56
ANAPLASMA_MARGINALE_STR-_FLORIDA_id.fas.out:GTCC_LCV_C09100599	43.26	36.59	6.67
ANAPLASMA_MARGINALE_STR-_FLORIDA_id.fas.out:ETTC_LCV_C09100600	56.26	61.77	-5.51
ANAPLASMA_MARGINALE_STR-_FLORIDA_id.fas.out:RCCG_LCV_C09100601	50.57	47.66	2.92
ANAPLASMA_MARGINALE_STR-_FLORIDA_id.fas.out:PTGG_LCV_C09100602	57.82	53.41	4.41
ANAPLASMA_MARGINALE_STR-_FLORIDA_id.fas.out:LCAA_LCV_C09100603	54.22	54.50	-0.28
ANAPLASMA_MARGINALE_STR-_FLORIDA_id.fas.out:IGAT_LCV_C09100604	34.33	39.31	-4.98
ANAPLASMA_MARGINALE_STR-_FLORIDA_id.fas.out:MCAT_LCV_C09100605	34.82	32.89	1.93
ANAPLASMA_MARGINALE_STR-_FLORIDA_id.fas.out:RACG_LCV_C09100606	53.55	54.09	-0.54
ANAPLASMA_MARGINALE_STR-_FLORIDA_id.fas.out:FGAA_LCV_C09100607	27.00	30.85	-3.85
ANAPLASMA_MARGINALE_STR-_FLORIDA_id.fas.out:NGTT_LCV_C09100608	38.72	38.33	0.38
ANAPLASMA_MARGINALE_STR-_FLORIDA_id.fas.out:RCCT_LCV_C09100609	40.64	39.87	0.76
ANAPLASMA_MARGINALE_STR-_FLORIDA_id.fas.out:TOTAL:	1663.18	1652.93	10.25
ANAPLASMA_MARGINALE_STR-_MISSISSIPPI_id.fas.out:PGGG_LCV_W09107744	55.67	47.96	7.71
ANAPLASMA_MARGINALE_STR-_MISSISSIPPI_id.fas.out:STGA_LCV_W09107745	48.61	47.18	1.43
ANAPLASMA_MARGINALE_STR-_MISSISSIPPI_id.fas.out:HGTG_LCV_W09107746	39.04	46.26	-7.21
ANAPLASMA_MARGINALE_STR-_MISSISSIPPI_id.fas.out:ATGC_LCV_W09107747	38.88	37.67	1.21
ANAPLASMA_MARGINALE_STR-_MISSISSIPPI_id.fas.out:VTAC_LCV_W09107748	42.79	43.54	-0.74
ANAPLASMA_MARGINALE_STR-_MISSISSIPPI_id.fas.out:WCCA_LCV_W09107749	38.55	36.27	2.28
ANAPLASMA_MARGINALE_STR-_MISSISSIPPI_id.fas.out:LTAA_LCV_W09107750	56.87	57.37	-0.49
ANAPLASMA_MARGINALE_STR-_MISSISSIPPI_id.fas.out:KCTT_LCV_W09107751	28.24	32.66	-4.42
ANAPLASMA_MARGINALE_STR-_MISSISSIPPI_id.fas.out:LTAG_LCV_W09107752	63.09	59.70	3.39
ANAPLASMA_MARGINALE_STR-_MISSISSIPPI_id.fas.out:JCAT_LCV_W09107753	30.33	32.42	-2.09
ANAPLASMA_MARGINALE_STR-_MISSISSIPPI_id.fas.out:RCCT_LCV_W09107754	40.64	39.82	0.81
ANAPLASMA_MARGINALE_STR-_MISSISSIPPI_id.fas.out:GGCC_LCV_W09107755	44.71	38.51	6.20
ANAPLASMA_MARGINALE_STR-_MISSISSIPPI_id.fas.out:GCCC_LCV_W09107756	43.16	37.93	5.23
ANAPLASMA_MARGINALE_STR-_MISSISSIPPI_id.fas.out:DGTC_LCV_W09107757	31.48	35.14	-3.66
ANAPLASMA_MARGINALE_STR-_MISSISSIPPI_id.fas.out:RACG_LCV_W09107758	53.55	54.02	-0.47
ANAPLASMA_MARGINALE_STR-_MISSISSIPPI_id.fas.out:FGAA_LCV_W09107759	27.00	30.83	-3.83
ANAPLASMA_MARGINALE_STR-_MISSISSIPPI_id.fas.out:NGTT_LCV_W09107760	39.41	38.83	0.58
ANAPLASMA_MARGINALE_STR-_MISSISSIPPI_id.fas.out:SGCT_LCV_W09107761	52.93	51.55	1.38
ANAPLASMA_MARGINALE_STR-_MISSISSIPPI_id.fas.out:TTGT_LCV_W09107762	38.06	40.20	-2.14
ANAPLASMA_MARGINALE_STR-_MISSISSIPPI_id.fas.out:IGAT_LCV_W09107763	34.33	39.35	-5.02
ANAPLASMA_MARGINALE_STR-_MISSISSIPPI_id.fas.out:MCAT_LCV_W09107764	34.82	32.97	1.86
ANAPLASMA_MARGINALE_STR-_MISSISSIPPI_id.fas.out:PTGG_LCV_W09107765	57.82	53.38	4.44
ANAPLASMA_MARGINALE_STR-_MISSISSIPPI_id.fas.out:LCAA_LCV_W09107766	54.22	54.45	-0.23
ANAPLASMA_MARGINALE_STR-_MISSISSIPPI_id.fas.out:TGGT_LCV_W09107767	42.09	50.49	-8.40
ANAPLASMA_MARGINALE_STR-_MISSISSIPPI_id.fas.out:RCCG_LCV_W09107768	50.57	47.37	3.21
ANAPLASMA_MARGINALE_STR-_MISSISSIPPI_id.fas.out:ETTC_LCV_W09107769	56.26	61.77	-5.51
ANAPLASMA_MARGINALE_STR-_MISSISSIPPI_id.fas.out:YGTA_LCV_W09107770	54.58	48.13	6.45
ANAPLASMA_MARGINALE_STR-_MISSISSIPPI_id.fas.out:GTCC_LCV_W09107771	43.26	36.58	6.68
ANAPLASMA_MARGINALE_STR-_MISSISSIPPI_id.fas.out:SGGA_LCV_W09107772	53.14	50.69	2.45
ANAPLASMA_MARGINALE_STR-_MISSISSIPPI_id.fas.out:VGAC_LCV_W09107773	41.34	39.75	1.59
ANAPLASMA_MARGINALE_STR-_MISSISSIPPI_id.fas.out:CGCA_LCV_W09107774	54.77	51.84	2.94
ANAPLASMA_MARGINALE_STR-_MISSISSIPPI_id.fas.out:KTTT_LCV_W09107775	31.22	38.06	-6.85
ANAPLASMA_MARGINALE_STR-_MISSISSIPPI_id.fas.out:RTCT_LCV_W09107776	42.55	43.17	-0.61
ANAPLASMA_MARGINALE_STR-_MISSISSIPPI_id.fas.out:QTTG_LCV_W09107777	56.19	51.18	5.01
ANAPLASMA_MARGINALE_STR-_MISSISSIPPI_id.fas.out:LGAG_LCV_W09107778	72.28	71.84	0.44
ANAPLASMA_MARGINALE_STR-_MISSISSIPPI_id.fas.out:XCAT_LCV_W09107779	46.48	49.31	-2.83
ANAPLASMA_MARGINALE_STR-_MISSISSIPPI_id.fas.out:LCAG_LCV_W09107780	63.83	62.64	1.19
ANAPLASMA_MARGINALE_STR-_MISSISSIPPI_id.fas.out:TOTAL:	1702.76	1690.81	11.95
ANAPLASMA_MARGINALE_STR-_PUERTO_RICO_id.fas.out:PGGG_LCV_W09107781	55.67	47.96	7.71
ANAPLASMA_MARGINALE_STR-_PUERTO_RICO_id.fas.out:STGA_LCV_W09107782	48.61	47.18	1.43
ANAPLASMA_MARGINALE_STR-_PUERTO_RICO_id.fas.out:HGTG_LCV_W09107783	39.04	46.26	-7.21
ANAPLASMA_MARGINALE_STR-_PUERTO_RICO_id.fas.out:ATGC_LCV_W09107784	38.88	37.67	1.21
ANAPLASMA_MARGINALE_STR-_PUERTO_RICO_id.fas.out:VTAC_LCV_W09107785	42.79	43.54	-0.74
ANAPLASMA_MARGINALE_STR-_PUERTO_RICO_id.fas.out:WCCA_LCV_W09107786	38.55	36.27	2.28
ANAPLASMA_MARGINALE_STR-_PUERTO_RICO_id.fas.out:LTAA_LCV_W09107787	56.87	57.37	-0.49
ANAPLASMA_MARGINALE_STR-_PUERTO_RICO_id.fas.out:KCTT_LCV_W09107788	28.24	32.66	-4.42
ANAPLASMA_MARGINALE_STR-_PUERTO_RICO_id.fas.out:LTAG_LCV_W09107789	63.09	59.70	3.39
ANAPLASMA_MARGINALE_STR-_PUERTO_RICO_id.fas.out:JCAT_LCV_W09107790	30.33	32.42	-2.09
ANAPLASMA_MARGINALE_STR-_PUERTO_RICO_id.fas.out:RCCT_LCV_W09107791	40.64	39.82	0.81
ANAPLASMA_MARGINALE_STR-_PUERTO_RICO_id.fas.out:GGCC_LCV_W09107792	44.71	38.51	6.20
ANAPLASMA_MARGINALE_STR-_PUERTO_RICO_id.fas.out:GCCC_LCV_W09107793	43.16	37.93	5.23
ANAPLASMA_MARGINALE_STR-_PUERTO_RICO_id.fas.out:DGTC_LCV_W09107794	31.48	35.14	-3.66
ANAPLASMA_MARGINALE_STR-_PUERTO_RICO_id.fas.out:RACG_LCV_W09107795	53.55	54.02	-0.47
ANAPLASMA_MARGINALE_STR-_PUERTO_RICO_id.fas.out:FGAA_LCV_W09107796	27.00	30.83	-3.83
ANAPLASMA_MARGINALE_STR-_PUERTO_RICO_id.fas.out:NGTT_LCV_W09107797	39.41	38.83	0.58
ANAPLASMA_MARGINALE_STR-_PUERTO_RICO_id.fas.out:SGCT_LCV_W09107798	52.93	51.55	1.38
ANAPLASMA_MARGINALE_STR-_PUERTO_RICO_id.fas.out:TTGT_LCV_W09107799	38.06	40.20	-2.14
ANAPLASMA_MARGINALE_STR-_PUERTO_RICO_id.fas.out:IGAT_LCV_W09107800	34.33	39.35	-5.02
ANAPLASMA_MARGINALE_STR-_PUERTO_RICO_id.fas.out:MCAT_LCV_W09107801	34.82	32.97	1.86
ANAPLASMA_MARGINALE_STR-_PUERTO_RICO_id.fas.out:PTGG_LCV_W09107802	57.82	53.38	4.44
ANAPLASMA_MARGINALE_STR-_PUERTO_RICO_id.fas.out:LCAA_LCV_W09107803	54.22	54.45	-0.23
ANAPLASMA_MARGINALE_STR-_PUERTO_RICO_id.fas.out:TGGT_LCV_W09107804	42.09	50.49	-8.40
ANAPLASMA_MARGINALE_STR-_PUERTO_RICO_id.fas.out:RCCG_LCV_W09107805	50.57	47.37	3.21
ANAPLASMA_MARGINALE_STR-_PUERTO_RICO_id.fas.out:ETTC_LCV_W09107806	56.26	61.77	-5.51
ANAPLASMA_MARGINALE_STR-_PUERTO_RICO_id.fas.out:YGTA_LCV_W09107807	54.58	48.13	6.45
ANAPLASMA_MARGINALE_STR-_PUERTO_RICO_id.fas.out:GTCC_LCV_W09107808	43.26	36.58	6.68
ANAPLASMA_MARGINALE_STR-_PUERTO_RICO_id.fas.out:SGGA_LCV_W09107809	53.14	50.69	2.45
ANAPLASMA_MARGINALE_STR-_PUERTO_RICO_id.fas.out:VGAC_LCV_W09107810	41.34	39.75	1.59
ANAPLASMA_MARGINALE_STR-_PUERTO_RICO_id.fas.out:CGCA_LCV_W09107811	54.77	51.84	2.94
ANAPLASMA_MARGINALE_STR-_PUERTO_RICO_id.fas.out:KTTT_LCV_W09107812	31.22	38.06	-6.85
ANAPLASMA_MARGINALE_STR-_PUERTO_RICO_id.fas.out:RTCT_LCV_W09107813	42.55	43.17	-0.61
ANAPLASMA_MARGINALE_STR-_PUERTO_RICO_id.fas.out:LGAG_LCV_W09107814	72.28	71.84	0.44
ANAPLASMA_MARGINALE_STR-_PUERTO_RICO_id.fas.out:QTTG_LCV_W09107815	56.19	51.18	5.01
ANAPLASMA_MARGINALE_STR-_PUERTO_RICO_id.fas.out:XCAT_LCV_W09107816	46.48	49.31	-2.83
ANAPLASMA_MARGINALE_STR-_PUERTO_RICO_id.fas.out:LCAG_LCV_W09107817	63.83	62.64	1.19
ANAPLASMA_MARGINALE_STR-_PUERTO_RICO_id.fas.out:TOTAL:	1702.76	1690.81	11.95
ANAPLASMA_MARGINALE_STR-_ST-_MARIES_id.fas.out:PGGG_LCV_C000743	55.67	47.96	7.71
ANAPLASMA_MARGINALE_STR-_ST-_MARIES_id.fas.out:STGA_LCV_C000744	48.61	47.18	1.43
ANAPLASMA_MARGINALE_STR-_ST-_MARIES_id.fas.out:HGTG_LCV_C000745	39.04	46.26	-7.21
ANAPLASMA_MARGINALE_STR-_ST-_MARIES_id.fas.out:VTAC_LCV_C000746	42.79	43.54	-0.74
ANAPLASMA_MARGINALE_STR-_ST-_MARIES_id.fas.out:WCCA_LCV_C000747	38.55	36.27	2.28
ANAPLASMA_MARGINALE_STR-_ST-_MARIES_id.fas.out:LTAA_LCV_C000748	56.09	56.91	-0.82
ANAPLASMA_MARGINALE_STR-_ST-_MARIES_id.fas.out:KCTT_LCV_C000749	28.24	32.66	-4.42
ANAPLASMA_MARGINALE_STR-_ST-_MARIES_id.fas.out:LTAG_LCV_C000750	63.09	59.71	3.38
ANAPLASMA_MARGINALE_STR-_ST-_MARIES_id.fas.out:JCAT_LCV_C000751	30.33	32.42	-2.09
ANAPLASMA_MARGINALE_STR-_ST-_MARIES_id.fas.out:GGCC_LCV_C000752	44.71	38.51	6.20
ANAPLASMA_MARGINALE_STR-_ST-_MARIES_id.fas.out:GCCC_LCV_C000753	43.16	37.93	5.23
ANAPLASMA_MARGINALE_STR-_ST-_MARIES_id.fas.out:DGTC_LCV_C000754	31.48	35.14	-3.66
ANAPLASMA_MARGINALE_STR-_ST-_MARIES_id.fas.out:SGCT_LCV_C000755	52.93	51.55	1.38
ANAPLASMA_MARGINALE_STR-_ST-_MARIES_id.fas.out:TTGT_LCV_C000756	38.06	40.20	-2.14
ANAPLASMA_MARGINALE_STR-_ST-_MARIES_id.fas.out:TGGT_LCV_C000757	42.09	50.49	-8.40
ANAPLASMA_MARGINALE_STR-_ST-_MARIES_id.fas.out:SGGA_LCV_C000758	53.14	50.69	2.45
ANAPLASMA_MARGINALE_STR-_ST-_MARIES_id.fas.out:CGCA_LCV_C000759	54.77	51.84	2.94
ANAPLASMA_MARGINALE_STR-_ST-_MARIES_id.fas.out:RTCT_LCV_C000760	42.55	43.17	-0.61
ANAPLASMA_MARGINALE_STR-_ST-_MARIES_id.fas.out:XCAT_LCV_C000761	46.48	49.31	-2.83
ANAPLASMA_MARGINALE_STR-_ST-_MARIES_id.fas.out:LCAG_LCV_C000762	63.83	62.64	1.19
ANAPLASMA_MARGINALE_STR-_ST-_MARIES_id.fas.out:LGAG_LCV_C000763	72.28	71.84	0.44
ANAPLASMA_MARGINALE_STR-_ST-_MARIES_id.fas.out:QTTG_LCV_C000764	56.19	51.18	5.01
ANAPLASMA_MARGINALE_STR-_ST-_MARIES_id.fas.out:KTTT_LCV_C000765	31.22	38.06	-6.85
ANAPLASMA_MARGINALE_STR-_ST-_MARIES_id.fas.out:VGAC_LCV_C000766	41.34	39.75	1.59
ANAPLASMA_MARGINALE_STR-_ST-_MARIES_id.fas.out:YGTA_LCV_C000767	54.58	48.13	6.45
ANAPLASMA_MARGINALE_STR-_ST-_MARIES_id.fas.out:GTCC_LCV_C000768	43.26	36.58	6.68
ANAPLASMA_MARGINALE_STR-_ST-_MARIES_id.fas.out:ETTC_LCV_C000769	56.26	61.77	-5.51
ANAPLASMA_MARGINALE_STR-_ST-_MARIES_id.fas.out:RCCG_LCV_C000770	50.57	47.37	3.21
ANAPLASMA_MARGINALE_STR-_ST-_MARIES_id.fas.out:PTGG_LCV_C000771	57.82	53.38	4.44
ANAPLASMA_MARGINALE_STR-_ST-_MARIES_id.fas.out:LCAA_LCV_C000772	54.22	54.45	-0.23
ANAPLASMA_MARGINALE_STR-_ST-_MARIES_id.fas.out:IGAT_LCV_C000773	34.33	39.35	-5.02
ANAPLASMA_MARGINALE_STR-_ST-_MARIES_id.fas.out:MCAT_LCV_C000774	34.82	32.97	1.86
ANAPLASMA_MARGINALE_STR-_ST-_MARIES_id.fas.out:RACG_LCV_C000775	53.55	54.02	-0.47
ANAPLASMA_MARGINALE_STR-_ST-_MARIES_id.fas.out:FGAA_LCV_C000776	27.00	30.83	-3.83
ANAPLASMA_MARGINALE_STR-_ST-_MARIES_id.fas.out:NGTT_LCV_C000777	39.41	38.83	0.58
ANAPLASMA_MARGINALE_STR-_ST-_MARIES_id.fas.out:RCCT_LCV_C000778	40.64	39.82	0.81
ANAPLASMA_MARGINALE_STR-_ST-_MARIES_id.fas.out:ATGC_LCV_C000779	38.88	37.67	1.21
ANAPLASMA_MARGINALE_STR-_ST-_MARIES_id.fas.out:TOTAL:	1701.97	1690.35	11.62
ANAPLASMA_MARGINALE_STR-_VIRGINIA_id.fas.out:PGGG_LCV_W09107818	55.67	47.96	7.71
ANAPLASMA_MARGINALE_STR-_VIRGINIA_id.fas.out:STGA_LCV_W09107819	48.61	47.18	1.43
ANAPLASMA_MARGINALE_STR-_VIRGINIA_id.fas.out:HGTG_LCV_W09107820	39.04	46.26	-7.21
ANAPLASMA_MARGINALE_STR-_VIRGINIA_id.fas.out:ATGC_LCV_W09107821	38.88	37.67	1.21
ANAPLASMA_MARGINALE_STR-_VIRGINIA_id.fas.out:VTAC_LCV_W09107822	42.79	43.54	-0.74
ANAPLASMA_MARGINALE_STR-_VIRGINIA_id.fas.out:WCCA_LCV_W09107823	38.55	36.27	2.28
ANAPLASMA_MARGINALE_STR-_VIRGINIA_id.fas.out:RCCT_LCV_W09107824	40.64	39.82	0.81
ANAPLASMA_MARGINALE_STR-_VIRGINIA_id.fas.out:LTAA_LCV_W09107825	56.87	57.37	-0.49
ANAPLASMA_MARGINALE_STR-_VIRGINIA_id.fas.out:KCTT_LCV_W09107826	28.24	32.66	-4.42
ANAPLASMA_MARGINALE_STR-_VIRGINIA_id.fas.out:LTAG_LCV_W09107827	63.09	59.70	3.39
ANAPLASMA_MARGINALE_STR-_VIRGINIA_id.fas.out:JCAT_LCV_W09107828	30.33	32.42	-2.09
ANAPLASMA_MARGINALE_STR-_VIRGINIA_id.fas.out:GGCC_LCV_W09107829	44.71	38.51	6.20
ANAPLASMA_MARGINALE_STR-_VIRGINIA_id.fas.out:GCCC_LCV_W09107830	43.16	37.93	5.23
ANAPLASMA_MARGINALE_STR-_VIRGINIA_id.fas.out:DGTC_LCV_W09107831	31.48	35.14	-3.66
ANAPLASMA_MARGINALE_STR-_VIRGINIA_id.fas.out:RACG_LCV_W09107832	53.55	54.02	-0.47
ANAPLASMA_MARGINALE_STR-_VIRGINIA_id.fas.out:FGAA_LCV_W09107833	27.00	30.83	-3.83
ANAPLASMA_MARGINALE_STR-_VIRGINIA_id.fas.out:NGTT_LCV_W09107834	39.41	38.83	0.58
ANAPLASMA_MARGINALE_STR-_VIRGINIA_id.fas.out:SGCT_LCV_W09107835	52.93	51.55	1.38
ANAPLASMA_MARGINALE_STR-_VIRGINIA_id.fas.out:TTGT_LCV_W09107836	38.06	40.20	-2.14
ANAPLASMA_MARGINALE_STR-_VIRGINIA_id.fas.out:IGAT_LCV_W09107837	34.33	39.35	-5.02
ANAPLASMA_MARGINALE_STR-_VIRGINIA_id.fas.out:MCAT_LCV_W09107838	34.82	32.97	1.86
ANAPLASMA_MARGINALE_STR-_VIRGINIA_id.fas.out:PTGG_LCV_W09107839	57.82	53.38	4.44
ANAPLASMA_MARGINALE_STR-_VIRGINIA_id.fas.out:LCAA_LCV_W09107840	54.22	54.45	-0.23
ANAPLASMA_MARGINALE_STR-_VIRGINIA_id.fas.out:TGGT_LCV_W09107841	42.09	50.49	-8.40
ANAPLASMA_MARGINALE_STR-_VIRGINIA_id.fas.out:RCCG_LCV_W09107842	50.57	47.37	3.21
ANAPLASMA_MARGINALE_STR-_VIRGINIA_id.fas.out:ETTC_LCV_W09107843	56.26	61.77	-5.51
ANAPLASMA_MARGINALE_STR-_VIRGINIA_id.fas.out:YGTA_LCV_W09107844	54.58	48.13	6.45
ANAPLASMA_MARGINALE_STR-_VIRGINIA_id.fas.out:GTCC_LCV_W09107845	43.26	36.58	6.68
ANAPLASMA_MARGINALE_STR-_VIRGINIA_id.fas.out:SGGA_LCV_W09107846	53.14	50.69	2.45
ANAPLASMA_MARGINALE_STR-_VIRGINIA_id.fas.out:VGAC_LCV_W09107847	41.34	39.75	1.59
ANAPLASMA_MARGINALE_STR-_VIRGINIA_id.fas.out:CGCA_LCV_W09107848	54.77	51.84	2.94
ANAPLASMA_MARGINALE_STR-_VIRGINIA_id.fas.out:KTTT_LCV_W09107849	31.22	38.06	-6.85
ANAPLASMA_MARGINALE_STR-_VIRGINIA_id.fas.out:RTCT_LCV_W09107850	42.55	43.17	-0.61
ANAPLASMA_MARGINALE_STR-_VIRGINIA_id.fas.out:LGAG_LCV_W09107851	72.28	71.84	0.44
ANAPLASMA_MARGINALE_STR-_VIRGINIA_id.fas.out:QTTG_LCV_W09107852	56.19	51.18	5.01
ANAPLASMA_MARGINALE_STR-_VIRGINIA_id.fas.out:XCAT_LCV_W09107853	46.48	49.31	-2.83
ANAPLASMA_MARGINALE_STR-_VIRGINIA_id.fas.out:LCAG_LCV_W09107854	63.83	62.64	1.19
ANAPLASMA_MARGINALE_STR-_VIRGINIA_id.fas.out:TOTAL:	1702.76	1690.81	11.95
ANAPLASMA_PHAGOCYTOPHILUM_HZ_id.fas.out:RTCT_LCV_C000884	41.19	38.34	2.85
ANAPLASMA_PHAGOCYTOPHILUM_HZ_id.fas.out:STGA_LCV_C000885	47.66	45.81	1.85
ANAPLASMA_PHAGOCYTOPHILUM_HZ_id.fas.out:ATGC_LCV_C000886	38.88	37.70	1.18
ANAPLASMA_PHAGOCYTOPHILUM_HZ_id.fas.out:HGTG_LCV_C000887	44.54	50.15	-5.62
ANAPLASMA_PHAGOCYTOPHILUM_HZ_id.fas.out:VTAC_LCV_C000888	42.79	43.59	-0.80
ANAPLASMA_PHAGOCYTOPHILUM_HZ_id.fas.out:YGTA_LCV_C000889	52.09	46.50	5.60
ANAPLASMA_PHAGOCYTOPHILUM_HZ_id.fas.out:GTCC_LCV_C000890	43.04	36.70	6.34
ANAPLASMA_PHAGOCYTOPHILUM_HZ_id.fas.out:ETTC_LCV_C000891	56.26	61.86	-5.61
ANAPLASMA_PHAGOCYTOPHILUM_HZ_id.fas.out:RCCG_LCV_C000892	48.50	46.93	1.57
ANAPLASMA_PHAGOCYTOPHILUM_HZ_id.fas.out:DGTC_LCV_C000893	30.70	34.68	-3.98
ANAPLASMA_PHAGOCYTOPHILUM_HZ_id.fas.out:SGCT_LCV_C000894	52.93	51.51	1.41
ANAPLASMA_PHAGOCYTOPHILUM_HZ_id.fas.out:TTGT_LCV_C000895	40.61	41.05	-0.44
ANAPLASMA_PHAGOCYTOPHILUM_HZ_id.fas.out:MCAT_LCV_C000896	34.56	32.84	1.72
ANAPLASMA_PHAGOCYTOPHILUM_HZ_id.fas.out:IGAT_LCV_C000897	34.86	31.32	3.54
ANAPLASMA_PHAGOCYTOPHILUM_HZ_id.fas.out:MCAT_LCV_C000898	34.56	32.84	1.72
ANAPLASMA_PHAGOCYTOPHILUM_HZ_id.fas.out:LTAA_LCV_C000899	56.91	57.44	-0.53
ANAPLASMA_PHAGOCYTOPHILUM_HZ_id.fas.out:RCCT_LCV_C000900	40.64	39.82	0.81
ANAPLASMA_PHAGOCYTOPHILUM_HZ_id.fas.out:CGCA_LCV_C000901	53.10	49.80	3.31
ANAPLASMA_PHAGOCYTOPHILUM_HZ_id.fas.out:PGGG_LCV_C000902	61.66	51.18	10.49
ANAPLASMA_PHAGOCYTOPHILUM_HZ_id.fas.out:VGAC_LCV_C000903	41.95	39.92	2.04
ANAPLASMA_PHAGOCYTOPHILUM_HZ_id.fas.out:LGAG_LCV_C000904	73.26	72.85	0.41
ANAPLASMA_PHAGOCYTOPHILUM_HZ_id.fas.out:LCAG_LCV_C000905	63.83	62.65	1.18
ANAPLASMA_PHAGOCYTOPHILUM_HZ_id.fas.out:KTTT_LCV_C000906	29.07	36.58	-7.52
ANAPLASMA_PHAGOCYTOPHILUM_HZ_id.fas.out:SGGA_LCV_C000907	55.46	49.46	5.99
ANAPLASMA_PHAGOCYTOPHILUM_HZ_id.fas.out:WCCA_LCV_C000908	43.71	35.68	8.03
ANAPLASMA_PHAGOCYTOPHILUM_HZ_id.fas.out:KCTT_LCV_C000909	28.12	32.71	-4.59
ANAPLASMA_PHAGOCYTOPHILUM_HZ_id.fas.out:LTAG_LCV_C000910	65.04	60.42	4.62
ANAPLASMA_PHAGOCYTOPHILUM_HZ_id.fas.out:JCAT_LCV_C000911	29.07	29.63	-0.56
ANAPLASMA_PHAGOCYTOPHILUM_HZ_id.fas.out:GGCC_LCV_C000912	43.20	37.52	5.67
ANAPLASMA_PHAGOCYTOPHILUM_HZ_id.fas.out:NGTT_LCV_C000913	39.33	37.48	1.85
ANAPLASMA_PHAGOCYTOPHILUM_HZ_id.fas.out:XCAT_LCV_C000914	46.58	47.37	-0.78
ANAPLASMA_PHAGOCYTOPHILUM_HZ_id.fas.out:FGAA_LCV_C000915	27.78	29.70	-1.92
ANAPLASMA_PHAGOCYTOPHILUM_HZ_id.fas.out:RACG_LCV_C000916	50.30	50.83	-0.53
ANAPLASMA_PHAGOCYTOPHILUM_HZ_id.fas.out:PTGG_LCV_C000917	53.47	49.63	3.84
ANAPLASMA_PHAGOCYTOPHILUM_HZ_id.fas.out:LCAA_LCV_C000918	54.22	54.44	-0.22
ANAPLASMA_PHAGOCYTOPHILUM_HZ_id.fas.out:TGGT_LCV_C000919	41.54	46.57	-5.03
ANAPLASMA_PHAGOCYTOPHILUM_HZ_id.fas.out:QTTG_LCV_C000920	60.56	56.05	4.50
ANAPLASMA_PHAGOCYTOPHILUM_HZ_id.fas.out:TOTAL:	1701.95	1659.55	42.40
ASTICCACAULIS_EXCENTRICUS_CB_48_id.fas.out:GGCC_LCV_W09133850	41.73	38.46	3.26
ASTICCACAULIS_EXCENTRICUS_CB_48_id.fas.out:TCGT_LCV_W09133851	44.43	42.85	1.58
ASTICCACAULIS_EXCENTRICUS_CB_48_id.fas.out:ACGC_LCV_W09133852	39.72	36.57	3.15
ASTICCACAULIS_EXCENTRICUS_CB_48_id.fas.out:KCTT_LCV_W09133853	32.82	29.46	3.36
ASTICCACAULIS_EXCENTRICUS_CB_48_id.fas.out:RCCT_LCV_W09133854	44.94	44.27	0.68
ASTICCACAULIS_EXCENTRICUS_CB_48_id.fas.out:VGAC_LCV_W09133855	46.86	40.31	6.55
ASTICCACAULIS_EXCENTRICUS_CB_48_id.fas.out:RACG_LCV_W09133856	50.74	47.97	2.77
ASTICCACAULIS_EXCENTRICUS_CB_48_id.fas.out:WCCA_LCV_W09133857	36.83	32.74	4.08
ASTICCACAULIS_EXCENTRICUS_CB_48_id.fas.out:YGTA_LCV_W09133858	49.82	41.42	8.40
ASTICCACAULIS_EXCENTRICUS_CB_48_id.fas.out:GTCC_LCV_W09133859	46.54	41.72	4.83
ASTICCACAULIS_EXCENTRICUS_CB_48_id.fas.out:TTGT_LCV_W09133860	35.20	34.78	0.42
ASTICCACAULIS_EXCENTRICUS_CB_48_id.fas.out:LTAG_LCV_W09133861	58.24	56.41	1.83
ASTICCACAULIS_EXCENTRICUS_CB_48_id.fas.out:KTTT_LCV_W09133862	41.41	38.73	2.68
ASTICCACAULIS_EXCENTRICUS_CB_48_id.fas.out:AGGC_LCV_W09133863	42.30	39.42	2.88
ASTICCACAULIS_EXCENTRICUS_CB_48_id.fas.out:LCAA_LCV_W09133864	56.58	57.08	-0.50
ASTICCACAULIS_EXCENTRICUS_CB_48_id.fas.out:QTTG_LCV_W09133865	62.76	53.45	9.31
ASTICCACAULIS_EXCENTRICUS_CB_48_id.fas.out:RCCG_LCV_W09133866	49.18	47.72	1.47
ASTICCACAULIS_EXCENTRICUS_CB_48_id.fas.out:JCAT_LCV_W09133867	41.04	37.46	3.58
ASTICCACAULIS_EXCENTRICUS_CB_48_id.fas.out:VCAC_LCV_W09133868	42.99	39.32	3.67
ASTICCACAULIS_EXCENTRICUS_CB_48_id.fas.out:VTAC_LCV_W09133869	40.97	37.90	3.07
ASTICCACAULIS_EXCENTRICUS_CB_48_id.fas.out:ETTC_LCV_W09133870	68.85	52.61	16.24
ASTICCACAULIS_EXCENTRICUS_CB_48_id.fas.out:ETTC_LCV_W09133871	68.85	52.61	16.24
ASTICCACAULIS_EXCENTRICUS_CB_48_id.fas.out:PTGG_LCV_W09133872	50.69	47.52	3.17
ASTICCACAULIS_EXCENTRICUS_CB_48_id.fas.out:DGTC_LCV_W09133873	37.84	33.29	4.55
ASTICCACAULIS_EXCENTRICUS_CB_48_id.fas.out:DGTC_LCV_W09133874	37.84	33.29	4.55
ASTICCACAULIS_EXCENTRICUS_CB_48_id.fas.out:XCAT_LCV_W09133875	60.10	52.33	7.77
ASTICCACAULIS_EXCENTRICUS_CB_48_id.fas.out:GCCC_LCV_W09133876	39.96	35.63	4.33
ASTICCACAULIS_EXCENTRICUS_CB_48_id.fas.out:PGGG_LCV_W09133877	55.98	49.25	6.73
ASTICCACAULIS_EXCENTRICUS_CB_48_id.fas.out:PCGG_LCV_W09133878	49.78	45.36	4.42
ASTICCACAULIS_EXCENTRICUS_CB_48_id.fas.out:TGGT_LCV_W09133879	43.16	43.78	-0.63
ASTICCACAULIS_EXCENTRICUS_CB_48_id.fas.out:LGAG_LCV_W09133880	63.27	63.18	0.09
ASTICCACAULIS_EXCENTRICUS_CB_48_id.fas.out:MCAT_LCV_W09133881	37.15	27.19	9.95
ASTICCACAULIS_EXCENTRICUS_CB_48_id.fas.out:LCAG_LCV_W09133882	62.08	60.32	1.75
ASTICCACAULIS_EXCENTRICUS_CB_48_id.fas.out:FGAA_LCV_W09133883	31.79	30.76	1.03
ASTICCACAULIS_EXCENTRICUS_CB_48_id.fas.out:STGA_LCV_W09133884	49.58	45.62	3.96
ASTICCACAULIS_EXCENTRICUS_CB_48_id.fas.out:HGTG_LCV_W09133885	41.21	29.87	11.34
ASTICCACAULIS_EXCENTRICUS_CB_48_id.fas.out:RTCT_LCV_W09133886	45.47	36.83	8.64
ASTICCACAULIS_EXCENTRICUS_CB_48_id.fas.out:CGCA_LCV_W09133887	52.73	49.02	3.71
ASTICCACAULIS_EXCENTRICUS_CB_48_id.fas.out:SGCT_LCV_W09133888	59.82	53.73	6.09
ASTICCACAULIS_EXCENTRICUS_CB_48_id.fas.out:NGTT_LCV_W09133889	38.67	37.60	1.07
ASTICCACAULIS_EXCENTRICUS_CB_48_id.fas.out:SCGA_LCV_W09133890	54.71	48.86	5.85
ASTICCACAULIS_EXCENTRICUS_CB_48_id.fas.out:IGAT_LCV_W09133891	43.79	33.59	10.20
ASTICCACAULIS_EXCENTRICUS_CB_48_id.fas.out:ATGC_LCV_W09133892	41.35	34.19	7.16
ASTICCACAULIS_EXCENTRICUS_CB_48_id.fas.out:SGGA_LCV_W09133893	54.53	49.74	4.78
ASTICCACAULIS_EXCENTRICUS_CB_48_id.fas.out:TOTAL:	2094.31	1884.23	210.08
AURANTIMONAS_SP-_SI85-9A1_id.fas.out:LTAA_LCV_W015743	49.00	49.68	-0.68
AURANTIMONAS_SP-_SI85-9A1_id.fas.out:VTAC_LCV_W015744	42.14	41.86	0.28
AURANTIMONAS_SP-_SI85-9A1_id.fas.out:VCAC_LCV_W015745	39.81	36.99	2.83
AURANTIMONAS_SP-_SI85-9A1_id.fas.out:JCAT_LCV_W015746	41.61	36.90	4.71
AURANTIMONAS_SP-_SI85-9A1_id.fas.out:PCGG_LCV_W015747	53.54	47.04	6.50
AURANTIMONAS_SP-_SI85-9A1_id.fas.out:DGTC_LCV_W015748	38.15	33.92	4.24
AURANTIMONAS_SP-_SI85-9A1_id.fas.out:TTGT_LCV_W015749	35.26	35.73	-0.46
AURANTIMONAS_SP-_SI85-9A1_id.fas.out:YGTA_LCV_W015750	58.25	53.97	4.28
AURANTIMONAS_SP-_SI85-9A1_id.fas.out:GTCC_LCV_W015751	40.11	35.72	4.39
AURANTIMONAS_SP-_SI85-9A1_id.fas.out:WCCA_LCV_W015752	36.69	34.30	2.39
AURANTIMONAS_SP-_SI85-9A1_id.fas.out:STGA_LCV_W015753	50.31	45.62	4.69
AURANTIMONAS_SP-_SI85-9A1_id.fas.out:GCCC_LCV_W015754	42.66	36.97	5.69
AURANTIMONAS_SP-_SI85-9A1_id.fas.out:TGGT_LCV_W015755	42.66	42.93	-0.27
AURANTIMONAS_SP-_SI85-9A1_id.fas.out:ECTC_LCV_W015756	54.10	51.37	2.73
AURANTIMONAS_SP-_SI85-9A1_id.fas.out:MCAT_LCV_W015757	33.10	32.79	0.30
AURANTIMONAS_SP-_SI85-9A1_id.fas.out:VGAC_LCV_W015758	42.43	38.17	4.26
AURANTIMONAS_SP-_SI85-9A1_id.fas.out:FGAA_LCV_W015759	38.29	35.00	3.29
AURANTIMONAS_SP-_SI85-9A1_id.fas.out:KCTT_LCV_W015760	32.64	29.95	2.69
AURANTIMONAS_SP-_SI85-9A1_id.fas.out:LTAG_LCV_W015761	63.20	60.36	2.84
AURANTIMONAS_SP-_SI85-9A1_id.fas.out:PGGG_LCV_W015762	55.03	46.39	8.63
AURANTIMONAS_SP-_SI85-9A1_id.fas.out:IGAT_LCV_W015763	36.62	35.28	1.34
AURANTIMONAS_SP-_SI85-9A1_id.fas.out:ATGC_LCV_W015764	40.82	38.96	1.86
AURANTIMONAS_SP-_SI85-9A1_id.fas.out:PTGG_LCV_W015765	52.76	45.85	6.92
AURANTIMONAS_SP-_SI85-9A1_id.fas.out:RTCT_LCV_W015766	39.47	35.79	3.68
AURANTIMONAS_SP-_SI85-9A1_id.fas.out:LGAG_LCV_W015767	63.27	63.18	0.08
AURANTIMONAS_SP-_SI85-9A1_id.fas.out:KTTT_LCV_W015768	34.57	35.25	-0.68
AURANTIMONAS_SP-_SI85-9A1_id.fas.out:ETTC_LCV_W015769	61.43	51.79	9.63
AURANTIMONAS_SP-_SI85-9A1_id.fas.out:SGCT_LCV_W015770	56.15	51.94	4.21
AURANTIMONAS_SP-_SI85-9A1_id.fas.out:CGCA_LCV_W015771	47.72	41.96	5.77
AURANTIMONAS_SP-_SI85-9A1_id.fas.out:NGTT_LCV_W015772	42.10	41.11	0.99
AURANTIMONAS_SP-_SI85-9A1_id.fas.out:IGAT_LCV_W015773	36.62	35.28	1.34
AURANTIMONAS_SP-_SI85-9A1_id.fas.out:ATGC_LCV_W015774	40.82	38.96	1.86
AURANTIMONAS_SP-_SI85-9A1_id.fas.out:HGTG_LCV_W015775	39.35	33.91	5.44
AURANTIMONAS_SP-_SI85-9A1_id.fas.out:QCTG_LCV_W015776	51.78	49.42	2.36
AURANTIMONAS_SP-_SI85-9A1_id.fas.out:RACG_LCV_W015777	42.68	39.77	2.90
AURANTIMONAS_SP-_SI85-9A1_id.fas.out:SGGA_LCV_W015778	53.90	49.13	4.77
AURANTIMONAS_SP-_SI85-9A1_id.fas.out:LCAA_LCV_W015779	55.08	53.88	1.20
AURANTIMONAS_SP-_SI85-9A1_id.fas.out:RCCT_LCV_W015780	46.04	41.19	4.85
AURANTIMONAS_SP-_SI85-9A1_id.fas.out:QTTG_LCV_W015781	52.61	47.85	4.76
AURANTIMONAS_SP-_SI85-9A1_id.fas.out:TCGT_LCV_W015782	41.14	40.15	0.99
AURANTIMONAS_SP-_SI85-9A1_id.fas.out:RCCG_LCV_W015783	44.97	42.23	2.74
AURANTIMONAS_SP-_SI85-9A1_id.fas.out:LCAG_LCV_W015784	63.40	61.34	2.06
AURANTIMONAS_SP-_SI85-9A1_id.fas.out:AGGC_LCV_W015785	47.60	45.43	2.18
AURANTIMONAS_SP-_SI85-9A1_id.fas.out:IGAT_LCV_W015786	36.62	35.28	1.34
AURANTIMONAS_SP-_SI85-9A1_id.fas.out:ATGC_LCV_W015787	40.82	38.96	1.86
AURANTIMONAS_SP-_SI85-9A1_id.fas.out:XCAT_LCV_W015788	56.78	52.41	4.37
AURANTIMONAS_SP-_SI85-9A1_id.fas.out:GGCC_LCV_W015789	38.82	34.45	4.37
AURANTIMONAS_SP-_SI85-9A1_id.fas.out:ACGC_LCV_W015790	44.22	41.32	2.90
AURANTIMONAS_SP-_SI85-9A1_id.fas.out:SCGA_LCV_W015791	52.48	48.82	3.67
AURANTIMONAS_SP-_SI85-9A1_id.fas.out:GGCC_LCV_W015792	38.82	34.45	4.37
AURANTIMONAS_SP-_SI85-9A1_id.fas.out:TOTAL:	2288.42	2130.96	157.46
AZORHIZOBIUM_CAULINODANS_ORS_571_id.fas.out:SGGA_LCV_C08000290	54.08	49.26	4.82
AZORHIZOBIUM_CAULINODANS_ORS_571_id.fas.out:IGAT_LCV_C08000291	40.93	39.10	1.83
AZORHIZOBIUM_CAULINODANS_ORS_571_id.fas.out:ATGC_LCV_C08000292	40.21	37.97	2.24
AZORHIZOBIUM_CAULINODANS_ORS_571_id.fas.out:QCTG_LCV_C08000293	50.33	49.51	0.82
AZORHIZOBIUM_CAULINODANS_ORS_571_id.fas.out:LCAG_LCV_C08000294	61.85	60.59	1.26
AZORHIZOBIUM_CAULINODANS_ORS_571_id.fas.out:YGTA_LCV_C08000295	57.38	53.10	4.28
AZORHIZOBIUM_CAULINODANS_ORS_571_id.fas.out:GTCC_LCV_C08000296	40.31	35.79	4.52
AZORHIZOBIUM_CAULINODANS_ORS_571_id.fas.out:WCCA_LCV_C08000297	43.22	37.98	5.24
AZORHIZOBIUM_CAULINODANS_ORS_571_id.fas.out:FGAA_LCV_C08000298	37.39	34.70	2.69
AZORHIZOBIUM_CAULINODANS_ORS_571_id.fas.out:RTCT_LCV_C08000299	42.56	39.83	2.74
AZORHIZOBIUM_CAULINODANS_ORS_571_id.fas.out:LTAG_LCV_C08000300	57.08	55.03	2.06
AZORHIZOBIUM_CAULINODANS_ORS_571_id.fas.out:VTAC_LCV_C08000301	39.39	38.68	0.71
AZORHIZOBIUM_CAULINODANS_ORS_571_id.fas.out:PCGG_LCV_C08000302	53.97	46.38	7.59
AZORHIZOBIUM_CAULINODANS_ORS_571_id.fas.out:PCGG_LCV_C08000303	53.97	46.38	7.59
AZORHIZOBIUM_CAULINODANS_ORS_571_id.fas.out:XCAT_LCV_C08000304	56.80	52.41	4.38
AZORHIZOBIUM_CAULINODANS_ORS_571_id.fas.out:KTTT_LCV_C08000305	39.13	32.46	6.67
AZORHIZOBIUM_CAULINODANS_ORS_571_id.fas.out:VCAC_LCV_C08000306	40.75	39.94	0.81
AZORHIZOBIUM_CAULINODANS_ORS_571_id.fas.out:HGTG_LCV_C08000307	41.14	29.25	11.89
AZORHIZOBIUM_CAULINODANS_ORS_571_id.fas.out:CGCA_LCV_C08000308	51.90	49.60	2.30
AZORHIZOBIUM_CAULINODANS_ORS_571_id.fas.out:NGTT_LCV_C08000309	38.28	37.37	0.91
AZORHIZOBIUM_CAULINODANS_ORS_571_id.fas.out:TCGT_LCV_C08000310	35.77	36.17	-0.40
AZORHIZOBIUM_CAULINODANS_ORS_571_id.fas.out:TGGT_LCV_C08000311	42.24	42.61	-0.37
AZORHIZOBIUM_CAULINODANS_ORS_571_id.fas.out:KCTT_LCV_C08000312	30.23	31.56	-1.34
AZORHIZOBIUM_CAULINODANS_ORS_571_id.fas.out:KCTT_LCV_C08000313	30.23	31.56	-1.34
AZORHIZOBIUM_CAULINODANS_ORS_571_id.fas.out:RCCT_LCV_C08000314	51.50	51.70	-0.20
AZORHIZOBIUM_CAULINODANS_ORS_571_id.fas.out:GGCC_LCV_C08000315	39.77	35.81	3.96
AZORHIZOBIUM_CAULINODANS_ORS_571_id.fas.out:RACG_LCV_C08000316	43.71	40.87	2.83
AZORHIZOBIUM_CAULINODANS_ORS_571_id.fas.out:SCGA_LCV_C08000317	50.80	47.78	3.03
AZORHIZOBIUM_CAULINODANS_ORS_571_id.fas.out:LCAA_LCV_C08000318	50.53	50.28	0.25
AZORHIZOBIUM_CAULINODANS_ORS_571_id.fas.out:VGAC_LCV_C08000319	41.13	37.13	4.00
AZORHIZOBIUM_CAULINODANS_ORS_571_id.fas.out:MCAT_LCV_C08000320	35.26	28.69	6.58
AZORHIZOBIUM_CAULINODANS_ORS_571_id.fas.out:IGAT_LCV_C08000321	40.93	39.10	1.83
AZORHIZOBIUM_CAULINODANS_ORS_571_id.fas.out:ATGC_LCV_C08000322	40.21	37.97	2.24
AZORHIZOBIUM_CAULINODANS_ORS_571_id.fas.out:IGAT_LCV_C08000323	40.93	39.10	1.83
AZORHIZOBIUM_CAULINODANS_ORS_571_id.fas.out:ATGC_LCV_C08000324	40.21	37.97	2.24
AZORHIZOBIUM_CAULINODANS_ORS_571_id.fas.out:AGGC_LCV_C08000325	42.41	41.20	1.21
AZORHIZOBIUM_CAULINODANS_ORS_571_id.fas.out:AGGC_LCV_C08000326	42.47	41.41	1.06
AZORHIZOBIUM_CAULINODANS_ORS_571_id.fas.out:ACGC_LCV_C08000327	43.24	42.39	0.86
AZORHIZOBIUM_CAULINODANS_ORS_571_id.fas.out:LTAA_LCV_C08000328	51.57	49.79	1.79
AZORHIZOBIUM_CAULINODANS_ORS_571_id.fas.out:RCCG_LCV_C08000329	49.36	47.79	1.56
AZORHIZOBIUM_CAULINODANS_ORS_571_id.fas.out:SGCT_LCV_C08000330	63.55	57.77	5.78
AZORHIZOBIUM_CAULINODANS_ORS_571_id.fas.out:LGAG_LCV_C08000331	60.23	57.68	2.55
AZORHIZOBIUM_CAULINODANS_ORS_571_id.fas.out:PTGG_LCV_C08000332	52.80	46.34	6.46
AZORHIZOBIUM_CAULINODANS_ORS_571_id.fas.out:PGGG_LCV_C08000333	55.70	50.13	5.57
AZORHIZOBIUM_CAULINODANS_ORS_571_id.fas.out:STGA_LCV_C08000334	49.84	44.75	5.09
AZORHIZOBIUM_CAULINODANS_ORS_571_id.fas.out:ETTC_LCV_C08000335	63.74	54.35	9.40
AZORHIZOBIUM_CAULINODANS_ORS_571_id.fas.out:DGTC_LCV_C08000336	33.00	29.56	3.43
AZORHIZOBIUM_CAULINODANS_ORS_571_id.fas.out:QTTG_LCV_C08000337	49.49	46.99	2.50
AZORHIZOBIUM_CAULINODANS_ORS_571_id.fas.out:JCAT_LCV_C08000338	39.84	37.90	1.94
AZORHIZOBIUM_CAULINODANS_ORS_571_id.fas.out:TTGT_LCV_C08000340	37.94	38.80	-0.87
AZORHIZOBIUM_CAULINODANS_ORS_571_id.fas.out:ECTC_LCV_C08000341	64.02	59.61	4.41
AZORHIZOBIUM_CAULINODANS_ORS_571_id.fas.out:GCCC_LCV_C08000342	39.45	35.27	4.19
AZORHIZOBIUM_CAULINODANS_ORS_571_id.fas.out:TOTAL:	2392.79	2235.39	157.40
BARTONELLA_BACILLIFORMIS_KC583_id.fas.out:LCAA_LCV_C001993	54.37	52.16	2.21
BARTONELLA_BACILLIFORMIS_KC583_id.fas.out:IGAT_LCV_C001994	33.96	31.38	2.58
BARTONELLA_BACILLIFORMIS_KC583_id.fas.out:ATGC_LCV_C001995	38.69	35.70	2.98
BARTONELLA_BACILLIFORMIS_KC583_id.fas.out:XCAT_LCV_C001996	55.95	51.74	4.21
BARTONELLA_BACILLIFORMIS_KC583_id.fas.out:HGTG_LCV_C001997	40.59	33.98	6.60
BARTONELLA_BACILLIFORMIS_KC583_id.fas.out:QTTG_LCV_C001998	53.99	51.81	2.18
BARTONELLA_BACILLIFORMIS_KC583_id.fas.out:SGCT_LCV_C001999	63.49	59.45	4.04
BARTONELLA_BACILLIFORMIS_KC583_id.fas.out:LTAG_LCV_C002000	56.30	54.07	2.23
BARTONELLA_BACILLIFORMIS_KC583_id.fas.out:YGTA_LCV_C002001	52.80	49.40	3.40
BARTONELLA_BACILLIFORMIS_KC583_id.fas.out:GTCC_LCV_C002002	40.10	35.72	4.38
BARTONELLA_BACILLIFORMIS_KC583_id.fas.out:WCCA_LCV_C002003	33.99	31.24	2.75
BARTONELLA_BACILLIFORMIS_KC583_id.fas.out:LGAG_LCV_C002004	63.22	63.18	0.04
BARTONELLA_BACILLIFORMIS_KC583_id.fas.out:CGCA_LCV_C002005	53.61	50.35	3.26
BARTONELLA_BACILLIFORMIS_KC583_id.fas.out:CGCA_LCV_C002006	53.61	50.35	3.26
BARTONELLA_BACILLIFORMIS_KC583_id.fas.out:PTGG_LCV_C002007	50.71	44.70	6.01
BARTONELLA_BACILLIFORMIS_KC583_id.fas.out:RTCT_LCV_C002008	41.78	37.91	3.87
BARTONELLA_BACILLIFORMIS_KC583_id.fas.out:DGTC_LCV_C002009	37.37	33.49	3.89
BARTONELLA_BACILLIFORMIS_KC583_id.fas.out:LTAA_LCV_C002010	60.51	57.83	2.69
BARTONELLA_BACILLIFORMIS_KC583_id.fas.out:KCTT_LCV_C002011	32.26	30.36	1.90
BARTONELLA_BACILLIFORMIS_KC583_id.fas.out:MCAT_LCV_C002012	35.75	34.40	1.34
BARTONELLA_BACILLIFORMIS_KC583_id.fas.out:LCAG_LCV_C002013	65.30	63.14	2.17
BARTONELLA_BACILLIFORMIS_KC583_id.fas.out:QCTG_LCV_C002014	50.57	47.75	2.82
BARTONELLA_BACILLIFORMIS_KC583_id.fas.out:TCGT_LCV_C002015	38.82	38.26	0.57
BARTONELLA_BACILLIFORMIS_KC583_id.fas.out:AGGC_LCV_C002016	47.29	44.09	3.20
BARTONELLA_BACILLIFORMIS_KC583_id.fas.out:IGAT_LCV_C002017	33.96	31.38	2.58
BARTONELLA_BACILLIFORMIS_KC583_id.fas.out:ATGC_LCV_C002018	38.69	35.70	2.98
BARTONELLA_BACILLIFORMIS_KC583_id.fas.out:XCAT_LCV_C002019	55.95	51.74	4.21
BARTONELLA_BACILLIFORMIS_KC583_id.fas.out:JCAT_LCV_C002020	40.43	36.08	4.35
BARTONELLA_BACILLIFORMIS_KC583_id.fas.out:SGGA_LCV_C002021	54.03	49.26	4.77
BARTONELLA_BACILLIFORMIS_KC583_id.fas.out:KTTT_LCV_C002022	35.80	36.26	-0.46
BARTONELLA_BACILLIFORMIS_KC583_id.fas.out:STGA_LCV_C002023	47.27	43.70	3.57
BARTONELLA_BACILLIFORMIS_KC583_id.fas.out:VTAC_LCV_C002024	40.28	40.02	0.26
BARTONELLA_BACILLIFORMIS_KC583_id.fas.out:TTGT_LCV_C002025	34.37	35.37	-1.00
BARTONELLA_BACILLIFORMIS_KC583_id.fas.out:ETTC_LCV_C002026	55.04	52.46	2.57
BARTONELLA_BACILLIFORMIS_KC583_id.fas.out:NGTT_LCV_C002027	39.32	37.68	1.65
BARTONELLA_BACILLIFORMIS_KC583_id.fas.out:NGTT_LCV_C002028	39.32	37.68	1.65
BARTONELLA_BACILLIFORMIS_KC583_id.fas.out:PGGG_LCV_C002029	55.02	47.88	7.15
BARTONELLA_BACILLIFORMIS_KC583_id.fas.out:VGAC_LCV_C002030	42.50	37.61	4.89
BARTONELLA_BACILLIFORMIS_KC583_id.fas.out:SCGA_LCV_C002031	47.21	45.02	2.19
BARTONELLA_BACILLIFORMIS_KC583_id.fas.out:RACG_LCV_C002032	49.03	46.93	2.10
BARTONELLA_BACILLIFORMIS_KC583_id.fas.out:FGAA_LCV_C002033	34.86	32.15	2.71
BARTONELLA_BACILLIFORMIS_KC583_id.fas.out:TGGT_LCV_C002034	43.83	44.36	-0.53
BARTONELLA_BACILLIFORMIS_KC583_id.fas.out:GGCC_LCV_C002035	38.90	34.26	4.64
BARTONELLA_BACILLIFORMIS_KC583_id.fas.out:RCCG_LCV_C028091	45.89	42.23	3.66
BARTONELLA_BACILLIFORMIS_KC583_id.fas.out:CGCA_LCV_W09104809	53.61	50.35	3.26
BARTONELLA_BACILLIFORMIS_KC583_id.fas.out:PTGG_LCV_W09104810	50.71	44.70	6.01
BARTONELLA_BACILLIFORMIS_KC583_id.fas.out:RTCT_LCV_W09104811	41.78	37.91	3.87
BARTONELLA_BACILLIFORMIS_KC583_id.fas.out:DGTC_LCV_W09104812	37.37	33.49	3.89
BARTONELLA_BACILLIFORMIS_KC583_id.fas.out:LTAA_LCV_W09104813	60.51	57.83	2.69
BARTONELLA_BACILLIFORMIS_KC583_id.fas.out:KCTT_LCV_W09104814	32.26	30.36	1.90
BARTONELLA_BACILLIFORMIS_KC583_id.fas.out:MCAT_LCV_W09104815	35.75	34.40	1.34
BARTONELLA_BACILLIFORMIS_KC583_id.fas.out:LCAG_LCV_W09104816	65.30	63.14	2.17
BARTONELLA_BACILLIFORMIS_KC583_id.fas.out:QCTG_LCV_W09104817	50.57	47.75	2.82
BARTONELLA_BACILLIFORMIS_KC583_id.fas.out:TCGT_LCV_W09104818	38.82	38.26	0.57
BARTONELLA_BACILLIFORMIS_KC583_id.fas.out:IGAT_LCV_W09104819	33.96	31.38	2.58
BARTONELLA_BACILLIFORMIS_KC583_id.fas.out:ATGC_LCV_W09104820	38.69	35.70	2.98
BARTONELLA_BACILLIFORMIS_KC583_id.fas.out:XCAT_LCV_W09104821	55.95	51.74	4.21
BARTONELLA_BACILLIFORMIS_KC583_id.fas.out:JCAT_LCV_W09104822	40.43	36.08	4.35
BARTONELLA_BACILLIFORMIS_KC583_id.fas.out:SGGA_LCV_W09104823	54.03	49.26	4.77
BARTONELLA_BACILLIFORMIS_KC583_id.fas.out:KTTT_LCV_W09104824	35.80	36.26	-0.46
BARTONELLA_BACILLIFORMIS_KC583_id.fas.out:STGA_LCV_W09104825	47.27	43.70	3.57
BARTONELLA_BACILLIFORMIS_KC583_id.fas.out:VTAC_LCV_W09104826	40.28	40.02	0.26
BARTONELLA_BACILLIFORMIS_KC583_id.fas.out:TTGT_LCV_W09104827	34.37	35.37	-1.00
BARTONELLA_BACILLIFORMIS_KC583_id.fas.out:ETTC_LCV_W09104828	55.04	52.46	2.57
BARTONELLA_BACILLIFORMIS_KC583_id.fas.out:NGTT_LCV_W09104829	39.32	37.68	1.65
BARTONELLA_BACILLIFORMIS_KC583_id.fas.out:XCAT_LCV_W09104830	55.95	51.74	4.21
BARTONELLA_BACILLIFORMIS_KC583_id.fas.out:HGTG_LCV_W09104831	40.59	33.98	6.60
BARTONELLA_BACILLIFORMIS_KC583_id.fas.out:QTTG_LCV_W09104832	53.99	51.81	2.18
BARTONELLA_BACILLIFORMIS_KC583_id.fas.out:SGCT_LCV_W09104833	63.49	59.45	4.04
BARTONELLA_BACILLIFORMIS_KC583_id.fas.out:LTAG_LCV_W09104834	56.30	54.07	2.23
BARTONELLA_BACILLIFORMIS_KC583_id.fas.out:YGTA_LCV_W09104835	52.80	49.40	3.40
BARTONELLA_BACILLIFORMIS_KC583_id.fas.out:GTCC_LCV_W09104836	40.10	35.72	4.38
BARTONELLA_BACILLIFORMIS_KC583_id.fas.out:WCCA_LCV_W09104837	33.99	31.24	2.75
BARTONELLA_BACILLIFORMIS_KC583_id.fas.out:LGAG_LCV_W09104838	63.22	63.18	0.04
BARTONELLA_BACILLIFORMIS_KC583_id.fas.out:PGGG_LCV_W09104839	55.02	47.88	7.15
BARTONELLA_BACILLIFORMIS_KC583_id.fas.out:VGAC_LCV_W09104840	42.50	37.61	4.89
BARTONELLA_BACILLIFORMIS_KC583_id.fas.out:SCGA_LCV_W09104841	47.21	45.02	2.19
BARTONELLA_BACILLIFORMIS_KC583_id.fas.out:RACG_LCV_W09104842	49.03	46.93	2.10
BARTONELLA_BACILLIFORMIS_KC583_id.fas.out:FGAA_LCV_W09104843	34.86	32.15	2.71
BARTONELLA_BACILLIFORMIS_KC583_id.fas.out:LCAA_LCV_W09104844	54.37	52.16	2.21
BARTONELLA_BACILLIFORMIS_KC583_id.fas.out:TGGT_LCV_W09104845	43.83	44.36	-0.53
BARTONELLA_BACILLIFORMIS_KC583_id.fas.out:GGCC_LCV_W09104846	38.90	34.26	4.64
BARTONELLA_BACILLIFORMIS_KC583_id.fas.out:AGGC_LCV_W09104847	47.29	44.09	3.20
BARTONELLA_BACILLIFORMIS_KC583_id.fas.out:XCAT_LCV_W09104848	55.95	51.74	4.21
BARTONELLA_BACILLIFORMIS_KC583_id.fas.out:RCCG_LCV_W09300096	45.89	42.23	3.66
BARTONELLA_BACILLIFORMIS_KC583_id.fas.out:TOTAL:	3943.77	3697.04	246.73
BARTONELLA_GRAHAMII_AS4AUP_id.fas.out:SGGA_LCV_C09102283	54.05	49.26	4.78
BARTONELLA_GRAHAMII_AS4AUP_id.fas.out:HGTG_LCV_C09102284	40.15	33.61	6.54
BARTONELLA_GRAHAMII_AS4AUP_id.fas.out:QTTG_LCV_C09102285	54.01	51.81	2.20
BARTONELLA_GRAHAMII_AS4AUP_id.fas.out:LTAG_LCV_C09102286	58.42	55.28	3.13
BARTONELLA_GRAHAMII_AS4AUP_id.fas.out:YGTA_LCV_C09102287	52.83	49.40	3.43
BARTONELLA_GRAHAMII_AS4AUP_id.fas.out:GTCC_LCV_C09102288	40.10	35.72	4.38
BARTONELLA_GRAHAMII_AS4AUP_id.fas.out:WCCA_LCV_C09102289	34.03	32.29	1.74
BARTONELLA_GRAHAMII_AS4AUP_id.fas.out:KCTT_LCV_C09102290	33.74	31.42	2.32
BARTONELLA_GRAHAMII_AS4AUP_id.fas.out:DGTC_LCV_C09102291	37.38	33.49	3.89
BARTONELLA_GRAHAMII_AS4AUP_id.fas.out:TTGT_LCV_C09102292	34.38	35.37	-0.99
BARTONELLA_GRAHAMII_AS4AUP_id.fas.out:PGGG_LCV_C09102293	53.13	46.06	7.07
BARTONELLA_GRAHAMII_AS4AUP_id.fas.out:VGAC_LCV_C09102294	42.45	37.44	5.02
BARTONELLA_GRAHAMII_AS4AUP_id.fas.out:ETTC_LCV_C09102295	55.06	52.46	2.59
BARTONELLA_GRAHAMII_AS4AUP_id.fas.out:NGTT_LCV_C09102296	38.68	37.74	0.93
BARTONELLA_GRAHAMII_AS4AUP_id.fas.out:LTAA_LCV_C09102297	64.19	60.47	3.72
BARTONELLA_GRAHAMII_AS4AUP_id.fas.out:MCAT_LCV_C09102298	36.55	34.85	1.70
BARTONELLA_GRAHAMII_AS4AUP_id.fas.out:QCTG_LCV_C09102299	51.58	47.90	3.69
BARTONELLA_GRAHAMII_AS4AUP_id.fas.out:TGGT_LCV_C09102300	42.22	42.61	-0.38
BARTONELLA_GRAHAMII_AS4AUP_id.fas.out:GGCC_LCV_C09102301	38.90	34.26	4.64
BARTONELLA_GRAHAMII_AS4AUP_id.fas.out:LCAA_LCV_C09102302	54.38	52.16	2.22
BARTONELLA_GRAHAMII_AS4AUP_id.fas.out:IGAT_LCV_C09102303	33.97	31.38	2.59
BARTONELLA_GRAHAMII_AS4AUP_id.fas.out:ATGC_LCV_C09102304	38.71	35.70	3.00
BARTONELLA_GRAHAMII_AS4AUP_id.fas.out:XCAT_LCV_C09102305	55.99	51.74	4.25
BARTONELLA_GRAHAMII_AS4AUP_id.fas.out:SGCT_LCV_C09102306	63.52	59.45	4.07
BARTONELLA_GRAHAMII_AS4AUP_id.fas.out:IGAT_LCV_C09102307	33.97	31.38	2.59
BARTONELLA_GRAHAMII_AS4AUP_id.fas.out:ATGC_LCV_C09102308	38.71	35.70	3.00
BARTONELLA_GRAHAMII_AS4AUP_id.fas.out:XCAT_LCV_C09102309	55.99	51.74	4.25
BARTONELLA_GRAHAMII_AS4AUP_id.fas.out:JCAT_LCV_C09102310	40.43	36.08	4.35
BARTONELLA_GRAHAMII_AS4AUP_id.fas.out:CGCA_LCV_C09102311	53.53	50.35	3.18
BARTONELLA_GRAHAMII_AS4AUP_id.fas.out:PTGG_LCV_C09102312	51.16	45.08	6.08
BARTONELLA_GRAHAMII_AS4AUP_id.fas.out:RTCT_LCV_C09102313	41.80	37.91	3.89
BARTONELLA_GRAHAMII_AS4AUP_id.fas.out:LGAG_LCV_C09102314	63.25	63.18	0.06
BARTONELLA_GRAHAMII_AS4AUP_id.fas.out:KTTT_LCV_C09102315	35.81	36.26	-0.45
BARTONELLA_GRAHAMII_AS4AUP_id.fas.out:VTAC_LCV_C09102316	40.29	40.02	0.28
BARTONELLA_GRAHAMII_AS4AUP_id.fas.out:STGA_LCV_C09102317	47.28	43.70	3.59
BARTONELLA_GRAHAMII_AS4AUP_id.fas.out:LCAG_LCV_C09102318	62.45	61.19	1.27
BARTONELLA_GRAHAMII_AS4AUP_id.fas.out:FGAA_LCV_C09102319	34.88	32.15	2.73
BARTONELLA_GRAHAMII_AS4AUP_id.fas.out:TCGT_LCV_C09102320	37.39	37.20	0.19
BARTONELLA_GRAHAMII_AS4AUP_id.fas.out:SCGA_LCV_C09102321	47.23	45.02	2.21
BARTONELLA_GRAHAMII_AS4AUP_id.fas.out:RACG_LCV_C09102322	49.04	46.93	2.10
BARTONELLA_GRAHAMII_AS4AUP_id.fas.out:AGGC_LCV_C09102323	47.30	44.09	3.21
BARTONELLA_GRAHAMII_AS4AUP_id.fas.out:RCCG_LCV_C09300035	46.83	42.23	4.60
BARTONELLA_GRAHAMII_AS4AUP_id.fas.out:TOTAL:	1935.76	1812.07	123.68
BARTONELLA_HENSELAE_id.fas.out:AGGC_LCV_C003004	47.32	44.09	3.23
BARTONELLA_HENSELAE_id.fas.out:SGGA_LCV_C003005	54.05	49.26	4.79
BARTONELLA_HENSELAE_id.fas.out:HGTG_LCV_C003006	39.38	33.16	6.22
BARTONELLA_HENSELAE_id.fas.out:QTTG_LCV_C003007	54.02	51.81	2.20
BARTONELLA_HENSELAE_id.fas.out:LTAG_LCV_C003008	58.42	55.28	3.14
BARTONELLA_HENSELAE_id.fas.out:YGTA_LCV_C003009	52.83	49.40	3.44
BARTONELLA_HENSELAE_id.fas.out:GTCC_LCV_C003010	40.10	35.72	4.37
BARTONELLA_HENSELAE_id.fas.out:WCCA_LCV_C003011	34.23	33.09	1.14
BARTONELLA_HENSELAE_id.fas.out:LGAG_LCV_C003012	63.25	63.18	0.07
BARTONELLA_HENSELAE_id.fas.out:KTTT_LCV_C003013	35.82	36.26	-0.44
BARTONELLA_HENSELAE_id.fas.out:VTAC_LCV_C003014	40.32	40.02	0.30
BARTONELLA_HENSELAE_id.fas.out:STGA_LCV_C003015	47.29	43.70	3.59
BARTONELLA_HENSELAE_id.fas.out:ETTC_LCV_C003016	56.55	53.64	2.90
BARTONELLA_HENSELAE_id.fas.out:NGTT_LCV_C003017	38.25	37.37	0.88
BARTONELLA_HENSELAE_id.fas.out:LTAA_LCV_C003018	63.24	59.50	3.74
BARTONELLA_HENSELAE_id.fas.out:KCTT_LCV_C003019	32.78	30.17	2.61
BARTONELLA_HENSELAE_id.fas.out:MCAT_LCV_C003020	36.56	34.85	1.71
BARTONELLA_HENSELAE_id.fas.out:LCAG_LCV_C003021	62.47	61.19	1.28
BARTONELLA_HENSELAE_id.fas.out:QCTG_LCV_C003022	51.60	47.90	3.70
BARTONELLA_HENSELAE_id.fas.out:TGGT_LCV_C003023	42.23	42.61	-0.38
BARTONELLA_HENSELAE_id.fas.out:GGCC_LCV_C003024	38.90	34.26	4.64
BARTONELLA_HENSELAE_id.fas.out:LCAA_LCV_C003025	54.38	52.16	2.22
BARTONELLA_HENSELAE_id.fas.out:IGAT_LCV_C003026	33.98	31.38	2.60
BARTONELLA_HENSELAE_id.fas.out:ATGC_LCV_C003027	38.72	35.70	3.02
BARTONELLA_HENSELAE_id.fas.out:XCAT_LCV_C003028	55.99	51.74	4.24
BARTONELLA_HENSELAE_id.fas.out:XCAT_LCV_C003029	55.99	51.74	4.24
BARTONELLA_HENSELAE_id.fas.out:IGAT_LCV_C003030	33.98	31.38	2.60
BARTONELLA_HENSELAE_id.fas.out:ATGC_LCV_C003031	38.72	35.70	3.02
BARTONELLA_HENSELAE_id.fas.out:XCAT_LCV_C003032	55.99	51.74	4.24
BARTONELLA_HENSELAE_id.fas.out:SGCT_LCV_C003033	63.53	59.45	4.08
BARTONELLA_HENSELAE_id.fas.out:JCAT_LCV_C003034	40.43	36.08	4.36
BARTONELLA_HENSELAE_id.fas.out:PTGG_LCV_C003035	51.20	45.08	6.12
BARTONELLA_HENSELAE_id.fas.out:RTCT_LCV_C003036	42.85	39.01	3.84
BARTONELLA_HENSELAE_id.fas.out:DGTC_LCV_C003037	37.39	33.49	3.90
BARTONELLA_HENSELAE_id.fas.out:TTGT_LCV_C003038	34.39	35.37	-0.98
BARTONELLA_HENSELAE_id.fas.out:PGGG_LCV_C003039	53.88	47.26	6.62
BARTONELLA_HENSELAE_id.fas.out:VGAC_LCV_C003040	42.46	37.44	5.03
BARTONELLA_HENSELAE_id.fas.out:FGAA_LCV_C003041	34.89	32.15	2.74
BARTONELLA_HENSELAE_id.fas.out:TCGT_LCV_C003042	37.41	37.20	0.21
BARTONELLA_HENSELAE_id.fas.out:SCGA_LCV_C003043	47.24	45.02	2.22
BARTONELLA_HENSELAE_id.fas.out:RACG_LCV_C003044	49.05	46.93	2.11
BARTONELLA_HENSELAE_id.fas.out:RCCG_LCV_C028125	46.42	41.86	4.56
BARTONELLA_HENSELAE_id.fas.out:GTCC_LCV_C028417	54.04	38.03	16.01
BARTONELLA_HENSELAE_id.fas.out:TOTAL:	1992.50	1852.36	140.14
BARTONELLA_QUINTANA_STR-_TOULOUSE_id.fas.out:AGGC_LCV_C003988	46.87	43.72	3.16
BARTONELLA_QUINTANA_STR-_TOULOUSE_id.fas.out:SGGA_LCV_C003989	54.05	49.26	4.78
BARTONELLA_QUINTANA_STR-_TOULOUSE_id.fas.out:HGTG_LCV_C003990	39.37	33.16	6.21
BARTONELLA_QUINTANA_STR-_TOULOUSE_id.fas.out:QTTG_LCV_C003991	54.01	51.81	2.20
BARTONELLA_QUINTANA_STR-_TOULOUSE_id.fas.out:LTAG_LCV_C003992	58.41	55.28	3.13
BARTONELLA_QUINTANA_STR-_TOULOUSE_id.fas.out:LGAG_LCV_C003993	67.44	64.17	3.27
BARTONELLA_QUINTANA_STR-_TOULOUSE_id.fas.out:DGTC_LCV_C003994	37.38	33.49	3.90
BARTONELLA_QUINTANA_STR-_TOULOUSE_id.fas.out:TTGT_LCV_C003995	34.38	35.37	-0.99
BARTONELLA_QUINTANA_STR-_TOULOUSE_id.fas.out:ETTC_LCV_C003996	54.83	52.60	2.23
BARTONELLA_QUINTANA_STR-_TOULOUSE_id.fas.out:NGTT_LCV_C003997	38.25	37.37	0.88
BARTONELLA_QUINTANA_STR-_TOULOUSE_id.fas.out:LTAA_LCV_C003998	63.33	59.31	4.02
BARTONELLA_QUINTANA_STR-_TOULOUSE_id.fas.out:KCTT_LCV_C003999	32.77	30.17	2.60
BARTONELLA_QUINTANA_STR-_TOULOUSE_id.fas.out:MCAT_LCV_C004000	36.55	34.85	1.70
BARTONELLA_QUINTANA_STR-_TOULOUSE_id.fas.out:LCAG_LCV_C004001	62.45	61.19	1.26
BARTONELLA_QUINTANA_STR-_TOULOUSE_id.fas.out:QCTG_LCV_C004002	51.85	46.96	4.90
BARTONELLA_QUINTANA_STR-_TOULOUSE_id.fas.out:GGCC_LCV_C004003	38.91	34.26	4.65
BARTONELLA_QUINTANA_STR-_TOULOUSE_id.fas.out:LCAA_LCV_C004004	54.38	52.16	2.22
BARTONELLA_QUINTANA_STR-_TOULOUSE_id.fas.out:TGGT_LCV_C004005	43.84	44.36	-0.52
BARTONELLA_QUINTANA_STR-_TOULOUSE_id.fas.out:IGAT_LCV_C004006	34.40	31.76	2.64
BARTONELLA_QUINTANA_STR-_TOULOUSE_id.fas.out:ATGC_LCV_C004007	38.71	35.70	3.01
BARTONELLA_QUINTANA_STR-_TOULOUSE_id.fas.out:XCAT_LCV_C004008	56.00	51.74	4.25
BARTONELLA_QUINTANA_STR-_TOULOUSE_id.fas.out:IGAT_LCV_C004009	34.40	31.76	2.64
BARTONELLA_QUINTANA_STR-_TOULOUSE_id.fas.out:ATGC_LCV_C004010	38.71	35.70	3.01
BARTONELLA_QUINTANA_STR-_TOULOUSE_id.fas.out:XCAT_LCV_C004011	56.00	51.74	4.25
BARTONELLA_QUINTANA_STR-_TOULOUSE_id.fas.out:SGCT_LCV_C004012	63.52	59.45	4.07
BARTONELLA_QUINTANA_STR-_TOULOUSE_id.fas.out:JCAT_LCV_C004013	40.43	36.08	4.35
BARTONELLA_QUINTANA_STR-_TOULOUSE_id.fas.out:CGCA_LCV_C004014	53.53	50.35	3.18
BARTONELLA_QUINTANA_STR-_TOULOUSE_id.fas.out:PTGG_LCV_C004015	51.16	45.08	6.09
BARTONELLA_QUINTANA_STR-_TOULOUSE_id.fas.out:RTCT_LCV_C004016	42.83	39.01	3.82
BARTONELLA_QUINTANA_STR-_TOULOUSE_id.fas.out:YGTA_LCV_C004017	52.83	49.40	3.43
BARTONELLA_QUINTANA_STR-_TOULOUSE_id.fas.out:GTCC_LCV_C004018	40.10	35.72	4.38
BARTONELLA_QUINTANA_STR-_TOULOUSE_id.fas.out:WCCA_LCV_C004019	35.01	33.54	1.47
BARTONELLA_QUINTANA_STR-_TOULOUSE_id.fas.out:KTTT_LCV_C004020	36.60	36.71	-0.11
BARTONELLA_QUINTANA_STR-_TOULOUSE_id.fas.out:VTAC_LCV_C004021	41.82	41.41	0.41
BARTONELLA_QUINTANA_STR-_TOULOUSE_id.fas.out:PGGG_LCV_C004022	54.60	47.71	6.89
BARTONELLA_QUINTANA_STR-_TOULOUSE_id.fas.out:VGAC_LCV_C004023	41.68	36.99	4.69
BARTONELLA_QUINTANA_STR-_TOULOUSE_id.fas.out:STGA_LCV_C004024	48.19	44.02	4.16
BARTONELLA_QUINTANA_STR-_TOULOUSE_id.fas.out:FGAA_LCV_C004025	34.88	32.15	2.73
BARTONELLA_QUINTANA_STR-_TOULOUSE_id.fas.out:TCGT_LCV_C004026	38.36	38.45	-0.08
BARTONELLA_QUINTANA_STR-_TOULOUSE_id.fas.out:SCGA_LCV_C004027	47.23	45.02	2.22
BARTONELLA_QUINTANA_STR-_TOULOUSE_id.fas.out:RACG_LCV_C004028	49.04	46.93	2.11
BARTONELLA_QUINTANA_STR-_TOULOUSE_id.fas.out:RCCG_LCV_C028146	46.83	42.23	4.60
BARTONELLA_QUINTANA_STR-_TOULOUSE_id.fas.out:TOTAL:	1945.94	1818.12	127.82
BARTONELLA_TRIBOCORUM_CIP_105476_id.fas.out:SGGA_LCV_C08002153	54.05	49.26	4.79
BARTONELLA_TRIBOCORUM_CIP_105476_id.fas.out:HGTG_LCV_C08002154	40.15	33.61	6.54
BARTONELLA_TRIBOCORUM_CIP_105476_id.fas.out:QTTG_LCV_C08002155	54.01	51.81	2.20
BARTONELLA_TRIBOCORUM_CIP_105476_id.fas.out:LTAG_LCV_C08002156	58.42	55.28	3.14
BARTONELLA_TRIBOCORUM_CIP_105476_id.fas.out:YGTA_LCV_C08002157	52.83	49.40	3.43
BARTONELLA_TRIBOCORUM_CIP_105476_id.fas.out:GTCC_LCV_C08002158	40.10	35.72	4.38
BARTONELLA_TRIBOCORUM_CIP_105476_id.fas.out:WCCA_LCV_C08002159	34.03	32.29	1.74
BARTONELLA_TRIBOCORUM_CIP_105476_id.fas.out:KTTT_LCV_C08002160	35.81	36.26	-0.45
BARTONELLA_TRIBOCORUM_CIP_105476_id.fas.out:VTAC_LCV_C08002161	40.29	40.02	0.28
BARTONELLA_TRIBOCORUM_CIP_105476_id.fas.out:STGA_LCV_C08002162	47.28	43.70	3.59
BARTONELLA_TRIBOCORUM_CIP_105476_id.fas.out:PGGG_LCV_C08002163	53.15	46.06	7.08
BARTONELLA_TRIBOCORUM_CIP_105476_id.fas.out:VGAC_LCV_C08002164	42.46	37.44	5.02
BARTONELLA_TRIBOCORUM_CIP_105476_id.fas.out:ETTC_LCV_C08002165	55.06	52.46	2.59
BARTONELLA_TRIBOCORUM_CIP_105476_id.fas.out:NGTT_LCV_C08002166	38.68	37.74	0.93
BARTONELLA_TRIBOCORUM_CIP_105476_id.fas.out:LTAA_LCV_C08002167	64.19	60.47	3.72
BARTONELLA_TRIBOCORUM_CIP_105476_id.fas.out:MCAT_LCV_C08002168	37.82	35.47	2.35
BARTONELLA_TRIBOCORUM_CIP_105476_id.fas.out:QCTG_LCV_C08002169	51.58	47.90	3.68
BARTONELLA_TRIBOCORUM_CIP_105476_id.fas.out:LCAG_LCV_C08002170	60.99	60.84	0.16
BARTONELLA_TRIBOCORUM_CIP_105476_id.fas.out:TGGT_LCV_C08002171	42.22	42.61	-0.38
BARTONELLA_TRIBOCORUM_CIP_105476_id.fas.out:GGCC_LCV_C08002172	38.90	34.26	4.64
BARTONELLA_TRIBOCORUM_CIP_105476_id.fas.out:LCAA_LCV_C08002173	54.38	52.16	2.22
BARTONELLA_TRIBOCORUM_CIP_105476_id.fas.out:IGAT_LCV_C08002174	33.97	31.38	2.59
BARTONELLA_TRIBOCORUM_CIP_105476_id.fas.out:ATGC_LCV_C08002175	38.71	35.70	3.00
BARTONELLA_TRIBOCORUM_CIP_105476_id.fas.out:XCAT_LCV_C08002176	55.99	51.74	4.25
BARTONELLA_TRIBOCORUM_CIP_105476_id.fas.out:SGCT_LCV_C08002177	63.52	59.45	4.08
BARTONELLA_TRIBOCORUM_CIP_105476_id.fas.out:IGAT_LCV_C08002178	33.97	31.38	2.59
BARTONELLA_TRIBOCORUM_CIP_105476_id.fas.out:ATGC_LCV_C08002179	38.71	35.70	3.00
BARTONELLA_TRIBOCORUM_CIP_105476_id.fas.out:XCAT_LCV_C08002180	55.99	51.74	4.25
BARTONELLA_TRIBOCORUM_CIP_105476_id.fas.out:JCAT_LCV_C08002181	40.43	36.08	4.36
BARTONELLA_TRIBOCORUM_CIP_105476_id.fas.out:KCTT_LCV_C08002182	33.73	31.42	2.32
BARTONELLA_TRIBOCORUM_CIP_105476_id.fas.out:CGCA_LCV_C08002183	53.62	50.35	3.27
BARTONELLA_TRIBOCORUM_CIP_105476_id.fas.out:PTGG_LCV_C08002184	51.49	45.51	5.98
BARTONELLA_TRIBOCORUM_CIP_105476_id.fas.out:RTCT_LCV_C08002185	41.80	37.91	3.89
BARTONELLA_TRIBOCORUM_CIP_105476_id.fas.out:LGAG_LCV_C08002186	63.25	63.18	0.06
BARTONELLA_TRIBOCORUM_CIP_105476_id.fas.out:DGTC_LCV_C08002187	36.75	34.20	2.55
BARTONELLA_TRIBOCORUM_CIP_105476_id.fas.out:TTGT_LCV_C08002188	34.38	35.37	-0.99
BARTONELLA_TRIBOCORUM_CIP_105476_id.fas.out:FGAA_LCV_C08002189	34.08	31.57	2.51
BARTONELLA_TRIBOCORUM_CIP_105476_id.fas.out:TCGT_LCV_C08002190	37.39	37.20	0.19
BARTONELLA_TRIBOCORUM_CIP_105476_id.fas.out:SCGA_LCV_C08002191	48.07	45.34	2.73
BARTONELLA_TRIBOCORUM_CIP_105476_id.fas.out:RACG_LCV_C08002192	49.04	46.93	2.10
BARTONELLA_TRIBOCORUM_CIP_105476_id.fas.out:AGGC_LCV_C08002193	47.30	44.09	3.21
BARTONELLA_TRIBOCORUM_CIP_105476_id.fas.out:RCCG_LCV_C08012551	46.83	42.23	4.60
BARTONELLA_TRIBOCORUM_CIP_105476_id.fas.out:TOTAL:	1935.43	1813.23	122.20
BEIJERINCKIA_INDICA_SUBSP-_INDICA_ATCC_9039_id.fas.out:GCCC_LCV_C08001572	43.34	40.48	2.86
BEIJERINCKIA_INDICA_SUBSP-_INDICA_ATCC_9039_id.fas.out:KCTT_LCV_C08001573	34.03	34.31	-0.29
BEIJERINCKIA_INDICA_SUBSP-_INDICA_ATCC_9039_id.fas.out:IGAT_LCV_C08001574	36.08	34.22	1.86
BEIJERINCKIA_INDICA_SUBSP-_INDICA_ATCC_9039_id.fas.out:ATGC_LCV_C08001575	40.20	37.97	2.23
BEIJERINCKIA_INDICA_SUBSP-_INDICA_ATCC_9039_id.fas.out:XCAT_LCV_C08001576	56.79	52.41	4.38
BEIJERINCKIA_INDICA_SUBSP-_INDICA_ATCC_9039_id.fas.out:ECTC_LCV_C08001577	65.78	62.14	3.64
BEIJERINCKIA_INDICA_SUBSP-_INDICA_ATCC_9039_id.fas.out:FGAA_LCV_C08001578	37.38	34.70	2.68
BEIJERINCKIA_INDICA_SUBSP-_INDICA_ATCC_9039_id.fas.out:WCCA_LCV_C08001579	46.80	40.93	5.87
BEIJERINCKIA_INDICA_SUBSP-_INDICA_ATCC_9039_id.fas.out:TCGT_LCV_C08001580	34.34	34.09	0.25
BEIJERINCKIA_INDICA_SUBSP-_INDICA_ATCC_9039_id.fas.out:LCAG_LCV_C08001581	61.22	61.30	-0.08
BEIJERINCKIA_INDICA_SUBSP-_INDICA_ATCC_9039_id.fas.out:VCAC_LCV_C08001582	43.45	40.01	3.45
BEIJERINCKIA_INDICA_SUBSP-_INDICA_ATCC_9039_id.fas.out:YGTA_LCV_C08001583	50.76	41.21	9.55
BEIJERINCKIA_INDICA_SUBSP-_INDICA_ATCC_9039_id.fas.out:GTCC_LCV_C08001584	39.89	35.15	4.74
BEIJERINCKIA_INDICA_SUBSP-_INDICA_ATCC_9039_id.fas.out:VCAC_LCV_C08001585	39.80	37.48	2.31
BEIJERINCKIA_INDICA_SUBSP-_INDICA_ATCC_9039_id.fas.out:SGCT_LCV_C08001586	57.16	54.33	2.84
BEIJERINCKIA_INDICA_SUBSP-_INDICA_ATCC_9039_id.fas.out:QTTG_LCV_C08001587	47.13	43.95	3.18
BEIJERINCKIA_INDICA_SUBSP-_INDICA_ATCC_9039_id.fas.out:NGTT_LCV_C08001588	39.47	41.17	-1.70
BEIJERINCKIA_INDICA_SUBSP-_INDICA_ATCC_9039_id.fas.out:TGGT_LCV_C08001589	41.07	41.57	-0.50
BEIJERINCKIA_INDICA_SUBSP-_INDICA_ATCC_9039_id.fas.out:ACGC_LCV_C08001590	43.79	42.24	1.55
BEIJERINCKIA_INDICA_SUBSP-_INDICA_ATCC_9039_id.fas.out:AGGC_LCV_C08001591	44.22	43.43	0.79
BEIJERINCKIA_INDICA_SUBSP-_INDICA_ATCC_9039_id.fas.out:RCCT_LCV_C08001592	49.69	50.84	-1.15
BEIJERINCKIA_INDICA_SUBSP-_INDICA_ATCC_9039_id.fas.out:RACG_LCV_C08001593	46.79	44.91	1.88
BEIJERINCKIA_INDICA_SUBSP-_INDICA_ATCC_9039_id.fas.out:JCAT_LCV_C08001594	40.85	37.65	3.20
BEIJERINCKIA_INDICA_SUBSP-_INDICA_ATCC_9039_id.fas.out:IGAT_LCV_C08001595	36.08	34.22	1.86
BEIJERINCKIA_INDICA_SUBSP-_INDICA_ATCC_9039_id.fas.out:ATGC_LCV_C08001596	40.20	37.97	2.23
BEIJERINCKIA_INDICA_SUBSP-_INDICA_ATCC_9039_id.fas.out:XCAT_LCV_C08001597	56.79	52.41	4.38
BEIJERINCKIA_INDICA_SUBSP-_INDICA_ATCC_9039_id.fas.out:PGGG_LCV_C08001598	56.79	49.13	7.66
BEIJERINCKIA_INDICA_SUBSP-_INDICA_ATCC_9039_id.fas.out:VGAC_LCV_C08001599	40.09	36.23	3.86
BEIJERINCKIA_INDICA_SUBSP-_INDICA_ATCC_9039_id.fas.out:RCCG_LCV_C08001600	48.15	45.36	2.79
BEIJERINCKIA_INDICA_SUBSP-_INDICA_ATCC_9039_id.fas.out:IGAT_LCV_C08001601	36.08	34.22	1.86
BEIJERINCKIA_INDICA_SUBSP-_INDICA_ATCC_9039_id.fas.out:ATGC_LCV_C08001602	40.20	37.97	2.23
BEIJERINCKIA_INDICA_SUBSP-_INDICA_ATCC_9039_id.fas.out:XCAT_LCV_C08001603	56.79	52.41	4.38
BEIJERINCKIA_INDICA_SUBSP-_INDICA_ATCC_9039_id.fas.out:GGCC_LCV_C08001604	39.77	35.81	3.96
BEIJERINCKIA_INDICA_SUBSP-_INDICA_ATCC_9039_id.fas.out:MCAT_LCV_C08001605	37.53	35.84	1.69
BEIJERINCKIA_INDICA_SUBSP-_INDICA_ATCC_9039_id.fas.out:PCGG_LCV_C08001606	55.19	48.72	6.47
BEIJERINCKIA_INDICA_SUBSP-_INDICA_ATCC_9039_id.fas.out:DGTC_LCV_C08001607	36.31	31.38	4.92
BEIJERINCKIA_INDICA_SUBSP-_INDICA_ATCC_9039_id.fas.out:STGA_LCV_C08001608	50.05	44.49	5.57
BEIJERINCKIA_INDICA_SUBSP-_INDICA_ATCC_9039_id.fas.out:LTAG_LCV_C08001609	53.73	53.98	-0.25
BEIJERINCKIA_INDICA_SUBSP-_INDICA_ATCC_9039_id.fas.out:VTAC_LCV_C08001610	39.47	37.03	2.43
BEIJERINCKIA_INDICA_SUBSP-_INDICA_ATCC_9039_id.fas.out:CGCA_LCV_C08001611	50.94	47.40	3.55
BEIJERINCKIA_INDICA_SUBSP-_INDICA_ATCC_9039_id.fas.out:LCAA_LCV_C08001612	49.31	51.89	-2.58
BEIJERINCKIA_INDICA_SUBSP-_INDICA_ATCC_9039_id.fas.out:QCTG_LCV_C08001613	47.59	47.76	-0.17
BEIJERINCKIA_INDICA_SUBSP-_INDICA_ATCC_9039_id.fas.out:TTGT_LCV_C08001614	33.29	33.31	-0.02
BEIJERINCKIA_INDICA_SUBSP-_INDICA_ATCC_9039_id.fas.out:KTTT_LCV_C08001615	37.24	32.17	5.08
BEIJERINCKIA_INDICA_SUBSP-_INDICA_ATCC_9039_id.fas.out:LGAG_LCV_C08001616	59.77	58.39	1.38
BEIJERINCKIA_INDICA_SUBSP-_INDICA_ATCC_9039_id.fas.out:ETTC_LCV_C08001617	62.17	51.09	11.08
BEIJERINCKIA_INDICA_SUBSP-_INDICA_ATCC_9039_id.fas.out:PTGG_LCV_C08001618	49.74	45.01	4.73
BEIJERINCKIA_INDICA_SUBSP-_INDICA_ATCC_9039_id.fas.out:RTCT_LCV_C08001619	40.29	38.61	1.68
BEIJERINCKIA_INDICA_SUBSP-_INDICA_ATCC_9039_id.fas.out:SGGA_LCV_C08001620	51.55	47.88	3.67
BEIJERINCKIA_INDICA_SUBSP-_INDICA_ATCC_9039_id.fas.out:HGTG_LCV_C08001621	45.43	32.56	12.87
BEIJERINCKIA_INDICA_SUBSP-_INDICA_ATCC_9039_id.fas.out:SCGA_LCV_C08001622	46.43	43.95	2.48
BEIJERINCKIA_INDICA_SUBSP-_INDICA_ATCC_9039_id.fas.out:TOTAL:	2337.01	2183.66	153.35
BRADYRHIZOBIUM_JAPONICUM_USDA_110_id.fas.out:ACGC_LCV_C003045	42.41	41.47	0.95
BRADYRHIZOBIUM_JAPONICUM_USDA_110_id.fas.out:LCAG_LCV_C003046	63.92	61.78	2.14
BRADYRHIZOBIUM_JAPONICUM_USDA_110_id.fas.out:GCCC_LCV_C003047	43.35	40.48	2.87
BRADYRHIZOBIUM_JAPONICUM_USDA_110_id.fas.out:FGAA_LCV_C003048	37.41	34.70	2.70
BRADYRHIZOBIUM_JAPONICUM_USDA_110_id.fas.out:IGAT_LCV_C003049	36.09	34.22	1.87
BRADYRHIZOBIUM_JAPONICUM_USDA_110_id.fas.out:ATGC_LCV_C003050	40.66	38.34	2.32
BRADYRHIZOBIUM_JAPONICUM_USDA_110_id.fas.out:PCGG_LCV_C003051	50.91	44.79	6.12
BRADYRHIZOBIUM_JAPONICUM_USDA_110_id.fas.out:QTTG_LCV_C003052	48.71	46.51	2.20
BRADYRHIZOBIUM_JAPONICUM_USDA_110_id.fas.out:QCTG_LCV_C003053	54.78	45.76	9.03
BRADYRHIZOBIUM_JAPONICUM_USDA_110_id.fas.out:PTGG_LCV_C003054	50.89	47.79	3.10
BRADYRHIZOBIUM_JAPONICUM_USDA_110_id.fas.out:CGCA_LCV_C003055	51.80	40.77	11.03
BRADYRHIZOBIUM_JAPONICUM_USDA_110_id.fas.out:NGTT_LCV_C003056	38.60	36.42	2.18
BRADYRHIZOBIUM_JAPONICUM_USDA_110_id.fas.out:KTTT_LCV_C003057	39.02	37.99	1.02
BRADYRHIZOBIUM_JAPONICUM_USDA_110_id.fas.out:SGCT_LCV_C003058	54.13	51.90	2.23
BRADYRHIZOBIUM_JAPONICUM_USDA_110_id.fas.out:TTGT_LCV_C003059	34.36	35.43	-1.07
BRADYRHIZOBIUM_JAPONICUM_USDA_110_id.fas.out:LTAA_LCV_C003060	52.81	52.07	0.73
BRADYRHIZOBIUM_JAPONICUM_USDA_110_id.fas.out:RACG_LCV_C003061	47.04	45.33	1.70
BRADYRHIZOBIUM_JAPONICUM_USDA_110_id.fas.out:XCAT_LCV_C003062	57.66	52.76	4.90
BRADYRHIZOBIUM_JAPONICUM_USDA_110_id.fas.out:VGAC_LCV_C003063	42.76	37.74	5.02
BRADYRHIZOBIUM_JAPONICUM_USDA_110_id.fas.out:HGTG_LCV_C003064	43.49	31.13	12.36
BRADYRHIZOBIUM_JAPONICUM_USDA_110_id.fas.out:ECTC_LCV_C003065	59.95	57.07	2.89
BRADYRHIZOBIUM_JAPONICUM_USDA_110_id.fas.out:MCAT_LCV_C003066	33.04	32.67	0.36
BRADYRHIZOBIUM_JAPONICUM_USDA_110_id.fas.out:KCTT_LCV_C003067	29.41	31.22	-1.81
BRADYRHIZOBIUM_JAPONICUM_USDA_110_id.fas.out:NGTT_LCV_C003068	25.81	27.96	-2.14
BRADYRHIZOBIUM_JAPONICUM_USDA_110_id.fas.out:YGTA_LCV_C003069	51.08	38.48	12.60
BRADYRHIZOBIUM_JAPONICUM_USDA_110_id.fas.out:GTCC_LCV_C003070	39.91	35.15	4.76
BRADYRHIZOBIUM_JAPONICUM_USDA_110_id.fas.out:WCCA_LCV_C003071	40.14	35.14	5.00
BRADYRHIZOBIUM_JAPONICUM_USDA_110_id.fas.out:RTCG_LCV_C003072	40.53	37.20	3.33
BRADYRHIZOBIUM_JAPONICUM_USDA_110_id.fas.out:LGAG_LCV_C003073	59.46	59.56	-0.09
BRADYRHIZOBIUM_JAPONICUM_USDA_110_id.fas.out:PGGG_LCV_C003074	57.80	51.21	6.59
BRADYRHIZOBIUM_JAPONICUM_USDA_110_id.fas.out:LTAG_LCV_C003075	55.01	55.44	-0.43
BRADYRHIZOBIUM_JAPONICUM_USDA_110_id.fas.out:VTAC_LCV_C003076	41.72	42.61	-0.88
BRADYRHIZOBIUM_JAPONICUM_USDA_110_id.fas.out:DGTC_LCV_C003077	34.79	31.26	3.53
BRADYRHIZOBIUM_JAPONICUM_USDA_110_id.fas.out:STGA_LCV_C003078	50.22	44.44	5.77
BRADYRHIZOBIUM_JAPONICUM_USDA_110_id.fas.out:RTCT_LCV_C003079	48.05	43.76	4.29
BRADYRHIZOBIUM_JAPONICUM_USDA_110_id.fas.out:ETTC_LCV_C003080	68.06	58.27	9.79
BRADYRHIZOBIUM_JAPONICUM_USDA_110_id.fas.out:JCAT_LCV_C003081	40.57	36.88	3.69
BRADYRHIZOBIUM_JAPONICUM_USDA_110_id.fas.out:VCAC_LCV_C003082	41.77	43.60	-1.84
BRADYRHIZOBIUM_JAPONICUM_USDA_110_id.fas.out:JCAT_LCV_C003083	40.57	36.88	3.69
BRADYRHIZOBIUM_JAPONICUM_USDA_110_id.fas.out:JCAT_LCV_C003084	40.57	36.88	3.69
BRADYRHIZOBIUM_JAPONICUM_USDA_110_id.fas.out:LCAA_LCV_C003085	54.54	54.29	0.25
BRADYRHIZOBIUM_JAPONICUM_USDA_110_id.fas.out:TGGT_LCV_C003086	42.20	42.90	-0.70
BRADYRHIZOBIUM_JAPONICUM_USDA_110_id.fas.out:RCCG_LCV_C003087	51.34	49.11	2.23
BRADYRHIZOBIUM_JAPONICUM_USDA_110_id.fas.out:AGGC_LCV_C003088	44.79	42.92	1.87
BRADYRHIZOBIUM_JAPONICUM_USDA_110_id.fas.out:GGCC_LCV_C003089	38.83	36.03	2.79
BRADYRHIZOBIUM_JAPONICUM_USDA_110_id.fas.out:TCGT_LCV_C003090	36.93	36.19	0.74
BRADYRHIZOBIUM_JAPONICUM_USDA_110_id.fas.out:SCGA_LCV_C003091	50.57	47.45	3.12
BRADYRHIZOBIUM_JAPONICUM_USDA_110_id.fas.out:SGGA_LCV_C003092	53.34	49.70	3.64
BRADYRHIZOBIUM_JAPONICUM_USDA_110_id.fas.out:RCCT_LCV_C003093	49.16	46.26	2.89
BRADYRHIZOBIUM_JAPONICUM_USDA_110_id.fas.out:TOTAL:	2250.95	2097.90	153.05
BRADYRHIZOBIUM_SP-_BTAI1_id.fas.out:AGGC_LCV_C004029	44.79	42.92	1.87
BRADYRHIZOBIUM_SP-_BTAI1_id.fas.out:LCAG_LCV_C004030	61.82	59.77	2.05
BRADYRHIZOBIUM_SP-_BTAI1_id.fas.out:ACGC_LCV_C004031	42.53	41.36	1.17
BRADYRHIZOBIUM_SP-_BTAI1_id.fas.out:GGCC_LCV_C004032	38.78	35.65	3.13
BRADYRHIZOBIUM_SP-_BTAI1_id.fas.out:SCGA_LCV_C004033	50.55	47.45	3.10
BRADYRHIZOBIUM_SP-_BTAI1_id.fas.out:SGGA_LCV_C004034	53.31	49.70	3.61
BRADYRHIZOBIUM_SP-_BTAI1_id.fas.out:GCCC_LCV_C004035	43.36	40.48	2.88
BRADYRHIZOBIUM_SP-_BTAI1_id.fas.out:FGAA_LCV_C004036	37.44	34.70	2.74
BRADYRHIZOBIUM_SP-_BTAI1_id.fas.out:IGAT_LCV_C004037	36.12	34.22	1.90
BRADYRHIZOBIUM_SP-_BTAI1_id.fas.out:ATGC_LCV_C004038	42.47	40.65	1.82
BRADYRHIZOBIUM_SP-_BTAI1_id.fas.out:XCAT_LCV_C004039	57.67	52.76	4.91
BRADYRHIZOBIUM_SP-_BTAI1_id.fas.out:VGAC_LCV_C004040	42.78	37.74	5.03
BRADYRHIZOBIUM_SP-_BTAI1_id.fas.out:MCAT_LCV_C004041	32.96	32.25	0.71
BRADYRHIZOBIUM_SP-_BTAI1_id.fas.out:PCGG_LCV_C004042	50.31	44.93	5.38
BRADYRHIZOBIUM_SP-_BTAI1_id.fas.out:QTTG_LCV_C004043	48.71	46.51	2.20
BRADYRHIZOBIUM_SP-_BTAI1_id.fas.out:IGAT_LCV_C004044	36.12	34.22	1.90
BRADYRHIZOBIUM_SP-_BTAI1_id.fas.out:ATGC_LCV_C004045	42.47	40.65	1.82
BRADYRHIZOBIUM_SP-_BTAI1_id.fas.out:ETTC_LCV_C004046	68.05	58.27	9.78
BRADYRHIZOBIUM_SP-_BTAI1_id.fas.out:PTGG_LCV_C004047	50.88	47.79	3.09
BRADYRHIZOBIUM_SP-_BTAI1_id.fas.out:STGA_LCV_C004048	50.21	44.44	5.77
BRADYRHIZOBIUM_SP-_BTAI1_id.fas.out:KTTT_LCV_C004049	38.96	37.99	0.97
BRADYRHIZOBIUM_SP-_BTAI1_id.fas.out:SGCT_LCV_C004050	56.24	53.36	2.88
BRADYRHIZOBIUM_SP-_BTAI1_id.fas.out:RTCG_LCV_C004051	42.11	39.84	2.27
BRADYRHIZOBIUM_SP-_BTAI1_id.fas.out:TTGT_LCV_C004052	34.37	35.43	-1.05
BRADYRHIZOBIUM_SP-_BTAI1_id.fas.out:LTAA_LCV_C004053	51.83	51.12	0.71
BRADYRHIZOBIUM_SP-_BTAI1_id.fas.out:JCAT_LCV_C004054	40.57	36.88	3.69
BRADYRHIZOBIUM_SP-_BTAI1_id.fas.out:VCAC_LCV_C004055	41.77	43.60	-1.83
BRADYRHIZOBIUM_SP-_BTAI1_id.fas.out:RCCG_LCV_C004056	46.54	43.42	3.12
BRADYRHIZOBIUM_SP-_BTAI1_id.fas.out:RCCT_LCV_C004057	46.79	43.83	2.96
BRADYRHIZOBIUM_SP-_BTAI1_id.fas.out:RACG_LCV_C004058	47.05	45.33	1.71
BRADYRHIZOBIUM_SP-_BTAI1_id.fas.out:HGTG_LCV_C004059	43.51	31.13	12.38
BRADYRHIZOBIUM_SP-_BTAI1_id.fas.out:ECTC_LCV_C004060	59.95	57.07	2.89
BRADYRHIZOBIUM_SP-_BTAI1_id.fas.out:KCTT_LCV_C004061	30.25	31.56	-1.31
BRADYRHIZOBIUM_SP-_BTAI1_id.fas.out:YGTA_LCV_C004062	51.06	38.48	12.58
BRADYRHIZOBIUM_SP-_BTAI1_id.fas.out:GTCC_LCV_C004063	39.93	35.15	4.78
BRADYRHIZOBIUM_SP-_BTAI1_id.fas.out:WCCA_LCV_C004064	44.77	39.23	5.54
BRADYRHIZOBIUM_SP-_BTAI1_id.fas.out:LGAG_LCV_C004065	59.37	59.56	-0.19
BRADYRHIZOBIUM_SP-_BTAI1_id.fas.out:PGGG_LCV_C004066	57.56	50.88	6.67
BRADYRHIZOBIUM_SP-_BTAI1_id.fas.out:LTAG_LCV_C004067	55.02	55.44	-0.42
BRADYRHIZOBIUM_SP-_BTAI1_id.fas.out:VTAC_LCV_C004068	41.78	39.93	1.84
BRADYRHIZOBIUM_SP-_BTAI1_id.fas.out:DGTC_LCV_C004069	34.79	31.26	3.53
BRADYRHIZOBIUM_SP-_BTAI1_id.fas.out:NGTT_LCV_C004070	40.13	37.81	2.32
BRADYRHIZOBIUM_SP-_BTAI1_id.fas.out:CGCA_LCV_C004071	54.42	44.45	9.97
BRADYRHIZOBIUM_SP-_BTAI1_id.fas.out:RTCT_LCV_C004072	48.04	43.76	4.28
BRADYRHIZOBIUM_SP-_BTAI1_id.fas.out:QCTG_LCV_C004073	54.80	45.76	9.04
BRADYRHIZOBIUM_SP-_BTAI1_id.fas.out:LCAA_LCV_C004074	54.55	54.29	0.26
BRADYRHIZOBIUM_SP-_BTAI1_id.fas.out:TGGT_LCV_C004075	43.09	42.57	0.52
BRADYRHIZOBIUM_SP-_BTAI1_id.fas.out:TCGT_LCV_C004076	36.00	35.89	0.11
BRADYRHIZOBIUM_SP-_BTAI1_id.fas.out:MCAT_LCV_W09104098	32.96	32.25	0.71
BRADYRHIZOBIUM_SP-_BTAI1_id.fas.out:PCGG_LCV_W09104099	50.31	44.93	5.38
BRADYRHIZOBIUM_SP-_BTAI1_id.fas.out:QTTG_LCV_W09104100	48.71	46.51	2.20
BRADYRHIZOBIUM_SP-_BTAI1_id.fas.out:GCCC_LCV_W09104101	43.36	40.48	2.88
BRADYRHIZOBIUM_SP-_BTAI1_id.fas.out:AGGC_LCV_W09104102	44.79	42.92	1.87
BRADYRHIZOBIUM_SP-_BTAI1_id.fas.out:LCAG_LCV_W09104103	61.82	59.77	2.05
BRADYRHIZOBIUM_SP-_BTAI1_id.fas.out:ACGC_LCV_W09104104	42.53	41.36	1.17
BRADYRHIZOBIUM_SP-_BTAI1_id.fas.out:GGCC_LCV_W09104105	38.78	35.65	3.13
BRADYRHIZOBIUM_SP-_BTAI1_id.fas.out:SCGA_LCV_W09104106	50.55	47.45	3.10
BRADYRHIZOBIUM_SP-_BTAI1_id.fas.out:SGGA_LCV_W09104107	53.31	49.70	3.61
BRADYRHIZOBIUM_SP-_BTAI1_id.fas.out:VCAC_LCV_W09104108	41.77	43.60	-1.83
BRADYRHIZOBIUM_SP-_BTAI1_id.fas.out:TCGT_LCV_W09104109	36.00	35.89	0.11
BRADYRHIZOBIUM_SP-_BTAI1_id.fas.out:KTTT_LCV_W09104110	38.96	37.99	0.97
BRADYRHIZOBIUM_SP-_BTAI1_id.fas.out:SGCT_LCV_W09104111	56.24	53.36	2.88
BRADYRHIZOBIUM_SP-_BTAI1_id.fas.out:PGGG_LCV_W09104112	57.56	50.88	6.67
BRADYRHIZOBIUM_SP-_BTAI1_id.fas.out:LTAG_LCV_W09104113	55.02	55.44	-0.42
BRADYRHIZOBIUM_SP-_BTAI1_id.fas.out:VTAC_LCV_W09104114	41.78	39.93	1.84
BRADYRHIZOBIUM_SP-_BTAI1_id.fas.out:DGTC_LCV_W09104115	34.79	31.26	3.53
BRADYRHIZOBIUM_SP-_BTAI1_id.fas.out:QCTG_LCV_W09104116	54.80	45.76	9.04
BRADYRHIZOBIUM_SP-_BTAI1_id.fas.out:KCTT_LCV_W09104117	30.25	31.56	-1.31
BRADYRHIZOBIUM_SP-_BTAI1_id.fas.out:ETTC_LCV_W09104118	68.05	58.27	9.78
BRADYRHIZOBIUM_SP-_BTAI1_id.fas.out:PTGG_LCV_W09104119	50.88	47.79	3.09
BRADYRHIZOBIUM_SP-_BTAI1_id.fas.out:STGA_LCV_W09104120	50.21	44.44	5.77
BRADYRHIZOBIUM_SP-_BTAI1_id.fas.out:NGTT_LCV_W09104121	40.13	37.81	2.32
BRADYRHIZOBIUM_SP-_BTAI1_id.fas.out:CGCA_LCV_W09104122	54.42	44.45	9.97
BRADYRHIZOBIUM_SP-_BTAI1_id.fas.out:RTCT_LCV_W09104123	48.04	43.76	4.28
BRADYRHIZOBIUM_SP-_BTAI1_id.fas.out:FGAA_LCV_W09104124	37.44	34.70	2.74
BRADYRHIZOBIUM_SP-_BTAI1_id.fas.out:LCAA_LCV_W09104125	54.55	54.29	0.26
BRADYRHIZOBIUM_SP-_BTAI1_id.fas.out:TGGT_LCV_W09104126	43.09	42.57	0.52
BRADYRHIZOBIUM_SP-_BTAI1_id.fas.out:RCCT_LCV_W09104127	46.79	43.83	2.96
BRADYRHIZOBIUM_SP-_BTAI1_id.fas.out:RCCG_LCV_W09104128	46.54	43.42	3.12
BRADYRHIZOBIUM_SP-_BTAI1_id.fas.out:VGAC_LCV_W09104129	42.78	37.74	5.03
BRADYRHIZOBIUM_SP-_BTAI1_id.fas.out:RTCG_LCV_W09104130	42.11	39.84	2.27
BRADYRHIZOBIUM_SP-_BTAI1_id.fas.out:LGAG_LCV_W09104131	59.37	59.56	-0.19
BRADYRHIZOBIUM_SP-_BTAI1_id.fas.out:JCAT_LCV_W09104132	40.57	36.88	3.69
BRADYRHIZOBIUM_SP-_BTAI1_id.fas.out:ECTC_LCV_W09104133	59.95	57.07	2.89
BRADYRHIZOBIUM_SP-_BTAI1_id.fas.out:WCCA_LCV_W09104134	44.77	39.23	5.54
BRADYRHIZOBIUM_SP-_BTAI1_id.fas.out:IGAT_LCV_W09104135	36.12	34.22	1.90
BRADYRHIZOBIUM_SP-_BTAI1_id.fas.out:ATGC_LCV_W09104136	42.47	40.65	1.82
BRADYRHIZOBIUM_SP-_BTAI1_id.fas.out:RACG_LCV_W09104137	47.05	45.33	1.71
BRADYRHIZOBIUM_SP-_BTAI1_id.fas.out:LTAA_LCV_W09104138	51.83	51.12	0.71
BRADYRHIZOBIUM_SP-_BTAI1_id.fas.out:HGTG_LCV_W09104139	43.51	31.13	12.38
BRADYRHIZOBIUM_SP-_BTAI1_id.fas.out:TTGT_LCV_W09104140	34.37	35.43	-1.05
BRADYRHIZOBIUM_SP-_BTAI1_id.fas.out:YGTA_LCV_W09104141	51.06	38.48	12.58
BRADYRHIZOBIUM_SP-_BTAI1_id.fas.out:GTCC_LCV_W09104142	39.93	35.15	4.78
BRADYRHIZOBIUM_SP-_BTAI1_id.fas.out:XCAT_LCV_W09104143	57.67	52.76	4.91
BRADYRHIZOBIUM_SP-_BTAI1_id.fas.out:TOTAL:	4374.55	4068.12	306.43
BRADYRHIZOBIUM_SP-_ORS278_id.fas.out:AGGC_LCV_C004077	44.77	42.92	1.86
BRADYRHIZOBIUM_SP-_ORS278_id.fas.out:ACGC_LCV_C004078	42.51	41.36	1.15
BRADYRHIZOBIUM_SP-_ORS278_id.fas.out:GGCC_LCV_C004079	38.74	35.65	3.09
BRADYRHIZOBIUM_SP-_ORS278_id.fas.out:SCGA_LCV_C004080	50.55	47.45	3.10
BRADYRHIZOBIUM_SP-_ORS278_id.fas.out:RCCT_LCV_C004081	46.76	43.83	2.93
BRADYRHIZOBIUM_SP-_ORS278_id.fas.out:RACG_LCV_C004082	47.04	45.33	1.70
BRADYRHIZOBIUM_SP-_ORS278_id.fas.out:HGTG_LCV_C004083	43.47	31.13	12.34
BRADYRHIZOBIUM_SP-_ORS278_id.fas.out:ECTC_LCV_C004084	59.96	57.07	2.89
BRADYRHIZOBIUM_SP-_ORS278_id.fas.out:PCGG_LCV_C004085	50.31	44.93	5.38
BRADYRHIZOBIUM_SP-_ORS278_id.fas.out:QTTG_LCV_C004086	48.71	46.51	2.20
BRADYRHIZOBIUM_SP-_ORS278_id.fas.out:YGTA_LCV_C004087	51.07	38.48	12.59
BRADYRHIZOBIUM_SP-_ORS278_id.fas.out:GTCC_LCV_C004088	39.91	35.15	4.77
BRADYRHIZOBIUM_SP-_ORS278_id.fas.out:WCCA_LCV_C004089	44.73	39.23	5.50
BRADYRHIZOBIUM_SP-_ORS278_id.fas.out:LGAG_LCV_C004090	59.36	59.56	-0.20
BRADYRHIZOBIUM_SP-_ORS278_id.fas.out:ETTC_LCV_C004091	68.06	58.27	9.79
BRADYRHIZOBIUM_SP-_ORS278_id.fas.out:PTGG_LCV_C004092	50.86	47.79	3.07
BRADYRHIZOBIUM_SP-_ORS278_id.fas.out:NGTT_LCV_C004093	40.12	37.81	2.31
BRADYRHIZOBIUM_SP-_ORS278_id.fas.out:RTCT_LCV_C004094	48.04	43.76	4.28
BRADYRHIZOBIUM_SP-_ORS278_id.fas.out:QCTG_LCV_C004095	54.78	45.76	9.02
BRADYRHIZOBIUM_SP-_ORS278_id.fas.out:JCAT_LCV_C004096	40.55	36.88	3.67
BRADYRHIZOBIUM_SP-_ORS278_id.fas.out:LCAA_LCV_C004097	54.54	54.29	0.25
BRADYRHIZOBIUM_SP-_ORS278_id.fas.out:TGGT_LCV_C004098	43.07	42.57	0.50
BRADYRHIZOBIUM_SP-_ORS278_id.fas.out:SGGA_LCV_C004099	53.32	49.70	3.62
BRADYRHIZOBIUM_SP-_ORS278_id.fas.out:GCCC_LCV_C004100	43.35	40.48	2.87
BRADYRHIZOBIUM_SP-_ORS278_id.fas.out:FGAA_LCV_C004101	37.40	34.70	2.70
BRADYRHIZOBIUM_SP-_ORS278_id.fas.out:IGAT_LCV_C004102	36.09	34.22	1.87
BRADYRHIZOBIUM_SP-_ORS278_id.fas.out:ATGC_LCV_C004103	42.47	40.65	1.82
BRADYRHIZOBIUM_SP-_ORS278_id.fas.out:XCAT_LCV_C004104	57.65	52.76	4.90
BRADYRHIZOBIUM_SP-_ORS278_id.fas.out:VGAC_LCV_C004105	42.76	37.74	5.01
BRADYRHIZOBIUM_SP-_ORS278_id.fas.out:MCAT_LCV_C004106	32.95	32.25	0.70
BRADYRHIZOBIUM_SP-_ORS278_id.fas.out:KCTT_LCV_C004107	30.24	31.56	-1.32
BRADYRHIZOBIUM_SP-_ORS278_id.fas.out:IGAT_LCV_C004108	36.09	34.22	1.87
BRADYRHIZOBIUM_SP-_ORS278_id.fas.out:ATGC_LCV_C004109	42.47	40.65	1.82
BRADYRHIZOBIUM_SP-_ORS278_id.fas.out:SGCT_LCV_C004110	56.24	53.36	2.89
BRADYRHIZOBIUM_SP-_ORS278_id.fas.out:PGGG_LCV_C004111	57.54	50.88	6.66
BRADYRHIZOBIUM_SP-_ORS278_id.fas.out:LTAG_LCV_C004112	55.01	55.44	-0.43
BRADYRHIZOBIUM_SP-_ORS278_id.fas.out:VTAC_LCV_C004113	45.00	38.88	6.12
BRADYRHIZOBIUM_SP-_ORS278_id.fas.out:DGTC_LCV_C004114	34.78	31.26	3.51
BRADYRHIZOBIUM_SP-_ORS278_id.fas.out:CGCA_LCV_C004115	54.40	44.45	9.96
BRADYRHIZOBIUM_SP-_ORS278_id.fas.out:STGA_LCV_C004116	50.21	44.44	5.76
BRADYRHIZOBIUM_SP-_ORS278_id.fas.out:KTTT_LCV_C004117	36.85	36.06	0.79
BRADYRHIZOBIUM_SP-_ORS278_id.fas.out:RTCG_LCV_C004118	42.10	39.84	2.26
BRADYRHIZOBIUM_SP-_ORS278_id.fas.out:TTGT_LCV_C004119	34.36	35.43	-1.06
BRADYRHIZOBIUM_SP-_ORS278_id.fas.out:LTAA_LCV_C004120	56.23	54.28	1.94
BRADYRHIZOBIUM_SP-_ORS278_id.fas.out:VCAC_LCV_C004121	41.75	43.60	-1.85
BRADYRHIZOBIUM_SP-_ORS278_id.fas.out:RCCG_LCV_C004122	51.32	49.11	2.21
BRADYRHIZOBIUM_SP-_ORS278_id.fas.out:TCGT_LCV_C004123	35.97	35.89	0.07
BRADYRHIZOBIUM_SP-_ORS278_id.fas.out:LCAG_LCV_C004124	61.80	59.77	2.04
BRADYRHIZOBIUM_SP-_ORS278_id.fas.out:TOTAL:	2236.26	2077.37	158.89
BREVUNDIMONAS_SP-_BAL3_id.fas.out:RACG_LCV_W08010808	49.17	48.12	1.05
BREVUNDIMONAS_SP-_BAL3_id.fas.out:RCCG_LCV_W08010809	47.93	43.79	4.13
BREVUNDIMONAS_SP-_BAL3_id.fas.out:VGAC_LCV_W08010810	44.82	40.27	4.55
BREVUNDIMONAS_SP-_BAL3_id.fas.out:LCAA_LCV_W08010811	54.06	52.71	1.34
BREVUNDIMONAS_SP-_BAL3_id.fas.out:IGAT_LCV_W08010812	43.10	38.89	4.22
BREVUNDIMONAS_SP-_BAL3_id.fas.out:ATGC_LCV_W08010813	36.26	33.12	3.14
BREVUNDIMONAS_SP-_BAL3_id.fas.out:XCAT_LCV_W08010814	57.66	51.79	5.87
BREVUNDIMONAS_SP-_BAL3_id.fas.out:TCGT_LCV_W08010815	41.52	40.16	1.36
BREVUNDIMONAS_SP-_BAL3_id.fas.out:LCAG_LCV_W08010816	61.28	60.19	1.08
BREVUNDIMONAS_SP-_BAL3_id.fas.out:ETTC_LCV_W08010817	68.90	52.61	16.29
BREVUNDIMONAS_SP-_BAL3_id.fas.out:LTAA_LCV_W08010818	55.86	53.70	2.16
BREVUNDIMONAS_SP-_BAL3_id.fas.out:KTTT_LCV_W08010819	41.12	37.98	3.15
BREVUNDIMONAS_SP-_BAL3_id.fas.out:SGCT_LCV_W08010820	57.91	54.32	3.59
BREVUNDIMONAS_SP-_BAL3_id.fas.out:LGAG_LCV_W08010821	63.30	63.18	0.12
BREVUNDIMONAS_SP-_BAL3_id.fas.out:SCGA_LCV_W08010822	54.74	48.86	5.88
BREVUNDIMONAS_SP-_BAL3_id.fas.out:FGAA_LCV_W08010823	33.92	33.37	0.55
BREVUNDIMONAS_SP-_BAL3_id.fas.out:HGTG_LCV_W08010824	45.32	34.65	10.67
BREVUNDIMONAS_SP-_BAL3_id.fas.out:TGGT_LCV_W08010825	34.66	33.42	1.24
BREVUNDIMONAS_SP-_BAL3_id.fas.out:TTGT_LCV_W08010826	33.07	33.06	0.02
BREVUNDIMONAS_SP-_BAL3_id.fas.out:WCCA_LCV_W08010827	40.22	32.02	8.21
BREVUNDIMONAS_SP-_BAL3_id.fas.out:PGGG_LCV_W08010828	55.99	49.25	6.74
BREVUNDIMONAS_SP-_BAL3_id.fas.out:STGA_LCV_W08010829	51.44	44.50	6.94
BREVUNDIMONAS_SP-_BAL3_id.fas.out:CGCA_LCV_W08010830	50.56	49.76	0.80
BREVUNDIMONAS_SP-_BAL3_id.fas.out:NGTT_LCV_W08010831	36.06	35.41	0.65
BREVUNDIMONAS_SP-_BAL3_id.fas.out:ETTC_LCV_W08010832	68.90	52.61	16.29
BREVUNDIMONAS_SP-_BAL3_id.fas.out:PTGG_LCV_W08010833	51.14	46.21	4.93
BREVUNDIMONAS_SP-_BAL3_id.fas.out:RTCT_LCV_W08010834	47.43	44.95	2.49
BREVUNDIMONAS_SP-_BAL3_id.fas.out:VCAC_LCV_W08010835	45.24	40.49	4.75
BREVUNDIMONAS_SP-_BAL3_id.fas.out:LTAG_LCV_W08010836	59.87	57.13	2.74
BREVUNDIMONAS_SP-_BAL3_id.fas.out:PCGG_LCV_W08010837	53.05	46.18	6.86
BREVUNDIMONAS_SP-_BAL3_id.fas.out:DGTC_LCV_W08010838	36.71	32.86	3.85
BREVUNDIMONAS_SP-_BAL3_id.fas.out:DGTC_LCV_W08010839	36.71	32.86	3.85
BREVUNDIMONAS_SP-_BAL3_id.fas.out:QTTG_LCV_W08010840	62.75	53.45	9.29
BREVUNDIMONAS_SP-_BAL3_id.fas.out:KCTT_LCV_W08010841	32.65	29.95	2.70
BREVUNDIMONAS_SP-_BAL3_id.fas.out:VTAC_LCV_W08010842	46.94	39.30	7.64
BREVUNDIMONAS_SP-_BAL3_id.fas.out:YGTA_LCV_W08010843	52.66	42.65	10.01
BREVUNDIMONAS_SP-_BAL3_id.fas.out:GTCC_LCV_W08010844	46.61	41.72	4.90
BREVUNDIMONAS_SP-_BAL3_id.fas.out:JCAT_LCV_W08010845	42.17	39.38	2.79
BREVUNDIMONAS_SP-_BAL3_id.fas.out:SGGA_LCV_W08010846	55.22	53.16	2.07
BREVUNDIMONAS_SP-_BAL3_id.fas.out:IGAT_LCV_W08010847	43.10	38.89	4.22
BREVUNDIMONAS_SP-_BAL3_id.fas.out:ATGC_LCV_W08010848	36.26	33.12	3.14
BREVUNDIMONAS_SP-_BAL3_id.fas.out:XCAT_LCV_W08010849	57.66	51.79	5.87
BREVUNDIMONAS_SP-_BAL3_id.fas.out:AGGC_LCV_W08010850	45.04	42.04	3.00
BREVUNDIMONAS_SP-_BAL3_id.fas.out:GCCC_LCV_W08010851	41.55	35.70	5.85
BREVUNDIMONAS_SP-_BAL3_id.fas.out:MCAT_LCV_W08010852	34.91	30.05	4.85
BREVUNDIMONAS_SP-_BAL3_id.fas.out:ACGC_LCV_W08010853	38.74	36.29	2.44
BREVUNDIMONAS_SP-_BAL3_id.fas.out:GGCC_LCV_W08010854	39.89	37.32	2.57
BREVUNDIMONAS_SP-_BAL3_id.fas.out:RCCT_LCV_W08012983	45.00	43.34	1.66
BREVUNDIMONAS_SP-_BAL3_id.fas.out:TOTAL:	2279.08	2066.57	212.51
BRUCELLA_ABORTUS_BIOVAR_1_STR-_9-941_id.fas.out:PCGG_LCV_C001387	55.11	48.72	6.39
BRUCELLA_ABORTUS_BIOVAR_1_STR-_9-941_id.fas.out:TGGT_LCV_C001388	42.20	42.61	-0.41
BRUCELLA_ABORTUS_BIOVAR_1_STR-_9-941_id.fas.out:QTTG_LCV_C001389	52.76	51.32	1.44
BRUCELLA_ABORTUS_BIOVAR_1_STR-_9-941_id.fas.out:PTGG_LCV_C001390	49.18	44.05	5.13
BRUCELLA_ABORTUS_BIOVAR_1_STR-_9-941_id.fas.out:RTCT_LCV_C001391	41.98	37.78	4.21
BRUCELLA_ABORTUS_BIOVAR_1_STR-_9-941_id.fas.out:DGTC_LCV_C001392	36.66	32.86	3.81
BRUCELLA_ABORTUS_BIOVAR_1_STR-_9-941_id.fas.out:LTAG_LCV_C001393	58.39	55.28	3.11
BRUCELLA_ABORTUS_BIOVAR_1_STR-_9-941_id.fas.out:RCCG_LCV_C001394	47.20	43.98	3.22
BRUCELLA_ABORTUS_BIOVAR_1_STR-_9-941_id.fas.out:LTAA_LCV_C001395	52.36	52.53	-0.17
BRUCELLA_ABORTUS_BIOVAR_1_STR-_9-941_id.fas.out:LGAG_LCV_C001396	63.54	63.56	-0.02
BRUCELLA_ABORTUS_BIOVAR_1_STR-_9-941_id.fas.out:LGAG_LCV_C001397	63.22	63.18	0.04
BRUCELLA_ABORTUS_BIOVAR_1_STR-_9-941_id.fas.out:ETTC_LCV_C001398	55.49	52.47	3.02
BRUCELLA_ABORTUS_BIOVAR_1_STR-_9-941_id.fas.out:KCTT_LCV_C001399	32.84	30.34	2.50
BRUCELLA_ABORTUS_BIOVAR_1_STR-_9-941_id.fas.out:MCAT_LCV_C001400	35.75	34.40	1.35
BRUCELLA_ABORTUS_BIOVAR_1_STR-_9-941_id.fas.out:QCTG_LCV_C001401	50.18	48.15	2.03
BRUCELLA_ABORTUS_BIOVAR_1_STR-_9-941_id.fas.out:ECTC_LCV_C001402	55.75	52.41	3.35
BRUCELLA_ABORTUS_BIOVAR_1_STR-_9-941_id.fas.out:SCGA_LCV_C001403	46.17	43.62	2.55
BRUCELLA_ABORTUS_BIOVAR_1_STR-_9-941_id.fas.out:LCAA_LCV_C001404	52.76	51.62	1.14
BRUCELLA_ABORTUS_BIOVAR_1_STR-_9-941_id.fas.out:RCCT_LCV_C001405	44.72	41.59	3.13
BRUCELLA_ABORTUS_BIOVAR_1_STR-_9-941_id.fas.out:ACGC_LCV_C001406	43.56	40.72	2.83
BRUCELLA_ABORTUS_BIOVAR_1_STR-_9-941_id.fas.out:IGAT_LCV_C001407	33.96	31.00	2.96
BRUCELLA_ABORTUS_BIOVAR_1_STR-_9-941_id.fas.out:ATGC_LCV_C001408	38.69	35.70	2.99
BRUCELLA_ABORTUS_BIOVAR_1_STR-_9-941_id.fas.out:XCAT_LCV_C001409	55.97	51.74	4.23
BRUCELLA_ABORTUS_BIOVAR_1_STR-_9-941_id.fas.out:IGAT_LCV_C001410	33.96	31.00	2.96
BRUCELLA_ABORTUS_BIOVAR_1_STR-_9-941_id.fas.out:ATGC_LCV_C001411	38.69	35.70	2.99
BRUCELLA_ABORTUS_BIOVAR_1_STR-_9-941_id.fas.out:XCAT_LCV_C001412	55.97	51.74	4.23
BRUCELLA_ABORTUS_BIOVAR_1_STR-_9-941_id.fas.out:HGTG_LCV_C001413	39.25	30.06	9.20
BRUCELLA_ABORTUS_BIOVAR_1_STR-_9-941_id.fas.out:JCAT_LCV_C001414	40.02	36.71	3.31
BRUCELLA_ABORTUS_BIOVAR_1_STR-_9-941_id.fas.out:YGTA_LCV_C001415	58.39	54.50	3.89
BRUCELLA_ABORTUS_BIOVAR_1_STR-_9-941_id.fas.out:GTCC_LCV_C001416	37.73	33.90	3.84
BRUCELLA_ABORTUS_BIOVAR_1_STR-_9-941_id.fas.out:WCCA_LCV_C001417	34.55	32.04	2.51
BRUCELLA_ABORTUS_BIOVAR_1_STR-_9-941_id.fas.out:GCCC_LCV_C001418	55.51	50.10	5.41
BRUCELLA_ABORTUS_BIOVAR_1_STR-_9-941_id.fas.out:VCAC_LCV_C001419	39.76	37.48	2.28
BRUCELLA_ABORTUS_BIOVAR_1_STR-_9-941_id.fas.out:TTGT_LCV_C001420	34.35	35.37	-1.02
BRUCELLA_ABORTUS_BIOVAR_1_STR-_9-941_id.fas.out:VTAC_LCV_C001421	41.37	41.04	0.33
BRUCELLA_ABORTUS_BIOVAR_1_STR-_9-941_id.fas.out:PGGG_LCV_C001422	53.22	47.54	5.68
BRUCELLA_ABORTUS_BIOVAR_1_STR-_9-941_id.fas.out:SGCT_LCV_C001423	60.09	54.21	5.88
BRUCELLA_ABORTUS_BIOVAR_1_STR-_9-941_id.fas.out:RACG_LCV_C001424	47.46	44.29	3.17
BRUCELLA_ABORTUS_BIOVAR_1_STR-_9-941_id.fas.out:FGAA_LCV_C001425	30.83	31.66	-0.83
BRUCELLA_ABORTUS_BIOVAR_1_STR-_9-941_id.fas.out:AGGC_LCV_C001426	45.19	42.84	2.35
BRUCELLA_ABORTUS_BIOVAR_1_STR-_9-941_id.fas.out:NGTT_LCV_C001427	38.66	37.74	0.92
BRUCELLA_ABORTUS_BIOVAR_1_STR-_9-941_id.fas.out:KTTT_LCV_C001428	37.24	37.32	-0.07
BRUCELLA_ABORTUS_BIOVAR_1_STR-_9-941_id.fas.out:STGA_LCV_C001429	49.22	44.41	4.81
BRUCELLA_ABORTUS_BIOVAR_1_STR-_9-941_id.fas.out:DGTC_LCV_C001430	36.66	32.86	3.81
BRUCELLA_ABORTUS_BIOVAR_1_STR-_9-941_id.fas.out:GGCC_LCV_C001431	39.74	35.81	3.94
BRUCELLA_ABORTUS_BIOVAR_1_STR-_9-941_id.fas.out:LCAG_LCV_C001432	61.66	58.83	2.83
BRUCELLA_ABORTUS_BIOVAR_1_STR-_9-941_id.fas.out:SGGA_LCV_C001433	54.04	49.26	4.78
BRUCELLA_ABORTUS_BIOVAR_1_STR-_9-941_id.fas.out:IGAT_LCV_C001434	33.96	31.00	2.96
BRUCELLA_ABORTUS_BIOVAR_1_STR-_9-941_id.fas.out:ATGC_LCV_C001435	38.69	35.70	2.99
BRUCELLA_ABORTUS_BIOVAR_1_STR-_9-941_id.fas.out:XCAT_LCV_C001436	55.97	51.74	4.23
BRUCELLA_ABORTUS_BIOVAR_1_STR-_9-941_id.fas.out:CGCA_LCV_C001437	50.88	47.40	3.48
BRUCELLA_ABORTUS_BIOVAR_1_STR-_9-941_id.fas.out:TCGT_LCV_C001438	41.25	40.04	1.20
BRUCELLA_ABORTUS_BIOVAR_1_STR-_9-941_id.fas.out:GGCC_LCV_C001439	41.35	35.75	5.60
BRUCELLA_ABORTUS_BIOVAR_1_STR-_9-941_id.fas.out:VGAC_LCV_C001440	42.43	37.44	4.99
BRUCELLA_ABORTUS_BIOVAR_1_STR-_9-941_id.fas.out:ETTC_LCV_C028079	57.16	52.60	4.56
BRUCELLA_ABORTUS_BIOVAR_1_STR-_9-941_id.fas.out:TOTAL:	2533.75	2367.73	166.01
BRUCELLA_ABORTUS_BV-_2_STR-_86.8.59_id.fas.out:SGCT_LCV_W09116611	60.10	54.21	5.89
BRUCELLA_ABORTUS_BV-_2_STR-_86.8.59_id.fas.out:LCAA_LCV_W09116612	52.77	51.62	1.15
BRUCELLA_ABORTUS_BV-_2_STR-_86.8.59_id.fas.out:ACGC_LCV_W09116613	43.57	40.72	2.85
BRUCELLA_ABORTUS_BV-_2_STR-_86.8.59_id.fas.out:RCCT_LCV_W09116614	44.73	41.59	3.14
BRUCELLA_ABORTUS_BV-_2_STR-_86.8.59_id.fas.out:AGGC_LCV_W09116615	45.22	42.84	2.38
BRUCELLA_ABORTUS_BV-_2_STR-_86.8.59_id.fas.out:PCGG_LCV_W09116616	55.12	48.72	6.40
BRUCELLA_ABORTUS_BV-_2_STR-_86.8.59_id.fas.out:TGGT_LCV_W09116617	42.21	42.61	-0.39
BRUCELLA_ABORTUS_BV-_2_STR-_86.8.59_id.fas.out:FGAA_LCV_W09116618	30.84	31.66	-0.82
BRUCELLA_ABORTUS_BV-_2_STR-_86.8.59_id.fas.out:RACG_LCV_W09116619	47.47	44.29	3.17
BRUCELLA_ABORTUS_BV-_2_STR-_86.8.59_id.fas.out:QTTG_LCV_W09116620	52.77	51.32	1.45
BRUCELLA_ABORTUS_BV-_2_STR-_86.8.59_id.fas.out:PTGG_LCV_W09116621	49.19	44.05	5.13
BRUCELLA_ABORTUS_BV-_2_STR-_86.8.59_id.fas.out:RTCT_LCV_W09116622	41.99	37.78	4.22
BRUCELLA_ABORTUS_BV-_2_STR-_86.8.59_id.fas.out:DGTC_LCV_W09116623	36.67	32.86	3.81
BRUCELLA_ABORTUS_BV-_2_STR-_86.8.59_id.fas.out:LTAG_LCV_W09116624	58.39	55.28	3.11
BRUCELLA_ABORTUS_BV-_2_STR-_86.8.59_id.fas.out:VTAC_LCV_W09116625	41.38	41.04	0.34
BRUCELLA_ABORTUS_BV-_2_STR-_86.8.59_id.fas.out:PGGG_LCV_W09116626	53.23	47.54	5.69
BRUCELLA_ABORTUS_BV-_2_STR-_86.8.59_id.fas.out:RCCG_LCV_W09116627	47.22	43.98	3.23
BRUCELLA_ABORTUS_BV-_2_STR-_86.8.59_id.fas.out:GCCC_LCV_W09116628	55.52	50.10	5.42
BRUCELLA_ABORTUS_BV-_2_STR-_86.8.59_id.fas.out:VCAC_LCV_W09116629	39.78	37.48	2.30
BRUCELLA_ABORTUS_BV-_2_STR-_86.8.59_id.fas.out:TTGT_LCV_W09116630	34.36	35.37	-1.01
BRUCELLA_ABORTUS_BV-_2_STR-_86.8.59_id.fas.out:LTAA_LCV_W09116631	52.36	52.53	-0.17
BRUCELLA_ABORTUS_BV-_2_STR-_86.8.59_id.fas.out:LGAG_LCV_W09116632	63.55	63.56	-0.01
BRUCELLA_ABORTUS_BV-_2_STR-_86.8.59_id.fas.out:LGAG_LCV_W09116633	63.23	63.18	0.04
BRUCELLA_ABORTUS_BV-_2_STR-_86.8.59_id.fas.out:WCCA_LCV_W09116634	34.56	32.04	2.52
BRUCELLA_ABORTUS_BV-_2_STR-_86.8.59_id.fas.out:ETTC_LCV_W09116635	55.50	52.47	3.03
BRUCELLA_ABORTUS_BV-_2_STR-_86.8.59_id.fas.out:YGTA_LCV_W09116636	58.40	54.50	3.90
BRUCELLA_ABORTUS_BV-_2_STR-_86.8.59_id.fas.out:GTCC_LCV_W09116637	37.74	33.90	3.85
BRUCELLA_ABORTUS_BV-_2_STR-_86.8.59_id.fas.out:KCTT_LCV_W09116638	32.85	30.34	2.51
BRUCELLA_ABORTUS_BV-_2_STR-_86.8.59_id.fas.out:JCAT_LCV_W09116639	40.03	36.71	3.32
BRUCELLA_ABORTUS_BV-_2_STR-_86.8.59_id.fas.out:MCAT_LCV_W09116640	35.76	34.40	1.35
BRUCELLA_ABORTUS_BV-_2_STR-_86.8.59_id.fas.out:QCTG_LCV_W09116641	50.19	48.15	2.04
BRUCELLA_ABORTUS_BV-_2_STR-_86.8.59_id.fas.out:HGTG_LCV_W09116642	39.27	30.06	9.21
BRUCELLA_ABORTUS_BV-_2_STR-_86.8.59_id.fas.out:IGAT_LCV_W09116643	33.98	31.00	2.98
BRUCELLA_ABORTUS_BV-_2_STR-_86.8.59_id.fas.out:ATGC_LCV_W09116644	38.71	35.70	3.01
BRUCELLA_ABORTUS_BV-_2_STR-_86.8.59_id.fas.out:XCAT_LCV_W09116645	56.00	51.74	4.26
BRUCELLA_ABORTUS_BV-_2_STR-_86.8.59_id.fas.out:ECTC_LCV_W09116646	55.76	52.41	3.35
BRUCELLA_ABORTUS_BV-_2_STR-_86.8.59_id.fas.out:SCGA_LCV_W09116647	46.18	43.62	2.56
BRUCELLA_ABORTUS_BV-_2_STR-_86.8.59_id.fas.out:VGAC_LCV_W09116648	42.44	37.44	5.01
BRUCELLA_ABORTUS_BV-_2_STR-_86.8.59_id.fas.out:GGCC_LCV_W09116649	41.36	35.75	5.60
BRUCELLA_ABORTUS_BV-_2_STR-_86.8.59_id.fas.out:TCGT_LCV_W09116650	41.26	40.04	1.22
BRUCELLA_ABORTUS_BV-_2_STR-_86.8.59_id.fas.out:NGTT_LCV_W09116651	38.68	37.74	0.94
BRUCELLA_ABORTUS_BV-_2_STR-_86.8.59_id.fas.out:KTTT_LCV_W09116652	37.25	37.32	-0.06
BRUCELLA_ABORTUS_BV-_2_STR-_86.8.59_id.fas.out:CGCA_LCV_W09116653	50.89	47.40	3.49
BRUCELLA_ABORTUS_BV-_2_STR-_86.8.59_id.fas.out:STGA_LCV_W09116654	49.23	44.41	4.82
BRUCELLA_ABORTUS_BV-_2_STR-_86.8.59_id.fas.out:DGTC_LCV_W09116655	36.67	32.86	3.81
BRUCELLA_ABORTUS_BV-_2_STR-_86.8.59_id.fas.out:GGCC_LCV_W09116656	39.75	35.81	3.94
BRUCELLA_ABORTUS_BV-_2_STR-_86.8.59_id.fas.out:LCAG_LCV_W09116657	61.67	58.83	2.84
BRUCELLA_ABORTUS_BV-_2_STR-_86.8.59_id.fas.out:SGGA_LCV_W09116658	54.05	49.26	4.79
BRUCELLA_ABORTUS_BV-_2_STR-_86.8.59_id.fas.out:ETTC_LCV_W09300369	57.17	52.60	4.56
BRUCELLA_ABORTUS_BV-_2_STR-_86.8.59_id.fas.out:TOTAL:	2277.01	2130.83	146.17
BRUCELLA_ABORTUS_BV-_3_STR-_TULYA_id.fas.out:RACG_LCV_W09116564	47.47	44.29	3.18
BRUCELLA_ABORTUS_BV-_3_STR-_TULYA_id.fas.out:QTTG_LCV_W09116565	52.77	51.32	1.45
BRUCELLA_ABORTUS_BV-_3_STR-_TULYA_id.fas.out:PTGG_LCV_W09116566	49.19	44.05	5.14
BRUCELLA_ABORTUS_BV-_3_STR-_TULYA_id.fas.out:RTCT_LCV_W09116567	42.00	37.78	4.22
BRUCELLA_ABORTUS_BV-_3_STR-_TULYA_id.fas.out:DGTC_LCV_W09116568	36.68	32.86	3.82
BRUCELLA_ABORTUS_BV-_3_STR-_TULYA_id.fas.out:VTAC_LCV_W09116569	41.38	41.04	0.34
BRUCELLA_ABORTUS_BV-_3_STR-_TULYA_id.fas.out:PGGG_LCV_W09116570	53.23	47.54	5.69
BRUCELLA_ABORTUS_BV-_3_STR-_TULYA_id.fas.out:LTAG_LCV_W09116571	58.40	55.28	3.11
BRUCELLA_ABORTUS_BV-_3_STR-_TULYA_id.fas.out:RCCG_LCV_W09116572	47.22	43.98	3.24
BRUCELLA_ABORTUS_BV-_3_STR-_TULYA_id.fas.out:GCCC_LCV_W09116573	55.53	50.10	5.43
BRUCELLA_ABORTUS_BV-_3_STR-_TULYA_id.fas.out:VCAC_LCV_W09116574	39.78	37.48	2.30
BRUCELLA_ABORTUS_BV-_3_STR-_TULYA_id.fas.out:TTGT_LCV_W09116575	34.36	35.37	-1.00
BRUCELLA_ABORTUS_BV-_3_STR-_TULYA_id.fas.out:LTAA_LCV_W09116576	52.36	52.53	-0.16
BRUCELLA_ABORTUS_BV-_3_STR-_TULYA_id.fas.out:LGAG_LCV_W09116577	63.55	63.56	-0.01
BRUCELLA_ABORTUS_BV-_3_STR-_TULYA_id.fas.out:SGCT_LCV_W09116578	60.10	54.21	5.89
BRUCELLA_ABORTUS_BV-_3_STR-_TULYA_id.fas.out:LGAG_LCV_W09116579	63.23	63.18	0.05
BRUCELLA_ABORTUS_BV-_3_STR-_TULYA_id.fas.out:WCCA_LCV_W09116580	34.57	32.04	2.52
BRUCELLA_ABORTUS_BV-_3_STR-_TULYA_id.fas.out:ETTC_LCV_W09116581	54.82	52.60	2.22
BRUCELLA_ABORTUS_BV-_3_STR-_TULYA_id.fas.out:KCTT_LCV_W09116582	32.85	30.34	2.52
BRUCELLA_ABORTUS_BV-_3_STR-_TULYA_id.fas.out:JCAT_LCV_W09116583	40.04	36.71	3.33
BRUCELLA_ABORTUS_BV-_3_STR-_TULYA_id.fas.out:YGTA_LCV_W09116584	58.40	54.50	3.91
BRUCELLA_ABORTUS_BV-_3_STR-_TULYA_id.fas.out:GTCC_LCV_W09116585	37.75	33.90	3.85
BRUCELLA_ABORTUS_BV-_3_STR-_TULYA_id.fas.out:MCAT_LCV_W09116586	35.76	34.40	1.36
BRUCELLA_ABORTUS_BV-_3_STR-_TULYA_id.fas.out:QCTG_LCV_W09116587	50.20	48.15	2.05
BRUCELLA_ABORTUS_BV-_3_STR-_TULYA_id.fas.out:HGTG_LCV_W09116588	39.27	30.06	9.21
BRUCELLA_ABORTUS_BV-_3_STR-_TULYA_id.fas.out:IGAT_LCV_W09116589	33.98	31.00	2.98
BRUCELLA_ABORTUS_BV-_3_STR-_TULYA_id.fas.out:ATGC_LCV_W09116590	38.72	35.70	3.01
BRUCELLA_ABORTUS_BV-_3_STR-_TULYA_id.fas.out:ECTC_LCV_W09116591	55.77	52.41	3.37
BRUCELLA_ABORTUS_BV-_3_STR-_TULYA_id.fas.out:SCGA_LCV_W09116592	46.18	43.62	2.56
BRUCELLA_ABORTUS_BV-_3_STR-_TULYA_id.fas.out:LCAA_LCV_W09116593	52.77	51.62	1.15
BRUCELLA_ABORTUS_BV-_3_STR-_TULYA_id.fas.out:ACGC_LCV_W09116594	43.58	40.72	2.85
BRUCELLA_ABORTUS_BV-_3_STR-_TULYA_id.fas.out:RCCT_LCV_W09116595	44.73	41.59	3.14
BRUCELLA_ABORTUS_BV-_3_STR-_TULYA_id.fas.out:AGGC_LCV_W09116596	45.22	42.84	2.38
BRUCELLA_ABORTUS_BV-_3_STR-_TULYA_id.fas.out:PCGG_LCV_W09116597	55.12	48.72	6.40
BRUCELLA_ABORTUS_BV-_3_STR-_TULYA_id.fas.out:TGGT_LCV_W09116598	42.21	42.61	-0.39
BRUCELLA_ABORTUS_BV-_3_STR-_TULYA_id.fas.out:FGAA_LCV_W09116599	30.84	31.66	-0.82
BRUCELLA_ABORTUS_BV-_3_STR-_TULYA_id.fas.out:VGAC_LCV_W09116600	42.45	37.44	5.01
BRUCELLA_ABORTUS_BV-_3_STR-_TULYA_id.fas.out:DGTC_LCV_W09116601	36.68	32.86	3.82
BRUCELLA_ABORTUS_BV-_3_STR-_TULYA_id.fas.out:CGCA_LCV_W09116602	50.90	47.40	3.50
BRUCELLA_ABORTUS_BV-_3_STR-_TULYA_id.fas.out:NGTT_LCV_W09116603	38.69	37.74	0.94
BRUCELLA_ABORTUS_BV-_3_STR-_TULYA_id.fas.out:KTTT_LCV_W09116604	37.26	37.32	-0.06
BRUCELLA_ABORTUS_BV-_3_STR-_TULYA_id.fas.out:STGA_LCV_W09116605	49.23	44.41	4.82
BRUCELLA_ABORTUS_BV-_3_STR-_TULYA_id.fas.out:TCGT_LCV_W09116606	41.26	40.04	1.22
BRUCELLA_ABORTUS_BV-_3_STR-_TULYA_id.fas.out:GGCC_LCV_W09116607	41.36	35.75	5.61
BRUCELLA_ABORTUS_BV-_3_STR-_TULYA_id.fas.out:GGCC_LCV_W09116608	39.75	35.81	3.94
BRUCELLA_ABORTUS_BV-_3_STR-_TULYA_id.fas.out:LCAG_LCV_W09116609	61.67	58.83	2.84
BRUCELLA_ABORTUS_BV-_3_STR-_TULYA_id.fas.out:SGGA_LCV_W09116610	54.06	49.26	4.80
BRUCELLA_ABORTUS_BV-_3_STR-_TULYA_id.fas.out:TOTAL:	2163.36	2026.62	136.74
BRUCELLA_ABORTUS_BV-_4_STR-_292_id.fas.out:RACG_LCV_W09116516	47.47	44.29	3.17
BRUCELLA_ABORTUS_BV-_4_STR-_292_id.fas.out:QTTG_LCV_W09116517	52.77	51.32	1.45
BRUCELLA_ABORTUS_BV-_4_STR-_292_id.fas.out:PTGG_LCV_W09116518	49.19	44.05	5.13
BRUCELLA_ABORTUS_BV-_4_STR-_292_id.fas.out:RTCT_LCV_W09116519	41.99	37.78	4.22
BRUCELLA_ABORTUS_BV-_4_STR-_292_id.fas.out:PGGG_LCV_W09116520	53.23	47.54	5.69
BRUCELLA_ABORTUS_BV-_4_STR-_292_id.fas.out:DGTC_LCV_W09116521	36.67	32.86	3.81
BRUCELLA_ABORTUS_BV-_4_STR-_292_id.fas.out:VTAC_LCV_W09116522	41.38	41.04	0.34
BRUCELLA_ABORTUS_BV-_4_STR-_292_id.fas.out:LTAG_LCV_W09116523	58.39	55.28	3.11
BRUCELLA_ABORTUS_BV-_4_STR-_292_id.fas.out:RCCG_LCV_W09116524	47.22	43.98	3.23
BRUCELLA_ABORTUS_BV-_4_STR-_292_id.fas.out:GCCC_LCV_W09116525	55.52	50.10	5.42
BRUCELLA_ABORTUS_BV-_4_STR-_292_id.fas.out:VCAC_LCV_W09116526	39.78	37.48	2.30
BRUCELLA_ABORTUS_BV-_4_STR-_292_id.fas.out:TTGT_LCV_W09116527	34.36	35.37	-1.01
BRUCELLA_ABORTUS_BV-_4_STR-_292_id.fas.out:LTAA_LCV_W09116528	52.36	52.53	-0.17
BRUCELLA_ABORTUS_BV-_4_STR-_292_id.fas.out:LGAG_LCV_W09116529	63.55	63.56	-0.01
BRUCELLA_ABORTUS_BV-_4_STR-_292_id.fas.out:SGCT_LCV_W09116530	60.10	54.21	5.89
BRUCELLA_ABORTUS_BV-_4_STR-_292_id.fas.out:LGAG_LCV_W09116531	63.23	63.18	0.04
BRUCELLA_ABORTUS_BV-_4_STR-_292_id.fas.out:WCCA_LCV_W09116532	34.56	32.04	2.52
BRUCELLA_ABORTUS_BV-_4_STR-_292_id.fas.out:ETTC_LCV_W09116533	55.50	52.47	3.03
BRUCELLA_ABORTUS_BV-_4_STR-_292_id.fas.out:KCTT_LCV_W09116534	32.85	30.34	2.51
BRUCELLA_ABORTUS_BV-_4_STR-_292_id.fas.out:MCAT_LCV_W09116535	35.76	34.40	1.35
BRUCELLA_ABORTUS_BV-_4_STR-_292_id.fas.out:QCTG_LCV_W09116536	50.19	48.15	2.04
BRUCELLA_ABORTUS_BV-_4_STR-_292_id.fas.out:HGTG_LCV_W09116537	39.27	30.06	9.21
BRUCELLA_ABORTUS_BV-_4_STR-_292_id.fas.out:JCAT_LCV_W09116538	40.03	36.71	3.32
BRUCELLA_ABORTUS_BV-_4_STR-_292_id.fas.out:YGTA_LCV_W09116539	58.40	54.50	3.90
BRUCELLA_ABORTUS_BV-_4_STR-_292_id.fas.out:GTCC_LCV_W09116540	37.74	33.90	3.85
BRUCELLA_ABORTUS_BV-_4_STR-_292_id.fas.out:IGAT_LCV_W09116541	33.98	31.00	2.98
BRUCELLA_ABORTUS_BV-_4_STR-_292_id.fas.out:ATGC_LCV_W09116542	38.71	35.70	3.01
BRUCELLA_ABORTUS_BV-_4_STR-_292_id.fas.out:XCAT_LCV_W09116543	56.00	51.74	4.26
BRUCELLA_ABORTUS_BV-_4_STR-_292_id.fas.out:ECTC_LCV_W09116544	55.76	52.41	3.35
BRUCELLA_ABORTUS_BV-_4_STR-_292_id.fas.out:SCGA_LCV_W09116545	46.18	43.62	2.56
BRUCELLA_ABORTUS_BV-_4_STR-_292_id.fas.out:LCAA_LCV_W09116546	52.77	51.62	1.15
BRUCELLA_ABORTUS_BV-_4_STR-_292_id.fas.out:ACGC_LCV_W09116547	43.57	40.72	2.85
BRUCELLA_ABORTUS_BV-_4_STR-_292_id.fas.out:RCCT_LCV_W09116548	44.73	41.59	3.14
BRUCELLA_ABORTUS_BV-_4_STR-_292_id.fas.out:AGGC_LCV_W09116549	45.22	42.84	2.38
BRUCELLA_ABORTUS_BV-_4_STR-_292_id.fas.out:PCGG_LCV_W09116550	55.12	48.72	6.40
BRUCELLA_ABORTUS_BV-_4_STR-_292_id.fas.out:TGGT_LCV_W09116551	42.21	42.61	-0.39
BRUCELLA_ABORTUS_BV-_4_STR-_292_id.fas.out:FGAA_LCV_W09116552	30.84	31.66	-0.82
BRUCELLA_ABORTUS_BV-_4_STR-_292_id.fas.out:VGAC_LCV_W09116553	42.44	37.44	5.01
BRUCELLA_ABORTUS_BV-_4_STR-_292_id.fas.out:GGCC_LCV_W09116554	41.36	35.75	5.60
BRUCELLA_ABORTUS_BV-_4_STR-_292_id.fas.out:TCGT_LCV_W09116555	41.26	40.04	1.22
BRUCELLA_ABORTUS_BV-_4_STR-_292_id.fas.out:NGTT_LCV_W09116556	38.68	37.74	0.94
BRUCELLA_ABORTUS_BV-_4_STR-_292_id.fas.out:CGCA_LCV_W09116557	50.89	47.40	3.49
BRUCELLA_ABORTUS_BV-_4_STR-_292_id.fas.out:KTTT_LCV_W09116558	37.25	37.32	-0.06
BRUCELLA_ABORTUS_BV-_4_STR-_292_id.fas.out:STGA_LCV_W09116559	49.23	44.41	4.82
BRUCELLA_ABORTUS_BV-_4_STR-_292_id.fas.out:DGTC_LCV_W09116560	36.67	32.86	3.81
BRUCELLA_ABORTUS_BV-_4_STR-_292_id.fas.out:GGCC_LCV_W09116561	39.75	35.81	3.94
BRUCELLA_ABORTUS_BV-_4_STR-_292_id.fas.out:LCAG_LCV_W09116562	61.67	58.83	2.84
BRUCELLA_ABORTUS_BV-_4_STR-_292_id.fas.out:SGGA_LCV_W09116563	54.05	49.26	4.79
BRUCELLA_ABORTUS_BV-_4_STR-_292_id.fas.out:ETTC_LCV_W09300367	57.17	52.60	4.56
BRUCELLA_ABORTUS_BV-_4_STR-_292_id.fas.out:TOTAL:	2277.01	2130.83	146.17
BRUCELLA_ABORTUS_BV-_6_STR-_870_id.fas.out:SGCT_LCV_W09116468	60.10	54.21	5.89
BRUCELLA_ABORTUS_BV-_6_STR-_870_id.fas.out:RACG_LCV_W09116469	47.47	44.29	3.17
BRUCELLA_ABORTUS_BV-_6_STR-_870_id.fas.out:QTTG_LCV_W09116470	52.77	51.32	1.45
BRUCELLA_ABORTUS_BV-_6_STR-_870_id.fas.out:PTGG_LCV_W09116471	49.19	44.05	5.13
BRUCELLA_ABORTUS_BV-_6_STR-_870_id.fas.out:RTCT_LCV_W09116472	41.99	37.78	4.22
BRUCELLA_ABORTUS_BV-_6_STR-_870_id.fas.out:DGTC_LCV_W09116473	36.67	32.86	3.82
BRUCELLA_ABORTUS_BV-_6_STR-_870_id.fas.out:LTAG_LCV_W09116474	58.39	55.28	3.11
BRUCELLA_ABORTUS_BV-_6_STR-_870_id.fas.out:VTAC_LCV_W09116475	41.38	41.04	0.34
BRUCELLA_ABORTUS_BV-_6_STR-_870_id.fas.out:PGGG_LCV_W09116476	53.23	47.54	5.69
BRUCELLA_ABORTUS_BV-_6_STR-_870_id.fas.out:RCCG_LCV_W09116477	47.22	43.98	3.23
BRUCELLA_ABORTUS_BV-_6_STR-_870_id.fas.out:GCCC_LCV_W09116478	56.30	50.55	5.75
BRUCELLA_ABORTUS_BV-_6_STR-_870_id.fas.out:VCAC_LCV_W09116479	39.78	37.48	2.30
BRUCELLA_ABORTUS_BV-_6_STR-_870_id.fas.out:TTGT_LCV_W09116480	34.36	35.37	-1.01
BRUCELLA_ABORTUS_BV-_6_STR-_870_id.fas.out:LTAA_LCV_W09116481	52.36	52.53	-0.16
BRUCELLA_ABORTUS_BV-_6_STR-_870_id.fas.out:LGAG_LCV_W09116482	63.55	63.56	-0.01
BRUCELLA_ABORTUS_BV-_6_STR-_870_id.fas.out:LGAG_LCV_W09116483	63.23	63.18	0.04
BRUCELLA_ABORTUS_BV-_6_STR-_870_id.fas.out:WCCA_LCV_W09116484	34.56	32.04	2.52
BRUCELLA_ABORTUS_BV-_6_STR-_870_id.fas.out:ETTC_LCV_W09116485	55.50	52.47	3.03
BRUCELLA_ABORTUS_BV-_6_STR-_870_id.fas.out:KCTT_LCV_W09116486	32.85	30.34	2.51
BRUCELLA_ABORTUS_BV-_6_STR-_870_id.fas.out:MCAT_LCV_W09116487	35.76	34.40	1.35
BRUCELLA_ABORTUS_BV-_6_STR-_870_id.fas.out:JCAT_LCV_W09116488	40.03	36.71	3.32
BRUCELLA_ABORTUS_BV-_6_STR-_870_id.fas.out:YGTA_LCV_W09116489	58.40	54.50	3.90
BRUCELLA_ABORTUS_BV-_6_STR-_870_id.fas.out:GTCC_LCV_W09116490	37.74	33.90	3.85
BRUCELLA_ABORTUS_BV-_6_STR-_870_id.fas.out:QCTG_LCV_W09116491	50.19	48.15	2.04
BRUCELLA_ABORTUS_BV-_6_STR-_870_id.fas.out:HGTG_LCV_W09116492	39.27	30.06	9.21
BRUCELLA_ABORTUS_BV-_6_STR-_870_id.fas.out:IGAT_LCV_W09116493	33.98	31.00	2.98
BRUCELLA_ABORTUS_BV-_6_STR-_870_id.fas.out:ATGC_LCV_W09116494	38.71	35.70	3.01
BRUCELLA_ABORTUS_BV-_6_STR-_870_id.fas.out:XCAT_LCV_W09116495	56.01	51.74	4.26
BRUCELLA_ABORTUS_BV-_6_STR-_870_id.fas.out:ECTC_LCV_W09116496	55.76	52.41	3.36
BRUCELLA_ABORTUS_BV-_6_STR-_870_id.fas.out:SCGA_LCV_W09116497	46.18	43.62	2.56
BRUCELLA_ABORTUS_BV-_6_STR-_870_id.fas.out:LCAA_LCV_W09116498	52.77	51.62	1.15
BRUCELLA_ABORTUS_BV-_6_STR-_870_id.fas.out:ACGC_LCV_W09116499	43.57	40.72	2.85
BRUCELLA_ABORTUS_BV-_6_STR-_870_id.fas.out:RCCT_LCV_W09116500	44.73	41.59	3.14
BRUCELLA_ABORTUS_BV-_6_STR-_870_id.fas.out:AGGC_LCV_W09116501	45.22	42.84	2.38
BRUCELLA_ABORTUS_BV-_6_STR-_870_id.fas.out:PCGG_LCV_W09116502	55.12	48.72	6.40
BRUCELLA_ABORTUS_BV-_6_STR-_870_id.fas.out:TGGT_LCV_W09116503	42.21	42.61	-0.39
BRUCELLA_ABORTUS_BV-_6_STR-_870_id.fas.out:FGAA_LCV_W09116504	30.84	31.66	-0.82
BRUCELLA_ABORTUS_BV-_6_STR-_870_id.fas.out:GGCC_LCV_W09116505	39.75	35.81	3.94
BRUCELLA_ABORTUS_BV-_6_STR-_870_id.fas.out:LCAG_LCV_W09116506	61.67	58.83	2.84
BRUCELLA_ABORTUS_BV-_6_STR-_870_id.fas.out:SGGA_LCV_W09116507	54.05	49.26	4.79
BRUCELLA_ABORTUS_BV-_6_STR-_870_id.fas.out:GGCC_LCV_W09116508	41.36	35.75	5.60
BRUCELLA_ABORTUS_BV-_6_STR-_870_id.fas.out:TCGT_LCV_W09116509	41.26	40.04	1.22
BRUCELLA_ABORTUS_BV-_6_STR-_870_id.fas.out:NGTT_LCV_W09116510	38.68	37.74	0.94
BRUCELLA_ABORTUS_BV-_6_STR-_870_id.fas.out:CGCA_LCV_W09116511	50.89	47.40	3.49
BRUCELLA_ABORTUS_BV-_6_STR-_870_id.fas.out:KTTT_LCV_W09116512	37.25	37.32	-0.06
BRUCELLA_ABORTUS_BV-_6_STR-_870_id.fas.out:STGA_LCV_W09116513	49.23	44.41	4.82
BRUCELLA_ABORTUS_BV-_6_STR-_870_id.fas.out:DGTC_LCV_W09116514	36.67	32.86	3.82
BRUCELLA_ABORTUS_BV-_6_STR-_870_id.fas.out:VGAC_LCV_W09116515	42.45	37.44	5.01
BRUCELLA_ABORTUS_BV-_6_STR-_870_id.fas.out:ETTC_LCV_W09300366	57.17	52.60	4.56
BRUCELLA_ABORTUS_BV-_6_STR-_870_id.fas.out:TOTAL:	2277.81	2131.28	146.53
BRUCELLA_ABORTUS_BV-_9_STR-_C68_id.fas.out:LCAG_LCV_W09120255	61.67	58.83	2.84
BRUCELLA_ABORTUS_BV-_9_STR-_C68_id.fas.out:SGGA_LCV_W09120256	54.05	49.26	4.79
BRUCELLA_ABORTUS_BV-_9_STR-_C68_id.fas.out:GGCC_LCV_W09120257	39.75	35.81	3.94
BRUCELLA_ABORTUS_BV-_9_STR-_C68_id.fas.out:GGCC_LCV_W09120258	41.36	35.75	5.60
BRUCELLA_ABORTUS_BV-_9_STR-_C68_id.fas.out:TCGT_LCV_W09120259	41.26	40.04	1.22
BRUCELLA_ABORTUS_BV-_9_STR-_C68_id.fas.out:NGTT_LCV_W09120260	38.68	37.74	0.94
BRUCELLA_ABORTUS_BV-_9_STR-_C68_id.fas.out:KTTT_LCV_W09120261	37.25	37.32	-0.06
BRUCELLA_ABORTUS_BV-_9_STR-_C68_id.fas.out:STGA_LCV_W09120262	49.23	44.41	4.82
BRUCELLA_ABORTUS_BV-_9_STR-_C68_id.fas.out:CGCA_LCV_W09120263	50.89	47.40	3.49
BRUCELLA_ABORTUS_BV-_9_STR-_C68_id.fas.out:DGTC_LCV_W09120264	36.67	32.86	3.82
BRUCELLA_ABORTUS_BV-_9_STR-_C68_id.fas.out:VGAC_LCV_W09120265	42.45	37.44	5.01
BRUCELLA_ABORTUS_BV-_9_STR-_C68_id.fas.out:SGCT_LCV_W09120266	60.10	54.21	5.89
BRUCELLA_ABORTUS_BV-_9_STR-_C68_id.fas.out:RACG_LCV_W09120267	47.47	44.29	3.17
BRUCELLA_ABORTUS_BV-_9_STR-_C68_id.fas.out:QTTG_LCV_W09120268	52.77	51.32	1.45
BRUCELLA_ABORTUS_BV-_9_STR-_C68_id.fas.out:PTGG_LCV_W09120269	49.19	44.05	5.13
BRUCELLA_ABORTUS_BV-_9_STR-_C68_id.fas.out:RTCT_LCV_W09120270	41.99	37.78	4.22
BRUCELLA_ABORTUS_BV-_9_STR-_C68_id.fas.out:PGGG_LCV_W09120271	53.23	47.54	5.69
BRUCELLA_ABORTUS_BV-_9_STR-_C68_id.fas.out:DGTC_LCV_W09120272	36.67	32.86	3.82
BRUCELLA_ABORTUS_BV-_9_STR-_C68_id.fas.out:LTAG_LCV_W09120273	58.39	55.28	3.11
BRUCELLA_ABORTUS_BV-_9_STR-_C68_id.fas.out:VTAC_LCV_W09120274	41.38	41.04	0.34
BRUCELLA_ABORTUS_BV-_9_STR-_C68_id.fas.out:RCCG_LCV_W09120275	47.22	43.98	3.23
BRUCELLA_ABORTUS_BV-_9_STR-_C68_id.fas.out:GCCC_LCV_W09120276	56.30	50.55	5.75
BRUCELLA_ABORTUS_BV-_9_STR-_C68_id.fas.out:VCAC_LCV_W09120277	39.78	37.48	2.30
BRUCELLA_ABORTUS_BV-_9_STR-_C68_id.fas.out:TTGT_LCV_W09120278	34.36	35.37	-1.01
BRUCELLA_ABORTUS_BV-_9_STR-_C68_id.fas.out:LTAA_LCV_W09120279	52.36	52.53	-0.16
BRUCELLA_ABORTUS_BV-_9_STR-_C68_id.fas.out:LGAG_LCV_W09120280	63.55	63.56	-0.01
BRUCELLA_ABORTUS_BV-_9_STR-_C68_id.fas.out:LGAG_LCV_W09120281	63.23	63.18	0.04
BRUCELLA_ABORTUS_BV-_9_STR-_C68_id.fas.out:WCCA_LCV_W09120282	34.56	32.04	2.52
BRUCELLA_ABORTUS_BV-_9_STR-_C68_id.fas.out:ETTC_LCV_W09120283	55.50	52.47	3.03
BRUCELLA_ABORTUS_BV-_9_STR-_C68_id.fas.out:KCTT_LCV_W09120284	32.85	30.34	2.51
BRUCELLA_ABORTUS_BV-_9_STR-_C68_id.fas.out:YGTA_LCV_W09120285	58.40	54.50	3.90
BRUCELLA_ABORTUS_BV-_9_STR-_C68_id.fas.out:GTCC_LCV_W09120286	37.74	33.90	3.85
BRUCELLA_ABORTUS_BV-_9_STR-_C68_id.fas.out:JCAT_LCV_W09120287	40.03	36.71	3.32
BRUCELLA_ABORTUS_BV-_9_STR-_C68_id.fas.out:MCAT_LCV_W09120288	35.76	34.40	1.35
BRUCELLA_ABORTUS_BV-_9_STR-_C68_id.fas.out:QCTG_LCV_W09120289	50.19	48.15	2.04
BRUCELLA_ABORTUS_BV-_9_STR-_C68_id.fas.out:HGTG_LCV_W09120290	39.27	30.06	9.21
BRUCELLA_ABORTUS_BV-_9_STR-_C68_id.fas.out:ECTC_LCV_W09120291	55.76	52.41	3.36
BRUCELLA_ABORTUS_BV-_9_STR-_C68_id.fas.out:SCGA_LCV_W09120292	46.18	43.62	2.56
BRUCELLA_ABORTUS_BV-_9_STR-_C68_id.fas.out:IGAT_LCV_W09120293	33.98	31.00	2.98
BRUCELLA_ABORTUS_BV-_9_STR-_C68_id.fas.out:ATGC_LCV_W09120294	38.71	35.70	3.01
BRUCELLA_ABORTUS_BV-_9_STR-_C68_id.fas.out:XCAT_LCV_W09120295	56.01	51.74	4.26
BRUCELLA_ABORTUS_BV-_9_STR-_C68_id.fas.out:LCAA_LCV_W09120296	52.77	51.62	1.15
BRUCELLA_ABORTUS_BV-_9_STR-_C68_id.fas.out:ACGC_LCV_W09120297	43.57	40.72	2.85
BRUCELLA_ABORTUS_BV-_9_STR-_C68_id.fas.out:RCCT_LCV_W09120298	44.73	41.59	3.14
BRUCELLA_ABORTUS_BV-_9_STR-_C68_id.fas.out:AGGC_LCV_W09120299	45.22	42.84	2.38
BRUCELLA_ABORTUS_BV-_9_STR-_C68_id.fas.out:PCGG_LCV_W09120300	55.12	48.72	6.40
BRUCELLA_ABORTUS_BV-_9_STR-_C68_id.fas.out:TGGT_LCV_W09120301	42.21	42.61	-0.39
BRUCELLA_ABORTUS_BV-_9_STR-_C68_id.fas.out:FGAA_LCV_W09120302	30.84	31.66	-0.82
BRUCELLA_ABORTUS_BV-_9_STR-_C68_id.fas.out:ETTC_LCV_W09300452	57.17	52.60	4.56
BRUCELLA_ABORTUS_BV-_9_STR-_C68_id.fas.out:TOTAL:	2277.81	2131.28	146.53
BRUCELLA_ABORTUS_S19_id.fas.out:PCGG_LCV_C08001034	55.11	48.72	6.39
BRUCELLA_ABORTUS_S19_id.fas.out:TGGT_LCV_C08001035	42.20	42.61	-0.41
BRUCELLA_ABORTUS_S19_id.fas.out:QTTG_LCV_C08001036	52.76	51.32	1.44
BRUCELLA_ABORTUS_S19_id.fas.out:PTGG_LCV_C08001037	49.18	44.05	5.13
BRUCELLA_ABORTUS_S19_id.fas.out:RTCT_LCV_C08001038	41.98	37.78	4.21
BRUCELLA_ABORTUS_S19_id.fas.out:DGTC_LCV_C08001039	36.66	32.86	3.81
BRUCELLA_ABORTUS_S19_id.fas.out:LTAG_LCV_C08001040	58.39	55.28	3.11
BRUCELLA_ABORTUS_S19_id.fas.out:RCCG_LCV_C08001041	47.20	43.98	3.22
BRUCELLA_ABORTUS_S19_id.fas.out:LTAA_LCV_C08001042	52.36	52.53	-0.17
BRUCELLA_ABORTUS_S19_id.fas.out:LGAG_LCV_C08001043	63.54	63.56	-0.02
BRUCELLA_ABORTUS_S19_id.fas.out:LGAG_LCV_C08001044	63.22	63.18	0.04
BRUCELLA_ABORTUS_S19_id.fas.out:ETTC_LCV_C08001045	55.49	52.47	3.02
BRUCELLA_ABORTUS_S19_id.fas.out:KCTT_LCV_C08001046	32.84	30.34	2.50
BRUCELLA_ABORTUS_S19_id.fas.out:MCAT_LCV_C08001047	35.75	34.40	1.35
BRUCELLA_ABORTUS_S19_id.fas.out:QCTG_LCV_C08001048	50.18	48.15	2.03
BRUCELLA_ABORTUS_S19_id.fas.out:ECTC_LCV_C08001049	55.75	52.41	3.35
BRUCELLA_ABORTUS_S19_id.fas.out:SCGA_LCV_C08001050	46.17	43.62	2.55
BRUCELLA_ABORTUS_S19_id.fas.out:LCAA_LCV_C08001051	52.76	51.62	1.14
BRUCELLA_ABORTUS_S19_id.fas.out:RCCT_LCV_C08001052	44.72	41.59	3.13
BRUCELLA_ABORTUS_S19_id.fas.out:ACGC_LCV_C08001053	43.56	40.72	2.83
BRUCELLA_ABORTUS_S19_id.fas.out:IGAT_LCV_C08001054	33.96	31.00	2.96
BRUCELLA_ABORTUS_S19_id.fas.out:ATGC_LCV_C08001055	38.69	35.70	2.99
BRUCELLA_ABORTUS_S19_id.fas.out:XCAT_LCV_C08001056	55.97	51.74	4.23
BRUCELLA_ABORTUS_S19_id.fas.out:IGAT_LCV_C08001057	33.96	31.00	2.96
BRUCELLA_ABORTUS_S19_id.fas.out:ATGC_LCV_C08001058	38.69	35.70	2.99
BRUCELLA_ABORTUS_S19_id.fas.out:XCAT_LCV_C08001059	55.97	51.74	4.23
BRUCELLA_ABORTUS_S19_id.fas.out:HGTG_LCV_C08001060	39.25	30.06	9.20
BRUCELLA_ABORTUS_S19_id.fas.out:JCAT_LCV_C08001061	40.02	36.71	3.31
BRUCELLA_ABORTUS_S19_id.fas.out:YGTA_LCV_C08001062	58.39	54.50	3.89
BRUCELLA_ABORTUS_S19_id.fas.out:GTCC_LCV_C08001063	37.73	33.90	3.84
BRUCELLA_ABORTUS_S19_id.fas.out:WCCA_LCV_C08001064	34.55	32.04	2.51
BRUCELLA_ABORTUS_S19_id.fas.out:GCCC_LCV_C08001065	55.51	50.10	5.41
BRUCELLA_ABORTUS_S19_id.fas.out:VCAC_LCV_C08001066	39.76	37.48	2.28
BRUCELLA_ABORTUS_S19_id.fas.out:TTGT_LCV_C08001067	34.35	35.37	-1.02
BRUCELLA_ABORTUS_S19_id.fas.out:VTAC_LCV_C08001068	41.37	41.04	0.33
BRUCELLA_ABORTUS_S19_id.fas.out:PGGG_LCV_C08001069	53.22	47.54	5.68
BRUCELLA_ABORTUS_S19_id.fas.out:SGCT_LCV_C08001070	60.09	54.21	5.88
BRUCELLA_ABORTUS_S19_id.fas.out:RACG_LCV_C08001071	47.46	44.29	3.17
BRUCELLA_ABORTUS_S19_id.fas.out:FGAA_LCV_C08001072	30.83	31.66	-0.83
BRUCELLA_ABORTUS_S19_id.fas.out:AGGC_LCV_C08001073	45.19	42.84	2.35
BRUCELLA_ABORTUS_S19_id.fas.out:NGTT_LCV_C08001074	38.66	37.74	0.92
BRUCELLA_ABORTUS_S19_id.fas.out:KTTT_LCV_C08001075	37.24	37.32	-0.07
BRUCELLA_ABORTUS_S19_id.fas.out:STGA_LCV_C08001076	49.22	44.41	4.81
BRUCELLA_ABORTUS_S19_id.fas.out:DGTC_LCV_C08001077	36.66	32.86	3.81
BRUCELLA_ABORTUS_S19_id.fas.out:GGCC_LCV_C08001078	39.74	35.81	3.94
BRUCELLA_ABORTUS_S19_id.fas.out:LCAG_LCV_C08001079	61.66	58.83	2.83
BRUCELLA_ABORTUS_S19_id.fas.out:SGGA_LCV_C08001080	54.04	49.26	4.78
BRUCELLA_ABORTUS_S19_id.fas.out:IGAT_LCV_C08001081	33.96	31.00	2.96
BRUCELLA_ABORTUS_S19_id.fas.out:ATGC_LCV_C08001082	38.69	35.70	2.99
BRUCELLA_ABORTUS_S19_id.fas.out:XCAT_LCV_C08001083	55.97	51.74	4.23
BRUCELLA_ABORTUS_S19_id.fas.out:CGCA_LCV_C08001084	50.88	47.40	3.48
BRUCELLA_ABORTUS_S19_id.fas.out:TCGT_LCV_C08001085	41.25	40.04	1.20
BRUCELLA_ABORTUS_S19_id.fas.out:GGCC_LCV_C08001086	41.35	35.75	5.60
BRUCELLA_ABORTUS_S19_id.fas.out:VGAC_LCV_C08001087	42.43	37.44	4.99
BRUCELLA_ABORTUS_S19_id.fas.out:ETTC_LCV_C08012535	57.16	52.60	4.56
BRUCELLA_ABORTUS_S19_id.fas.out:TOTAL:	2533.75	2367.73	166.01
BRUCELLA_ABORTUS_STR-_2308_A_id.fas.out:PCGG_LCV_W09133071	55.11	48.72	6.39
BRUCELLA_ABORTUS_STR-_2308_A_id.fas.out:TGGT_LCV_W09133072	42.20	42.61	-0.40
BRUCELLA_ABORTUS_STR-_2308_A_id.fas.out:QTTG_LCV_W09133073	52.76	51.32	1.44
BRUCELLA_ABORTUS_STR-_2308_A_id.fas.out:PTGG_LCV_W09133074	49.18	44.05	5.13
BRUCELLA_ABORTUS_STR-_2308_A_id.fas.out:RTCT_LCV_W09133075	41.99	37.78	4.21
BRUCELLA_ABORTUS_STR-_2308_A_id.fas.out:DGTC_LCV_W09133076	36.67	32.86	3.81
BRUCELLA_ABORTUS_STR-_2308_A_id.fas.out:LTAG_LCV_W09133077	58.39	55.28	3.11
BRUCELLA_ABORTUS_STR-_2308_A_id.fas.out:RCCG_LCV_W09133078	47.20	43.98	3.22
BRUCELLA_ABORTUS_STR-_2308_A_id.fas.out:LTAA_LCV_W09133079	52.36	52.53	-0.17
BRUCELLA_ABORTUS_STR-_2308_A_id.fas.out:LGAG_LCV_W09133080	63.54	63.56	-0.02
BRUCELLA_ABORTUS_STR-_2308_A_id.fas.out:GCCC_LCV_W09133081	55.51	50.10	5.41
BRUCELLA_ABORTUS_STR-_2308_A_id.fas.out:VCAC_LCV_W09133082	39.77	37.48	2.29
BRUCELLA_ABORTUS_STR-_2308_A_id.fas.out:TTGT_LCV_W09133083	34.35	35.37	-1.01
BRUCELLA_ABORTUS_STR-_2308_A_id.fas.out:VTAC_LCV_W09133084	41.37	41.04	0.34
BRUCELLA_ABORTUS_STR-_2308_A_id.fas.out:PGGG_LCV_W09133085	53.23	47.54	5.68
BRUCELLA_ABORTUS_STR-_2308_A_id.fas.out:SGCT_LCV_W09133086	60.10	54.21	5.89
BRUCELLA_ABORTUS_STR-_2308_A_id.fas.out:RACG_LCV_W09133087	47.46	44.29	3.17
BRUCELLA_ABORTUS_STR-_2308_A_id.fas.out:FGAA_LCV_W09133088	30.83	31.66	-0.83
BRUCELLA_ABORTUS_STR-_2308_A_id.fas.out:AGGC_LCV_W09133089	45.21	42.84	2.37
BRUCELLA_ABORTUS_STR-_2308_A_id.fas.out:LGAG_LCV_W09133090	63.22	63.18	0.04
BRUCELLA_ABORTUS_STR-_2308_A_id.fas.out:ETTC_LCV_W09133091	55.49	52.47	3.03
BRUCELLA_ABORTUS_STR-_2308_A_id.fas.out:KCTT_LCV_W09133092	32.84	30.34	2.51
BRUCELLA_ABORTUS_STR-_2308_A_id.fas.out:MCAT_LCV_W09133093	35.75	34.40	1.35
BRUCELLA_ABORTUS_STR-_2308_A_id.fas.out:QCTG_LCV_W09133094	50.18	48.15	2.03
BRUCELLA_ABORTUS_STR-_2308_A_id.fas.out:XCAT_LCV_W09133095	55.97	51.74	4.23
BRUCELLA_ABORTUS_STR-_2308_A_id.fas.out:HGTG_LCV_W09133096	39.26	30.06	9.20
BRUCELLA_ABORTUS_STR-_2308_A_id.fas.out:JCAT_LCV_W09133097	40.03	36.71	3.32
BRUCELLA_ABORTUS_STR-_2308_A_id.fas.out:YGTA_LCV_W09133098	58.39	54.50	3.89
BRUCELLA_ABORTUS_STR-_2308_A_id.fas.out:GTCC_LCV_W09133099	37.73	33.90	3.84
BRUCELLA_ABORTUS_STR-_2308_A_id.fas.out:WCCA_LCV_W09133100	34.55	32.04	2.51
BRUCELLA_ABORTUS_STR-_2308_A_id.fas.out:ECTC_LCV_W09133101	55.76	52.41	3.35
BRUCELLA_ABORTUS_STR-_2308_A_id.fas.out:IGAT_LCV_W09133102	33.97	31.00	2.97
BRUCELLA_ABORTUS_STR-_2308_A_id.fas.out:ATGC_LCV_W09133103	38.71	35.70	3.01
BRUCELLA_ABORTUS_STR-_2308_A_id.fas.out:SCGA_LCV_W09133104	46.17	43.62	2.55
BRUCELLA_ABORTUS_STR-_2308_A_id.fas.out:XCAT_LCV_W09133105	55.97	51.74	4.23
BRUCELLA_ABORTUS_STR-_2308_A_id.fas.out:LCAA_LCV_W09133106	52.77	51.62	1.15
BRUCELLA_ABORTUS_STR-_2308_A_id.fas.out:RCCT_LCV_W09133107	44.72	41.59	3.13
BRUCELLA_ABORTUS_STR-_2308_A_id.fas.out:ACGC_LCV_W09133108	43.57	40.72	2.84
BRUCELLA_ABORTUS_STR-_2308_A_id.fas.out:NGTT_LCV_W09133109	38.67	37.74	0.93
BRUCELLA_ABORTUS_STR-_2308_A_id.fas.out:KTTT_LCV_W09133110	37.25	37.32	-0.07
BRUCELLA_ABORTUS_STR-_2308_A_id.fas.out:STGA_LCV_W09133111	49.22	44.41	4.81
BRUCELLA_ABORTUS_STR-_2308_A_id.fas.out:DGTC_LCV_W09133112	36.67	32.86	3.81
BRUCELLA_ABORTUS_STR-_2308_A_id.fas.out:GGCC_LCV_W09133113	39.75	35.81	3.94
BRUCELLA_ABORTUS_STR-_2308_A_id.fas.out:LCAG_LCV_W09133114	61.66	58.83	2.83
BRUCELLA_ABORTUS_STR-_2308_A_id.fas.out:SGGA_LCV_W09133115	54.05	49.26	4.79
BRUCELLA_ABORTUS_STR-_2308_A_id.fas.out:XCAT_LCV_W09133116	55.97	51.74	4.23
BRUCELLA_ABORTUS_STR-_2308_A_id.fas.out:CGCA_LCV_W09133117	50.89	47.40	3.49
BRUCELLA_ABORTUS_STR-_2308_A_id.fas.out:TCGT_LCV_W09133118	41.25	40.04	1.21
BRUCELLA_ABORTUS_STR-_2308_A_id.fas.out:GGCC_LCV_W09133119	41.35	35.75	5.60
BRUCELLA_ABORTUS_STR-_2308_A_id.fas.out:VGAC_LCV_W09133120	42.43	37.44	5.00
BRUCELLA_ABORTUS_STR-_2308_A_id.fas.out:ETTC_LCV_W09300693	57.16	52.60	4.56
BRUCELLA_ABORTUS_STR-_2308_A_id.fas.out:TOTAL:	2388.65	2234.32	154.33
BRUCELLA_CANIS_ATCC_23365_id.fas.out:PCGG_LCV_C08001243	55.10	48.72	6.39
BRUCELLA_CANIS_ATCC_23365_id.fas.out:TGGT_LCV_C08001244	42.19	42.61	-0.41
BRUCELLA_CANIS_ATCC_23365_id.fas.out:QTTG_LCV_C08001245	52.76	51.32	1.44
BRUCELLA_CANIS_ATCC_23365_id.fas.out:PTGG_LCV_C08001246	49.18	44.05	5.12
BRUCELLA_CANIS_ATCC_23365_id.fas.out:RTCT_LCV_C08001247	41.98	37.78	4.21
BRUCELLA_CANIS_ATCC_23365_id.fas.out:DGTC_LCV_C08001248	36.66	32.86	3.81
BRUCELLA_CANIS_ATCC_23365_id.fas.out:LTAG_LCV_C08001249	58.39	55.28	3.11
BRUCELLA_CANIS_ATCC_23365_id.fas.out:RCCG_LCV_C08001250	47.19	43.98	3.21
BRUCELLA_CANIS_ATCC_23365_id.fas.out:LTAA_LCV_C08001251	52.36	52.53	-0.17
BRUCELLA_CANIS_ATCC_23365_id.fas.out:LGAG_LCV_C08001252	63.22	63.18	0.03
BRUCELLA_CANIS_ATCC_23365_id.fas.out:LGAG_LCV_C08001253	63.22	63.18	0.03
BRUCELLA_CANIS_ATCC_23365_id.fas.out:ETTC_LCV_C08001254	54.80	52.60	2.20
BRUCELLA_CANIS_ATCC_23365_id.fas.out:ETTC_LCV_C08001255	54.80	52.60	2.20
BRUCELLA_CANIS_ATCC_23365_id.fas.out:KCTT_LCV_C08001256	32.84	30.34	2.50
BRUCELLA_CANIS_ATCC_23365_id.fas.out:MCAT_LCV_C08001257	35.75	34.40	1.35
BRUCELLA_CANIS_ATCC_23365_id.fas.out:QCTG_LCV_C08001258	50.18	48.15	2.03
BRUCELLA_CANIS_ATCC_23365_id.fas.out:ECTC_LCV_C08001259	55.75	52.41	3.35
BRUCELLA_CANIS_ATCC_23365_id.fas.out:SCGA_LCV_C08001260	46.17	43.62	2.55
BRUCELLA_CANIS_ATCC_23365_id.fas.out:LCAA_LCV_C08001261	52.76	51.62	1.14
BRUCELLA_CANIS_ATCC_23365_id.fas.out:RCCT_LCV_C08001262	44.72	41.59	3.12
BRUCELLA_CANIS_ATCC_23365_id.fas.out:ACGC_LCV_C08001263	43.34	40.73	2.61
BRUCELLA_CANIS_ATCC_23365_id.fas.out:IGAT_LCV_C08001264	33.96	31.00	2.96
BRUCELLA_CANIS_ATCC_23365_id.fas.out:ATGC_LCV_C08001265	38.69	35.70	2.99
BRUCELLA_CANIS_ATCC_23365_id.fas.out:XCAT_LCV_C08001266	55.97	51.74	4.22
BRUCELLA_CANIS_ATCC_23365_id.fas.out:IGAT_LCV_C08001267	33.96	31.00	2.96
BRUCELLA_CANIS_ATCC_23365_id.fas.out:ATGC_LCV_C08001268	38.69	35.70	2.99
BRUCELLA_CANIS_ATCC_23365_id.fas.out:XCAT_LCV_C08001269	55.97	51.74	4.22
BRUCELLA_CANIS_ATCC_23365_id.fas.out:HGTG_LCV_C08001270	39.25	30.06	9.20
BRUCELLA_CANIS_ATCC_23365_id.fas.out:JCAT_LCV_C08001271	40.02	36.71	3.31
BRUCELLA_CANIS_ATCC_23365_id.fas.out:YGTA_LCV_C08001272	58.39	54.50	3.89
BRUCELLA_CANIS_ATCC_23365_id.fas.out:GTCC_LCV_C08001273	37.73	33.90	3.84
BRUCELLA_CANIS_ATCC_23365_id.fas.out:WCCA_LCV_C08001274	34.55	32.04	2.51
BRUCELLA_CANIS_ATCC_23365_id.fas.out:GCCC_LCV_C08001275	55.51	50.10	5.41
BRUCELLA_CANIS_ATCC_23365_id.fas.out:VCAC_LCV_C08001276	39.76	37.48	2.28
BRUCELLA_CANIS_ATCC_23365_id.fas.out:TTGT_LCV_C08001277	34.35	35.37	-1.02
BRUCELLA_CANIS_ATCC_23365_id.fas.out:VTAC_LCV_C08001278	41.37	41.04	0.33
BRUCELLA_CANIS_ATCC_23365_id.fas.out:PGGG_LCV_C08001279	53.22	47.54	5.68
BRUCELLA_CANIS_ATCC_23365_id.fas.out:SGCT_LCV_C08001280	60.09	54.21	5.88
BRUCELLA_CANIS_ATCC_23365_id.fas.out:RACG_LCV_C08001281	47.46	44.29	3.16
BRUCELLA_CANIS_ATCC_23365_id.fas.out:FGAA_LCV_C08001282	30.83	31.66	-0.83
BRUCELLA_CANIS_ATCC_23365_id.fas.out:AGGC_LCV_C08001283	45.19	42.84	2.35
BRUCELLA_CANIS_ATCC_23365_id.fas.out:CGCA_LCV_C08001284	50.88	47.40	3.48
BRUCELLA_CANIS_ATCC_23365_id.fas.out:TCGT_LCV_C08001285	41.25	40.04	1.20
BRUCELLA_CANIS_ATCC_23365_id.fas.out:GGCC_LCV_C08001286	39.74	35.81	3.94
BRUCELLA_CANIS_ATCC_23365_id.fas.out:GGCC_LCV_C08001287	39.74	35.81	3.94
BRUCELLA_CANIS_ATCC_23365_id.fas.out:LCAG_LCV_C08001288	61.66	58.83	2.83
BRUCELLA_CANIS_ATCC_23365_id.fas.out:SGGA_LCV_C08001289	54.04	49.26	4.78
BRUCELLA_CANIS_ATCC_23365_id.fas.out:IGAT_LCV_C08001290	33.96	31.00	2.96
BRUCELLA_CANIS_ATCC_23365_id.fas.out:ATGC_LCV_C08001291	38.69	35.70	2.99
BRUCELLA_CANIS_ATCC_23365_id.fas.out:XCAT_LCV_C08001292	55.97	51.74	4.22
BRUCELLA_CANIS_ATCC_23365_id.fas.out:NGTT_LCV_C08001293	38.66	37.74	0.92
BRUCELLA_CANIS_ATCC_23365_id.fas.out:KTTT_LCV_C08001294	37.24	37.32	-0.07
BRUCELLA_CANIS_ATCC_23365_id.fas.out:STGA_LCV_C08001295	49.22	44.41	4.81
BRUCELLA_CANIS_ATCC_23365_id.fas.out:DGTC_LCV_C08001296	36.66	32.86	3.81
BRUCELLA_CANIS_ATCC_23365_id.fas.out:VGAC_LCV_C08001297	42.43	37.44	4.99
BRUCELLA_CANIS_ATCC_23365_id.fas.out:TOTAL:	2528.49	2367.55	160.95
BRUCELLA_CETI_B1.94_id.fas.out:VGAC_LCV_W09120207	42.44	37.44	5.00
BRUCELLA_CETI_B1.94_id.fas.out:DGTC_LCV_W09120208	36.67	32.86	3.82
BRUCELLA_CETI_B1.94_id.fas.out:STGA_LCV_W09120209	49.23	44.41	4.82
BRUCELLA_CETI_B1.94_id.fas.out:CGCA_LCV_W09120210	50.89	47.40	3.50
BRUCELLA_CETI_B1.94_id.fas.out:NGTT_LCV_W09120211	38.68	37.74	0.94
BRUCELLA_CETI_B1.94_id.fas.out:KTTT_LCV_W09120212	37.25	37.32	-0.06
BRUCELLA_CETI_B1.94_id.fas.out:TCGT_LCV_W09120213	41.26	40.04	1.22
BRUCELLA_CETI_B1.94_id.fas.out:GGCC_LCV_W09120214	39.75	35.81	3.94
BRUCELLA_CETI_B1.94_id.fas.out:GGCC_LCV_W09120215	39.75	35.81	3.94
BRUCELLA_CETI_B1.94_id.fas.out:LCAG_LCV_W09120216	61.67	58.83	2.84
BRUCELLA_CETI_B1.94_id.fas.out:SGGA_LCV_W09120217	54.05	49.26	4.79
BRUCELLA_CETI_B1.94_id.fas.out:LCAA_LCV_W09120218	52.77	51.62	1.15
BRUCELLA_CETI_B1.94_id.fas.out:ACGC_LCV_W09120219	43.36	40.73	2.63
BRUCELLA_CETI_B1.94_id.fas.out:RCCT_LCV_W09120220	44.73	41.59	3.14
BRUCELLA_CETI_B1.94_id.fas.out:AGGC_LCV_W09120221	45.22	42.84	2.38
BRUCELLA_CETI_B1.94_id.fas.out:PCGG_LCV_W09120222	55.12	48.72	6.40
BRUCELLA_CETI_B1.94_id.fas.out:TGGT_LCV_W09120223	42.21	42.61	-0.40
BRUCELLA_CETI_B1.94_id.fas.out:FGAA_LCV_W09120224	30.84	31.66	-0.82
BRUCELLA_CETI_B1.94_id.fas.out:RACG_LCV_W09120225	47.47	44.29	3.17
BRUCELLA_CETI_B1.94_id.fas.out:QTTG_LCV_W09120226	52.77	51.32	1.45
BRUCELLA_CETI_B1.94_id.fas.out:PTGG_LCV_W09120227	49.18	44.05	5.13
BRUCELLA_CETI_B1.94_id.fas.out:RTCT_LCV_W09120228	41.99	37.78	4.22
BRUCELLA_CETI_B1.94_id.fas.out:PGGG_LCV_W09120229	53.23	47.54	5.69
BRUCELLA_CETI_B1.94_id.fas.out:DGTC_LCV_W09120230	36.67	32.86	3.82
BRUCELLA_CETI_B1.94_id.fas.out:VTAC_LCV_W09120231	41.38	41.04	0.34
BRUCELLA_CETI_B1.94_id.fas.out:LTAG_LCV_W09120232	58.39	55.28	3.11
BRUCELLA_CETI_B1.94_id.fas.out:RCCG_LCV_W09120233	47.21	43.98	3.23
BRUCELLA_CETI_B1.94_id.fas.out:GCCC_LCV_W09120234	55.52	50.10	5.42
BRUCELLA_CETI_B1.94_id.fas.out:VCAC_LCV_W09120235	39.78	37.48	2.29
BRUCELLA_CETI_B1.94_id.fas.out:TTGT_LCV_W09120236	34.36	35.37	-1.01
BRUCELLA_CETI_B1.94_id.fas.out:LTAA_LCV_W09120237	52.36	52.53	-0.16
BRUCELLA_CETI_B1.94_id.fas.out:LGAG_LCV_W09120238	63.22	63.18	0.04
BRUCELLA_CETI_B1.94_id.fas.out:LGAG_LCV_W09120239	63.22	63.18	0.04
BRUCELLA_CETI_B1.94_id.fas.out:WCCA_LCV_W09120240	34.56	32.04	2.52
BRUCELLA_CETI_B1.94_id.fas.out:YGTA_LCV_W09120241	58.40	54.50	3.90
BRUCELLA_CETI_B1.94_id.fas.out:GTCC_LCV_W09120242	37.74	33.90	3.85
BRUCELLA_CETI_B1.94_id.fas.out:ETTC_LCV_W09120243	54.82	52.60	2.22
BRUCELLA_CETI_B1.94_id.fas.out:KCTT_LCV_W09120244	32.85	30.34	2.51
BRUCELLA_CETI_B1.94_id.fas.out:JCAT_LCV_W09120245	40.04	36.71	3.32
BRUCELLA_CETI_B1.94_id.fas.out:MCAT_LCV_W09120246	35.76	34.40	1.36
BRUCELLA_CETI_B1.94_id.fas.out:HGTG_LCV_W09120247	39.27	30.06	9.21
BRUCELLA_CETI_B1.94_id.fas.out:QCTG_LCV_W09120248	50.20	48.15	2.05
BRUCELLA_CETI_B1.94_id.fas.out:SGCT_LCV_W09120249	60.10	54.21	5.89
BRUCELLA_CETI_B1.94_id.fas.out:ECTC_LCV_W09120250	55.77	52.41	3.36
BRUCELLA_CETI_B1.94_id.fas.out:SCGA_LCV_W09120251	46.18	43.62	2.56
BRUCELLA_CETI_B1.94_id.fas.out:IGAT_LCV_W09120252	33.98	31.00	2.98
BRUCELLA_CETI_B1.94_id.fas.out:ATGC_LCV_W09120253	38.71	35.70	3.01
BRUCELLA_CETI_B1.94_id.fas.out:XCAT_LCV_W09120254	56.00	51.74	4.26
BRUCELLA_CETI_B1.94_id.fas.out:TOTAL:	2217.05	2078.05	139.00
BRUCELLA_CETI_M13.05.1_id.fas.out:VGAC_LCV_W09116898	42.44	37.44	5.00
BRUCELLA_CETI_M13.05.1_id.fas.out:DGTC_LCV_W09116899	36.67	32.86	3.81
BRUCELLA_CETI_M13.05.1_id.fas.out:STGA_LCV_W09116900	49.23	44.41	4.82
BRUCELLA_CETI_M13.05.1_id.fas.out:CGCA_LCV_W09116901	50.89	47.40	3.49
BRUCELLA_CETI_M13.05.1_id.fas.out:NGTT_LCV_W09116902	38.68	37.74	0.94
BRUCELLA_CETI_M13.05.1_id.fas.out:KTTT_LCV_W09116903	37.25	37.32	-0.07
BRUCELLA_CETI_M13.05.1_id.fas.out:TCGT_LCV_W09116904	41.26	40.04	1.22
BRUCELLA_CETI_M13.05.1_id.fas.out:GGCC_LCV_W09116905	39.75	35.81	3.94
BRUCELLA_CETI_M13.05.1_id.fas.out:GGCC_LCV_W09116906	39.75	35.81	3.94
BRUCELLA_CETI_M13.05.1_id.fas.out:LCAG_LCV_W09116907	61.66	58.83	2.84
BRUCELLA_CETI_M13.05.1_id.fas.out:SGGA_LCV_W09116908	54.05	49.26	4.79
BRUCELLA_CETI_M13.05.1_id.fas.out:LCAA_LCV_W09116909	52.77	51.62	1.15
BRUCELLA_CETI_M13.05.1_id.fas.out:ACGC_LCV_W09116910	43.35	40.73	2.62
BRUCELLA_CETI_M13.05.1_id.fas.out:RCCT_LCV_W09116911	44.73	41.59	3.13
BRUCELLA_CETI_M13.05.1_id.fas.out:AGGC_LCV_W09116912	45.22	42.84	2.38
BRUCELLA_CETI_M13.05.1_id.fas.out:PCGG_LCV_W09116913	55.11	48.72	6.39
BRUCELLA_CETI_M13.05.1_id.fas.out:TGGT_LCV_W09116914	42.21	42.61	-0.40
BRUCELLA_CETI_M13.05.1_id.fas.out:FGAA_LCV_W09116915	30.83	31.66	-0.82
BRUCELLA_CETI_M13.05.1_id.fas.out:RACG_LCV_W09116916	47.47	44.29	3.17
BRUCELLA_CETI_M13.05.1_id.fas.out:QTTG_LCV_W09116917	52.77	51.32	1.45
BRUCELLA_CETI_M13.05.1_id.fas.out:LTAA_LCV_W09116918	52.36	52.53	-0.17
BRUCELLA_CETI_M13.05.1_id.fas.out:LGAG_LCV_W09116919	63.22	63.18	0.04
BRUCELLA_CETI_M13.05.1_id.fas.out:GCCC_LCV_W09116920	55.52	50.10	5.42
BRUCELLA_CETI_M13.05.1_id.fas.out:VCAC_LCV_W09116921	39.77	37.48	2.29
BRUCELLA_CETI_M13.05.1_id.fas.out:RCCG_LCV_W09116922	47.21	43.98	3.23
BRUCELLA_CETI_M13.05.1_id.fas.out:TTGT_LCV_W09116923	34.36	35.37	-1.01
BRUCELLA_CETI_M13.05.1_id.fas.out:LTAG_LCV_W09116924	58.39	55.28	3.11
BRUCELLA_CETI_M13.05.1_id.fas.out:VTAC_LCV_W09116925	41.37	41.04	0.34
BRUCELLA_CETI_M13.05.1_id.fas.out:DGTC_LCV_W09116926	36.67	32.86	3.81
BRUCELLA_CETI_M13.05.1_id.fas.out:PGGG_LCV_W09116927	53.23	47.54	5.69
BRUCELLA_CETI_M13.05.1_id.fas.out:PTGG_LCV_W09116928	49.18	44.05	5.13
BRUCELLA_CETI_M13.05.1_id.fas.out:RTCT_LCV_W09116929	41.99	37.78	4.22
BRUCELLA_CETI_M13.05.1_id.fas.out:SGCT_LCV_W09116930	60.10	54.21	5.89
BRUCELLA_CETI_M13.05.1_id.fas.out:ETTC_LCV_W09116931	54.81	52.60	2.21
BRUCELLA_CETI_M13.05.1_id.fas.out:ETTC_LCV_W09116932	55.32	53.89	1.43
BRUCELLA_CETI_M13.05.1_id.fas.out:KCTT_LCV_W09116933	32.85	30.34	2.51
BRUCELLA_CETI_M13.05.1_id.fas.out:JCAT_LCV_W09116934	40.03	36.71	3.32
BRUCELLA_CETI_M13.05.1_id.fas.out:ECTC_LCV_W09116935	55.76	52.41	3.36
BRUCELLA_CETI_M13.05.1_id.fas.out:SCGA_LCV_W09116936	46.18	43.62	2.56
BRUCELLA_CETI_M13.05.1_id.fas.out:LGAG_LCV_W09116937	63.22	63.18	0.04
BRUCELLA_CETI_M13.05.1_id.fas.out:WCCA_LCV_W09116938	34.56	32.04	2.52
BRUCELLA_CETI_M13.05.1_id.fas.out:YGTA_LCV_W09116939	58.40	54.50	3.90
BRUCELLA_CETI_M13.05.1_id.fas.out:GTCC_LCV_W09116940	40.21	35.47	4.75
BRUCELLA_CETI_M13.05.1_id.fas.out:MCAT_LCV_W09116941	35.76	34.40	1.35
BRUCELLA_CETI_M13.05.1_id.fas.out:QCTG_LCV_W09116942	50.19	48.15	2.04
BRUCELLA_CETI_M13.05.1_id.fas.out:HGTG_LCV_W09116943	39.27	30.06	9.21
BRUCELLA_CETI_M13.05.1_id.fas.out:IGAT_LCV_W09116944	33.98	31.00	2.98
BRUCELLA_CETI_M13.05.1_id.fas.out:ATGC_LCV_W09116945	38.71	35.70	3.01
BRUCELLA_CETI_M13.05.1_id.fas.out:XCAT_LCV_W09116946	56.00	51.74	4.26
BRUCELLA_CETI_M13.05.1_id.fas.out:TOTAL:	2274.75	2133.50	141.24
BRUCELLA_CETI_M490.95.1_id.fas.out:LCAG_LCV_W09120159	61.67	58.83	2.84
BRUCELLA_CETI_M490.95.1_id.fas.out:SGGA_LCV_W09120160	54.05	49.26	4.79
BRUCELLA_CETI_M490.95.1_id.fas.out:GGCC_LCV_W09120161	39.75	35.81	3.94
BRUCELLA_CETI_M490.95.1_id.fas.out:GGCC_LCV_W09120162	39.75	35.81	3.94
BRUCELLA_CETI_M490.95.1_id.fas.out:TCGT_LCV_W09120163	41.26	40.04	1.22
BRUCELLA_CETI_M490.95.1_id.fas.out:NGTT_LCV_W09120164	38.68	37.74	0.94
BRUCELLA_CETI_M490.95.1_id.fas.out:KTTT_LCV_W09120165	37.25	37.32	-0.06
BRUCELLA_CETI_M490.95.1_id.fas.out:CGCA_LCV_W09120166	50.89	47.40	3.50
BRUCELLA_CETI_M490.95.1_id.fas.out:STGA_LCV_W09120167	49.23	44.41	4.82
BRUCELLA_CETI_M490.95.1_id.fas.out:DGTC_LCV_W09120168	36.67	32.86	3.82
BRUCELLA_CETI_M490.95.1_id.fas.out:VGAC_LCV_W09120169	42.44	37.44	5.00
BRUCELLA_CETI_M490.95.1_id.fas.out:XCAT_LCV_W09120170	56.00	51.74	4.26
BRUCELLA_CETI_M490.95.1_id.fas.out:SGCT_LCV_W09120171	60.10	54.21	5.89
BRUCELLA_CETI_M490.95.1_id.fas.out:LCAA_LCV_W09120172	52.77	51.62	1.15
BRUCELLA_CETI_M490.95.1_id.fas.out:ACGC_LCV_W09120173	43.36	40.73	2.63
BRUCELLA_CETI_M490.95.1_id.fas.out:RCCT_LCV_W09120174	44.73	41.59	3.14
BRUCELLA_CETI_M490.95.1_id.fas.out:AGGC_LCV_W09120175	45.22	42.84	2.38
BRUCELLA_CETI_M490.95.1_id.fas.out:PCGG_LCV_W09120176	55.12	48.72	6.40
BRUCELLA_CETI_M490.95.1_id.fas.out:TGGT_LCV_W09120177	42.21	42.61	-0.40
BRUCELLA_CETI_M490.95.1_id.fas.out:FGAA_LCV_W09120178	30.84	31.66	-0.82
BRUCELLA_CETI_M490.95.1_id.fas.out:RACG_LCV_W09120179	47.47	44.29	3.17
BRUCELLA_CETI_M490.95.1_id.fas.out:QTTG_LCV_W09120180	52.77	51.32	1.45
BRUCELLA_CETI_M490.95.1_id.fas.out:PTGG_LCV_W09120181	49.18	44.05	5.13
BRUCELLA_CETI_M490.95.1_id.fas.out:RTCT_LCV_W09120182	41.99	37.78	4.22
BRUCELLA_CETI_M490.95.1_id.fas.out:PGGG_LCV_W09120183	53.23	47.54	5.69
BRUCELLA_CETI_M490.95.1_id.fas.out:DGTC_LCV_W09120184	36.67	32.86	3.82
BRUCELLA_CETI_M490.95.1_id.fas.out:VTAC_LCV_W09120185	41.38	41.04	0.34
BRUCELLA_CETI_M490.95.1_id.fas.out:LTAG_LCV_W09120186	58.39	55.28	3.11
BRUCELLA_CETI_M490.95.1_id.fas.out:RCCG_LCV_W09120187	47.21	43.98	3.23
BRUCELLA_CETI_M490.95.1_id.fas.out:GCCC_LCV_W09120188	55.52	50.10	5.42
BRUCELLA_CETI_M490.95.1_id.fas.out:VCAC_LCV_W09120189	39.78	37.48	2.29
BRUCELLA_CETI_M490.95.1_id.fas.out:TTGT_LCV_W09120190	34.36	35.37	-1.01
BRUCELLA_CETI_M490.95.1_id.fas.out:LTAA_LCV_W09120191	52.36	52.53	-0.16
BRUCELLA_CETI_M490.95.1_id.fas.out:LGAG_LCV_W09120192	63.22	63.18	0.04
BRUCELLA_CETI_M490.95.1_id.fas.out:LGAG_LCV_W09120193	63.22	63.18	0.04
BRUCELLA_CETI_M490.95.1_id.fas.out:WCCA_LCV_W09120194	34.56	32.04	2.52
BRUCELLA_CETI_M490.95.1_id.fas.out:YGTA_LCV_W09120195	58.40	54.50	3.90
BRUCELLA_CETI_M490.95.1_id.fas.out:GTCC_LCV_W09120196	37.74	33.90	3.85
BRUCELLA_CETI_M490.95.1_id.fas.out:ETTC_LCV_W09120197	54.82	52.60	2.22
BRUCELLA_CETI_M490.95.1_id.fas.out:KCTT_LCV_W09120198	32.85	30.34	2.51
BRUCELLA_CETI_M490.95.1_id.fas.out:JCAT_LCV_W09120199	40.04	36.71	3.32
BRUCELLA_CETI_M490.95.1_id.fas.out:MCAT_LCV_W09120200	35.76	34.40	1.36
BRUCELLA_CETI_M490.95.1_id.fas.out:HGTG_LCV_W09120201	39.27	30.06	9.21
BRUCELLA_CETI_M490.95.1_id.fas.out:QCTG_LCV_W09120202	50.20	48.15	2.05
BRUCELLA_CETI_M490.95.1_id.fas.out:ECTC_LCV_W09120203	55.77	52.41	3.36
BRUCELLA_CETI_M490.95.1_id.fas.out:SCGA_LCV_W09120204	46.18	43.62	2.56
BRUCELLA_CETI_M490.95.1_id.fas.out:IGAT_LCV_W09120205	33.98	31.00	2.98
BRUCELLA_CETI_M490.95.1_id.fas.out:ATGC_LCV_W09120206	38.71	35.70	3.01
BRUCELLA_CETI_M490.95.1_id.fas.out:TOTAL:	2217.05	2078.05	139.00
BRUCELLA_CETI_M644.93.1_id.fas.out:VGAC_LCV_W09116849	42.44	37.44	5.00
BRUCELLA_CETI_M644.93.1_id.fas.out:DGTC_LCV_W09116850	36.67	32.86	3.81
BRUCELLA_CETI_M644.93.1_id.fas.out:STGA_LCV_W09116851	49.23	44.41	4.82
BRUCELLA_CETI_M644.93.1_id.fas.out:CGCA_LCV_W09116852	50.89	47.40	3.49
BRUCELLA_CETI_M644.93.1_id.fas.out:NGTT_LCV_W09116853	38.68	37.74	0.94
BRUCELLA_CETI_M644.93.1_id.fas.out:KTTT_LCV_W09116854	37.25	37.32	-0.07
BRUCELLA_CETI_M644.93.1_id.fas.out:TCGT_LCV_W09116855	41.26	40.04	1.22
BRUCELLA_CETI_M644.93.1_id.fas.out:GGCC_LCV_W09116856	39.75	35.81	3.94
BRUCELLA_CETI_M644.93.1_id.fas.out:GGCC_LCV_W09116857	39.75	35.81	3.94
BRUCELLA_CETI_M644.93.1_id.fas.out:LCAG_LCV_W09116858	61.66	58.83	2.84
BRUCELLA_CETI_M644.93.1_id.fas.out:SGGA_LCV_W09116859	54.05	49.26	4.79
BRUCELLA_CETI_M644.93.1_id.fas.out:QTTG_LCV_W09116860	52.77	51.32	1.45
BRUCELLA_CETI_M644.93.1_id.fas.out:RACG_LCV_W09116861	47.47	44.29	3.17
BRUCELLA_CETI_M644.93.1_id.fas.out:FGAA_LCV_W09116862	30.83	31.66	-0.82
BRUCELLA_CETI_M644.93.1_id.fas.out:TGGT_LCV_W09116863	42.21	42.61	-0.40
BRUCELLA_CETI_M644.93.1_id.fas.out:PCGG_LCV_W09116864	55.11	48.72	6.39
BRUCELLA_CETI_M644.93.1_id.fas.out:AGGC_LCV_W09116865	45.22	42.84	2.38
BRUCELLA_CETI_M644.93.1_id.fas.out:RCCT_LCV_W09116866	44.73	41.59	3.13
BRUCELLA_CETI_M644.93.1_id.fas.out:ACGC_LCV_W09116867	43.35	40.73	2.62
BRUCELLA_CETI_M644.93.1_id.fas.out:LCAA_LCV_W09116868	52.77	51.62	1.15
BRUCELLA_CETI_M644.93.1_id.fas.out:PTGG_LCV_W09116869	49.18	44.05	5.13
BRUCELLA_CETI_M644.93.1_id.fas.out:RTCT_LCV_W09116870	41.99	37.78	4.22
BRUCELLA_CETI_M644.93.1_id.fas.out:PGGG_LCV_W09116871	53.23	47.54	5.69
BRUCELLA_CETI_M644.93.1_id.fas.out:DGTC_LCV_W09116872	36.67	32.86	3.81
BRUCELLA_CETI_M644.93.1_id.fas.out:LTAG_LCV_W09116873	58.39	55.28	3.11
BRUCELLA_CETI_M644.93.1_id.fas.out:VTAC_LCV_W09116874	41.37	41.04	0.34
BRUCELLA_CETI_M644.93.1_id.fas.out:TTGT_LCV_W09116875	34.36	35.37	-1.01
BRUCELLA_CETI_M644.93.1_id.fas.out:RCCG_LCV_W09116876	47.21	43.98	3.23
BRUCELLA_CETI_M644.93.1_id.fas.out:GCCC_LCV_W09116877	55.52	50.10	5.42
BRUCELLA_CETI_M644.93.1_id.fas.out:VCAC_LCV_W09116878	39.77	37.48	2.29
BRUCELLA_CETI_M644.93.1_id.fas.out:LTAA_LCV_W09116879	52.36	52.53	-0.17
BRUCELLA_CETI_M644.93.1_id.fas.out:LGAG_LCV_W09116880	63.22	63.18	0.04
BRUCELLA_CETI_M644.93.1_id.fas.out:LGAG_LCV_W09116881	63.22	63.18	0.04
BRUCELLA_CETI_M644.93.1_id.fas.out:WCCA_LCV_W09116882	34.56	32.04	2.52
BRUCELLA_CETI_M644.93.1_id.fas.out:YGTA_LCV_W09116883	58.40	54.50	3.90
BRUCELLA_CETI_M644.93.1_id.fas.out:GTCC_LCV_W09116884	40.21	35.47	4.75
BRUCELLA_CETI_M644.93.1_id.fas.out:ETTC_LCV_W09116885	54.81	52.60	2.21
BRUCELLA_CETI_M644.93.1_id.fas.out:ETTC_LCV_W09116886	55.32	53.89	1.43
BRUCELLA_CETI_M644.93.1_id.fas.out:KCTT_LCV_W09116887	32.85	30.34	2.51
BRUCELLA_CETI_M644.93.1_id.fas.out:JCAT_LCV_W09116888	40.03	36.71	3.32
BRUCELLA_CETI_M644.93.1_id.fas.out:ECTC_LCV_W09116889	55.76	52.41	3.36
BRUCELLA_CETI_M644.93.1_id.fas.out:SCGA_LCV_W09116890	46.18	43.62	2.56
BRUCELLA_CETI_M644.93.1_id.fas.out:MCAT_LCV_W09116891	35.76	34.40	1.35
BRUCELLA_CETI_M644.93.1_id.fas.out:HGTG_LCV_W09116892	39.27	30.06	9.21
BRUCELLA_CETI_M644.93.1_id.fas.out:QCTG_LCV_W09116893	50.19	48.15	2.04
BRUCELLA_CETI_M644.93.1_id.fas.out:IGAT_LCV_W09116894	33.98	31.00	2.98
BRUCELLA_CETI_M644.93.1_id.fas.out:ATGC_LCV_W09116895	38.71	35.70	3.01
BRUCELLA_CETI_M644.93.1_id.fas.out:XCAT_LCV_W09116896	56.00	51.74	4.26
BRUCELLA_CETI_M644.93.1_id.fas.out:SGCT_LCV_W09116897	60.10	54.21	5.89
BRUCELLA_CETI_M644.93.1_id.fas.out:TOTAL:	2274.75	2133.50	141.24
BRUCELLA_CETI_STR-_CUDO_id.fas.out:RCCT_LCV_W09126173	44.72	41.59	3.13
BRUCELLA_CETI_STR-_CUDO_id.fas.out:PCGG_LCV_W09126174	55.11	48.72	6.39
BRUCELLA_CETI_STR-_CUDO_id.fas.out:TGGT_LCV_W09126175	42.20	42.61	-0.40
BRUCELLA_CETI_STR-_CUDO_id.fas.out:QTTG_LCV_W09126176	52.77	51.32	1.44
BRUCELLA_CETI_STR-_CUDO_id.fas.out:RACG_LCV_W09126177	47.46	44.29	3.17
BRUCELLA_CETI_STR-_CUDO_id.fas.out:FGAA_LCV_W09126178	30.83	31.66	-0.83
BRUCELLA_CETI_STR-_CUDO_id.fas.out:AGGC_LCV_W09126179	45.21	42.84	2.38
BRUCELLA_CETI_STR-_CUDO_id.fas.out:PTGG_LCV_W09126180	49.18	44.05	5.13
BRUCELLA_CETI_STR-_CUDO_id.fas.out:RTCT_LCV_W09126181	41.99	37.78	4.21
BRUCELLA_CETI_STR-_CUDO_id.fas.out:SGCT_LCV_W09126182	60.10	54.21	5.89
BRUCELLA_CETI_STR-_CUDO_id.fas.out:DGTC_LCV_W09126183	36.67	32.86	3.81
BRUCELLA_CETI_STR-_CUDO_id.fas.out:LTAG_LCV_W09126184	58.39	55.28	3.11
BRUCELLA_CETI_STR-_CUDO_id.fas.out:RCCG_LCV_W09126185	47.20	43.98	3.22
BRUCELLA_CETI_STR-_CUDO_id.fas.out:LTAA_LCV_W09126186	52.36	52.53	-0.17
BRUCELLA_CETI_STR-_CUDO_id.fas.out:LGAG_LCV_W09126187	63.22	63.18	0.04
BRUCELLA_CETI_STR-_CUDO_id.fas.out:LGAG_LCV_W09126188	63.22	63.18	0.04
BRUCELLA_CETI_STR-_CUDO_id.fas.out:ETTC_LCV_W09126189	54.82	52.60	2.21
BRUCELLA_CETI_STR-_CUDO_id.fas.out:KCTT_LCV_W09126190	32.84	30.34	2.51
BRUCELLA_CETI_STR-_CUDO_id.fas.out:YGTA_LCV_W09126191	58.39	54.50	3.89
BRUCELLA_CETI_STR-_CUDO_id.fas.out:GTCC_LCV_W09126192	37.74	33.90	3.84
BRUCELLA_CETI_STR-_CUDO_id.fas.out:WCCA_LCV_W09126193	34.55	32.04	2.51
BRUCELLA_CETI_STR-_CUDO_id.fas.out:GCCC_LCV_W09126194	55.51	50.10	5.41
BRUCELLA_CETI_STR-_CUDO_id.fas.out:VCAC_LCV_W09126195	39.77	37.48	2.29
BRUCELLA_CETI_STR-_CUDO_id.fas.out:TTGT_LCV_W09126196	34.36	35.37	-1.01
BRUCELLA_CETI_STR-_CUDO_id.fas.out:VTAC_LCV_W09126197	41.37	41.04	0.34
BRUCELLA_CETI_STR-_CUDO_id.fas.out:PGGG_LCV_W09126198	53.22	47.54	5.68
BRUCELLA_CETI_STR-_CUDO_id.fas.out:MCAT_LCV_W09126199	35.75	34.40	1.35
BRUCELLA_CETI_STR-_CUDO_id.fas.out:QCTG_LCV_W09126200	50.19	48.15	2.04
BRUCELLA_CETI_STR-_CUDO_id.fas.out:XCAT_LCV_W09126201	55.97	51.74	4.23
BRUCELLA_CETI_STR-_CUDO_id.fas.out:HGTG_LCV_W09126202	39.26	30.06	9.21
[truncated: 9,625 more rows]
