# Supplementary material for: tRNA Signatures Reveal a Polyphyletic Origin of SAR11 Strains among Alphaproteobacteria
Source: PLoS Comput Biol. 2014 Feb 27;10(2):e1003454. doi: 10.1371/journal.pcbi.1003454 (PMC3937112; doi:10.1371/journal.pcbi.1003454)
Supplement: Dataset S3 — Source code and data to reproduce Figure 4 . (ZIP) [file pcbi.1003454.s003.zip › Source_data_and_methods_for_Figure_4/boxplot_raw_pel.txt]

ATGC_PEL_2HIMB114_TA	43.75	41.42	2.33
ATGC_PEL_2HIMB5_TA	43.75	41.42	2.33
AGGC_PEL_2HIMB59_TA	47.26	43.52	3.74
ATGC_PEL_2HIMB59_TA	43.75	41.42	2.33
ATGC_PEL_2HTCC1002_TA	38.94	40.31	-1.37
ATGC_PEL_1HTCC1062_TA	43.75	41.42	2.33
ATGC_PEL_2HTCC7211_TA	43.75	41.42	2.33
ATGC_PEL_2HTCC9565_TA	38.94	40.31	-1.37
ATGC_PEL_2IMCC9063_TA	43.75	41.42	2.33
CGCA_PEL_1HIMB114_TA	57.02	52.43	4.59
CGCA_PEL_2HIMB5_TA	55.48	49.90	5.58
CGCA_PEL_2HIMB59_TA	53.31	53.16	0.14
CGCA_PEL_1HTCC1002_TA	58.92	49.55	9.37
CGCA_PEL_2HTCC1062_TA	58.92	49.55	9.37
CGCA_PEL_1HTCC7211_TA	57.82	51.73	6.08
CGCA_PEL_1HTCC9565_TA	59.90	51.73	8.17
CGCA_PEL_2IMCC9063_TA	59.35	49.02	10.33
DGTC_PEL_1HIMB114_TA	32.57	33.78	-1.21
DGTC_PEL_1HIMB5_TA	29.57	27.22	2.36
DGTC_PEL_2HIMB59_TA	30.13	36.97	-6.84
DGTC_PEL_2HTCC1002_TA	29.57	27.22	2.36
DGTC_PEL_1HTCC1062_TA	29.57	27.22	2.36
DGTC_PEL_2HTCC7211_TA	29.57	27.22	2.36
DGTC_PEL_2HTCC9565_TA	29.57	27.22	2.36
DGTC_PEL_2IMCC9063_TA	31.96	32.75	-0.79
ETTC_PEL_1HIMB114_TA	65.06	48.70	16.36
ETTC_PEL_1HIMB5_TA	66.38	49.59	16.79
ETTC_PEL_2HIMB59_TA	57.18	57.38	-0.20
ETTC_PEL_2HTCC1002_TA	63.55	46.62	16.93
ETTC_PEL_1HTCC1062_TA	63.55	46.62	16.93
ETTC_PEL_2HTCC7211_TA	63.55	46.62	16.93
ETTC_PEL_2HTCC9565_TA	63.55	46.62	16.93
ETTC_PEL_1IMCC9063_TA	65.55	48.15	17.40
FGAA_PEL_1HIMB114_TA	27.32	25.71	1.61
FGAA_PEL_2HIMB5_TA	36.07	27.04	9.03
FGAA_PEL_2HIMB59_TA	33.04	32.99	0.05
FGAA_PEL_2HTCC1002_TA	28.89	29.96	-1.08
FGAA_PEL_1HTCC1062_TA	28.89	29.96	-1.08
FGAA_PEL_2HTCC7211_TA	36.06	30.18	5.88
FGAA_PEL_2HTCC9565_TA	28.89	29.96	-1.08
FGAA_PEL_1IMCC9063_TA	28.94	28.69	0.25
GGCC_PEL_1HIMB114_TA	39.83	32.55	7.28
GTCC_PEL_1HIMB114_TA	42.16	39.14	3.02
GGCC_PEL_1HIMB5_TA	40.65	32.48	8.17
GTCC_PEL_2HIMB5_TA	46.87	41.87	5.00
GGCC_PEL_2HIMB59_TA	42.14	37.72	4.42
GTCC_PEL_1HIMB59_TA	45.28	40.36	4.92
GGCC_PEL_1HTCC1002_TA	45.37	32.43	12.94
GTCC_PEL_1HTCC1002_TA	48.95	44.70	4.25
GGCC_PEL_2HTCC1062_TA	45.37	32.43	12.94
GTCC_PEL_2HTCC1062_TA	48.95	44.70	4.25
GGCC_PEL_1HTCC7211_TA	40.65	32.48	8.17
GTCC_PEL_1HTCC7211_TA	46.87	41.87	5.00
GGCC_PEL_1HTCC9565_TA	45.37	32.43	12.94
GTCC_PEL_1HTCC9565_TA	48.95	44.70	4.25
GGCC_PEL_2IMCC9063_TA	46.62	33.02	13.59
GTCC_PEL_2IMCC9063_TA	47.35	44.44	2.91
HGTG_PEL_1HIMB114_TA	43.34	27.72	15.61
HGTG_PEL_2HIMB5_TA	44.76	30.61	14.16
HGTG_PEL_2HIMB59_TA	40.59	39.17	1.41
HGTG_PEL_2HTCC1002_TA	44.61	31.93	12.68
HGTG_PEL_1HTCC1062_TA	42.25	27.13	15.12
HGTG_PEL_2HTCC7211_TA	44.61	31.93	12.68
HGTG_PEL_2HTCC9565_TA	42.25	27.13	15.12
HGTG_PEL_1IMCC9063_TA	41.66	30.37	11.29
IGAT_PEL_2HIMB114_TA	38.44	37.35	1.09
IGAT_PEL_2HIMB5_TA	37.67	36.90	0.77
IGAT_PEL_2HIMB59_TA	30.78	29.62	1.16
IGAT_PEL_2HTCC1002_TA	37.67	36.90	0.77
IGAT_PEL_1HTCC1062_TA	37.67	36.90	0.77
IGAT_PEL_2HTCC7211_TA	37.67	36.90	0.77
IGAT_PEL_2HTCC9565_TA	37.67	36.90	0.77
IGAT_PEL_2IMCC9063_TA	37.67	36.90	0.77
JCAT_PEL_1HIMB114_TA	36.01	33.70	2.31
JCAT_PEL_1HIMB5_TA	32.12	27.32	4.81
JCAT_PEL_5HIMB59_TA	34.52	29.43	5.09
JCAT_PEL_7HTCC1002_TA	32.12	27.32	4.81
JCAT_PEL_6HTCC1062_TA	32.12	27.32	4.81
JCAT_PEL_3HTCC7211_TA	32.12	27.32	4.81
JCAT_PEL_5HTCC9565_TA	32.12	27.32	4.81
JCAT_PEL_3IMCC9063_TA	37.84	33.41	4.43
KTTT_PEL_1HIMB114_TA	35.24	34.17	1.07
KTTT_PEL_1HIMB5_TA	34.92	34.02	0.89
KTTT_PEL_1HIMB59_TA	33.71	30.51	3.20
KTTT_PEL_2HTCC1002_TA	35.28	34.10	1.18
KTTT_PEL_1HTCC1062_TA	35.28	34.10	1.18
KTTT_PEL_2HTCC7211_TA	35.28	34.10	1.18
KTTT_PEL_2HTCC9565_TA	35.28	34.10	1.18
KTTT_PEL_1IMCC9063_TA	36.70	35.22	1.47
LCAA_PEL_1HIMB114_TA	54.70	54.23	0.47
LGAG_PEL_2HIMB114_TA	69.58	69.17	0.41
LTAA_PEL_1HIMB114_TA	61.05	61.88	-0.83
LTAG_PEL_1HIMB114_TA	63.47	60.48	2.99
LCAA_PEL_2HIMB5_TA	54.84	55.36	-0.53
LGAG_PEL_2HIMB5_TA	71.16	69.99	1.18
LTAA_PEL_2HIMB5_TA	63.33	64.91	-1.58
LTAG_PEL_1HIMB5_TA	58.99	58.07	0.92
LCAA_PEL_1HIMB59_TA	53.04	54.44	-1.40
LGAG_PEL_1HIMB59_TA	69.57	68.66	0.90
LTAA_PEL_1HIMB59_TA	59.81	60.20	-0.40
LTAG_PEL_2HIMB59_TA	59.00	57.92	1.08
LCAA_PEL_2HTCC1002_TA	54.65	54.81	-0.16
LTAA_PEL_1HTCC1002_TA	57.38	59.09	-1.70
LTAG_PEL_2HTCC1002_TA	57.71	56.58	1.12
LCAA_PEL_1HTCC1062_TA	54.65	54.81	-0.16
LTAA_PEL_2HTCC1062_TA	57.38	59.09	-1.70
LTAG_PEL_1HTCC1062_TA	57.71	56.58	1.12
LCAA_PEL_2HTCC7211_TA	54.84	55.36	-0.53
LGAG_PEL_1HTCC7211_TA	70.47	69.40	1.07
LTAA_PEL_1HTCC7211_TA	63.33	64.91	-1.58
LTAG_PEL_2HTCC7211_TA	58.99	58.07	0.92
LCAA_PEL_2HTCC9565_TA	54.65	54.81	-0.16
LTAA_PEL_1HTCC9565_TA	63.33	64.91	-1.58
LTAG_PEL_2HTCC9565_TA	57.71	56.58	1.12
LCAA_PEL_1IMCC9063_TA	62.81	58.66	4.14
LGAG_PEL_1IMCC9063_TA	75.09	74.37	0.73
LTAA_PEL_2IMCC9063_TA	60.24	61.30	-1.06
LTAG_PEL_2IMCC9063_TA	57.69	55.48	2.21
MCAT_PEL_3HIMB114_TA	34.94	32.00	2.93
MCAT_PEL_3HIMB5_TA	29.56	30.16	-0.60
MCAT_PEL_4HIMB59_TA	34.07	32.78	1.29
MCAT_PEL_1HTCC1002_TA	30.16	31.15	-0.99
MCAT_PEL_4HTCC1062_TA	30.16	31.15	-0.99
MCAT_PEL_5HTCC7211_TA	29.68	30.04	-0.36
MCAT_PEL_4HTCC9565_TA	30.16	31.15	-0.99
MCAT_PEL_5IMCC9063_TA	39.46	32.50	6.96
NGTT_PEL_1HIMB114_TA	41.60	40.22	1.38
NGTT_PEL_2HIMB5_TA	40.16	38.12	2.04
NGTT_PEL_2HIMB59_TA	40.30	37.25	3.05
NGTT_PEL_1HTCC1002_TA	40.16	38.12	2.04
NGTT_PEL_2HTCC1062_TA	40.16	38.12	2.04
NGTT_PEL_1HTCC7211_TA	40.16	38.12	2.04
NGTT_PEL_1HTCC9565_TA	40.16	38.12	2.04
NGTT_PEL_2IMCC9063_TA	40.42	39.13	1.30
PTGG_PEL_1HIMB114_TA	52.52	49.00	3.52
PTGG_PEL_1HIMB5_TA	53.29	45.68	7.61
PGGG_PEL_2HIMB59_TA	53.45	39.96	13.49
PTGG_PEL_2HIMB59_TA	48.63	42.60	6.03
PTGG_PEL_2HTCC1002_TA	50.17	45.16	5.01
PTGG_PEL_1HTCC1062_TA	50.17	45.16	5.01
PTGG_PEL_2HTCC7211_TA	53.29	45.68	7.61
PTGG_PEL_2HTCC9565_TA	50.17	45.16	5.01
PTGG_PEL_1IMCC9063_TA	52.21	49.54	2.67
QTTG_PEL_1HIMB114_TA	53.58	52.14	1.44
QTTG_PEL_1HIMB5_TA	52.19	48.49	3.70
QTTG_PEL_1HIMB59_TA	57.17	51.32	5.85
QTTG_PEL_1HTCC1002_TA	54.26	49.46	4.80
QTTG_PEL_2HTCC1062_TA	54.26	49.46	4.80
QTTG_PEL_1HTCC7211_TA	51.59	48.64	2.96
QTTG_PEL_1HTCC9565_TA	54.26	49.46	4.80
QTTG_PEL_1IMCC9063_TA	50.63	48.48	2.15
RACG_PEL_2HIMB114_TA	51.49	49.65	1.84
RTCG_PEL_1HIMB114_TA	50.98	48.11	2.87
RTCT_PEL_2HIMB114_TA	45.39	49.01	-3.63
RACG_PEL_1HIMB5_TA	52.92	47.63	5.29
RTCG_PEL_2HIMB5_TA	50.18	46.78	3.40
RTCT_PEL_1HIMB5_TA	41.38	40.58	0.80
RACG_PEL_1HIMB59_TA	65.54	51.87	13.67
RCCT_PEL_2HIMB59_TA	40.43	37.47	2.95
RTCG_PEL_1HIMB59_TA	58.88	52.28	6.60
RTCT_PEL_2HIMB59_TA	41.59	39.84	1.74
RACG_PEL_1HTCC1002_TA	62.52	47.14	15.37
RTCG_PEL_2HTCC1002_TA	47.53	46.04	1.49
RTCT_PEL_2HTCC1002_TA	41.42	41.79	-0.38
RACG_PEL_2HTCC1062_TA	62.52	47.14	15.37
RTCG_PEL_1HTCC1062_TA	47.53	46.04	1.49
RTCT_PEL_1HTCC1062_TA	41.42	41.79	-0.38
RACG_PEL_1HTCC7211_TA	62.52	47.14	15.37
RTCG_PEL_2HTCC7211_TA	48.56	47.14	1.43
RTCT_PEL_2HTCC7211_TA	41.49	41.39	0.10
RACG_PEL_1HTCC9565_TA	62.52	47.14	15.37
RTCG_PEL_2HTCC9565_TA	47.82	45.54	2.27
RTCT_PEL_2HTCC9565_TA	41.42	41.79	-0.38
RACG_PEL_2IMCC9063_TA	48.60	46.27	2.33
RTCG_PEL_2IMCC9063_TA	60.13	43.05	17.08
RTCT_PEL_1IMCC9063_TA	41.42	41.79	-0.38
SGCT_PEL_1HIMB114_TA	53.29	49.82	3.47
SGGA_PEL_1HIMB114_TA	50.81	47.72	3.09
STGA_PEL_1HIMB114_TA	51.98	46.75	5.23
SGCT_PEL_2HIMB5_TA	59.44	57.54	1.90
SGGA_PEL_2HIMB5_TA	59.68	54.59	5.09
STGA_PEL_2HIMB5_TA	49.25	43.70	5.56
SGCT_PEL_2HIMB59_TA	52.54	51.65	0.89
SGGA_PEL_1HIMB59_TA	52.40	47.00	5.41
STGA_PEL_2HIMB59_TA	49.93	43.33	6.60
SGCT_PEL_1HTCC1002_TA	60.38	55.87	4.51
SGGA_PEL_2HTCC1002_TA	54.13	47.77	6.36
STGA_PEL_1HTCC1002_TA	55.19	50.03	5.16
SGCT_PEL_2HTCC1062_TA	60.38	55.87	4.51
SGGA_PEL_1HTCC1062_TA	54.13	47.77	6.36
STGA_PEL_2HTCC1062_TA	55.61	50.41	5.21
SGCT_PEL_1HTCC7211_TA	60.38	55.87	4.51
SGGA_PEL_2HTCC7211_TA	59.23	53.93	5.30
STGA_PEL_1HTCC7211_TA	49.25	43.70	5.56
SGCT_PEL_1HTCC9565_TA	60.38	55.87	4.51
SGGA_PEL_2HTCC9565_TA	55.12	50.14	4.98
STGA_PEL_1HTCC9565_TA	55.61	50.41	5.21
SGCT_PEL_1IMCC9063_TA	60.08	56.86	3.22
SGGA_PEL_1IMCC9063_TA	70.43	63.50	6.93
STGA_PEL_2IMCC9063_TA	57.60	56.02	1.57
TGGT_PEL_2HIMB114_TA	42.84	39.76	3.08
TTGT_PEL_2HIMB114_TA	36.81	38.71	-1.90
TGGT_PEL_1HIMB5_A	45.56	40.81	4.76
TTGT_PEL_1HIMB5_TA	36.66	38.53	-1.87
TGGT_PEL_2HIMB59_TA	38.57	37.74	0.83
TTGT_PEL_2HIMB59_TA	34.66	36.74	-2.08
TGGT_PEL_1HTCC1002_TA	38.16	51.52	-13.36
TTGT_PEL_2HTCC1002_TA	37.92	39.58	-1.66
TGGT_PEL_2HTCC1062_TA	38.16	51.52	-13.36
TTGT_PEL_1HTCC1062_TA	37.92	39.58	-1.66
TGGT_PEL_1HTCC7211_A	39.62	45.68	-6.06
TTGT_PEL_2HTCC7211_TA	36.66	38.53	-1.87
TTGT_PEL_2HTCC9565_TA	37.92	39.58	-1.66
TGGT_PEL_2IMCC9063_TA	42.06	39.31	2.76
TTGT_PEL_1IMCC9063_TA	47.56	42.06	5.50
VGAC_PEL_2HIMB114_TA	49.39	40.06	9.32
VTAC_PEL_1HIMB114_TA	39.16	39.35	-0.18
VGAC_PEL_1HIMB5_TA	39.72	36.98	2.74
VTAC_PEL_1HIMB5_TA	41.26	39.34	1.92
VGAC_PEL_1HIMB59_TA	38.06	32.53	5.53
VTAC_PEL_2HIMB59_TA	38.89	37.16	1.73
VGAC_PEL_1HTCC1002_TA	40.73	30.79	9.94
VTAC_PEL_2HTCC1002_TA	41.26	39.34	1.92
VGAC_PEL_2HTCC1062_TA	40.73	30.79	9.94
VTAC_PEL_1HTCC1062_TA	41.26	39.34	1.92
VGAC_PEL_1HTCC7211_TA	39.72	36.98	2.74
VTAC_PEL_2HTCC7211_TA	40.03	38.72	1.31
VGAC_PEL_1HTCC9565_TA	39.72	36.98	2.74
VTAC_PEL_2HTCC9565_TA	41.26	39.34	1.92
VGAC_PEL_1IMCC9063_A	45.44	38.35	7.10
VTAC_PEL_2IMCC9063_TA	39.68	39.04	0.65
WCCA_PEL_1HIMB114_TA	42.56	38.61	3.95
WCCA_PEL_2HIMB5_TA	43.76	38.57	5.19
WCCA_PEL_1HIMB59_TA	41.49	38.08	3.41
WCCA_PEL_1HTCC1002_TA	42.64	39.05	3.58
WCCA_PEL_2HTCC1062_TA	42.64	39.05	3.58
WCCA_PEL_1HTCC7211_TA	43.76	38.57	5.19
WCCA_PEL_1HTCC9565_TA	43.76	38.57	5.19
WCCA_PEL_2IMCC9063_TA	44.53	38.11	6.41
XCAT_PEL_5HIMB114_TA	57.57	50.52	7.05
XCAT_PEL_5HIMB5_TA	55.56	51.51	4.05
XCAT_PEL_2HIMB59_TA	52.58	48.53	4.06
XCAT_PEL_5HTCC1002_TA	55.56	51.51	4.05
XCAT_PEL_8HTCC1062_TA	55.56	51.51	4.05
XCAT_PEL_1HTCC7211_TA	55.56	51.51	4.05
XCAT_PEL_1HTCC9565_TA	55.56	51.51	4.05
XCAT_PEL_1IMCC9063_TA	57.90	51.00	6.90
YGTA_PEL_1HIMB114_TA	54.19	41.42	12.77
YGTA_PEL_2HIMB5_TA	56.54	46.79	9.74
YGTA_PEL_1HIMB59_TA	50.61	46.59	4.02
YGTA_PEL_1HTCC1002_TA	56.54	46.79	9.74
YGTA_PEL_2HTCC1062_TA	56.54	46.79	9.74
YGTA_PEL_1HTCC7211_TA	56.54	46.79	9.74
YGTA_PEL_1HTCC9565_TA	56.54	46.79	9.74
YGTA_PEL_2IMCC9063_TA	53.15	38.34	14.80
TOTAL:	12071.37	11064.68	1006.69
