# Supplementary material for: tRNA Signatures Reveal a Polyphyletic Origin of SAR11 Strains among Alphaproteobacteria
Source: PLoS Comput Biol. 2014 Feb 27;10(2):e1003454. doi: 10.1371/journal.pcbi.1003454 (PMC3937112; doi:10.1371/journal.pcbi.1003454)
Supplement: Dataset S3 — Source code and data to reproduce Figure 4 . (ZIP) [file pcbi.1003454.s003.zip › Source_data_and_methods_for_Figure_4/loocv_unique_sets]

#!/usr/bin/perl -w

#use Bio::SeqIO;
$started = 0;
($prefix1,$prefix2,$seqfile) = @ARGV;
open(SEQFILE,$seqfile);

## Read and store every sequence with its genome identifier.  The sequence doesn't matter
while(<SEQFILE>){
    chomp;
    if(/^\>/){
	if($started == 1){
	    $seqhash{$totaltag} = $seq;
	    $seq = '';
	}
	@tag = split/ /;
	$ident = $tag[0];
	@splitident = split(/\_/,$ident);
	$clade = $splitident[1];
	$genus_species_strain = $tag[3];
	$cladebelong{$genus_species_strain} = $clade;
        $totaltag = $_;
       	$exists{$genus_species_strain} = 1;
    }
    else{
	$started = 1;
	$seq .= $_;
    }
}
$seqhash{$totaltag} = $seq;
close(SEQFILE);

foreach my $wholename (sort keys %exists){
    $genus_species_strain = $wholename;
    $wholename_line = $wholename;
    ## Change it to be grep friendly
    if($wholename =~ /\(/){
	@newline = split(/\(/, $wholename_line);
	$wholename = join "",$newline[0],"\\(",$newline[1];
	@newline = split(/\)/,$wholename);
	$wholename = join "", $newline[0],"\\)";
#	print $wholename;
    }
## Change it to be file-name friendly
    $wholename_line =~ tr/\/\(\)/\./;
    $totalseqfile = join "","no_",$wholename_line,"_id.fas";
    @name = split /_/,$wholename;
    $grepper = join "","\"",$wholename," \"";
    $totalseqs =  join "","fasgrep -d -v -i $grepper $seqfile  > $totalseqfile",".mid";
    system "$totalseqs";
    system "fasgrep -d -v -i 'Pelagibacter' $totalseqfile.mid > $totalseqfile";
    foreach my $c (split "",qw/ACDEFGHIJKLMNPQRSTVWXY/){
	    $f=join "",$clade,"_",$c,"A.fas";
	    system "fasgrep $c..._$clade < $totalseqfile > $f";
    }
    $clade = $cladebelong{$genus_species_strain};
    system "fasconvert -fo clustalw $clade\_[A-Z]A.fas";
    foreach my $c (split "",qw/ACDEFGHIJKLMNPQRSTVWXY/){
	    $reformat1 = join "",$clade,"_",$c,"A.aln";
	    $store1 = join "",$clade,"_",$c,".aln";
	    system "sreformat -u clustal $reformat1 > $store1";
    }
    $logofun1 = join "",$clade,"_[A-Z].aln";
    system "logofun -f 1 -g 1 -e 0 --gorodkinheight -o $clade -x 5 --classes ACDEFGHIJKLMNPQRSTVWXY $logofun1";
	    $excludeseqfile = join "",$wholename_line,"_id.fas";
	    system "fasgrep -d -i $grepper $seqfile  > $excludeseqfile\.mid";
	    system "fassub '_(RCS|RWZ)_' '_LCV_' < $excludeseqfile\.mid > $excludeseqfile";
	    $includeexclude = join "","all_",$excludeseqfile;
	    system "cat $excludeseqfile $totalseqfile > $includeexclude";
	    system "./logofun_classifier_species_unique $prefix1 $prefix2 $includeexclude > $includeexclude.out";
	    system "./logofun_classifier_unique $prefix1 $prefix2 $excludeseqfile > $excludeseqfile.out";
    #remake left out logo
    foreach my $c (split "",qw/ACDEFGHIJKLMNPQRSTVWXY/){
	$f=join "",$clade,"_",$c,"A.fas";
	system "fasgrep $c..._$clade < $seqfile > $f";
	
    }
    system "fasconvert -fo clustalw R[CW]*_[A-Z]A.fas";
    foreach my $c (split "",qw/ACDEFGHIJKLMNPQRSTVWXY/){
	$reformat1 = join "",$clade,"_",$c,"A.aln";
	$store1 = join "",$clade,"_",$c,".aln";
    }
    system "sreformat -u clustal $reformat1 > $store1";
    $logofun3 = join "",$clade,"_[A-Z].aln";
    system "logofun -f 1 -g 1 -e 0 --gorodkinheight -o $clade -x 5 --classes ACDEFGHIJKLMNPQRSTVWXY $logofun3";
}
