# Supplementary material for: tRNA Signatures Reveal a Polyphyletic Origin of SAR11 Strains among Alphaproteobacteria
Source: PLoS Comput Biol. 2014 Feb 27;10(2):e1003454. doi: 10.1371/journal.pcbi.1003454 (PMC3937112; doi:10.1371/journal.pcbi.1003454)
Supplement: Dataset S4 — Source code and data to reproduce Figure 5 , WEKA model to classify alphaproteobacterial genomes and instructions to extend and generate new WEKA models from tRNA CIF data. (ZIP) [file pcbi.1003454.s004.zip]

Archive with 52 entries (51 files):
- Source_data_and_methods_for_Figure_5/
- Source_data_and_methods_for_Figure_5/Alpha-203genomes-raw.csv
- Source_data_and_methods_for_Figure_5/Alpha-203genomes.arff
- Source_data_and_methods_for_Figure_5/Alpha-203genomes.model
- Source_data_and_methods_for_Figure_5/Alpha-203genomes_unknown.arff
- Source_data_and_methods_for_Figure_5/Alpha-unknowngenomes-raw.txt
- Source_data_and_methods_for_Figure_5/Alpha-unknowngenomes.arff
- Source_data_and_methods_for_Figure_5/Alpha-unknowngenomes_raw.txt
- Source_data_and_methods_for_Figure_5/alpha_all.fas
- Source_data_and_methods_for_Figure_5/CLB_A.eps
- Source_data_and_methods_for_Figure_5/CLB_C.eps
- Source_data_and_methods_for_Figure_5/CLB_G.eps
- Source_data_and_methods_for_Figure_5/CLB_T.eps
- Source_data_and_methods_for_Figure_5/fasconvert
- Source_data_and_methods_for_Figure_5/fasgrep
- Source_data_and_methods_for_Figure_5/fassub
- Source_data_and_methods_for_Figure_5/HOWTO
- Source_data_and_methods_for_Figure_5/HYP_A.eps
- Source_data_and_methods_for_Figure_5/HYP_C.eps
- Source_data_and_methods_for_Figure_5/HYP_G.eps
- Source_data_and_methods_for_Figure_5/HYP_T.eps
- Source_data_and_methods_for_Figure_5/LAB_all.fas
- Source_data_and_methods_for_Figure_5/logofun_classifier_species_multi
- Source_data_and_methods_for_Figure_5/loocv_unique_clades
- Source_data_and_methods_for_Figure_5/PLG_all.fas
- Source_data_and_methods_for_Figure_5/PSE_all.fas
- Source_data_and_methods_for_Figure_5/README
- Source_data_and_methods_for_Figure_5/RHB_A.eps
- Source_data_and_methods_for_Figure_5/RHB_C.eps
- Source_data_and_methods_for_Figure_5/RHB_G.eps
- Source_data_and_methods_for_Figure_5/RHB_T.eps
- Source_data_and_methods_for_Figure_5/RHD_A.eps
- Source_data_and_methods_for_Figure_5/RHD_C.eps
- Source_data_and_methods_for_Figure_5/RHD_G.eps
- Source_data_and_methods_for_Figure_5/RHD_T.eps
- Source_data_and_methods_for_Figure_5/RHZ_A.eps
- Source_data_and_methods_for_Figure_5/RHZ_C.eps
- Source_data_and_methods_for_Figure_5/RHZ_G.eps
- Source_data_and_methods_for_Figure_5/RHZ_T.eps
- Source_data_and_methods_for_Figure_5/RKT_A.eps
- Source_data_and_methods_for_Figure_5/RKT_C.eps
- Source_data_and_methods_for_Figure_5/RKT_G.eps
- Source_data_and_methods_for_Figure_5/RKT_T.eps
- Source_data_and_methods_for_Figure_5/seven_model_master.txt
- Source_data_and_methods_for_Figure_5/SPG_A.eps
- Source_data_and_methods_for_Figure_5/SPG_C.eps
- Source_data_and_methods_for_Figure_5/SPG_G.eps
- Source_data_and_methods_for_Figure_5/SPG_T.eps
- Source_data_and_methods_for_Figure_5/sreformat
- Source_data_and_methods_for_Figure_5/STAPP_all.fas
- Source_data_and_methods_for_Figure_5/taxonfile_seven_clade.txt
- Source_data_and_methods_for_Figure_5/weka_R_ordered.txt
