# Supplementary material for: tRNA Signatures Reveal a Polyphyletic Origin of SAR11 Strains among Alphaproteobacteria
Source: PLoS Comput Biol. 2014 Feb 27;10(2):e1003454. doi: 10.1371/journal.pcbi.1003454 (PMC3937112; doi:10.1371/journal.pcbi.1003454)
Supplement: Dataset S4 — Source code and data to reproduce Figure 5 , WEKA model to classify alphaproteobacterial genomes and instructions to extend and generate new WEKA models from tRNA CIF data. (ZIP) [file pcbi.1003454.s004.zip › Source_data_and_methods_for_Figure_5/Alpha-203genomes-raw.csv]

CLB	HYP	RHB	RHD	RHZ	RKT	SPG	class
8.21	7.23	9.87	10.38	10.42	9.61	9.80	RHD
9.11	7.61	10.54	9.13	11.71	9.04	9.54	RHZ
8.85	7.53	10.23	9.20	11.28	8.91	9.51	RHZ
9.14	7.57	10.49	9.22	11.50	9.08	9.57	RHZ
8.10	7.14	10.61	8.39	9.54	8.82	9.12	RHB
7.59	6.89	8.90	8.76	9.35	11.36	9.07	RKT
7.55	6.83	8.83	8.69	9.27	11.25	8.99	RKT
7.55	6.83	8.83	8.69	9.27	11.25	8.99	RKT
7.55	6.82	8.83	8.69	9.27	11.24	8.99	RKT
7.55	6.83	8.83	8.69	9.27	11.25	8.99	RKT
7.52	6.84	8.94	8.74	9.33	11.11	9.18	RKT
9.93	7.42	9.55	8.34	10.45	8.60	8.90	CLB
8.15	7.30	9.36	8.58	10.34	8.39	9.04	RHZ
8.35	7.11	9.34	8.66	10.37	8.65	9.15	RHZ
8.46	7.30	9.90	9.14	10.97	9.18	9.48	RHZ
8.31	7.23	9.71	9.01	10.73	8.97	9.33	RHZ
8.37	7.24	9.92	9.24	10.82	9.08	9.47	RHZ
8.30	7.24	9.75	9.03	10.75	8.99	9.34	RHZ
8.31	7.24	9.73	9.00	10.73	8.98	9.34	RHZ
8.53	6.93	9.53	8.97	10.38	8.73	9.07	RHZ
8.31	6.86	8.91	8.24	10.06	8.53	8.76	RHZ
8.32	6.98	9.26	8.45	10.16	8.65	9.03	RHZ
8.37	6.93	9.21	8.44	10.20	8.60	9.02	RHZ
10.28	7.44	9.83	8.37	10.48	8.43	8.89	CLB
8.49	7.35	9.89	9.20	11.10	8.87	9.51	RHZ
8.48	7.45	9.63	8.95	11.05	8.83	9.36	RHZ
8.21	7.33	9.24	8.63	10.65	8.54	9.07	RHZ
8.48	7.45	9.63	8.95	11.05	8.83	9.36	RHZ
8.48	7.45	9.63	8.95	11.05	8.83	9.36	RHZ
8.48	7.45	9.63	8.95	11.05	8.83	9.36	RHZ
8.49	7.35	9.89	9.20	11.10	8.87	9.51	RHZ
8.81	7.58	10.13	9.41	11.49	9.20	9.76	RHZ
8.49	7.35	9.89	9.20	11.05	8.87	9.51	RHZ
8.40	7.40	9.52	8.88	10.89	8.74	9.29	RHZ
8.48	7.45	9.64	9.01	11.01	8.83	9.37	RHZ
8.40	7.40	9.52	8.88	10.89	8.74	9.29	RHZ
8.48	7.45	9.64	9.01	11.01	8.83	9.37	RHZ
8.74	7.53	10.03	9.35	11.36	9.12	9.69	RHZ
8.42	7.30	9.80	9.14	10.95	8.79	9.44	RHZ
8.49	7.35	9.89	9.20	11.05	8.87	9.51	RHZ
8.49	7.35	9.89	9.20	11.10	8.87	9.51	RHZ
8.40	7.40	9.52	8.88	10.89	8.74	9.29	RHZ
8.48	7.45	9.63	8.95	11.00	8.83	9.37	RHZ
8.48	7.45	9.63	8.95	11.00	8.83	9.37	RHZ
8.49	7.35	9.89	9.20	11.05	8.87	9.50	RHZ
8.39	7.39	9.52	8.88	10.88	8.73	9.28	RHZ
8.36	7.18	9.72	9.02	10.88	8.64	9.31	RHZ
8.48	7.45	9.63	8.95	11.00	8.83	9.37	RHZ
8.56	7.57	9.63	9.02	11.13	8.95	9.47	RHZ
8.48	7.45	9.63	8.95	11.00	8.83	9.37	RHZ
8.36	7.27	9.56	8.77	10.94	8.62	9.16	RHZ
8.40	7.40	9.51	8.87	10.90	8.74	9.28	RHZ
8.49	7.35	9.89	9.20	11.05	8.87	9.51	RHZ
8.42	7.30	9.79	9.14	10.95	8.79	9.43	RHZ
8.48	7.45	9.63	8.95	11.05	8.83	9.37	RHZ
8.47	7.44	9.61	8.94	10.99	8.82	9.36	RHZ
6.63	5.48	8.27	7.38	8.50	7.85	7.26	RHZ
7.99	6.75	9.00	8.11	10.11	8.46	8.54	RHZ
10.10	7.08	9.19	8.16	9.83	8.35	8.59	CLB
10.10	7.08	9.20	8.16	9.84	8.35	8.59	CLB
10.05	7.12	9.33	8.18	9.82	8.41	8.60	CLB
8.27	7.50	12.56	8.67	9.76	8.65	9.42	RHB
8.05	7.77	12.14	8.28	9.44	8.72	8.97	RHB
7.78	7.06	9.16	8.98	9.49	11.35	9.19	RKT
7.70	7.02	9.21	8.93	9.48	11.31	9.11	RKT
7.61	6.61	9.26	8.67	9.24	10.98	8.96	RKT
7.80	7.03	9.20	8.91	9.56	11.44	9.07	RKT
7.68	6.92	9.06	8.74	9.34	11.21	8.95	RKT
7.79	7.03	9.19	8.90	9.56	11.47	9.07	RKT
7.78	7.30	9.61	8.80	9.59	9.03	10.87	SPG
7.89	7.40	9.90	8.86	9.78	9.22	11.08	SPG
8.29	7.57	10.36	9.37	10.41	9.57	11.40	SPG
7.69	6.90	8.95	8.14	9.71	8.05	8.71	RHZ
8.24	7.34	10.00	10.49	10.28	9.62	10.16	RHD
8.01	7.13	9.79	10.34	10.07	9.33	9.95	RHD
8.10	7.04	9.75	10.25	10.25	9.37	9.97	RHD
7.96	6.89	9.27	10.03	9.93	9.24	9.50	RHD
8.17	8.10	10.35	8.53	10.04	8.89	9.30	HYP
8.73	7.53	9.90	8.92	10.87	8.90	9.38	RHZ
8.16	7.34	9.32	8.82	10.21	8.64	9.17	RHZ
8.76	8.18	10.00	8.51	10.01	8.85	9.17	HYP
8.09	7.73	12.28	8.47	9.69	8.96	9.23	RHB
8.25	7.61	12.17	8.49	9.65	8.98	9.04	RHB
7.81	7.06	9.46	9.64	9.91	9.35	9.77	RHD
7.96	7.13	9.50	9.21	9.98	9.18	9.58	RHD
8.72	8.64	10.10	8.75	9.97	8.82	9.34	HYP
8.48	7.55	9.81	9.16	11.03	9.00	9.56	RHZ
8.43	7.38	9.70	9.04	10.68	8.98	9.50	RHZ
9.13	7.30	10.45	9.50	11.25	9.28	9.87	RHZ
8.80	7.14	10.25	9.23	10.88	8.97	9.66	RHZ
8.64	7.03	10.09	9.06	10.68	8.78	9.54	RHZ
9.05	7.28	10.52	9.48	11.14	9.24	9.90	RHZ
8.76	7.01	10.05	9.27	10.72	8.88	9.64	RHZ
8.89	7.19	10.26	9.26	10.94	9.04	9.67	RHZ
8.47	7.02	9.93	9.05	10.56	8.76	9.52	RHZ
8.64	7.00	9.71	8.90	10.45	8.62	9.36	RHZ
8.52	7.16	9.45	8.98	10.50	8.97	9.28	RHZ
7.31	6.73	8.83	8.74	9.28	10.76	8.72	RKT
7.31	6.74	8.82	8.74	9.19	10.75	8.72	RKT
8.66	7.26	9.56	8.65	10.66	8.83	9.14	RHZ
8.45	6.98	9.18	8.40	10.33	8.46	8.81	RHZ
8.54	7.06	9.28	8.47	10.43	8.55	8.91	RHZ
8.31	7.24	9.89	9.21	10.02	9.33	10.96	SPG
7.93	7.48	12.27	8.22	9.34	8.47	8.95	RHB
8.68	8.61	10.39	8.78	10.32	8.96	9.24	HYP
8.00	7.75	11.94	8.30	9.51	8.61	8.97	RHB
8.34	7.84	12.48	8.88	9.79	8.76	9.61	RHB
8.59	7.26	10.04	9.32	11.13	8.96	9.52	RHZ
8.68	7.32	10.12	9.39	11.28	9.06	9.62	RHZ
8.00	7.45	12.01	8.14	9.41	8.55	8.89	RHB
8.19	7.47	12.19	8.34	9.57	8.84	9.00	RHB
8.52	7.15	9.56	8.53	10.53	8.62	8.93	RHZ
7.04	6.46	8.53	8.13	8.86	10.33	8.35	RKT
7.03	6.46	8.53	8.13	8.86	10.33	8.35	RKT
8.60	7.37	11.86	8.44	9.80	8.78	8.95	RHB
8.71	7.33	9.43	8.96	10.48	8.99	9.30	RHZ
8.39	7.64	12.61	8.66	9.86	8.66	9.36	RHB
8.45	7.68	12.72	8.82	9.95	8.82	9.54	RHB
9.56	7.00	8.88	8.08	9.75	8.39	8.50	CLB
9.21	7.88	10.39	9.39	11.63	9.32	9.69	RHZ
9.59	8.02	10.52	9.35	12.28	8.85	9.66	RHZ
9.10	7.68	10.39	9.15	11.66	9.00	9.56	RHZ
9.14	7.65	10.39	9.11	11.65	8.97	9.54	RHZ
8.38	7.71	9.50	9.23	11.37	9.43	9.58	RHZ
10.38	8.14	11.72	10.08	13.29	9.70	10.24	RHZ
9.39	8.12	10.86	9.64	12.09	9.46	10.08	RHZ
9.65	7.97	10.76	9.39	12.05	9.22	9.64	RHZ
9.38	7.85	10.66	9.20	11.96	9.23	9.65	RHZ
9.13	7.62	10.56	9.28	11.75	9.15	9.66	RHZ
9.12	7.70	10.50	9.15	11.70	9.03	9.62	RHZ
8.78	7.51	10.17	9.40	11.32	9.24	9.90	RHZ
8.40	7.63	12.54	8.59	9.79	8.70	9.35	RHB
7.89	7.62	12.42	8.47	9.50	8.88	9.01	RHB
8.22	7.55	12.38	8.65	9.88	8.95	9.27	RHB
7.92	7.69	11.79	8.29	9.37	8.36	8.83	RHB
8.07	7.62	12.14	8.35	9.58	8.51	9.08	RHB
8.72	7.76	12.27	8.92	10.48	9.16	9.37	RHB
8.45	7.53	12.05	8.70	10.15	8.83	9.23	RHB
9.00	7.85	12.40	9.17	10.75	9.37	9.58	RHB
8.30	7.24	11.65	8.54	9.93	8.59	8.96	RHB
8.49	7.50	12.14	8.81	10.20	8.86	9.36	RHB
8.55	7.06	9.42	8.54	10.46	8.67	9.00	RHZ
8.27	6.99	9.24	8.41	10.14	8.48	8.80	RHZ
8.27	6.97	9.22	8.45	10.15	8.61	8.88	RHZ
8.39	7.03	9.31	8.47	10.36	8.61	8.98	RHZ
8.40	6.96	9.31	8.47	10.30	8.53	8.90	RHZ
8.54	7.09	9.42	8.39	10.43	8.55	8.95	RHZ
8.64	7.08	9.63	8.73	10.55	8.85	9.15	RHZ
7.76	6.85	9.12	9.37	9.74	8.97	9.41	RHD
8.31	7.37	9.89	9.79	10.10	9.22	9.63	RHD
8.12	7.19	9.68	9.52	9.82	8.90	9.43	RHD
7.09	6.48	8.60	8.24	8.52	10.63	8.34	RKT
7.19	6.46	8.78	8.20	8.62	10.62	8.44	RKT
7.06	6.38	8.51	8.17	8.48	10.50	8.30	RKT
7.06	6.46	8.58	8.22	8.53	10.60	8.38	RKT
7.07	6.41	8.50	8.21	8.62	10.54	8.32	RKT
6.97	6.37	8.41	8.06	8.35	10.49	8.17	RKT
6.91	6.38	8.54	8.01	8.39	10.44	8.15	RKT
7.11	6.45	8.61	8.17	8.56	10.61	8.36	RKT
7.08	6.47	8.62	8.16	8.51	10.60	8.34	RKT
7.09	6.48	8.60	8.25	8.53	10.64	8.34	RKT
7.22	6.51	8.65	8.29	8.63	10.73	8.60	RKT
7.07	6.60	8.73	8.29	8.61	10.75	8.47	RKT
7.07	6.60	8.73	8.29	8.61	10.75	8.47	RKT
7.14	6.68	8.79	8.32	8.70	10.56	8.57	RKT
7.07	6.43	8.57	8.19	8.45	10.59	8.29	RKT
7.14	6.49	8.63	8.21	8.67	10.70	8.52	RKT
8.29	7.84	12.75	8.51	9.82	8.94	9.18	RHB
8.27	7.82	12.73	8.50	9.82	8.92	9.18	RHB
7.99	7.69	12.08	8.29	9.41	8.52	8.96	RHB
8.25	7.88	12.34	8.48	9.69	8.95	9.08	RHB
7.88	7.33	12.21	8.05	9.25	8.34	8.88	RHB
8.97	8.13	13.37	9.31	10.57	9.55	9.93	RHB
8.47	7.56	12.89	8.59	9.89	8.48	9.41	RHB
8.13	7.66	12.31	8.51	9.64	8.77	9.08	RHB
8.31	7.81	12.51	8.65	9.76	8.95	9.33	RHB
8.51	7.70	12.82	8.97	10.14	9.01	9.72	RHB
8.25	7.60	12.41	8.64	9.69	8.83	9.35	RHB
8.23	7.59	12.55	8.49	9.74	8.59	9.22	RHB
8.23	7.83	12.37	8.34	9.80	8.61	9.03	RHB
8.21	7.62	12.42	8.44	9.82	8.56	9.14	RHB
8.05	7.56	12.07	8.20	9.42	8.33	8.84	RHB
8.26	7.59	12.45	8.42	9.83	8.67	9.22	RHB
8.52	7.66	13.00	8.81	10.15	8.89	9.67	RHB
8.92	7.62	10.25	9.62	11.47	9.38	10.08	RHZ
8.84	7.53	10.17	9.50	11.30	9.23	10.01	RHZ
8.15	7.01	9.58	8.92	9.79	8.88	10.61	SPG
8.31	7.35	9.85	9.44	10.03	9.32	11.41	SPG
8.09	7.23	9.47	9.05	9.79	9.22	10.79	SPG
8.63	7.73	13.19	8.91	10.22	9.04	9.64	RHB
8.46	7.66	12.98	8.68	10.00	8.85	9.43	RHB
8.29	7.81	12.48	8.65	9.80	8.93	9.36	RHB
7.67	6.89	9.08	8.86	9.42	11.13	9.11	RKT
7.65	7.29	9.33	9.19	9.46	11.33	9.87	RKT
7.56	6.88	9.00	8.84	9.39	11.16	9.10	RKT
6.55	5.74	7.84	8.11	8.24	10.93	8.09	RKT
7.72	7.12	9.43	9.16	9.52	11.49	9.32	RKT
7.60	6.85	8.99	8.82	9.27	10.99	9.07	RKT
7.67	6.89	9.08	8.86	9.42	11.13	9.11	RKT
7.65	6.98	9.12	8.94	9.47	11.24	9.21	RKT
8.39	7.19	9.52	8.75	10.56	8.64	9.10	RHZ
8.29	7.27	9.82	9.37	10.27	9.51	11.50	SPG
8.22	7.23	9.93	9.35	10.17	9.42	11.43	SPG
