# Supplementary material for: tRNA Signatures Reveal a Polyphyletic Origin of SAR11 Strains among Alphaproteobacteria
Source: PLoS Comput Biol. 2014 Feb 27;10(2):e1003454. doi: 10.1371/journal.pcbi.1003454 (PMC3937112; doi:10.1371/journal.pcbi.1003454)
Supplement: Dataset S4 — Source code and data to reproduce Figure 5 , WEKA model to classify alphaproteobacterial genomes and instructions to extend and generate new WEKA models from tRNA CIF data. (ZIP) [file pcbi.1003454.s004.zip › Source_data_and_methods_for_Figure_5/Alpha-203genomes.arff]

@RELATION 6-Clade

@ATTRIBUTE CLB numeric
@ATTRIBUTE HYP numeric
@ATTRIBUTE RHB numeric
@ATTRIBUTE RHD numeric
@ATTRIBUTE RHZ numeric
@ATTRIBUTE RKT numeric
@ATTRIBUTE SPG numeric
@ATTRIBUTE class {CLB,HYP,RHB,RHD,RHZ,RKT,SPG}

@DATA
8.21,7.23,9.87,10.38,10.42,9.61,9.8,RHD
9.11,7.61,10.54,9.13,11.71,9.04,9.54,RHZ
8.85,7.53,10.23,9.2,11.28,8.91,9.51,RHZ
9.14,7.57,10.49,9.22,11.5,9.08,9.57,RHZ
8.1,7.14,10.61,8.39,9.54,8.82,9.12,RHB
7.59,6.89,8.9,8.76,9.35,11.36,9.07,RKT
7.55,6.83,8.83,8.69,9.27,11.25,8.99,RKT
7.55,6.83,8.83,8.69,9.27,11.25,8.99,RKT
7.55,6.82,8.83,8.69,9.27,11.24,8.99,RKT
7.55,6.83,8.83,8.69,9.27,11.25,8.99,RKT
7.52,6.84,8.94,8.74,9.33,11.11,9.18,RKT
9.93,7.42,9.55,8.34,10.45,8.6,8.9,CLB
8.15,7.3,9.36,8.58,10.34,8.39,9.04,RHZ
8.35,7.11,9.34,8.66,10.37,8.65,9.15,RHZ
8.46,7.3,9.9,9.14,10.97,9.18,9.48,RHZ
8.31,7.23,9.71,9.01,10.73,8.97,9.33,RHZ
8.37,7.24,9.92,9.24,10.82,9.08,9.47,RHZ
8.3,7.24,9.75,9.03,10.75,8.99,9.34,RHZ
8.31,7.24,9.73,9,10.73,8.98,9.34,RHZ
8.53,6.93,9.53,8.97,10.38,8.73,9.07,RHZ
8.31,6.86,8.91,8.24,10.06,8.53,8.76,RHZ
8.32,6.98,9.26,8.45,10.16,8.65,9.03,RHZ
8.37,6.93,9.21,8.44,10.2,8.6,9.02,RHZ
10.28,7.44,9.83,8.37,10.48,8.43,8.89,CLB
8.49,7.35,9.89,9.2,11.1,8.87,9.51,RHZ
8.48,7.45,9.63,8.95,11.05,8.83,9.36,RHZ
8.21,7.33,9.24,8.63,10.65,8.54,9.07,RHZ
8.48,7.45,9.63,8.95,11.05,8.83,9.36,RHZ
8.48,7.45,9.63,8.95,11.05,8.83,9.36,RHZ
8.48,7.45,9.63,8.95,11.05,8.83,9.36,RHZ
8.49,7.35,9.89,9.2,11.1,8.87,9.51,RHZ
8.81,7.58,10.13,9.41,11.49,9.2,9.76,RHZ
8.49,7.35,9.89,9.2,11.05,8.87,9.51,RHZ
8.4,7.4,9.52,8.88,10.89,8.74,9.29,RHZ
8.48,7.45,9.64,9.01,11.01,8.83,9.37,RHZ
8.4,7.4,9.52,8.88,10.89,8.74,9.29,RHZ
8.48,7.45,9.64,9.01,11.01,8.83,9.37,RHZ
8.74,7.53,10.03,9.35,11.36,9.12,9.69,RHZ
8.42,7.3,9.8,9.14,10.95,8.79,9.44,RHZ
8.49,7.35,9.89,9.2,11.05,8.87,9.51,RHZ
8.49,7.35,9.89,9.2,11.1,8.87,9.51,RHZ
8.4,7.4,9.52,8.88,10.89,8.74,9.29,RHZ
8.48,7.45,9.63,8.95,11,8.83,9.37,RHZ
8.48,7.45,9.63,8.95,11,8.83,9.37,RHZ
8.49,7.35,9.89,9.2,11.05,8.87,9.5,RHZ
8.39,7.39,9.52,8.88,10.88,8.73,9.28,RHZ
8.36,7.18,9.72,9.02,10.88,8.64,9.31,RHZ
8.48,7.45,9.63,8.95,11,8.83,9.37,RHZ
8.56,7.57,9.63,9.02,11.13,8.95,9.47,RHZ
8.48,7.45,9.63,8.95,11,8.83,9.37,RHZ
8.36,7.27,9.56,8.77,10.94,8.62,9.16,RHZ
8.4,7.4,9.51,8.87,10.9,8.74,9.28,RHZ
8.49,7.35,9.89,9.2,11.05,8.87,9.51,RHZ
8.42,7.3,9.79,9.14,10.95,8.79,9.43,RHZ
8.48,7.45,9.63,8.95,11.05,8.83,9.37,RHZ
8.47,7.44,9.61,8.94,10.99,8.82,9.36,RHZ
6.63,5.48,8.27,7.38,8.5,7.85,7.26,RHZ
7.99,6.75,9,8.11,10.11,8.46,8.54,RHZ
10.1,7.08,9.19,8.16,9.83,8.35,8.59,CLB
10.1,7.08,9.2,8.16,9.84,8.35,8.59,CLB
10.05,7.12,9.33,8.18,9.82,8.41,8.6,CLB
8.27,7.5,12.56,8.67,9.76,8.65,9.42,RHB
8.05,7.77,12.14,8.28,9.44,8.72,8.97,RHB
7.78,7.06,9.16,8.98,9.49,11.35,9.19,RKT
7.7,7.02,9.21,8.93,9.48,11.31,9.11,RKT
7.61,6.61,9.26,8.67,9.24,10.98,8.96,RKT
7.8,7.03,9.2,8.91,9.56,11.44,9.07,RKT
7.68,6.92,9.06,8.74,9.34,11.21,8.95,RKT
7.79,7.03,9.19,8.9,9.56,11.47,9.07,RKT
7.78,7.3,9.61,8.8,9.59,9.03,10.87,SPG
7.89,7.4,9.9,8.86,9.78,9.22,11.08,SPG
8.29,7.57,10.36,9.37,10.41,9.57,11.4,SPG
7.69,6.9,8.95,8.14,9.71,8.05,8.71,RHZ
8.24,7.34,10,10.49,10.28,9.62,10.16,RHD
8.01,7.13,9.79,10.34,10.07,9.33,9.95,RHD
8.1,7.04,9.75,10.25,10.25,9.37,9.97,RHD
7.96,6.89,9.27,10.03,9.93,9.24,9.5,RHD
8.17,8.1,10.35,8.53,10.04,8.89,9.3,HYP
8.73,7.53,9.9,8.92,10.87,8.9,9.38,RHZ
8.16,7.34,9.32,8.82,10.21,8.64,9.17,RHZ
8.76,8.18,10,8.51,10.01,8.85,9.17,HYP
8.09,7.73,12.28,8.47,9.69,8.96,9.23,RHB
8.25,7.61,12.17,8.49,9.65,8.98,9.04,RHB
7.81,7.06,9.46,9.64,9.91,9.35,9.77,RHD
7.96,7.13,9.5,9.21,9.98,9.18,9.58,RHD
8.72,8.64,10.1,8.75,9.97,8.82,9.34,HYP
8.48,7.55,9.81,9.16,11.03,9,9.56,RHZ
8.43,7.38,9.7,9.04,10.68,8.98,9.5,RHZ
9.13,7.3,10.45,9.5,11.25,9.28,9.87,RHZ
8.8,7.14,10.25,9.23,10.88,8.97,9.66,RHZ
8.64,7.03,10.09,9.06,10.68,8.78,9.54,RHZ
9.05,7.28,10.52,9.48,11.14,9.24,9.9,RHZ
8.76,7.01,10.05,9.27,10.72,8.88,9.64,RHZ
8.89,7.19,10.26,9.26,10.94,9.04,9.67,RHZ
8.47,7.02,9.93,9.05,10.56,8.76,9.52,RHZ
8.64,7,9.71,8.9,10.45,8.62,9.36,RHZ
8.52,7.16,9.45,8.98,10.5,8.97,9.28,RHZ
7.31,6.73,8.83,8.74,9.28,10.76,8.72,RKT
7.31,6.74,8.82,8.74,9.19,10.75,8.72,RKT
8.66,7.26,9.56,8.65,10.66,8.83,9.14,RHZ
8.45,6.98,9.18,8.4,10.33,8.46,8.81,RHZ
8.54,7.06,9.28,8.47,10.43,8.55,8.91,RHZ
8.31,7.24,9.89,9.21,10.02,9.33,10.96,SPG
7.93,7.48,12.27,8.22,9.34,8.47,8.95,RHB
8.68,8.61,10.39,8.78,10.32,8.96,9.24,HYP
8,7.75,11.94,8.3,9.51,8.61,8.97,RHB
8.34,7.84,12.48,8.88,9.79,8.76,9.61,RHB
8.59,7.26,10.04,9.32,11.13,8.96,9.52,RHZ
8.68,7.32,10.12,9.39,11.28,9.06,9.62,RHZ
8,7.45,12.01,8.14,9.41,8.55,8.89,RHB
8.19,7.47,12.19,8.34,9.57,8.84,9,RHB
8.52,7.15,9.56,8.53,10.53,8.62,8.93,RHZ
7.04,6.46,8.53,8.13,8.86,10.33,8.35,RKT
7.03,6.46,8.53,8.13,8.86,10.33,8.35,RKT
8.6,7.37,11.86,8.44,9.8,8.78,8.95,RHB
8.71,7.33,9.43,8.96,10.48,8.99,9.3,RHZ
8.39,7.64,12.61,8.66,9.86,8.66,9.36,RHB
8.45,7.68,12.72,8.82,9.95,8.82,9.54,RHB
9.56,7,8.88,8.08,9.75,8.39,8.5,CLB
9.21,7.88,10.39,9.39,11.63,9.32,9.69,RHZ
9.59,8.02,10.52,9.35,12.28,8.85,9.66,RHZ
9.1,7.68,10.39,9.15,11.66,9,9.56,RHZ
9.14,7.65,10.39,9.11,11.65,8.97,9.54,RHZ
8.38,7.71,9.5,9.23,11.37,9.43,9.58,RHZ
10.38,8.14,11.72,10.08,13.29,9.7,10.24,RHZ
9.39,8.12,10.86,9.64,12.09,9.46,10.08,RHZ
9.65,7.97,10.76,9.39,12.05,9.22,9.64,RHZ
9.38,7.85,10.66,9.2,11.96,9.23,9.65,RHZ
9.13,7.62,10.56,9.28,11.75,9.15,9.66,RHZ
9.12,7.7,10.5,9.15,11.7,9.03,9.62,RHZ
8.78,7.51,10.17,9.4,11.32,9.24,9.9,RHZ
8.4,7.63,12.54,8.59,9.79,8.7,9.35,RHB
7.89,7.62,12.42,8.47,9.5,8.88,9.01,RHB
8.22,7.55,12.38,8.65,9.88,8.95,9.27,RHB
7.92,7.69,11.79,8.29,9.37,8.36,8.83,RHB
8.07,7.62,12.14,8.35,9.58,8.51,9.08,RHB
8.72,7.76,12.27,8.92,10.48,9.16,9.37,RHB
8.45,7.53,12.05,8.7,10.15,8.83,9.23,RHB
9,7.85,12.4,9.17,10.75,9.37,9.58,RHB
8.3,7.24,11.65,8.54,9.93,8.59,8.96,RHB
8.49,7.5,12.14,8.81,10.2,8.86,9.36,RHB
8.55,7.06,9.42,8.54,10.46,8.67,9,RHZ
8.27,6.99,9.24,8.41,10.14,8.48,8.8,RHZ
8.27,6.97,9.22,8.45,10.15,8.61,8.88,RHZ
8.39,7.03,9.31,8.47,10.36,8.61,8.98,RHZ
8.4,6.96,9.31,8.47,10.3,8.53,8.9,RHZ
8.54,7.09,9.42,8.39,10.43,8.55,8.95,RHZ
8.64,7.08,9.63,8.73,10.55,8.85,9.15,RHZ
7.76,6.85,9.12,9.37,9.74,8.97,9.41,RHD
8.31,7.37,9.89,9.79,10.1,9.22,9.63,RHD
8.12,7.19,9.68,9.52,9.82,8.9,9.43,RHD
7.09,6.48,8.6,8.24,8.52,10.63,8.34,RKT
7.19,6.46,8.78,8.2,8.62,10.62,8.44,RKT
7.06,6.38,8.51,8.17,8.48,10.5,8.3,RKT
7.06,6.46,8.58,8.22,8.53,10.6,8.38,RKT
7.07,6.41,8.5,8.21,8.62,10.54,8.32,RKT
6.97,6.37,8.41,8.06,8.35,10.49,8.17,RKT
6.91,6.38,8.54,8.01,8.39,10.44,8.15,RKT
7.11,6.45,8.61,8.17,8.56,10.61,8.36,RKT
7.08,6.47,8.62,8.16,8.51,10.6,8.34,RKT
7.09,6.48,8.6,8.25,8.53,10.64,8.34,RKT
7.22,6.51,8.65,8.29,8.63,10.73,8.6,RKT
7.07,6.6,8.73,8.29,8.61,10.75,8.47,RKT
7.07,6.6,8.73,8.29,8.61,10.75,8.47,RKT
7.14,6.68,8.79,8.32,8.7,10.56,8.57,RKT
7.07,6.43,8.57,8.19,8.45,10.59,8.29,RKT
7.14,6.49,8.63,8.21,8.67,10.7,8.52,RKT
8.29,7.84,12.75,8.51,9.82,8.94,9.18,RHB
8.27,7.82,12.73,8.5,9.82,8.92,9.18,RHB
7.99,7.69,12.08,8.29,9.41,8.52,8.96,RHB
8.25,7.88,12.34,8.48,9.69,8.95,9.08,RHB
7.88,7.33,12.21,8.05,9.25,8.34,8.88,RHB
8.97,8.13,13.37,9.31,10.57,9.55,9.93,RHB
8.47,7.56,12.89,8.59,9.89,8.48,9.41,RHB
8.13,7.66,12.31,8.51,9.64,8.77,9.08,RHB
8.31,7.81,12.51,8.65,9.76,8.95,9.33,RHB
8.51,7.7,12.82,8.97,10.14,9.01,9.72,RHB
8.25,7.6,12.41,8.64,9.69,8.83,9.35,RHB
8.23,7.59,12.55,8.49,9.74,8.59,9.22,RHB
8.23,7.83,12.37,8.34,9.8,8.61,9.03,RHB
8.21,7.62,12.42,8.44,9.82,8.56,9.14,RHB
8.05,7.56,12.07,8.2,9.42,8.33,8.84,RHB
8.26,7.59,12.45,8.42,9.83,8.67,9.22,RHB
8.52,7.66,13,8.81,10.15,8.89,9.67,RHB
8.92,7.62,10.25,9.62,11.47,9.38,10.08,RHZ
8.84,7.53,10.17,9.5,11.3,9.23,10.01,RHZ
8.15,7.01,9.58,8.92,9.79,8.88,10.61,SPG
8.31,7.35,9.85,9.44,10.03,9.32,11.41,SPG
8.09,7.23,9.47,9.05,9.79,9.22,10.79,SPG
8.63,7.73,13.19,8.91,10.22,9.04,9.64,RHB
8.46,7.66,12.98,8.68,10,8.85,9.43,RHB
8.29,7.81,12.48,8.65,9.8,8.93,9.36,RHB
7.67,6.89,9.08,8.86,9.42,11.13,9.11,RKT
7.65,7.29,9.33,9.19,9.46,11.33,9.87,RKT
7.56,6.88,9,8.84,9.39,11.16,9.1,RKT
6.55,5.74,7.84,8.11,8.24,10.93,8.09,RKT
7.72,7.12,9.43,9.16,9.52,11.49,9.32,RKT
7.6,6.85,8.99,8.82,9.27,10.99,9.07,RKT
7.67,6.89,9.08,8.86,9.42,11.13,9.11,RKT
7.65,6.98,9.12,8.94,9.47,11.24,9.21,RKT
8.39,7.19,9.52,8.75,10.56,8.64,9.1,RHZ
8.29,7.27,9.82,9.37,10.27,9.51,11.5,SPG
8.22,7.23,9.93,9.35,10.17,9.42,11.43,SPG
