# Supplementary material for: tRNA Signatures Reveal a Polyphyletic Origin of SAR11 Strains among Alphaproteobacteria
Source: PLoS Comput Biol. 2014 Feb 27;10(2):e1003454. doi: 10.1371/journal.pcbi.1003454 (PMC3937112; doi:10.1371/journal.pcbi.1003454)
Supplement: Dataset S4 — Source code and data to reproduce Figure 5 , WEKA model to classify alphaproteobacterial genomes and instructions to extend and generate new WEKA models from tRNA CIF data. (ZIP) [file pcbi.1003454.s004.zip › Source_data_and_methods_for_Figure_5/Alpha-unknowngenomes-raw.txt]

PEL     PELAGIBACTER_UBIQUE_HIMB11      7.79     6.83    8.98    8.16    9.62    8.89    8.50
PEL     PELAGIBACTER_UBIQUE_HIMB5       7.87     6.95    9.06    8.12    9.43    8.79    8.59
PEL     PELAGIBACTER_UBIQUE_HIMB59      7.14     6.66    8.84    8.64    9.10    9.39    9.12
PEL     PELAGIBACTER_UBIQUE_HTCC1002    7.60     6.40    8.75    7.69    9.19    8.31    8.13
PEL     PELAGIBACTER_UBIQUE_HTCC1062    7.63     6.44    8.80    7.71    9.25    8.31    8.17
PEL     PELAGIBACTER_UBIQUE_HTCC7211    7.86     6.92    9.19    8.14    9.52    8.77    8.65
PEL     PELAGIBACTER_UBIQUE_HTCC9565    7.79     6.61    8.99    7.92    9.44    8.39    8.31
PEL     PELAGIBACTER_UBIQUE_IMCC9063    7.98     6.76    9.16    7.92    9.87    8.57    8.92
LCV     LABRENZIA_ALEXANDRII_DFL-11     8.63     7.71   10.56    9.53   10.80    9.30   10.12
LCV     PSEUDOVIBRIO_SP-_JE062          7.41     6.58    9.81    8.05    9.20    7.80    8.83
LCV     STAPPIA_AGGREGATA_IAM_12614     8.47     7.47   10.18    9.27   10.43    9.28    9.70
