# Supplementary material for: tRNA Signatures Reveal a Polyphyletic Origin of SAR11 Strains among Alphaproteobacteria
Source: PLoS Comput Biol. 2014 Feb 27;10(2):e1003454. doi: 10.1371/journal.pcbi.1003454 (PMC3937112; doi:10.1371/journal.pcbi.1003454)
Supplement: Dataset S4 — Source code and data to reproduce Figure 5 , WEKA model to classify alphaproteobacterial genomes and instructions to extend and generate new WEKA models from tRNA CIF data. (ZIP) [file pcbi.1003454.s004.zip › Source_data_and_methods_for_Figure_5/Alpha-unknowngenomes.arff]

@RELATION 6-Clade

@ATTRIBUTE CLB numeric
@ATTRIBUTE HYP numeric
@ATTRIBUTE RHB numeric
@ATTRIBUTE RHD numeric
@ATTRIBUTE RHZ numeric
@ATTRIBUTE RKT numeric
@ATTRIBUTE SPG numeric
@ATTRIBUTE class {CLB,HYP,RHB,RHD,RHZ,RKT,SPG}

@DATA
7.79,6.83,8.98,8.16,9.62,8.89,8.5,?
7.87,6.95,9.06,8.12,9.43,8.79,8.59,?
7.14,6.66,8.84,8.64,9.1,9.39,9.12,?
7.6,6.4,8.75,7.69,9.19,8.31,8.13,?
7.63,6.44,8.8,7.71,9.25,8.31,8.17,?
7.86,6.92,9.19,8.14,9.52,8.77,8.65,?
7.79,6.61,8.99,7.92,9.44,8.39,8.31,?
7.98,6.76,9.16,7.92,9.87,8.57,8.92,?
8.63,7.71,10.56,9.53,10.8,9.3,10.12,?
7.41,6.58,9.81,8.05,9.2,7.8,8.83,?
8.47,7.47,10.18,9.27,10.43,9.28,9.7,?
6.63,5.48,8.27,7.38,8.5,7.85,7.26,?
