# Supplementary material for: tRNA Signatures Reveal a Polyphyletic Origin of SAR11 Strains among Alphaproteobacteria
Source: PLoS Comput Biol. 2014 Feb 27;10(2):e1003454. doi: 10.1371/journal.pcbi.1003454 (PMC3937112; doi:10.1371/journal.pcbi.1003454)
Supplement: Dataset S4 — Source code and data to reproduce Figure 5 , WEKA model to classify alphaproteobacterial genomes and instructions to extend and generate new WEKA models from tRNA CIF data. (ZIP) [file pcbi.1003454.s004.zip › Source_data_and_methods_for_Figure_5/alpha_all.fas]

>AGGC_RCS_C010814 HNEP_ATCC15444 ALPHAPROTEOBACTERIA HYPHOMONAS_NEPTUNIUM_ATCC_15444 183585 183660 ALA GGC 0 0      GIB_IN_DDBJ
-GGGGCCATAGCTCAGTT-GGG--AGAGCGCTTGCATGGCATGCAAGAGGTCAGGGGTTC
GACTCCCCTTGGCTCCA
>VGAC_RCS_C010815 HNEP_ATCC15444 ALPHAPROTEOBACTERIA HYPHOMONAS_NEPTUNIUM_ATCC_15444 223246 223320 VAL GAC 0 0      GIB_IN_DDBJ
-GGGCGGTTAGCTCAGC--GGT--AGAGCACTACGTTGACATCGTAGGGGTCACAAGTTC
GAACCTTGTACCGCCCA
>VTAC_RCS_C010816 HNEP_ATCC15444 ALPHAPROTEOBACTERIA HYPHOMONAS_NEPTUNIUM_ATCC_15444 993699 993774 VAL TAC 0 0      GIB_IN_DDBJ
-GGGCGATTAGCTCAGTT-GGT--AGAGCGCCTGCTTTACACGCAGGATGTCGGCGGTTC
GAGCCCGTCATCGCCCA
>LGAG_RCS_C010817 HNEP_ATCC15444 ALPHAPROTEOBACTERIA HYPHOMONAS_NEPTUNIUM_ATCC_15444 1072135 1072219 LEU GAG 0 0      GIB_IN_DDBJ
-GCGGTCGTGGCGGAATT-GGTA-GACGCGCAGCGTTGAGGTCGCTGT-G-TGGAAGTTC
GAGTCTTCTCGACCGCA
>KTTT_RCS_C010818 HNEP_ATCC15444 ALPHAPROTEOBACTERIA HYPHOMONAS_NEPTUNIUM_ATCC_15444 1143571 1143646 LYS TTT 0 0      GIB_IN_DDBJ
-GTGCCCATAGCTCAGCT-GGT--AGAGCAACTGACTTTTAATCAGTAGGTCACAGGTTC
GAACCCTGTTGGGCACA
>DGTC_RCS_C010819 HNEP_ATCC15444 ALPHAPROTEOBACTERIA HYPHOMONAS_NEPTUNIUM_ATCC_15444 1458130 1458206 ASP GTC 0 0      GIB_IN_DDBJ
-GCGGGTGTAGCTCAGTC-GGTT-AGAGTGCCGGCCTGTCACGCCGGAGGTCGCGGGTTC
GAGCCCCGTCACTCGCG
>LCAG_RCS_C010820 HNEP_ATCC15444 ALPHAPROTEOBACTERIA HYPHOMONAS_NEPTUNIUM_ATCC_15444 1627993 1628077 LEU CAG 0 0      GIB_IN_DDBJ
-GCCCAGATGGCGGAATT-GGTA-GACGCACTGCTTTCAGGTAGCAGC-G-TGGAGGTTC
GAGTCCTCTTCTGGGCA
>CGCA_RCS_C010821 HNEP_ATCC15444 ALPHAPROTEOBACTERIA HYPHOMONAS_NEPTUNIUM_ATCC_15444 1726191 1726264 CYS GCA 0 0      GIB_IN_DDBJ
-GGCCCTATGGCGGAGT--GGT--GACGCAGCGGATTGCAAATCCGTGCA-CCCCGGTTC
GATTCCGGGTGGGGCCT
>NGTT_RCS_C010822 HNEP_ATCC15444 ALPHAPROTEOBACTERIA HYPHOMONAS_NEPTUNIUM_ATCC_15444 1726607 1726682 ASN GTT 0 0      GIB_IN_DDBJ
-TCCGCGATAGCTCAGTT-GGT--AGAGCAGGCGACTGTTAATCGCCCGGTCGCAGGTTC
GAGTCCTGCTCGCGGAG
>WCCA_RCS_C010823 HNEP_ATCC15444 ALPHAPROTEOBACTERIA HYPHOMONAS_NEPTUNIUM_ATCC_15444 1778392 1778467 TRP CCA 0 0      GIB_IN_DDBJ
-AGGGGTATAGCTCAGTT-GGT--AGAGCGGCGGTCTCCAAAACCGCAGGCCGTGGGTTC
GAGTCCCTCTGCCCCTG
>STGA_RCS_C010824 HNEP_ATCC15444 ALPHAPROTEOBACTERIA HYPHOMONAS_NEPTUNIUM_ATCC_15444 1862948 1863037 SER TGA 0 0      GIB_IN_DDBJ
-GGAGGAGTGGCAGAGT--GGTTTAATGCGGCGGTCTTGAAAACCGTTGC-CGGGGGTTC
GAATCCCTCCTCCTCCG
>LTAG_RCS_C010825 HNEP_ATCC15444 ALPHAPROTEOBACTERIA HYPHOMONAS_NEPTUNIUM_ATCC_15444 2152440 2152524 LEU TAG 0 0      GIB_IN_DDBJ
-GCGGATGTGGCGGAATT-GGTA-GACGCACTGGATTTAGGTTCCAGC-G-TGAAGGTTC
GAGTCCTTTCATCCGCA
>PTGG_RCS_C010826 HNEP_ATCC15444 ALPHAPROTEOBACTERIA HYPHOMONAS_NEPTUNIUM_ATCC_15444 2727619 2727695 PRO TGG 0 0      GIB_IN_DDBJ
-CGGAGCGTAGCGCAGTCTGGT--AGCGCATCTGGTTTGGGACCAGAGGGTCGTAGGTTC
GAATCCTATCGCTCCGA
>RTCT_RCS_C010827 HNEP_ATCC15444 ALPHAPROTEOBACTERIA HYPHOMONAS_NEPTUNIUM_ATCC_15444 2728063 2728139 ARG TCT 0 0      GIB_IN_DDBJ
-GGCCCCGTAGCTCAGCT-GGAT-AGAGCACTCGCCTTCTAAGCGAATGGTCGCAGGTTC
AAGTCCTGCCGGGGTCA
>PCGG_RCS_C010828 HNEP_ATCC15444 ALPHAPROTEOBACTERIA HYPHOMONAS_NEPTUNIUM_ATCC_15444 2899602 2899678 PRO CGG 0 0      GIB_IN_DDBJ
-CGGAGTGTAGCTCAGCCTGGT--AGAGCACTAGCTTCGGGAGCTAGGGGCCGGAGGTTC
GAATCCTCTCACTCCGA
>FGAA_RCS_C010829 HNEP_ATCC15444 ALPHAPROTEOBACTERIA HYPHOMONAS_NEPTUNIUM_ATCC_15444 3217479 3217550 PHE GAA 0 0      GIB_IN_DDBJ
-GGGGAGTTAGCTCAGC--GGG--AGAGCGCCCGCCTGAAAAGCGGGATGTCGCGGGTTC
AAATCCCGCACTCTCGG
>TCGT_RCS_C010830 HNEP_ATCC15444 ALPHAPROTEOBACTERIA HYPHOMONAS_NEPTUNIUM_ATCC_15444 3400123 3400198 THR CGT 0 0      GIB_IN_DDBJ
-GCCGCTTTAGCTCAGCT-GGT--AGAGCACATCATTCGTAATGATGGGGTCAGGTGTTC
AAGTCACCTAAGCGGCA
>SGGA_RCS_C010831 HNEP_ATCC15444 ALPHAPROTEOBACTERIA HYPHOMONAS_NEPTUNIUM_ATCC_15444 3613184 3613097 SER GGA 0 0      GIB_IN_DDBJ
-GGAGAGGTGGCCGAGT--GGTCGAAGGCGCACGCCTGGAAAGTGTGTAT-CCAGGGTTC
GAATCCCTGTCTCTCCG
>RCCT_RCS_C010832 HNEP_ATCC15444 ALPHAPROTEOBACTERIA HYPHOMONAS_NEPTUNIUM_ATCC_15444 3585267 3585191 ARG CCT 0 0      GIB_IN_DDBJ
-GGTCCCGTAGCTCAGCA-GGAT-AGAGCGACAGATTCCTAATCTGTAGGTCGTGCGTTC
GAATCGCGCCGGGATCA
>LCAA_RCS_C010833 HNEP_ATCC15444 ALPHAPROTEOBACTERIA HYPHOMONAS_NEPTUNIUM_ATCC_15444 3391246 3391163 LEU CAA 0 0      GIB_IN_DDBJ
-GCCCCTGTGGTGGAAT--GGTA-GACGCGGCGGATTCAAAATCCGCT-G-TGCTGGTTC
GAGTCCGGCCAGGGGCA
>RACG_RCS_C010834 HNEP_ATCC15444 ALPHAPROTEOBACTERIA HYPHOMONAS_NEPTUNIUM_ATCC_15444 3325566 3325490 ARG ACG 0 0      GIB_IN_DDBJ
-GCACCCGTAGCTCAGCT-GGAT-AGAGCACCAGACTACGAATCTGGGGGTCAGGAGTTC
GAATCTCTTCGGGTGCA
>YGTA_RCS_C010835 HNEP_ATCC15444 ALPHAPROTEOBACTERIA HYPHOMONAS_NEPTUNIUM_ATCC_15444 2846143 2846059 TYR GTA 0 0      GIB_IN_DDBJ
-GGAGGGATGGGAGAGT--GGTTAAATCCATCAGACTGTAAATCTGACCTACGCTGGTTC
GAATCCAGCTCCCTCCA
>GTCC_RCS_C010836 HNEP_ATCC15444 ALPHAPROTEOBACTERIA HYPHOMONAS_NEPTUNIUM_ATCC_15444 2844685 2844612 GLY TCC 0 0      GIB_IN_DDBJ
-GCGGGTATAGCACAAT--GGT--AGTGCAGCAGCCTTCCAAGCTGAGTA-TGTCGGTTC
GATTCCGTCTACCCGCT
>IGAT_RCS_C010837 HNEP_ATCC15444 ALPHAPROTEOBACTERIA HYPHOMONAS_NEPTUNIUM_ATCC_15444 2818237 2818161 ILE GAT 0 0      GIB_IN_DDBJ
-GGGCCGGTAGCTCAGGT-GGTT-AGAGCGCACGCCTGATAAGCGTGAGGTCGGAAGTTC
AACTCTTCCTCGGCCCA
>ATGC_RCS_C010838 HNEP_ATCC15444 ALPHAPROTEOBACTERIA HYPHOMONAS_NEPTUNIUM_ATCC_15444 2818089 2818014 ALA TGC 0 0      GIB_IN_DDBJ
-GGGGCCATAGCTCAGTT-GGG--AGAGCGCCTGATTTGCATTCAGGAGGCCGTCGGTTC
GACTCCGTCTGGCTCCA
>XCAT_RCS_C010839 HNEP_ATCC15444 ALPHAPROTEOBACTERIA HYPHOMONAS_NEPTUNIUM_ATCC_15444 2814582 2814506 MET CAT 0 0     TRNA-MET(INITIATOR)-
-CGCGGGATGGAGCAGTCCGGT--AGCTCGTCAGGCTCATAACCTGAAGGTCACAGGTTC
AAATCCTGTTCCCGCAC
>QTTG_RCS_C010840 HNEP_ATCC15444 ALPHAPROTEOBACTERIA HYPHOMONAS_NEPTUNIUM_ATCC_15444 2797044 2796971 GLN TTG 0 0      GIB_IN_DDBJ
-TGGGGTGTCGCCAAGT--GGT--AAGGCAGCGGTTTTTGGTACCGCCAC-CCTAGGTTC
GAATCCTAGCACCCCAG
>GGCC_RCS_C010841 HNEP_ATCC15444 ALPHAPROTEOBACTERIA HYPHOMONAS_NEPTUNIUM_ATCC_15444 2762469 2762395 GLY GCC 0 0      GIB_IN_DDBJ
-GCGGGCGTAGCTCAGT--GGT--AGAGCACAACCTTGCCAAGGTTGGGGTCGAGAGTTC
GAATCTCTTCGCCCGCT
>SCGA_RCS_C010842 HNEP_ATCC15444 ALPHAPROTEOBACTERIA HYPHOMONAS_NEPTUNIUM_ATCC_15444 2711925 2711836 SER CGA 0 0      GIB_IN_DDBJ
-GGAGAGGTGGCGGAGT--GGTCGATCGCGTCGGTCTCGAAAACCGAT---CGAGGGTTC
GAATCCCTCCCTCTCCG
>SGCT_RCS_C010843 HNEP_ATCC15444 ALPHAPROTEOBACTERIA HYPHOMONAS_NEPTUNIUM_ATCC_15444 2342020 2341931 SER GCT 0 0      GIB_IN_DDBJ
-GGAGAGGTGGCCGAGT--GGCTGAAGGCGCGCCCCTGCTAAGGGCGT---CGAGGGTTC
GAATCCCTTCCTCTCCG
>HGTG_RCS_C010844 HNEP_ATCC15444 ALPHAPROTEOBACTERIA HYPHOMONAS_NEPTUNIUM_ATCC_15444 2076015 2075939 HIS GTG 0 0      GIB_IN_DDBJ
-GCCGCCTTAGCTCAGTT-GGTT-AGAGCGCTGGTTTGTGGAACCAGAGGTCCTCCGTTC
AAGCCGGAGAGGCGGTA
>ETTC_RCS_C010845 HNEP_ATCC15444 ALPHAPROTEOBACTERIA HYPHOMONAS_NEPTUNIUM_ATCC_15444 2036127 2036053 GLU TTC 0 0      GIB_IN_DDBJ
-GGTCCCTTCGTCTATC--GGTT-AGGACGTCAGGTTTTCAACCTGAAAA-GAGGGGTTC
GACTCCCCTAGGGACTG
>TTGT_RCS_C010846 HNEP_ATCC15444 ALPHAPROTEOBACTERIA HYPHOMONAS_NEPTUNIUM_ATCC_15444 1887579 1887504 THR TGT 0 0      GIB_IN_DDBJ
-GCCGGCTTAGCTCAGCT-GGT--AGAGCATCTGATTTGTAATCAGAGGGTCGCGGGTTC
GAGTCCTGCAGCCGGCA
>FGAA_RCS_C010847 HNEP_ATCC15444 ALPHAPROTEOBACTERIA HYPHOMONAS_NEPTUNIUM_ATCC_15444 1773388 1773314 PHE GAA 0 0      GIB_IN_DDBJ
-GCCCGGGTAGCTCAGG--GGT--AGAGCAGCGGATTGAAAATCCGCGTGTCGGTGGTTC
GATTCCGCCCCCGGGCA
>TGGT_RCS_C010848 HNEP_ATCC15444 ALPHAPROTEOBACTERIA HYPHOMONAS_NEPTUNIUM_ATCC_15444 1376950 1376876 THR GGT 0 0      GIB_IN_DDBJ
-GCCGCCTTAGCTCAGG--GGT--AGAGCGCGTCATTGGTAATGACGAGGTCGACAGTTC
AAATCTGTCAGGTGGCA
>PGGG_RCS_C010849 HNEP_ATCC15444 ALPHAPROTEOBACTERIA HYPHOMONAS_NEPTUNIUM_ATCC_15444 1176506 1176429 PRO GGG 0 0      GIB_IN_DDBJ
-CGGAGCGTGGCGCAGCCCGGTT-AGCGCACTAGTCTGGGGGACTAGGGGTCGGAGGTTC
GAATCCTCTCGCTCCGA
>JCAT_RCS_C010850 HNEP_ATCC15444 ALPHAPROTEOBACTERIA HYPHOMONAS_NEPTUNIUM_ATCC_15444 1032676 1032600 MET CAT 0 0     TRNA-MET(ILE)_WHOSE_
-GGGCCTGTAGCTCAGTT-GGTT-AGAGCGGACCGCTCATAACGGTTTGGTCGGGGGTTC
AAGTCCCTCCGGGCCCA
>GCCC_RCS_C010851 HNEP_ATCC15444 ALPHAPROTEOBACTERIA HYPHOMONAS_NEPTUNIUM_ATCC_15444 1013073 1013000 GLY CCC 0 0      GIB_IN_DDBJ
-GCGGGTGTAGCTCAAT--GGT--AGAGCAGAAGCTTCCCAAGCTTACGA-CGAGGGTTC
GATTCCCTTCACCCGCT
>LTAA_RCS_C010852 HNEP_ATCC15444 ALPHAPROTEOBACTERIA HYPHOMONAS_NEPTUNIUM_ATCC_15444 977557 977472 LEU TAA 0 0      GIB_IN_DDBJ
-GCCGGCGTGGTGAAAC--GGTA-GACACAGGGGACTTAAAATCCCTA-G-TGCCGGTTC
GATTCCGGCCGCCGGCA
>VCAC_RCS_C010853 HNEP_ATCC15444 ALPHAPROTEOBACTERIA HYPHOMONAS_NEPTUNIUM_ATCC_15444 714976 714902 VAL CAC 0 0      GIB_IN_DDBJ
-GGGCGATTAGCTCAGC--GGT--AGAGCACTGCCTTCACACGGCAGGGGTCACAAGTTC
GAACCTTGTATCGCCCA
>MCAT_RCS_C010854 HNEP_ATCC15444 ALPHAPROTEOBACTERIA HYPHOMONAS_NEPTUNIUM_ATCC_15444 542076 542000 MET CAT 0 0     TRNA-MET(ELONGATOR)- G
-GGTTCGGTAGCTCAGTT-GGTT-AGAGCGCGCGACTCATAATCGCGAGGTCGAGAGTTC
AAGTCTCTCCCGAACCA
>RCCG_RCS_C010855 HNEP_ATCC15444 ALPHAPROTEOBACTERIA HYPHOMONAS_NEPTUNIUM_ATCC_15444 217240 217164 ARG CCG 0 0      GIB_IN_DDBJ
-GCACCCATAGCTCAGCT-GGAT-AGAGCGTTGCCCTCCGAAGGCAAAGGTCAGAGGTTC
AAATCCTCTTGGGTGCA
>PCGG_RCS_C011062 JANN_CCS1 ALPHAPROTEOBACTERIA JANNASCHIA_SP-_CCS1 121018 121094 PRO CGG 0 0      GIB_IN_DDBJ
-CGGGCTGTGGCGCAGCCTGGT--AGCGCACCTGCTTCGGGAGCAGGGGGTCGGAGGTTC
GAATCCTCTCAGCCCGA
>WCCA_RCS_C011063 JANN_CCS1 ALPHAPROTEOBACTERIA JANNASCHIA_SP-_CCS1 546394 546469 TRP CCA 0 0      GIB_IN_DDBJ
-AGGGGCGTAGCTCAGTT-GGT--AGAGCACCGGATTCCAAATCCGACGGTCGGGAGTTC
GAGTCTCTCCGCCCCTG
>RACG_RCS_C011064 JANN_CCS1 ALPHAPROTEOBACTERIA JANNASCHIA_SP-_CCS1 618250 618326 ARG ACG 0 0      GIB_IN_DDBJ
-GGATTGGTAGCTCAGCT-GGAT-AGAGTACTTGACTACGAATCAAGGGGTCGGGGGTTC
GAATCCTCCCCAGTCCG
>AGGC_RCS_C011065 JANN_CCS1 ALPHAPROTEOBACTERIA JANNASCHIA_SP-_CCS1 795771 795846 ALA GGC 0 0      GIB_IN_DDBJ
-GGGGCCTTAGCTCAGCT-GGG--AGAGCGCCTGCATGGCATGCAGGAGGTCAGCGGTTC
GATCCCGCTAGGCTCCA
>LGAG_RCS_C011066 JANN_CCS1 ALPHAPROTEOBACTERIA JANNASCHIA_SP-_CCS1 1211447 1211533 LEU GAG 0 0      GIB_IN_DDBJ
-GCGCTCGTGGCGGAATT-GGTA-GACGCGCAGCGTTGAGGTCGCTGTGG-TGCGAGTTC
GAGTCTCGCCGAGCGCA
>STGA_RCS_C011067 JANN_CCS1 ALPHAPROTEOBACTERIA JANNASCHIA_SP-_CCS1 1240889 1240978 SER TGA 0 0      GIB_IN_DDBJ
-GGAGGAGTGGCAGAGT--GGTCGAATGCACCGGTCTTGAAAACCGGC---CGTGGGTTC
GAATCCCACCTCCTCCG
>LTAG_RCS_C011068 JANN_CCS1 ALPHAPROTEOBACTERIA JANNASCHIA_SP-_CCS1 1489240 1489323 LEU TAG 0 0      GIB_IN_DDBJ
-GCGGGTGTGGCGGAACT-GGTA-GACGCACCAGATTTAGGTTCTGGC-G-TGGGGGTTC
GAGTCCCTTCACCCGCA
>SGGA_RCS_C011069 JANN_CCS1 ALPHAPROTEOBACTERIA JANNASCHIA_SP-_CCS1 1997062 1997151 SER GGA 0 0      GIB_IN_DDBJ
-GGACAGGTGGCCGAGT--GGTCGAAGGCGCACGCCTGGAAAGTGTGTAT-CCAGGGTTC
GAATCCCTGTCTGTCCG
>RCCG_RCS_C011070 JANN_CCS1 ALPHAPROTEOBACTERIA JANNASCHIA_SP-_CCS1 2146891 2146967 ARG CCG 0 0      GIB_IN_DDBJ
-GGACCCTTAGCTCAGCT-GGAT-AGAGCGCTGCCCTCCGAAGGCAGAGGCCAGAGGTTC
GAATCCTCTAGGGTCCG
>GGCC_RCS_C011071 JANN_CCS1 ALPHAPROTEOBACTERIA JANNASCHIA_SP-_CCS1 2805559 2805633 GLY GCC 0 0      GIB_IN_DDBJ
-GCGGGCGTAGCTCAGG--GGT--AGAGCATAACCTTGCCAAGGTTAGGGTCGGGCGTTC
GAATCGCCTCGCCCGCT
>YGTA_RCS_C011072 JANN_CCS1 ALPHAPROTEOBACTERIA JANNASCHIA_SP-_CCS1 2814922 2815005 TYR GTA 0 0      GIB_IN_DDBJ
-GGGCGACAGGCCGCAA--GGT--GTGGCAGGGGACTGTAACTCCCTCGCACCCTGGTTC
GATTCCAGGGTCGCCCA
>TGGT_RCS_C011073 JANN_CCS1 ALPHAPROTEOBACTERIA JANNASCHIA_SP-_CCS1 2907755 2907829 THR GGT 0 0      GIB_IN_DDBJ
-GCTGTGGTAGCTCAGT--GGT--AGAGCACACCCTTGGTAAGGGTGAGGTCGAGAGTTC
AATCCTCTCTCACAGCA
>ETTC_RCS_C011074 JANN_CCS1 ALPHAPROTEOBACTERIA JANNASCHIA_SP-_CCS1 3023715 3023789 GLU TTC 0 0      GIB_IN_DDBJ
-GGCCCGTTCGTCTATC--GGTT-AGGACGCCAGGTTTTCAACCTGGAAA-GAGGGGTTC
GATTCCCCTACGGGCTG
>LTAA_RCS_C011075 JANN_CCS1 ALPHAPROTEOBACTERIA JANNASCHIA_SP-_CCS1 3256789 3256876 LEU TAA 0 0      GIB_IN_DDBJ
-GCGGGCGTGATGGAATT-GGTA-GACATACCAGACTTAAAATCTGTTGG-TGCGGGTTC
GAGTCCCGCCGCCCGCA
>CGCA_RCS_C011076 JANN_CCS1 ALPHAPROTEOBACTERIA JANNASCHIA_SP-_CCS1 3310119 3310192 CYS GCA 0 0      GIB_IN_DDBJ
-GGCGAGTTGGCGGAGT--GGT--TACGCAGCGGATTGCAAATCCGTGTA-CACCGGTTC
GATTCCGGTACTCGCCT
>SGCT_RCS_C011077 JANN_CCS1 ALPHAPROTEOBACTERIA JANNASCHIA_SP-_CCS1 3578447 3578536 SER GCT 0 0      GIB_IN_DDBJ
-GGAGACGTGGCCGAGT--GGTCGAAGGCGCTCCCCTGCTAAGGGAGT---CGAGGGTTC
GAATCCCTTCGTCTCCG
>QTTG_RCS_C011078 JANN_CCS1 ALPHAPROTEOBACTERIA JANNASCHIA_SP-_CCS1 3734324 3734398 GLN TTG 0 0      GIB_IN_DDBJ
-TGGGGTGTAGCCAAGC--GGT--AAGGCATCGGTTTTTGGTACCGTGTATCGTAGGTTC
GAATCCTACCACCCCAG
>MCAT_RCS_C011079 JANN_CCS1 ALPHAPROTEOBACTERIA JANNASCHIA_SP-_CCS1 3789301 3789377 MET CAT 0 0     TRNA-MET(ELONGATOR)- GIB_IN_DDBJ
-GGCGGAGTAGCTCAGGT-GGTT-AGAGCAGCGGAATCATAATCCGCGTGTCGGGGGTTC
AAGTCCCTCCTCCGCTA
>VGAC_RCS_C011080 JANN_CCS1 ALPHAPROTEOBACTERIA JANNASCHIA_SP-_CCS1 4101511 4101585 VAL GAC 0 0      GIB_IN_DDBJ
-GGGCGATTAGCTCAGC--GGT--AGAGCACTTCGTTGACATCGAAGGGGTCACTGGTTC
GATCCCAGTATCGCCCA
>TCGT_RCS_C011081 JANN_CCS1 ALPHAPROTEOBACTERIA JANNASCHIA_SP-_CCS1 4190344 4190419 THR CGT 0 0      GIB_IN_DDBJ
-GCCGCTGTAGCTCAGAT-GGT--AGAGCACATCATTCGTAATGATGGGGTCGGGGGTTC
GAGTCCCTTCAGCGGCA
>IGAT_RCS_C011082 JANN_CCS1 ALPHAPROTEOBACTERIA JANNASCHIA_SP-_CCS1 4083069 4082993 ILE GAT 0 0      GIB_IN_DDBJ
-GGGTCGGTAGCTCAGGT-GGTT-AGAGCGCACGCCTGATAAGCGTGAGGTCGGAGGTTC
AAGTCCTCCTCGACCCA
>ATGC_RCS_C011083 JANN_CCS1 ALPHAPROTEOBACTERIA JANNASCHIA_SP-_CCS1 4082921 4082846 ALA TGC 0 0      GIB_IN_DDBJ
-GGGGCCTTAGCTCAGAT-GGG--AGAGCGCCTGATTTGCATTCAGGAGGTCAGCGGTTC
GATCCCGCTAGGCTCCA
>XCAT_RCS_C011084 JANN_CCS1 ALPHAPROTEOBACTERIA JANNASCHIA_SP-_CCS1 4078435 4078359 MET CAT 0 0     TRNA-MET(INITIATOR)- GIB_IN_DDBJ
-CGCGGGATGGAGCAGCCCGGT--AGCTCGTCAGGCTCATAACCTGAAGGTCGTAGGTTC
AAATCCTACTCCCGCAA
>RTCT_RCS_C011085 JANN_CCS1 ALPHAPROTEOBACTERIA JANNASCHIA_SP-_CCS1 3675666 3675590 ARG TCT 0 0      GIB_IN_DDBJ
-GGGCTCTTAGCTCAACT-GGAT-AGAGCAGCCGACTTCTAATCGGCAGGTTGAGGGTTC
GAGTCCTTCAGGGCCCG
>HGTG_RCS_C011086 JANN_CCS1 ALPHAPROTEOBACTERIA JANNASCHIA_SP-_CCS1 3456446 3456370 HIS GTG 0 0      GIB_IN_DDBJ
-GCCGGCGTAGCTCAGTA-GGTT-AGAGCGCCTGATTGTGGATCAGGAGGTCCCCCGTTC
GAGCCGGGGCGCTGGTA
>GTCC_RCS_C011087 JANN_CCS1 ALPHAPROTEOBACTERIA JANNASCHIA_SP-_CCS1 2937421 2937348 GLY TCC 0 0      GIB_IN_DDBJ
-GCGGGCGTTGTGTAAT--GGT--AAGACCTCAGCCTTCCAAGCTGATGA-TACGGGTTC
GATTCCCGTCGCCCGCT
>FGAA_RCS_C011088 JANN_CCS1 ALPHAPROTEOBACTERIA JANNASCHIA_SP-_CCS1 2889435 2889361 PHE GAA 0 0      GIB_IN_DDBJ
-GCCCGGGTAGCTCAGG--GGT--AGAGCAGTGGATTGAAAATCCTCGTGTCGGTGGTTC
GATTCCGCCCCCGGGCA
>TTGT_RCS_C011089 JANN_CCS1 ALPHAPROTEOBACTERIA JANNASCHIA_SP-_CCS1 2648578 2648503 THR TGT 0 0      GIB_IN_DDBJ
-GCCCCTATAGCTCAGCT-GGT--AGAGCAACTGATTTGTAATCAGTAGGTCCGCGGTTC
GAGTCCGTGTGGGGGCA
>VCAC_RCS_C011090 JANN_CCS1 ALPHAPROTEOBACTERIA JANNASCHIA_SP-_CCS1 2514432 2514358 VAL CAC 0 0      GIB_IN_DDBJ
-GGGTGATTAGCTCAGT--GGT--AGAGCGCTTCGTTCACATCGAAGATGTCAGGAGTTC
AAATCTCTTATCACCCA
>VTAC_RCS_C011091 JANN_CCS1 ALPHAPROTEOBACTERIA JANNASCHIA_SP-_CCS1 2513640 2513565 VAL TAC 0 0      GIB_IN_DDBJ
-GGGTCGTTAGCTCAGTT-GGT--AGAGCGCTTCGTTTACACCGAAGATGTCGGGAGTTC
GAGCCTCTCACGACCCA
>DGTC_RCS_C011092 JANN_CCS1 ALPHAPROTEOBACTERIA JANNASCHIA_SP-_CCS1 2509254 2509178 ASP GTC 0 0      GIB_IN_DDBJ
-GCGGTTGTAGCTCAGTT-GGTT-AGAGTACCGGCCTGTCACGCCGGGGGTCGCGGGTTC
GAGTCCCGTCAACCGCG
>DGTC_RCS_C011093 JANN_CCS1 ALPHAPROTEOBACTERIA JANNASCHIA_SP-_CCS1 2508827 2508751 ASP GTC 0 0      GIB_IN_DDBJ
-GCGGTTGTAGCTCAGTT-GGTT-AGAGTACCGGCCTGTCACGCCGGGGGTCGCGGGTTC
GAGTCCCGTCAACCGCG
>LCAA_RCS_C011094 JANN_CCS1 ALPHAPROTEOBACTERIA JANNASCHIA_SP-_CCS1 2491395 2491311 LEU CAA 0 0      GIB_IN_DDBJ
-GCCCGAGTGGCGGAATT-GGTA-GACGCAGGGGATTCAAAATCCCCCGCTTGTCGGTTC
GAGTCCGACCTCGGGTA
>PTGG_RCS_C011095 JANN_CCS1 ALPHAPROTEOBACTERIA JANNASCHIA_SP-_CCS1 2471358 2471282 PRO TGG 0 0      GIB_IN_DDBJ
-CGGGGCGTGGCGCAGTCTGGT--AGCGCACCTGTTTTGGGTACAGGGGGTCGTGAGTTC
GAATCTCGCCGCCCCGA
>SCGA_RCS_C011096 JANN_CCS1 ALPHAPROTEOBACTERIA JANNASCHIA_SP-_CCS1 2285448 2285359 SER CGA 0 0      GIB_IN_DDBJ
-GGAGAGGTGCCGGAGT--GGTCGAACGGGGCGGTCTCGAAAACCGTT---CCAGGGTTC
GAATCCCTGTCTCTCCG
>GCCC_RCS_C011097 JANN_CCS1 ALPHAPROTEOBACTERIA JANNASCHIA_SP-_CCS1 1967677 1967604 GLY CCC 0 0      GIB_IN_DDBJ
-GCGGGTATGGTGAAAA--GGT--ATCACGGCAGCTTCCCAAGCTTTA-GTTACGAGTTC
GATTCTCGTTACCCGCT
>JCAT_RCS_C011098 JANN_CCS1 ALPHAPROTEOBACTERIA JANNASCHIA_SP-_CCS1 1820453 1820377 MET CAT 0 0     TRNA-MET(ILE)_WHOSE_CAU_ANTICODON_IS_
-GGGCCTGTAGCTCAATT-GGTT-AGAGCAGAGCGCTCATAACGCTTTGGTTGCGGGTTC
AAGTCCTGCCGGGCCTA
>NGTT_RCS_C011099 JANN_CCS1 ALPHAPROTEOBACTERIA JANNASCHIA_SP-_CCS1 1818025 1817951 ASN GTT 0 0      GIB_IN_DDBJ
-TCCGGCGTAGCTCAGC--GGT--AGAGCAGTTGACTGTTAATCAATTTGTCGTAGGTTC
GATCCCTACCGCCGGAG
>PGGG_RCS_C011100 JANN_CCS1 ALPHAPROTEOBACTERIA JANNASCHIA_SP-_CCS1 1770700 1770624 PRO GGG 0 0      GIB_IN_DDBJ
-CGGGCTATGGCGCAGCCTGGT--AGCGCGTCCGTCTGGGGGACGGAAGGTCGCAGGTTC
GAGTCCTGCTAGCCCGA
>KTTT_RCS_C011101 JANN_CCS1 ALPHAPROTEOBACTERIA JANNASCHIA_SP-_CCS1 325534 325459 LYS TTT 0 0      GIB_IN_DDBJ
-GGGCCCTTAGCTCAGTT-GGT--AGAGCAGTTGACTTTTAATCAATTTGTCGCAGGTTC
GAATCCTGCAGGGCTCA
>RCCT_RCS_C011102 JANN_CCS1 ALPHAPROTEOBACTERIA JANNASCHIA_SP-_CCS1 318432 318356 ARG CCT 0 0      GIB_IN_DDBJ
-GGCCCCGTGGCTCAACT-GGAT-AGAGCAGCCCCCTCCTAAGGGGCAGGTTATAGGTTC
GAATCCTATCGGGGTCA
>LCAG_RCS_C011103 JANN_CCS1 ALPHAPROTEOBACTERIA JANNASCHIA_SP-_CCS1 237080 236994 LEU CAG 0 0      GIB_IN_DDBJ
-GCCCAGGTGGCGGAATT-GGTA-GACGCGCTAGCTTCAGGTGCTAGT-G-TGGAGGTTC
GAGTCCTCTCCTGGGCA
>TCGT_RCS_C013781 MMAR_MCS10 ALPHAPROTEOBACTERIA MARICAULIS_MARIS_MCS10 47339 47414 THR CGT 0 0      GIB_IN_DDBJ
-GCCGCTTTAGCTCAGCT-GGT--AGAGCAACGCATTCGTAATGCGTAGGTCAGGTGTTC
GAGTCACCTAAGCGGCA
>ACGC_RCS_C013782 MMAR_MCS10 ALPHAPROTEOBACTERIA MARICAULIS_MARIS_MCS10 55321 55396 ALA CGC 0 0      GIB_IN_DDBJ
-GGGGCCGTAGCTCAGTT-GGG--AGAGCGCGTCGTTCGCAATGACGAGGTCAGCGGTTC
GATCCCGCTCGGCTCCA
>AGGC_RCS_C013783 MMAR_MCS10 ALPHAPROTEOBACTERIA MARICAULIS_MARIS_MCS10 104892 104967 ALA GGC 0 0      GIB_IN_DDBJ
-GGGGCCATAGCTCAGTT-GGG--AGAGCGCTTGCATGGCATGCAAGAGGTCGTCGGTTC
GATTCCGTCTGGCTCCA
>SGGA_RCS_C013784 MMAR_MCS10 ALPHAPROTEOBACTERIA MARICAULIS_MARIS_MCS10 157822 157911 SER GGA 0 0      GIB_IN_DDBJ
-GGTGAGGTGGCCGAGT--GGTCGAAGGCGCACGCCTGGAACGCGTGTAT-CGTGGGTTC
GAATCCCACCCTCACCG
>RACG_RCS_C013785 MMAR_MCS10 ALPHAPROTEOBACTERIA MARICAULIS_MARIS_MCS10 540399 540475 ARG ACG 0 0      GIB_IN_DDBJ
-GCACCGGTAGCTCAGTT-GGAT-AGAGCACTAGACTACGAATCTAGGGGTCGGGGGTTC
GAATCCTCCCCGGTGCG
>GCCC_RCS_C013786 MMAR_MCS10 ALPHAPROTEOBACTERIA MARICAULIS_MARIS_MCS10 584429 584502 GLY CCC 0 0      GIB_IN_DDBJ
-GCGGGTGTAGCTCAAT--GGT--AGAGCAGAAGCTTCCCAAGCTTACGA-CGAGGGTTC
GATTCCCTTCACCCGCT
>MCAT_RCS_C013787 MMAR_MCS10 ALPHAPROTEOBACTERIA MARICAULIS_MARIS_MCS10 815140 815216 MET CAT 0 0     TRNA-MET(ELONGATOR)- GIB_IN_DDBJ
-GGCGAGGTAGCTCAGCT-GGTT-AGAGCGCACGACTCATAATCGTGAGGTCGAGAGTTC
AAGTCTCTCCCTCGCCA
>QTTG_RCS_C013788 MMAR_MCS10 ALPHAPROTEOBACTERIA MARICAULIS_MARIS_MCS10 962376 962450 GLN TTG 0 0      GIB_IN_DDBJ
-TGGGGCGTCGCCAAGT--GGT--AAGGCACCGGTTTTTGGTATCGGCATTCCCAGGTTC
GAATCCTGGCGCCCCAG
>LTAA_RCS_C013789 MMAR_MCS10 ALPHAPROTEOBACTERIA MARICAULIS_MARIS_MCS10 1149523 1149609 LEU TAA 0 0      GIB_IN_DDBJ
-GCGGGCGTGGCGGAATC-GGTA-GACGCAGCAGACTTAAAATCTGTC-G-TGCCGGTTC
AAGTCCGGCCGCCCGCA
>IGAT_RCS_C013790 MMAR_MCS10 ALPHAPROTEOBACTERIA MARICAULIS_MARIS_MCS10 1185062 1185138 ILE GAT 0 0      GIB_IN_DDBJ
-GGGCCTGTAGCTCAGGT-GGTT-AGAGCGCACGCCTGATAAGCGTGAGGTCGGTGGTTC
GAGTCCACCCAGGCCCA
>XCAT_RCS_C013791 MMAR_MCS10 ALPHAPROTEOBACTERIA MARICAULIS_MARIS_MCS10 1191990 1192066 MET CAT 0 0     TRNA-MET(INITIATOR)- GIB_IN_DDBJ
-TGCGGGGTGGAGCAGTCCGGT--AGCTCGTCAGGCTCATAACCTGAAGGTCGTAGGTTC
AAATCCTACCCCCGCAC
>FGAA_RCS_C013792 MMAR_MCS10 ALPHAPROTEOBACTERIA MARICAULIS_MARIS_MCS10 1239076 1239150 PHE GAA 0 0      GIB_IN_DDBJ
-GCCCGGGTAGCTCAGG--GGT--AGAGCAGCGGATTGAAAATCCGCGTGTCGGTGGTTC
AATTCCGCCCCCGGGCA
>LTAG_RCS_C013793 MMAR_MCS10 ALPHAPROTEOBACTERIA MARICAULIS_MARIS_MCS10 1464925 1465009 LEU TAG 0 0      GIB_IN_DDBJ
-GCGGATGTGGCGGAACT-GGTA-GACGCGCCAGATTTAGGTTCTGGT-G-TGGGGGTTC
GAGTCCCTCCATCCGCA
>VTAC_RCS_C013794 MMAR_MCS10 ALPHAPROTEOBACTERIA MARICAULIS_MARIS_MCS10 1474901 1474976 VAL TAC 0 0      GIB_IN_DDBJ
-GGGCGGTTAGCTCAGCT-GGG--AGAGCATCTCGTTTACACCGAGAGGGTCGGGGGTTC
GAGCCCCTCACCGCCCA
>DGTC_RCS_C013795 MMAR_MCS10 ALPHAPROTEOBACTERIA MARICAULIS_MARIS_MCS10 1479116 1479192 ASP GTC 0 0      GIB_IN_DDBJ
-GCGGGTGTAGCTCAGTT-GGTT-AGAGCGCCGGCCTGTCACGCCGGAGGTCGCGGGTTC
GAGTCCCGTCACTCGCG
>STGA_RCS_C013796 MMAR_MCS10 ALPHAPROTEOBACTERIA MARICAULIS_MARIS_MCS10 1597298 1597385 SER TGA 0 0      GIB_IN_DDBJ
-GGAGGGGTGGCAGAGT--GGTCGATTGCGGCGGTCTTGAAAACCGTTGC-CGGGGGTTC
GAATCCCTCCCCCTCCG
>SGCT_RCS_C013797 MMAR_MCS10 ALPHAPROTEOBACTERIA MARICAULIS_MARIS_MCS10 1823339 1823429 SER GCT 0 0      GIB_IN_DDBJ
-GGAGAGGTGGCCGAGT--GGTCGAAGGCGCTCCCCTGCTAAGGGAGT---CGTGGGTTC
GAATCCCATCCTCTCCG
>TTGT_RCS_C013798 MMAR_MCS10 ALPHAPROTEOBACTERIA MARICAULIS_MARIS_MCS10 1987002 1987077 THR TGT 0 0      GIB_IN_DDBJ
-GCCGGCTTAGCTCAGCT-GGT--AGAGCACCTGATTTGTAATCAGGGGGTCGGGGGTTC
GAGTCCCTCAGCCGGCA
>KCTT_RCS_C013799 MMAR_MCS10 ALPHAPROTEOBACTERIA MARICAULIS_MARIS_MCS10 2170920 2170995 LYS CTT 0 0      GIB_IN_DDBJ
-GCGCCTATAGCTCAGTT-GGT--AGAGCAGCTGACTCTTAATCAGCGGGTCCTAGGTTC
GAATCCTAGTGGGCGCA
>RCCT_RCS_C013800 MMAR_MCS10 ALPHAPROTEOBACTERIA MARICAULIS_MARIS_MCS10 2511362 2511438 ARG CCT 0 0      GIB_IN_DDBJ
-GGCCCCGTAGCTCAGCA-GGAT-AGAGCAACGGATTCCTAATCCGTAGGTCGTGCGTTC
GAATCGCGCCGGGGTCA
>VGAC_RCS_C013801 MMAR_MCS10 ALPHAPROTEOBACTERIA MARICAULIS_MARIS_MCS10 2731514 2731588 VAL GAC 0 0      GIB_IN_DDBJ
-GGGCGATTAGCTCAGC--GGG--AGAGCACTTCGTTGACATCGAAGGGGTCACTGGTTC
AATCCCAGTATCGCCCA
>GGCC_RCS_C013802 MMAR_MCS10 ALPHAPROTEOBACTERIA MARICAULIS_MARIS_MCS10 3221492 3221418 GLY GCC 0 0      GIB_IN_DDBJ
-GCGGGCGTAGCTCAGG--GGT--AGAGCGTCACCTTGCCAAGGTGAATGTCGTGAGTTC
GAATCTCATCGCCCGCT
>SCGA_RCS_C013803 MMAR_MCS10 ALPHAPROTEOBACTERIA MARICAULIS_MARIS_MCS10 3072493 3072404 SER CGA 0 0      GIB_IN_DDBJ
-GGAGAGGTGCCGGAGT--GGTCGATCGGGGCGGTCTCGAAAACCGTT---CGAGGGTTC
GAATCCCTCTCTCTCCG
>LCAA_RCS_C013804 MMAR_MCS10 ALPHAPROTEOBACTERIA MARICAULIS_MARIS_MCS10 2559725 2559640 LEU CAA 0 0      GIB_IN_DDBJ
-GCGGGTGTGGCGGAACT-GGTA-GACGCGCCAGACTCAAAATCTGGT-G-TGTCGGTTC
GAGTCCGACCACCCGCA
>JCAT_RCS_C013805 MMAR_MCS10 ALPHAPROTEOBACTERIA MARICAULIS_MARIS_MCS10 2313460 2313384 MET CAT 0 0     TRNA-MET(ILE)_WHOSE_CAU_ANTICODON
-GGGCCTGTAGCTCAATT-GGTT-AGAGCCGGCGGCTCATAACCGCTTGGTTGGGGGTTC
GAGTCCCTCCGGGCCCA
>KTTT_RCS_C013806 MMAR_MCS10 ALPHAPROTEOBACTERIA MARICAULIS_MARIS_MCS10 2036384 2036309 LYS TTT 0 0      GIB_IN_DDBJ
-GAGCCGATAGCTCAGCT-GGT--AGAGCAACTGACTTTTAATCAGTAGGTCCAGGGTTC
GAGCCCCTGTCGGCTCA
>HGTG_RCS_C013807 MMAR_MCS10 ALPHAPROTEOBACTERIA MARICAULIS_MARIS_MCS10 2016267 2016191 HIS GTG 0 0      GIB_IN_DDBJ
-GCCGCCTTAGCTCAGTT-GGTT-AGAGCGCTAGATTGTGGATCTAGAGGTCCCCTGTTC
AAACCAGGGAGGCGGTA
>IGAT_RCS_C013808 MMAR_MCS10 ALPHAPROTEOBACTERIA MARICAULIS_MARIS_MCS10 1996386 1996310 ILE GAT 0 0      GIB_IN_DDBJ
-GGGCCTGTAGCTCAGGT-GGTT-AGAGCGCACGCCTGATAAGCGTGAGGTCGGTGGTTC
GAGTCCACCCAGGCCCA
>YGTA_RCS_C013809 MMAR_MCS10 ALPHAPROTEOBACTERIA MARICAULIS_MARIS_MCS10 1975571 1975486 TYR GTA 0 0      GIB_IN_DDBJ
-GGAGGGGTGGTCGAGT--GGTTAAAGGCACCAGACTGTAAATCTGGC-TACGTTGGTTC
GAATCCAACCCCCTCCA
>GTCC_RCS_C013810 MMAR_MCS10 ALPHAPROTEOBACTERIA MARICAULIS_MARIS_MCS10 1973520 1973447 GLY TCC 0 0      GIB_IN_DDBJ
-GCGGGTATAGCACAAT--GGT--AGTGCAGCAGCCTTCCAAGCTGAGGA-TGCCGGTTC
GATCCCGACTACCCGCT
>WCCA_RCS_C013811 MMAR_MCS10 ALPHAPROTEOBACTERIA MARICAULIS_MARIS_MCS10 1962704 1962629 TRP CCA 0 0      GIB_IN_DDBJ
-AGGGGTGTAGCTCAGTT-GGT--AGAGCATCGGTCTCCAAAACCGAGGGTCGGGGGTTC
GAGTCCCTCCGCCCCTG
>LGAG_RCS_C013812 MMAR_MCS10 ALPHAPROTEOBACTERIA MARICAULIS_MARIS_MCS10 1910230 1910144 LEU GAG 0 0      GIB_IN_DDBJ
-GCGGTCGTGGCGGAATT-GGTA-GACGCGCAGCGTTGAGGTCGCTGTGG-TGGAAGTTC
GAGTCTTCTCGACCGCA
>PGGG_RCS_C013813 MMAR_MCS10 ALPHAPROTEOBACTERIA MARICAULIS_MARIS_MCS10 1674029 1673952 PRO GGG 0 0      GIB_IN_DDBJ
-CGGAGCGTGGCGCAGCCCGGTT-AGCGCACCGGTCTGGGGGACCGGGGGTCGCGAGTTC
GAATCTCGCCGCTCCGA
>ETTC_RCS_C013814 MMAR_MCS10 ALPHAPROTEOBACTERIA MARICAULIS_MARIS_MCS10 1657157 1657083 GLU TTC 0 0      GIB_IN_DDBJ
-GGTCCCTTCGTCTATC--GGTT-AGGACGCCAGGTTTTCAACCTGGAAA-GAGGGGTTC
GATTCCCCTAGGGACTG
>PTGG_RCS_C013815 MMAR_MCS10 ALPHAPROTEOBACTERIA MARICAULIS_MARIS_MCS10 1642514 1642438 PRO TGG 0 0      GIB_IN_DDBJ
-CGGGGCGTGGCGCAGTCTGGT--AGCGCATTCGCTTTGGGAGCGAAGGGTCGCAAGTTC
GAATCTTGCCGCCCCGA
>RTCT_RCS_C013816 MMAR_MCS10 ALPHAPROTEOBACTERIA MARICAULIS_MARIS_MCS10 1642022 1641946 ARG TCT 0 0      GIB_IN_DDBJ
-GCTTCCGTAGCTCAACC-GGAT-AGAGCGCCCGCCTTCTAAGCGGATGGTTGCAGGTTC
GAGTCCTGCCGGAAGCG
>TGGT_RCS_C013817 MMAR_MCS10 ALPHAPROTEOBACTERIA MARICAULIS_MARIS_MCS10 1233583 1233509 THR GGT 0 0      GIB_IN_DDBJ
-GCCGCTATAGCTCAGG--GGT--AGAGCGTTCCCTTGGTAAGGGAGAGGTCGAGTGTTC
AATTCACTCTAGCGGCA
>CGCA_RCS_C013818 MMAR_MCS10 ALPHAPROTEOBACTERIA MARICAULIS_MARIS_MCS10 1096938 1096865 CYS GCA 0 0      GIB_IN_DDBJ
-GGCACCGTGGCGGAGT--GGT--GACGCAGCGGATTGCAAATCCGTGTA-CCCCGGTTC
GATTCCGGGCGGTGCCT
>NGTT_RCS_C013819 MMAR_MCS10 ALPHAPROTEOBACTERIA MARICAULIS_MARIS_MCS10 1093607 1093532 ASN GTT 0 0      GIB_IN_DDBJ
-TCCTCGGTAGCTCAGTT-GGT--AGAGCAGGTGACTGTTAATCACCGGGTCGGCGGTTC
GAGCCCGTCCCGGGGAG
>VCAC_RCS_C013820 MMAR_MCS10 ALPHAPROTEOBACTERIA MARICAULIS_MARIS_MCS10 1065585 1065511 VAL CAC 0 0      GIB_IN_DDBJ
-GGGCGATTAGCTCAGC--GGG--AGAGCACCTCGTTCACACCGAGGGGGTCACTGGTTC
AATCCCAGTATCGCCCA
>PCGG_RCS_C013821 MMAR_MCS10 ALPHAPROTEOBACTERIA MARICAULIS_MARIS_MCS10 962138 962062 PRO CGG 0 0      GIB_IN_DDBJ
-CGGAGTATAGCTCAGCCTGGT--AGAGCACCGTCTTCGGGAGGCGGGGGTCGCAAGTTC
GAATCTTGCTACTCCGA
>LCAG_RCS_C013822 MMAR_MCS10 ALPHAPROTEOBACTERIA MARICAULIS_MARIS_MCS10 115395 115309 LEU CAG 0 0      GIB_IN_DDBJ
-GCCCAGGTGGCGGAATT-GGTA-GACGCGCTGGCTTCAGGTGCCAGT-G-TGGAAGTTC
GAGTCTTCTCCTGGGCA
>RCCG_RCS_C013823 MMAR_MCS10 ALPHAPROTEOBACTERIA MARICAULIS_MARIS_MCS10 64260 64184 ARG CCG 0 0      GIB_IN_DDBJ
-GCACCCATAGCTCAGCT-GGAT-AGAGCGCTGCCCTCCGAAGGCAGAGGTCAGAGGTTC
GAATCCTCTTGGGTGCG
>IGAT_RCS_C016003 PDEN_PD1222 ALPHAPROTEOBACTERIA PARACOCCUS_DENITRIFICANS_PD1222 60071 60147 ILE GAT 0 0      GIB_IN_DDBJ
-GGGTCGGTAGCTCAGGT-GGTT-AGAGCGCACGCCTGATAAGCGTGAGGTCGGAGGTTC
AAGTCCTCCTCGACCCA
>ATGC_RCS_C016004 PDEN_PD1222 ALPHAPROTEOBACTERIA PARACOCCUS_DENITRIFICANS_PD1222 60210 60285 ALA TGC 0 0      GIB_IN_DDBJ
-GGGGCCTTAGCTCAGTT-GGT--AGAGCGCCTGCTTTGCAAGCAGGATGTCATCGGTTC
GAATCCGTTAGGCTCCA
>XCAT_RCS_C016005 PDEN_PD1222 ALPHAPROTEOBACTERIA PARACOCCUS_DENITRIFICANS_PD1222 63740 63816 MET CAT 0 0     TRNA-MET(INITIATOR)- GIB_IN
-CGCGGGGTAGAGCAGCCCGGT--AGCTCGTCAGGCTCATAACCTGAAGGTCGTAGGTTC
AAATCCTACCCCCGCAA
>SGCT_RCS_C016006 PDEN_PD1222 ALPHAPROTEOBACTERIA PARACOCCUS_DENITRIFICANS_PD1222 361057 361146 SER GCT 0 0      GIB_IN_DDBJ
-GGAGACGTGGCCGAGT--GGTCGAAGGCACACCCCTGCTAAGGGTGCAT-CGAGGGTTC
GAATCCCTTCGTCTCCG
>PCGG_RCS_C016007 PDEN_PD1222 ALPHAPROTEOBACTERIA PARACOCCUS_DENITRIFICANS_PD1222 411262 411338 PRO CGG 0 0      GIB_IN_DDBJ
-CGGAGCGTAGCGCAGCCTGGT--AGCGCACCTGCTTCGGGAGCAGGGGGTCGGAGGTTC
GAATCCTCTCGCTCCGA
>LCAG_RCS_C016008 PDEN_PD1222 ALPHAPROTEOBACTERIA PARACOCCUS_DENITRIFICANS_PD1222 466890 466974 LEU CAG 0 0      GIB_IN_DDBJ
-GCCCAGGTGGCGGAATT-GGTA-GACGCGCACGGTTCAGGTCCGTGT-G-TGGAGGTTC
GAGTCCTCTCCTGGGCA
>WCCA_RCS_C016009 PDEN_PD1222 ALPHAPROTEOBACTERIA PARACOCCUS_DENITRIFICANS_PD1222 722941 723016 TRP CCA 0 0      GIB_IN_DDBJ
-AGGGGTTTAGCTCAGTT-GGT--AGAGCATCGGTCTCCAAAACCGAGGGTCGTGGGTTC
GAGTCCCCCAACCCCTG
>PTGG_RCS_C016010 PDEN_PD1222 ALPHAPROTEOBACTERIA PARACOCCUS_DENITRIFICANS_PD1222 848876 848952 PRO TGG 0 0      GIB_IN_DDBJ
-CGGGGCGTAGCGCAGCCTGGT--AGCGCGACGGTTTTGGGTACCGTAGGCCGGAGGTTC
AAATCCTCTCGCCCCGA
>MCAT_RCS_C016011 PDEN_PD1222 ALPHAPROTEOBACTERIA PARACOCCUS_DENITRIFICANS_PD1222 894322 894398 MET CAT 0 0     TRNA-MET(ELONGATOR)- GIB_
-GGCGGAGTAGCTCAGCT-GGTT-AGAGCAGAGGAATCATAATCCTTGTGTCGGGGGTTC
AAATCCCTCCTCCGCTA
>SGGA_RCS_C016012 PDEN_PD1222 ALPHAPROTEOBACTERIA PARACOCCUS_DENITRIFICANS_PD1222 948593 948682 SER GGA 0 0      GIB_IN_DDBJ
-GGACGGTTGGCCGAGT--GGTCGAAGGCGCACGCCTGGAAAGTGTGTAT-CGAGGGTTC
GAATCCCTCACCGTCCG
>DGTC_RCS_C016013 PDEN_PD1222 ALPHAPROTEOBACTERIA PARACOCCUS_DENITRIFICANS_PD1222 1178499 1178575 ASP GTC 0 0      GIB_IN_DDBJ
-GCGGTTGTAGCTCAGTT-GGTT-AGAGTACCGGCCTGTCACGCCGGGGGTCGCGGGTTC
GAGCCCCGTCAACCGCG
>STGA_RCS_C016014 PDEN_PD1222 ALPHAPROTEOBACTERIA PARACOCCUS_DENITRIFICANS_PD1222 1565680 1565769 SER TGA 0 0      GIB_IN_DDBJ
-GGAAGCGTGGCCGAGT--GGTTTAAGGCTCTGGTCTTGAAAACCAGC---CGTGGGTTC
GAATCCCACCGCTTCCG
>AGGC_RCS_C016015 PDEN_PD1222 ALPHAPROTEOBACTERIA PARACOCCUS_DENITRIFICANS_PD1222 1725856 1725931 ALA GGC 0 0      GIB_IN_DDBJ
-GGGGCCATAGCTCAGTT-GGT--AGAGCGCTTGAATGGCATTCAAGAGGTCAGGGGTTC
GACTCCCCTTGGCTCCA
>NGTT_RCS_C016016 PDEN_PD1222 ALPHAPROTEOBACTERIA PARACOCCUS_DENITRIFICANS_PD1222 1761801 1761875 ASN GTT 0 0      GIB_IN_DDBJ
-TCCGGCGTAGCTCAGC--GGT--AGAGCAGTTGACTGTTAATCAATTGGTCGTAGGTTC
GATCCCTACCGCCGGAG
>FGAA_RCS_C016017 PDEN_PD1222 ALPHAPROTEOBACTERIA PARACOCCUS_DENITRIFICANS_PD1222 1786959 1787034 PHE GAA 0 0      GIB_IN_DDBJ
-GCCCGGATAGCTCAGTT-GGT--AGAGCAGCGGATTGAAAATCCGCGTGTCGGTGGTTC
GAATCCGCCTCCGGGCA
>PGGG_RCS_C016018 PDEN_PD1222 ALPHAPROTEOBACTERIA PARACOCCUS_DENITRIFICANS_PD1222 1863668 1863745 PRO GGG 0 0      GIB_IN_DDBJ
-CGGGCCGTGGCGCAGCCTGGTT-AGCGCGTCCGTCTGGGGGGCGGAAGGCCGCGAGTTC
GAATCTCGCCGGCCCGA
>ETTC_RCS_C016019 PDEN_PD1222 ALPHAPROTEOBACTERIA PARACOCCUS_DENITRIFICANS_PD1222 1879838 1879912 GLU TTC 0 0      GIB_IN_DDBJ
-GGCCCGTTCGTCTATC--GGTT-AGGACGTCAGGTTTTCAACCTGAAAA-GAGGGGTTC
GACTCCCCTACGGGCTG
>TGGT_RCS_C016020 PDEN_PD1222 ALPHAPROTEOBACTERIA PARACOCCUS_DENITRIFICANS_PD1222 1965201 1965275 THR GGT 0 0      GIB_IN_DDBJ
-GCTGTGGTAGCTCAGT--GGT--AGAGCACTCCCTTGGTAAGGGAGAGGTCGAGAGTTC
AATCCTCTCTCACAGCA
>LTAA_RCS_C016021 PDEN_PD1222 ALPHAPROTEOBACTERIA PARACOCCUS_DENITRIFICANS_PD1222 2057161 2057246 LEU TAA 0 0      GIB_IN_DDBJ
-GCGGGCGTGGCGGAAT--GGTA-GACGCATGGGACTTAAACTCCCTGGTGTGCGGGTTC
GAGTCCCGCCGCCCGCA
>GGCC_RCS_C016022 PDEN_PD1222 ALPHAPROTEOBACTERIA PARACOCCUS_DENITRIFICANS_PD1222 2387713 2387787 GLY GCC 0 0      GIB_IN_DDBJ
-GCGGGCGTAGCTCAGG--GGT--AGAGCATTACCTTGCCAAGGTAAGGGTCGTGAGTTC
GAATCTCATCGCCCGCT
>CGCA_RCS_C016023 PDEN_PD1222 ALPHAPROTEOBACTERIA PARACOCCUS_DENITRIFICANS_PD1222 2423242 2423315 CYS GCA 0 0      GIB_IN_DDBJ
-GGCGGGTTGGCGGAGA--GGT--TACGCAGCGGATTGCAAATCCGTGAA-GACCGGTTC
GATTCCGGTACCCGCCT
>ACGC_RCS_C016025 PDEN_PD1222 ALPHAPROTEOBACTERIA PARACOCCUS_DENITRIFICANS_PD1222 2341807 2341732 ALA CGC 0 0      GIB_IN_DDBJ
-GGGGCCGTAGCTCAGTT-GGT--AGAGCGCATCGTTCGCAATGATGAGGCCAGGGGTTC
GATTCCCCTCGGCTCCA
>JCAT_RCS_C016026 PDEN_PD1222 ALPHAPROTEOBACTERIA PARACOCCUS_DENITRIFICANS_PD1222 2281406 2281331 MET CAT 0 0     TRNA-MET(ILE)_WHOSE_CAU
-GGGCCTGTAGCTCAAT--GGTC-AGAGCAGGGCGCTCATAACGCCTTGGTTGGGGGTTC
GAGTCCCTCCGGGCCTA
>TCGT_RCS_C016027 PDEN_PD1222 ALPHAPROTEOBACTERIA PARACOCCUS_DENITRIFICANS_PD1222 2000762 2000687 THR CGT 0 0      GIB_IN_DDBJ
-GCCGGTGTAGCTCAGCT-GGT--AGAGCACGTCATTCGTAATGATGGGGTCGGGGGTTC
GAGTCCCTTCACCGGCA
>RCCT_RCS_C016028 PDEN_PD1222 ALPHAPROTEOBACTERIA PARACOCCUS_DENITRIFICANS_PD1222 1982169 1982093 ARG CCT 0 0      GIB_IN_DDBJ
-GGCCCCGTGGCTCAACT-GGAT-AGAGCAGCCCCCTCCTAAGGGGCAGGTTGCAGGTTC
AAGTCCTGCCGGGGTCA
>IGAT_RCS_C016029 PDEN_PD1222 ALPHAPROTEOBACTERIA PARACOCCUS_DENITRIFICANS_PD1222 1978201 1978125 ILE GAT 0 0      GIB_IN_DDBJ
-GGGTCGGTAGCTCAGGT-GGTT-AGAGCGCACGCCTGATAAGCGTGAGGTCGGAGGTTC
AAGTCCTCCTCGACCCA
>ATGC_RCS_C016030 PDEN_PD1222 ALPHAPROTEOBACTERIA PARACOCCUS_DENITRIFICANS_PD1222 1978062 1977987 ALA TGC 0 0      GIB_IN_DDBJ
-GGGGCCTTAGCTCAGTT-GGT--AGAGCGCCTGCTTTGCAAGCAGGATGTCATCGGTTC
GAATCCGTTAGGCTCCA
>XCAT_RCS_C016031 PDEN_PD1222 ALPHAPROTEOBACTERIA PARACOCCUS_DENITRIFICANS_PD1222 1974532 1974456 MET CAT 0 0     TRNA-MET(INITIATOR)- GI
-CGCGGGGTAGAGCAGCCCGGT--AGCTCGTCAGGCTCATAACCTGAAGGTCGTAGGTTC
AAATCCTACCCCCGCAA
>LGAG_RCS_C016032 PDEN_PD1222 ALPHAPROTEOBACTERIA PARACOCCUS_DENITRIFICANS_PD1222 1931626 1931540 LEU GAG 0 0      GIB_IN_DDBJ
-GCGGTCGTGGCGGAATT-GGTA-GACGCGCAGCGTTGAGGTCGCTGT-G-TGGAAGTTC
GAGTCTTCTCGACCGCA
>DGTC_RCS_C016033 PDEN_PD1222 ALPHAPROTEOBACTERIA PARACOCCUS_DENITRIFICANS_PD1222 1907975 1907899 ASP GTC 0 0      GIB_IN_DDBJ
-GCGGTTGTAGCTCAGTT-GGTT-AGAGTACCGGCCTGTCACGCCGGGGGTCGCGGGTTC
GAGCCCCGTCAACCGCG
>DGTC_RCS_C016034 PDEN_PD1222 ALPHAPROTEOBACTERIA PARACOCCUS_DENITRIFICANS_PD1222 1907870 1907794 ASP GTC 0 0      GIB_IN_DDBJ
-GCGGTTGTAGCTCAGTT-GGTT-AGAGTACCGGCCTGTCACGCCGGGGGTCGCGGGTTC
GAGCCCCGTCAACCGCG
>RTCT_RCS_C016035 PDEN_PD1222 ALPHAPROTEOBACTERIA PARACOCCUS_DENITRIFICANS_PD1222 1789050 1788974 ARG TCT 0 0      GIB_IN_DDBJ
-GGCCCCGTAGCTCAACT-GGAT-AGAGCAAGCGCCTTCTAAGCGCTAGGTTCCGGGTTC
AAGTCCTGGCGGGGTCG
>GCCC_RCS_C016036 PDEN_PD1222 ALPHAPROTEOBACTERIA PARACOCCUS_DENITRIFICANS_PD1222 1771765 1771692 GLY CCC 0 0      GIB_IN_DDBJ
-GCGGGTGTAGCTCAAT--GGT--AGAGCCGCAGCTTCCCAAGCTGAAGA-CGAGGGTTC
GATTCCCTTCACCCGCT
>ETTC_RCS_C016037 PDEN_PD1222 ALPHAPROTEOBACTERIA PARACOCCUS_DENITRIFICANS_PD1222 1769785 1769711 GLU TTC 0 0      GIB_IN_DDBJ
-GGCCCGTTCGTCTATC--GGTT-AGGACGTCAGGTTTTCAACCTGAAAA-GAGGGGTTC
GACTCCCCTACGGGCTG
>HGTG_RCS_C016038 PDEN_PD1222 ALPHAPROTEOBACTERIA PARACOCCUS_DENITRIFICANS_PD1222 1523547 1523471 HIS GTG 0 0      GIB_IN_DDBJ
-GCCGCCTTAGCTCAGTT-GGTT-AGAGCGCTAGATTGTGGATCTAGAGGTCCCCCGTTC
GAGCCGGGGAGGCGGTA
>LCAA_RCS_C016039 PDEN_PD1222 ALPHAPROTEOBACTERIA PARACOCCUS_DENITRIFICANS_PD1222 1343603 1343520 LEU CAA 0 0      GIB_IN_DDBJ
-GCCCGAGTGGCGGAAT--GGTA-GACGCAGCGGATTCAAAATCCGCC-A-TGTCGGTTC
GAGTCCGACCTCGGGTA
>STGA_RCS_C016040 PDEN_PD1222 ALPHAPROTEOBACTERIA PARACOCCUS_DENITRIFICANS_PD1222 1274493 1274404 SER TGA 0 0      GIB_IN_DDBJ
-GGAAGCGTGGCCGAGT--GGTTTAAGGCTCTGGTCTTGAAAACCAGC---CGTGGGTTC
GAATCCCACCGCTTCCG
>QTTG_RCS_C016041 PDEN_PD1222 ALPHAPROTEOBACTERIA PARACOCCUS_DENITRIFICANS_PD1222 1195091 1195017 GLN TTG 0 0      GIB_IN_DDBJ
-TGGGGCGTGGCCAAGT--GGT--AAGGCAACGGTTTTTGGTACCGTGTACCGTAGGTTC
GAATCCTACCGCCCCAG
>RACG_RCS_C016042 PDEN_PD1222 ALPHAPROTEOBACTERIA PARACOCCUS_DENITRIFICANS_PD1222 857793 857717 ARG ACG 0 0      GIB_IN_DDBJ
-GGACCCGTAGCTCAGCT-GGAT-AGAGCACCAGACTACGAATCTGGGGGTCGGGCGTTC
GAATCGCTCCGGGTCCG
>GTCC_RCS_C016043 PDEN_PD1222 ALPHAPROTEOBACTERIA PARACOCCUS_DENITRIFICANS_PD1222 506176 506103 GLY TCC 0 0      GIB_IN_DDBJ
-GCGGGTGTAGCTCAAT--GGT--AGAGCAGCAGCCTTCCAAGCTGAATA-CGTGGGTTC
GATTCCCATCACCCGCT
>KTTT_RCS_C016044 PDEN_PD1222 ALPHAPROTEOBACTERIA PARACOCCUS_DENITRIFICANS_PD1222 365017 364942 LYS TTT 0 0      GIB_IN_DDBJ
-GGGCCCGTAGCTCAGTT-GGT--AGAGCAACTGACTTTTAATCAGTGGGTCACAGGTTC
GAATCCTGTCGGGCTCA
>VGAC_RCS_C016045 PDEN_PD1222 ALPHAPROTEOBACTERIA PARACOCCUS_DENITRIFICANS_PD1222 48662 48588 VAL GAC 0 0      GIB_IN_DDBJ
-GGGCGGTTAGCTCAGC--GGT--AGAGCACTACGTTGACATCGTAGTGGCCACTGGTTC
GATCCCAGTACCGCCCA
>IGAT_RCS_C016046 PDEN_PD1222 ALPHAPROTEOBACTERIA PARACOCCUS_DENITRIFICANS_PD1222 143612 143688 ILE GAT 0 0      GIB_IN_DDBJ
-GGGTCGGTAGCTCAGGT-GGTT-AGAGCGCACGCCTGATAAGCGTGAGGTCGGAGGTTC
AAGTCCTCCTCGACCCA
>ATGC_RCS_C016047 PDEN_PD1222 ALPHAPROTEOBACTERIA PARACOCCUS_DENITRIFICANS_PD1222 143751 143826 ALA TGC 0 0      GIB_IN_DDBJ
-GGGGCCTTAGCTCAGTT-GGT--AGAGCGCCTGCTTTGCAAGCAGGATGTCATCGGTTC
GAATCCGTTAGGCTCCA
>XCAT_RCS_C016048 PDEN_PD1222 ALPHAPROTEOBACTERIA PARACOCCUS_DENITRIFICANS_PD1222 147281 147357 MET CAT 0 0     TRNA-MET(INITIATOR)- GIB_
-CGCGGGGTAGAGCAGCCCGGT--AGCTCGTCAGGCTCATAACCTGAAGGTCGTAGGTTC
AAATCCTACCCCCGCAA
>TTGT_RCS_C016049 PDEN_PD1222 ALPHAPROTEOBACTERIA PARACOCCUS_DENITRIFICANS_PD1222 875959 876034 THR TGT 0 0      GIB_IN_DDBJ
-GCCGGTTTAGCTCAGCT-GGT--AGAGCAGCTGATTTGTAATCAGAAGGTCGCGGGTTC
GATTCCTGCAACCGGCG
>RCCG_RCS_C016050 PDEN_PD1222 ALPHAPROTEOBACTERIA PARACOCCUS_DENITRIFICANS_PD1222 1108678 1108754 ARG CCG 0 0      GIB_IN_DDBJ
-GCACCCGTAGCTCAGCT-GGAT-AGAGCGTTGCCCTCCGAAGGCAAAGGCCACACGTTC
GAATCGTGTCGGGTGCG
>VTAC_RCS_C016051 PDEN_PD1222 ALPHAPROTEOBACTERIA PARACOCCUS_DENITRIFICANS_PD1222 1145725 1145799 VAL TAC 0 0      GIB_IN_DDBJ
-GGGGCGGTAGCTCAGC--GGT--AGAGCGACACGTTTACACCGTGTTGGTCGGGGGTTC
GATCCCCTCCCGCCCCA
>LTAG_RCS_C016052 PDEN_PD1222 ALPHAPROTEOBACTERIA PARACOCCUS_DENITRIFICANS_PD1222 1672687 1672603 LEU TAG 0 0      GIB_IN_DDBJ
-GCGGGTGTGGCGAAATT-GGCA-GACGCACCAGATTTAGGTTCTGGC-G-TGGGGGTTC
AAGTCCCTCCACCCGCA
>SCGA_RCS_C016053 PDEN_PD1222 ALPHAPROTEOBACTERIA PARACOCCUS_DENITRIFICANS_PD1222 992265 992176 SER CGA 0 0      GIB_IN_DDBJ
-GGAGAGGTGCCGGAGT--GGTCGAACGGGGCGGTCTCGAAAACCGTTGTCCGTGGGTTC
GAATCCCACCCTCTCCG
>VCAC_RCS_C016054 PDEN_PD1222 ALPHAPROTEOBACTERIA PARACOCCUS_DENITRIFICANS_PD1222 760076 760002 VAL CAC 0 0      GIB_IN_DDBJ
-GGGCGATTAGCTCAGC--GGT--AGAGCGCTTCGTTCACATCGAAGATGTCAGCGGTTC
AAATCCGTTATCGCCCA
>LCAG_RCS_C018348 RDEN_OCH114 ALPHAPROTEOBACTERIA ROSEOBACTER_DENITRIFICANS_OCH_114 67695 67780 LEU CAG 0 0      GIB_IN_DDBJ
-GCCCAGGTGGCGGAAT--GGTA-GACGCGCTAGCTTCAGGTGCTAGT-G-TGGAGGTTC
GAGTCCTCTCCTGGGCA
>RCCT_RCS_C018349 RDEN_OCH114 ALPHAPROTEOBACTERIA ROSEOBACTER_DENITRIFICANS_OCH_114 233441 233517 ARG CCT 0 0      GIB_IN_DDBJ
-GGCCCCGTAGCTCAGCT-GGAT-AGAGCACCAGATTCCTAATCTGGGGGCCGCAGGTTC
AATTCCTGCCGGGGTCG
>IGAT_RCS_C018350 RDEN_OCH114 ALPHAPROTEOBACTERIA ROSEOBACTER_DENITRIFICANS_OCH_114 704917 704993 ILE GAT 0 0      GIB_IN_DDBJ
-GGGTCGGTAGCTCAGGT-GGTT-AGAGCGCACGCCTGATAAGCGTGAGGTCGGAGGTTC
AAGTCCTCCTCGACCCA
>ATGC_RCS_C018351 RDEN_OCH114 ALPHAPROTEOBACTERIA ROSEOBACTER_DENITRIFICANS_OCH_114 705012 705087 ALA TGC 0 0      GIB_IN_DDBJ
-GGGGCCTTAGCTCAGCT-GGG--AGAGCGCCTGATTTGCATTCAGGAGGTCAGCGGTTC
GATCCCGCTAGGCTCCA
>RTCT_RCS_C018352 RDEN_OCH114 ALPHAPROTEOBACTERIA ROSEOBACTER_DENITRIFICANS_OCH_114 1217959 1218036 ARG TCT 0 0      GIB_IN_DDBJ
-GGGCCGTTAGCTCAGCT-GGATTAGAGCAGGGAACTTCTAATTCTCAGGTCGGGGGTTC
GAGTCCTCCACGGCTCG
>JCAT_RCS_C018353 RDEN_OCH114 ALPHAPROTEOBACTERIA ROSEOBACTER_DENITRIFICANS_OCH_114 1247945 1248021 MET CAT 0 0     TRNA-MET(ILE)_WHOSE_C
-GGCGTTATAGCTCAGTT-GGTT-AGAGCGAACGACTCATAATCGTTAGGTCCCTGGTTC
AAGTCCAGGTAACGCCA
>RACG_RCS_C018354 RDEN_OCH114 ALPHAPROTEOBACTERIA ROSEOBACTER_DENITRIFICANS_OCH_114 1390831 1390907 ARG ACG 0 0      GIB_IN_DDBJ
-GGACCGATAGCTCAGCT-GGAT-AGAGTACTTGACTACGAATCAAGGGGTCGGGGGTTC
GAATCCTCCTCGGTCCG
>HGTG_RCS_C018355 RDEN_OCH114 ALPHAPROTEOBACTERIA ROSEOBACTER_DENITRIFICANS_OCH_114 1734852 1734928 HIS GTG 0 0      GIB_IN_DDBJ
-GCCGCCTTAGCTCAGTT-GGTT-AGAGCGCCTGATTGTGGATCAGGAGGTCCCCCGTTC
AAGCCGGGGAGGTGGTA
>FGAA_RCS_C018356 RDEN_OCH114 ALPHAPROTEOBACTERIA ROSEOBACTER_DENITRIFICANS_OCH_114 1769281 1769355 PHE GAA 0 0      GIB_IN_DDBJ
-GCCCGGGTAGCTCAGG--GGT--AGAGCAGTGGATTGAAAATCCTCGTGTCGGTGGTTC
GATTCCGCCCCCGGGCA
>LGAG_RCS_C018357 RDEN_OCH114 ALPHAPROTEOBACTERIA ROSEOBACTER_DENITRIFICANS_OCH_114 1882719 1882804 LEU GAG 0 0      GIB_IN_DDBJ
-GCGGATGTGGCGGAAT--GGTA-GACGCGCAGCGTTGAGGTCGCTGTGG-TGGAAGTTC
GAGTCTTCTCATCCGCA
>GTCC_RCS_C018358 RDEN_OCH114 ALPHAPROTEOBACTERIA ROSEOBACTER_DENITRIFICANS_OCH_114 1883048 1883121 GLY TCC 0 0      GIB_IN_DDBJ
-GCGGGCGTTGTGTAGT--GGT--AAGACCTTAGCCTTCCAAGCTAATGA-CGCGGGTTC
GATTCCCGCCGCCCGCT
>TTGT_RCS_C018359 RDEN_OCH114 ALPHAPROTEOBACTERIA ROSEOBACTER_DENITRIFICANS_OCH_114 2130499 2130574 THR TGT 0 0      GIB_IN_DDBJ
-GCCCCTATAGCTCAGCT-GGT--AGAGCAACTGATTTGTAATCAGTAGGTCCGCGGTTC
GAGTCCGTGTGGGGGCA
>SGGA_RCS_C018360 RDEN_OCH114 ALPHAPROTEOBACTERIA ROSEOBACTER_DENITRIFICANS_OCH_114 2197740 2197829 SER GGA 0 0      GIB_IN_DDBJ
-GGAGCGGTGGCCGAGT--GGTCGAAGGCGCACGCCTGGAAAGTGTGTAT-CCAGGGTTC
GAATCCCTGTCGCTCCG
>LTAA_RCS_C018361 RDEN_OCH114 ALPHAPROTEOBACTERIA ROSEOBACTER_DENITRIFICANS_OCH_114 2397660 2397745 LEU TAA 0 0      GIB_IN_DDBJ
-GCGGGCGTGATGGAAT--GGTA-GACATATCAGACTTAAAATCTGAA-G-TGTGGGTTC
GAGTCCCACCGCCCGCA
>LTAG_RCS_C018362 RDEN_OCH114 ALPHAPROTEOBACTERIA ROSEOBACTER_DENITRIFICANS_OCH_114 2461587 2461671 LEU TAG 0 0      GIB_IN_DDBJ
-GCGGGTGTGGCGGAACT-GGTA-GACGCACCAGATTTAGGTTCTGGC-G-TGGGGGTTC
AAGTCCCTTCACCCGCA
>SCGA_RCS_C018363 RDEN_OCH114 ALPHAPROTEOBACTERIA ROSEOBACTER_DENITRIFICANS_OCH_114 2544628 2544717 SER CGA 0 0      GIB_IN_DDBJ
-GGAGAGGTGCCGGAGT--GGTCGAACGGGGCGGTCTCGAAAACCGTT---CCAGGGTTC
GAATCCCTGTCTCTCCG
>GCCC_RCS_C018364 RDEN_OCH114 ALPHAPROTEOBACTERIA ROSEOBACTER_DENITRIFICANS_OCH_114 2590107 2590180 GLY CCC 0 0      GIB_IN_DDBJ
-GCGGGTATGGTGAAAA--GGT--ATCACGGCAGCTTCCCAAGCTTTA-GTTACGAGTTC
GATTCTCGTTACCCGCT
>SGCT_RCS_C018365 RDEN_OCH114 ALPHAPROTEOBACTERIA ROSEOBACTER_DENITRIFICANS_OCH_114 2943042 2943131 SER GCT 0 0      GIB_IN_DDBJ
-GGAGACGTGGCCGAGT--GGTCGAAGGCGCTCCCCTGCTAAGGGAGTAT-CGAGGGTTC
GAATCCCTTCGTCTCCG
>PGGG_RCS_C018366 RDEN_OCH114 ALPHAPROTEOBACTERIA ROSEOBACTER_DENITRIFICANS_OCH_114 3032080 3032156 PRO GGG 0 0      GIB_IN_DDBJ
-CGGGCTATGGCGCAGCCTGGT--AGCGCGTCCGTCTGGGGGACGGAAGGTCGCAGGTTC
GAGTCCTGCTAGCCCGA
>GGCC_RCS_C018367 RDEN_OCH114 ALPHAPROTEOBACTERIA ROSEOBACTER_DENITRIFICANS_OCH_114 3246291 3246365 GLY GCC 0 0      GIB_IN_DDBJ
-GCGGGCGTAGCTCAGG--GGT--AGAGCATAACCTTGCCAAGGTTAGGGTCGGGCGTTC
GAATCGCCTCGCCCGCT
>QTTG_RCS_C018368 RDEN_OCH114 ALPHAPROTEOBACTERIA ROSEOBACTER_DENITRIFICANS_OCH_114 3306627 3306701 GLN TTG 0 0      GIB_IN_DDBJ
-TGGGATGTAGCCAAGT--GGT--AAGGCAACTGTTTTTGGTACAGTGTACCGTAGGTTC
GAATCCTACCATCCCAG
>YGTA_RCS_C018369 RDEN_OCH114 ALPHAPROTEOBACTERIA ROSEOBACTER_DENITRIFICANS_OCH_114 3427558 3427641 TYR GTA 0 0      GIB_IN_DDBJ
-GGGCGACAGGCCGCAA--GGT--GTGGCAGGGGACTGTAACTCCCTC-ACGCCTGGTTC
GATTCCAGGGTCGCCCA
>WCCA_RCS_C018370 RDEN_OCH114 ALPHAPROTEOBACTERIA ROSEOBACTER_DENITRIFICANS_OCH_114 3865384 3865309 TRP CCA 0 0      GIB_IN_DDBJ
-AGGGGTTTAGCTCAGTT-GGT--AGAGCATCGGTCTCCAAAACCGAGGGTCGTGGGTTC
GAGTCCCTCAGCCCCTG
>STGA_RCS_C018371 RDEN_OCH114 ALPHAPROTEOBACTERIA ROSEOBACTER_DENITRIFICANS_OCH_114 3334264 3334175 SER TGA 0 0      GIB_IN_DDBJ
-GGAGGAGTGGCAGAGT--GGTCGAATGCACCGGTCTTGAAAACCGGC---CGTGGGTTC
GAATCCCACCTCCTCCG
>PTGG_RCS_C018372 RDEN_OCH114 ALPHAPROTEOBACTERIA ROSEOBACTER_DENITRIFICANS_OCH_114 3062091 3062015 PRO TGG 0 0      GIB_IN_DDBJ
-CGGAGCGTGGCGCAGCCTGGT--AGCGCACCTGTTTTGGGTACAGGGGGTCGGAGGTTC
GAATCCTCTCGCTCCGA
>VTAC_RCS_C018373 RDEN_OCH114 ALPHAPROTEOBACTERIA ROSEOBACTER_DENITRIFICANS_OCH_114 2704640 2704565 VAL TAC 0 0      GIB_IN_DDBJ
-GGGTCGTTAGCTCAGTT-GGT--AGAGCGCTTCGTTTACACCGAAGATGTCGGGAGTTC
GAGCCTCTCACGACCCA
>DGTC_RCS_C018374 RDEN_OCH114 ALPHAPROTEOBACTERIA ROSEOBACTER_DENITRIFICANS_OCH_114 2702266 2702190 ASP GTC 0 0      GIB_IN_DDBJ
-GCGGTTGTAGCTCAGTT-GGTT-AGAGTACCGGCCTGTCACGCCGGGGGTCGCGGGTTC
GAGCCCCGTCAACCGCG
>LCAA_RCS_C018375 RDEN_OCH114 ALPHAPROTEOBACTERIA ROSEOBACTER_DENITRIFICANS_OCH_114 2658165 2658080 LEU CAA 0 0      GIB_IN_DDBJ
-GCCCAAGTGGCGGAAT--GGTA-GACGCAGGGGATTCAAAATCCCCCGTGTGCCGGTTC
GAGTCCGGCCTTGGGTA
>RCCG_RCS_C018376 RDEN_OCH114 ALPHAPROTEOBACTERIA ROSEOBACTER_DENITRIFICANS_OCH_114 2563533 2563457 ARG CCG 0 0      GIB_IN_DDBJ
-GGTCCCATAGCTCAGCT-GGAT-AGAGTGCACGCCTCCGAAGCGTGAGGTCGCAGGTTC
GAATCCTGCTGGGACCG
>ETTC_RCS_C018377 RDEN_OCH114 ALPHAPROTEOBACTERIA ROSEOBACTER_DENITRIFICANS_OCH_114 2424889 2424815 GLU TTC 0 0      GIB_IN_DDBJ
-GGCCCGTTCGTCTATC--GGTT-AGGACGCCAGGTTTTCAACCTGGAAA-GAGGGGTTC
GATTCCCCTACGGGCTG
>JCAT_RCS_C018378 RDEN_OCH114 ALPHAPROTEOBACTERIA ROSEOBACTER_DENITRIFICANS_OCH_114 2155444 2155368 MET CAT 0 0     TRNA-MET(ILE)_WHOSE_C
-GGGCCTGTAGCTCAACT-GGTT-AGAGCAGAGCGCTCATAACGCTTTGGTTGCGGGTTC
AAGTCCTGCCGGGCCTA
>NGTT_RCS_C018379 RDEN_OCH114 ALPHAPROTEOBACTERIA ROSEOBACTER_DENITRIFICANS_OCH_114 2152940 2152866 ASN GTT 0 0      GIB_IN_DDBJ
-TCCGGCGTAGCTCAGC--GGT--AGAGCAGTTGACTGTTAATCAATTGGTCGTAGGTTC
GATCCCTACCGCCGGAG
>CGCA_RCS_C018380 RDEN_OCH114 ALPHAPROTEOBACTERIA ROSEOBACTER_DENITRIFICANS_OCH_114 1775892 1775819 CYS GCA 0 0      GIB_IN_DDBJ
-GGCGAGTTGGCGGAGT--GGT--TACGCAGCGGATTGCAAATCCGTGTA-CACCGGTTC
GATTCCGGTACTCGCCT
>XCAT_RCS_C018381 RDEN_OCH114 ALPHAPROTEOBACTERIA ROSEOBACTER_DENITRIFICANS_OCH_114 1111355 1111279 MET CAT 0 0     TRNA-MET(INITIATOR)- 
-CGCGGGATGGAGCAGCCCGGT--AGCTCGTCAGGCTCATAACCTGAAGGTCGTAGGTTC
AAATCCTACTCCCGCAA
>TGGT_RCS_C018382 RDEN_OCH114 ALPHAPROTEOBACTERIA ROSEOBACTER_DENITRIFICANS_OCH_114 1024859 1024785 THR GGT 0 0      GIB_IN_DDBJ
-GCTGCAGTAGCTCAGT--GGT--AGAGCGCGTCATTGGTAATGACGAGGTCGGGAGTTC
AATCCTCCCCTGCAGCA
>AGGC_RCS_C018383 RDEN_OCH114 ALPHAPROTEOBACTERIA ROSEOBACTER_DENITRIFICANS_OCH_114 959567 959492 ALA GGC 0 0      GIB_IN_DDBJ
-GGGGCCTTAGCTCAGCT-GGG--AGAGCGCCTGCATGGCATGCAGGAGGTCAGCGGTTC
GATCCCGCTAGGCTCCA
>KTTT_RCS_C018384 RDEN_OCH114 ALPHAPROTEOBACTERIA ROSEOBACTER_DENITRIFICANS_OCH_114 795684 795609 LYS TTT 0 0      GIB_IN_DDBJ
-GGGCCGTTAGCTCAGTT-GGT--AGAGCAACTGACTTTTAATCAGTGGGTCGCAGGTTC
GAATCCTGCACGGCTCA
>VGAC_RCS_C018385 RDEN_OCH114 ALPHAPROTEOBACTERIA ROSEOBACTER_DENITRIFICANS_OCH_114 692660 692586 VAL GAC 0 0      GIB_IN_DDBJ
-GGGTGATTAGCTCAGC--GGT--AGAGCACTTCGTTGACATCGAAGGGGTCACTGGTTC
GATCCCAGTATCGCCCA
>IGAT_RCS_C019206 RSPH_241 ALPHAPROTEOBACTERIA RHODOBACTER_SPHAEROIDES_2-4-1 1686 1762 ILE GAT 0 0      GIB_IN_DDBJ
-GGGTCGGTAGCTCAGGT-GGTT-AGAGCGCACGCCTGATAAGCGTGAGGTCGGAGGTTC
AAGTCCTCCTCGACCCA
>ATGC_RCS_C019207 RSPH_241 ALPHAPROTEOBACTERIA RHODOBACTER_SPHAEROIDES_2-4-1 1810 1885 ALA TGC 0 0      GIB_IN_DDBJ
-GGGGCCTTAGCTCAGCT-GGG--AGAGCACCTGCTTTGCAAGCAGGGGGTCATCGGTTC
GATCCCGATAGGCTCCA
>XCAT_RCS_C019208 RSPH_241 ALPHAPROTEOBACTERIA RHODOBACTER_SPHAEROIDES_2-4-1 5272 5348 MET CAT 0 0     TRNA-MET(INITIATOR)- GIB_IN_DDBJ
-CGCGGGGTGGAGCAGCCCGGT--AGCTCGTCAGGCTCATAACCTGAAGGCCGCAGGTTC
AAATCCTGCCCCCGCAA
>WCCA_RCS_C019209 RSPH_241 ALPHAPROTEOBACTERIA RHODOBACTER_SPHAEROIDES_2-4-1 289879 289954 TRP CCA 0 0      GIB_IN_DDBJ
-AGGGGTATAGCTCAGTT-GGT--AGAGCATCGGTCTCCAAAACCGAGGGTCGTGGGTTC
GAGTCCCCCTGCCCCTG
>LGAG_RCS_C019210 RSPH_241 ALPHAPROTEOBACTERIA RHODOBACTER_SPHAEROIDES_2-4-1 479857 479943 LEU GAG 0 0      GIB_IN_DDBJ
-GCGGTCGTGGCGGAATT-GGTA-GACGCGCAGCGTTGAGGTCGCTGTGG-TGGAAGTTC
GAGTCTTCTCGACCGCA
>LTAA_RCS_C019211 RSPH_241 ALPHAPROTEOBACTERIA RHODOBACTER_SPHAEROIDES_2-4-1 512637 512720 LEU TAA 0 0      GIB_IN_DDBJ
-GCGGGCATGGCGGAAGT-GGTA-GACGCAAGGGTCTTAAACACCCTGTG-TGCCGGTTC
GATCCCGGCTGCCCGCA
>ETTC_RCS_C019212 RSPH_241 ALPHAPROTEOBACTERIA RHODOBACTER_SPHAEROIDES_2-4-1 766852 766926 GLU TTC 0 0      GIB_IN_DDBJ
-GGCCCGTTCGTCTATC--GGTT-AGGACACCAGGTTTTCAACCTGGGAA-GAGGGGTTC
GACTCCCCTACGGGCTG
>PTGG_RCS_C019213 RSPH_241 ALPHAPROTEOBACTERIA RHODOBACTER_SPHAEROIDES_2-4-1 972793 972869 PRO TGG 0 0      GIB_IN_DDBJ
-CGGAGTGTAGCGCAGCCTGGT--AGCGCGCCTGCTTTGGGAGCAGGATGTCGGGGGTTC
GAATCCCTCCACTCCGA
>QTTG_RCS_C019214 RSPH_241 ALPHAPROTEOBACTERIA RHODOBACTER_SPHAEROIDES_2-4-1 1479346 1479420 GLN TTG 0 0      GIB_IN_DDBJ
-TGGGGCGTCGCCAAGT--GGT--AAGGCAGCGGTTTTTGGTACCGCCATTCGTTGGTTC
GAATCCAGCCGCCCCAG
>QTTG_RCS_C019215 RSPH_241 ALPHAPROTEOBACTERIA RHODOBACTER_SPHAEROIDES_2-4-1 1479511 1479585 GLN TTG 0 0      GIB_IN_DDBJ
-TGGGGCGTCGCCAAGC--GGT--AAGGCAGCGGTTTTTGGTACCGCCATTCGTTGGTTC
GAATCCAGCCGCCCCAG
>TTGT_RCS_C019216 RSPH_241 ALPHAPROTEOBACTERIA RHODOBACTER_SPHAEROIDES_2-4-1 1807746 1807817 THR TGT 0 0      GIB_IN_DDBJ
-GCCCCGTTAGCACAGT--GGT--AGTGCAGCGCTCTTGTAAAGCGAAGGTCGTTCGTTC
AAATCGGACACGGGGCA
>GGCC_RCS_C019217 RSPH_241 ALPHAPROTEOBACTERIA RHODOBACTER_SPHAEROIDES_2-4-1 1843556 1843630 GLY GCC 0 0      GIB_IN_DDBJ
-GCGGGCGTAGCTCAGG--GGT--AGAGCATTACCTTGCCAAGGTAAGGGTCGTGAGTTC
GAATCTCATCGCCCGCT
>NGTT_RCS_C019218 RSPH_241 ALPHAPROTEOBACTERIA RHODOBACTER_SPHAEROIDES_2-4-1 1920665 1920739 ASN GTT 0 0      GIB_IN_DDBJ
-TCCGGCGTAGCTCAGC--GGT--AGAGCAGTTGACTGTTAATCAATTGGTCGTAGGTTC
GATCCCTACCGCCGGAG
>ETTC_RCS_C019219 RSPH_241 ALPHAPROTEOBACTERIA RHODOBACTER_SPHAEROIDES_2-4-1 2139072 2139146 GLU TTC 0 0      GIB_IN_DDBJ
-GGCCCGTTCGTCTATC--GGTT-AGGACACCAGGTTTTCAACCTGGGAA-GAGGGGTTC
GACTCCCCTACGGGCTG
>RCCG_RCS_C019220 RSPH_241 ALPHAPROTEOBACTERIA RHODOBACTER_SPHAEROIDES_2-4-1 2344688 2344764 ARG CCG 0 0      GIB_IN_DDBJ
-GCACCCGTAGCTCAGCT-GGAT-AGAGCGCTGCCCTCCGAAGGCAGAGGTCACACGTTC
GAATCGTGTCGGGTGCG
>TGGT_RCS_C019221 RSPH_241 ALPHAPROTEOBACTERIA RHODOBACTER_SPHAEROIDES_2-4-1 2370733 2370807 THR GGT 0 0      GIB_IN_DDBJ
-GCTGCAGTAGCTCAGT--GGT--AGAGCACTCCCTTGGTAAGGGAGAGGTCGAGAGTTC
AATCCTCTCCTGCAGCA
>HGTG_RCS_C019222 RSPH_241 ALPHAPROTEOBACTERIA RHODOBACTER_SPHAEROIDES_2-4-1 2495608 2495684 HIS GTG 0 0      GIB_IN_DDBJ
-GCCGGCTTAGCTCAGTT-GGTT-AGAGCACCAGATTGTGGATCTGGGGGTCCCCCGTTC
GAGCCGGGGAGTCGGTA
>KTTT_RCS_C019223 RSPH_241 ALPHAPROTEOBACTERIA RHODOBACTER_SPHAEROIDES_2-4-1 2687477 2687551 LYS TTT 0 0      GIB_IN_DDBJ
-GGGCGGGTAGCTCAGT--GGT--AGAGCAGCTGACTTTTAATCAGCTGGTCGTGGGTTC
GATACCCACCCCGCTCA
>AGGC_RCS_C019224 RSPH_241 ALPHAPROTEOBACTERIA RHODOBACTER_SPHAEROIDES_2-4-1 2741730 2741805 ALA GGC 0 0      GIB_IN_DDBJ
-GGGGTCATAGCTCAGTT-GGG--AGAGCGCTTGAATGGCATTCAAGAGGTCGGCGGTTC
GATCCCGCCTGGCTCCA
>LCAG_RCS_C019225 RSPH_241 ALPHAPROTEOBACTERIA RHODOBACTER_SPHAEROIDES_2-4-1 2916083 2916167 LEU CAG 0 0      GIB_IN_DDBJ
-GCCCAGGTGGCGGAATT-GGTA-GACGCGCACGGTTCAGGTCCGTGT-G-TGGAGGTTC
GAGTCCTCTCCTGGGCA
>VGAC_RCS_C019226 RSPH_241 ALPHAPROTEOBACTERIA RHODOBACTER_SPHAEROIDES_2-4-1 3176832 3176758 VAL GAC 0 0      GIB_IN_DDBJ
-GGGCGGTTAGCTCAGC--GGT--AGAGCACTACGTTGACATCGTAGTGGCCACTGGTTC
GATCCCAGTACCGCCCA
>RACG_RCS_C019227 RSPH_241 ALPHAPROTEOBACTERIA RHODOBACTER_SPHAEROIDES_2-4-1 2813748 2813672 ARG ACG 0 0      GIB_IN_DDBJ
-GCACCCGTAGCTCAGCT-GGAT-AGAGCATCAGACTACGAATCTGAGGGTCGGGCGTTC
GAATCGCTCCGGGTGCG
>PCGG_RCS_C019228 RSPH_241 ALPHAPROTEOBACTERIA RHODOBACTER_SPHAEROIDES_2-4-1 2608128 2608052 PRO CGG 0 0      GIB_IN_DDBJ
-CGGAGCGTAGCGCAGCCTGGT--AGCGCACCTGCTTCGGGAGCAGGGGGTCGGAGGTTC
GAATCCTCTCGCTCCGA
>FGAA_RCS_C019229 RSPH_241 ALPHAPROTEOBACTERIA RHODOBACTER_SPHAEROIDES_2-4-1 2362024 2361949 PHE GAA 0 0      GIB_IN_DDBJ
-GCCCAGATAGCTCAGTT-GGT--AGAGCAGCGGATTGAAAATACGCGTGTCGCTGGTTC
GATTCCGGCTCTGGGCA
>SGGA_RCS_C019230 RSPH_241 ALPHAPROTEOBACTERIA RHODOBACTER_SPHAEROIDES_2-4-1 1942528 1942439 SER GGA 0 0      GIB_IN_DDBJ
-GGAGCGGTGGCCGAGT--GGTCGAAGGCGCACGCCTGGAAAGTGTGTAT-CGAGGGTTC
GAATCCCTCTCGCTCCG
>LTAG_RCS_C019231 RSPH_241 ALPHAPROTEOBACTERIA RHODOBACTER_SPHAEROIDES_2-4-1 1857201 1857117 LEU TAG 0 0      GIB_IN_DDBJ
-GCGGGTGTGGCGGAACT-GGTA-GACGCAACAGGTTTAGGTCCTGTC-G-TGGGGGTTC
GAGTCCCTTCACCCGCA
>CGCA_RCS_C019232 RSPH_241 ALPHAPROTEOBACTERIA RHODOBACTER_SPHAEROIDES_2-4-1 1852216 1852143 CYS GCA 0 0      GIB_IN_DDBJ
-GGCGGGTTGGCGGAGA--GGT--TACGCAGCGGATTGCAAATCCGTGAA-GACCGGTTC
GATTCCGGTACCCGCCT
>DGTC_RCS_C019233 RSPH_241 ALPHAPROTEOBACTERIA RHODOBACTER_SPHAEROIDES_2-4-1 1679107 1679031 ASP GTC 0 0      GIB_IN_DDBJ
-GCGGTTGTAGCTCAGTC-GGTT-AGAGTACCGGCCTGTCACGCCGGGGGTCGCGGGTTC
GAGCCCCGTCAACCGCG
>DGTC_RCS_C019234 RSPH_241 ALPHAPROTEOBACTERIA RHODOBACTER_SPHAEROIDES_2-4-1 1678995 1678919 ASP GTC 0 0      GIB_IN_DDBJ
-GCGGTTGTAGCTCAGTT-GGTT-AGAGTACCGGCCTGTCACGCCGGGGGTCGCGGGTTC
GAGCCCCGTCAACCGCG
>LCAA_RCS_C019235 RSPH_241 ALPHAPROTEOBACTERIA RHODOBACTER_SPHAEROIDES_2-4-1 1609228 1609145 LEU CAA 0 0      GIB_IN_DDBJ
-GCGGTTGTGGCGGAAT--GGTA-GACGCGGGGGTCTCAAACACCCTT-G-TGTCGGTTC
GAGTCCGACCAGCCGCA
>VCAC_RCS_C019236 RSPH_241 ALPHAPROTEOBACTERIA RHODOBACTER_SPHAEROIDES_2-4-1 1508417 1508343 VAL CAC 0 0      GIB_IN_DDBJ
-GGGCGATTAGCTCAGC--GGT--AGAGCGCTTCGTTCACATCGAAGATGTCAGCGGTTC
AAATCCGTTATCGCCCA
>GCCC_RCS_C019237 RSPH_241 ALPHAPROTEOBACTERIA RHODOBACTER_SPHAEROIDES_2-4-1 1413360 1413287 GLY CCC 0 0      GIB_IN_DDBJ
-GCGGGTGTAGCTCAAT--GGT--AGAGCAGAAGCTTCCCAAGCTTACGA-CGAGGGTTC
GATTCCCTTCACCCGCT
>PGGG_RCS_C019238 RSPH_241 ALPHAPROTEOBACTERIA RHODOBACTER_SPHAEROIDES_2-4-1 1251389 1251312 PRO GGG 0 0      GIB_IN_DDBJ
-CGGGCCGTGGCGCAGCCTGGTT-AGCGCGTCCGTCTGGGGGGCGGAAGGTCGCGAGTTC
GAATCTCGCCGGCCCGA
>GGCC_RCS_C019239 RSPH_241 ALPHAPROTEOBACTERIA RHODOBACTER_SPHAEROIDES_2-4-1 683925 683851 GLY GCC 0 0      GIB_IN_DDBJ
-GCGGGCGTAGCTCAGG--GGT--AGAGCATTACCTTGCCAAGGTAAGGGTCGTGAGTTC
GAATCTCATCGCCCGCT
>RTCT_RCS_C019240 RSPH_241 ALPHAPROTEOBACTERIA RHODOBACTER_SPHAEROIDES_2-4-1 675497 675421 ARG TCT 0 0      GIB_IN_DDBJ
-GGGCTCATAGCTCAACT-GGAT-AGAGCAGCCGACTTCTAATCGGCAGGTTGAGGGTTC
GAGTCCTTCTGGGCCCG
>JCAT_RCS_C019241 RSPH_241 ALPHAPROTEOBACTERIA RHODOBACTER_SPHAEROIDES_2-4-1 560630 560555 MET CAT 0 0     TRNA-MET(ILE)_WHOSE_CAU_ANTICO
-GGGCCTGTAGCTCAAT--GGTC-AGAGCAGGGCGCTCATAACGCCTTGGTTGGGGGTTC
GAGTCCCTCCGGGCCTA
>RCCT_RCS_C019242 RSPH_241 ALPHAPROTEOBACTERIA RHODOBACTER_SPHAEROIDES_2-4-1 255271 255196 ARG CCT 0 0      GIB_IN_DDBJ
-GGCCCCGTAGCTCAAC--GGAT-AGAGCGATCCCCTCCTAAGGGATAGGTTGCAGGTTC
AAGTCCTGCCGGGGTCA
>SGCT_RCS_C019243 RSPH_241 ALPHAPROTEOBACTERIA RHODOBACTER_SPHAEROIDES_2-4-1 215821 215732 SER GCT 0 0      GIB_IN_DDBJ
-GGAGACGTGGCCGAGT--GGTCGAAGGCACACCCCTGCTAAGGGTGCAT-CGAGGGTTC
GAATCCCTTCGTCTCCG
>TCGT_RCS_C019244 RSPH_241 ALPHAPROTEOBACTERIA RHODOBACTER_SPHAEROIDES_2-4-1 92781 92706 THR CGT 0 0      GIB_IN_DDBJ
-GCCGGTGTAGCTCAGCT-GGT--AGAGCACGTCATTCGTAATGATGGGGTCGGGGGTTC
GAGTCCCTTCACCGGCA
>IGAT_RCS_C019245 RSPH_241 ALPHAPROTEOBACTERIA RHODOBACTER_SPHAEROIDES_2-4-1 1688 1764 ILE GAT 0 0      GIB_IN_DDBJ
-GGGTCGGTAGCTCAGGT-GGTT-AGAGCGCACGCCTGATAAGCGTGAGGTCGGAGGTTC
AAGTCCTCCTCGACCCA
>ATGC_RCS_C019246 RSPH_241 ALPHAPROTEOBACTERIA RHODOBACTER_SPHAEROIDES_2-4-1 1812 1887 ALA TGC 0 0      GIB_IN_DDBJ
-GGGGCCTTAGCTCAGCT-GGG--AGAGCACCTGCTTTGCAAGCAGGGGGTCATCGGTTC
GATCCCGATAGGCTCCA
>XCAT_RCS_C019247 RSPH_241 ALPHAPROTEOBACTERIA RHODOBACTER_SPHAEROIDES_2-4-1 5274 5350 MET CAT 0 0     TRNA-MET(INITIATOR)- GIB_IN_DDBJ
-CGCGGGGTGGAGCAGCCCGGT--AGCTCGTCAGGCTCATAACCTGAAGGCCGCAGGTTC
AAATCCTGCCCCCGCAA
>IGAT_RCS_C019248 RSPH_241 ALPHAPROTEOBACTERIA RHODOBACTER_SPHAEROIDES_2-4-1 35361 35437 ILE GAT 0 0      GIB_IN_DDBJ
-GGGTCGGTAGCTCAGGT-GGTT-AGAGCGCACGCCTGATAAGCGTGAGGTCGGAGGTTC
AAGTCCTCCTCGACCCA
>ATGC_RCS_C019249 RSPH_241 ALPHAPROTEOBACTERIA RHODOBACTER_SPHAEROIDES_2-4-1 35485 35560 ALA TGC 0 0      GIB_IN_DDBJ
-GGGGCCTTAGCTCAGCT-GGG--AGAGCACCTGCTTTGCAAGCAGGGGGTCATCGGTTC
GATCCCGATAGGCTCCA
>XCAT_RCS_C019250 RSPH_241 ALPHAPROTEOBACTERIA RHODOBACTER_SPHAEROIDES_2-4-1 38946 39022 MET CAT 0 0     TRNA-MET(INITIATOR)- GIB_IN_DDBJ
-CGCGGGGTGGAGCAGCCCGGT--AGCTCGTCAGGCTCATAACCTGAAGGCCGCAGGTTC
AAATCCTGCCCCCGCAA
>GTCC_RCS_C019251 RSPH_241 ALPHAPROTEOBACTERIA RHODOBACTER_SPHAEROIDES_2-4-1 162128 162201 GLY TCC 0 0      GIB_IN_DDBJ
-GCGGGTATGGTGAAAT--GGT--ATCACACGAGCCTTCCAAGCTCTTGG-CGCGGGTTC
GATTCCCGCTACCCGCT
>STGA_RCS_C019252 RSPH_241 ALPHAPROTEOBACTERIA RHODOBACTER_SPHAEROIDES_2-4-1 373306 373395 SER TGA 0 0      GIB_IN_DDBJ
-GGAAGCGTGGCCGAGT--GGTTTAAGGCTCTGGTCTTGAAAACCAGC---CGTGGGTTC
GAATCCCACCGCTTCCG
>ACGC_RCS_C019253 RSPH_241 ALPHAPROTEOBACTERIA RHODOBACTER_SPHAEROIDES_2-4-1 431027 431102 ALA CGC 0 0      GIB_IN_DDBJ
-GGGGTCGTAGCTCAGTT-GGG--AGAGCGCGTCGTTCGCAATGACGAGGTCAGGGGTTC
GATCCCCCTCGGCTCCA
>MCAT_RCS_C019254 RSPH_241 ALPHAPROTEOBACTERIA RHODOBACTER_SPHAEROIDES_2-4-1 704742 704818 MET CAT 0 0     TRNA-MET(ELONGATOR)- GIB_IN_DD
-GGCGAGGTAGCTCAGCT-GGTT-AGAGCACACGACTCATAATCGTGGGGTCGGGGGTTC
AAGTCCCCCCCTCGCCA
>VTAC_RCS_C019255 RSPH_241 ALPHAPROTEOBACTERIA RHODOBACTER_SPHAEROIDES_2-4-1 923940 923865 VAL TAC 0 0      GIB_IN_DDBJ
-GGGTGGTTAGCTCAGTT-GGT--AGAGCGTCTCGTTTACACCGAGGATGTCGGGGGTTC
GAGCCCCTCACCACCCA
>SCGA_RCS_C019256 RSPH_241 ALPHAPROTEOBACTERIA RHODOBACTER_SPHAEROIDES_2-4-1 15083 14994 SER CGA 0 0      GIB_IN_DDBJ
-GGAGAGGTGGCAGAGT--GGTCGAATGCGGCGGTCTCGAAAACCGTT---CCAGGGTTC
GAATCCCTGTCTCTCCG
>AGGC_RCS_C019257 RSPH_ATCC17025 ALPHAPROTEOBACTERIA RHODOBACTER_SPHAEROIDES_ATCC_17025 100952 101027 ALA GGC 0 0      GIB_IN_DDBJ
-GGGGTCATAGCTCAGTT-GGG--AGAGCGCTTGAATGGCATTCAAGAGGTCGGCGGTTC
GATCCCGCCTGGCTCCA
>PCGG_RCS_C019258 RSPH_ATCC17025 ALPHAPROTEOBACTERIA RHODOBACTER_SPHAEROIDES_ATCC_17025 163765 163841 PRO CGG 0 0      GIB_IN_DDBJ
-CGGAGCGTAGCGCAGCCTGGT--AGCGCACCTGCTTCGGGAGCAGGGGGTCGGAGGTTC
GAATCCTCTCGCTCCGA
>RACG_RCS_C019259 RSPH_ATCC17025 ALPHAPROTEOBACTERIA RHODOBACTER_SPHAEROIDES_ATCC_17025 312778 312854 ARG ACG 0 0      GIB_IN_DDBJ
-GCACCCGTAGCTCAGCT-GGAT-AGAGCATCAGACTACGAATCTGAGGGTCGGGCGTTC
GAATCGCTCCGGGTGCG
>HGTG_RCS_C019260 RSPH_ATCC17025 ALPHAPROTEOBACTERIA RHODOBACTER_SPHAEROIDES_ATCC_17025 422206 422282 HIS GTG 0 0      GIB_IN_DDBJ
-GCCGGCTTAGCTCAGTT-GGTT-AGAGCACCAGATTGTGGATCTGGGGGTCCCCCGTTC
GAGCCGGGGAGTCGGTA
>FGAA_RCS_C019261 RSPH_ATCC17025 ALPHAPROTEOBACTERIA RHODOBACTER_SPHAEROIDES_ATCC_17025 600425 600500 PHE GAA 0 0      GIB_IN_DDBJ
-GCCCAGATAGCTCAGTT-GGT--AGAGCAGCGGATTGAAAATCCGCGTGTCGCTGGTTC
GATTCCGGCTCTGGGCA
>LGAG_RCS_C019262 RSPH_ATCC17025 ALPHAPROTEOBACTERIA RHODOBACTER_SPHAEROIDES_ATCC_17025 669210 669296 LEU GAG 0 0      GIB_IN_DDBJ
-GCGGTCGTGGCGGAATT-GGTA-GACGCGCAGCGTTGAGGTCGCTGTGG-TGGAAGTTC
GAGTCTTCTCGACCGCA
>ETTC_RCS_C019263 RSPH_ATCC17025 ALPHAPROTEOBACTERIA RHODOBACTER_SPHAEROIDES_ATCC_17025 842089 842163 GLU TTC 0 0      GIB_IN_DDBJ
-GGCCCGTTCGTCTATC--GGTT-AGGACACCAGGTTTTCAACCTGGGAA-GAGGGGTTC
GACTCCCCTACGGGCTG
>GCCC_RCS_C019264 RSPH_ATCC17025 ALPHAPROTEOBACTERIA RHODOBACTER_SPHAEROIDES_ATCC_17025 906177 906250 GLY CCC 0 0      GIB_IN_DDBJ
-GCGGGTGTAGCTCAAT--GGT--AGAGCAGAAGCTTCCCAAGCTTACGA-CGAGGGTTC
GATTCCCTTCACCCGCT
>LCAA_RCS_C019265 RSPH_ATCC17025 ALPHAPROTEOBACTERIA RHODOBACTER_SPHAEROIDES_ATCC_17025 929780 929863 LEU CAA 0 0      GIB_IN_DDBJ
-GCGGTTGTGGCGGAAT--GGTA-GACGCGGGGGTCTCAAACACCCTT-G-TGTCGGTTC
GAGTCCGACCAGCCGCA
>VCAC_RCS_C019266 RSPH_ATCC17025 ALPHAPROTEOBACTERIA RHODOBACTER_SPHAEROIDES_ATCC_17025 1089809 1089883 VAL CAC 0 0      GIB_IN_DDBJ
-GGGCGATTAGCTCAGC--GGT--AGAGCGCTTCGTTCACATCGAAGATGTCAGCGGTTC
AAATCCGTTATCGCCCA
>SGCT_RCS_C019267 RSPH_ATCC17025 ALPHAPROTEOBACTERIA RHODOBACTER_SPHAEROIDES_ATCC_17025 1305837 1305927 SER GCT 0 0      GIB_IN_DDBJ
-GGAGACGTGGCCGAGT--GGTCGAAGGCACACCCCTGCTAAGGGTGCAT-CGAGGGTTC
GAATCCCTTCGTCTCCG
>ACGC_RCS_C019268 RSPH_ATCC17025 ALPHAPROTEOBACTERIA RHODOBACTER_SPHAEROIDES_ATCC_17025 1355467 1355542 ALA CGC 0 0      GIB_IN_DDBJ
-GGGGTCGTAGCTCAGTT-GGG--AGAGCGCGTCGTTCGCAATGACGAGGTCAGGGGTTC
GATCCCCCTCGGCTCCA
>LTAG_RCS_C019269 RSPH_ATCC17025 ALPHAPROTEOBACTERIA RHODOBACTER_SPHAEROIDES_ATCC_17025 1383135 1383219 LEU TAG 0 0      GIB_IN_DDBJ
-GCGGGTGTGGCGAAACT-GGTA-GACGCACCAGATTTAGGTTCTGGC-G-TGGGGGTTC
AAATCCCTTCACCCGCA
>CGCA_RCS_C019270 RSPH_ATCC17025 ALPHAPROTEOBACTERIA RHODOBACTER_SPHAEROIDES_ATCC_17025 1403236 1403309 CYS GCA 0 0      GIB_IN_DDBJ
-GGCGGGTTGGCGGAGA--GGT--TACGCAGCGGATTGCAAATCCGTGAA-GACCGGTTC
GATTCCGGTACCCGCCT
>RTCT_RCS_C019271 RSPH_ATCC17025 ALPHAPROTEOBACTERIA RHODOBACTER_SPHAEROIDES_ATCC_17025 1441592 1441668 ARG TCT 0 0      GIB_IN_DDBJ
-GGCCCCGTAGCACAACT-GGAT-AGTGCAGCGGTCTTCTAAACCGCAGGTTCCGCGTTC
GAGTCGCGGCGGGGTCG
>TTGT_RCS_C019272 RSPH_ATCC17025 ALPHAPROTEOBACTERIA RHODOBACTER_SPHAEROIDES_ATCC_17025 1512266 1512340 THR TGT 0 0      GIB_IN_DDBJ
-GCCGGTGTAGCACAGC--GGT--AGTGCAGCGGTTTTGTAAACCGAAGGTCGGGGGTTC
GATCCCCTCCGCCGGCA
>QTTG_RCS_C019273 RSPH_ATCC17025 ALPHAPROTEOBACTERIA RHODOBACTER_SPHAEROIDES_ATCC_17025 1552603 1552677 GLN TTG 0 0      GIB_IN_DDBJ
-TGGGGCGTCGCCAAGT--GGT--AAGGCAGCGGTTTTTGGTACCGCCATTCGTTGGTTC
GAATCCAGCCGCCCCAG
>QTTG_RCS_C019274 RSPH_ATCC17025 ALPHAPROTEOBACTERIA RHODOBACTER_SPHAEROIDES_ATCC_17025 1552767 1552841 GLN TTG 0 0      GIB_IN_DDBJ
-TGGGGCGTCGCCAAGT--GGT--AAGGCAGCGGTTTTTGGTACCGCCATTCGTTGGTTC
GAATCCAGCCGCCCCAG
>GGCC_RCS_C019275 RSPH_ATCC17025 ALPHAPROTEOBACTERIA RHODOBACTER_SPHAEROIDES_ATCC_17025 1764088 1764162 GLY GCC 0 0      GIB_IN_DDBJ
-GCGGGCGTAGCTCAGG--GGT--AGAGCATTACCTTGCCAAGGTAAGGGTCGTGAGTTC
GAATCTCATCGCCCGCT
>VTAC_RCS_C019276 RSPH_ATCC17025 ALPHAPROTEOBACTERIA RHODOBACTER_SPHAEROIDES_ATCC_17025 1770068 1770143 VAL TAC 0 0      GIB_IN_DDBJ
-GGGTGGTTAGCTCAGTT-GGT--AGAGCGTCTCGTTTACACCGAGGATGTCGGGGGTTC
GAGCCCCTCACCACCCA
>SGGA_RCS_C019277 RSPH_ATCC17025 ALPHAPROTEOBACTERIA RHODOBACTER_SPHAEROIDES_ATCC_17025 1850753 1850842 SER GGA 0 0      GIB_IN_DDBJ
-GGAGCGGTGGCCGAGT--GGTCGAAGGCGCACGCCTGGAAAGTGTGTAT-CGAGGGTTC
GAATCCCTCTCGCTCCG
>PGGG_RCS_C019278 RSPH_ATCC17025 ALPHAPROTEOBACTERIA RHODOBACTER_SPHAEROIDES_ATCC_17025 1959275 1959352 PRO GGG 0 0      GIB_IN_DDBJ
-CGGGCCGTGGCGCAGCCTGGTT-AGCGCGTCCGTCTGGGGGGCGGAAGGTCGCGAGTTC
GAATCTCGCCGGCCCGA
>LTAA_RCS_C019279 RSPH_ATCC17025 ALPHAPROTEOBACTERIA RHODOBACTER_SPHAEROIDES_ATCC_17025 2112636 2112719 LEU TAA 0 0      GIB_IN_DDBJ
-GCGGGCATGGCGGAATT-GGTA-GACGCAAGGGTCTTAAACACCCTGTG-TGCCGGTTC
GACCCCGGTTGCCCGCA
>RCCT_RCS_C019280 RSPH_ATCC17025 ALPHAPROTEOBACTERIA RHODOBACTER_SPHAEROIDES_ATCC_17025 2622537 2622612 ARG CCT 0 0      GIB_IN_DDBJ
-GGCCCCGTAGCTCAAC--GGAT-AGAGCGATCCCCTCCTAAGGGATAGGTTGCAGGTTC
AAGTCCTGCCGGGGTCA
>IGAT_RCS_C019281 RSPH_ATCC17025 ALPHAPROTEOBACTERIA RHODOBACTER_SPHAEROIDES_ATCC_17025 2864994 2865070 ILE GAT 0 0      GIB_IN_DDBJ
-GGGTCGGTAGCTCAGGT-GGTT-AGAGCGCACGCCTGATAAGCGTGAGGTCGGAGGTTC
AAGTCCTCCTCGACCCA
>ATGC_RCS_C019282 RSPH_ATCC17025 ALPHAPROTEOBACTERIA RHODOBACTER_SPHAEROIDES_ATCC_17025 2865157 2865232 ALA TGC 0 0      GIB_IN_DDBJ
-GGGGCCTTAGCTCAGCT-GGG--AGAGCACCTGCTTTGCAAGCAGGGGGTCATCGGTTC
GATCCCGATAGGCTCCA
>XCAT_RCS_C019283 RSPH_ATCC17025 ALPHAPROTEOBACTERIA RHODOBACTER_SPHAEROIDES_ATCC_17025 2868682 2868758 MET CAT 0 0     TRNA-MET(INITIATO
-CGCGGGGTGGAGCAGCCCGGT--AGCTCGTCAGGCTCATAACCTGAAGGCCGCAGGTTC
AAATCCTGCCCCCGCAA
>PTGG_RCS_C019284 RSPH_ATCC17025 ALPHAPROTEOBACTERIA RHODOBACTER_SPHAEROIDES_ATCC_17025 3069597 3069673 PRO TGG 0 0      GIB_IN_DDBJ
-CGGAGTGTAGCGCAGCCTGGT--AGCGCGCCTGCTTTGGGAGCAGGATGTCGGGGGTTC
GAATCCCTCCACTCCGA
>JCAT_RCS_C019285 RSPH_ATCC17025 ALPHAPROTEOBACTERIA RHODOBACTER_SPHAEROIDES_ATCC_17025 3137374 3137299 MET CAT 0 0     TRNA-MET(ILE)_WHO
-GGGCCTGTAGCTCAAT--GGTC-AGAGCAGGGCGCTCATAACGCCTTGGTTGGGGGTTC
GAGTCCCTCCGGGCCTA
>KTTT_RCS_C019286 RSPH_ATCC17025 ALPHAPROTEOBACTERIA RHODOBACTER_SPHAEROIDES_ATCC_17025 3044610 3044536 LYS TTT 0 0      GIB_IN_DDBJ
-GGGCGGGTAGCTCAGT--GGT--AGAGCAGCTGACTTTTAATCAGCTGGTCGTGGGTTC
GATACCCACCCCGCTCA
>TCGT_RCS_C019287 RSPH_ATCC17025 ALPHAPROTEOBACTERIA RHODOBACTER_SPHAEROIDES_ATCC_17025 2968091 2968016 THR CGT 0 0      GIB_IN_DDBJ
-GCCGGTGTAGCTCAGCT-GGT--AGAGCACGTCATTCGTAATGATGGGGTCGGGGGTTC
GAGTCCCTTCACCGGCA
>VGAC_RCS_C019288 RSPH_ATCC17025 ALPHAPROTEOBACTERIA RHODOBACTER_SPHAEROIDES_ATCC_17025 2851733 2851659 VAL GAC 0 0      GIB_IN_DDBJ
-GGGCGGTTAGCTCAGC--GGT--AGAGCACTACGTTGACATCGTAGTGGTCACTGGTTC
GATCCCAGTACCGCCCA
>LCAG_RCS_C019289 RSPH_ATCC17025 ALPHAPROTEOBACTERIA RHODOBACTER_SPHAEROIDES_ATCC_17025 2820077 2819993 LEU CAG 0 0      GIB_IN_DDBJ
-GCCCAGGTGGCGGAATT-GGTA-GACGCGCACGGTTCAGGTCCGTGT-G-TGGAGGTTC
GAGTCCTCTCCTGGGCA
>WCCA_RCS_C019290 RSPH_ATCC17025 ALPHAPROTEOBACTERIA RHODOBACTER_SPHAEROIDES_ATCC_17025 2591359 2591284 TRP CCA 0 0      GIB_IN_DDBJ
-AGGGGTATAGCTCAGTT-GGT--AGAGCATCGGTCTCCAAAACCGAGGGTCGGGGGTTC
GAGTCCCTCTGCCCCTG
>STGA_RCS_C019291 RSPH_ATCC17025 ALPHAPROTEOBACTERIA RHODOBACTER_SPHAEROIDES_ATCC_17025 2166291 2166202 SER TGA 0 0      GIB_IN_DDBJ
-GGAAGAGTGGCCGAGT--GGTTTAAGGCACTGGTCTTGAAAACCAGCGC-CGTGGGTTC
GAATCCCACCTCTTCCG
>DGTC_RCS_C019292 RSPH_ATCC17025 ALPHAPROTEOBACTERIA RHODOBACTER_SPHAEROIDES_ATCC_17025 1914026 1913950 ASP GTC 0 0      GIB_IN_DDBJ
-GCGGTTGTAGCTCAGTC-GGTT-AGAGTACCGGCCTGTCACGCCGGGGGTCGCGGGTTC
GAGCCCCGTCAACCGCG
>DGTC_RCS_C019293 RSPH_ATCC17025 ALPHAPROTEOBACTERIA RHODOBACTER_SPHAEROIDES_ATCC_17025 1913915 1913839 ASP GTC 0 0      GIB_IN_DDBJ
-GCGGTTGTAGCTCAGTC-GGTT-AGAGTACCGGCCTGTCACGCCGGGGGTCGCGGGTTC
GAGCCCCGTCAACCGCG
>ETTC_RCS_C019294 RSPH_ATCC17025 ALPHAPROTEOBACTERIA RHODOBACTER_SPHAEROIDES_ATCC_17025 848994 848920 GLU TTC 0 0      GIB_IN_DDBJ
-GGCCCGTTCGTCTATC--GGTT-AGGACACCAGGTTTTCAACCTGGGAA-GAGGGGTTC
GACTCCCCTACGGGCTG
>TGGT_RCS_C019295 RSPH_ATCC17025 ALPHAPROTEOBACTERIA RHODOBACTER_SPHAEROIDES_ATCC_17025 591774 591700 THR GGT 0 0      GIB_IN_DDBJ
-GCTGCAGTAGCTCAGT--GGT--AGAGCACTCCCTTGGTAAGGGAGAGGTCGAGAGTTC
AATCCTCTCCTGCAGCA
>RCCG_RCS_C019296 RSPH_ATCC17025 ALPHAPROTEOBACTERIA RHODOBACTER_SPHAEROIDES_ATCC_17025 477544 477468 ARG CCG 0 0      GIB_IN_DDBJ
-GCACCCGTAGCTCAGCT-GGAT-AGAGCGCTGCCCTCCGAAGGCAGAGGTCACACGTTC
GAATCGTGTCGGGTGCG
>IGAT_RCS_C019297 RSPH_ATCC17029 ALPHAPROTEOBACTERIA RHODOBACTER_SPHAEROIDES_ATCC_17029 89452 89528 ILE GAT 0 0      GIB_IN_DDBJ
-GGGTCGGTAGCTCAGGT-GGTT-AGAGCGCACGCCTGATAAGCGTGAGGTCGGAGGTTC
AAGTCCTCCTCGACCCA
>ATGC_RCS_C019298 RSPH_ATCC17029 ALPHAPROTEOBACTERIA RHODOBACTER_SPHAEROIDES_ATCC_17029 89576 89651 ALA TGC 0 0      GIB_IN_DDBJ
-GGGGCCTTAGCTCAGCT-GGG--AGAGCACCTGCTTTGCAAGCAGGGGGTCATCGGTTC
GATCCCGATAGGCTCCA
>XCAT_RCS_C019299 RSPH_ATCC17029 ALPHAPROTEOBACTERIA RHODOBACTER_SPHAEROIDES_ATCC_17029 93075 93151 MET CAT 0 0     TRNA-MET(INITIATOR)- 
-CGCGGGGTGGAGCAGCCCGGT--AGCTCGTCAGGCTCATAACCTGAAGGCCGCAGGTTC
AAATCCTGCCCCCGCAA
>WCCA_RCS_C019300 RSPH_ATCC17029 ALPHAPROTEOBACTERIA RHODOBACTER_SPHAEROIDES_ATCC_17029 348793 348868 TRP CCA 0 0      GIB_IN_DDBJ
-AGGGGTATAGCTCAGTT-GGT--AGAGCATCGGTCTCCAAAACCGAGGGTCGTGGGTTC
GAGTCCCCCTGCCCCTG
>WCCA_RCS_C019301 RSPH_ATCC17029 ALPHAPROTEOBACTERIA RHODOBACTER_SPHAEROIDES_ATCC_17029 367470 367545 TRP CCA 0 0      GIB_IN_DDBJ
-AGGGGTATAGCTCAGTT-GGT--AGAGCATCGGTCTCCAAAACCGAGGGTCGTGGGTTC
GAGTCCCCCTGCCCCTG
>LGAG_RCS_C019302 RSPH_ATCC17029 ALPHAPROTEOBACTERIA RHODOBACTER_SPHAEROIDES_ATCC_17029 557446 557532 LEU GAG 0 0      GIB_IN_DDBJ
-GCGGTCGTGGCGGAATT-GGTA-GACGCGCAGCGTTGAGGTCGCTGTGG-TGGAAGTTC
GAGTCTTCTCGACCGCA
>LTAA_RCS_C019303 RSPH_ATCC17029 ALPHAPROTEOBACTERIA RHODOBACTER_SPHAEROIDES_ATCC_17029 590248 590331 LEU TAA 0 0      GIB_IN_DDBJ
-GCGGGCATGGCGGAAGT-GGTA-GACGCAAGGGTCTTAAACACCCTGTG-TGCCGGTTC
GATCCCGGCTGCCCGCA
>ETTC_RCS_C019304 RSPH_ATCC17029 ALPHAPROTEOBACTERIA RHODOBACTER_SPHAEROIDES_ATCC_17029 850653 850727 GLU TTC 0 0      GIB_IN_DDBJ
-GGCCCGTTCGTCTATC--GGTT-AGGACACCAGGTTTTCAACCTGGGAA-GAGGGGTTC
GACTCCCCTACGGGCTG
>PTGG_RCS_C019305 RSPH_ATCC17029 ALPHAPROTEOBACTERIA RHODOBACTER_SPHAEROIDES_ATCC_17029 1055811 1055887 PRO TGG 0 0      GIB_IN_DDBJ
-CGGAGTGTAGCGCAGCCTGGT--AGCGCGCCTGCTTTGGGAGCAGGATGTCGGGGGTTC
GAATCCCTCCACTCCGA
>QTTG_RCS_C019306 RSPH_ATCC17029 ALPHAPROTEOBACTERIA RHODOBACTER_SPHAEROIDES_ATCC_17029 1526103 1526177 GLN TTG 0 0      GIB_IN_DDBJ
-TGGGGCGTCGCCAAGT--GGT--AAGGCAGCGGTTTTTGGTACCGCCATTCGTTGGTTC
GAATCCAGCCGCCCCAG
>TTGT_RCS_C019307 RSPH_ATCC17029 ALPHAPROTEOBACTERIA RHODOBACTER_SPHAEROIDES_ATCC_17029 1827841 1827912 THR TGT 0 0      GIB_IN_DDBJ
-GCCCCGTTAGCACAGT--GGT--AGTGCAGCGCTCTTGTAAAGCGAAGGTCGTTCGTTC
AAATCGGACACGGGGCA
>GGCC_RCS_C019308 RSPH_ATCC17029 ALPHAPROTEOBACTERIA RHODOBACTER_SPHAEROIDES_ATCC_17029 1863644 1863718 GLY GCC 0 0      GIB_IN_DDBJ
-GCGGGCGTAGCTCAGG--GGT--AGAGCATTACCTTGCCAAGGTAAGGGTCGTGAGTTC
GAATCTCATCGCCCGCT
>NGTT_RCS_C019309 RSPH_ATCC17029 ALPHAPROTEOBACTERIA RHODOBACTER_SPHAEROIDES_ATCC_17029 1936729 1936803 ASN GTT 0 0      GIB_IN_DDBJ
-TCCGGCGTAGCTCAGC--GGT--AGAGCAGTTGACTGTTAATCAATTGGTCGTAGGTTC
GATCCCTACCGCCGGAG
>ETTC_RCS_C019310 RSPH_ATCC17029 ALPHAPROTEOBACTERIA RHODOBACTER_SPHAEROIDES_ATCC_17029 2184212 2184286 GLU TTC 0 0      GIB_IN_DDBJ
-GGCCCGTTCGTCTATC--GGTT-AGGACACCAGGTTTTCAACCTGGGAA-GAGGGGTTC
GACTCCCCTACGGGCTG
>RCCG_RCS_C019311 RSPH_ATCC17029 ALPHAPROTEOBACTERIA RHODOBACTER_SPHAEROIDES_ATCC_17029 2389524 2389600 ARG CCG 0 0      GIB_IN_DDBJ
-GCACCCGTAGCTCAGCT-GGAT-AGAGCGCTGCCCTCCGAAGGCAGAGGTCACACGTTC
GAATCGTGTCGGGTGCG
>TGGT_RCS_C019312 RSPH_ATCC17029 ALPHAPROTEOBACTERIA RHODOBACTER_SPHAEROIDES_ATCC_17029 2417575 2417649 THR GGT 0 0      GIB_IN_DDBJ
-GCTGCAGTAGCTCAGT--GGT--AGAGCACTCCCTTGGTAAGGGAGAGGTCGAGAGTTC
AATCCTCTCCTGCAGCA
>HGTG_RCS_C019313 RSPH_ATCC17029 ALPHAPROTEOBACTERIA RHODOBACTER_SPHAEROIDES_ATCC_17029 2542432 2542508 HIS GTG 0 0      GIB_IN_DDBJ
-GCCGGCTTAGCTCAGTT-GGTT-AGAGCACCAGATTGTGGATCTGGGGGTCCCCCGTTC
GAGCCGGGGAGTCGGTA
>KTTT_RCS_C019314 RSPH_ATCC17029 ALPHAPROTEOBACTERIA RHODOBACTER_SPHAEROIDES_ATCC_17029 2734589 2734663 LYS TTT 0 0      GIB_IN_DDBJ
-GGGCGGGTAGCTCAGT--GGT--AGAGCAGCTGACTTTTAATCAGCTGGTCGTGGGTTC
GATACCCACCCCGCTCA
>AGGC_RCS_C019315 RSPH_ATCC17029 ALPHAPROTEOBACTERIA RHODOBACTER_SPHAEROIDES_ATCC_17029 2788869 2788944 ALA GGC 0 0      GIB_IN_DDBJ
-GGGGTCATAGCTCAGTT-GGG--AGAGCGCTTGAATGGCATTCAAGAGGTCGGCGGTTC
GATCCCGCCTGGCTCCA
>LCAG_RCS_C019316 RSPH_ATCC17029 ALPHAPROTEOBACTERIA RHODOBACTER_SPHAEROIDES_ATCC_17029 2963234 2963318 LEU CAG 0 0      GIB_IN_DDBJ
-GCCCAGGTGGCGGAATT-GGTA-GACGCGCACGGTTCAGGTCCGTGT-G-TGGAGGTTC
GAGTCCTCTCCTGGGCA
>RACG_RCS_C019317 RSPH_ATCC17029 ALPHAPROTEOBACTERIA RHODOBACTER_SPHAEROIDES_ATCC_17029 2860908 2860832 ARG ACG 0 0      GIB_IN_DDBJ
-GCACCCGTAGCTCAGCT-GGAT-AGAGCATCAGACTACGAATCTGAGGGTCGGGCGTTC
GAATCGCTCCGGGTGCG
>PCGG_RCS_C019318 RSPH_ATCC17029 ALPHAPROTEOBACTERIA RHODOBACTER_SPHAEROIDES_ATCC_17029 2655112 2655036 PRO CGG 0 0      GIB_IN_DDBJ
-CGGAGCGTAGCGCAGCCTGGT--AGCGCACCTGCTTCGGGAGCAGGGGGTCGGAGGTTC
GAATCCTCTCGCTCCGA
>FGAA_RCS_C019319 RSPH_ATCC17029 ALPHAPROTEOBACTERIA RHODOBACTER_SPHAEROIDES_ATCC_17029 2408866 2408791 PHE GAA 0 0      GIB_IN_DDBJ
-GCCCAGATAGCTCAGTT-GGT--AGAGCAGCGGATTGAAAATCCGCGTGTCGCTGGTTC
GATTCCGGCTCTGGGCA
>SGGA_RCS_C019320 RSPH_ATCC17029 ALPHAPROTEOBACTERIA RHODOBACTER_SPHAEROIDES_ATCC_17029 1974842 1974753 SER GGA 0 0      GIB_IN_DDBJ
-GGAGCGGTGGCCGAGT--GGTCGAAGGCGCACGCCTGGAAAGTGTGTAT-CGAGGGTTC
GAATCCCTCTCGCTCCG
>LTAG_RCS_C019321 RSPH_ATCC17029 ALPHAPROTEOBACTERIA RHODOBACTER_SPHAEROIDES_ATCC_17029 1873102 1873018 LEU TAG 0 0      GIB_IN_DDBJ
-GCGGGTGTGGCGGAACT-GGTA-GACGCAACAGGTTTAGGTCCTGTC-G-TGGGGGTTC
GAGTCCCTTCACCCGCA
>CGCA_RCS_C019322 RSPH_ATCC17029 ALPHAPROTEOBACTERIA RHODOBACTER_SPHAEROIDES_ATCC_17029 1869250 1869177 CYS GCA 0 0      GIB_IN_DDBJ
-GGCGGGTTGGCGGAGA--GGT--TGCGCAGCGGATTGCAAATCCGTGAA-GACCGGTTC
GATTCCGGTACCCGCCT
>DGTC_RCS_C019323 RSPH_ATCC17029 ALPHAPROTEOBACTERIA RHODOBACTER_SPHAEROIDES_ATCC_17029 1725607 1725531 ASP GTC 0 0      GIB_IN_DDBJ
-GCGGTTGTAGCTCAGTC-GGTT-AGAGTACCGGCCTGTCACGCCGGGGGTCGCGGGTTC
GAGCCCCGTCAACCGCG
>DGTC_RCS_C019324 RSPH_ATCC17029 ALPHAPROTEOBACTERIA RHODOBACTER_SPHAEROIDES_ATCC_17029 1725495 1725419 ASP GTC 0 0      GIB_IN_DDBJ
-GCGGTTGTAGCTCAGTT-GGTT-AGAGTACCGGCCTGTCACGCCGGGGGTCGCGGGTTC
GAGCCCCGTCAACCGCG
>LCAA_RCS_C019325 RSPH_ATCC17029 ALPHAPROTEOBACTERIA RHODOBACTER_SPHAEROIDES_ATCC_17029 1655889 1655806 LEU CAA 0 0      GIB_IN_DDBJ
-GCGGTTGTGGCGGAAT--GGTA-GACGCGGGGGTCTCAAACACCCTT-G-TGTCGGTTC
GAGTCCGACCAGCCGCA
>VCAC_RCS_C019326 RSPH_ATCC17029 ALPHAPROTEOBACTERIA RHODOBACTER_SPHAEROIDES_ATCC_17029 1555226 1555152 VAL CAC 0 0      GIB_IN_DDBJ
-GGGCGATTAGCTCAGC--GGT--AGAGCGCTTCGTTCACATCGAAGATGTCAGCGGTTC
AAATCCGTTATCGCCCA
>GCCC_RCS_C019327 RSPH_ATCC17029 ALPHAPROTEOBACTERIA RHODOBACTER_SPHAEROIDES_ATCC_17029 1461766 1461693 GLY CCC 0 0      GIB_IN_DDBJ
-GCGGGTGTAGCTCAAT--GGT--AGAGCAGAAGCTTCCCAAGCTTACGA-CGAGGGTTC
GATTCCCTTCACCCGCT
>PGGG_RCS_C019328 RSPH_ATCC17029 ALPHAPROTEOBACTERIA RHODOBACTER_SPHAEROIDES_ATCC_17029 1313883 1313806 PRO GGG 0 0      GIB_IN_DDBJ
-CGGGCCGTGGCGCAGCCTGGTT-AGCGCGTCCGTCTGGGGGGCGGAAGGTCGCGAGTTC
GAATCTCGCCGGCCCGA
>GGCC_RCS_C019329 RSPH_ATCC17029 ALPHAPROTEOBACTERIA RHODOBACTER_SPHAEROIDES_ATCC_17029 767421 767347 GLY GCC 0 0      GIB_IN_DDBJ
-GCGGGCGTAGCTCAGG--GGT--AGAGCATTACCTTGCCAAGGTAAGGGTCGTGAGTTC
GAATCTCATCGCCCGCT
>RTCT_RCS_C019330 RSPH_ATCC17029 ALPHAPROTEOBACTERIA RHODOBACTER_SPHAEROIDES_ATCC_17029 758993 758917 ARG TCT 0 0      GIB_IN_DDBJ
-GGGCTCATAGCTCAACT-GGAT-AGAGCAGCCGACTTCTAATCGGCAGGTTGAGGGTTC
GAGTCCTTCTGGGCCCG
>JCAT_RCS_C019331 RSPH_ATCC17029 ALPHAPROTEOBACTERIA RHODOBACTER_SPHAEROIDES_ATCC_17029 682021 681946 MET CAT 0 0     TRNA-MET(ILE)_WHOSE
-GGGCCTGTAGCTCAAT--GGTC-AGAGCAGGGCGCTCATAACGCCTTGGTTGGGGGTTC
GAGTCCCTCCGGGCCTA
>RCCT_RCS_C019332 RSPH_ATCC17029 ALPHAPROTEOBACTERIA RHODOBACTER_SPHAEROIDES_ATCC_17029 314176 314101 ARG CCT 0 0      GIB_IN_DDBJ
-GGCCCCGTAGCTCAAC--GGAT-AGAGCGATCCCCTCCTAAGGGATAGGTTGCAGGTTC
AAGTCCTGCCGGGGTCA
>SGCT_RCS_C019333 RSPH_ATCC17029 ALPHAPROTEOBACTERIA RHODOBACTER_SPHAEROIDES_ATCC_17029 295948 295859 SER GCT 0 0      GIB_IN_DDBJ
-GGAGACGTGGCCGAGT--GGTCGAAGGCACACCCCTGCTAAGGGTGCAT-CGAGGGTTC
GAATCCCTTCGTCTCCG
>TCGT_RCS_C019334 RSPH_ATCC17029 ALPHAPROTEOBACTERIA RHODOBACTER_SPHAEROIDES_ATCC_17029 173024 172949 THR CGT 0 0      GIB_IN_DDBJ
-GCCGGTGTAGCTCAGCT-GGT--AGAGCACGTCATTCGTAATGATGGGGTCGGGGGTTC
GAGTCCCTTCACCGGCA
>VGAC_RCS_C019335 RSPH_ATCC17029 ALPHAPROTEOBACTERIA RHODOBACTER_SPHAEROIDES_ATCC_17029 75991 75917 VAL GAC 0 0      GIB_IN_DDBJ
-GGGCGGTTAGCTCAGC--GGT--AGAGCACTACGTTGACATCGTAGTGGTCACTGGTTC
GATCCCAGTACCGCCCA
>ACGC_RCS_C019336 RSPH_ATCC17029 ALPHAPROTEOBACTERIA RHODOBACTER_SPHAEROIDES_ATCC_17029 20991 21066 ALA CGC 0 0      GIB_IN_DDBJ
-GGGGTCGTAGCTCAGTT-GGG--AGAGCGCGTCGTTCGCAATGACGAGGTCAGGGGTTC
GATCCCCCTCGGCTCCA
>MCAT_RCS_C019337 RSPH_ATCC17029 ALPHAPROTEOBACTERIA RHODOBACTER_SPHAEROIDES_ATCC_17029 359297 359373 MET CAT 0 0     TRNA-MET(ELONGATOR)
-GGCGAGGTAGCTCAGCT-GGTT-AGAGCACACGACTCATAATCGTGGGGTCGGGGGTTC
AAGTCCCCCCCTCGCCA
>IGAT_RCS_C019338 RSPH_ATCC17029 ALPHAPROTEOBACTERIA RHODOBACTER_SPHAEROIDES_ATCC_17029 577583 577659 ILE GAT 0 0      GIB_IN_DDBJ
-GGGTCGGTAGCTCAGGT-GGTT-AGAGCGCACGCCTGATAAGCGTGAGGTCGGAGGTTC
AAGTCCTCCTCGACCCA
>ATGC_RCS_C019339 RSPH_ATCC17029 ALPHAPROTEOBACTERIA RHODOBACTER_SPHAEROIDES_ATCC_17029 577707 577782 ALA TGC 0 0      GIB_IN_DDBJ
-GGGGCCTTAGCTCAGCT-GGG--AGAGCACCTGCTTTGCAAGCAGGGGGTCATCGGTTC
GATCCCGATAGGCTCCA
>XCAT_RCS_C019340 RSPH_ATCC17029 ALPHAPROTEOBACTERIA RHODOBACTER_SPHAEROIDES_ATCC_17029 581206 581282 MET CAT 0 0     TRNA-MET(INITIATOR)
-CGCGGGGTGGAGCAGCCCGGT--AGCTCGTCAGGCTCATAACCTGAAGGCCGCAGGTTC
AAATCCTGCCCCCGCAA
>IGAT_RCS_C019341 RSPH_ATCC17029 ALPHAPROTEOBACTERIA RHODOBACTER_SPHAEROIDES_ATCC_17029 613229 613305 ILE GAT 0 0      GIB_IN_DDBJ
-GGGTCGGTAGCTCAGGT-GGTT-AGAGCGCACGCCTGATAAGCGTGAGGTCGGAGGTTC
AAGTCCTCCTCGACCCA
>ATGC_RCS_C019342 RSPH_ATCC17029 ALPHAPROTEOBACTERIA RHODOBACTER_SPHAEROIDES_ATCC_17029 613353 613428 ALA TGC 0 0      GIB_IN_DDBJ
-GGGGCCTTAGCTCAGCT-GGG--AGAGCACCTGCTTTGCAAGCAGGGGGTCATCGGTTC
GATCCCGATAGGCTCCA
>XCAT_RCS_C019343 RSPH_ATCC17029 ALPHAPROTEOBACTERIA RHODOBACTER_SPHAEROIDES_ATCC_17029 616852 616928 MET CAT 0 0     TRNA-MET(INITIATOR)
-CGCGGGGTGGAGCAGCCCGGT--AGCTCGTCAGGCTCATAACCTGAAGGCCGCAGGTTC
AAATCCTGCCCCCGCAA
>IGAT_RCS_C019344 RSPH_ATCC17029 ALPHAPROTEOBACTERIA RHODOBACTER_SPHAEROIDES_ATCC_17029 820780 820856 ILE GAT 0 0      GIB_IN_DDBJ
-GGGTCGGTAGCTCAGGT-GGTT-AGAGCGCACGCCTGATAAGCGTGAGGTCGGAGGTTC
AAGTCCTCCTCGACCCA
>ATGC_RCS_C019345 RSPH_ATCC17029 ALPHAPROTEOBACTERIA RHODOBACTER_SPHAEROIDES_ATCC_17029 820904 820979 ALA TGC 0 0      GIB_IN_DDBJ
-GGGGCCTTAGCTCAGCT-GGG--AGAGCACCTGCTTTGCAAGCAGGGGGTCATCGGTTC
GATCCCGATAGGCTCCA
>XCAT_RCS_C019346 RSPH_ATCC17029 ALPHAPROTEOBACTERIA RHODOBACTER_SPHAEROIDES_ATCC_17029 824403 824479 MET CAT 0 0     TRNA-MET(INITIATOR)
-CGCGGGGTGGAGCAGCCCGGT--AGCTCGTCAGGCTCATAACCTGAAGGCCGCAGGTTC
AAATCCTGCCCCCGCAA
>GTCC_RCS_C019347 RSPH_ATCC17029 ALPHAPROTEOBACTERIA RHODOBACTER_SPHAEROIDES_ATCC_17029 976710 976783 GLY TCC 0 0      GIB_IN_DDBJ
-GCGGGTATGGTGAAAT--GGT--ATCACACGAGCCTTCCAAGCTCTTGG-CGCGGGTTC
GATTCCCGCTACCCGCT
>STGA_RCS_C019348 RSPH_ATCC17029 ALPHAPROTEOBACTERIA RHODOBACTER_SPHAEROIDES_ATCC_17029 1191159 1191248 SER TGA 0 0      GIB_IN_DDBJ
-GGAAGCGTGGCCGAGT--GGTTTAAGGCTCTGGTCTTGAAAACCAGC---CGTGGGTTC
GAATCCCACCGCTTCCG
>SCGA_RCS_C019349 RSPH_ATCC17029 ALPHAPROTEOBACTERIA RHODOBACTER_SPHAEROIDES_ATCC_17029 592951 592862 SER CGA 0 0      GIB_IN_DDBJ
-GGAGAGGTGGCAGAGT--GGTCGAATGCGGCGGTCTCGAAAACCGTT---CCAGGGTTC
GAATCCCTGTCTCTCCG
>VTAC_RCS_C019350 RSPH_ATCC17029 ALPHAPROTEOBACTERIA RHODOBACTER_SPHAEROIDES_ATCC_17029 556821 556746 VAL TAC 0 0      GIB_IN_DDBJ
-GGGTGGTTAGCTCAGTT-GGT--AGAGCGTCTCGTTTACACCGAGGATGTCGGGGGTTC
GAGCCCCTCACCACCCA
>IGAT_RCS_C022606 SILI_TM1040 ALPHAPROTEOBACTERIA SILICIBACTER_SP-_TM1040 146556 146632 ILE GAT 0 0      GIB_IN_DDBJ
-GGGTCGGTAGCTCAGGT-GGTT-AGAGCGCACGCCTGATAAGCGTGAGGTCGGAGGTTC
AAGTCCTCCTCGACCCA
>ATGC_RCS_C022607 SILI_TM1040 ALPHAPROTEOBACTERIA SILICIBACTER_SP-_TM1040 146698 146773 ALA TGC 0 0      GIB_IN_DDBJ
-GGGGCCTTAGCTCAGCT-GGG--AGAGCGCCTGATTTGCATTCAGGAGGTCAGGAGTTC
GATCCTCCTAGGCTCCA
>XCAT_RCS_C022608 SILI_TM1040 ALPHAPROTEOBACTERIA SILICIBACTER_SP-_TM1040 150565 150641 MET CAT 0 0     TRNA-MET(INITIATOR)- GIB_IN_DDBJ
-CGCGGGATGGAGCAGCCAGGT--AGCTCGTCAGGCTCATAACCTGAAGGTCGTAGGTTC
AAATCCTACTCCCGCAA
>RACG_RCS_C022609 SILI_TM1040 ALPHAPROTEOBACTERIA SILICIBACTER_SP-_TM1040 322763 322839 ARG ACG 0 0      GIB_IN_DDBJ
-GGACCGATAGCTCAGCT-GGAT-AGAGTACTTGACTACGAATCAAGGGGTCGGGGGTTC
GAATCCTCCTCGGTCCG
>QTTG_RCS_C022610 SILI_TM1040 ALPHAPROTEOBACTERIA SILICIBACTER_SP-_TM1040 572500 572574 GLN TTG 0 0      GIB_IN_DDBJ
-TGGGGTGTAGCCAAGC--GGT--AAGGCAGCGGTTTTTGGTACCGTGTACCGTAGGTTC
GAATCCTACCACCCCAG
>VCAC_RCS_C022611 SILI_TM1040 ALPHAPROTEOBACTERIA SILICIBACTER_SP-_TM1040 832030 832104 VAL CAC 0 0      GIB_IN_DDBJ
-GGGTGATTAGCTCAGT--GGT--AGAGCGCTTCGTTCACATCGAAGATGTCAGGAGTTC
AAATCTCTTATCACCCA
>VTAC_RCS_C022612 SILI_TM1040 ALPHAPROTEOBACTERIA SILICIBACTER_SP-_TM1040 909925 910000 VAL TAC 0 0      GIB_IN_DDBJ
-GGGTCGTTAGCTCAGTT-GGT--AGAGCGCTTCGTTTACACCGAAGATGTCGGGAGTTC
GAGCCTCTCACGACCCA
>DGTC_RCS_C022613 SILI_TM1040 ALPHAPROTEOBACTERIA SILICIBACTER_SP-_TM1040 910354 910430 ASP GTC 0 0      GIB_IN_DDBJ
-GCGGTTGTAGCTCAGTT-GGTT-AGAGTACCGGCCTGTCACGCCGGGGGTCGCGGGTTC
GAGCCCCGTCAACCGCG
>DGTC_RCS_C022614 SILI_TM1040 ALPHAPROTEOBACTERIA SILICIBACTER_SP-_TM1040 910513 910589 ASP GTC 0 0      GIB_IN_DDBJ
-GCGGTTGTAGCTCAGTT-GGTT-AGAGTACCGGCCTGTCACGCCGGGGGTCGCGGGTTC
GAGCCCCGTCAACCGCG
>DGTC_RCS_C022615 SILI_TM1040 ALPHAPROTEOBACTERIA SILICIBACTER_SP-_TM1040 910673 910749 ASP GTC 0 0      GIB_IN_DDBJ
-GCGGTTGTAGCTCAGTT-GGTT-AGAGTACCGGCCTGTCACGCCGGGGGTCGCGGGTTC
GAGCCCCGTCAACCGCG
>PTGG_RCS_C022616 SILI_TM1040 ALPHAPROTEOBACTERIA SILICIBACTER_SP-_TM1040 1237578 1237654 PRO TGG 0 0      GIB_IN_DDBJ
-CGGGGCGTGGCGCAGTCTGGT--AGCGCACCTGTTTTGGGTACAGGGGGTCGTGAGTTC
GAATCTCGCCGCCCCGA
>LCAA_RCS_C022617 SILI_TM1040 ALPHAPROTEOBACTERIA SILICIBACTER_SP-_TM1040 1257137 1257222 LEU CAA 0 0      GIB_IN_DDBJ
-GCCCAAGTGGCGGAAT--GGTA-GACGCAGGGGATTCAAAATCCCCC-G-TGCCGGTTC
GAGTCCGGCCTTGGGTA
>GCCC_RCS_C022618 SILI_TM1040 ALPHAPROTEOBACTERIA SILICIBACTER_SP-_TM1040 1416226 1416299 GLY CCC 0 0      GIB_IN_DDBJ
-GCGGGTGTAGCTCAAT--GGT--AGAGCAGCAGCTTCCCAAGCTGACGA-CGAGGGTTC
GATTCCCTTCACCCGCT
>MCAT_RCS_C022619 SILI_TM1040 ALPHAPROTEOBACTERIA SILICIBACTER_SP-_TM1040 1579604 1579679 MET CAT 0 0     TRNA-MET(ELONGATOR)- GIB_IN_DDB
-GGGAGATTAGCTCAGC--GGTT-AGAGCAGAGCGCTCATAACGCTTTGGTCCAGAGTTC
GAATCTCTGATCTCCCA
>NGTT_RCS_C022620 SILI_TM1040 ALPHAPROTEOBACTERIA SILICIBACTER_SP-_TM1040 1582218 1582292 ASN GTT 0 0      GIB_IN_DDBJ
-TCCGGCGTAGCTCAGC--GGT--AGAGCAGTTGACTGTTAATCAATTGGTCGTAGGTTC
GATCCCTACCGCCGGAG
>GGCC_RCS_C022621 SILI_TM1040 ALPHAPROTEOBACTERIA SILICIBACTER_SP-_TM1040 2139444 2139518 GLY GCC 0 0      GIB_IN_DDBJ
-GCGGGCGTAGCTCAGG--GGT--AGAGCATAACCTTGCCAAGGTTAGGGTCGGGCGTTC
GAATCGCCTCGCCCGCT
>GGCC_RCS_C022622 SILI_TM1040 ALPHAPROTEOBACTERIA SILICIBACTER_SP-_TM1040 2139710 2139784 GLY GCC 0 0      GIB_IN_DDBJ
-GCGGGCGTAGCTCAGG--GGT--AGAGCATAACCTTGCCAAGGTTAGGGTCGGGCGTTC
GAATCGCCTCGCCCGCT
>GGCC_RCS_C022623 SILI_TM1040 ALPHAPROTEOBACTERIA SILICIBACTER_SP-_TM1040 2139963 2140037 GLY GCC 0 0      GIB_IN_DDBJ
-GCGGGCGTAGCTCAGG--GGT--AGAGCATAACCTTGCCAAGGTTAGGGTCGGGCGTTC
GAATCGCCTCGCCCGCT
>ETTC_RCS_C022624 SILI_TM1040 ALPHAPROTEOBACTERIA SILICIBACTER_SP-_TM1040 2277500 2277574 GLU TTC 0 0      GIB_IN_DDBJ
-GCTCCGTTCGTCTATC--GGTT-AGGACGCCAGGTTTTCAACCTGGAAA-GAGGGGTTC
GATTCCCCTACGGAGTA
>ETTC_RCS_C022625 SILI_TM1040 ALPHAPROTEOBACTERIA SILICIBACTER_SP-_TM1040 2277789 2277863 GLU TTC 0 0      GIB_IN_DDBJ
-GCTCCGTTCGTCTATC--GGTT-AGGACGCCAGGTTTTCAACCTGGAAA-GAGGGGTTC
GATTCCCCTACGGAGTA
>WCCA_RCS_C022626 SILI_TM1040 ALPHAPROTEOBACTERIA SILICIBACTER_SP-_TM1040 2575693 2575768 TRP CCA 0 0      GIB_IN_DDBJ
-AGGGGTATAGCTCAGTT-GGT--AGAGCGACGGTCTCCAAAACCGTAGGTCGCGGGTTC
GAACCCTGCTGCCCCTG
>SGCT_RCS_C022627 SILI_TM1040 ALPHAPROTEOBACTERIA SILICIBACTER_SP-_TM1040 2576175 2576264 SER GCT 0 0      GIB_IN_DDBJ
-GGAGACGTGGCCGAGT--GGTCGAAGGCGCTCCCCTGCTAAGGGAGTAT-CGAGGGTTC
GAATCCCTTCGTCTCCG
>TCGT_RCS_C022628 SILI_TM1040 ALPHAPROTEOBACTERIA SILICIBACTER_SP-_TM1040 2994766 2994841 THR CGT 0 0      GIB_IN_DDBJ
-GCCTCAATAGCTCAGCT-GGT--AGAGCAGGTCCTTCGTAAGGACAAGGTCGGGGGTTC
GAGTCCCTCTTGAGGCA
>LCAG_RCS_C022629 SILI_TM1040 ALPHAPROTEOBACTERIA SILICIBACTER_SP-_TM1040 2984740 2984654 LEU CAG 0 0      GIB_IN_DDBJ
-GCCCAGATGGCGGAATT-GGTA-GACGCGCTAGCTTCAGGTGCTAGT-G-TGGAGGTTC
GAGTCCTCTTCTGGGCA
>LCAG_RCS_C022630 SILI_TM1040 ALPHAPROTEOBACTERIA SILICIBACTER_SP-_TM1040 2984497 2984411 LEU CAG 0 0      GIB_IN_DDBJ
-GCCCAGATGGCGGAATT-GGTA-GACGCGCTAGCTTCAGGTGCTAGT-G-TGGAGGTTC
GAGTCCTCTTCTGGGCA
>KTTT_RCS_C022631 SILI_TM1040 ALPHAPROTEOBACTERIA SILICIBACTER_SP-_TM1040 2972689 2972614 LYS TTT 0 0      GIB_IN_DDBJ
-GGGCCGTTAGCTCAGTT-GGT--AGAGCAACTGACTTTTAATCAGTGGGTCGCAGGTTC
GAATCCTGCACGGCTCA
>RTCT_RCS_C022632 SILI_TM1040 ALPHAPROTEOBACTERIA SILICIBACTER_SP-_TM1040 2821181 2821104 ARG TCT 0 0      GIB_IN_DDBJ
-GGGCCGTTAGCTCAGCT-GGATTAGAGCAGGGAACTTCTAATTCTCAGGTCGGGGGTTC
GAGTCCTCCACGGCTCG
>HGTG_RCS_C022633 SILI_TM1040 ALPHAPROTEOBACTERIA SILICIBACTER_SP-_TM1040 2225540 2225464 HIS GTG 0 0      GIB_IN_DDBJ
-GCCGCCTTAGCTCAGTT-GGTT-AGAGCGCTTGATTGTGGATCAAGAGGTCCCTGGTTC
GAGACCAGGAGGTGGTA
>YGTA_RCS_C022634 SILI_TM1040 ALPHAPROTEOBACTERIA SILICIBACTER_SP-_TM1040 2153032 2152949 TYR GTA 0 0      GIB_IN_DDBJ
-GGGCGACAGGCCGCAA--GGT--GTGGCAGGGGACTGTAACTCCCTC-ACGCCTGGTTC
GATTCCAGGGTCGCCCA
>GTCC_RCS_C022635 SILI_TM1040 ALPHAPROTEOBACTERIA SILICIBACTER_SP-_TM1040 1934912 1934839 GLY TCC 0 0      GIB_IN_DDBJ
-GCGGGTATGGTGAAAT--GGT--ATCATAAGAGCCTTCCAAGCTTAAGG-TGCGGGTTC
GATTCCCGCTACCCGCT
>CGCA_RCS_C022636 SILI_TM1040 ALPHAPROTEOBACTERIA SILICIBACTER_SP-_TM1040 1846785 1846712 CYS GCA 0 0      GIB_IN_DDBJ
-GGCGAGTTGGCGGAGT--GGT--GACGCAGCGGATTGCAAATCCGTGTA-CACCGGTTC
GATTCCGGTACTCGCCT
>LTAA_RCS_C022637 SILI_TM1040 ALPHAPROTEOBACTERIA SILICIBACTER_SP-_TM1040 1788305 1788222 LEU TAA 0 0      GIB_IN_DDBJ
-GCGGGCGTGGTGGAAT--GGTA-GACACAGGGGACTTAAAATCCCCA-G-TGCGGGTTC
GAGTCCCGCCGCCCGTA
>SGGA_RCS_C022638 SILI_TM1040 ALPHAPROTEOBACTERIA SILICIBACTER_SP-_TM1040 1534119 1534030 SER GGA 0 0      GIB_IN_DDBJ
-GGAGAGGTGGCCGAGT--GGTCGAAGGCGCACGCCTGGAAAGTGTGTAT-CCAGGGTTC
GAATCCCTGTCTCTCCG
>LTAG_RCS_C022639 SILI_TM1040 ALPHAPROTEOBACTERIA SILICIBACTER_SP-_TM1040 1416011 1415927 LEU TAG 0 0      GIB_IN_DDBJ
-GCGGGTGTGGCGGAATT-GGTA-GACGCACCAGATTTAGGTTCTGGC-G-TGGGGGTTC
AAGTCCCTTCACCCGCA
>RCCG_RCS_C022640 SILI_TM1040 ALPHAPROTEOBACTERIA SILICIBACTER_SP-_TM1040 1307135 1307059 ARG CCG 0 0      GIB_IN_DDBJ
-GCACCTGTAGCTCAGCT-GGAT-AGAGCGCTGCCCTCCGAAGGCAGAGGCCAGAGGTTC
GAATCCTCTCAGGTGCG
>SCGA_RCS_C022641 SILI_TM1040 ALPHAPROTEOBACTERIA SILICIBACTER_SP-_TM1040 1289737 1289648 SER CGA 0 0      GIB_IN_DDBJ
-GGAGAGGTGCCGGAGT--GGTCGAACGGGGCGGTCTCGAAAACCGTTGC-CCAGGGTTC
GAATCCCTGTCTCTCCG
>NGTT_RCS_C022642 SILI_TM1040 ALPHAPROTEOBACTERIA SILICIBACTER_SP-_TM1040 1051759 1051685 ASN GTT 0 0      GIB_IN_DDBJ
-TCCGGCGTAGCTCAGC--GGT--AGAGCAGTTGACTGTTAATCAATTGGTCGTAGGTTC
GATCCCTACCGCCGGAG
>PGGG_RCS_C022643 SILI_TM1040 ALPHAPROTEOBACTERIA SILICIBACTER_SP-_TM1040 972939 972863 PRO GGG 0 0      GIB_IN_DDBJ
-CGGGCTATGGCGCAGCCTGGT--AGCGCGTCCGTCTGGGGGACGGAAGGTCGCAGGTTC
GAGTCCTGCTAGCCCGA
>MCAT_RCS_C022644 SILI_TM1040 ALPHAPROTEOBACTERIA SILICIBACTER_SP-_TM1040 452076 452000 MET CAT 0 0     TRNA-MET(ELONGATOR)- GIB_IN_DDBJ
-GGCGGAGTAGCTCAGTT-GGTT-AGAGCAGCGGAATCATAATCCGCGTGTCGGGGGTTC
AAGTCCCTCCTCCGCTA
>VGAC_RCS_C022645 SILI_TM1040 ALPHAPROTEOBACTERIA SILICIBACTER_SP-_TM1040 133591 133517 VAL GAC 0 0      GIB_IN_DDBJ
-GGGCGGTTAGCTCAGC--GGT--AGAGCACTTCGTTGACATCGAAGGGGTCACAAGTTC
GATCCTTGTACCGCCCA
>PTGG_RCS_C023178 SPOM_DSS3 ALPHAPROTEOBACTERIA SILICIBACTER_POMEROYI_DSS-3 176312 176389 PRO TGG 0 0      GIB_IN_DDBJ
-CAGGGATTAGCTCAGCCCGGTC-AGAGTGCCGCGCTTGGGACGCGGAGGCCGAAGGTTC
AAATCCTTCATCCCTGA
>IGAT_RCS_C023179 SPOM_DSS3 ALPHAPROTEOBACTERIA SILICIBACTER_POMEROYI_DSS-3 263580 263656 ILE GAT 0 0      GIB_IN_DDBJ
-GGGTCGGTAGCTCAGGT-GGTT-AGAGCGCACGCCTGATAAGCGTGAGGTCGGAGGTTC
AAGTCCTCCTCGACCCA
>ATGC_RCS_C023180 SPOM_DSS3 ALPHAPROTEOBACTERIA SILICIBACTER_POMEROYI_DSS-3 263730 263805 ALA TGC 0 0      GIB_IN_DDBJ
-GGGGCCTTAGCTCAGCT-GGG--AGAGCGCCTGATTTGCATTCAGGAGGTCAGGAGTTC
GATCCTCCTAGGCTCCA
>KTTT_RCS_C023181 SPOM_DSS3 ALPHAPROTEOBACTERIA SILICIBACTER_POMEROYI_DSS-3 294934 295009 LYS TTT 0 0      GIB_IN_DDBJ
-GGGCCGTTAGCTCAGTT-GGT--AGAGCAACTGACTTTTAATCAGTGGGTCGCAGGTTC
GAATCCTGCACGGCTCA
>RACG_RCS_C023182 SPOM_DSS3 ALPHAPROTEOBACTERIA SILICIBACTER_POMEROYI_DSS-3 537350 537426 ARG ACG 0 0      GIB_IN_DDBJ
-GGACCGATAGCTCAGTT-GGAT-AGAGTACTTGACTACGAATCAAGGGGTCGGGGGTTC
GAATCCTCCTCGGTCCG
>QTTG_RCS_C023183 SPOM_DSS3 ALPHAPROTEOBACTERIA SILICIBACTER_POMEROYI_DSS-3 636094 636168 GLN TTG 0 0      GIB_IN_DDBJ
-TGGGGTGTAGCCAAGT--GGT--AAGGCAACGGTTTTTGGTACCGCGTACCGTAGGTTC
GAATCCTACCACCCCAG
>WCCA_RCS_C023184 SPOM_DSS3 ALPHAPROTEOBACTERIA SILICIBACTER_POMEROYI_DSS-3 758890 758965 TRP CCA 0 0      GIB_IN_DDBJ
-AGGGGTATAGCTCAGTT-GGT--AGAGCGACGGTCTCCAAAACCGTAGGTCGCGGGTTC
GAACCCTGCTGCCCCTG
>TTGT_RCS_C023185 SPOM_DSS3 ALPHAPROTEOBACTERIA SILICIBACTER_POMEROYI_DSS-3 1082915 1082990 THR TGT 0 0      GIB_IN_DDBJ
-GCCCCTATAGCTCAGCT-GGT--AGAGCAACTGATTTGTAATCAGTAGGTCCGCGGTTC
GAGTCCGTGTGGGGGCA
>LGAG_RCS_C023186 SPOM_DSS3 ALPHAPROTEOBACTERIA SILICIBACTER_POMEROYI_DSS-3 1458077 1458163 LEU GAG 0 0      GIB_IN_DDBJ
-GCGGTCGTGGCGGAATT-GGTA-GACGCGCAGCGTTGAGGTCGCTGTGG-TGGAAGTTC
GAGTCTTCTCGACCGCA
>HGTG_RCS_C023187 SPOM_DSS3 ALPHAPROTEOBACTERIA SILICIBACTER_POMEROYI_DSS-3 1886364 1886440 HIS GTG 0 0      GIB_IN_DDBJ
-GCCGCCTTAGCTCAGTT-GGTT-AGAGCGCTGGATTGTGGATCCAGAGGTCCCCTGTTC
AAGCCAGGGAGGCGGTA
>SGGA_RCS_C023188 SPOM_DSS3 ALPHAPROTEOBACTERIA SILICIBACTER_POMEROYI_DSS-3 2046619 2046708 SER GGA 0 0      GIB_IN_DDBJ
-GGACAGTTGGCCGAGT--GGTCGAAGGCGCACGCCTGGAAAGTGTGTAT-CGAGGGTTC
GAATCCCTCACTGTCCG
>SCGA_RCS_C023189 SPOM_DSS3 ALPHAPROTEOBACTERIA SILICIBACTER_POMEROYI_DSS-3 2119397 2119486 SER CGA 0 0      GIB_IN_DDBJ
-GGAGAGGTGCCGGAGT--GGTCGAACGGGGCGGTCTCGAAAACCGTT---CCAGGGTTC
GAATCCCTGTCTCTCCG
>GCCC_RCS_C023190 SPOM_DSS3 ALPHAPROTEOBACTERIA SILICIBACTER_POMEROYI_DSS-3 2173838 2173911 GLY CCC 0 0      GIB_IN_DDBJ
-GCGGGTATGGTGTAGT--GGT--AGCGCGCCGGCTTCCCAAGCCTGAAG-TGCGGGTTC
GATTCCCGCTACCCGCT
>NGTT_RCS_C023191 SPOM_DSS3 ALPHAPROTEOBACTERIA SILICIBACTER_POMEROYI_DSS-3 2251315 2251389 ASN GTT 0 0      GIB_IN_DDBJ
-TCCGGCGTAGCTCAGC--GGT--AGAGCAGTTGACTGTTAATCAATTGGTCGTAGGTTC
GATCCCTACCGCCGGAG
>JCAT_RCS_C023192 SPOM_DSS3 ALPHAPROTEOBACTERIA SILICIBACTER_POMEROYI_DSS-3 2308217 2308292 MET CAT 0 0     TRNA-MET(ILE)_WHOSE_CAU_ANTIC
-GGGCCTGTAGCTCAAC--GGTT-AGAGCAGAGCGCTCATAACGCTTTGGTTGCGGGTTC
AAATCCTGCCGGGCCTA
>NGTT_RCS_C023193 SPOM_DSS3 ALPHAPROTEOBACTERIA SILICIBACTER_POMEROYI_DSS-3 2310677 2310751 ASN GTT 0 0      GIB_IN_DDBJ
-TCCGGCGTAGCTCAGC--GGT--AGAGCAGTTGACTGTTAATCAATTGGTCGTAGGTTC
GATCCCTACCGCCGGAG
>PGGG_RCS_C023194 SPOM_DSS3 ALPHAPROTEOBACTERIA SILICIBACTER_POMEROYI_DSS-3 2645397 2645473 PRO GGG 0 0      GIB_IN_DDBJ
-CGGGCTATGGCGCAGCCTGGT--AGCGCGTCCGTCTGGGGGACGGAAGGTCGCAGGTTC
GAGTCCTGCTAGCCCGA
>VGAC_RCS_C023195 SPOM_DSS3 ALPHAPROTEOBACTERIA SILICIBACTER_POMEROYI_DSS-3 3481060 3481134 VAL GAC 0 0      GIB_IN_DDBJ
-GGGCGGTTAGCTCAGT--GGT--AGAGCACTACGTTGACATCGTAGGGGTCACAAGTTC
GAACCTTGTACCGCCCA
>MCAT_RCS_C023196 SPOM_DSS3 ALPHAPROTEOBACTERIA SILICIBACTER_POMEROYI_DSS-3 3701370 3701446 MET CAT 0 0     TRNA-MET(ELONGATOR)- GIB_IN_D
-GGCGTGATAGCTCAGTT-GGTT-AGAGCACAGCACTCATAATGCTGGGGTCGGCGGTTC
AAGTCCGCCTCACGCTA
>AGGC_RCS_C023197 SPOM_DSS3 ALPHAPROTEOBACTERIA SILICIBACTER_POMEROYI_DSS-3 3827177 3827252 ALA GGC 0 0      GIB_IN_DDBJ
-GGGGCCTTAGCTCAGTT-GGG--AGAGCGCTTGCATGGCATGCAAGAGGTCAGGGGTTC
GACTCCCCTAGGCTCCA
>SGCT_RCS_C023198 SPOM_DSS3 ALPHAPROTEOBACTERIA SILICIBACTER_POMEROYI_DSS-3 3871397 3871486 SER GCT 0 0      GIB_IN_DDBJ
-GGAGCTGTGGCCGAGT--GGTCGAAGGCGCTCCCCTGCTAAGGGAGTAT-CGTGGGTTC
GAATCCCATCGGCTCCG
>LCAG_RCS_C023199 SPOM_DSS3 ALPHAPROTEOBACTERIA SILICIBACTER_POMEROYI_DSS-3 3985347 3985433 LEU CAG 0 0      GIB_IN_DDBJ
-GCCCAGGTGGCGGAATT-GGTA-GACGCGCTGGCTTCAGGTGCCAGT-G-TGGAGGTTC
GAGTCCTCTCCTGGGCA
>IGAT_RCS_C023200 SPOM_DSS3 ALPHAPROTEOBACTERIA SILICIBACTER_POMEROYI_DSS-3 4014299 4014223 ILE GAT 0 0      GIB_IN_DDBJ
-GGGTCGGTAGCTCAGGT-GGTT-AGAGCGCACGCCTGATAAGCGTGAGGTCGGAGGTTC
AAGTCCTCCTCGACCCA
>ATGC_RCS_C023201 SPOM_DSS3 ALPHAPROTEOBACTERIA SILICIBACTER_POMEROYI_DSS-3 4014149 4014074 ALA TGC 0 0      GIB_IN_DDBJ
-GGGGCCTTAGCTCAGCT-GGG--AGAGCGCCTGATTTGCATTCAGGAGGTCAGGAGTTC
GATCCTCCTAGGCTCCA
>XCAT_RCS_C023202 SPOM_DSS3 ALPHAPROTEOBACTERIA SILICIBACTER_POMEROYI_DSS-3 4010366 4010290 MET CAT 0 0     TRNA-MET(INITIATOR)- GIB_IN_D
-CGCGGGATGGAGCAGCCAGGT--AGCTCGTCAGGCTCATAACCTGAAGGTCGCAGGTTC
AAATCCTGCTCCCGCAA
>RCCT_RCS_C023203 SPOM_DSS3 ALPHAPROTEOBACTERIA SILICIBACTER_POMEROYI_DSS-3 3892598 3892522 ARG CCT 0 0      GIB_IN_DDBJ
-GGCCCCGTGGCTCAATT-GGAT-AGAGCAGCCCCCTCCTAAGGGGCAGGTTGCAGGTTC
GAATCCTGCCGGGGTCA
>IGAT_RCS_C023204 SPOM_DSS3 ALPHAPROTEOBACTERIA SILICIBACTER_POMEROYI_DSS-3 3465962 3465886 ILE GAT 0 0      GIB_IN_DDBJ
-GGGTCGGTAGCTCAGGT-GGTT-AGAGCGCACGCCTGATAAGCGTGAGGTCGGAGGTTC
AAGTCCTCCTCGACCCA
>ATGC_RCS_C023205 SPOM_DSS3 ALPHAPROTEOBACTERIA SILICIBACTER_POMEROYI_DSS-3 3465812 3465737 ALA TGC 0 0      GIB_IN_DDBJ
-GGGGCCTTAGCTCAGCT-GGG--AGAGCGCCTGATTTGCATTCAGGAGGTCAGGAGTTC
GATCCTCCTAGGCTCCA
>XCAT_RCS_C023206 SPOM_DSS3 ALPHAPROTEOBACTERIA SILICIBACTER_POMEROYI_DSS-3 3462029 3461953 MET CAT 0 0     TRNA-MET(INITIATOR)- GIB_IN_D
-CGCGGGATGGAGCAGCCAGGT--AGCTCGTCAGGCTCATAACCTGAAGGTCGCAGGTTC
AAATCCTGCTCCCGCAA
>LTAA_RCS_C023207 SPOM_DSS3 ALPHAPROTEOBACTERIA SILICIBACTER_POMEROYI_DSS-3 3207149 3207063 LEU TAA 0 0      GIB_IN_DDBJ
-GCGGGCGTGGTGGAAT--GGTA-GACACATGGCACTTAAAATGCCTG-G-TGCCGGTTC
AAATCCGGCCGCCCGTA
>GTCC_RCS_C023208 SPOM_DSS3 ALPHAPROTEOBACTERIA SILICIBACTER_POMEROYI_DSS-3 3206963 3206889 GLY TCC 0 0      GIB_IN_DDBJ
-GCGGGCGTCGTATACT--GGCT-ATTACCTCAGCCTTCCAAGCTGATGA-AGCGGGTTC
GATTCCCGCCGCCCGCT
>STGA_RCS_C023209 SPOM_DSS3 ALPHAPROTEOBACTERIA SILICIBACTER_POMEROYI_DSS-3 2930020 2929931 SER TGA 0 0      GIB_IN_DDBJ
-GGGGAGGTGGCAGAGT--GGTCGAATGCGGCGGTCTTGAAAACCGTTGC-CCAGGGTTC
GAATCCCTGTCTCCCCG
>VCAC_RCS_C023210 SPOM_DSS3 ALPHAPROTEOBACTERIA SILICIBACTER_POMEROYI_DSS-3 2766924 2766850 VAL CAC 0 0      GIB_IN_DDBJ
-GGGTGATTAGCTCAGT--GGT--AGAGCGCTTCGTTCACATCGAAGATGTCAGGAGTTC
AAATCTCTTATCACCCA
>DGTC_RCS_C023211 SPOM_DSS3 ALPHAPROTEOBACTERIA SILICIBACTER_POMEROYI_DSS-3 2755780 2755704 ASP GTC 0 0      GIB_IN_DDBJ
-GCGGTTGTAGCTCAGTT-GGTT-AGAGTACCGGCCTGTCACGCCGGGGGTCGCGGGTTC
GAGCCCCGTCAACCGCG
>DGTC_RCS_C023212 SPOM_DSS3 ALPHAPROTEOBACTERIA SILICIBACTER_POMEROYI_DSS-3 2755651 2755575 ASP GTC 0 0      GIB_IN_DDBJ
-GCGGTTGTAGCTCAGTT-GGTT-AGAGTACCGGCCTGTCACGCCGGGGGTCGCGGGTTC
GAGCCCCGTCAACCGCG
>LTAG_RCS_C023213 SPOM_DSS3 ALPHAPROTEOBACTERIA SILICIBACTER_POMEROYI_DSS-3 2429513 2429430 LEU TAG 0 0      GIB_IN_DDBJ
-GCGGGTGTGGCGGAATT-GGTA-GACGCACCAGATTTAGGTTCTGGC-G-TGGGGGTTC
GAGTCCCTTCACCCGCA
>PTGG_RCS_C023214 SPOM_DSS3 ALPHAPROTEOBACTERIA SILICIBACTER_POMEROYI_DSS-3 2275072 2274996 PRO TGG 0 0      GIB_IN_DDBJ
-CGGGGCGTGGCGCAGTCTGGT--AGCGCACCTGTTTTGGGTACAGGGGGTCGTGAGTTC
GAATCTCGCCGCCCCGA
>LCAA_RCS_C023215 SPOM_DSS3 ALPHAPROTEOBACTERIA SILICIBACTER_POMEROYI_DSS-3 2251727 2251642 LEU CAA 0 0      GIB_IN_DDBJ
-GCCCAAGTGGCGGAAT--GGTA-GACGCAGGGGATTCAAAATCCCCC-G-TGAGAGTTC
GAGTCTCTCCTTGGGCA
>RCCG_RCS_C023216 SPOM_DSS3 ALPHAPROTEOBACTERIA SILICIBACTER_POMEROYI_DSS-3 2140828 2140752 ARG CCG 0 0      GIB_IN_DDBJ
-GCACCCGTAGCTCAGCT-GGAT-AGAGCGCTGCCCTCCGAAGGCAGAGGTCACAGGTTC
GAATCCTGTCGGGTGCG
>TCGT_RCS_C023217 SPOM_DSS3 ALPHAPROTEOBACTERIA SILICIBACTER_POMEROYI_DSS-3 2140307 2140232 THR CGT 0 0      GIB_IN_DDBJ
-GCCGCTGTAGCTCAGCT-GGT--AGAGCACGTCATTCGTAATGATGGGGTCGGGGGTTC
GAGTCCCTTCAGCGGCA
>ETTC_RCS_C023218 SPOM_DSS3 ALPHAPROTEOBACTERIA SILICIBACTER_POMEROYI_DSS-3 1849741 1849667 GLU TTC 0 0      GIB_IN_DDBJ
-GGCCCGTTCGTCTATC--GGTT-AGGACGCCAGGTTTTCAACCTGGAAA-GAGGGGTTC
GATTCCCCTACGGGCTG
>ETTC_RCS_C023219 SPOM_DSS3 ALPHAPROTEOBACTERIA SILICIBACTER_POMEROYI_DSS-3 1849477 1849403 GLU TTC 0 0      GIB_IN_DDBJ
-GGCCCGTTCGTCTATC--GGTT-AGGACGCCAGGTTTTCAACCTGGAAA-GAGGGGTTC
GATTCCCCTACGGGCTG
>CGCA_RCS_C023220 SPOM_DSS3 ALPHAPROTEOBACTERIA SILICIBACTER_POMEROYI_DSS-3 1307582 1307509 CYS GCA 0 0      GIB_IN_DDBJ
-GGCGAGTTGGCGGAGT--GGT--GACGCAGCGGATTGCAAATCCGTGTA-CACCGGTTC
GATTCCGGTACTCGCCT
>GGCC_RCS_C023221 SPOM_DSS3 ALPHAPROTEOBACTERIA SILICIBACTER_POMEROYI_DSS-3 1218155 1218081 GLY GCC 0 0      GIB_IN_DDBJ
-GCGGGCGTAGCTCAGG--GGT--AGAGCATTACCTTGCCAAGGTAAGGGTCGTGAGTTC
GAATCTCATCGCCCGCT
>GGCC_RCS_C023222 SPOM_DSS3 ALPHAPROTEOBACTERIA SILICIBACTER_POMEROYI_DSS-3 1218047 1217973 GLY GCC 0 0      GIB_IN_DDBJ
-GCGGGCGTAGCTCAGG--GGT--AGAGCATTACCTTGCCAAGGTAAGGGTCGTGAGTTC
GAATCTCATCGCCCGCT
>GGCC_RCS_C023223 SPOM_DSS3 ALPHAPROTEOBACTERIA SILICIBACTER_POMEROYI_DSS-3 1217255 1217181 GLY GCC 0 0      GIB_IN_DDBJ
-GCGGGCGTAGCTCAGG--GGT--AGAGCATTACCTTGCCAAGGTAAGGGTCGTGAGTTC
GAATCTCATCGCCCGCT
>YGTA_RCS_C023224 SPOM_DSS3 ALPHAPROTEOBACTERIA SILICIBACTER_POMEROYI_DSS-3 1205766 1205683 TYR GTA 0 0      GIB_IN_DDBJ
-GGGCGACAGGCCGCAA--GGT--GTGGCAGGGGACTGTAACTCCCTC-ACGCCTGGTTC
GATTCCAGGGTCGCCCA
>VTAC_RCS_C023225 SPOM_DSS3 ALPHAPROTEOBACTERIA SILICIBACTER_POMEROYI_DSS-3 726081 726006 VAL TAC 0 0      GIB_IN_DDBJ
-GGGTGATTAGCTCAGTT-GGT--AGAGCGCTTCGTTTACACCGAAGATGTCGGGAGTTC
GAGTCTCTCATCACCCA
>RTCT_RCS_C023226 SPOM_DSS3 ALPHAPROTEOBACTERIA SILICIBACTER_POMEROYI_DSS-3 485463 485387 ARG TCT 0 0      GIB_IN_DDBJ
-GGTCCCATAGCTCAACT-GGAT-AGAGCAGCTGACTTCTAATCAGCAGGTTCGGGGTTC
GAGTCCTCGTGGGATCG
>PCGG_RCS_C023227 SPOM_DSS3 ALPHAPROTEOBACTERIA SILICIBACTER_POMEROYI_DSS-3 228768 228692 PRO CGG 0 0      GIB_IN_DDBJ
-CGGAGTGTAGCTCAGCCTGGT--AGAGCACTGTCTTCGGGAGGCAGGGGCCGGAGGTTC
GAATCCTCTCACTCCGA
>YGTA_RCS_C027987 PDEN_PD1222 ALPHAPROTEOBACTERIA PARACOCCUS_DENITRIFICANS_PD1222 964835 964918 TYR GTA 0 0      GIB_IN_DDBJ
-GGGCGACGTGCTGCAA--GGT--GCGGCAGCGGACTGTAACTCCGCC-ATGCCTGGTTC
GATTCCAGGGTCGCCCA
>YGTA_RCS_C027996 RSPH_241 ALPHAPROTEOBACTERIA RHODOBACTER_SPHAEROIDES_2-4-1 857099 857014 TYR GTA 0 0     1BASE_DOWNSTREAM_START GIB_IN_
-GGGCGACGTGCTGCAA--GGT--GCGGCAGCGGACTGTAACTCCGCC-GTGCCTGGTTC
GATTCCAGGGTCGCCCA
>YGTA_RCS_C027997 RSPH_ATCC17025 ALPHAPROTEOBACTERIA RHODOBACTER_SPHAEROIDES_ATCC_17025 2290845 2290930 TYR GTA 0 0     1BASE_DOWNSTREAM_
-GGGCGACGTGCTGCAA--GGT--GCGGCAGCGGACTGTAACTCCGCC-ATGCCTGGTTC
GATTCCAGGGTCGCCCA
>YGTA_RCS_C027998 RSPH_ATCC17029 ALPHAPROTEOBACTERIA RHODOBACTER_SPHAEROIDES_ATCC_17029 940807 940722 TYR GTA 0 0     1BASE_DOWNSTREAM_ST
-GGGCGACGTGCTGCAA--GGT--GCGGCAGCGGACTGTAACTCCGCC-GTGCCTGGTTC
GATTCCAGGGTCGCCCA
>ATGC_RCS_C028294 MMAR_MCS10 ALPHAPROTEOBACTERIA MARICAULIS_MARIS_MCS10 1185183 1185258 ALA TGC 0 0      GIB_IN_DDBJ
-GGGGCTGTAGCTCAGTT-GGG--AGAGCGGTAGCTTTGCAAGCTTCAGGTCGTCGGTTC
GATCCCGTCCAGCTCCA
>ATGC_RCS_C028295 MMAR_MCS10 ALPHAPROTEOBACTERIA MARICAULIS_MARIS_MCS10 1996265 1996190 ALA TGC 0 0      GIB_IN_DDBJ
-GGGGCTGTAGCTCAGTT-GGG--AGAGCGGTAGCTTTGCAAGCTTCAGGTCGTCGGTTC
GATCCCGTCCAGCTCCA
>QTTG_RCS_C028473 SPOM_DSS3 ALPHAPROTEOBACTERIA SILICIBACTER_POMEROYI_DSS-3 176231 176306 GLN TTG 0 0      GIB_IN_DDBJ
-TGGAAGGTAGCTCAACT-GGT--CGGGCAACAGCTTTTGGTGCCGCAGGTTGCAGGTTC
GAACCCTGCCCTTGCAG
>WCCA_RCS_C08004163 DSHI_DFL12 ALPHAPROTEOBACTERIA DINOROSEOBACTER_SHIBAE_DFL_12 223158 223233 TRP CCA 0 0      GIB_IN_DDBJ
-AGGGGTGTAGCTCAGTT-GGT--AGAGCATCGGTCTCCAAAACCGAGGGTCGGGGGTTC
GAGCCCCTCCGCCCCTG
>TCGT_RCS_C08004164 DSHI_DFL12 ALPHAPROTEOBACTERIA DINOROSEOBACTER_SHIBAE_DFL_12 319728 319803 THR CGT 0 0      GIB_IN_DDBJ
-GCCTCAATAGCTCAGCT-GGT--AGAGCAGGTCCTTCGTAAGGACAAGGTCGGGGGTTC
GAGTCCCTCTTGAGGCA
>VGAC_RCS_C08004165 DSHI_DFL12 ALPHAPROTEOBACTERIA DINOROSEOBACTER_SHIBAE_DFL_12 369290 369364 VAL GAC 0 0      GIB_IN_DDBJ
-GGGCGGTTAGCTCAGC--GGT--AGAGCACTTCGTTGACATCGAAGGGGTCACTGGTTC
GATCCCAGTACCGCCCA
>IGAT_RCS_C08004166 DSHI_DFL12 ALPHAPROTEOBACTERIA DINOROSEOBACTER_SHIBAE_DFL_12 375220 375296 ILE GAT 0 0      GIB_IN_DDBJ
-GGGTCGGTAGCTCAGGT-GGTT-AGAGCGCACGCCTGATAAGCGTGAGGTCGGAGGTTC
AAGTCCTCCTCGACCCA
>ATGC_RCS_C08004167 DSHI_DFL12 ALPHAPROTEOBACTERIA DINOROSEOBACTER_SHIBAE_DFL_12 375472 375547 ALA TGC 0 0      GIB_IN_DDBJ
-GGGGCCTTAGCTCAGCT-GGG--AGAGCGCCTGATTTGCATTCAGGAGGTCAGCGGTTC
GATCCCGCTAGGCTCCA
>XCAT_RCS_C08004168 DSHI_DFL12 ALPHAPROTEOBACTERIA DINOROSEOBACTER_SHIBAE_DFL_12 379296 379372 MET CAT 0 0     TRNA-MET(INITIATOR)- GIB_I
-CGCGGGATGGAGCAGCCCGGT--AGCTCGTCAGGCTCATAACCTGAAGGTCGTAGGTTC
AAATCCTACTCCCGCAA
>IGAT_RCS_C08004169 DSHI_DFL12 ALPHAPROTEOBACTERIA DINOROSEOBACTER_SHIBAE_DFL_12 618985 619061 ILE GAT 0 0      GIB_IN_DDBJ
-GGGTCGGTAGCTCAGGT-GGTT-AGAGCGCACGCCTGATAAGCGTGAGGTCGGAGGTTC
AAGTCCTCCTCGACCCA
>ATGC_RCS_C08004170 DSHI_DFL12 ALPHAPROTEOBACTERIA DINOROSEOBACTER_SHIBAE_DFL_12 619237 619312 ALA TGC 0 0      GIB_IN_DDBJ
-GGGGCCTTAGCTCAGCT-GGG--AGAGCGCCTGATTTGCATTCAGGAGGTCAGCGGTTC
GATCCCGCTAGGCTCCA
>HGTG_RCS_C08004171 DSHI_DFL12 ALPHAPROTEOBACTERIA DINOROSEOBACTER_SHIBAE_DFL_12 785598 785674 HIS GTG 0 0      GIB_IN_DDBJ
-GCCGCCGTAGCTCAGTT-GGTT-AGAGCGCCTGATTGTGGATCAGGAGGTCCCCCGTTC
GAGCCGGGGCGGTGGTA
>GTCC_RCS_C08004172 DSHI_DFL12 ALPHAPROTEOBACTERIA DINOROSEOBACTER_SHIBAE_DFL_12 862900 862973 GLY TCC 0 0      GIB_IN_DDBJ
-GCGGGTATAGCTTAAT--GGT--AAAGCCCCTGCCTTCCAAGCAGGCTA-TGTCGGTTC
GATTCCGTCTACCCGCT
>STGA_RCS_C08004173 DSHI_DFL12 ALPHAPROTEOBACTERIA DINOROSEOBACTER_SHIBAE_DFL_12 949041 949130 SER TGA 0 0      GIB_IN_DDBJ
-GGAGAGGTGGCAGAGT--GGTCGAATGCGGCGGTCTTGAAAACCGTT---CCAGGGTTC
GAATCCCTGTCTCTCCG
>FGAA_RCS_C08004174 DSHI_DFL12 ALPHAPROTEOBACTERIA DINOROSEOBACTER_SHIBAE_DFL_12 1005076 1005150 PHE GAA 0 0      GIB_IN_DDBJ
-GCCCGGGTAGCTCAGG--GGT--AGAGCAGTGGATTGAAAATCCTCGTGTCGGTGGTTC
GATTCCGCCCCCGGGCA
>LTAA_RCS_C08004175 DSHI_DFL12 ALPHAPROTEOBACTERIA DINOROSEOBACTER_SHIBAE_DFL_12 1242383 1242468 LEU TAA 0 0      GIB_IN_DDBJ
-GCGGGCGTGATGGAAT--GGTA-GACATATCGGACTTAAAATCCGAA-G-TGTGGGTTC
GAGTCCCACCGCCCGTA
>TTGT_RCS_C08004176 DSHI_DFL12 ALPHAPROTEOBACTERIA DINOROSEOBACTER_SHIBAE_DFL_12 1473081 1473156 THR TGT 0 0      GIB_IN_DDBJ
-GCCCCTATAGCTCAGCT-GGT--AGAGCAACTGATTTGTAATCAGTAGGTCCGCGGTTC
GAGTCCGTGTGGGGGCA
>LCAA_RCS_C08004177 DSHI_DFL12 ALPHAPROTEOBACTERIA DINOROSEOBACTER_SHIBAE_DFL_12 1538245 1538331 LEU CAA 0 0      GIB_IN_DDBJ
-GCCCGAGTGGCGGAATT-GGTA-GACGCAGGGGATTCAAAATCCCCCGCTTGTCGGTTC
GAGTCCGACCTCGGGTA
>GCCC_RCS_C08004178 DSHI_DFL12 ALPHAPROTEOBACTERIA DINOROSEOBACTER_SHIBAE_DFL_12 1750240 1750313 GLY CCC 0 0      GIB_IN_DDBJ
-GCGGGTATGGTGAAAA--GGT--ATCACGCGAGCTTCCCAAGCTTAA-GTTACGGGTTC
GATTCCCGTTACCCGCT
>PGGG_RCS_C08004179 DSHI_DFL12 ALPHAPROTEOBACTERIA DINOROSEOBACTER_SHIBAE_DFL_12 1789492 1789568 PRO GGG 0 0      GIB_IN_DDBJ
-CGGGCTATGGCGCAGCCTGGT--AGCGCGTCCGTCTGGGGGACGGAAGGTCGCAGGTTC
GAGTCCTGCTAGCCCGA
>JCAT_RCS_C08004180 DSHI_DFL12 ALPHAPROTEOBACTERIA DINOROSEOBACTER_SHIBAE_DFL_12 1967401 1967477 MET CAT 0 0     TRNA-MET(ILE)_WHOSE_CAU_
-GGGCCTGTAGCTCAATT-GGTT-AGAGCAGAGCGCTCATAACGCTTTGGTTGCGGGTTC
AAGTCCTGCCGGGCCTA
>RTCT_RCS_C08004181 DSHI_DFL12 ALPHAPROTEOBACTERIA DINOROSEOBACTER_SHIBAE_DFL_12 2104580 2104656 ARG TCT 0 0      GIB_IN_DDBJ
-GGTCCCTTAGCTCAGCT-GGAT-AGAGCAATCGCCTTCTAAGCGATCGGTCGAGGGTTC
GAATCCTTCAGGGACCG
>CGCA_RCS_C08004182 DSHI_DFL12 ALPHAPROTEOBACTERIA DINOROSEOBACTER_SHIBAE_DFL_12 2223733 2223806 CYS GCA 0 0      GIB_IN_DDBJ
-GGCGAGTTGGCGGAGT--GGT--GACGCAGCGGATTGCAAATCCGTGTA-CACCGGTTC
GATTCCGGTACTCGCCT
>ETTC_RCS_C08004183 DSHI_DFL12 ALPHAPROTEOBACTERIA DINOROSEOBACTER_SHIBAE_DFL_12 2399989 2400063 GLU TTC 0 0      GIB_IN_DDBJ
-GGCCCGTTCGTCTATC--GGTT-AGGACGCCAGGTTTTCAACCTGGAAA-GAGGGGTTC
GATTCCCCTACGGGCTG
>GGCC_RCS_C08004184 DSHI_DFL12 ALPHAPROTEOBACTERIA DINOROSEOBACTER_SHIBAE_DFL_12 2643515 2643589 GLY GCC 0 0      GIB_IN_DDBJ
-GCGGGCGTAGCTCAGG--GGT--AGAGCACAACCTTGCCAAGGTTGGGGTCGTGAGTTC
GAATCTCATCGCCCGCT
>AGGC_RCS_C08004185 DSHI_DFL12 ALPHAPROTEOBACTERIA DINOROSEOBACTER_SHIBAE_DFL_12 3153418 3153493 ALA GGC 0 0      GIB_IN_DDBJ
-GGGGCCTTAGCTCAGCT-GGG--AGAGCGCCTGCATGGCATGCAGGAGGTCAGCGGTTC
GATCCCGCTAGGCTCCA
>RCCT_RCS_C08004186 DSHI_DFL12 ALPHAPROTEOBACTERIA DINOROSEOBACTER_SHIBAE_DFL_12 3495494 3495570 ARG CCT 0 0      GIB_IN_DDBJ
-GGCCCCGTGGCTCAACT-GGAT-AGAGCAATCCCCTCCTAAGGGATAGGTTGCAGGTTC
AAGTCCTGCCGGGGTCA
>LCAG_RCS_C08004187 DSHI_DFL12 ALPHAPROTEOBACTERIA DINOROSEOBACTER_SHIBAE_DFL_12 3779743 3779660 LEU CAG 0 0      GIB_IN_DDBJ
-GCCCAGGTGGCGGAATT-GGTA-GACGCGCTAGCTTCAGGTGCTAGT-G-TGGAGGTTC
GAGTCCTCTCCTGGGCA
>KTTT_RCS_C08004188 DSHI_DFL12 ALPHAPROTEOBACTERIA DINOROSEOBACTER_SHIBAE_DFL_12 3396990 3396918 LYS TTT 0 0      GIB_IN_DDBJ
-GGGCCGTTAGCTCAGTT-GGT--AGAGCAACTGACTTTTAATCAGTGGGTCGCAGGTTC
GAATCCTGCACGGCTCA
>MCAT_RCS_C08004189 DSHI_DFL12 ALPHAPROTEOBACTERIA DINOROSEOBACTER_SHIBAE_DFL_12 2854148 2854075 MET CAT 0 0     TRNA-MET(ELONGATOR)- GIB
-GGCGTGGTAGCTCAGCT-GGTT-AGAGCGCACGACTCATAATCGTGAGGTCGAGAGTTC
AAGTCTCTCCCACGCCA
>YGTA_RCS_C08004190 DSHI_DFL12 ALPHAPROTEOBACTERIA DINOROSEOBACTER_SHIBAE_DFL_12 2738622 2738542 TYR GTA 0 0      GIB_IN_DDBJ
-GGGCGACAGGCCGCAA--GGT--GTGGCAGGGGACTGTAACTCCCTC-ACGCCTGGTTC
GATTCCAGGGTCGCCCA
>LGAG_RCS_C08004191 DSHI_DFL12 ALPHAPROTEOBACTERIA DINOROSEOBACTER_SHIBAE_DFL_12 2515292 2515209 LEU GAG 0 0      GIB_IN_DDBJ
-GCGGTCGTGGCGGAATT-GGTA-GACGCGCAGCGTTGAGGTCGCTGTGG-TGGAAGTTC
GAGTCTTCTCGACCGCA
>SGGA_RCS_C08004192 DSHI_DFL12 ALPHAPROTEOBACTERIA DINOROSEOBACTER_SHIBAE_DFL_12 2444653 2444567 SER GGA 0 0      GIB_IN_DDBJ
-GGAGAGGTGGCCGAGT--GGTCGAAGGCGCACGCCTGGAAAGTGTGTAT-CCAGGGTTC
GAATCCCTGTCTCTCCG
>NGTT_RCS_C08004193 DSHI_DFL12 ALPHAPROTEOBACTERIA DINOROSEOBACTER_SHIBAE_DFL_12 2005006 2004935 ASN GTT 0 0      GIB_IN_DDBJ
-TCCGGCGTAGCTCAGC--GGT--AGAGCAGTTGACTGTTAATCAATTGGTCGTAGGTTC
GATCCCTACCGCCGGAG
>LTAG_RCS_C08004194 DSHI_DFL12 ALPHAPROTEOBACTERIA DINOROSEOBACTER_SHIBAE_DFL_12 1916700 1916619 LEU TAG 0 0      GIB_IN_DDBJ
-GCGGGTGTGGCGGAACT-GGTA-GACGCACCAGATTTAGGTTCTGGC-G-TGGGGGTTC
GAGTCCCTTCACCCGCA
>VTAC_RCS_C08004195 DSHI_DFL12 ALPHAPROTEOBACTERIA DINOROSEOBACTER_SHIBAE_DFL_12 1898050 1897978 VAL TAC 0 0      GIB_IN_DDBJ
-GGGTGATTAGCTCAGTT-GGT--AGAGCGCTTCGCTTACACCGAAGATGTCGGGAGTTC
GAGTCTCTCATCACCCA
>DGTC_RCS_C08004196 DSHI_DFL12 ALPHAPROTEOBACTERIA DINOROSEOBACTER_SHIBAE_DFL_12 1891361 1891288 ASP GTC 0 0      GIB_IN_DDBJ
-GCGGTTGTAGCTCAGTT-GGTT-AGAGTACCGGCCTGTCACGCCGGGGGTCGCGGGTTC
GAGCCCCGTCAACCGCG
>DGTC_RCS_C08004197 DSHI_DFL12 ALPHAPROTEOBACTERIA DINOROSEOBACTER_SHIBAE_DFL_12 1891178 1891105 ASP GTC 0 0      GIB_IN_DDBJ
-GCGGTTGTAGCTCAGTT-GGTT-AGAGTACCGGCCTGTCACGCCGGGGGTCGCGGGTTC
GAGCCCCGTCAACCGCG
>PTGG_RCS_C08004198 DSHI_DFL12 ALPHAPROTEOBACTERIA DINOROSEOBACTER_SHIBAE_DFL_12 1859338 1859265 PRO TGG 0 0      GIB_IN_DDBJ
-CGGGGCGTAGCGCAGCCTGGT--AGCGCGACGGTTTTGGGTACCGTAGGTCGCAAGTTC
GAATCTTGCCGTCCCGA
>VCAC_RCS_C08004199 DSHI_DFL12 ALPHAPROTEOBACTERIA DINOROSEOBACTER_SHIBAE_DFL_12 1844033 1843962 VAL CAC 0 0      GIB_IN_DDBJ
-GGGTGATTAGCTCAGT--GGT--AGAGCGCTTCGTTCACATCGAAGATGTCAGGAGTTC
GAATCTCTTATCACCCA
>RCCG_RCS_C08004200 DSHI_DFL12 ALPHAPROTEOBACTERIA DINOROSEOBACTER_SHIBAE_DFL_12 1688763 1688690 ARG CCG 0 0      GIB_IN_DDBJ
-GCACCTGTAGCTCAGCT-GGAT-AGAGCGCTGCCCTCCGAAGGCAGAGGCCAGAGGTTC
GAATCCTCTCAGGTGCG
>SCGA_RCS_C08004201 DSHI_DFL12 ALPHAPROTEOBACTERIA DINOROSEOBACTER_SHIBAE_DFL_12 1516525 1516439 SER CGA 0 0      GIB_IN_DDBJ
-GGAGAGGTGCCGGAGT--GGTCGAACGGGGCGGTCTCGAAAACCGTT---CCAGGGTTC
GAATCCCTGTCTCTCCG
>SGCT_RCS_C08004202 DSHI_DFL12 ALPHAPROTEOBACTERIA DINOROSEOBACTER_SHIBAE_DFL_12 1021821 1021735 SER GCT 0 0      GIB_IN_DDBJ
-GGAGACGTGGCCGAGT--GGTCGAAGGCGCTCCCCTGCTAAGGGAGTAT-CGTGGGTTC
GAATCCCATCGTCTCCG
>TGGT_RCS_C08004203 DSHI_DFL12 ALPHAPROTEOBACTERIA DINOROSEOBACTER_SHIBAE_DFL_12 998440 998369 THR GGT 0 0      GIB_IN_DDBJ
-GCTGCTGTAGCTCAGA--GGT--AGAGCACTCCCTTGGTAAGGGAGAGGTCGAGAGTTC
AATTCTCTCCAGCAGCA
>QTTG_RCS_C08004204 DSHI_DFL12 ALPHAPROTEOBACTERIA DINOROSEOBACTER_SHIBAE_DFL_12 573937 573866 GLN TTG 0 0      GIB_IN_DDBJ
-TGGGGTGTAGCCAAGC--GGT--AAGGCAGCGGTTTTTGGTACCGTGTACCGTAGGTTC
GAATCCTACCACCCCAG
>RACG_RCS_C08004205 DSHI_DFL12 ALPHAPROTEOBACTERIA DINOROSEOBACTER_SHIBAE_DFL_12 320846 320773 ARG ACG 0 0      GIB_IN_DDBJ
-GGACCGATAGCTCAGCT-GGAT-AGAGTACTTGACTACGAATCAAGGGGTCGGGGGTTC
GAATCCTCCTCGGTCCG
>PCGG_RCS_C08004206 DSHI_DFL12 ALPHAPROTEOBACTERIA DINOROSEOBACTER_SHIBAE_DFL_12 77943 77870 PRO CGG 0 0      GIB_IN_DDBJ
-CGGGCTGTAGCGCAGCCTGGT--AGCGCACCTGCTTCGGGAGCAGGGGGTCGGAGGTTC
GAATCCTCTCAGCCCGA
>GGCC_RCS_C09106534 HBAL_ATCC49814 ALPHAPROTEOBACTERIA HIRSCHIA_BALTICA_ATCC_49814 25179 25253 GLY GCC 0 0      GIB_IN_DDBJ
-GCGGGTGTAGCTCAGG--GGT--AGAGCGCAACCTTGCCAAGGTTGAAGTCGAGAGTTC
GAATCTCTTCACCCGCT
>LCAA_RCS_C09106535 HBAL_ATCC49814 ALPHAPROTEOBACTERIA HIRSCHIA_BALTICA_ATCC_49814 329678 329762 LEU CAA 0 0      GIB_IN_DDBJ
-GCCTCTGTGGCGGAATT-GGTA-GACGCGCTGGATTCAAAATCCAGT-G-TGCCCGTTC
GACTCGGGCCAGAGGTA
>LTAA_RCS_C09106536 HBAL_ATCC49814 ALPHAPROTEOBACTERIA HIRSCHIA_BALTICA_ATCC_49814 652770 652856 LEU TAA 0 0      GIB_IN_DDBJ
-GCGGGCGTGGCGGAATT-GGTA-GACGCGCCAGACTTAAAATCTGTT-G-TGCCGGTTC
GATTCCGGCCGTCCGTA
>IGAT_RCS_C09106537 HBAL_ATCC49814 ALPHAPROTEOBACTERIA HIRSCHIA_BALTICA_ATCC_49814 693511 693587 ILE GAT 0 0      GIB_IN_DDBJ
-GGGTCTGTAGCTCAGGT-GGTT-AGAGCGCACCCCTGATAAGGGTGAGGTCGGAAGTTC
AAGTCTTCCCAGACCCA
>ATGC_RCS_C09106538 HBAL_ATCC49814 ALPHAPROTEOBACTERIA HIRSCHIA_BALTICA_ATCC_49814 693636 693711 ALA TGC 0 0      GIB_IN_DDBJ
-GGGGCCGTAGCTCAGTT-GGG--AGAGCGGTAGCTTTGCAAGCTTCAGGTCGTCGGTTC
GATCCCGTCCGGCTCCA
>XCAT_RCS_C09106539 HBAL_ATCC49814 ALPHAPROTEOBACTERIA HIRSCHIA_BALTICA_ATCC_49814 697245 697321 MET CAT 0 0     TRNA-MET(INITIATOR)- GIB
-TGCGGGGTGGAGCAGCCCGGT--AGCTCGTCAGGCTCATAACCTGAAGGTCGTTGGTTC
AAATCCAACCCCCGCAC
>RACG_RCS_C09106540 HBAL_ATCC49814 ALPHAPROTEOBACTERIA HIRSCHIA_BALTICA_ATCC_49814 944551 944627 ARG ACG 0 0      GIB_IN_DDBJ
-GGTTTGGTAGCTCAGTT-GGAT-AGAGCACTTGACTACGAATCAAGGGGTCGGGGGTTC
GAATCCTCCCCAGACCA
>QTTG_RCS_C09106541 HBAL_ATCC49814 ALPHAPROTEOBACTERIA HIRSCHIA_BALTICA_ATCC_49814 1273648 1273722 GLN TTG 0 0      GIB_IN_DDBJ
-TGGGGCATCGCCAAGT--GGT--AAGGCACCGCTTTTTGGTAGCGGTATTCCCAGGTTC
GAATCCTGGTGCCCCAG
>HGTG_RCS_C09106542 HBAL_ATCC49814 ALPHAPROTEOBACTERIA HIRSCHIA_BALTICA_ATCC_49814 1358465 1358541 HIS GTG 0 0      GIB_IN_DDBJ
-GCCGTCTTAGCTCAGTA-GGTT-AGAGCGCCTGGTTGTGGACCAGGAGGTCCCAGGTTC
GAGACCCGGAGGCGGTA
>PGGG_RCS_C09106543 HBAL_ATCC49814 ALPHAPROTEOBACTERIA HIRSCHIA_BALTICA_ATCC_49814 1452335 1452411 PRO GGG 0 0      GIB_IN_DDBJ
-CGGGGCGTGGCGCAGTCCGGT--AGCGCACTCGCCTGGGGGGCGAGGGGTCGCAGGTTC
AAGTCCTGCCGTCCCGA
>KTTT_RCS_C09106544 HBAL_ATCC49814 ALPHAPROTEOBACTERIA HIRSCHIA_BALTICA_ATCC_49814 1491176 1491251 LYS TTT 0 0      GIB_IN_DDBJ
-GAGCCCGTAGCTCAGTC-GGT--AGAGCGGTTGACTTTTAATCAATAGGTCACAGGTTC
GATCCCTGTCGGGCTCA
>DGTC_RCS_C09106545 HBAL_ATCC49814 ALPHAPROTEOBACTERIA HIRSCHIA_BALTICA_ATCC_49814 1532853 1532929 ASP GTC 0 0      GIB_IN_DDBJ
-GCGGGAGTAGCTCAGCT-GGTT-AGAGTGCCGCCCTGTCACGGCGGAGGTCGCGGGTTC
GAACCCCGTCTCTCGCG
>STGA_RCS_C09106546 HBAL_ATCC49814 ALPHAPROTEOBACTERIA HIRSCHIA_BALTICA_ATCC_49814 1739638 1739727 SER TGA 0 0      GIB_IN_DDBJ
-GGAGAAGTGGCAGAGT--GGTCGAATGCGGCGGTCTTGAAAACCGTTGTCCGGGGGTTC
GAATCCCTCCTTCTCCG
>TGGT_RCS_C09106547 HBAL_ATCC49814 ALPHAPROTEOBACTERIA HIRSCHIA_BALTICA_ATCC_49814 1895876 1895950 THR GGT 0 0      GIB_IN_DDBJ
-GCCGTCGTAGCTCAGT--GGT--AGAGCGCATCCTTGGTAAGGCTGAGGTCGGGAGTTC
AATTCTCCCCGACGGCA
>GTCC_RCS_C09106548 HBAL_ATCC49814 ALPHAPROTEOBACTERIA HIRSCHIA_BALTICA_ATCC_49814 2246550 2246623 GLY TCC 0 0      GIB_IN_DDBJ
-GCGGGTATAGCATAAT--GGT--AATGCACTAGCCTTCCAAGCTATGTA-CCTCGGTTC
GATTCCGTGTACCCGCT
>TTGT_RCS_C09106549 HBAL_ATCC49814 ALPHAPROTEOBACTERIA HIRSCHIA_BALTICA_ATCC_49814 2255178 2255253 THR TGT 0 0      GIB_IN_DDBJ
-GCCGGCTTAGCTCAGTT-GGT--AGAGCAGTTGATTTGTAATCATCAGGTCGCGAGTTC
GACTCTTGCAGCCGGCA
>AGGC_RCS_C09106550 HBAL_ATCC49814 ALPHAPROTEOBACTERIA HIRSCHIA_BALTICA_ATCC_49814 2508194 2508269 ALA GGC 0 0      GIB_IN_DDBJ
-GGGGCCTTAGCTCAGCT-GGG--AGAGCGCTTCGCTGGCAGCGAAGAGGTCAGCGGTTC
GATCCCGCTAGGCTCCA
>SGGA_RCS_C09106551 HBAL_ATCC49814 ALPHAPROTEOBACTERIA HIRSCHIA_BALTICA_ATCC_49814 2606778 2606867 SER GGA 0 0      GIB_IN_DDBJ
-GGTGAGGTGGCCGAGT--GGTCGAAGGCGCACGCCTGGAAAGTGTGTAT-CCAGGGTTC
GAATCCCTGTCTCACCG
>RCCG_RCS_C09106552 HBAL_ATCC49814 ALPHAPROTEOBACTERIA HIRSCHIA_BALTICA_ATCC_49814 3383051 3382975 ARG CCG 0 0      GIB_IN_DDBJ
-GCACCCATAGCTCAGCT-GGAT-AGAGCGCTGCCCTCCGAAGGCAGAGGTCAGAGGTTC
GAATCCTCTTGGGTGCA
>VGAC_RCS_C09106553 HBAL_ATCC49814 ALPHAPROTEOBACTERIA HIRSCHIA_BALTICA_ATCC_49814 3197570 3197496 VAL GAC 0 0      GIB_IN_DDBJ
-GCGCGGTTAGCTCAGT--GGT--AGAGCACTACGTTGACATCGTAGGGGTCACAAGTTC
GAACCTTGTACCGCGCA
>MCAT_RCS_C09106554 HBAL_ATCC49814 ALPHAPROTEOBACTERIA HIRSCHIA_BALTICA_ATCC_49814 2349319 2349243 MET CAT 0 0     TRNA-MET(ELONGATOR)- G
-GGTCAGGTAGCTCAGCT-GGTT-AGAGCGCAGGACTCATAATCCTGAGGTCGAGAGTTC
AAGTCTCTCTCTGACCA
>JCAT_RCS_C09106555 HBAL_ATCC49814 ALPHAPROTEOBACTERIA HIRSCHIA_BALTICA_ATCC_49814 2339291 2339215 MET CAT 0 0     TRNA-MET(ILE)_WHOSE_CA
-GGGCCTGTAGCTCAGTT-GGTT-AGAGCAAACCGCTCATAACGGTTTGGTCGGGGGTTC
GATTCCCTCCGGGCCTA
>IGAT_RCS_C09106556 HBAL_ATCC49814 ALPHAPROTEOBACTERIA HIRSCHIA_BALTICA_ATCC_49814 2336439 2336363 ILE GAT 0 0      GIB_IN_DDBJ
-GGGTCTGTAGCTCAGGT-GGTT-AGAGCGCACCCCTGATAAGGGTGAGGTCGGAAGTTC
AAGTCTTCCCAGACCCA
>ATGC_RCS_C09106557 HBAL_ATCC49814 ALPHAPROTEOBACTERIA HIRSCHIA_BALTICA_ATCC_49814 2336314 2336239 ALA TGC 0 0      GIB_IN_DDBJ
-GGGGCCGTAGCTCAGTT-GGG--AGAGCGGTAGCTTTGCAAGCTTCAGGTCGTCGGTTC
GATCCCGTCCGGCTCCA
>XCAT_RCS_C09106558 HBAL_ATCC49814 ALPHAPROTEOBACTERIA HIRSCHIA_BALTICA_ATCC_49814 2332705 2332629 MET CAT 0 0     TRNA-MET(INITIATOR)- G
-TGCGGGGTGGAGCAGCCCGGT--AGCTCGTCAGGCTCATAACCTGAAGGTCGTTGGTTC
AAATCCAACCCCCGCAC
>YGTA_RCS_C09106559 HBAL_ATCC49814 ALPHAPROTEOBACTERIA HIRSCHIA_BALTICA_ATCC_49814 2250687 2250603 TYR GTA 0 0      GIB_IN_DDBJ
-GGAGGGGTGGGAGAGT--GGTTAAATCCAGCGGATTGTAAATCCGCC-TACACTGGTTC
GAATCCAGTCCCCTCCA
>WCCA_RCS_C09106560 HBAL_ATCC49814 ALPHAPROTEOBACTERIA HIRSCHIA_BALTICA_ATCC_49814 2245366 2245291 TRP CCA 0 0      GIB_IN_DDBJ
-AGGGGTATAGCTCAGTT-GGT--AGAGCATCGGTCTCCAAAACCGAGGGTCGAGGGTTC
GAGTCCTTCTGCCCCTG
>LGAG_RCS_C09106561 HBAL_ATCC49814 ALPHAPROTEOBACTERIA HIRSCHIA_BALTICA_ATCC_49814 2193014 2192928 LEU GAG 0 0      GIB_IN_DDBJ
-GCGGCCGTGGCGGAATT-GGTA-GACGCGCAGCGTTGAGGTCGCTGTGG-TGGAAGTTC
GAGTCTTCTCGGCCGCA
>ETTC_RCS_C09106562 HBAL_ATCC49814 ALPHAPROTEOBACTERIA HIRSCHIA_BALTICA_ATCC_49814 1998109 1998035 GLU TTC 0 0      GIB_IN_DDBJ
-GGTCCCTTCGTCTATC--GGTT-AGGACGCTAGGTTTTCAACCTAGAAA-GAGGGGTTC
GATTCCCCTAGGGACTG
>PTGG_RCS_C09106563 HBAL_ATCC49814 ALPHAPROTEOBACTERIA HIRSCHIA_BALTICA_ATCC_49814 1996419 1996343 PRO TGG 0 0      GIB_IN_DDBJ
-CGGGACGTAGCGCAGTCTGGT--AGCGCATCTGGTTTGGGACCAGAGGGTCGGGAGTTC
GAATCTCTCCGTCCCGA
>RTCT_RCS_C09106564 HBAL_ATCC49814 ALPHAPROTEOBACTERIA HIRSCHIA_BALTICA_ATCC_49814 1995095 1995019 ARG TCT 0 0      GIB_IN_DDBJ
-GGTTCCTTAGCTCAGCT-GGAT-AGAGCGCCCGCCTTCTAAGCGGATGGTCGCAGGTTC
GAATCCTGCAGGGACCA
>LTAG_RCS_C09106565 HBAL_ATCC49814 ALPHAPROTEOBACTERIA HIRSCHIA_BALTICA_ATCC_49814 1934984 1934901 LEU TAG 0 0      GIB_IN_DDBJ
-GCGGGTATGGCGGAATT-GGTA-GACGCACTGGTTTTAGGTACCAGCGG-TGGGGGTTC
GAGTCCCTCTACCCGCA
>VTAC_RCS_C09106566 HBAL_ATCC49814 ALPHAPROTEOBACTERIA HIRSCHIA_BALTICA_ATCC_49814 1928018 1927943 VAL TAC 0 0      GIB_IN_DDBJ
-GGGCGGTTAGCTCAGTT-GGT--AGAGCATCTCGTTTACACCGAGAGGGTCAGCGGTTC
GAGACCGTTACCGCCCA
>FGAA_RCS_C09106567 HBAL_ATCC49814 ALPHAPROTEOBACTERIA HIRSCHIA_BALTICA_ATCC_49814 1889251 1889177 PHE GAA 0 0      GIB_IN_DDBJ
-GCCCGAGTAGCTCAGG--GGT--AGAGCAGAGGATTGAAAATCCTCGTGTCGGTGGTTC
GATTCCGCCCTCGGGCA
>SGCT_RCS_C09106568 HBAL_ATCC49814 ALPHAPROTEOBACTERIA HIRSCHIA_BALTICA_ATCC_49814 1618841 1618752 SER GCT 0 0      GIB_IN_DDBJ
-GGAGAGGTGGCCGAGC--GGCTGAAGGCGCTCCCCTGCTAAGGGAGT---CGAGGGTTC
GAATCCCTTCCTCTCCT
>CGCA_RCS_C09106569 HBAL_ATCC49814 ALPHAPROTEOBACTERIA HIRSCHIA_BALTICA_ATCC_49814 1381932 1381859 CYS GCA 0 0      GIB_IN_DDBJ
-GGCCGCGTGGCGGAGT--GGT--TACGCAGCGGATTGCAAATCCGTGTA-CTCCGGTTC
GAGTCCGGACGTGGCCT
>NGTT_RCS_C09106570 HBAL_ATCC49814 ALPHAPROTEOBACTERIA HIRSCHIA_BALTICA_ATCC_49814 1381424 1381349 ASN GTT 0 0      GIB_IN_DDBJ
-TCCGCGATAGCTCAGTT-GGT--AGAGCAATCGACTGTTAATCGATTGGTCGCAGGTTC
GAGTCCTGCTCGCGGAG
>LGAG_RCS_C09109041 RSPH_KD131 ALPHAPROTEOBACTERIA RHODOBACTER_SPHAEROIDES_KD131 191551 191637 LEU GAG 0 0      GIB_IN_DDBJ
-GCGGTCGTGGCGGAATT-GGTA-GACGCGCAGCGTTGAGGTCGCTGTGG-TGGAAGTTC
GAGTCTTCTCGACCGCA
>LTAA_RCS_C09109042 RSPH_KD131 ALPHAPROTEOBACTERIA RHODOBACTER_SPHAEROIDES_KD131 224322 224405 LEU TAA 0 0      GIB_IN_DDBJ
-GCGGGCATGGCGGAAGT-GGTA-GACGCAAGGGTCTTAAACACCCTGTG-TGCCGGTTC
GATCCCGGCTGCCCGCA
>ETTC_RCS_C09109043 RSPH_KD131 ALPHAPROTEOBACTERIA RHODOBACTER_SPHAEROIDES_KD131 463657 463731 GLU TTC 0 0      GIB_IN_DDBJ
-GGCCCGTTCGTCTATC--GGTT-AGGACACCAGGTTTTCAACCTGGGAA-GAGGGGTTC
GACTCCCCTACGGGCTG
>PTGG_RCS_C09109044 RSPH_KD131 ALPHAPROTEOBACTERIA RHODOBACTER_SPHAEROIDES_KD131 670376 670452 PRO TGG 0 0      GIB_IN_DDBJ
-CGGAGTGTAGCGCAGCCTGGT--AGCGCGCCTGCTTTGGGAGCAGGATGTCGGGGGTTC
GAATCCCTCCACTCCGA
>QTTG_RCS_C09109045 RSPH_KD131 ALPHAPROTEOBACTERIA RHODOBACTER_SPHAEROIDES_KD131 1144790 1144864 GLN TTG 0 0      GIB_IN_DDBJ
-TGGGGCGTCGCCAAGT--GGT--AAGGCAGCGGTTTTTGGTACCGCCATTCGTTGGTTC
GAATCCAGCCGCCCCAG
>QTTG_RCS_C09109046 RSPH_KD131 ALPHAPROTEOBACTERIA RHODOBACTER_SPHAEROIDES_KD131 1144955 1145029 GLN TTG 0 0      GIB_IN_DDBJ
-TGGGGCGTCGCCAAGC--GGT--AAGGCAGCGGTTTTTGGTACCGCCATTCGTTGGTTC
GAATCCAGCCGCCCCAG
>TTGT_RCS_C09109047 RSPH_KD131 ALPHAPROTEOBACTERIA RHODOBACTER_SPHAEROIDES_KD131 1447480 1447552 THR TGT 0 0      GIB_IN_DDBJ
-GCCCCGTTAGCACAGT--GGT--AGTGCAGCGCTCTTGTAAAGCGAAGGTCGTTCGTTC
AAATCGGACACGGGGCA
>GGCC_RCS_C09109048 RSPH_KD131 ALPHAPROTEOBACTERIA RHODOBACTER_SPHAEROIDES_KD131 1483302 1483376 GLY GCC 0 0      GIB_IN_DDBJ
-GCGGGCGTAGCTCAGG--GGT--AGAGCATTACCTTGCCAAGGTAAGGGTCGTGAGTTC
GAATCTCATCGCCCGCT
>NGTT_RCS_C09109049 RSPH_KD131 ALPHAPROTEOBACTERIA RHODOBACTER_SPHAEROIDES_KD131 1572731 1572805 ASN GTT 0 0      GIB_IN_DDBJ
-TCCGGCGTAGCTCAGC--GGT--AGAGCAGTTGACTGTTAATCAATTGGTCGTAGGTTC
GATCCCTACCGCCGGAG
>ETTC_RCS_C09109050 RSPH_KD131 ALPHAPROTEOBACTERIA RHODOBACTER_SPHAEROIDES_KD131 1771345 1771419 GLU TTC 0 0      GIB_IN_DDBJ
-GGCCCGTTCGTCTATC--GGTT-AGGACACCAGGTTTTCAACCTGGGAA-GAGGGGTTC
GACTCCCCTACGGGCTG
>RCCG_RCS_C09109051 RSPH_KD131 ALPHAPROTEOBACTERIA RHODOBACTER_SPHAEROIDES_KD131 1977743 1977819 ARG CCG 0 0      GIB_IN_DDBJ
-GCACCCGTAGCTCAGCT-GGAT-AGAGCGCTGCCCTCCGAAGGCAGAGGTCACACGTTC
GAATCGTGTCGGGTGCG
>TGGT_RCS_C09109052 RSPH_KD131 ALPHAPROTEOBACTERIA RHODOBACTER_SPHAEROIDES_KD131 2022662 2022736 THR GGT 0 0      GIB_IN_DDBJ
-GCTGCAGTAGCTCAGT--GGT--AGAGCACTCCCTTGGTAAGGGAGAGGTCGAGAGTTC
AATCCTCTCCTGCAGCA
>HGTG_RCS_C09109053 RSPH_KD131 ALPHAPROTEOBACTERIA RHODOBACTER_SPHAEROIDES_KD131 2147530 2147606 HIS GTG 0 0      GIB_IN_DDBJ
-GCCGGCTTAGCTCAGTT-GGTT-AGAGCACCAGATTGTGGATCTGGGGGTCCCCCGTTC
GAGCCGGGGAGTCGGTA
>KTTT_RCS_C09109054 RSPH_KD131 ALPHAPROTEOBACTERIA RHODOBACTER_SPHAEROIDES_KD131 2340683 2340757 LYS TTT 0 0      GIB_IN_DDBJ
-GGGCGGGTAGCTCAGT--GGT--AGAGCAGCTGACTTTTAATCAGCTGGTCGTGGGTTC
GATACCCACCCCGCTCA
>AGGC_RCS_C09109055 RSPH_KD131 ALPHAPROTEOBACTERIA RHODOBACTER_SPHAEROIDES_KD131 2415137 2415212 ALA GGC 0 0      GIB_IN_DDBJ
-GGGGTCATAGCTCAGTT-GGG--AGAGCGCTTGAATGGCATTCAAGAGGTCGGCGGTTC
GATCCCGCCTGGCTCCA
>LCAG_RCS_C09109056 RSPH_KD131 ALPHAPROTEOBACTERIA RHODOBACTER_SPHAEROIDES_KD131 2589459 2589543 LEU CAG 0 0      GIB_IN_DDBJ
-GCCCAGGTGGCGGAATT-GGTA-GACGCGCACGGTTCAGGTCCGTGT-G-TGGAGGTTC
GAGTCCTCTCCTGGGCA
>IGAT_RCS_C09109057 RSPH_KD131 ALPHAPROTEOBACTERIA RHODOBACTER_SPHAEROIDES_KD131 2863870 2863946 ILE GAT 0 0      GIB_IN_DDBJ
-GGGTCGGTAGCTCAGGT-GGTT-AGAGCGCACGCCTGATAAGCGTGAGGTCGGAGGTTC
AAGTCCTCCTCGACCCA
>ATGC_RCS_C09109058 RSPH_KD131 ALPHAPROTEOBACTERIA RHODOBACTER_SPHAEROIDES_KD131 2864050 2864125 ALA TGC 0 0      GIB_IN_DDBJ
-GGGGCCTTAGCTCAGCT-GGG--AGAGCACCTGCTTTGCAAGCAGGGGGTCATCGGTTC
GATCCCGATAGGCTCCA
>XCAT_RCS_C09109059 RSPH_KD131 ALPHAPROTEOBACTERIA RHODOBACTER_SPHAEROIDES_KD131 2867637 2867713 MET CAT 0 0     TRNA-MET(INITIATOR)- GIB
-CGCGGGGTGGAGCAGCCCGGT--AGCTCGTCAGGCTCATAACCTGAAGGCCGCAGGTTC
AAATCCTGCCCCCGCAA
>WCCA_RCS_C09109060 RSPH_KD131 ALPHAPROTEOBACTERIA RHODOBACTER_SPHAEROIDES_KD131 3152344 3152419 TRP CCA 0 0      GIB_IN_DDBJ
-AGGGGTATAGCTCAGTT-GGT--AGAGCATCGGTCTCCAAAACCGAGGGTCGTGGGTTC
GAGTCCCCCTGCCCCTG
>RCCT_RCS_C09109061 RSPH_KD131 ALPHAPROTEOBACTERIA RHODOBACTER_SPHAEROIDES_KD131 3117716 3117641 ARG CCT 0 0      GIB_IN_DDBJ
-GGCCCCGTAGCTCAAC--GGAT-AGAGCGATCCCCTCCTAAGGGATAGGTTGCAGGTTC
AAGTCCTGCCGGGGTCA
>SGCT_RCS_C09109062 RSPH_KD131 ALPHAPROTEOBACTERIA RHODOBACTER_SPHAEROIDES_KD131 3077482 3077393 SER GCT 0 0      GIB_IN_DDBJ
-GGAGACGTGGCCGAGT--GGTCGAAGGCACACCCCTGCTAAGGGTGCAT-CGAGGGTTC
GAATCCCTTCGTCTCCG
>TCGT_RCS_C09109063 RSPH_KD131 ALPHAPROTEOBACTERIA RHODOBACTER_SPHAEROIDES_KD131 2954980 2954905 THR CGT 0 0      GIB_IN_DDBJ
-GCCGGTGTAGCTCAGCT-GGT--AGAGCACGTCATTCGTAATGATGGGGTCGGGGGTTC
GAGTCCCTTCACCGGCA
>VGAC_RCS_C09109064 RSPH_KD131 ALPHAPROTEOBACTERIA RHODOBACTER_SPHAEROIDES_KD131 2850401 2850327 VAL GAC 0 0      GIB_IN_DDBJ
-GGGCGGTTAGCTCAGC--GGT--AGAGCACTACGTTGACATCGTAGTGGTCACTGGTTC
GATCCCAGTACCGCCCA
>RACG_RCS_C09109065 RSPH_KD131 ALPHAPROTEOBACTERIA RHODOBACTER_SPHAEROIDES_KD131 2487128 2487052 ARG ACG 0 0      GIB_IN_DDBJ
-GCACCCGTAGCTCAGCT-GGAT-AGAGCATCAGACTACGAATCTGAGGGTCGGGCGTTC
GAATCGCTCCGGGTGCG
>PCGG_RCS_C09109066 RSPH_KD131 ALPHAPROTEOBACTERIA RHODOBACTER_SPHAEROIDES_KD131 2261361 2261285 PRO CGG 0 0      GIB_IN_DDBJ
-CGGAGCGTAGCGCAGCCTGGT--AGCGCACCTGCTTCGGGAGCAGGGGGTCGGAGGTTC
GAATCCTCTCGCTCCGA
>FGAA_RCS_C09109067 RSPH_KD131 ALPHAPROTEOBACTERIA RHODOBACTER_SPHAEROIDES_KD131 2013957 2013882 PHE GAA 0 0      GIB_IN_DDBJ
-GCCCAGATAGCTCAGTT-GGT--AGAGCAGCGGATTGAAAATCCGCGTGTCGCTGGTTC
GATTCCGGCTCTGGGCA
>SGGA_RCS_C09109068 RSPH_KD131 ALPHAPROTEOBACTERIA RHODOBACTER_SPHAEROIDES_KD131 1574401 1574312 SER GGA 0 0      GIB_IN_DDBJ
-GGAGCGGTGGCCGAGT--GGTCGAAGGCGCACGCCTGGAAAGTGTGTAT-CGAGGGTTC
GAATCCCTCTCGCTCCG
>LTAG_RCS_C09109069 RSPH_KD131 ALPHAPROTEOBACTERIA RHODOBACTER_SPHAEROIDES_KD131 1509209 1509125 LEU TAG 0 0      GIB_IN_DDBJ
-GCGGGTGTGGCGGAACT-GGTA-GACGCAACAGGTTTAGGTCCTGTC-G-TGGGGGTTC
GAGTCCCTTCACCCGCA
>CGCA_RCS_C09109070 RSPH_KD131 ALPHAPROTEOBACTERIA RHODOBACTER_SPHAEROIDES_KD131 1489375 1489302 CYS GCA 0 0      GIB_IN_DDBJ
-GGCGGGTTGGCGGAGA--GGT--TACGCAGCGGATTGCAAATCCGTGAA-GACCGGTTC
GATTCCGGTACCCGCCT
>DGTC_RCS_C09109071 RSPH_KD131 ALPHAPROTEOBACTERIA RHODOBACTER_SPHAEROIDES_KD131 1344620 1344544 ASP GTC 0 0      GIB_IN_DDBJ
-GCGGTTGTAGCTCAGTC-GGTT-AGAGTACCGGCCTGTCACGCCGGGGGTCGCGGGTTC
GAGCCCCGTCAACCGCG
>DGTC_RCS_C09109072 RSPH_KD131 ALPHAPROTEOBACTERIA RHODOBACTER_SPHAEROIDES_KD131 1344508 1344432 ASP GTC 0 0      GIB_IN_DDBJ
-GCGGTTGTAGCTCAGTT-GGTT-AGAGTACCGGCCTGTCACGCCGGGGGTCGCGGGTTC
GAGCCCCGTCAACCGCG
>LCAA_RCS_C09109073 RSPH_KD131 ALPHAPROTEOBACTERIA RHODOBACTER_SPHAEROIDES_KD131 1274836 1274753 LEU CAA 0 0      GIB_IN_DDBJ
-GCGGTTGTGGCGGAAT--GGTA-GACGCGGGGGTCTCAAACACCCTT-G-TGTCGGTTC
GAGTCCGACCAGCCGCA
>VCAC_RCS_C09109074 RSPH_KD131 ALPHAPROTEOBACTERIA RHODOBACTER_SPHAEROIDES_KD131 1173836 1173762 VAL CAC 0 0      GIB_IN_DDBJ
-GGGCGATTAGCTCAGC--GGT--AGAGCGCTTCGTTCACATCGAAGATGTCAGCGGTTC
AAATCCGTTATCGCCCA
>GCCC_RCS_C09109075 RSPH_KD131 ALPHAPROTEOBACTERIA RHODOBACTER_SPHAEROIDES_KD131 1080533 1080460 GLY CCC 0 0      GIB_IN_DDBJ
-GCGGGTGTAGCTCAAT--GGT--AGAGCAGAAGCTTCCCAAGCTTACGA-CGAGGGTTC
GATTCCCTTCACCCGCT
>PGGG_RCS_C09109076 RSPH_KD131 ALPHAPROTEOBACTERIA RHODOBACTER_SPHAEROIDES_KD131 928803 928726 PRO GGG 0 0      GIB_IN_DDBJ
-CGGGCCGTGGCGCAGCCTGGTT-AGCGCGTCCGTCTGGGGGGCGGAAGGTCGCGAGTTC
GAATCTCGCCGGCCCGA
>GGCC_RCS_C09109077 RSPH_KD131 ALPHAPROTEOBACTERIA RHODOBACTER_SPHAEROIDES_KD131 380755 380681 GLY GCC 0 0      GIB_IN_DDBJ
-GCGGGCGTAGCTCAGG--GGT--AGAGCATTACCTTGCCAAGGTAAGGGTCGTGAGTTC
GAATCTCATCGCCCGCT
>RTCT_RCS_C09109078 RSPH_KD131 ALPHAPROTEOBACTERIA RHODOBACTER_SPHAEROIDES_KD131 372317 372241 ARG TCT 0 0      GIB_IN_DDBJ
-GGGCTCATAGCTCAACT-GGAT-AGAGCAGCCGACTTCTAATCGGCAGGTTGAGGGTTC
GAGTCCTTCTGGGCCCG
>JCAT_RCS_C09109079 RSPH_KD131 ALPHAPROTEOBACTERIA RHODOBACTER_SPHAEROIDES_KD131 263157 263085 MET CAT 0 0     TRNA-MET(ILE)_WHOSE_CAU_AN
-GGGCCTGTAGCTCAAT--GGTC-AGAGCAGGGCGCTCATAACGCCTTGGTTGGGGGTTC
GAGTCCCTCCGGGCCTA
>IGAT_RCS_C09109080 RSPH_KD131 ALPHAPROTEOBACTERIA RHODOBACTER_SPHAEROIDES_KD131 60221 60297 ILE GAT 0 0      GIB_IN_DDBJ
-GGGTCGGTAGCTCAGGT-GGTT-AGAGCGCACGCCTGATAAGCGTGAGGTCGGAGGTTC
AAGTCCTCCTCGACCCA
>ATGC_RCS_C09109081 RSPH_KD131 ALPHAPROTEOBACTERIA RHODOBACTER_SPHAEROIDES_KD131 60401 60476 ALA TGC 0 0      GIB_IN_DDBJ
-GGGGCCTTAGCTCAGCT-GGG--AGAGCACCTGCTTTGCAAGCAGGGGGTCATCGGTTC
GATCCCGATAGGCTCCA
>XCAT_RCS_C09109082 RSPH_KD131 ALPHAPROTEOBACTERIA RHODOBACTER_SPHAEROIDES_KD131 63988 64064 MET CAT 0 0     TRNA-MET(INITIATOR)- GIB_IN_
-CGCGGGGTGGAGCAGCCCGGT--AGCTCGTCAGGCTCATAACCTGAAGGCCGCAGGTTC
AAATCCTGCCCCCGCAA
>GTCC_RCS_C09109083 RSPH_KD131 ALPHAPROTEOBACTERIA RHODOBACTER_SPHAEROIDES_KD131 202767 202840 GLY TCC 0 0      GIB_IN_DDBJ
-GCGGGTATGGTGAAAT--GGT--ATCACACGAGCCTTCCAAGCTCTTGG-CGCGGGTTC
GATTCCCGCTACCCGCT
>STGA_RCS_C09109084 RSPH_KD131 ALPHAPROTEOBACTERIA RHODOBACTER_SPHAEROIDES_KD131 402820 402909 SER TGA 0 0      GIB_IN_DDBJ
-GGAAGCGTGGCCGAGT--GGTTTAAGGCTCTGGTCTTGAAAACCAGC---CGTGGGTTC
GAATCCCACCGCTTCCG
>ACGC_RCS_C09109085 RSPH_KD131 ALPHAPROTEOBACTERIA RHODOBACTER_SPHAEROIDES_KD131 448844 448919 ALA CGC 0 0      GIB_IN_DDBJ
-GGGGTCGTAGCTCAGTT-GGG--AGAGCGCGTCGTTCGCAATGACGAGGTCAGGGGTTC
GATCCCCCTCGGCTCCA
>MCAT_RCS_C09109086 RSPH_KD131 ALPHAPROTEOBACTERIA RHODOBACTER_SPHAEROIDES_KD131 719736 719812 MET CAT 0 0     TRNA-MET(ELONGATOR)- GIB_I
-GGCGAGGTAGCTCAGCT-GGTT-AGAGCACACGACTCATAATCGTGGGGTCGGGGGTTC
AAGTCCCCCCCTCGCCA
>IGAT_RCS_C09109087 RSPH_KD131 ALPHAPROTEOBACTERIA RHODOBACTER_SPHAEROIDES_KD131 1130805 1130881 ILE GAT 0 0      GIB_IN_DDBJ
-GGGTCGGTAGCTCAGGT-GGTT-AGAGCGCACGCCTGATAAGCGTGAGGTCGGAGGTTC
AAGTCCTCCTCGACCCA
>ATGC_RCS_C09109088 RSPH_KD131 ALPHAPROTEOBACTERIA RHODOBACTER_SPHAEROIDES_KD131 1130985 1131060 ALA TGC 0 0      GIB_IN_DDBJ
-GGGGCCTTAGCTCAGCT-GGG--AGAGCACCTGCTTTGCAAGCAGGGGGTCATCGGTTC
GATCCCGATAGGCTCCA
>XCAT_RCS_C09109089 RSPH_KD131 ALPHAPROTEOBACTERIA RHODOBACTER_SPHAEROIDES_KD131 1134572 1134648 MET CAT 0 0     TRNA-MET(INITIATOR)- GIB
-CGCGGGGTGGAGCAGCCCGGT--AGCTCGTCAGGCTCATAACCTGAAGGCCGCAGGTTC
AAATCCTGCCCCCGCAA
>IGAT_RCS_C09109090 RSPH_KD131 ALPHAPROTEOBACTERIA RHODOBACTER_SPHAEROIDES_KD131 1056590 1056514 ILE GAT 0 0      GIB_IN_DDBJ
-GGGTCGGTAGCTCAGGT-GGTT-AGAGCGCACGCCTGATAAGCGTGAGGTCGGAGGTTC
AAGTCCTCCTCGACCCA
>ATGC_RCS_C09109091 RSPH_KD131 ALPHAPROTEOBACTERIA RHODOBACTER_SPHAEROIDES_KD131 1056410 1056335 ALA TGC 0 0      GIB_IN_DDBJ
-GGGGCCTTAGCTCAGCT-GGG--AGAGCACCTGCTTTGCAAGCAGGGGGTCATCGGTTC
GATCCCGATAGGCTCCA
>XCAT_RCS_C09109092 RSPH_KD131 ALPHAPROTEOBACTERIA RHODOBACTER_SPHAEROIDES_KD131 1052823 1052747 MET CAT 0 0     TRNA-MET(INITIATOR)- GIB
-CGCGGGGTGGAGCAGCCCGGT--AGCTCGTCAGGCTCATAACCTGAAGGTCGTAGGTTC
AAATCCTACTCCCGCAA
>VTAC_RCS_C09109093 RSPH_KD131 ALPHAPROTEOBACTERIA RHODOBACTER_SPHAEROIDES_KD131 976036 975961 VAL TAC 0 0      GIB_IN_DDBJ
-GGGTGGTTAGCTCAGTT-GGT--AGAGCGTCTCGTTTACACCGAGGATGTCGGGGGTTC
GAGCCCCTCACCACCCA
>SCGA_RCS_C09109094 RSPH_KD131 ALPHAPROTEOBACTERIA RHODOBACTER_SPHAEROIDES_KD131 39937 39848 SER CGA 0 0      GIB_IN_DDBJ
-GGAGAGGTGGCAGAGT--GGTCGAATGCGGCGGTCTCGAAAACCGTT---CCAGGGTTC
GAATCCCTGTCTCTCCG
>YGTA_RCS_C09200012 RSPH_KD131 ALPHAPROTEOBACTERIA RHODOBACTER_SPHAEROIDES_KD131 554052 553969 TYR GTA 0 0      GIB_IN_DDBJ
-GGGCGACGTGCTGCAA--GGT--GCGGCAGCGGACTGTAACTCCGCC-GTGCCTGGTTC
GATTCCAGGGTCGCCCA
>RCCT_RCS_C09300107 HBAL_ATCC49814 ALPHAPROTEOBACTERIA HIRSCHIA_BALTICA_ATCC_49814 311104 311028 ARG CCT 0 0      GIB_IN_DDBJ
-GGCCCTGTAGCTCAGCT-GTAT-AGAGCAGCCGCCTCCTAAGCGGCAGGTCGCAGGTTA
GAGTCCTGCCAGGGTCG
>XCAT_RCS_CL00043 RSPH_ATCC17025 ALPHAPROTEOBACTERIA RHODOBACTER_SPHAEROIDES_ATCC_17025 595728 595804 MET CAT 0 0     TRNA-MET(INITIATOR)
-CGCGGGGTGGAGCAGCCCGGT--AGCTCGTCAGGCTCATAACCTGAAGGCCGCAGGTTC
AAATCCTGCCCCCGCAA
>XCAT_RCS_CL00044 RSPH_ATCC17025 ALPHAPROTEOBACTERIA RHODOBACTER_SPHAEROIDES_ATCC_17025 722704 722780 MET CAT 0 0     TRNA-MET(INITIATOR)
-CGCGGGGTGGAGCAGCCCGGT--AGCTCGTCAGGCTCATAACCTGAAGGCCGCAGGTTC
AAATCCTGCCCCCGCAA
>MCAT_RCS_CL00045 RSPH_ATCC17025 ALPHAPROTEOBACTERIA RHODOBACTER_SPHAEROIDES_ATCC_17025 752490 752414 MET CAT 0 0     TRNA-MET(ELONGATOR)
-GGCGAGGTAGCTCAGCT-GGTT-AGAGCACACGACTCATAATCGTGGGGTCGGGGGTTC
AAGTCCCCCCCTCGCCA
>FGAA_RCS_CL00046 SPOM_DSS3 ALPHAPROTEOBACTERIA SILICIBACTER_POMEROYI_DSS-3 75804 75880 PHE GAA 0 0     ESSENTIAL_TRNA_WAS_FOUND_FROM_PLA
-GCCCGGGTAGCTCAGG--GGT--AGAGCAGTGGATTGAAAATCCTCGTGTCGGTGGTTC
GATTCCGCCCCCGGGCA
>FGAA_RCS_CL00047 SILI_TM1040 ALPHAPROTEOBACTERIA SILICIBACTER_SP-_TM1040 598929 598853 PHE GAA 0 0     ESSENTIAL_TRNA_WAS_FOUND_FROM_PLA
-GCCCGGGTAGCTCAGG--GGT--AGAGCAGTGGATTGAAAATCCTCGTGTCGGTGGTTC
GATTCCGCCCCCGGGCA
>TTGT_RCS_CL00052 SILI_TM1040 ALPHAPROTEOBACTERIA SILICIBACTER_SP-_TM1040 690536 690461 THR TGT 0 0     ESSENTIAL_TRNA_WAS_FOUND_FROM_PLA
-GCCCCTATAGCTCAGCT-GGT--AGAGCAACTGATTTGTAATCAGTAGGTCCGCGGTTC
GAGTCCGTGTGGGGGCA
>TGGT_RCS_W08005727 ABID01000001 ALPHAPROTEOBACTERIA OCEANIBULBUS_INDOLIFEX_HEL-45 280014 280088 THR GGT 0 0      WGS_DIVISION_IN_DDBJ/EM
-GCTGCTGTAGCTCAGA--GGT--AGAGCACTCCCTTGGTAAGGGAGAGGTCGAGAGTTC
AATTCTCTCCAGCAGCA
>RTCT_RCS_W08005728 ABID01000001 ALPHAPROTEOBACTERIA OCEANIBULBUS_INDOLIFEX_HEL-45 284301 284377 ARG TCT 0 0      WGS_DIVISION_IN_DDBJ/EM
-GCTCCCTTAGCTCAGCT-GGAT-AGAGCAGCCGACTTCTAATCGGCAGGTCGAGGGTTC
GAATCCTTCAGGGAGCG
>QTTG_RCS_W08005729 ABID01000001 ALPHAPROTEOBACTERIA OCEANIBULBUS_INDOLIFEX_HEL-45 445948 446022 GLN TTG 0 0      WGS_DIVISION_IN_DDBJ/EM
-TGGGATGTAGCCAAGT--GGT--AAGGCAACTGTTTTTGGTACAGTGTACCGTAGGTTC
GAATCCTACCATCCCAG
>AGGC_RCS_W08005730 ABID01000001 ALPHAPROTEOBACTERIA OCEANIBULBUS_INDOLIFEX_HEL-45 697433 697508 ALA GGC 0 0      WGS_DIVISION_IN_DDBJ/EM
-GGGGCCTTAGCTCAGCT-GGG--AGAGCGCCTGCATGGCATGCAGGAGGTCAGCGGTTC
GATCCCGCTAGGCTCCA
>KTTT_RCS_W08005731 ABID01000001 ALPHAPROTEOBACTERIA OCEANIBULBUS_INDOLIFEX_HEL-45 1104544 1104619 LYS TTT 0 0      WGS_DIVISION_IN_DDBJ/
-GGGCCGTTAGCTCAGTT-GGT--AGAGCAACTGACTTTTAATCAGTAGGTCGATGGTTC
GAACCCATCACGGCTCA
>RCCT_RCS_W08005732 ABID01000001 ALPHAPROTEOBACTERIA OCEANIBULBUS_INDOLIFEX_HEL-45 1165425 1165501 ARG CCT 0 0      WGS_DIVISION_IN_DDBJ/
-GGCCCCGTGGCTCAACT-GGAT-AGAGCAGCCCCCTCCTAAGGGGCAGGTTGCAGGTTC
GAATCCTGCCGGGGTCG
>ATGC_RCS_W08005733 ABID01000001 ALPHAPROTEOBACTERIA OCEANIBULBUS_INDOLIFEX_HEL-45 1387374 1387449 ALA TGC 0 0      WGS_DIVISION_IN_DDBJ/
-GGGGCCTTAGCTCAGCT-GGG--AGAGCGCCTGATTTGCATTCAGGAGGTCAGGAGTTC
GATCCTCCTAGGCTCCA
>IGAT_RCS_W08005734 ABID01000001 ALPHAPROTEOBACTERIA OCEANIBULBUS_INDOLIFEX_HEL-45 1387613 1387689 ILE GAT 0 0      WGS_DIVISION_IN_DDBJ/
-GGGTCGGTAGCTCAGGT-GGTT-AGAGCGCACGCCTGATAAGCGTGAGGTCGGAGGTTC
AAGTCCTCCTCGACCCA
>RACG_RCS_W08005735 ABID01000001 ALPHAPROTEOBACTERIA OCEANIBULBUS_INDOLIFEX_HEL-45 1454312 1454388 ARG ACG 0 0      WGS_DIVISION_IN_DDBJ/
-GGACCGATAGCTCAGCT-GGAT-AGAGTACCTGACTACGAATCAGGGGGTCGGGGGTTC
GAATCCTCCTCGGTCCG
>VGAC_RCS_W08005736 ABID01000001 ALPHAPROTEOBACTERIA OCEANIBULBUS_INDOLIFEX_HEL-45 1375573 1375502 VAL GAC 0 0      WGS_DIVISION_IN_DDBJ/
-GGGTGATTAGCTCAGC--GGT--AGAGCACTTCGTTGACATCGAAGGGGTCACTGGTTC
GATCCCAGTATCGCCCA
>PCGG_RCS_W08005737 ABID01000001 ALPHAPROTEOBACTERIA OCEANIBULBUS_INDOLIFEX_HEL-45 1204459 1204386 PRO CGG 0 0      WGS_DIVISION_IN_DDBJ/
-CGGGCTGTAGCGCAGCCTGGT--AGCGCACCTGCTTCGGGAGCAGGGGGTCGGAGGTTC
GAATCCTCTCAGCCCGA
>LCAG_RCS_W08005738 ABID01000001 ALPHAPROTEOBACTERIA OCEANIBULBUS_INDOLIFEX_HEL-45 1120261 1120179 LEU CAG 0 0      WGS_DIVISION_IN_DDBJ/
-GCCCAGGTGGCGGAAT--GGTA-GACGCGCTAGCTTCAGGTGCTAGT-G-TGGAGGTTC
GAGTCCTCTCCTGGGCA
>JCAT_RCS_W08005739 ABID01000001 ALPHAPROTEOBACTERIA OCEANIBULBUS_INDOLIFEX_HEL-45 640406 640333 MET CAT 0 0     TRNA-MET(ILE)_WHOSE_CAU_
-GGCGTTATAGCTCAGTT-GGTT-AGAGCGAACGACTCATAATCGTTAGGTCCCTGGTTC
AAATCCAGGTAACGCCA
>WCCA_RCS_W08005740 ABID01000001 ALPHAPROTEOBACTERIA OCEANIBULBUS_INDOLIFEX_HEL-45 588183 588111 TRP CCA 0 0      WGS_DIVISION_IN_DDBJ/EM
-AGGGGTTTAGCTCAGTT-GGT--AGAGCATCGGTCTCCAAAACCGAGGGTCGTGGGTTC
GAGTCCCTCAGCCCCTG
>ATGC_RCS_W08005741 ABID01000001 ALPHAPROTEOBACTERIA OCEANIBULBUS_INDOLIFEX_HEL-45 585635 585563 ALA TGC 0 0      WGS_DIVISION_IN_DDBJ/EM
-GGGGCCTTAGCTCAGCT-GGG--AGAGCGCCTGATTTGCATTCAGGAGGTCAGGAGTTC
GATCCTCCTAGGCTCCA
>IGAT_RCS_W08005742 ABID01000001 ALPHAPROTEOBACTERIA OCEANIBULBUS_INDOLIFEX_HEL-45 585396 585323 ILE GAT 0 0      WGS_DIVISION_IN_DDBJ/EM
-GGGTCGGTAGCTCAGGT-GGTT-AGAGCGCACGCCTGATAAGCGTGAGGTCGGAGGTTC
AAGTCCTCCTCGACCCA
>XCAT_RCS_W08005743 ABID01000001 ALPHAPROTEOBACTERIA OCEANIBULBUS_INDOLIFEX_HEL-45 581616 581543 MET CAT 0 0     TRNA-MET(INITIATOR)- WGS
-CGCGGGATGGAGCAGCCCGGT--AGCTCGTCAGGCTCATAACCTGAAGGTCGTAGGTTC
AAATCCTACTCCCGCAA
>SGCT_RCS_W08005744 ABID01000001 ALPHAPROTEOBACTERIA OCEANIBULBUS_INDOLIFEX_HEL-45 69701 69615 SER GCT 0 0      WGS_DIVISION_IN_DDBJ/EMBL
-GGAGACGTGGCCGAGT--GGTCGAAGGCGCTCCCCTGCTAAGGGAGTAT-CGAGGGTTC
GAATCCCTTCGTCTCCG
>NGTT_RCS_W08005745 ABID01000001 ALPHAPROTEOBACTERIA OCEANIBULBUS_INDOLIFEX_HEL-45 66680 66609 ASN GTT 0 0      WGS_DIVISION_IN_DDBJ/EMBL
-TCCGGCGTAGCTCAGC--GGT--AGAGCAGTTGACTGTTAATCAATTGGTCGTAGGTTC
GATCCCTACCGCCGGAG
>GTCC_RCS_W08005746 ABID01000002 ALPHAPROTEOBACTERIA OCEANIBULBUS_INDOLIFEX_HEL-45 146810 146883 GLY TCC 0 0      WGS_DIVISION_IN_DDBJ/EM
-GCGGGCGTTGTGTAAT--GGT--AAGACCTCAGCCTTCCAAGCTGATGA-TGCGGGTTC
GATTCCCGCCGCCCGCT
>ETTC_RCS_W08005747 ABID01000002 ALPHAPROTEOBACTERIA OCEANIBULBUS_INDOLIFEX_HEL-45 300783 300712 GLU TTC 0 0      WGS_DIVISION_IN_DDBJ/EM
-GGCCCGTTCGTCTATC--GGTT-AGGACGCCAGGTTTTCAACCTGGAAA-GAGGGGTTC
GATTCCCCTACGGGCTG
>CGCA_RCS_W08005748 ABID01000002 ALPHAPROTEOBACTERIA OCEANIBULBUS_INDOLIFEX_HEL-45 138690 138620 CYS GCA 0 0      WGS_DIVISION_IN_DDBJ/EM
-GGCGAGTTGGCGGAGT--GGT--TACGCAGCGGATTGCAAATCCGTGTA-CAGGAGTTC
GATTCTCCTACTCGCCT
>RCCG_RCS_W08005749 ABID01000003 ALPHAPROTEOBACTERIA OCEANIBULBUS_INDOLIFEX_HEL-45 89627 89703 ARG CCG 0 0      WGS_DIVISION_IN_DDBJ/EMBL
-GGACCCTTAGCTCAGCT-GGAT-AGAGCGCTGCCCTCCGAAGGCAGAGGCCAGAGGTTC
GAATCCTCTAGGGTCCG
>JCAT_RCS_W08005750 ABID01000003 ALPHAPROTEOBACTERIA OCEANIBULBUS_INDOLIFEX_HEL-45 218951 219027 MET CAT 0 0     TRNA-MET(ILE)_WHOSE_CAU_
-GGGCCTGTAGCTCAATT-GGTT-AGAGCAGAGCGCTCATAACGCTTTGGTTGCGGGTTC
AAGTCCTGCCGGGCCTA
>PGGG_RCS_W08005751 ABID01000003 ALPHAPROTEOBACTERIA OCEANIBULBUS_INDOLIFEX_HEL-45 277892 277968 PRO GGG 0 0      WGS_DIVISION_IN_DDBJ/EM
-CGGGCTATGGCGCAGCCTGGT--AGCGCGTCCGTCTGGGGGACGGAAGGTCGCAGGTTC
GAGTCCTGCTAGCCCGA
>PTGG_RCS_W08005752 ABID01000003 ALPHAPROTEOBACTERIA OCEANIBULBUS_INDOLIFEX_HEL-45 343569 343496 PRO TGG 0 0      WGS_DIVISION_IN_DDBJ/EM
-CGGAGCGTGGCGCAGCCTGGT--AGCGCACCTGTTTTGGGTACAGGGGGTCGGAGGTTC
GAATCCTCTCGCTCCGA
>SGGA_RCS_W08005753 ABID01000003 ALPHAPROTEOBACTERIA OCEANIBULBUS_INDOLIFEX_HEL-45 174765 174679 SER GGA 0 0      WGS_DIVISION_IN_DDBJ/EM
-GGAGCGGTGGCCGAGT--GGTCGAAGGCGCACGCCTGGAAAGTGTGTAT-CCAGGGTTC
GAATCCCTGTCGCTCCG
>SCGA_RCS_W08005754 ABID01000003 ALPHAPROTEOBACTERIA OCEANIBULBUS_INDOLIFEX_HEL-45 130761 130675 SER CGA 0 0      WGS_DIVISION_IN_DDBJ/EM
-GGAGAGGTGCCGGAGT--GGTCGAACGGGGCGGTCTCGAAAACCGTTGTCCCAGGGTTC
GAATCCCTGTCTCTCCG
>GCCC_RCS_W08005755 ABID01000003 ALPHAPROTEOBACTERIA OCEANIBULBUS_INDOLIFEX_HEL-45 60854 60784 GLY CCC 0 0      WGS_DIVISION_IN_DDBJ/EMBL
-GCGGGTATGGTGAAAA--GGT--ATCACGGCAGCTTCCCAAGCTTTA-GTTACGAGTTC
GATTCTCGTTACCCGCT
>TTGT_RCS_W08005756 ABID01000004 ALPHAPROTEOBACTERIA OCEANIBULBUS_INDOLIFEX_HEL-45 116403 116478 THR TGT 0 0      WGS_DIVISION_IN_DDBJ/EM
-GCCCCTATAGCTCAGCT-GGT--AGAGCAACTGATTTGTAATCAGTAGGTCCGCGGTTC
GAGTCCGTGTGGGGGCA
>GGCC_RCS_W08005757 ABID01000004 ALPHAPROTEOBACTERIA OCEANIBULBUS_INDOLIFEX_HEL-45 335599 335673 GLY GCC 0 0      WGS_DIVISION_IN_DDBJ/EM
-GCGGGCGTAGCTCAGG--GGT--AGAGCATAACCTTGCCAAGGTTAGGGTCGGGCGTTC
GAATCGCCTCGCCCGCT
>GGCC_RCS_W08005758 ABID01000004 ALPHAPROTEOBACTERIA OCEANIBULBUS_INDOLIFEX_HEL-45 335830 335904 GLY GCC 0 0      WGS_DIVISION_IN_DDBJ/EM
-GCGGGCGTAGCTCAGG--GGT--AGAGCATAACCTTGCCAAGGTTAGGGTCGGGCGTTC
GAATCGCCTCGCCCGCT
>YGTA_RCS_W08005759 ABID01000004 ALPHAPROTEOBACTERIA OCEANIBULBUS_INDOLIFEX_HEL-45 337052 337135 TYR GTA 0 0      WGS_DIVISION_IN_DDBJ/EM
-GGGCGACAGGCCGCAA--GGT--GTGGCAGGGGACTGTAACTCCCTC-ACGCCTGGTTC
GATTCCAGGGTCGCCCA
>LGAG_RCS_W08005760 ABID01000004 ALPHAPROTEOBACTERIA OCEANIBULBUS_INDOLIFEX_HEL-45 331413 331331 LEU GAG 0 0      WGS_DIVISION_IN_DDBJ/EM
-GCGGTCGTGGCGGAAT--GGTA-GACGCGCAGCGTTGAGGTCGCTGTGG-TGAGAGTTC
GAGTCTCTCCGACCGCA
>LTAG_RCS_W08005761 ABID01000004 ALPHAPROTEOBACTERIA OCEANIBULBUS_INDOLIFEX_HEL-45 202848 202768 LEU TAG 0 0      WGS_DIVISION_IN_DDBJ/EM
-GCGGGTGTGGCGGAATT-GGTA-GACGCACCAGATTTAGGTTCTGGCGG-TGGGGGTTC
GAGTCCCTTCACCCGCA
>STGA_RCS_W08005762 ABID01000004 ALPHAPROTEOBACTERIA OCEANIBULBUS_INDOLIFEX_HEL-45 195909 195823 SER TGA 0 0      WGS_DIVISION_IN_DDBJ/EM
-GGAGGAGTGGCAGAGT--GGTCGAATGCACCGGTCTTGAAAACCGGC---CGTGGGTTC
GAATCCCACCTCCTCCG
>VCAC_RCS_W08005763 ABID01000005 ALPHAPROTEOBACTERIA OCEANIBULBUS_INDOLIFEX_HEL-45 43933 44007 VAL CAC 0 0      WGS_DIVISION_IN_DDBJ/EMBL
-GGGTGATTAGCTCAGT--GGT--AGAGCGCTTCGTTCACATCGAAGATGTCAGGAGTTC
AAATCTCTTATCACCCA
>VTAC_RCS_W08005764 ABID01000005 ALPHAPROTEOBACTERIA OCEANIBULBUS_INDOLIFEX_HEL-45 44815 44890 VAL TAC 0 0      WGS_DIVISION_IN_DDBJ/EMBL
-GGGTCGTTAGCTCAGTT-GGT--AGAGCGCTTCGTTTACACCGAAGATGTCGGGAGTTC
GAGCCTCTCACGACCCA
>DGTC_RCS_W08005765 ABID01000005 ALPHAPROTEOBACTERIA OCEANIBULBUS_INDOLIFEX_HEL-45 45604 45680 ASP GTC 0 0      WGS_DIVISION_IN_DDBJ/EMBL
-GCGGTTGTAGCTCAGTT-GGTT-AGAGTACCGGCCTGTCACGCCGGGGGTCGCGGGTTC
GAGCCCCGTCAACCGCG
>DGTC_RCS_W08005766 ABID01000005 ALPHAPROTEOBACTERIA OCEANIBULBUS_INDOLIFEX_HEL-45 45832 45908 ASP GTC 0 0      WGS_DIVISION_IN_DDBJ/EMBL
-GCGGTTGTAGCTCAGCT-GGTT-AGAGTACCGGCCTGTCACGCCGGGGGTCGCGGGTTC
GAGCCCCGTCAACCGCG
>LCAA_RCS_W08005767 ABID01000005 ALPHAPROTEOBACTERIA OCEANIBULBUS_INDOLIFEX_HEL-45 83654 83737 LEU CAA 0 0      WGS_DIVISION_IN_DDBJ/EMBL
-GCCCAAGTGGCGGAAT--GGTA-GACGCAGGGGATTCAAAATCCCCC-G-TGCCGGTTC
GAGTCCGGCCTTGGGTA
>FGAA_RCS_W08005768 ABID01000006 ALPHAPROTEOBACTERIA OCEANIBULBUS_INDOLIFEX_HEL-45 70528 70457 PHE GAA 0 0      WGS_DIVISION_IN_DDBJ/EMBL
-GCCCGGGTAGCTCAGG--GGT--AGAGCAGTGGATTGAAAATCCTCGTGTCGGTGGTTC
GATTCCGCCCCCGGGCA
>IGAT_RCS_W08005769 ABID01000006 ALPHAPROTEOBACTERIA OCEANIBULBUS_INDOLIFEX_HEL-45 59712 59639 ILE GAT 0 0      WGS_DIVISION_IN_DDBJ/EMBL
-GGGTCGGTAGCTCAGGT-GGTT-AGAGCGCACGCCTGATAAGCGTGAGGTCGGAGGTTC
AAGTCCTCCTCGACCCA
>ATGC_RCS_W08005770 ABID01000006 ALPHAPROTEOBACTERIA OCEANIBULBUS_INDOLIFEX_HEL-45 59609 59537 ALA TGC 0 0      WGS_DIVISION_IN_DDBJ/EMBL
-GGGGCCTTAGCTCAGCT-GGG--AGAGCGCCTGATTTGCATTCAGGAGGTCAGGAGTTC
GATCCTCCTAGGCTCCA
>LTAA_RCS_W08005771 ABID01000006 ALPHAPROTEOBACTERIA OCEANIBULBUS_INDOLIFEX_HEL-45 10897 10814 LEU TAA 0 0      WGS_DIVISION_IN_DDBJ/EMBL
-GCGGGCGTGATGGAAT--GGTA-GACATACCAGACTTAAAATCTGTTGG-TGTGGGTTC
GAGTCCCACCGCCCGCA
>HGTG_RCS_W08005772 ABID01000009 ALPHAPROTEOBACTERIA OCEANIBULBUS_INDOLIFEX_HEL-45 19969 19896 HIS GTG 0 0      WGS_DIVISION_IN_DDBJ/EMBL
-GCCGCCTTAGCTCAGTT-GGTT-AGAGCGCTTGATTGTGGATCAAGAGGTCCCTGGTTC
GAGACCAGGAGGTGGTA
>WCCA_RCS_W08005773 ABIE01000001 ALPHAPROTEOBACTERIA PHAEOBACTER_GALLAECIENSIS_2-10 36879 36954 TRP CCA 0 0      WGS_DIVISION_IN_DDBJ/EMB
-AGGGGTATAGCTCAGTT-GGT--AGAGCGACGGTCTCCAAAACCGTAGGTCTCGGGTTC
GAACCCTGATGCCCCTG
>RACG_RCS_W08005774 ABIE01000001 ALPHAPROTEOBACTERIA PHAEOBACTER_GALLAECIENSIS_2-10 115560 115636 ARG ACG 0 0      WGS_DIVISION_IN_DDBJ/E
-GGACCGATAGCTCAGCT-GGAT-AGAGTACTTGACTACGAATCAAGGGGTCGGGGGTTC
GAATCCTCCTCGGTCCG
>MCAT_RCS_W08005775 ABIE01000001 ALPHAPROTEOBACTERIA PHAEOBACTER_GALLAECIENSIS_2-10 162155 162231 MET CAT 0 0     TRNA-MET(ELONGATOR)- WG
-GGCGCGGTAGCTCAGTT-GGTT-AGAGCGAACGACTCATAATCGTTAGGTCGGGAGTTC
GAGTCTCCCCCACGCCA
>ATGC_RCS_W08005776 ABIE01000001 ALPHAPROTEOBACTERIA PHAEOBACTER_GALLAECIENSIS_2-10 330845 330920 ALA TGC 0 0      WGS_DIVISION_IN_DDBJ/E
-GGGGCCTTAGCTCAGCT-GGG--AGAGCGCCTGATTTGCATTCAGGAGGTCAGGAGTTC
GATCCTCCTAGGCTCCA
>IGAT_RCS_W08005777 ABIE01000001 ALPHAPROTEOBACTERIA PHAEOBACTER_GALLAECIENSIS_2-10 330946 331022 ILE GAT 0 0      WGS_DIVISION_IN_DDBJ/E
-GGGTCGGTAGCTCAGGT-GGTT-AGAGCGCACGCCTGATAAGCGTGAGGTCGGAGGTTC
AAGTCCTCCTCGACCCA
>XCAT_RCS_W08005778 ABIE01000001 ALPHAPROTEOBACTERIA PHAEOBACTER_GALLAECIENSIS_2-10 334640 334716 MET CAT 0 0     TRNA-MET(INITIATOR)- WG
-CGCGGGATGGAGCAGCCCGGT--AGCTCGTCAGGCTCATAACCTGAAGGTCGTAGGTTC
AAATCCTACTCCCGCAA
>PCGG_RCS_W08005779 ABIE01000001 ALPHAPROTEOBACTERIA PHAEOBACTER_GALLAECIENSIS_2-10 208440 208367 PRO CGG 0 0      WGS_DIVISION_IN_DDBJ/E
-CGGAGCGTAGCTCAGCCTGGT--AGAGCACTGTCTTCGGGAGGCAGGGGCCGGAGGTTC
GAATCCTCTCGCTCCGA
>AGGC_RCS_W08005780 ABIE01000001 ALPHAPROTEOBACTERIA PHAEOBACTER_GALLAECIENSIS_2-10 138187 138115 ALA GGC 0 0      WGS_DIVISION_IN_DDBJ/E
-GGGGCCTTAGCTCAGCT-GGG--AGAGCGCCTGCATGGCATGCAGGAGGTCAGCGGTTC
GATCCCGCTAGGCTCCA
>GTCC_RCS_W08005781 ABIE01000002 ALPHAPROTEOBACTERIA PHAEOBACTER_GALLAECIENSIS_2-10 121940 122013 GLY TCC 0 0      WGS_DIVISION_IN_DDBJ/E
-GCGGGTATGGTGAAAT--GGT--ATCATAAGAGCCTTCCAAGCTTAAGG-TGCGGGTTC
GATTCCCGCTACCCGCT
>VCAC_RCS_W08005782 ABIE01000002 ALPHAPROTEOBACTERIA PHAEOBACTER_GALLAECIENSIS_2-10 312031 312105 VAL CAC 0 0      WGS_DIVISION_IN_DDBJ/E
-GGGTGATTAGCTCAGT--GGT--AGAGCGCTTCGTTCACATCGAAGATGTCAGGAGTTC
AAATCTCTTATCACCCA
>VTAC_RCS_W08005783 ABIE01000002 ALPHAPROTEOBACTERIA PHAEOBACTER_GALLAECIENSIS_2-10 312885 312960 VAL TAC 0 0      WGS_DIVISION_IN_DDBJ/E
-GGGTCGTTAGCTCAGTT-GGT--AGAGCGCTTCGTTTACACCGAAGATGTCGGGAGTTC
GAGCCTCTCACGACCCA
>DGTC_RCS_W08005784 ABIE01000002 ALPHAPROTEOBACTERIA PHAEOBACTER_GALLAECIENSIS_2-10 313906 313982 ASP GTC 0 0      WGS_DIVISION_IN_DDBJ/E
-GCGGTTGTAGCTCAGTT-GGTT-AGAGTACCGGCCTGTCACGCCGGGGGTCGCGGGTTC
GAGCCCCGTCAACCGCG
>DGTC_RCS_W08005785 ABIE01000002 ALPHAPROTEOBACTERIA PHAEOBACTER_GALLAECIENSIS_2-10 314033 314109 ASP GTC 0 0      WGS_DIVISION_IN_DDBJ/E
-GCGGTTGTAGCTCAGTT-GGTT-AGAGTACCGGCCTGTCACGCCGGGGGTCGCGGGTTC
GAGCCCCGTCAACCGCG
>DGTC_RCS_W08005786 ABIE01000002 ALPHAPROTEOBACTERIA PHAEOBACTER_GALLAECIENSIS_2-10 314197 314273 ASP GTC 0 0      WGS_DIVISION_IN_DDBJ/E
-GCGGTTGTAGCTCAGTT-GGTT-AGAGTACCGGCCTGTCACGCCGGGGGTCGCGGGTTC
GAGCCCCGTCAACCGCG
>CGCA_RCS_W08005787 ABIE01000002 ALPHAPROTEOBACTERIA PHAEOBACTER_GALLAECIENSIS_2-10 115470 115400 CYS GCA 0 0      WGS_DIVISION_IN_DDBJ/E
-GGCGAGTTGGCGGAGT--GGT--GACGCAGCGGATTGCAAATCCGTGTA-CACCGGTTC
GATTCCGGTACTCGCCT
>SCGA_RCS_W08005788 ABIE01000003 ALPHAPROTEOBACTERIA PHAEOBACTER_GALLAECIENSIS_2-10 12833 12922 SER CGA 0 0      WGS_DIVISION_IN_DDBJ/EMB
-GGAGAGGTGCCGGAGT--GGTCGAACGGGGCGGTCTCGAAAACCGTTGC-CCAGGGTTC
GAATCCCTGTCTCTCCG
>GCCC_RCS_W08005789 ABIE01000003 ALPHAPROTEOBACTERIA PHAEOBACTER_GALLAECIENSIS_2-10 42514 42587 GLY CCC 0 0      WGS_DIVISION_IN_DDBJ/EMB
-GCGGGTATGGTGAAAA--GGT--ATCACGGCAGCTTCCCAAGCTTTA-GTTACGAGTTC
GATTCTCGTTACCCGCT
>JCAT_RCS_W08005790 ABIE01000003 ALPHAPROTEOBACTERIA PHAEOBACTER_GALLAECIENSIS_2-10 259372 259447 MET CAT 0 0     TRNA-MET(ILE)_WHOSE_CAU
-GGGCCTGTAGCTCAAC--GGTT-AGAGCAGAGCGCTCATAACGCTTTGGTTGCAGGTTC
GAATCCTGCCGGGCCTA
>NGTT_RCS_W08005791 ABIE01000003 ALPHAPROTEOBACTERIA PHAEOBACTER_GALLAECIENSIS_2-10 279258 279332 ASN GTT 0 0      WGS_DIVISION_IN_DDBJ/E
-TCCGGCGTAGCTCAGC--GGT--AGAGCAGTTGACTGTTAATCAATTGGTCGTAGGTTC
GATCCCTACCGCCGGAG
>SGGA_RCS_W08005792 ABIE01000003 ALPHAPROTEOBACTERIA PHAEOBACTER_GALLAECIENSIS_2-10 181170 181084 SER GGA 0 0      WGS_DIVISION_IN_DDBJ/E
-GGAGAGGTGGCCGAGT--GGTCGAAGGCGCACGCCTGGAAAGTGTGTAT-CCAGGGTTC
GAATCCCTGTCTCTCCG
>PGGG_RCS_W08005793 ABIE01000004 ALPHAPROTEOBACTERIA PHAEOBACTER_GALLAECIENSIS_2-10 62060 62136 PRO GGG 0 0      WGS_DIVISION_IN_DDBJ/EMB
-CGGGCTATAGCGCAGCCTGGT--AGCGCGTCCGTCTGGGGGACGGAAGGTCGCAGGTTC
GAGTCCTGCTAGCCCGA
>GGCC_RCS_W08005794 ABIE01000004 ALPHAPROTEOBACTERIA PHAEOBACTER_GALLAECIENSIS_2-10 261095 261169 GLY GCC 0 0      WGS_DIVISION_IN_DDBJ/E
-GCGGGCGTAGCTCAGG--GGT--AGAGCATAACCTTGCCAAGGTTAGGGTCGGGCGTTC
GAATCGCCTCGCCCGCT
>GGCC_RCS_W08005795 ABIE01000004 ALPHAPROTEOBACTERIA PHAEOBACTER_GALLAECIENSIS_2-10 263393 263467 GLY GCC 0 0      WGS_DIVISION_IN_DDBJ/E
-GCGGGCGTAGCTCAGG--GGT--AGAGCATAACCTTGCCAAGGTTAGGGTCGGGCGTTC
GAATCGCCTCGCCCGCT
>GGCC_RCS_W08005796 ABIE01000004 ALPHAPROTEOBACTERIA PHAEOBACTER_GALLAECIENSIS_2-10 263682 263756 GLY GCC 0 0      WGS_DIVISION_IN_DDBJ/E
-GCGGGCGTAGCTCAGG--GGT--AGAGCATAACCTTGCCAAGGTTAGGGTCGGGCGTTC
GAATCGCCTCGCCCGCT
>YGTA_RCS_W08005797 ABIE01000004 ALPHAPROTEOBACTERIA PHAEOBACTER_GALLAECIENSIS_2-10 275817 275900 TYR GTA 0 0      WGS_DIVISION_IN_DDBJ/E
-GGGCGACAGGCCGCAA--GGT--GTGGCAGGGGACTGTAACTCCCTC-ACGCCTGGTTC
GATTCCAGGGTCGCCCA
>SGCT_RCS_W08005798 ABIE01000005 ALPHAPROTEOBACTERIA PHAEOBACTER_GALLAECIENSIS_2-10 39803 39717 SER GCT 0 0      WGS_DIVISION_IN_DDBJ/EMB
-GGAGACGTGGCCGAGT--GGTCGAAGGCGCTCCCCTGCTAAGGGAGTAT-CGAGGGTTC
GAATCCCTTCGTCTCCG
>TGGT_RCS_W08005799 ABIE01000006 ALPHAPROTEOBACTERIA PHAEOBACTER_GALLAECIENSIS_2-10 108996 109070 THR GGT 0 0      WGS_DIVISION_IN_DDBJ/E
-GCTGCTGTAGCTCAGA--GGT--AGAGCACTCCCTTGGTAAGGGAGAGGTCGAGAGTTC
AATTCTCTCCAGCAGCA
>FGAA_RCS_W08005800 ABIE01000006 ALPHAPROTEOBACTERIA PHAEOBACTER_GALLAECIENSIS_2-10 99675 99604 PHE GAA 0 0      WGS_DIVISION_IN_DDBJ/EMB
-GCCCGGGTAGCTCAGG--GGT--AGAGCAGTGGATTGAAAATCCTCGTGTCGGTGGTTC
GATTCCGCCCCCGGGCA
>QTTG_RCS_W08005801 ABIE01000006 ALPHAPROTEOBACTERIA PHAEOBACTER_GALLAECIENSIS_2-10 23234 23163 GLN TTG 0 0      WGS_DIVISION_IN_DDBJ/EMB
-TGGGGTGTGGCCAAGT--GGT--AAGGCAACAGTTTTTGGTACTGAAGATCGTAGGTTC
GAATCCTACCACCCCAG
>LGAG_RCS_W08005802 ABIE01000007 ALPHAPROTEOBACTERIA PHAEOBACTER_GALLAECIENSIS_2-10 56410 56327 LEU GAG 0 0      WGS_DIVISION_IN_DDBJ/EMB
-GCGGTCGTGGCGGAATT-GGTA-GACGCGCAGCGTTGAGGTCGCTGTGG-TGGAAGTTC
GAGTCTTCTCGACCGCA
>RACG_RCS_W08005803 ABIE01000008 ALPHAPROTEOBACTERIA PHAEOBACTER_GALLAECIENSIS_2-10 7331 7258 ARG ACG 0 0      WGS_DIVISION_IN_DDBJ/EMBL/
-GGACCGATAGCTCAGCT-GGAT-AGAGTACTTGACTACGAATCAAGGGGTCGGGGGTTC
GAATCCTCCTCGGTCCG
>LCAG_RCS_W08005804 ABIE01000009 ALPHAPROTEOBACTERIA PHAEOBACTER_GALLAECIENSIS_2-10 42588 42674 LEU CAG 0 0      WGS_DIVISION_IN_DDBJ/EMB
-GCCCAGGTGGCGGAATT-GGTA-GACGCGCTAGCTTCAGGTGCTAGT-G-TGGAGGTTC
GAGTCCTCTCCTGGGCA
>LCAG_RCS_W08005805 ABIE01000009 ALPHAPROTEOBACTERIA PHAEOBACTER_GALLAECIENSIS_2-10 42865 42951 LEU CAG 0 0      WGS_DIVISION_IN_DDBJ/EMB
-GCCCAGGTGGCGGAATT-GGTA-GACGCGCTAGCTTCAGGTGCTAGT-G-TGGAGGTTC
GAGTCCTCTCCTGGGCA
>TCGT_RCS_W08005806 ABIE01000009 ALPHAPROTEOBACTERIA PHAEOBACTER_GALLAECIENSIS_2-10 88991 88919 THR CGT 0 0      WGS_DIVISION_IN_DDBJ/EMB
-GCCGCTGTAGCTCAGAT-GGT--AGAGCACGTCATTCGTAATGATGGGGTCGGGGGTTC
GAGTCCCTTCAGCGGCA
>LTAG_RCS_W08005807 ABIE01000010 ALPHAPROTEOBACTERIA PHAEOBACTER_GALLAECIENSIS_2-10 24602 24686 LEU TAG 0 0      WGS_DIVISION_IN_DDBJ/EMB
-GCGGGTGTGGCGGAATT-GGTA-GACGCACCAGATTTAGGTTCTGGC-G-TGGGGGTTC
AAGTCCCTTCACCCGCA
>PTGG_RCS_W08005808 ABIE01000010 ALPHAPROTEOBACTERIA PHAEOBACTER_GALLAECIENSIS_2-10 156834 156910 PRO TGG 0 0      WGS_DIVISION_IN_DDBJ/E
-CGGGGCGTGGCGCAGTCTGGT--AGCGCACCTGTTTTGGGTACAGGGGGTCGTGAGTTC
GAATCTCGCCGCCCCGA
>ATGC_RCS_W08005809 ABIE01000011 ALPHAPROTEOBACTERIA PHAEOBACTER_GALLAECIENSIS_2-10 6086 6161 ALA TGC 0 0      WGS_DIVISION_IN_DDBJ/EMBL/
-GGGGCCTTAGCTCAGCT-GGG--AGAGCGCCTGATTTGCATTCAGGAGGTCAGGAGTTC
GATCCTCCTAGGCTCCA
>IGAT_RCS_W08005810 ABIE01000011 ALPHAPROTEOBACTERIA PHAEOBACTER_GALLAECIENSIS_2-10 6187 6263 ILE GAT 0 0      WGS_DIVISION_IN_DDBJ/EMBL/
-GGGTCGGTAGCTCAGGT-GGTT-AGAGCGCACGCCTGATAAGCGTGAGGTCGGAGGTTC
AAGTCCTCCTCGACCCA
>XCAT_RCS_W08005811 ABIE01000011 ALPHAPROTEOBACTERIA PHAEOBACTER_GALLAECIENSIS_2-10 9881 9957 MET CAT 0 0     TRNA-MET(INITIATOR)- WGS_DI
-CGCGGGATGGAGCAGCCCGGT--AGCTCGTCAGGCTCATAACCTGAAGGTCGTAGGTTC
AAATCCTACTCCCGCAA
>ETTC_RCS_W08005812 ABIE01000012 ALPHAPROTEOBACTERIA PHAEOBACTER_GALLAECIENSIS_2-10 39482 39556 GLU TTC 0 0      WGS_DIVISION_IN_DDBJ/EMB
-GGCCCGTTCGTCTATC--GGTT-AGGACGCCAGGTTTTCAACCTGGAAA-GAGGGGTTC
GATTCCCCTACGGGCTG
>ETTC_RCS_W08005813 ABIE01000012 ALPHAPROTEOBACTERIA PHAEOBACTER_GALLAECIENSIS_2-10 39892 39966 GLU TTC 0 0      WGS_DIVISION_IN_DDBJ/EMB
-GGCCCGTTCGTCTATC--GGTT-AGGACGCCAGGTTTTCAACCTGGAAA-GAGGGGTTC
GATTCCCCTACGGGCTG
>STGA_RCS_W08005814 ABIE01000012 ALPHAPROTEOBACTERIA PHAEOBACTER_GALLAECIENSIS_2-10 94680 94594 SER TGA 0 0      WGS_DIVISION_IN_DDBJ/EMB
-GGGGAGGTGGCAGAGT--GGTCGAATGCGGCGGTCTTGAAAACCGTT---CCAGGGTTC
GAATCCCTGTCTCCCCG
>HGTG_RCS_W08005815 ABIE01000012 ALPHAPROTEOBACTERIA PHAEOBACTER_GALLAECIENSIS_2-10 2807 2734 HIS GTG 0 0      WGS_DIVISION_IN_DDBJ/EMBL/
-GCCGCCTTAGCTCAGTA-GGTT-AGAGCGCCTGATTGTGGATCAGGAGGTCCCCCGTTC
GAGCCGGGGAGGTGGTA
>LCAA_RCS_W08005816 ABIE01000014 ALPHAPROTEOBACTERIA PHAEOBACTER_GALLAECIENSIS_2-10 44297 44382 LEU CAA 0 0      WGS_DIVISION_IN_DDBJ/EMB
-GCCCAAGTGGCGGAAT--GGTA-GACGCAGGGGATTCAAAATCCCCC-G-TGCCGGTTC
GAGTCCGGCCTTGGGTA
>RCCG_RCS_W08005817 ABIE01000014 ALPHAPROTEOBACTERIA PHAEOBACTER_GALLAECIENSIS_2-10 76769 76696 ARG CCG 0 0      WGS_DIVISION_IN_DDBJ/EMB
-GCACCTGTAGCTCAGCT-GGAT-AGAGCGCTGCCCTCCGAAGGCAGAGGCCAGAGGTTC
GAATCCTCTCAGGTGCG
>NGTT_RCS_W08005818 ABIE01000014 ALPHAPROTEOBACTERIA PHAEOBACTER_GALLAECIENSIS_2-10 5440 5369 ASN GTT 0 0      WGS_DIVISION_IN_DDBJ/EMBL/
-TCCGGCGTAGCTCAGC--GGT--AGAGCAGTTGACTGTTAATCAATTGGTCGTAGGTTC
GATCCCTACCGCCGGAG
>KTTT_RCS_W08005819 ABIE01000015 ALPHAPROTEOBACTERIA PHAEOBACTER_GALLAECIENSIS_2-10 27104 27179 LYS TTT 0 0      WGS_DIVISION_IN_DDBJ/EMB
-GGGCCGTTAGCTCAGTT-GGT--AGAGCAACTGACTTTTAATCAGTGGGTCGCAGGTTC
GAATCCTGCACGGCTCA
>RCCT_RCS_W08005820 ABIE01000015 ALPHAPROTEOBACTERIA PHAEOBACTER_GALLAECIENSIS_2-10 34660 34736 ARG CCT 0 0      WGS_DIVISION_IN_DDBJ/EMB
-GGCCCCGTGGCTCAACT-GGAT-AGAGCAGCCCCCTCCTAAGGGGCAGGTTGCAGGTTC
GAATCCTGCCGGGGTCG
>TTGT_RCS_W08005821 ABIE01000018 ALPHAPROTEOBACTERIA PHAEOBACTER_GALLAECIENSIS_2-10 27457 27385 THR TGT 0 0      WGS_DIVISION_IN_DDBJ/EMB
-GCCCCTATAGCTCAGCT-GGT--AGAGCAACTGATTTGTAATCAGTAGGTCCGCGGTTC
GAGTCCGTGTGGGGGCA
>ATGC_RCS_W08005822 ABIE01000019 ALPHAPROTEOBACTERIA PHAEOBACTER_GALLAECIENSIS_2-10 48478 48553 ALA TGC 0 0      WGS_DIVISION_IN_DDBJ/EMB
-GGGGCCTTAGCTCAGCT-GGG--AGAGCGCCTGATTTGCATTCAGGAGGTCAGGAGTTC
GATCCTCCTAGGCTCCA
>IGAT_RCS_W08005823 ABIE01000019 ALPHAPROTEOBACTERIA PHAEOBACTER_GALLAECIENSIS_2-10 48579 48655 ILE GAT 0 0      WGS_DIVISION_IN_DDBJ/EMB
-GGGTCGGTAGCTCAGGT-GGTT-AGAGCGCACGCCTGATAAGCGTGAGGTCGGAGGTTC
AAGTCCTCCTCGACCCA
>XCAT_RCS_W08005824 ABIE01000019 ALPHAPROTEOBACTERIA PHAEOBACTER_GALLAECIENSIS_2-10 52273 52349 MET CAT 0 0     TRNA-MET(INITIATOR)- WGS_
-CGCGGGATGGAGCAGCCCGGT--AGCTCGTCAGGCTCATAACCTGAAGGTCGTAGGTTC
AAATCCTACTCCCGCAA
>VGAC_RCS_W08005825 ABIE01000019 ALPHAPROTEOBACTERIA PHAEOBACTER_GALLAECIENSIS_2-10 34504 34433 VAL GAC 0 0      WGS_DIVISION_IN_DDBJ/EMB
-GGGCGATTAGCTCAGT--GGT--AGAGCACTTCGTTGACATCGAAGGGGTCACAAGTTC
GAACCTTGTATCGCCCA
>RTCT_RCS_W08005826 ABIE01000020 ALPHAPROTEOBACTERIA PHAEOBACTER_GALLAECIENSIS_2-10 45528 45455 ARG TCT 0 0      WGS_DIVISION_IN_DDBJ/EMB
-GGTCCCTTAGCTCAACT-GGAT-AGAGCAGCTGACTTCTAATCAGCAGGTTGAGGGTTC
GAGTCCTTCAGGGATCG
>ATGC_RCS_W08005827 ABIE01000021 ALPHAPROTEOBACTERIA PHAEOBACTER_GALLAECIENSIS_2-10 8620 8548 ALA TGC 0 0      WGS_DIVISION_IN_DDBJ/EMBL/
-GGGGCCTTAGCTCAGCT-GGG--AGAGCGCCTGATTTGCATTCAGGAGGTCAGGAGTTC
GATCCTCCTAGGCTCCA
>IGAT_RCS_W08005828 ABIE01000021 ALPHAPROTEOBACTERIA PHAEOBACTER_GALLAECIENSIS_2-10 8519 8446 ILE GAT 0 0      WGS_DIVISION_IN_DDBJ/EMBL/
-GGGTCGGTAGCTCAGGT-GGTT-AGAGCGCACGCCTGATAAGCGTGAGGTCGGAGGTTC
AAGTCCTCCTCGACCCA
>XCAT_RCS_W08005829 ABIE01000021 ALPHAPROTEOBACTERIA PHAEOBACTER_GALLAECIENSIS_2-10 4826 4753 MET CAT 0 0     TRNA-MET(INITIATOR)- WGS_DI
-CGCGGGATGGAGCAGCCCGGT--AGCTCGTCAGGCTCATAACCTGAAGGTCGTAGGTTC
AAATCCTACTCCCGCAA
>SGGA_RCS_W08005830 ABIF01000001 ALPHAPROTEOBACTERIA PHAEOBACTER_GALLAECIENSIS_BS107 193723 193812 SER GGA 0 0      WGS_DIVISION_IN_DDBJ/
-GGAGAGGTGGCCGAGT--GGTCGAAGGCGCACGCCTGGAAAGTGTGTAT-CCAGGGTTC
GAATCCCTGTCTCTCCG
>RCCG_RCS_W08005831 ABIF01000001 ALPHAPROTEOBACTERIA PHAEOBACTER_GALLAECIENSIS_BS107 410098 410174 ARG CCG 0 0      WGS_DIVISION_IN_DDBJ/
-GCACCTGTAGCTCAGCT-GGAT-AGAGCGCTGCCCTCCGAAGGCAGAGGCCAGAGGTTC
GAATCCTCTCAGGTGCG
>NGTT_RCS_W08005832 ABIF01000001 ALPHAPROTEOBACTERIA PHAEOBACTER_GALLAECIENSIS_BS107 481412 481486 ASN GTT 0 0      WGS_DIVISION_IN_DDBJ/
-TCCGGCGTAGCTCAGC--GGT--AGAGCAGTTGACTGTTAATCAATTGGTCGTAGGTTC
GATCCCTACCGCCGGAG
>LTAG_RCS_W08005833 ABIF01000001 ALPHAPROTEOBACTERIA PHAEOBACTER_GALLAECIENSIS_BS107 685523 685442 LEU TAG 0 0      WGS_DIVISION_IN_DDBJ/
-GCGGGTGTGGCGGAATT-GGTA-GACGCACCAGATTTAGGTTCTGGC-G-TGGGGGTTC
GAGTCCCTTCACCCGCA
>PTGG_RCS_W08005834 ABIF01000001 ALPHAPROTEOBACTERIA PHAEOBACTER_GALLAECIENSIS_BS107 498428 498355 PRO TGG 0 0      WGS_DIVISION_IN_DDBJ/
-CGGGGCGTGGCGCAGTCTGGT--AGCGCACCTGTTTTGGGTACAGGGGGTCGTGAGTTC
GAATCTCGCCGCCCCGA
>LCAA_RCS_W08005835 ABIF01000001 ALPHAPROTEOBACTERIA PHAEOBACTER_GALLAECIENSIS_BS107 442558 442476 LEU CAA 0 0      WGS_DIVISION_IN_DDBJ/
-GCCCAAGTGGCGGAAT--GGTA-GACGCAGGGGATTCAAAATCCCCC-G-TGCCGGTTC
GAGTCCGGCCTTGGGTA
>SCGA_RCS_W08005836 ABIF01000001 ALPHAPROTEOBACTERIA PHAEOBACTER_GALLAECIENSIS_BS107 355665 355579 SER CGA 0 0      WGS_DIVISION_IN_DDBJ/
-GGAGAGGTGCCGGAGT--GGTCGAACGGGGCGGTCTCGAAAACCGTTGTCCCAGGGTTC
GAATCCCTGTCTCTCCG
>GCCC_RCS_W08005837 ABIF01000001 ALPHAPROTEOBACTERIA PHAEOBACTER_GALLAECIENSIS_BS107 325958 325888 GLY CCC 0 0      WGS_DIVISION_IN_DDBJ/
-GCGGGTATGGTGAAAA--GGT--ATCACGGCAGCTTCCCAAGCTTTA-GTTACGAGTTC
GATTCTCGTTACCCGCT
>JCAT_RCS_W08005838 ABIF01000001 ALPHAPROTEOBACTERIA PHAEOBACTER_GALLAECIENSIS_BS107 115751 115679 MET CAT 0 0     TRNA-MET(ILE)_WHOSE_CA
-GGGCCTGTAGCTCAAC--GGTT-AGAGCAGAGCGCTCATAACGCTTTGGTTGCAGGTTC
GAATCCTGCCGGGCCTA
>NGTT_RCS_W08005839 ABIF01000001 ALPHAPROTEOBACTERIA PHAEOBACTER_GALLAECIENSIS_BS107 95871 95800 ASN GTT 0 0      WGS_DIVISION_IN_DDBJ/EM
-TCCGGCGTAGCTCAGC--GGT--AGAGCAGTTGACTGTTAATCAATTGGTCGTAGGTTC
GATCCCTACCGCCGGAG
>RTCT_RCS_W08005840 ABIF01000002 ALPHAPROTEOBACTERIA PHAEOBACTER_GALLAECIENSIS_BS107 13481 13557 ARG TCT 0 0      WGS_DIVISION_IN_DDBJ/EM
-GGTCCCTTAGCTCAACT-GGAT-AGAGCAGCTGACTTCTAATCAGCAGGTTGAGGGTTC
GAGTCCTTCAGGGATCG
>PCGG_RCS_W08005841 ABIF01000002 ALPHAPROTEOBACTERIA PHAEOBACTER_GALLAECIENSIS_BS107 441682 441758 PRO CGG 0 0      WGS_DIVISION_IN_DDBJ/
-CGGAGCGTAGCTCAGCCTGGT--AGAGCACTGTCTTCGGGAGGCAGGGGCCGGAGGTTC
GAATCCTCTCGCTCCGA
>AGGC_RCS_W08005842 ABIF01000002 ALPHAPROTEOBACTERIA PHAEOBACTER_GALLAECIENSIS_BS107 511929 512004 ALA GGC 0 0      WGS_DIVISION_IN_DDBJ/
-GGGGCCTTAGCTCAGCT-GGG--AGAGCGCCTGCATGGCATGCAGGAGGTCAGCGGTTC
GATCCCGCTAGGCTCCA
>TGGT_RCS_W08005843 ABIF01000002 ALPHAPROTEOBACTERIA PHAEOBACTER_GALLAECIENSIS_BS107 578680 578754 THR GGT 0 0      WGS_DIVISION_IN_DDBJ/
-GCTGCTGTAGCTCAGA--GGT--AGAGCACTCCCTTGGTAAGGGAGAGGTCGAGAGTTC
AATTCTCTCCAGCAGCA
>FGAA_RCS_W08005844 ABIF01000002 ALPHAPROTEOBACTERIA PHAEOBACTER_GALLAECIENSIS_BS107 569358 569287 PHE GAA 0 0      WGS_DIVISION_IN_DDBJ/
-GCCCGGGTAGCTCAGG--GGT--AGAGCAGTGGATTGAAAATCCTCGTGTCGGTGGTTC
GATTCCGCCCCCGGGCA
>MCAT_RCS_W08005845 ABIF01000002 ALPHAPROTEOBACTERIA PHAEOBACTER_GALLAECIENSIS_BS107 487953 487880 MET CAT 0 0     TRNA-MET(ELONGATOR)- W
-GGCGCGGTAGCTCAGTT-GGTT-AGAGCGAACGACTCATAATCGTTAGGTCGGGAGTTC
GAGTCTCCCCCACGCCA
>ATGC_RCS_W08005846 ABIF01000002 ALPHAPROTEOBACTERIA PHAEOBACTER_GALLAECIENSIS_BS107 318463 318391 ALA TGC 0 0      WGS_DIVISION_IN_DDBJ/
-GGGGCCTTAGCTCAGCT-GGG--AGAGCGCCTGATTTGCATTCAGGAGGTCAGGAGTTC
GATCCTCCTAGGCTCCA
>IGAT_RCS_W08005847 ABIF01000002 ALPHAPROTEOBACTERIA PHAEOBACTER_GALLAECIENSIS_BS107 318362 318289 ILE GAT 0 0      WGS_DIVISION_IN_DDBJ/
-GGGTCGGTAGCTCAGGT-GGTT-AGAGCGCACGCCTGATAAGCGTGAGGTCGGAGGTTC
AAGTCCTCCTCGACCCA
>XCAT_RCS_W08005848 ABIF01000002 ALPHAPROTEOBACTERIA PHAEOBACTER_GALLAECIENSIS_BS107 314667 314594 MET CAT 0 0     TRNA-MET(INITIATOR)- W
-CGCGGGATGGAGCAGCCCGGT--AGCTCGTCAGGCTCATAACCTGAAGGTCGTAGGTTC
AAATCCTACTCCCGCAA
>CGCA_RCS_W08005849 ABIF01000003 ALPHAPROTEOBACTERIA PHAEOBACTER_GALLAECIENSIS_BS107 198792 198865 CYS GCA 0 0      WGS_DIVISION_IN_DDBJ/
-GGCGAGTTGGCGGAGT--GGT--GACGCAGCGGATTGCAAATCCGTGTA-CACCGGTTC
GATTCCGGTACTCGCCT
>GTCC_RCS_W08005850 ABIF01000003 ALPHAPROTEOBACTERIA PHAEOBACTER_GALLAECIENSIS_BS107 192321 192251 GLY TCC 0 0      WGS_DIVISION_IN_DDBJ/
-GCGGGTATGGTGAAAT--GGT--ATCATAAGAGCCTTCCAAGCTTAAGG-TGCGGGTTC
GATTCCCGCTACCCGCT
>TCGT_RCS_W08005851 ABIF01000004 ALPHAPROTEOBACTERIA PHAEOBACTER_GALLAECIENSIS_BS107 188161 188236 THR CGT 0 0      WGS_DIVISION_IN_DDBJ/
-GCCGCTGTAGCTCAGAT-GGT--AGAGCACGTCATTCGTAATGATGGGGTCGGGGGTTC
GAGTCCCTTCAGCGGCA
>ATGC_RCS_W08005852 ABIF01000004 ALPHAPROTEOBACTERIA PHAEOBACTER_GALLAECIENSIS_BS107 300185 300260 ALA TGC 0 0      WGS_DIVISION_IN_DDBJ/
-GGGGCCTTAGCTCAGCT-GGG--AGAGCGCCTGATTTGCATTCAGGAGGTCAGGAGTTC
GATCCTCCTAGGCTCCA
>IGAT_RCS_W08005853 ABIF01000004 ALPHAPROTEOBACTERIA PHAEOBACTER_GALLAECIENSIS_BS107 300286 300362 ILE GAT 0 0      WGS_DIVISION_IN_DDBJ/
-GGGTCGGTAGCTCAGGT-GGTT-AGAGCGCACGCCTGATAAGCGTGAGGTCGGAGGTTC
AAGTCCTCCTCGACCCA
>XCAT_RCS_W08005854 ABIF01000004 ALPHAPROTEOBACTERIA PHAEOBACTER_GALLAECIENSIS_BS107 303982 304058 MET CAT 0 0     TRNA-MET(INITIATOR)- W
-CGCGGGATGGAGCAGCCCGGT--AGCTCGTCAGGCTCATAACCTGAAGGTCGTAGGTTC
AAATCCTACTCCCGCAA
>LCAG_RCS_W08005855 ABIF01000004 ALPHAPROTEOBACTERIA PHAEOBACTER_GALLAECIENSIS_BS107 234565 234482 LEU CAG 0 0      WGS_DIVISION_IN_DDBJ/
-GCCCAGGTGGCGGAATT-GGTA-GACGCGCTAGCTTCAGGTGCTAGT-G-TGGAGGTTC
GAGTCCTCTCCTGGGCA
>LCAG_RCS_W08005856 ABIF01000004 ALPHAPROTEOBACTERIA PHAEOBACTER_GALLAECIENSIS_BS107 234287 234204 LEU CAG 0 0      WGS_DIVISION_IN_DDBJ/
-GCCCAGGTGGCGGAATT-GGTA-GACGCGCTAGCTTCAGGTGCTAGT-G-TGGAGGTTC
GAGTCCTCTCCTGGGCA
>KTTT_RCS_W08005857 ABIF01000004 ALPHAPROTEOBACTERIA PHAEOBACTER_GALLAECIENSIS_BS107 22544 22472 LYS TTT 0 0      WGS_DIVISION_IN_DDBJ/EM
-GGGCCGTTAGCTCAGTT-GGT--AGAGCAACTGACTTTTAATCAGTGGGTCGCAGGTTC
GAATCCTGCACGGCTCA
>RCCT_RCS_W08005858 ABIF01000004 ALPHAPROTEOBACTERIA PHAEOBACTER_GALLAECIENSIS_BS107 14987 14914 ARG CCT 0 0      WGS_DIVISION_IN_DDBJ/EM
-GGCCCCGTGGCTCAACT-GGAT-AGAGCAGCCCCCTCCTAAGGGGCAGGTTGCAGGTTC
GAATCCTGCCGGGGTCG
>SGCT_RCS_W08005859 ABIF01000005 ALPHAPROTEOBACTERIA PHAEOBACTER_GALLAECIENSIS_BS107 750 839 SER GCT 0 0      WGS_DIVISION_IN_DDBJ/EMBL/G
-GGAGACGTGGCCGAGT--GGTCGAAGGCGCTCCCCTGCTAAGGGAGTAT-CGAGGGTTC
GAATCCCTTCGTCTCCG
>LGAG_RCS_W08005860 ABIF01000005 ALPHAPROTEOBACTERIA PHAEOBACTER_GALLAECIENSIS_BS107 197322 197408 LEU GAG 0 0      WGS_DIVISION_IN_DDBJ/
-GCGGTCGTGGCGGAATT-GGTA-GACGCGCAGCGTTGAGGTCGCTGTGG-TGGAAGTTC
GAGTCTTCTCGACCGCA
>TTGT_RCS_W08005861 ABIF01000005 ALPHAPROTEOBACTERIA PHAEOBACTER_GALLAECIENSIS_BS107 296241 296316 THR TGT 0 0      WGS_DIVISION_IN_DDBJ/
-GCCCCTATAGCTCAGCT-GGT--AGAGCAACTGATTTGTAATCAGTAGGTCCGCGGTTC
GAGTCCGTGTGGGGGCA
>STGA_RCS_W08005862 ABIF01000006 ALPHAPROTEOBACTERIA PHAEOBACTER_GALLAECIENSIS_BS107 15430 15519 SER TGA 0 0      WGS_DIVISION_IN_DDBJ/EM
-GGGGAGGTGGCAGAGT--GGTCGAATGCGGCGGTCTTGAAAACCGTT---CCAGGGTTC
GAATCCCTGTCTCCCCG
>HGTG_RCS_W08005863 ABIF01000006 ALPHAPROTEOBACTERIA PHAEOBACTER_GALLAECIENSIS_BS107 107285 107361 HIS GTG 0 0      WGS_DIVISION_IN_DDBJ/
-GCCGCCTTAGCTCAGTA-GGTT-AGAGCGCCTGATTGTGGATCAGGAGGTCCCCCGTTC
GAGCCGGGGAGGTGGTA
>GGCC_RCS_W08005864 ABIF01000006 ALPHAPROTEOBACTERIA PHAEOBACTER_GALLAECIENSIS_BS107 140093 140022 GLY GCC 0 0      WGS_DIVISION_IN_DDBJ/
-GCGGGCGTAGCTCAGG--GGT--AGAGCATAACCTTGCCAAGGTTAGGGTCGGGCGTTC
GAATCGCCTCGCCCGCT
>GGCC_RCS_W08005865 ABIF01000006 ALPHAPROTEOBACTERIA PHAEOBACTER_GALLAECIENSIS_BS107 137796 137725 GLY GCC 0 0      WGS_DIVISION_IN_DDBJ/
-GCGGGCGTAGCTCAGG--GGT--AGAGCATAACCTTGCCAAGGTTAGGGTCGGGCGTTC
GAATCGCCTCGCCCGCT
>GGCC_RCS_W08005866 ABIF01000006 ALPHAPROTEOBACTERIA PHAEOBACTER_GALLAECIENSIS_BS107 137507 137436 GLY GCC 0 0      WGS_DIVISION_IN_DDBJ/
-GCGGGCGTAGCTCAGG--GGT--AGAGCATAACCTTGCCAAGGTTAGGGTCGGGCGTTC
GAATCGCCTCGCCCGCT
>YGTA_RCS_W08005867 ABIF01000006 ALPHAPROTEOBACTERIA PHAEOBACTER_GALLAECIENSIS_BS107 125370 125290 TYR GTA 0 0      WGS_DIVISION_IN_DDBJ/
-GGGCGACAGGCCGCAA--GGT--GTGGCAGGGGACTGTAACTCCCTC-ACGCCTGGTTC
GATTCCAGGGTCGCCCA
>ETTC_RCS_W08005868 ABIF01000006 ALPHAPROTEOBACTERIA PHAEOBACTER_GALLAECIENSIS_BS107 70612 70541 GLU TTC 0 0      WGS_DIVISION_IN_DDBJ/EM
-GGCCCGTTCGTCTATC--GGTT-AGGACGCCAGGTTTTCAACCTGGAAA-GAGGGGTTC
GATTCCCCTACGGGCTG
>ETTC_RCS_W08005869 ABIF01000006 ALPHAPROTEOBACTERIA PHAEOBACTER_GALLAECIENSIS_BS107 70202 70131 GLU TTC 0 0      WGS_DIVISION_IN_DDBJ/EM
-GGCCCGTTCGTCTATC--GGTT-AGGACGCCAGGTTTTCAACCTGGAAA-GAGGGGTTC
GATTCCCCTACGGGCTG
>RACG_RCS_W08005870 ABIF01000008 ALPHAPROTEOBACTERIA PHAEOBACTER_GALLAECIENSIS_BS107 36081 36008 ARG ACG 0 0      WGS_DIVISION_IN_DDBJ/EM
-GGACCGATAGCTCAGCT-GGAT-AGAGTACTTGACTACGAATCAAGGGGTCGGGGGTTC
GAATCCTCCTCGGTCCG
>VGAC_RCS_W08005871 ABIF01000009 ALPHAPROTEOBACTERIA PHAEOBACTER_GALLAECIENSIS_BS107 141483 141557 VAL GAC 0 0      WGS_DIVISION_IN_DDBJ/
-GGGCGATTAGCTCAGT--GGT--AGAGCACTTCGTTGACATCGAAGGGGTCACAAGTTC
GAACCTTGTATCGCCCA
>ATGC_RCS_W08005872 ABIF01000009 ALPHAPROTEOBACTERIA PHAEOBACTER_GALLAECIENSIS_BS107 127480 127408 ALA TGC 0 0      WGS_DIVISION_IN_DDBJ/
-GGGGCCTTAGCTCAGCT-GGG--AGAGCGCCTGATTTGCATTCAGGAGGTCAGGAGTTC
GATCCTCCTAGGCTCCA
>IGAT_RCS_W08005873 ABIF01000009 ALPHAPROTEOBACTERIA PHAEOBACTER_GALLAECIENSIS_BS107 127379 127306 ILE GAT 0 0      WGS_DIVISION_IN_DDBJ/
-GGGTCGGTAGCTCAGGT-GGTT-AGAGCGCACGCCTGATAAGCGTGAGGTCGGAGGTTC
AAGTCCTCCTCGACCCA
>XCAT_RCS_W08005874 ABIF01000009 ALPHAPROTEOBACTERIA PHAEOBACTER_GALLAECIENSIS_BS107 123683 123610 MET CAT 0 0     TRNA-MET(INITIATOR)- W
-CGCGGGATGGAGCAGCCCGGT--AGCTCGTCAGGCTCATAACCTGAAGGTCGTAGGTTC
AAATCCTACTCCCGCAA
>WCCA_RCS_W08005875 ABIF01000010 ALPHAPROTEOBACTERIA PHAEOBACTER_GALLAECIENSIS_BS107 12484 12559 TRP CCA 0 0      WGS_DIVISION_IN_DDBJ/EM
-AGGGGTATAGCTCAGTT-GGT--AGAGCGACGGTCTCCAAAACCGTAGGTCTCGGGTTC
GAACCCTGATGCCCCTG
>RACG_RCS_W08005876 ABIF01000010 ALPHAPROTEOBACTERIA PHAEOBACTER_GALLAECIENSIS_BS107 87216 87292 ARG ACG 0 0      WGS_DIVISION_IN_DDBJ/EM
-GGACCGATAGCTCAGCT-GGAT-AGAGTACTTGACTACGAATCAAGGGGTCGGGGGTTC
GAATCCTCCTCGGTCCG
>QTTG_RCS_W08005877 ABIF01000010 ALPHAPROTEOBACTERIA PHAEOBACTER_GALLAECIENSIS_BS107 140216 140290 GLN TTG 0 0      WGS_DIVISION_IN_DDBJ/
-TGGGGTGTGGCCAAGT--GGT--AAGGCAACAGTTTTTGGTACTGAAGATCGTAGGTTC
GAATCCTACCACCCCAG
>LTAA_RCS_W08005878 ABIF01000011 ALPHAPROTEOBACTERIA PHAEOBACTER_GALLAECIENSIS_BS107 99876 99961 LEU TAA 0 0      WGS_DIVISION_IN_DDBJ/EM
-GCGGACGTGGTGGAAT--GGTA-GACACCGGAGACTTAAAATCTCCT-G-TGCGGGTTC
GAGTCCCGCCGTCCGCA
>PGGG_RCS_W08005879 ABIF01000011 ALPHAPROTEOBACTERIA PHAEOBACTER_GALLAECIENSIS_BS107 37483 37410 PRO GGG 0 0      WGS_DIVISION_IN_DDBJ/EM
-CGGGCTATAGCGCAGCCTGGT--AGCGCGTCCGTCTGGGGGACGGAAGGTCGCAGGTTC
GAGTCCTGCTAGCCCGA
>VCAC_RCS_W08005880 ABIF01000012 ALPHAPROTEOBACTERIA PHAEOBACTER_GALLAECIENSIS_BS107 74511 74440 VAL CAC 0 0      WGS_DIVISION_IN_DDBJ/EM
-GGGTGATTAGCTCAGT--GGT--AGAGCGCTTCGTTCACATCGAAGATGTCAGGAGTTC
AAATCTCTTATCACCCA
>VTAC_RCS_W08005881 ABIF01000012 ALPHAPROTEOBACTERIA PHAEOBACTER_GALLAECIENSIS_BS107 70583 70511 VAL TAC 0 0      WGS_DIVISION_IN_DDBJ/EM
-GGGTCGTTAGCTCAGTT-GGT--AGAGCGCTTCGTTTACACCGAAGATGTCGGGAGTTC
GAGCCTCTCACGACCCA
>DGTC_RCS_W08005882 ABIF01000012 ALPHAPROTEOBACTERIA PHAEOBACTER_GALLAECIENSIS_BS107 69562 69489 ASP GTC 0 0      WGS_DIVISION_IN_DDBJ/EM
-GCGGTTGTAGCTCAGTT-GGTT-AGAGTACCGGCCTGTCACGCCGGGGGTCGCGGGTTC
GAGCCCCGTCAACCGCG
>DGTC_RCS_W08005883 ABIF01000012 ALPHAPROTEOBACTERIA PHAEOBACTER_GALLAECIENSIS_BS107 69435 69362 ASP GTC 0 0      WGS_DIVISION_IN_DDBJ/EM
-GCGGTTGTAGCTCAGTT-GGTT-AGAGTACCGGCCTGTCACGCCGGGGGTCGCGGGTTC
GAGCCCCGTCAACCGCG
>DGTC_RCS_W08005884 ABIF01000012 ALPHAPROTEOBACTERIA PHAEOBACTER_GALLAECIENSIS_BS107 69271 69198 ASP GTC 0 0      WGS_DIVISION_IN_DDBJ/EM
-GCGGTTGTAGCTCAGTT-GGTT-AGAGTACCGGCCTGTCACGCCGGGGGTCGCGGGTTC
GAGCCCCGTCAACCGCG
>ATGC_RCS_W08005885 ABIF01000020 ALPHAPROTEOBACTERIA PHAEOBACTER_GALLAECIENSIS_BS107 3890 3818 ALA TGC 0 0      WGS_DIVISION_IN_DDBJ/EMBL
-GGGGCCTTAGCTCAGCT-GGG--AGAGCGCCTGATTTGCATTCAGGAGGTCAGGAGTTC
GATCCTCCTAGGCTCCA
>IGAT_RCS_W08005886 ABIF01000020 ALPHAPROTEOBACTERIA PHAEOBACTER_GALLAECIENSIS_BS107 3789 3716 ILE GAT 0 0      WGS_DIVISION_IN_DDBJ/EMBL
-GGGTCGGTAGCTCAGGT-GGTT-AGAGCGCACGCCTGATAAGCGTGAGGTCGGAGGTTC
AAGTCCTCCTCGACCCA
>XCAT_RCS_W08005887 ABIF01000020 ALPHAPROTEOBACTERIA PHAEOBACTER_GALLAECIENSIS_BS107 92 19 MET CAT 0 0     TRNA-MET(INITIATOR)- WGS_DIVIS
-CGCGGGATGGAGCAGCCCGGT--AGCTCGTCAGGCTCATAACCTGAAGGTCGTAGGTTC
AAATCCTACTCCCGCAA
>ATGC_RCS_W08005888 ABIF01000021 ALPHAPROTEOBACTERIA PHAEOBACTER_GALLAECIENSIS_BS107 7616 7544 ALA TGC 0 0      WGS_DIVISION_IN_DDBJ/EMBL
-GGGGCCTTAGCTCAGCT-GGG--AGAGCGCCTGATTTGCATTCAGGAGGTCAGGAGTTC
GATCCTCCTAGGCTCCA
>IGAT_RCS_W08005889 ABIF01000021 ALPHAPROTEOBACTERIA PHAEOBACTER_GALLAECIENSIS_BS107 7515 7442 ILE GAT 0 0      WGS_DIVISION_IN_DDBJ/EMBL
-GGGTCGGTAGCTCAGGT-GGTT-AGAGCGCACGCCTGATAAGCGTGAGGTCGGAGGTTC
AAGTCCTCCTCGACCCA
>XCAT_RCS_W08005890 ABIF01000021 ALPHAPROTEOBACTERIA PHAEOBACTER_GALLAECIENSIS_BS107 3819 3746 MET CAT 0 0     TRNA-MET(INITIATOR)- WGS_D
-CGCGGGATGGAGCAGCCCGGT--AGCTCGTCAGGCTCATAACCTGAAGGTCGTAGGTTC
AAATCCTACTCCCGCAA
>VTAC_RCS_W08005891 ABIG01000001 ALPHAPROTEOBACTERIA ROSEOBACTER_LITORALIS_OCH_149 246099 246174 VAL TAC 0 0      WGS_DIVISION_IN_DDBJ/EM
-GGGTCGTTAGCTCAGTT-GGT--AGAGCGCTTCGTTTACACCGAAGATGTCGGGAGTTC
GAGCCTCTCACGACCCA
>DGTC_RCS_W08005892 ABIG01000001 ALPHAPROTEOBACTERIA ROSEOBACTER_LITORALIS_OCH_149 248000 248076 ASP GTC 0 0      WGS_DIVISION_IN_DDBJ/EM
-GCGGTTGTAGCTCAGTT-GGTT-AGAGTACCGGCCTGTCACGCCGGGGGTCGCGGGTTC
GAGCCCCGTCAACCGCG
>LCAA_RCS_W08005893 ABIG01000001 ALPHAPROTEOBACTERIA ROSEOBACTER_LITORALIS_OCH_149 292257 292342 LEU CAA 0 0      WGS_DIVISION_IN_DDBJ/EM
-GCCCAAGTGGCGGAAT--GGTA-GACGCAGGGGATTCAAAATCCCCCGTGTGCCGGTTC
GAGTCCGGCCTTGGGTA
>RCCG_RCS_W08005894 ABIG01000001 ALPHAPROTEOBACTERIA ROSEOBACTER_LITORALIS_OCH_149 501594 501670 ARG CCG 0 0      WGS_DIVISION_IN_DDBJ/EM
-GGTCCCATAGCTCAGCT-GGAT-AGAGTGCACGCCTCCGAAGCGTGAGGTCGCAGGTTC
GAATCCTGCTGGGACCG
>ETTC_RCS_W08005895 ABIG01000001 ALPHAPROTEOBACTERIA ROSEOBACTER_LITORALIS_OCH_149 654522 654596 GLU TTC 0 0      WGS_DIVISION_IN_DDBJ/EM
-GGCCCGTTCGTCTATC--GGTT-AGGACGCCAGGTTTTCAACCTGGAAA-GAGGGGTTC
GATTCCCCTACGGGCTA
>LTAG_RCS_W08005896 ABIG01000001 ALPHAPROTEOBACTERIA ROSEOBACTER_LITORALIS_OCH_149 619350 619270 LEU TAG 0 0      WGS_DIVISION_IN_DDBJ/EM
-GCGGGTGTGGCGGAATT-GGTA-GACGCACCAGATTTAGGTTCTGGCGG-TGGGGGTTC
GAGTCCCTTCACCCGCA
>SCGA_RCS_W08005897 ABIG01000001 ALPHAPROTEOBACTERIA ROSEOBACTER_LITORALIS_OCH_149 536768 536682 SER CGA 0 0      WGS_DIVISION_IN_DDBJ/EM
-GGAGAGGTGCCGGAGT--GGTCGAACGGGGCGGTCTCGAAAACCGTT---CCAGGGTTC
GAATCCCTGTCTCTCCG
>GCCC_RCS_W08005898 ABIG01000001 ALPHAPROTEOBACTERIA ROSEOBACTER_LITORALIS_OCH_149 474227 474157 GLY CCC 0 0      WGS_DIVISION_IN_DDBJ/EM
-GCGGGTATGGTGAAAA--GGT--ATCACGGCAGCTTCCCAAGCTTTA-GTTACGAGTTC
GATTCTCGTTACCCGCT
>GGCC_RCS_W08005899 ABIG01000002 ALPHAPROTEOBACTERIA ROSEOBACTER_LITORALIS_OCH_149 190191 190265 GLY GCC 0 0      WGS_DIVISION_IN_DDBJ/EM
-GCGGGCGTAGCTCAGG--GGT--AGAGCATAACCTTGCCAAGGTTAGGGTCGGGCGTTC
GAATCGCCTCGCCCGCT
>YGTA_RCS_W08005900 ABIG01000002 ALPHAPROTEOBACTERIA ROSEOBACTER_LITORALIS_OCH_149 221004 221087 TYR GTA 0 0      WGS_DIVISION_IN_DDBJ/EM
-GGGCGACAGGCCGCAA--GGT--GTGGCAGGGGACTGTAACTCCCTC-ACGCCTGGTTC
GATTCCAGGGTCGCCCA
>QTTG_RCS_W08005901 ABIG01000002 ALPHAPROTEOBACTERIA ROSEOBACTER_LITORALIS_OCH_149 386049 386123 GLN TTG 0 0      WGS_DIVISION_IN_DDBJ/EM
-TGGGATGTAGCCAAGT--GGT--AAGGCAACTGTTTTTGGTACAGTGTACCGTAGGTTC
GAATCCTACCATCCCAG
>CGCA_RCS_W08005902 ABIG01000002 ALPHAPROTEOBACTERIA ROSEOBACTER_LITORALIS_OCH_149 471103 471176 CYS GCA 0 0      WGS_DIVISION_IN_DDBJ/EM
-GGCGAGTTGGCGGAGT--GGT--TACGCAGCGGATTGCAAATCCGTGTA-CAGGAGTTC
GATTCTCCTACTCGCCT
>FGAA_RCS_W08005903 ABIG01000002 ALPHAPROTEOBACTERIA ROSEOBACTER_LITORALIS_OCH_149 470754 470683 PHE GAA 0 0      WGS_DIVISION_IN_DDBJ/EM
-GCCCGGGTAGCTCAGG--GGT--AGAGCAGTGGATTGAAAATCCTCGTGTCGGTGGTTC
GATTCCGCCCCCGGGCA
>STGA_RCS_W08005904 ABIG01000002 ALPHAPROTEOBACTERIA ROSEOBACTER_LITORALIS_OCH_149 252862 252776 SER TGA 0 0      WGS_DIVISION_IN_DDBJ/EM
-GGAGGAGTGGCAGAGT--GGTCGAATGCACCGGTCTTGAAAACCGGC---CGTGGGTTC
GAATCCCACCTCCTCCG
>PTGG_RCS_W08005905 ABIG01000002 ALPHAPROTEOBACTERIA ROSEOBACTER_LITORALIS_OCH_149 4878 4805 PRO TGG 0 0      WGS_DIVISION_IN_DDBJ/EMBL/G
-CGGAGCGTGGCGCAGCCTGGT--AGCGCACCTGTTTTGGGTACAGGGGGTCGGAGGTTC
GAATCCTCTCGCTCCGA
>RCCT_RCS_W08005906 ABIG01000003 ALPHAPROTEOBACTERIA ROSEOBACTER_LITORALIS_OCH_149 2470 2546 ARG CCT 0 0      WGS_DIVISION_IN_DDBJ/EMBL/G
-GGCCCCGTAGCTCAGCT-GGAT-AGAGCACCAGATTCCTAATCTGGGGGCCGCAGGTTC
AATTCCTGCCGGGGTCA
>WCCA_RCS_W08005907 ABIG01000003 ALPHAPROTEOBACTERIA ROSEOBACTER_LITORALIS_OCH_149 432602 432677 TRP CCA 0 0      WGS_DIVISION_IN_DDBJ/EM
-AGGGGTTTAGCTCAGTT-GGT--AGAGCATCGGTCTCCAAAACCGAGGGTCGTGGGTTC
GAGTCCCTCAGCCCCTG
>TGGT_RCS_W08005908 ABIG01000003 ALPHAPROTEOBACTERIA ROSEOBACTER_LITORALIS_OCH_149 238839 238768 THR GGT 0 0      WGS_DIVISION_IN_DDBJ/EM
-GCTGCAGTAGCTCAGT--GGT--AGAGCGCGTCATTGGTAATGACGAGGTCGGGAGTTC
AATCCTCCCCTGCAGCA
>AGGC_RCS_W08005909 ABIG01000003 ALPHAPROTEOBACTERIA ROSEOBACTER_LITORALIS_OCH_149 171418 171346 ALA GGC 0 0      WGS_DIVISION_IN_DDBJ/EM
-GGGGCCTTAGCTCAGCT-GGG--AGAGCGCCTGCATGGCATGCAGGAGGTCAGCGGTTC
GATCCCGCTAGGCTCCA
>LGAG_RCS_W08005910 ABIG01000005 ALPHAPROTEOBACTERIA ROSEOBACTER_LITORALIS_OCH_149 66469 66554 LEU GAG 0 0      WGS_DIVISION_IN_DDBJ/EMBL
-GCGGATGTGGCGGAAT--GGTA-GACGCGCAGCGTTGAGGTCGCTGTGG-TGGAAGTTC
GAGTCTTCTCATCCGCA
>GTCC_RCS_W08005911 ABIG01000005 ALPHAPROTEOBACTERIA ROSEOBACTER_LITORALIS_OCH_149 108703 108776 GLY TCC 0 0      WGS_DIVISION_IN_DDBJ/EM
-GCGGGCGTTGTGTAGT--GGT--AAGACCTTAGCCTTCCAAGCTAATGA-CGCGGGTTC
GATTCCCGCCGCCCGCT
>TTGT_RCS_W08005912 ABIG01000005 ALPHAPROTEOBACTERIA ROSEOBACTER_LITORALIS_OCH_149 361579 361654 THR TGT 0 0      WGS_DIVISION_IN_DDBJ/EM
-GCCCCTATAGCTCAGCT-GGT--AGAGCAATTGATTTGTAATCAATAGGTCCGCGGTTC
GAGTCCGTGTGGGGGCA
>JCAT_RCS_W08005913 ABIG01000006 ALPHAPROTEOBACTERIA ROSEOBACTER_LITORALIS_OCH_149 250486 250413 MET CAT 0 0     TRNA-MET(ILE)_WHOSE_CAU_
-GGCGTTATAGCTCAGTT-GGTT-AGAGCGAACGACTCATAATCGTTAGGTCCCTGGTTC
AAGTCCAGGTAACGCCA
>RACG_RCS_W08005914 ABIG01000006 ALPHAPROTEOBACTERIA ROSEOBACTER_LITORALIS_OCH_149 103117 103044 ARG ACG 0 0      WGS_DIVISION_IN_DDBJ/EM
-GGACCGATAGCTCAGCT-GGAT-AGAGTACTTGACTACGAATCAAGGGGTCGGGGGTTC
GAATCCTCCTCGGTCCG
>HGTG_RCS_W08005915 ABIG01000007 ALPHAPROTEOBACTERIA ROSEOBACTER_LITORALIS_OCH_149 4052 3979 HIS GTG 0 0      WGS_DIVISION_IN_DDBJ/EMBL/G
-GCCGCCTTAGCTCAGTT-GGTT-AGAGCGCCTGATTGTGGATCAGGAGGTCCCCCGTTC
AAGCCGGGGAGGTGGTA
>LCAG_RCS_W08005916 ABIG01000008 ALPHAPROTEOBACTERIA ROSEOBACTER_LITORALIS_OCH_149 101316 101401 LEU CAG 0 0      WGS_DIVISION_IN_DDBJ/EM
-GCCCAGGTGGCGGAAT--GGTA-GACGCGCTAGCTTCAGGTGCTAGT-G-TGGAGGTTC
GAGTCCTCTCCTGGGCA
>KTTT_RCS_W08005917 ABIG01000008 ALPHAPROTEOBACTERIA ROSEOBACTER_LITORALIS_OCH_149 174367 174295 LYS TTT 0 0      WGS_DIVISION_IN_DDBJ/EM
-GGGCCGTTAGCTCAGTT-GGT--AGAGCAACTGACTTTTAATCAGTGGGTCGCAGGTTC
GAACCCTGCACGGCTCA
>JCAT_RCS_W08005918 ABIG01000012 ALPHAPROTEOBACTERIA ROSEOBACTER_LITORALIS_OCH_149 68588 68664 MET CAT 0 0     TRNA-MET(ILE)_WHOSE_CAU_AN
-GGGCCTGTAGCTCAACT-GGTT-AGAGCAGAGCGCTCATAACGCTTTGGTTGCGGGTTC
AAGTCCTGCCGGGCCTA
>NGTT_RCS_W08005919 ABIG01000012 ALPHAPROTEOBACTERIA ROSEOBACTER_LITORALIS_OCH_149 72703 72777 ASN GTT 0 0      WGS_DIVISION_IN_DDBJ/EMBL
-TCCGGCGTAGCTCAGC--GGT--AGAGCAGTTGACTGTTAATCAATTGGTCGTAGGTTC
GATCCCTACCGCCGGAG
>SGCT_RCS_W08005920 ABIG01000012 ALPHAPROTEOBACTERIA ROSEOBACTER_LITORALIS_OCH_149 97335 97424 SER GCT 0 0      WGS_DIVISION_IN_DDBJ/EMBL
-GGAGACGTGGCCGAGT--GGTCGAAGGCGCTCCCCTGCTAAGGGAGTAT-CGAGGGTTC
GAATCCCTTCGTCTCCG
>SGGA_RCS_W08005921 ABIG01000012 ALPHAPROTEOBACTERIA ROSEOBACTER_LITORALIS_OCH_149 25935 25849 SER GGA 0 0      WGS_DIVISION_IN_DDBJ/EMBL
-GGAGCGGTGGCCGAGT--GGTCGAAGGCGCACGCCTGGAAAGTGTGTAT-CCAGGGTTC
GAATCCCTGTCGCTCCG
>RTCT_RCS_W08005922 ABIG01000013 ALPHAPROTEOBACTERIA ROSEOBACTER_LITORALIS_OCH_149 7419 7345 ARG TCT 0 0      WGS_DIVISION_IN_DDBJ/EMBL/G
-GGGCCGTTAGCTCAGCT-GGATTAGAGCAGGGAACTTCTAATTCTCAGGTCGGGGGTTC
GAGTCCTCCACGGCTCG
>LTAA_RCS_W08005923 ABIG01000014 ALPHAPROTEOBACTERIA ROSEOBACTER_LITORALIS_OCH_149 20034 19952 LEU TAA 0 0      WGS_DIVISION_IN_DDBJ/EMBL
-GCGGGCGTGATGGAAT--GGTA-GACATATCAGACTTAAAATCTGAA-G-TGTGGGTTC
GAGTCCCACCGCCCGCA
>XCAT_RCS_W08005924 ABIG01000016 ALPHAPROTEOBACTERIA ROSEOBACTER_LITORALIS_OCH_149 16418 16494 MET CAT 0 0     TRNA-MET(INITIATOR)- WGS_D
-CGCGGGATGGAGCAGCCCGGT--AGCTCGTCAGGCTCATAACCTGAAGGTCGTAGGTTC
AAATCCTACTCCCGCAA
>PGGG_RCS_W08005925 ABIG01000019 ALPHAPROTEOBACTERIA ROSEOBACTER_LITORALIS_OCH_149 52960 53036 PRO GGG 0 0      WGS_DIVISION_IN_DDBJ/EMBL
-CGGGCTATGGCGCAGCCTGGT--AGCGCGTCCGTCTGGGGGACGGAAGGTCGCAGGTTC
GAGTCCTGCTAGCCCGA
>VGAC_RCS_W08005926 ABIG01000020 ALPHAPROTEOBACTERIA ROSEOBACTER_LITORALIS_OCH_149 63235 63309 VAL GAC 0 0      WGS_DIVISION_IN_DDBJ/EMBL
-GGGTGATTAGCTCAGC--GGT--AGAGCACTTCGTTGACATCGAAGGGGTCACTGGTTC
GATCCCAGTATCGCCCA
>IGAT_RCS_W08005927 ABIG01000020 ALPHAPROTEOBACTERIA ROSEOBACTER_LITORALIS_OCH_149 51059 50986 ILE GAT 0 0      WGS_DIVISION_IN_DDBJ/EMBL
-GGGTCGGTAGCTCAGGT-GGTT-AGAGCGCACGCCTGATAAGCGTGAGGTCGGAGGTTC
AAGTCCTCCTCGACCCA
>ATGC_RCS_W08005928 ABIG01000020 ALPHAPROTEOBACTERIA ROSEOBACTER_LITORALIS_OCH_149 50964 50892 ALA TGC 0 0      WGS_DIVISION_IN_DDBJ/EMBL
-GGGGCCTTAGCTCAGAT-GGG--AGAGCGCCTGATTTGCATTCAGGAGGTCAGCGGTTC
GATCCCGCTAGGCTCCA
>QTTG_RCS_W08011103 ABSH01000005 ALPHAPROTEOBACTERIA OCTADECABACTER_ANTARCTICUS_307 76673 76602 GLN TTG 0 0      WGS_DIVISION_IN_DDBJ/EMB
-TGGGGTGTAGCCAAGT--GGT--AAGGCAACGCTTTTTGGTAGCGTGTACCGTAGGTTC
GAATCCTACCACCCCAG
>GGCC_RCS_W08011104 ABSH01000008 ALPHAPROTEOBACTERIA OCTADECABACTER_ANTARCTICUS_307 101429 101358 GLY GCC 0 0      WGS_DIVISION_IN_DDBJ/E
-GCGGGCGTAGCTCAGG--GGT--AGAGCATAACCTTGCCAAGGTTAGGGTCGAGAGTTC
GAATCTCTTCGCCCGCT
>ETTC_RCS_W08011105 ABSH01000008 ALPHAPROTEOBACTERIA OCTADECABACTER_ANTARCTICUS_307 43098 43027 GLU TTC 0 0      WGS_DIVISION_IN_DDBJ/EMB
-GGTCCCTTCGTCTATC--GGTT-AGGACGCCAGGTTTTCAACCTGGAAA-GAGGGGTTC
GATTCCCCTAGGGACTG
>TTGT_RCS_W08011106 ABSH01000010 ALPHAPROTEOBACTERIA OCTADECABACTER_ANTARCTICUS_307 78541 78616 THR TGT 0 0      WGS_DIVISION_IN_DDBJ/EMB
-GCCCCTATAGCTCAGCT-GGT--AGAGCAACTGATTTGTAATCAGTAGGTCCGCGGTTC
GAGTCCGTGTGGGGGCA
>HGTG_RCS_W08011107 ABSH01000013 ALPHAPROTEOBACTERIA OCTADECABACTER_ANTARCTICUS_307 135095 135171 HIS GTG 0 0      WGS_DIVISION_IN_DDBJ/E
-GCCGCCTTAGCTCAGTT-GGTT-AGAGCGCTGGTTTGTGGAACCAGAGGTCCCCCGTTC
AAGCCGGGGAGGCGGTA
>LGAG_RCS_W08011108 ABSH01000013 ALPHAPROTEOBACTERIA OCTADECABACTER_ANTARCTICUS_307 345825 345911 LEU GAG 0 0      WGS_DIVISION_IN_DDBJ/E
-GCGGTCGTGGCGGAATT-GGTA-GACGCGCAGCGTTGAGGTCGCTGT-G-TGGGGGTTC
GAGTCCCCCCGACCGCA
>YGTA_RCS_W08011109 ABSH01000013 ALPHAPROTEOBACTERIA OCTADECABACTER_ANTARCTICUS_307 53107 53027 TYR GTA 0 0      WGS_DIVISION_IN_DDBJ/EMB
-GGGCGTCAGGCCGCAA--GGT--GTGGCAGGAGACTGTAACTCTCTC-ACGCCTGGTTC
GATTCCAGGGTCGCCCA
>GTCC_RCS_W08011110 ABSH01000022 ALPHAPROTEOBACTERIA OCTADECABACTER_ANTARCTICUS_307 64037 64111 GLY TCC 0 0      WGS_DIVISION_IN_DDBJ/EMB
-GCGGGCGTTGTGTAAT--GGTT-AAGACCCCAGTTTTCCAAACTGGAGA-TGCGGGTTC
GATTCCCGCCGCCCGCT
>PTGG_RCS_W08011111 ABSH01000024 ALPHAPROTEOBACTERIA OCTADECABACTER_ANTARCTICUS_307 65674 65750 PRO TGG 0 0      WGS_DIVISION_IN_DDBJ/EMB
-CGGGGCGTGGCGCAGCCTGGT--AGCGCATCTGTTTTGGGAACAGAGGGTCGAAGGTTC
GAATCCTTTCGCCCCGA
>LCAA_RCS_W08011112 ABSH01000024 ALPHAPROTEOBACTERIA OCTADECABACTER_ANTARCTICUS_307 258668 258753 LEU CAA 0 0      WGS_DIVISION_IN_DDBJ/E
-GCCGGTGTGGCGGAAT--GGTA-GACGCAGGGGATTCAAAATCCCCC-G-TGCCGGTTC
GAGTCCGGCCACCGGTA
>NGTT_RCS_W08011113 ABSH01000024 ALPHAPROTEOBACTERIA OCTADECABACTER_ANTARCTICUS_307 408400 408474 ASN GTT 0 0      WGS_DIVISION_IN_DDBJ/E
-TCCGGCGTAGCTCAGC--GGT--AGAGCAGTTGACTGTTAATCAATTTGTCGTAGGTTC
GATCCCTACCGCCGGAG
>GCCC_RCS_W08011114 ABSH01000024 ALPHAPROTEOBACTERIA OCTADECABACTER_ANTARCTICUS_307 156837 156767 GLY CCC 0 0      WGS_DIVISION_IN_DDBJ/E
-GCGGGTATGGTGAAAA--GGT--ATCACGAAAGCTTCCCAAGCTTCA-GTTACGAGTTC
GATTCTCGTTACCCGCT
>SCGA_RCS_W08011115 ABSH01000025 ALPHAPROTEOBACTERIA OCTADECABACTER_ANTARCTICUS_307 17120 17207 SER CGA 0 0      WGS_DIVISION_IN_DDBJ/EMB
-GGAGAGGTGGCGGAGT--GGTCGAACGTGGCGGTCTCGAAAACCGTTGC-CCAGGGTTC
GAATCCCTGTCTCTCCG
>PGGG_RCS_W08011116 ABSH01000025 ALPHAPROTEOBACTERIA OCTADECABACTER_ANTARCTICUS_307 123948 124024 PRO GGG 0 0      WGS_DIVISION_IN_DDBJ/E
-CGGGCCATGGCGCAGTCTGGT--AGCGCGTCCGTCTGGGGGACGGAAGGTCGCAGGTTC
GAGTCCTGCTGGCCCGA
>TGGT_RCS_W08011117 ABSH01000026 ALPHAPROTEOBACTERIA OCTADECABACTER_ANTARCTICUS_307 77686 77760 THR GGT 0 0      WGS_DIVISION_IN_DDBJ/EMB
-GCTGCTGTAGCTCACT--GGC--AGAGCACTCCCTTGGTAAGGGAGAGGTCGAGAGTTC
GATTCTCTCCAGCAGCA
>DGTC_RCS_W08011118 ABSH01000026 ALPHAPROTEOBACTERIA OCTADECABACTER_ANTARCTICUS_307 54126 54053 ASP GTC 0 0      WGS_DIVISION_IN_DDBJ/EMB
-GCGGTTGTAGCTCAGTT-GGTT-AGAGTACCGGCCTGTCACGCCGGGGGTCGCGGGTTC
GAGTCCCGTCAACCGCG
>DGTC_RCS_W08011119 ABSH01000026 ALPHAPROTEOBACTERIA OCTADECABACTER_ANTARCTICUS_307 53989 53916 ASP GTC 0 0      WGS_DIVISION_IN_DDBJ/EMB
-GCGGTTGTAGCTCAGTT-GGTT-AGAGTACCGGCCTGTCACGCCGGGGGTCGCGGGTTC
GAGTCCCGTCAACCGCG
>SGGA_RCS_W08011120 ABSH01000027 ALPHAPROTEOBACTERIA OCTADECABACTER_ANTARCTICUS_307 152955 152869 SER GGA 0 0      WGS_DIVISION_IN_DDBJ/E
-GGATCGGTGGCCGAGT--GGTCGAAGGCGCACGCCTGGAAAGTGTGTAT-CCAGGGTTC
GAATCCCTGTCGATCCG
>FGAA_RCS_W08011121 ABSH01000027 ALPHAPROTEOBACTERIA OCTADECABACTER_ANTARCTICUS_307 84450 84379 PHE GAA 0 0      WGS_DIVISION_IN_DDBJ/EMB
-GCCCGGGTAGCTCAGG--GGT--AGAGCAGTGGATTGAAAATCCTCGTGTCGGTGGTTC
GATTCCGCCCCTGGGCA
>CGCA_RCS_W08011122 ABSH01000028 ALPHAPROTEOBACTERIA OCTADECABACTER_ANTARCTICUS_307 196102 196175 CYS GCA 0 0      WGS_DIVISION_IN_DDBJ/E
-GGCGAGTTGGCGGAGT--GGT--TACGCAGCGGATTGCAAATCCGTGTA-CAGGAGTTC
GATTCTCCTACTCGCCT
>LTAG_RCS_W08011123 ABSH01000028 ALPHAPROTEOBACTERIA OCTADECABACTER_ANTARCTICUS_307 203523 203442 LEU TAG 0 0      WGS_DIVISION_IN_DDBJ/E
-GCGGGTGTGGCGGAATT-GGTA-GACGCACTTGGTTTAGGTCCAAGC-G-TGGGGGTTC
GAGTCCCTTCACCCGCA
>LTAA_RCS_W08011124 ABSH01000028 ALPHAPROTEOBACTERIA OCTADECABACTER_ANTARCTICUS_307 156617 156535 LEU TAA 0 0      WGS_DIVISION_IN_DDBJ/E
-GCGGGCGTGATGGAAT--GGTA-GACATACCAGACTTAAAATCTGTT-G-TGTGGGTTC
GAATCCCACCGCCCGCA
>VTAC_RCS_W08011125 ABSH01000028 ALPHAPROTEOBACTERIA OCTADECABACTER_ANTARCTICUS_307 48803 48731 VAL TAC 0 0      WGS_DIVISION_IN_DDBJ/EMB
-GGGTCGTTAGCTCAGTT-GGT--AGAGCGCTTCGTTTACACCGAAGATGTCGGGAGTTC
GAGCCTCTCACGACCCA
>STGA_RCS_W08011126 ABSH01000029 ALPHAPROTEOBACTERIA OCTADECABACTER_ANTARCTICUS_307 69416 69330 SER TGA 0 0      WGS_DIVISION_IN_DDBJ/EMB
-GGAGGCTTGGCAGAGT--GGTCGAATGCACCGGTCTTGAAAACCGAC---CCAGGGTTC
GAATCCCTGAGCCTCCG
>JCAT_RCS_W08011127 ABSH01000030 ALPHAPROTEOBACTERIA OCTADECABACTER_ANTARCTICUS_307 55607 55683 MET CAT 0 0     TRNA-MET(ILE)_WHOSE_CAU_A
-GGGCCTGTAGCTCAACT-GGTT-AGAGCAGAGCGCTCATAACGCTTTGGTTGCGGGTTC
AAGTCCTGCCAGGCCTA
>RCCG_RCS_W08011128 ABSH01000030 ALPHAPROTEOBACTERIA OCTADECABACTER_ANTARCTICUS_307 2498 2425 ARG CCG 0 0      WGS_DIVISION_IN_DDBJ/EMBL/
-GGACCATTAGCTCAGCT-GGAT-AGAGCGCTGCCCTCCGAAGGCAGAGGTCGCAGGTTC
GAATCCCGCATGGTTCA
>RTCT_RCS_W08011129 ABSH01000031 ALPHAPROTEOBACTERIA OCTADECABACTER_ANTARCTICUS_307 119564 119491 ARG TCT 0 0      WGS_DIVISION_IN_DDBJ/E
-GGTCCCGTAGCTCAACT-GGAT-AGAGCACCTCACTTCTAATGAGGATGTTGAAGGTTC
GAGTCCTTCCGGGATCA
>SGCT_RCS_W08011130 ABSH01000031 ALPHAPROTEOBACTERIA OCTADECABACTER_ANTARCTICUS_307 57977 57891 SER GCT 0 0      WGS_DIVISION_IN_DDBJ/EMB
-GGAGACGTGGCCGAGT--GGTCGAAGGCGCTCCCCTGCTAAGGGAGT-TTCGAGGGTTC
GAATCCCTTCGTCTCTG
>AGGC_RCS_W08011131 ABSH01000038 ALPHAPROTEOBACTERIA OCTADECABACTER_ANTARCTICUS_307 10441 10516 ALA GGC 0 0      WGS_DIVISION_IN_DDBJ/EMB
-GGGGCATTAGCTCAGCT-GGG--AGAGCGCCTGCATGGCATGCAGGAGGTCAGCGGTTC
GATCCCGCTATGCTCCA
>LCAG_RCS_W08011132 ABSH01000039 ALPHAPROTEOBACTERIA OCTADECABACTER_ANTARCTICUS_307 242620 242537 LEU CAG 0 0      WGS_DIVISION_IN_DDBJ/E
-GCCCAGATGGCGGAATT-GGTA-GACGCGCCAGCTTCAGGTGCTGGT-G-TGGAGGTTC
GAGTCCTCTTCTGGGCA
>RACG_RCS_W08011133 ABSH01000039 ALPHAPROTEOBACTERIA OCTADECABACTER_ANTARCTICUS_307 62601 62528 ARG ACG 0 0      WGS_DIVISION_IN_DDBJ/EMB
-GCACCCGTAGCTCAGCT-GGAT-AGAGTACCTGACTACGAATCAGGGGGTCAGAGGTTC
GAATCCTCTCGGGTGCA
>VGAC_RCS_W08011134 ABSH01000040 ALPHAPROTEOBACTERIA OCTADECABACTER_ANTARCTICUS_307 28784 28858 VAL GAC 0 0      WGS_DIVISION_IN_DDBJ/EMB
-GGATGATTAGCTCAGC--GGT--AGAGCACTTCGTTGACATCGAAGGGGTCACTGGTTC
GATCCCAGTATCGTCCA
>ATGC_RCS_W08011135 ABSH01000042 ALPHAPROTEOBACTERIA OCTADECABACTER_ANTARCTICUS_307 153152 153227 ALA TGC 0 0      WGS_DIVISION_IN_DDBJ/E
-GGGGCGTTAGCTCAGCT-GGG--AGAGCACCTGCTTTGCAAGCAGGGGGTCATCGGTTC
GATCCCGATACGCTCCA
>IGAT_RCS_W08011136 ABSH01000042 ALPHAPROTEOBACTERIA OCTADECABACTER_ANTARCTICUS_307 153232 153308 ILE GAT 0 0      WGS_DIVISION_IN_DDBJ/E
-GGGTCGGTAGCTCAGGT-GGTT-AGAGCGCACGCCTGATAAGCGTGAGGTCGGAGGTTC
AAGTCCTCCTCGACCCA
>XCAT_RCS_W08011137 ABSH01000042 ALPHAPROTEOBACTERIA OCTADECABACTER_ANTARCTICUS_307 156879 156955 MET CAT 0 0     TRNA-MET(INITIATOR)- WG
-CGCGGGATGGAGCAGCCCGGT--AGCTCGTCAGGCTCATAACCTGAAGGTCGTAGGTTC
AAATCCTACTCCCGCAA
>TTGT_RCS_W08011138 ABSH01000042 ALPHAPROTEOBACTERIA OCTADECABACTER_ANTARCTICUS_307 176101 176176 THR TGT 0 0      WGS_DIVISION_IN_DDBJ/E
-GCCCCTATAGCTCAGCT-GGT--AGAGCAACTGATTTGTAATCAGTAGGTCCGCGGTTC
GAGTCCGTGTGGGGGCA
>TCGT_RCS_W08011139 ABSH01000042 ALPHAPROTEOBACTERIA OCTADECABACTER_ANTARCTICUS_307 3693 3621 THR CGT 0 0      WGS_DIVISION_IN_DDBJ/EMBL/
-GCCGCTGTAGCTCATCT-GGT--AGAGCACATCATTCGTAATGATGGGGTAGTAGGTTC
GAGTCCTATCAGCGGCA
>WCCA_RCS_W08011140 ABSH01000043 ALPHAPROTEOBACTERIA OCTADECABACTER_ANTARCTICUS_307 281750 281825 TRP CCA 0 0      WGS_DIVISION_IN_DDBJ/E
-AGGGGTTTAGCTCAGTT-GGT--AGAGCGACGGTCTCCAAAACCGTAGGTCAAGAGTTC
GAGTCTCTTAGCCCCTG
>IGAT_RCS_W08011141 ABSH01000043 ALPHAPROTEOBACTERIA OCTADECABACTER_ANTARCTICUS_307 313092 313168 ILE GAT 0 0      WGS_DIVISION_IN_DDBJ/E
-GGGTCGGTAGCTCAGGT-GGTT-AGAGCGCACGCCTGATAAGCGTGAGGTCGGAGGTTC
AAGTCCTCCTCGACCCA
>XCAT_RCS_W08011142 ABSH01000043 ALPHAPROTEOBACTERIA OCTADECABACTER_ANTARCTICUS_307 316739 316815 MET CAT 0 0     TRNA-MET(INITIATOR)- WG
-CGCGGGATGGAGCAGCCCGGT--AGCTCGTCAGGCTCATAACCTGAAGGTCGTAGGTTC
AAATCCTACTCCCGCAA
>KTTT_RCS_W08011143 ABSH01000043 ALPHAPROTEOBACTERIA OCTADECABACTER_ANTARCTICUS_307 62389 62317 LYS TTT 0 0      WGS_DIVISION_IN_DDBJ/EMB
-GGGCCTGTAGCTCAGTT-GGT--AGAGCAACTGACTTTTAATCAGTAGGTCCCCGGTTC
GGATCCGGGCGGGCTCA
>JCAT_RCS_W08011144 ABSH01000044 ALPHAPROTEOBACTERIA OCTADECABACTER_ANTARCTICUS_307 133345 133272 MET CAT 0 0     TRNA-MET(ILE)_WHOSE_CAU
-GGCGTTATAGCTCAGTT-GGTT-AGAGCGAACGACTCATAATCGTTAGGTCCCTGGTTC
AAATCCAGGTAACGCCA
>RCCT_RCS_W08011145 ABSH01000044 ALPHAPROTEOBACTERIA OCTADECABACTER_ANTARCTICUS_307 88260 88187 ARG CCT 0 0      WGS_DIVISION_IN_DDBJ/EMB
-GGCCCCGTGGCTCAACT-GGAC-AGAGCAGCCCCCTCCTAAGGGGCAGGTTATTGGTTC
GAATCCAATCGGGGTCA
>STGA_RCS_W08011223 ABSK01000004 ALPHAPROTEOBACTERIA OCTADECABACTER_ANTARCTICUS_238 15269 15183 SER TGA 0 0      WGS_DIVISION_IN_DDBJ/EMB
-GGAGGCTTGGCAGAGT--GGTCGAATGCACCGGTCTTGAAAACCGAC---CCAGGGTTC
GAATCCCTGAGCCTCCG
>HGTG_RCS_W08011224 ABSK01000006 ALPHAPROTEOBACTERIA OCTADECABACTER_ANTARCTICUS_238 8387 8314 HIS GTG 0 0      WGS_DIVISION_IN_DDBJ/EMBL/
-GCCGCCTTAGCTCAGTT-GGTT-AGAGCGCTGGTTTGTGGAACCAGAGGTCCCCCGTTC
AAGCCGGGGAGGCGGTA
>RTCT_RCS_W08011225 ABSK01000009 ALPHAPROTEOBACTERIA OCTADECABACTER_ANTARCTICUS_238 96596 96523 ARG TCT 0 0      WGS_DIVISION_IN_DDBJ/EMB
-GGTCCCGTAGCTCAACT-GGAT-AGAGCACCTCACTTCTAATGAGGATGTTGAAGGTTC
GATTCCTTCCGGGATCA
>JCAT_RCS_W08011226 ABSK01000021 ALPHAPROTEOBACTERIA OCTADECABACTER_ANTARCTICUS_238 12605 12681 MET CAT 0 0     TRNA-MET(ILE)_WHOSE_CAU_A
-GGCGTTATAGCTCAGTT-GGTT-AGAGCGAACGACTCATAATCGTTAGGTCCCTGGTTC
AAATCCAGGTAACGCCA
>XCAT_RCS_W08011227 ABSK01000021 ALPHAPROTEOBACTERIA OCTADECABACTER_ANTARCTICUS_238 203346 203422 MET CAT 0 0     TRNA-MET(INITIATOR)- WG
-CGCGGGATGGAGCAGCCCGGT--AGCTCGTCAGGCTCATAACCTGAAGGTCGTTGGTTC
AAATCCAACTCCCGCAA
>RACG_RCS_W08011228 ABSK01000021 ALPHAPROTEOBACTERIA OCTADECABACTER_ANTARCTICUS_238 50157 50084 ARG ACG 0 0      WGS_DIVISION_IN_DDBJ/EMB
-GCACCCGTAGCTCAGCT-GGAT-AGAGTACCTGACTACGAATCAGGGGGTCAGAGGTTC
GAATCCTCTCGGGTGCA
>VGAC_RCS_W08011229 ABSK01000023 ALPHAPROTEOBACTERIA OCTADECABACTER_ANTARCTICUS_238 133910 133984 VAL GAC 0 0      WGS_DIVISION_IN_DDBJ/E
-GGATGATTAGCTCAGC--GGT--AGAGCACTTCGTTGACATCGAAGGGGTCACTGGTTC
GATCCCAGTATCGTCCA
>TCGT_RCS_W08011230 ABSK01000023 ALPHAPROTEOBACTERIA OCTADECABACTER_ANTARCTICUS_238 260919 260847 THR CGT 0 0      WGS_DIVISION_IN_DDBJ/E
-GCCGCTGTAGCTCATCT-GGT--AGAGCACATCATTCGTAATGATGGGGTAGTAGGTTC
GAGTCCTATCAGCGGCA
>RCCT_RCS_W08011231 ABSK01000023 ALPHAPROTEOBACTERIA OCTADECABACTER_ANTARCTICUS_238 252365 252292 ARG CCT 0 0      WGS_DIVISION_IN_DDBJ/E
-GGCCCCGTGGCTCAACT-GGAT-AGAGCAGCCCCCTCCTAAGGGGCAGGTTATTGGTTC
GAATCCAATCGGGGTCA
>ATGC_RCS_W08011232 ABSK01000023 ALPHAPROTEOBACTERIA OCTADECABACTER_ANTARCTICUS_238 117806 117734 ALA TGC 0 0      WGS_DIVISION_IN_DDBJ/E
-GGGGCGTTAGCTCAGCT-GGG--AGAGCACCTGCTTTGCAAGCAGGGGGTCATCGGTTC
GATCCCGATACGCTCCA
>IGAT_RCS_W08011233 ABSK01000023 ALPHAPROTEOBACTERIA OCTADECABACTER_ANTARCTICUS_238 117564 117491 ILE GAT 0 0      WGS_DIVISION_IN_DDBJ/E
-GGGTCGGTAGCTCAGGT-GGTT-AGAGCGCACGCCTGATAAGCGTGAGGTCGGAGGTTC
AAGTCCTCCTCGACCCA
>LCAG_RCS_W08011234 ABSK01000026 ALPHAPROTEOBACTERIA OCTADECABACTER_ANTARCTICUS_238 48424 48509 LEU CAG 0 0      WGS_DIVISION_IN_DDBJ/EMB
-GCCCAGATGGCGGAAT--GGTA-GACGCGCCAGCTTCAGGTGCTGGT-G-TGGAGGTTC
GAGTCCTCTTCTGGGCA
>KTTT_RCS_W08011235 ABSK01000030 ALPHAPROTEOBACTERIA OCTADECABACTER_ANTARCTICUS_238 16837 16912 LYS TTT 0 0      WGS_DIVISION_IN_DDBJ/EMB
-GGGCCTGTAGCTCAGTT-GGT--AGAGCAACTGACTTTTAATCAGTAGGTCCCCGGTTC
GGATCCGGGCGGGCTCA
>WCCA_RCS_W08011236 ABSK01000033 ALPHAPROTEOBACTERIA OCTADECABACTER_ANTARCTICUS_238 112152 112227 TRP CCA 0 0      WGS_DIVISION_IN_DDBJ/E
-AGGGGTTTAGCTCAGTT-GGT--AGAGCGACGGTCTCCAAAACCGTAGGTCAAGAGTTC
GAGTCTCTTAGCCCCTG
>ATGC_RCS_W08011237 ABSK01000033 ALPHAPROTEOBACTERIA OCTADECABACTER_ANTARCTICUS_238 175112 175187 ALA TGC 0 0      WGS_DIVISION_IN_DDBJ/E
-GGGGCGTTAGCTCAGCT-GGG--AGAGCACCTGCTTTGCAAGCAGGGGGTCATCGGTTC
GATCCCGATACGCTCCA
>IGAT_RCS_W08011238 ABSK01000033 ALPHAPROTEOBACTERIA OCTADECABACTER_ANTARCTICUS_238 175354 175430 ILE GAT 0 0      WGS_DIVISION_IN_DDBJ/E
-GGGTCGGTAGCTCAGGT-GGTT-AGAGCGCACGCCTGATAAGCGTGAGGTCGGAGGTTC
AAGTCCTCCTCGACCCA
>ETTC_RCS_W08011239 ABSK01000035 ALPHAPROTEOBACTERIA OCTADECABACTER_ANTARCTICUS_238 182511 182440 GLU TTC 0 0      WGS_DIVISION_IN_DDBJ/E
-GGTCCCTTCGTCTATC--GGTT-AGGACGCCAGGTTTTCAACCTGGAAA-GAGGGGTTC
GATTCCCCTAGGGACTG
>AGGC_RCS_W08011240 ABSK01000035 ALPHAPROTEOBACTERIA OCTADECABACTER_ANTARCTICUS_238 16990 16918 ALA GGC 0 0      WGS_DIVISION_IN_DDBJ/EMB
-GGGGCATTAGCTCAGCT-GGG--AGAGCGCCTGCATGGCATGCAGGAGGTCAGCGGTTC
GATCCCGCTATGCTCCA
>LGAG_RCS_W08011241 ABSK01000036 ALPHAPROTEOBACTERIA OCTADECABACTER_ANTARCTICUS_238 5559 5645 LEU GAG 0 0      WGS_DIVISION_IN_DDBJ/EMBL/
-GCGGTCGTGGCGGAATT-GGTA-GACGCGCAGCGTTGAGGTCGCTGT-G-TGGGGGTTC
GAGTCCCCCCGACCGCA
>GGCC_RCS_W08011242 ABSK01000036 ALPHAPROTEOBACTERIA OCTADECABACTER_ANTARCTICUS_238 134412 134341 GLY GCC 0 0      WGS_DIVISION_IN_DDBJ/E
-GCGGGCGTAGCTCAGG--GGT--AGAGCATAACCTTGCCAAGGTTAGGGTCGAGAGTTC
GAATCTCTTCGCCCGCT
>YGTA_RCS_W08011243 ABSK01000036 ALPHAPROTEOBACTERIA OCTADECABACTER_ANTARCTICUS_238 125199 125119 TYR GTA 0 0      WGS_DIVISION_IN_DDBJ/E
-GGGCGTCAGGCCGCAA--GGT--GTGGCAGGAGACTGTAACTCTCTC-ACGCCTGGTTC
GATTCCAGGGTCGCCCA
>QTTG_RCS_W08011244 ABSK01000039 ALPHAPROTEOBACTERIA OCTADECABACTER_ANTARCTICUS_238 22424 22353 GLN TTG 0 0      WGS_DIVISION_IN_DDBJ/EMB
-TGGGGTGTAGCCAAGT--GGT--AAGGCAACGCTTTTTGGTAGCGTGTACCGTAGGTTC
GAATCCTACCACCCCAG
>SGCT_RCS_W08011245 ABSK01000040 ALPHAPROTEOBACTERIA OCTADECABACTER_ANTARCTICUS_238 13377 13464 SER GCT 0 0      WGS_DIVISION_IN_DDBJ/EMB
-GGAGACGTGGCCGAGT--GGTCGAAGGCGCTCCCCTGCTAAGGGAGTAT-CGAGGGTTC
GAATCCCTTCGTCTCCG
>CGCA_RCS_W08011246 ABSK01000040 ALPHAPROTEOBACTERIA OCTADECABACTER_ANTARCTICUS_238 36905 36835 CYS GCA 0 0      WGS_DIVISION_IN_DDBJ/EMB
-GGCGAGTTGGCGGAGT--GGT--TACGCAGCGGATTGCAAATCCGTGTA-CAGGAGTTC
GATTCTCCTACTCGCCT
>LTAA_RCS_W08011247 ABSK01000041 ALPHAPROTEOBACTERIA OCTADECABACTER_ANTARCTICUS_238 22437 22522 LEU TAA 0 0      WGS_DIVISION_IN_DDBJ/EMB
-GCCCGCGTGGTGGAAT--GGTA-GACACTGGAGACTTAAAATCTCTT-G-TGCCGGTTC
GAGTCCGGCCGTGGGTA
>LTAG_RCS_W08011248 ABSK01000041 ALPHAPROTEOBACTERIA OCTADECABACTER_ANTARCTICUS_238 109259 109343 LEU TAG 0 0      WGS_DIVISION_IN_DDBJ/E
-GCGGGTGTGGCGGAATT-GGTA-GACGCACTTGGTTTAGGTCCAAGC-G-TGGGGGTTC
GAGTCCCTTCACCCGCA
>DGTC_RCS_W08011249 ABSK01000041 ALPHAPROTEOBACTERIA OCTADECABACTER_ANTARCTICUS_238 178734 178810 ASP GTC 0 0      WGS_DIVISION_IN_DDBJ/E
-GCGGTTGTAGCTCAGTT-GGTT-AGAGTACCGGCCTGTCACGCCGGGGGTCGCGGGTTC
GAGTCCCGTCAACCGCG
>DGTC_RCS_W08011250 ABSK01000041 ALPHAPROTEOBACTERIA OCTADECABACTER_ANTARCTICUS_238 178893 178969 ASP GTC 0 0      WGS_DIVISION_IN_DDBJ/E
-GCGGTTGTAGCTCAGTT-GGTT-AGAGTACCGGCCTGTCACGCCGGGGGTCGCGGGTTC
GAGTCCCGTCAACCGCG
>VTAC_RCS_W08011251 ABSK01000044 ALPHAPROTEOBACTERIA OCTADECABACTER_ANTARCTICUS_238 65314 65389 VAL TAC 0 0      WGS_DIVISION_IN_DDBJ/EMB
-GGGTCGTTAGCTCAGTT-GGT--AGAGCGCTTCGTTTACACCGAAGATGTCGGGAGTTC
GAGCCTCTCACGACCCA
>JCAT_RCS_W08011252 ABSK01000044 ALPHAPROTEOBACTERIA OCTADECABACTER_ANTARCTICUS_238 13649 13576 MET CAT 0 0     TRNA-MET(ILE)_WHOSE_CAU_A
-GGGCCTGTAGCTCAACT-GGTT-AGAGCAGAGCGCTCATAACGCTTTGGTTGCGGGTTC
AAGTCCTGCCGGGCCTA
>NGTT_RCS_W08011253 ABSK01000044 ALPHAPROTEOBACTERIA OCTADECABACTER_ANTARCTICUS_238 11034 10963 ASN GTT 0 0      WGS_DIVISION_IN_DDBJ/EMB
-TCCGGCGTAGCTCAGC--GGT--AGAGCAGTTGACTGTTAATCAATTTGTCGTAGGTTC
GATCCCTACCGCCGGAG
>GCCC_RCS_W08011254 ABSK01000045 ALPHAPROTEOBACTERIA OCTADECABACTER_ANTARCTICUS_238 9238 9168 GLY CCC 0 0      WGS_DIVISION_IN_DDBJ/EMBL/
-GCGGGTATGGTGAAAA--GGT--ATCACGAAAGCTTCCCAAGCTTCA-GTTACGAGTTC
GATTCTCGTTACCCGCT
>RCCG_RCS_W08011255 ABSK01000047 ALPHAPROTEOBACTERIA OCTADECABACTER_ANTARCTICUS_238 37375 37451 ARG CCG 0 0      WGS_DIVISION_IN_DDBJ/EMB
-GGTCCCATAGCTCAGCT-GGAT-AGAGTGCTCGCCTCCGAAGCGAGAGGTCGCTGGTTC
GAATCCAGCTGGGACCA
>SCGA_RCS_W08011256 ABSK01000047 ALPHAPROTEOBACTERIA OCTADECABACTER_ANTARCTICUS_238 47162 47251 SER CGA 0 0      WGS_DIVISION_IN_DDBJ/EMB
-GGAGAGGTGGCGGAGT--GGTCGAACGTGGCGGTCTCGAAAACCGTT---CCAGGGTTC
GAATCCCTGTCTCTCCG
>GTCC_RCS_W08011257 ABSK01000054 ALPHAPROTEOBACTERIA OCTADECABACTER_ANTARCTICUS_238 161196 161270 GLY TCC 0 0      WGS_DIVISION_IN_DDBJ/E
-GCGGGCGTTGTGTAAT--GGTT-AAGACCCCAGTTTTCCAAACTGGAGA-TGCGGGTTC
GATTCCCGCCGCCCGCT
>SGGA_RCS_W08011258 ABSK01000055 ALPHAPROTEOBACTERIA OCTADECABACTER_ANTARCTICUS_238 166182 166096 SER GGA 0 0      WGS_DIVISION_IN_DDBJ/E
-GGATCGGTGGCCGAGT--GGTCGAAGGCGCACGCCTGGAAAGTGTGTAT-CCAGGGTTC
GAATCCCTGTCGATCCG
>LCAA_RCS_W08011259 ABSK01000056 ALPHAPROTEOBACTERIA OCTADECABACTER_ANTARCTICUS_238 54161 54079 LEU CAA 0 0      WGS_DIVISION_IN_DDBJ/EMB
-GCCGGTGTGGCGGAAT--GGTA-GACGCAGGGGATTCAAAATCCCCCGTGTGCCGGTTC
GAGTCCGGCCACCGGTA
>PGGG_RCS_W08011260 ABSK01000058 ALPHAPROTEOBACTERIA OCTADECABACTER_ANTARCTICUS_238 120415 120491 PRO GGG 0 0      WGS_DIVISION_IN_DDBJ/E
-CGGGCCATGGCGCAGTCTGGT--AGCGCGTCCGTCTGGGGGACGGAAGGTCGCAGGTTC
GAGTCCTGCTGGCCCGA
>PTGG_RCS_W08011261 ABSK01000058 ALPHAPROTEOBACTERIA OCTADECABACTER_ANTARCTICUS_238 68640 68567 PRO TGG 0 0      WGS_DIVISION_IN_DDBJ/EMB
-CGGGGCGTGGCGCAGCCTGGT--AGCGCATCTGTTTTGGGAACAGAGGGTCGAAGGTTC
GAATCCTTTCGCCCCGA
>FGAA_RCS_W08011262 ABSK01000059 ALPHAPROTEOBACTERIA OCTADECABACTER_ANTARCTICUS_238 15697 15771 PHE GAA 0 0      WGS_DIVISION_IN_DDBJ/EMB
-GCCCGGGTAGCTCAGG--GGT--AGAGCAGTGGATTGAAAATCCTCGTGTCGGTGGTTC
GATTCCGCCCCTGGGCA
>TGGT_RCS_W08011263 ABSK01000061 ALPHAPROTEOBACTERIA OCTADECABACTER_ANTARCTICUS_238 8115 8189 THR GGT 0 0      WGS_DIVISION_IN_DDBJ/EMBL/
-GCTGCTGTAGCTCACT--GGC--AGAGCACTCCCTTGGTAAGGGAGAGGTCGAGAGTTC
GATTCTCTCCAGCAGCA
>TTGT_RCS_W08011264 ABSK01000065 ALPHAPROTEOBACTERIA OCTADECABACTER_ANTARCTICUS_238 111398 111326 THR TGT 0 0      WGS_DIVISION_IN_DDBJ/E
-GCCCCTATAGCTCAGCT-GGT--AGAGCAACTGATTTGTAATCAGTAGGTCCGCGGTTC
GAGTCCGTGTGGGGGCA
>LTAA_RCS_W09101502 AAFG02000001 ALPHAPROTEOBACTERIA SILICIBACTER_SP-_TM1040 41461 41544 LEU TAA 0 0      WGS_DIVISION_IN_DDBJ/EMBL/GENBA
-GCGGGCGTGGTGGAAT--GGTA-GACACAGGGGACTTAAAATCCCCA-G-TGCGGGTTC
GAGTCCCGCCGCCCGTA
>SGGA_RCS_W09101503 AAFG02000001 ALPHAPROTEOBACTERIA SILICIBACTER_SP-_TM1040 295648 295737 SER GGA 0 0      WGS_DIVISION_IN_DDBJ/EMBL/GEN
-GGAGAGGTGGCCGAGT--GGTCGAAGGCGCACGCCTGGAAAGTGTGTAT-CCAGGGTTC
GAATCCCTGTCTCTCCG
>LTAG_RCS_W09101504 AAFG02000001 ALPHAPROTEOBACTERIA SILICIBACTER_SP-_TM1040 413756 413840 LEU TAG 0 0      WGS_DIVISION_IN_DDBJ/EMBL/GEN
-GCGGGTGTGGCGGAATT-GGTA-GACGCACCAGATTTAGGTTCTGGC-G-TGGGGGTTC
AAGTCCCTTCACCCGCA
>RCCG_RCS_W09101505 AAFG02000001 ALPHAPROTEOBACTERIA SILICIBACTER_SP-_TM1040 522632 522708 ARG CCG 0 0      WGS_DIVISION_IN_DDBJ/EMBL/GEN
-GCACCTGTAGCTCAGCT-GGAT-AGAGCGCTGCCCTCCGAAGGCAGAGGCCAGAGGTTC
GAATCCTCTCAGGTGCG
>SCGA_RCS_W09101506 AAFG02000001 ALPHAPROTEOBACTERIA SILICIBACTER_SP-_TM1040 540030 540119 SER CGA 0 0      WGS_DIVISION_IN_DDBJ/EMBL/GEN
-GGAGAGGTGCCGGAGT--GGTCGAACGGGGCGGTCTCGAAAACCGTTGC-CCAGGGTTC
GAATCCCTGTCTCTCCG
>PTGG_RCS_W09101507 AAFG02000001 ALPHAPROTEOBACTERIA SILICIBACTER_SP-_TM1040 592189 592113 PRO TGG 0 0      WGS_DIVISION_IN_DDBJ/EMBL/GEN
-CGGGGCGTGGCGCAGTCTGGT--AGCGCACCTGTTTTGGGTACAGGGGGTCGTGAGTTC
GAATCTCGCCGCCCCGA
>LCAA_RCS_W09101508 AAFG02000001 ALPHAPROTEOBACTERIA SILICIBACTER_SP-_TM1040 572630 572545 LEU CAA 0 0      WGS_DIVISION_IN_DDBJ/EMBL/GEN
-GCCCAAGTGGCGGAAT--GGTA-GACGCAGGGGATTCAAAATCCCCC-G-TGCCGGTTC
GAGTCCGGCCTTGGGTA
>GCCC_RCS_W09101509 AAFG02000001 ALPHAPROTEOBACTERIA SILICIBACTER_SP-_TM1040 413541 413468 GLY CCC 0 0      WGS_DIVISION_IN_DDBJ/EMBL/GEN
-GCGGGTGTAGCTCAAT--GGT--AGAGCAGCAGCTTCCCAAGCTGACGA-CGAGGGTTC
GATTCCCTTCACCCGCT
>MCAT_RCS_W09101510 AAFG02000001 ALPHAPROTEOBACTERIA SILICIBACTER_SP-_TM1040 250163 250088 MET CAT 0 0     TRNA-MET(ELONGATOR)- WGS_DIVIS
-GGGAGATTAGCTCAGC--GGTT-AGAGCAGAGCGCTCATAACGCTTTGGTCCAGAGTTC
GAATCTCTGATCTCCCA
>NGTT_RCS_W09101511 AAFG02000001 ALPHAPROTEOBACTERIA SILICIBACTER_SP-_TM1040 247549 247475 ASN GTT 0 0      WGS_DIVISION_IN_DDBJ/EMBL/GEN
-TCCGGCGTAGCTCAGC--GGT--AGAGCAGTTGACTGTTAATCAATTGGTCGTAGGTTC
GATCCCTACCGCCGGAG
>VCAC_RCS_W09101512 AAFG02000002 ALPHAPROTEOBACTERIA SILICIBACTER_SP-_TM1040 218389 218463 VAL CAC 0 0      WGS_DIVISION_IN_DDBJ/EMBL/GEN
-GGGTGATTAGCTCAGT--GGT--AGAGCGCTTCGTTCACATCGAAGATGTCAGGAGTTC
AAATCTCTTATCACCCA
>VTAC_RCS_W09101513 AAFG02000002 ALPHAPROTEOBACTERIA SILICIBACTER_SP-_TM1040 296284 296359 VAL TAC 0 0      WGS_DIVISION_IN_DDBJ/EMBL/GEN
-GGGTCGTTAGCTCAGTT-GGT--AGAGCGCTTCGTTTACACCGAAGATGTCGGGAGTTC
GAGCCTCTCACGACCCA
>DGTC_RCS_W09101514 AAFG02000002 ALPHAPROTEOBACTERIA SILICIBACTER_SP-_TM1040 296713 296789 ASP GTC 0 0      WGS_DIVISION_IN_DDBJ/EMBL/GEN
-GCGGTTGTAGCTCAGTT-GGTT-AGAGTACCGGCCTGTCACGCCGGGGGTCGCGGGTTC
GAGCCCCGTCAACCGCG
>DGTC_RCS_W09101515 AAFG02000002 ALPHAPROTEOBACTERIA SILICIBACTER_SP-_TM1040 296872 296948 ASP GTC 0 0      WGS_DIVISION_IN_DDBJ/EMBL/GEN
-GCGGTTGTAGCTCAGTT-GGTT-AGAGTACCGGCCTGTCACGCCGGGGGTCGCGGGTTC
GAGCCCCGTCAACCGCG
>DGTC_RCS_W09101516 AAFG02000002 ALPHAPROTEOBACTERIA SILICIBACTER_SP-_TM1040 297032 297108 ASP GTC 0 0      WGS_DIVISION_IN_DDBJ/EMBL/GEN
-GCGGTTGTAGCTCAGTT-GGTT-AGAGTACCGGCCTGTCACGCCGGGGGTCGCGGGTTC
GAGCCCCGTCAACCGCG
>NGTT_RCS_W09101517 AAFG02000002 ALPHAPROTEOBACTERIA SILICIBACTER_SP-_TM1040 438120 438046 ASN GTT 0 0      WGS_DIVISION_IN_DDBJ/EMBL/GEN
-TCCGGCGTAGCTCAGC--GGT--AGAGCAGTTGACTGTTAATCAATTGGTCGTAGGTTC
GATCCCTACCGCCGGAG
>PGGG_RCS_W09101518 AAFG02000002 ALPHAPROTEOBACTERIA SILICIBACTER_SP-_TM1040 359300 359224 PRO GGG 0 0      WGS_DIVISION_IN_DDBJ/EMBL/GEN
-CGGGCTATGGCGCAGCCTGGT--AGCGCGTCCGTCTGGGGGACGGAAGGTCGCAGGTTC
GAGTCCTGCTAGCCCGA
>MCAT_RCS_W09101519 AAFG02000003 ALPHAPROTEOBACTERIA SILICIBACTER_SP-_TM1040 161588 161664 MET CAT 0 0     TRNA-MET(ELONGATOR)- WGS_DIVIS
-GGCGGAGTAGCTCAGTT-GGTT-AGAGCAGCGGAATCATAATCCGCGTGTCGGGGGTTC
AAGTCCCTCCTCCGCTA
>XCAT_RCS_W09101520 AAFG02000003 ALPHAPROTEOBACTERIA SILICIBACTER_SP-_TM1040 463099 463023 MET CAT 0 0     TRNA-MET(INITIATOR)- WGS_DIVIS
-CGCGGGATGGAGCAGCCAGGT--AGCTCGTCAGGCTCATAACCTGAAGGTCGTAGGTTC
AAATCCTACTCCCGCAA
>RACG_RCS_W09101521 AAFG02000003 ALPHAPROTEOBACTERIA SILICIBACTER_SP-_TM1040 290901 290825 ARG ACG 0 0      WGS_DIVISION_IN_DDBJ/EMBL/GEN
-GGACCGATAGCTCAGCT-GGAT-AGAGTACTTGACTACGAATCAAGGGGTCGGGGGTTC
GAATCCTCCTCGGTCCG
>QTTG_RCS_W09101522 AAFG02000003 ALPHAPROTEOBACTERIA SILICIBACTER_SP-_TM1040 41164 41090 GLN TTG 0 0      WGS_DIVISION_IN_DDBJ/EMBL/GENBA
-TGGGGTGTAGCCAAGC--GGT--AAGGCAGCGGTTTTTGGTACCGTGTACCGTAGGTTC
GAATCCTACCACCCCAG
>TCGT_RCS_W09101523 AAFG02000004 ALPHAPROTEOBACTERIA SILICIBACTER_SP-_TM1040 207932 208007 THR CGT 0 0      WGS_DIVISION_IN_DDBJ/EMBL/GEN
-GCCTCAATAGCTCAGCT-GGT--AGAGCAGGTCCTTCGTAAGGACAAGGTCGGGGGTTC
GAGTCCCTCTTGAGGCA
>TGGT_RCS_W09101524 AAFG02000004 ALPHAPROTEOBACTERIA SILICIBACTER_SP-_TM1040 383560 383486 THR GGT 0 0      WGS_DIVISION_IN_DDBJ/EMBL/GEN
-GCTGCTGTAGCTCAGA--GGT--AGAGCACTCCCTTGGTAAGGGAGAGGTCGAGAGTTC
AATTCTCTCCAGCAGCA
>FGAA_RCS_W09101525 AAFG02000004 ALPHAPROTEOBACTERIA SILICIBACTER_SP-_TM1040 376498 376424 PHE GAA 0 0      WGS_DIVISION_IN_DDBJ/EMBL/GEN
-GCCCGGGTAGCTCAGG--GGT--AGAGCAGTGGATTGAAAATCCTCGTGTCGGTGGTTC
GATTCCGCCCCCGGGCA
>LCAG_RCS_W09101526 AAFG02000004 ALPHAPROTEOBACTERIA SILICIBACTER_SP-_TM1040 197906 197820 LEU CAG 0 0      WGS_DIVISION_IN_DDBJ/EMBL/GEN
-GCCCAGATGGCGGAATT-GGTA-GACGCGCTAGCTTCAGGTGCTAGT-G-TGGAGGTTC
GAGTCCTCTTCTGGGCA
>LCAG_RCS_W09101527 AAFG02000004 ALPHAPROTEOBACTERIA SILICIBACTER_SP-_TM1040 197663 197577 LEU CAG 0 0      WGS_DIVISION_IN_DDBJ/EMBL/GEN
-GCCCAGATGGCGGAATT-GGTA-GACGCGCTAGCTTCAGGTGCTAGT-G-TGGAGGTTC
GAGTCCTCTTCTGGGCA
>KTTT_RCS_W09101528 AAFG02000004 ALPHAPROTEOBACTERIA SILICIBACTER_SP-_TM1040 185855 185780 LYS TTT 0 0      WGS_DIVISION_IN_DDBJ/EMBL/GEN
-GGGCCGTTAGCTCAGTT-GGT--AGAGCAACTGACTTTTAATCAGTGGGTCGCAGGTTC
GAATCCTGCACGGCTCA
>RTCT_RCS_W09101529 AAFG02000004 ALPHAPROTEOBACTERIA SILICIBACTER_SP-_TM1040 34347 34270 ARG TCT 0 0      WGS_DIVISION_IN_DDBJ/EMBL/GENBA
-GGGCCGTTAGCTCAGCT-GGATTAGAGCAGGGAACTTCTAATTCTCAGGTCGGGGGTTC
GAGTCCTCCACGGCTCG
>XCAT_RCS_W09101530 AAFG02000005 ALPHAPROTEOBACTERIA SILICIBACTER_SP-_TM1040 829 905 MET CAT 0 0     TRNA-MET(INITIATOR)- WGS_DIVISION_IN
-CGCGGGATGGAGCAGCCAGGT--AGCTCGTCAGGCTCATAACCTGAAGGTCGTAGGTTC
AAATCCTACTCCCGCAA
>IGAT_RCS_W09101531 AAFG02000005 ALPHAPROTEOBACTERIA SILICIBACTER_SP-_TM1040 368818 368894 ILE GAT 0 0      WGS_DIVISION_IN_DDBJ/EMBL/GEN
-GGGTCGGTAGCTCAGGT-GGTT-AGAGCGCACGCCTGATAAGCGTGAGGTCGGAGGTTC
AAGTCCTCCTCGACCCA
>ATGC_RCS_W09101532 AAFG02000005 ALPHAPROTEOBACTERIA SILICIBACTER_SP-_TM1040 368960 369035 ALA TGC 0 0      WGS_DIVISION_IN_DDBJ/EMBL/GEN
-GGGGCCTTAGCTCAGCT-GGG--AGAGCGCCTGATTTGCATTCAGGAGGTCAGGAGTTC
GATCCTCCTAGGCTCCA
>LGAG_RCS_W09101533 AAFG02000005 ALPHAPROTEOBACTERIA SILICIBACTER_SP-_TM1040 250888 250802 LEU GAG 0 0      WGS_DIVISION_IN_DDBJ/EMBL/GEN
-GCGGTCGTGGCGGAATT-GGTA-GACGCGCAGCGTTGAGGTCGCTGTGG-TGGAAGTTC
GAGTCTTCTCGACCGCA
>PCGG_RCS_W09101534 AAFG02000005 ALPHAPROTEOBACTERIA SILICIBACTER_SP-_TM1040 188574 188498 PRO CGG 0 0      WGS_DIVISION_IN_DDBJ/EMBL/GEN
-CGGAGCGTAGCTCAGCCTGGT--AGAGCACTGTCTTCGGGAGGCAGGGGCCGGAGGTTC
GAATCCTCTCGCTCCGA
>TTGT_RCS_W09101535 AAFG02000005 ALPHAPROTEOBACTERIA SILICIBACTER_SP-_TM1040 63517 63442 THR TGT 0 0      WGS_DIVISION_IN_DDBJ/EMBL/GENBA
-GCCCCTATAGCTCAGCT-GGT--AGAGCAACTGATTTGTAATCAGTAGGTCCGCGGTTC
GAGTCCGTGTGGGGGCA
>STGA_RCS_W09101536 AAFG02000005 ALPHAPROTEOBACTERIA SILICIBACTER_SP-_TM1040 10640 10551 SER TGA 0 0      WGS_DIVISION_IN_DDBJ/EMBL/GENBA
-GGGGAGGTGGCAGAGT--GGTCGAATGCGGCGGTCTTGAAAACCGTT---CCAGGGTTC
GAATCCCTGTCTCCCCG
>XCAT_RCS_W09101537 AAFG02000006 ALPHAPROTEOBACTERIA SILICIBACTER_SP-_TM1040 823 899 MET CAT 0 0     TRNA-MET(INITIATOR)- WGS_DIVISION_IN
-CGCGGGATGGAGCAGCCAGGT--AGCTCGTCAGGCTCATAACCTGAAGGTCGTAGGTTC
AAATCCTACTCCCGCAA
>RCCT_RCS_W09101538 AAFG02000006 ALPHAPROTEOBACTERIA SILICIBACTER_SP-_TM1040 72168 72244 ARG CCT 0 0      WGS_DIVISION_IN_DDBJ/EMBL/GENBA
-GGCCCCGTGGCTCAACT-GGAT-AGAGCAGCCCCCTCCTAAGGGGCAGGTTGCAGGTTC
GAATCCTGCCGGGGTCG
>AGGC_RCS_W09101539 AAFG02000006 ALPHAPROTEOBACTERIA SILICIBACTER_SP-_TM1040 226762 226687 ALA GGC 0 0      WGS_DIVISION_IN_DDBJ/EMBL/GEN
-GGGGCCTTAGCTCAGCT-GGG--AGAGCGCCTGCATGGCATGCAGGAGGTCAGCGGTTC
GATCCCGCTAGGCTCCA
>RACG_RCS_W09101540 AAFG02000006 ALPHAPROTEOBACTERIA SILICIBACTER_SP-_TM1040 132677 132601 ARG ACG 0 0      WGS_DIVISION_IN_DDBJ/EMBL/GEN
-GGACCGATAGCTCAGCT-GGAT-AGAGTACTTGACTACGAATCAAGGGGTCGGGGGTTC
GAATCCTCCTCGGTCCG
>XCAT_RCS_W09101541 AAFG02000007 ALPHAPROTEOBACTERIA SILICIBACTER_SP-_TM1040 487 563 MET CAT 0 0     TRNA-MET(INITIATOR)- WGS_DIVISION_IN
-CGCGGGATGGAGCAGCCAGGT--AGCTCGTCAGGCTCATAACCTGAAGGTCGTAGGTTC
AAATCCTACTCCCGCAA
>VGAC_RCS_W09101542 AAFG02000007 ALPHAPROTEOBACTERIA SILICIBACTER_SP-_TM1040 259016 258942 VAL GAC 0 0      WGS_DIVISION_IN_DDBJ/EMBL/GEN
-GGGCGGTTAGCTCAGC--GGT--AGAGCACTTCGTTGACATCGAAGGGGTCACAAGTTC
GATCCTTGTACCGCCCA
>WCCA_RCS_W09101543 AAFG02000008 ALPHAPROTEOBACTERIA SILICIBACTER_SP-_TM1040 137454 137379 TRP CCA 0 0      WGS_DIVISION_IN_DDBJ/EMBL/GEN
-AGGGGTATAGCTCAGTT-GGT--AGAGCGACGGTCTCCAAAACCGTAGGTCGCGGGTTC
GAACCCTGCTGCCCCTG
>SGCT_RCS_W09101544 AAFG02000008 ALPHAPROTEOBACTERIA SILICIBACTER_SP-_TM1040 136972 136883 SER GCT 0 0      WGS_DIVISION_IN_DDBJ/EMBL/GEN
-GGAGACGTGGCCGAGT--GGTCGAAGGCGCTCCCCTGCTAAGGGAGTAT-CGAGGGTTC
GAATCCCTTCGTCTCCG
>ETTC_RCS_W09101545 AAFG02000010 ALPHAPROTEOBACTERIA SILICIBACTER_SP-_TM1040 130352 130426 GLU TTC 0 0      WGS_DIVISION_IN_DDBJ/EMBL/GEN
-GCTCCGTTCGTCTATC--GGTT-AGGACGCCAGGTTTTCAACCTGGAAA-GAGGGGTTC
GATTCCCCTACGGAGTA
>ETTC_RCS_W09101546 AAFG02000010 ALPHAPROTEOBACTERIA SILICIBACTER_SP-_TM1040 130641 130715 GLU TTC 0 0      WGS_DIVISION_IN_DDBJ/EMBL/GEN
-GCTCCGTTCGTCTATC--GGTT-AGGACGCCAGGTTTTCAACCTGGAAA-GAGGGGTTC
GATTCCCCTACGGAGTA
>HGTG_RCS_W09101547 AAFG02000010 ALPHAPROTEOBACTERIA SILICIBACTER_SP-_TM1040 78392 78316 HIS GTG 0 0      WGS_DIVISION_IN_DDBJ/EMBL/GENBA
-GCCGCCTTAGCTCAGTT-GGTT-AGAGCGCTTGATTGTGGATCAAGAGGTCCCTGGTTC
GAGACCAGGAGGTGGTA
>YGTA_RCS_W09101548 AAFG02000010 ALPHAPROTEOBACTERIA SILICIBACTER_SP-_TM1040 5884 5801 TYR GTA 0 0      WGS_DIVISION_IN_DDBJ/EMBL/GENBANK
-GGGCGACAGGCCGCAA--GGT--GTGGCAGGGGACTGTAACTCCCTC-ACGCCTGGTTC
GATTCCAGGGTCGCCCA
>IGAT_RCS_W09101549 AAFG02000011 ALPHAPROTEOBACTERIA SILICIBACTER_SP-_TM1040 130224 130148 ILE GAT 0 0      WGS_DIVISION_IN_DDBJ/EMBL/GEN
-GGGTCGGTAGCTCAGGT-GGTT-AGAGCGCACGCCTGATAAGCGTGAGGTCGGAGGTTC
AAGTCCTCCTCGACCCA
>ATGC_RCS_W09101550 AAFG02000011 ALPHAPROTEOBACTERIA SILICIBACTER_SP-_TM1040 130082 130007 ALA TGC 0 0      WGS_DIVISION_IN_DDBJ/EMBL/GEN
-GGGGCCTTAGCTCAGCT-GGG--AGAGCGCCTGATTTGCATTCAGGAGGTCAGGAGTTC
GATCCTCCTAGGCTCCA
>XCAT_RCS_W09101551 AAFG02000011 ALPHAPROTEOBACTERIA SILICIBACTER_SP-_TM1040 126215 126139 MET CAT 0 0     TRNA-MET(INITIATOR)- WGS_DIVIS
-CGCGGGATGGAGCAGCCAGGT--AGCTCGTCAGGCTCATAACCTGAAGGTCGTAGGTTC
AAATCCTACTCCCGCAA
>TTGT_RCS_W09101552 AAFG02000011 ALPHAPROTEOBACTERIA SILICIBACTER_SP-_TM1040 10578 10503 THR TGT 0 0      WGS_DIVISION_IN_DDBJ/EMBL/GENBA
-GCCCCTATAGCTCAGCT-GGT--AGAGCAACTGATTTGTAATCAGTAGGTCCGCGGTTC
GAGTCCGTGTGGGGGCA
>GTCC_RCS_W09101553 AAFG02000013 ALPHAPROTEOBACTERIA SILICIBACTER_SP-_TM1040 6298 6371 GLY TCC 0 0      WGS_DIVISION_IN_DDBJ/EMBL/GENBANK
-GCGGGTATGGTGAAAT--GGT--ATCATAAGAGCCTTCCAAGCTTAAGG-TGCGGGTTC
GATTCCCGCTACCCGCT
>CGCA_RCS_W09101554 AAFG02000013 ALPHAPROTEOBACTERIA SILICIBACTER_SP-_TM1040 94426 94499 CYS GCA 0 0      WGS_DIVISION_IN_DDBJ/EMBL/GENBA
-GGCGAGTTGGCGGAGT--GGT--GACGCAGCGGATTGCAAATCCGTGTA-CACCGGTTC
GATTCCGGTACTCGCCT
>GGCC_RCS_W09101555 AAFG02000018 ALPHAPROTEOBACTERIA SILICIBACTER_SP-_TM1040 10732 10806 GLY GCC 0 0      WGS_DIVISION_IN_DDBJ/EMBL/GENBA
-GCGGGCGTAGCTCAGG--GGT--AGAGCATAACCTTGCCAAGGTTAGGGTCGGGCGTTC
GAATCGCCTCGCCCGCT
>GGCC_RCS_W09101556 AAFG02000018 ALPHAPROTEOBACTERIA SILICIBACTER_SP-_TM1040 10998 11072 GLY GCC 0 0      WGS_DIVISION_IN_DDBJ/EMBL/GENBA
-GCGGGCGTAGCTCAGG--GGT--AGAGCATAACCTTGCCAAGGTTAGGGTCGGGCGTTC
GAATCGCCTCGCCCGCT
>GGCC_RCS_W09101557 AAFG02000018 ALPHAPROTEOBACTERIA SILICIBACTER_SP-_TM1040 11251 11325 GLY GCC 0 0      WGS_DIVISION_IN_DDBJ/EMBL/GENBA
-GCGGGCGTAGCTCAGG--GGT--AGAGCATAACCTTGCCAAGGTTAGGGTCGGGCGTTC
GAATCGCCTCGCCCGCT
>VGAC_RCS_W09102722 AAIG01000001 ALPHAPROTEOBACTERIA JANNASCHIA_SP-_CCS1 286233 286307 VAL GAC 0 0      WGS_DIVISION_IN_DDBJ/EMBL/GENBANK
-GGGCGATTAGCTCAGC--GGT--AGAGCACTTCGTTGACATCGAAGGGGTCACTGGTTC
GATCCCAGTATCGCCCA
>TCGT_RCS_W09102723 AAIG01000001 ALPHAPROTEOBACTERIA JANNASCHIA_SP-_CCS1 375066 375141 THR CGT 0 0      WGS_DIVISION_IN_DDBJ/EMBL/GENBANK
-GCCGCTGTAGCTCAGAT-GGT--AGAGCACATCATTCGTAATGATGGGGTCGGGGGTTC
GAGTCCCTTCAGCGGCA
>PCGG_RCS_W09102724 AAIG01000001 ALPHAPROTEOBACTERIA JANNASCHIA_SP-_CCS1 623716 623792 PRO CGG 0 0      WGS_DIVISION_IN_DDBJ/EMBL/GENBANK
-CGGGCTGTGGCGCAGCCTGGT--AGCGCACCTGCTTCGGGAGCAGGGGGTCGGAGGTTC
GAATCCTCTCAGCCCGA
>RACG_RCS_W09102725 AAIG01000001 ALPHAPROTEOBACTERIA JANNASCHIA_SP-_CCS1 1096940 1097016 ARG ACG 0 0      WGS_DIVISION_IN_DDBJ/EMBL/GENBA
-GGATTGGTAGCTCAGCT-GGAT-AGAGTACTTGACTACGAATCAAGGGGTCGGGGGTTC
GAATCCTCCCCAGTCCG
>AGGC_RCS_W09102726 AAIG01000001 ALPHAPROTEOBACTERIA JANNASCHIA_SP-_CCS1 1274462 1274537 ALA GGC 0 0      WGS_DIVISION_IN_DDBJ/EMBL/GENBA
-GGGGCCTTAGCTCAGCT-GGG--AGAGCGCCTGCATGGCATGCAGGAGGTCAGCGGTTC
GATCCCGCTAGGCTCCA
>KTTT_RCS_W09102727 AAIG01000001 ALPHAPROTEOBACTERIA JANNASCHIA_SP-_CCS1 828232 828157 LYS TTT 0 0      WGS_DIVISION_IN_DDBJ/EMBL/GENBANK
-GGGCCCTTAGCTCAGTT-GGT--AGAGCAGTTGACTTTTAATCAATTTGTCGCAGGTTC
GAATCCTGCAGGGCTCA
>RCCT_RCS_W09102728 AAIG01000001 ALPHAPROTEOBACTERIA JANNASCHIA_SP-_CCS1 821130 821054 ARG CCT 0 0      WGS_DIVISION_IN_DDBJ/EMBL/GENBANK
-GGCCCCGTGGCTCAACT-GGAT-AGAGCAGCCCCCTCCTAAGGGGCAGGTTATAGGTTC
GAATCCTATCGGGGTCA
>LCAG_RCS_W09102729 AAIG01000001 ALPHAPROTEOBACTERIA JANNASCHIA_SP-_CCS1 739778 739692 LEU CAG 0 0      WGS_DIVISION_IN_DDBJ/EMBL/GENBANK
-GCCCAGGTGGCGGAATT-GGTA-GACGCGCTAGCTTCAGGTGCTAGT-G-TGGAGGTTC
GAGTCCTCTCCTGGGCA
>IGAT_RCS_W09102730 AAIG01000001 ALPHAPROTEOBACTERIA JANNASCHIA_SP-_CCS1 267791 267715 ILE GAT 0 0      WGS_DIVISION_IN_DDBJ/EMBL/GENBANK
-GGGTCGGTAGCTCAGGT-GGTT-AGAGCGCACGCCTGATAAGCGTGAGGTCGGAGGTTC
AAGTCCTCCTCGACCCA
>ATGC_RCS_W09102731 AAIG01000001 ALPHAPROTEOBACTERIA JANNASCHIA_SP-_CCS1 267643 267568 ALA TGC 0 0      WGS_DIVISION_IN_DDBJ/EMBL/GENBANK
-GGGGCCTTAGCTCAGAT-GGG--AGAGCGCCTGATTTGCATTCAGGAGGTCAGCGGTTC
GATCCCGCTAGGCTCCA
>XCAT_RCS_W09102732 AAIG01000001 ALPHAPROTEOBACTERIA JANNASCHIA_SP-_CCS1 263157 263081 MET CAT 0 0     TRNA-MET(INITIATOR)- WGS_DIVISION_
-CGCGGGATGGAGCAGCCCGGT--AGCTCGTCAGGCTCATAACCTGAAGGTCGTAGGTTC
AAATCCTACTCCCGCAA
>RCCG_RCS_W09102733 AAIG01000002 ALPHAPROTEOBACTERIA JANNASCHIA_SP-_CCS1 3581 3657 ARG CCG 0 0      WGS_DIVISION_IN_DDBJ/EMBL/GENBANK
-GGACCCTTAGCTCAGCT-GGAT-AGAGCGCTGCCCTCCGAAGGCAGAGGCCAGAGGTTC
GAATCCTCTAGGGTCCG
>DGTC_RCS_W09102734 AAIG01000002 ALPHAPROTEOBACTERIA JANNASCHIA_SP-_CCS1 365948 365872 ASP GTC 0 0      WGS_DIVISION_IN_DDBJ/EMBL/GENBANK
-GCGGTTGTAGCTCAGTT-GGTT-AGAGTACCGGCCTGTCACGCCGGGGGTCGCGGGTTC
GAGTCCCGTCAACCGCG
>DGTC_RCS_W09102735 AAIG01000002 ALPHAPROTEOBACTERIA JANNASCHIA_SP-_CCS1 365521 365445 ASP GTC 0 0      WGS_DIVISION_IN_DDBJ/EMBL/GENBANK
-GCGGTTGTAGCTCAGTT-GGTT-AGAGTACCGGCCTGTCACGCCGGGGGTCGCGGGTTC
GAGTCCCGTCAACCGCG
>LCAA_RCS_W09102736 AAIG01000002 ALPHAPROTEOBACTERIA JANNASCHIA_SP-_CCS1 348089 348005 LEU CAA 0 0      WGS_DIVISION_IN_DDBJ/EMBL/GENBANK
-GCCCGAGTGGCGGAATT-GGTA-GACGCAGGGGATTCAAAATCCCCCGCTTGTCGGTTC
GAGTCCGACCTCGGGTA
>PTGG_RCS_W09102737 AAIG01000002 ALPHAPROTEOBACTERIA JANNASCHIA_SP-_CCS1 328052 327976 PRO TGG 0 0      WGS_DIVISION_IN_DDBJ/EMBL/GENBANK
-CGGGGCGTGGCGCAGTCTGGT--AGCGCACCTGTTTTGGGTACAGGGGGTCGTGAGTTC
GAATCTCGCCGCCCCGA
>SCGA_RCS_W09102738 AAIG01000002 ALPHAPROTEOBACTERIA JANNASCHIA_SP-_CCS1 142140 142051 SER CGA 0 0      WGS_DIVISION_IN_DDBJ/EMBL/GENBANK
-GGAGAGGTGCCGGAGT--GGTCGAACGGGGCGGTCTCGAAAACCGTT---CCAGGGTTC
GAATCCCTGTCTCTCCG
>RTCT_RCS_W09102739 AAIG01000003 ALPHAPROTEOBACTERIA JANNASCHIA_SP-_CCS1 227755 227831 ARG TCT 0 0      WGS_DIVISION_IN_DDBJ/EMBL/GENBANK
-GGGCTCTTAGCTCAACT-GGAT-AGAGCAGCCGACTTCTAATCGGCAGGTTGAGGGTTC
GAGTCCTTCAGGGCCCG
>QTTG_RCS_W09102740 AAIG01000003 ALPHAPROTEOBACTERIA JANNASCHIA_SP-_CCS1 169097 169023 GLN TTG 0 0      WGS_DIVISION_IN_DDBJ/EMBL/GENBANK
-TGGGGTGTAGCCAAGC--GGT--AAGGCATCGGTTTTTGGTACCGTGTATCGTAGGTTC
GAATCCTACCACCCCAG
>MCAT_RCS_W09102741 AAIG01000003 ALPHAPROTEOBACTERIA JANNASCHIA_SP-_CCS1 114120 114044 MET CAT 0 0     TRNA-MET(ELONGATOR)- WGS_DIVISION_
-GGCGGAGTAGCTCAGGT-GGTT-AGAGCAGCGGAATCATAATCCGCGTGTCGGGGGTTC
AAGTCCCTCCTCCGCTA
>CGCA_RCS_W09102742 AAIG01000003 ALPHAPROTEOBACTERIA JANNASCHIA_SP-_CCS1 50737 50664 CYS GCA 0 0      WGS_DIVISION_IN_DDBJ/EMBL/GENBANK
-GGCGAGTTGGCGGAGT--GGT--TACGCAGCGGATTGCAAATCCGTGTA-CACCGGTTC
GATTCCGGTACTCGCCT
>SGGA_RCS_W09102743 AAIG01000004 ALPHAPROTEOBACTERIA JANNASCHIA_SP-_CCS1 267152 267241 SER GGA 0 0      WGS_DIVISION_IN_DDBJ/EMBL/GENBANK
-GGACAGGTGGCCGAGT--GGTCGAAGGCGCACGCCTGGAAAGTGTGTAT-CCAGGGTTC
GAATCCCTGTCTGTCCG
>GCCC_RCS_W09102744 AAIG01000004 ALPHAPROTEOBACTERIA JANNASCHIA_SP-_CCS1 237767 237694 GLY CCC 0 0      WGS_DIVISION_IN_DDBJ/EMBL/GENBANK
-GCGGGTATGGTGAAAA--GGT--ATCACGGCAGCTTCCCAAGCTTTA-GTTACGAGTTC
GATTCTCGTTACCCGCT
>JCAT_RCS_W09102745 AAIG01000004 ALPHAPROTEOBACTERIA JANNASCHIA_SP-_CCS1 90542 90466 MET CAT 0 0     TRNA-MET(ILE)_WHOSE_CAU_ANTICODON_IS
-GGGCCTGTAGCTCAATT-GGTT-AGAGCAGAGCGCTCATAACGCTTTGGTTGCGGGTTC
AAGTCCTGCCGGGCCTA
>NGTT_RCS_W09102746 AAIG01000004 ALPHAPROTEOBACTERIA JANNASCHIA_SP-_CCS1 88114 88040 ASN GTT 0 0      WGS_DIVISION_IN_DDBJ/EMBL/GENBANK
-TCCGGCGTAGCTCAGC--GGT--AGAGCAGTTGACTGTTAATCAATTTGTCGTAGGTTC
GATCCCTACCGCCGGAG
>PGGG_RCS_W09102747 AAIG01000004 ALPHAPROTEOBACTERIA JANNASCHIA_SP-_CCS1 40789 40713 PRO GGG 0 0      WGS_DIVISION_IN_DDBJ/EMBL/GENBANK
-CGGGCTATGGCGCAGCCTGGT--AGCGCGTCCGTCTGGGGGACGGAAGGTCGCAGGTTC
GAGTCCTGCTAGCCCGA
>SGCT_RCS_W09102748 AAIG01000005 ALPHAPROTEOBACTERIA JANNASCHIA_SP-_CCS1 95260 95349 SER GCT 0 0      WGS_DIVISION_IN_DDBJ/EMBL/GENBANK
-GGAGACGTGGCCGAGT--GGTCGAAGGCGCTCCCCTGCTAAGGGAGT---CGAGGGTTC
GAATCCCTTCGTCTCCG
>LTAA_RCS_W09102749 AAIG01000005 ALPHAPROTEOBACTERIA JANNASCHIA_SP-_CCS1 114197 114110 LEU TAA 0 0      WGS_DIVISION_IN_DDBJ/EMBL/GENBANK
-GCGGGCGTGATGGAATT-GGTA-GACATACCAGACTTAAAATCTGTTGG-TGCGGGTTC
GAGTCCCGCCGCCCGCA
>LGAG_RCS_W09102750 AAIG01000006 ALPHAPROTEOBACTERIA JANNASCHIA_SP-_CCS1 210701 210787 LEU GAG 0 0      WGS_DIVISION_IN_DDBJ/EMBL/GENBANK
-GCGCTCGTGGCGGAATT-GGTA-GACGCGCAGCGTTGAGGTCGCTGTGG-TGCGAGTTC
GAGTCTCGCCGAGCGCA
>GGCC_RCS_W09102751 AAIG01000007 ALPHAPROTEOBACTERIA JANNASCHIA_SP-_CCS1 122667 122741 GLY GCC 0 0      WGS_DIVISION_IN_DDBJ/EMBL/GENBANK
-GCGGGCGTAGCTCAGG--GGT--AGAGCATAACCTTGCCAAGGTTAGGGTCGGGCGTTC
GAATCGCCTCGCCCGCT
>YGTA_RCS_W09102752 AAIG01000007 ALPHAPROTEOBACTERIA JANNASCHIA_SP-_CCS1 132030 132113 TYR GTA 0 0      WGS_DIVISION_IN_DDBJ/EMBL/GENBANK
-GGGCGACAGGCCGCAA--GGT--GTGGCAGGGGACTGTAACTCCCTCGCACCCTGGTTC
GATTCCAGGGTCGCCCA
>TGGT_RCS_W09102753 AAIG01000007 ALPHAPROTEOBACTERIA JANNASCHIA_SP-_CCS1 224864 224938 THR GGT 0 0      WGS_DIVISION_IN_DDBJ/EMBL/GENBANK
-GCTGTGGTAGCTCAGT--GGT--AGAGCACACCCTTGGTAAGGGTGAGGTCGAGAGTTC
AATCCTCTCTCACAGCA
>FGAA_RCS_W09102754 AAIG01000007 ALPHAPROTEOBACTERIA JANNASCHIA_SP-_CCS1 206544 206470 PHE GAA 0 0      WGS_DIVISION_IN_DDBJ/EMBL/GENBANK
-GCCCGGGTAGCTCAGG--GGT--AGAGCAGTGGATTGAAAATCCTCGTGTCGGTGGTTC
GATTCCGCCCCCGGGCA
>LTAG_RCS_W09102755 AAIG01000008 ALPHAPROTEOBACTERIA JANNASCHIA_SP-_CCS1 19079 19162 LEU TAG 0 0      WGS_DIVISION_IN_DDBJ/EMBL/GENBANK
-GCGGGTGTGGCGGAACT-GGTA-GACGCACCAGATTTAGGTTCTGGC-G-TGGGGGTTC
GAGTCCCTTCACCCGCA
>ETTC_RCS_W09102756 AAIG01000010 ALPHAPROTEOBACTERIA JANNASCHIA_SP-_CCS1 27656 27730 GLU TTC 0 0      WGS_DIVISION_IN_DDBJ/EMBL/GENBANK
-GGCCCGTTCGTCTATC--GGTT-AGGACGCCAGGTTTTCAACCTGGAAA-GAGGGGTTC
GATTCCCCTACGGGCTG
>VCAC_RCS_W09102757 AAIG01000011 ALPHAPROTEOBACTERIA JANNASCHIA_SP-_CCS1 3448 3374 VAL CAC 0 0      WGS_DIVISION_IN_DDBJ/EMBL/GENBANK
-GGGTGATTAGCTCAGT--GGT--AGAGCGCTTCGTTCACATCGAAGATGTCAGGAGTTC
AAATCTCTTATCACCCA
>VTAC_RCS_W09102758 AAIG01000011 ALPHAPROTEOBACTERIA JANNASCHIA_SP-_CCS1 2656 2581 VAL TAC 0 0      WGS_DIVISION_IN_DDBJ/EMBL/GENBANK
-GGGTCGTTAGCTCAGTT-GGT--AGAGCGCTTCGTTTACACCGAAGATGTCGGGAGTTC
GAGCCTCTCACGACCCA
>HGTG_RCS_W09102759 AAIG01000012 ALPHAPROTEOBACTERIA JANNASCHIA_SP-_CCS1 26995 27071 HIS GTG 0 0      WGS_DIVISION_IN_DDBJ/EMBL/GENBANK
-GCCGGCGTAGCTCAGTA-GGTT-AGAGCGCCTGATTGTGGATCAGGAGGTCCCCCGTTC
GAGCCGGGGCGCTGGTA
>TTGT_RCS_W09102760 AAIG01000015 ALPHAPROTEOBACTERIA JANNASCHIA_SP-_CCS1 13030 12955 THR TGT 0 0      WGS_DIVISION_IN_DDBJ/EMBL/GENBANK
-GCCCCTATAGCTCAGCT-GGT--AGAGCAACTGATTTGTAATCAGTAGGTCCGCGGTTC
GAGTCCGTGTGGGGGCA
>GTCC_RCS_W09102761 AAIG01000017 ALPHAPROTEOBACTERIA JANNASCHIA_SP-_CCS1 29186 29113 GLY TCC 0 0      WGS_DIVISION_IN_DDBJ/EMBL/GENBANK
-GCGGGCGTTGTGTAAT--GGT--AAGACCTCAGCCTTCCAAGCTGATGA-TACGGGTTC
GATTCCCGTCGCCCGCT
>WCCA_RCS_W09102762 AAIG01000020 ALPHAPROTEOBACTERIA JANNASCHIA_SP-_CCS1 2276 2351 TRP CCA 0 0      WGS_DIVISION_IN_DDBJ/EMBL/GENBANK
-AGGGGCGTAGCTCAGTT-GGT--AGAGCACCGGATTCCAAATCCGACGGTCGGGAGTTC
GAGTCTCTCCGCCCCTG
>STGA_RCS_W09102763 AAIG01000024 ALPHAPROTEOBACTERIA JANNASCHIA_SP-_CCS1 2257 2168 SER TGA 0 0      WGS_DIVISION_IN_DDBJ/EMBL/GENBANK
-GGAGGAGTGGCAGAGT--GGTCGAATGCACCGGTCTTGAAAACCGGC---CGTGGGTTC
GAATCCCACCTCCTCCG
>PTGG_RCS_W09103030 AAIT01000001 ALPHAPROTEOBACTERIA PARACOCCUS_DENITRIFICANS_PD1222 105706 105782 PRO TGG 0 0      WGS_DIVISION_IN_DDBJ/
-CGGGGCGTAGCGCAGCCTGGT--AGCGCGACGGTTTTGGGTACCGTAGGCCGGAGGTTC
AAATCCTCTCGCCCCGA
>MCAT_RCS_W09103031 AAIT01000001 ALPHAPROTEOBACTERIA PARACOCCUS_DENITRIFICANS_PD1222 151152 151228 MET CAT 0 0     TRNA-MET(ELONGATOR)- W
-GGCGGAGTAGCTCAGCT-GGTT-AGAGCAGAGGAATCATAATCCTTGTGTCGGGGGTTC
AAATCCCTCCTCCGCTA
>RCCG_RCS_W09103032 AAIT01000001 ALPHAPROTEOBACTERIA PARACOCCUS_DENITRIFICANS_PD1222 426572 426648 ARG CCG 0 0      WGS_DIVISION_IN_DDBJ/
-GCACCCGTAGCTCAGCT-GGAT-AGAGCGTTGCCCTCCGAAGGCAAAGGCCACACGTTC
GAATCGTGTCGGGTGCG
>VTAC_RCS_W09103033 AAIT01000001 ALPHAPROTEOBACTERIA PARACOCCUS_DENITRIFICANS_PD1222 463619 463693 VAL TAC 0 0      WGS_DIVISION_IN_DDBJ/
-GGGGCGGTAGCTCAGC--GGT--AGAGCGACACGTTTACACCGTGTTGGTCGGGGGTTC
GATCCCCTCCCGCCCCA
>SCGA_RCS_W09103034 AAIT01000001 ALPHAPROTEOBACTERIA PARACOCCUS_DENITRIFICANS_PD1222 310159 310070 SER CGA 0 0      WGS_DIVISION_IN_DDBJ/
-GGAGAGGTGCCGGAGT--GGTCGAACGGGGCGGTCTCGAAAACCGTTGTCCGTGGGTTC
GAATCCCACCCTCTCCG
>RACG_RCS_W09103035 AAIT01000001 ALPHAPROTEOBACTERIA PARACOCCUS_DENITRIFICANS_PD1222 114623 114547 ARG ACG 0 0      WGS_DIVISION_IN_DDBJ/
-GGACCCGTAGCTCAGCT-GGAT-AGAGCACCAGACTACGAATCTGGGGGTCGGGCGTTC
GAATCGCTCCGGGTCCG
>AGGC_RCS_W09103036 AAIT01000003 ALPHAPROTEOBACTERIA PARACOCCUS_DENITRIFICANS_PD1222 102297 102372 ALA GGC 0 0      WGS_DIVISION_IN_DDBJ/
-GGGGCCATAGCTCAGTT-GGT--AGAGCGCTTGAATGGCATTCAAGAGGTCAGGGGTTC
GACTCCCCTTGGCTCCA
>NGTT_RCS_W09103037 AAIT01000003 ALPHAPROTEOBACTERIA PARACOCCUS_DENITRIFICANS_PD1222 138243 138317 ASN GTT 0 0      WGS_DIVISION_IN_DDBJ/
-TCCGGCGTAGCTCAGC--GGT--AGAGCAGTTGACTGTTAATCAATTGGTCGTAGGTTC
GATCCCTACCGCCGGAG
>FGAA_RCS_W09103038 AAIT01000003 ALPHAPROTEOBACTERIA PARACOCCUS_DENITRIFICANS_PD1222 163401 163476 PHE GAA 0 0      WGS_DIVISION_IN_DDBJ/
-GCCCGGATAGCTCAGTT-GGT--AGAGCAGCGGATTGAAAATCCGCGTGTCGGTGGTTC
GAATCCGCCTCCGGGCA
>PGGG_RCS_W09103039 AAIT01000003 ALPHAPROTEOBACTERIA PARACOCCUS_DENITRIFICANS_PD1222 240110 240187 PRO GGG 0 0      WGS_DIVISION_IN_DDBJ/
-CGGGCCGTGGCGCAGCCTGGTT-AGCGCGTCCGTCTGGGGGGCGGAAGGCCGCGAGTTC
GAATCTCGCCGGCCCGA
>ETTC_RCS_W09103040 AAIT01000003 ALPHAPROTEOBACTERIA PARACOCCUS_DENITRIFICANS_PD1222 256280 256354 GLU TTC 0 0      WGS_DIVISION_IN_DDBJ/
-GGCCCGTTCGTCTATC--GGTT-AGGACGTCAGGTTTTCAACCTGAAAA-GAGGGGTTC
GACTCCCCTACGGGCTG
>TGGT_RCS_W09103041 AAIT01000003 ALPHAPROTEOBACTERIA PARACOCCUS_DENITRIFICANS_PD1222 341643 341717 THR GGT 0 0      WGS_DIVISION_IN_DDBJ/
-GCTGTGGTAGCTCAGT--GGT--AGAGCACTCCCTTGGTAAGGGAGAGGTCGAGAGTTC
AATCCTCTCTCACAGCA
>LGAG_RCS_W09103042 AAIT01000003 ALPHAPROTEOBACTERIA PARACOCCUS_DENITRIFICANS_PD1222 308068 307982 LEU GAG 0 0      WGS_DIVISION_IN_DDBJ/
-GCGGTCGTGGCGGAATT-GGTA-GACGCGCAGCGTTGAGGTCGCTGT-G-TGGAAGTTC
GAGTCTTCTCGACCGCA
>DGTC_RCS_W09103043 AAIT01000003 ALPHAPROTEOBACTERIA PARACOCCUS_DENITRIFICANS_PD1222 284417 284341 ASP GTC 0 0      WGS_DIVISION_IN_DDBJ/
-GCGGTTGTAGCTCAGTT-GGTT-AGAGTACCGGCCTGTCACGCCGGGGGTCGCGGGTTC
GAGCCCCGTCAACCGCG
>DGTC_RCS_W09103044 AAIT01000003 ALPHAPROTEOBACTERIA PARACOCCUS_DENITRIFICANS_PD1222 284312 284236 ASP GTC 0 0      WGS_DIVISION_IN_DDBJ/
-GCGGTTGTAGCTCAGTT-GGTT-AGAGTACCGGCCTGTCACGCCGGGGGTCGCGGGTTC
GAGCCCCGTCAACCGCG
>RTCT_RCS_W09103045 AAIT01000003 ALPHAPROTEOBACTERIA PARACOCCUS_DENITRIFICANS_PD1222 165492 165416 ARG TCT 0 0      WGS_DIVISION_IN_DDBJ/
-GGCCCCGTAGCTCAACT-GGAT-AGAGCAAGCGCCTTCTAAGCGCTAGGTTCCGGGTTC
AAGTCCTGGCGGGGTCG
>GCCC_RCS_W09103046 AAIT01000003 ALPHAPROTEOBACTERIA PARACOCCUS_DENITRIFICANS_PD1222 148207 148134 GLY CCC 0 0      WGS_DIVISION_IN_DDBJ/
-GCGGGTGTAGCTCAAT--GGT--AGAGCCGCAGCTTCCCAAGCTGAAGA-CGAGGGTTC
GATTCCCTTCACCCGCT
>ETTC_RCS_W09103047 AAIT01000003 ALPHAPROTEOBACTERIA PARACOCCUS_DENITRIFICANS_PD1222 146227 146153 GLU TTC 0 0      WGS_DIVISION_IN_DDBJ/
-GGCCCGTTCGTCTATC--GGTT-AGGACGTCAGGTTTTCAACCTGAAAA-GAGGGGTTC
GACTCCCCTACGGGCTG
>GTCC_RCS_W09103048 AAIT01000005 ALPHAPROTEOBACTERIA PARACOCCUS_DENITRIFICANS_PD1222 160284 160357 GLY TCC 0 0      WGS_DIVISION_IN_DDBJ/
-GCGGGTGTAGCTCAAT--GGT--AGAGCAGCAGCCTTCCAAGCTGAATA-CGTGGGTTC
GATTCCCATCACCCGCT
>KTTT_RCS_W09103049 AAIT01000005 ALPHAPROTEOBACTERIA PARACOCCUS_DENITRIFICANS_PD1222 301443 301518 LYS TTT 0 0      WGS_DIVISION_IN_DDBJ/
-GGGCCCGTAGCTCAGTT-GGT--AGAGCAACTGACTTTTAATCAGTGGGTCACAGGTTC
GAATCCTGTCGGGCTCA
>SGCT_RCS_W09103050 AAIT01000005 ALPHAPROTEOBACTERIA PARACOCCUS_DENITRIFICANS_PD1222 305403 305314 SER GCT 0 0      WGS_DIVISION_IN_DDBJ/
-GGAGACGTGGCCGAGT--GGTCGAAGGCACACCCCTGCTAAGGGTGCAT-CGAGGGTTC
GAATCCCTTCGTCTCCG
>PCGG_RCS_W09103051 AAIT01000005 ALPHAPROTEOBACTERIA PARACOCCUS_DENITRIFICANS_PD1222 255198 255122 PRO CGG 0 0      WGS_DIVISION_IN_DDBJ/
-CGGAGCGTAGCGCAGCCTGGT--AGCGCACCTGCTTCGGGAGCAGGGGGTCGGAGGTTC
GAATCCTCTCGCTCCGA
>LCAG_RCS_W09103052 AAIT01000005 ALPHAPROTEOBACTERIA PARACOCCUS_DENITRIFICANS_PD1222 199570 199486 LEU CAG 0 0      WGS_DIVISION_IN_DDBJ/
-GCCCAGGTGGCGGAATT-GGTA-GACGCGCACGGTTCAGGTCCGTGT-G-TGGAGGTTC
GAGTCCTCTCCTGGGCA
>IGAT_RCS_W09103053 AAIT01000006 ALPHAPROTEOBACTERIA PARACOCCUS_DENITRIFICANS_PD1222 259967 260043 ILE GAT 0 0      WGS_DIVISION_IN_DDBJ/
-GGGTCGGTAGCTCAGGT-GGTT-AGAGCGCACGCCTGATAAGCGTGAGGTCGGAGGTTC
AAGTCCTCCTCGACCCA
>ATGC_RCS_W09103054 AAIT01000006 ALPHAPROTEOBACTERIA PARACOCCUS_DENITRIFICANS_PD1222 260106 260181 ALA TGC 0 0      WGS_DIVISION_IN_DDBJ/
-GGGGCCTTAGCTCAGTT-GGT--AGAGCGCCTGCTTTGCAAGCAGGATGTCATCGGTTC
GAATCCGTTAGGCTCCA
>XCAT_RCS_W09103055 AAIT01000006 ALPHAPROTEOBACTERIA PARACOCCUS_DENITRIFICANS_PD1222 263636 263712 MET CAT 0 0     TRNA-MET(INITIATOR)- W
-CGCGGGGTAGAGCAGCCCGGT--AGCTCGTCAGGCTCATAACCTGAAGGTCGTAGGTTC
AAATCCTACCCCCGCAA
>VGAC_RCS_W09103056 AAIT01000006 ALPHAPROTEOBACTERIA PARACOCCUS_DENITRIFICANS_PD1222 248558 248484 VAL GAC 0 0      WGS_DIVISION_IN_DDBJ/
-GGGCGGTTAGCTCAGC--GGT--AGAGCACTACGTTGACATCGTAGTGGCCACTGGTTC
GATCCCAGTACCGCCCA
>HGTG_RCS_W09103058 AAIT01000007 ALPHAPROTEOBACTERIA PARACOCCUS_DENITRIFICANS_PD1222 17072 17148 HIS GTG 0 0      WGS_DIVISION_IN_DDBJ/EM
-GCCGCCTTAGCTCAGTT-GGTT-AGAGCGCTAGATTGTGGATCTAGAGGTCCCCCGTTC
GAGCCGGGGAGGCGGTA
>LCAA_RCS_W09103059 AAIT01000007 ALPHAPROTEOBACTERIA PARACOCCUS_DENITRIFICANS_PD1222 197016 197099 LEU CAA 0 0      WGS_DIVISION_IN_DDBJ/
-GCCCGAGTGGCGGAAT--GGTA-GACGCAGCGGATTCAAAATCCGCC-A-TGTCGGTTC
GAGTCCGACCTCGGGTA
>GGCC_RCS_W09103060 AAIT01000008 ALPHAPROTEOBACTERIA PARACOCCUS_DENITRIFICANS_PD1222 237034 237108 GLY GCC 0 0      WGS_DIVISION_IN_DDBJ/
-GCGGGCGTAGCTCAGG--GGT--AGAGCATTACCTTGCCAAGGTAAGGGTCGTGAGTTC
GAATCTCATCGCCCGCT
>ACGC_RCS_W09103061 AAIT01000008 ALPHAPROTEOBACTERIA PARACOCCUS_DENITRIFICANS_PD1222 191128 191053 ALA CGC 0 0      WGS_DIVISION_IN_DDBJ/
-GGGGCCGTAGCTCAGTT-GGT--AGAGCGCATCGTTCGCAATGATGAGGCCAGGGGTTC
GATTCCCCTCGGCTCCA
>JCAT_RCS_W09103062 AAIT01000008 ALPHAPROTEOBACTERIA PARACOCCUS_DENITRIFICANS_PD1222 130727 130652 MET CAT 0 0     TRNA-MET(ILE)_WHOSE_CA
-GGGCCTGTAGCTCAAT--GGTC-AGAGCAGGGCGCTCATAACGCCTTGGTTGGGGGTTC
GAGTCCCTCCGGGCCTA
>LTAG_RCS_W09103063 AAIT01000009 ALPHAPROTEOBACTERIA PARACOCCUS_DENITRIFICANS_PD1222 120634 120550 LEU TAG 0 0      WGS_DIVISION_IN_DDBJ/
-GCGGGTGTGGCGAAATT-GGCA-GACGCACCAGATTTAGGTTCTGGC-G-TGGGGGTTC
AAGTCCCTCCACCCGCA
>TTGT_RCS_W09103064 AAIT01000010 ALPHAPROTEOBACTERIA PARACOCCUS_DENITRIFICANS_PD1222 111367 111292 THR TGT 0 0      WGS_DIVISION_IN_DDBJ/
-GCCGGTTTAGCTCAGCT-GGT--AGAGCAGCTGATTTGTAATCAGAAGGTCGCGGGTTC
GATTCCTGCAACCGGCG
>DGTC_RCS_W09103065 AAIT01000011 ALPHAPROTEOBACTERIA PARACOCCUS_DENITRIFICANS_PD1222 93485 93561 ASP GTC 0 0      WGS_DIVISION_IN_DDBJ/EM
-GCGGTTGTAGCTCAGTT-GGTT-AGAGTACCGGCCTGTCACGCCGGGGGTCGCGGGTTC
GAGCCCCGTCAACCGCG
>QTTG_RCS_W09103066 AAIT01000011 ALPHAPROTEOBACTERIA PARACOCCUS_DENITRIFICANS_PD1222 110077 110003 GLN TTG 0 0      WGS_DIVISION_IN_DDBJ/
-TGGGGCGTGGCCAAGT--GGT--AAGGCAACGGTTTTTGGTACCGTGTACCGTAGGTTC
GAATCCTACCGCCCCAG
>TCGT_RCS_W09103067 AAIT01000012 ALPHAPROTEOBACTERIA PARACOCCUS_DENITRIFICANS_PD1222 149117 149192 THR CGT 0 0      WGS_DIVISION_IN_DDBJ/
-GCCGGTGTAGCTCAGCT-GGT--AGAGCACGTCATTCGTAATGATGGGGTCGGGGGTTC
GAGTCCCTTCACCGGCA
>RCCT_RCS_W09103068 AAIT01000012 ALPHAPROTEOBACTERIA PARACOCCUS_DENITRIFICANS_PD1222 167710 167786 ARG CCT 0 0      WGS_DIVISION_IN_DDBJ/
-GGCCCCGTGGCTCAACT-GGAT-AGAGCAGCCCCCTCCTAAGGGGCAGGTTGCAGGTTC
AAGTCCTGCCGGGGTCA
>LTAA_RCS_W09103069 AAIT01000012 ALPHAPROTEOBACTERIA PARACOCCUS_DENITRIFICANS_PD1222 92718 92633 LEU TAA 0 0      WGS_DIVISION_IN_DDBJ/EM
-GCGGGCGTGGCGGAAT--GGTA-GACGCATGGGACTTAAACTCCCTGGTGTGCGGGTTC
GAGTCCCGCCGCCCGCA
>XCAT_RCS_W09103070 AAIT01000016 ALPHAPROTEOBACTERIA PARACOCCUS_DENITRIFICANS_PD1222 89617 89541 MET CAT 0 0     TRNA-MET(INITIATOR)- WGS
-CGCGGGGTAGAGCAGCCCGGT--AGCTCGTCAGGCTCATAACCTGAAGGTCGTAGGTTC
AAATCCTACCCCCGCAA
>VCAC_RCS_W09103071 AAIT01000017 ALPHAPROTEOBACTERIA PARACOCCUS_DENITRIFICANS_PD1222 66025 65951 VAL CAC 0 0      WGS_DIVISION_IN_DDBJ/EM
-GGGCGATTAGCTCAGC--GGT--AGAGCGCTTCGTTCACATCGAAGATGTCAGCGGTTC
AAATCCGTTATCGCCCA
>CGCA_RCS_W09103072 AAIT01000020 ALPHAPROTEOBACTERIA PARACOCCUS_DENITRIFICANS_PD1222 3771 3698 CYS GCA 0 0      WGS_DIVISION_IN_DDBJ/EMBL
-GGCGGGTTGGCGGAGA--GGT--TACGCAGCGGATTGCAAATCCGTGAA-GACCGGTTC
GATTCCGGTACCCGCCT
>SGGA_RCS_W09103073 AAIT01000027 ALPHAPROTEOBACTERIA PARACOCCUS_DENITRIFICANS_PD1222 22635 22546 SER GGA 0 0      WGS_DIVISION_IN_DDBJ/EM
-GGACGGTTGGCCGAGT--GGTCGAAGGCGCACGCCTGGAAAGTGTGTAT-CGAGGGTTC
GAATCCCTCACCGTCCG
>STGA_RCS_W09103074 AAIT01000031 ALPHAPROTEOBACTERIA PARACOCCUS_DENITRIFICANS_PD1222 3244 3155 SER TGA 0 0      WGS_DIVISION_IN_DDBJ/EMBL
-GGAAGCGTGGCCGAGT--GGTTTAAGGCTCTGGTCTTGAAAACCAGC---CGTGGGTTC
GAATCCCACCGCTTCCG
>WCCA_RCS_W09103075 AAIT01000032 ALPHAPROTEOBACTERIA PARACOCCUS_DENITRIFICANS_PD1222 7114 7039 TRP CCA 0 0      WGS_DIVISION_IN_DDBJ/EMBL
-AGGGGTTTAGCTCAGTT-GGT--AGAGCATCGGTCTCCAAAACCGAGGGTCGTGGGTTC
GAGTCCCCCAACCCCTG
>XCAT_RCS_W09103076 AAIT01000035 ALPHAPROTEOBACTERIA PARACOCCUS_DENITRIFICANS_PD1222 484 560 MET CAT 0 0     TRNA-MET(INITIATOR)- WGS_DIV
-CGCGGGGTAGAGCAGCCCGGT--AGCTCGTCAGGCTCATAACCTGAAGGTCGTAGGTTC
AAATCCTACCCCCGCAA
>GGCC_RCS_W09104706 AAME01000002 ALPHAPROTEOBACTERIA RHODOBACTER_SPHAEROIDES_ATCC_17025 74616 74690 GLY GCC 0 0      WGS_DIVISION_IN_DDBJ
-GCGGGCGTAGCTCAGG--GGT--AGAGCATTACCTTGCCAAGGTAAGGGTCGTGAGTTC
GAATCTCATCGCCCGCT
>VTAC_RCS_W09104707 AAME01000002 ALPHAPROTEOBACTERIA RHODOBACTER_SPHAEROIDES_ATCC_17025 80596 80671 VAL TAC 0 0      WGS_DIVISION_IN_DDBJ
-GGGTGGTTAGCTCAGTT-GGT--AGAGCGTCTCGTTTACACCGAGGATGTCGGGGGTTC
GAGCCCCTCACCACCCA
>WCCA_RCS_W09104708 AAME01000003 ALPHAPROTEOBACTERIA RHODOBACTER_SPHAEROIDES_ATCC_17025 166513 166588 TRP CCA 0 0      WGS_DIVISION_IN_DD
-AGGGGTATAGCTCAGTT-GGT--AGAGCATCGGTCTCCAAAACCGAGGGTCGGGGGTTC
GAGTCCCTCTGCCCCTG
>RCCT_RCS_W09104709 AAME01000003 ALPHAPROTEOBACTERIA RHODOBACTER_SPHAEROIDES_ATCC_17025 135334 135259 ARG CCT 0 0      WGS_DIVISION_IN_DD
-GGCCCCGTAGCTCAAC--GGAT-AGAGCGATCCCCTCCTAAGGGATAGGTTGCAGGTTC
AAGTCCTGCCGGGGTCA
>JCAT_RCS_W09104710 AAME01000003 ALPHAPROTEOBACTERIA RHODOBACTER_SPHAEROIDES_ATCC_17025 46192 46117 MET CAT 0 0     TRNA-MET(ILE)_WHOSE_C
-GGGCCTGTAGCTCAAT--GGTC-AGAGCAGGGCGCTCATAACGCCTTGGTTGGGGGTTC
GAGTCCCTCCGGGCCTA
>MCAT_RCS_W09104711 AAME01000004 ALPHAPROTEOBACTERIA RHODOBACTER_SPHAEROIDES_ATCC_17025 66562 66486 MET CAT 0 0     TRNA-MET(ELONGATOR)- 
-GGCGAGGTAGCTCAGCT-GGTT-AGAGCACACGACTCATAATCGTGGGGTCGGGGGTTC
AAGTCCCCCCCTCGCCA
>PGGG_RCS_W09104712 AAME01000005 ALPHAPROTEOBACTERIA RHODOBACTER_SPHAEROIDES_ATCC_17025 13283 13360 PRO GGG 0 0      WGS_DIVISION_IN_DDBJ
-CGGGCCGTGGCGCAGCCTGGTT-AGCGCGTCCGTCTGGGGGGCGGAAGGTCGCGAGTTC
GAATCTCGCCGGCCCGA
>LTAA_RCS_W09104713 AAME01000005 ALPHAPROTEOBACTERIA RHODOBACTER_SPHAEROIDES_ATCC_17025 166646 166729 LEU TAA 0 0      WGS_DIVISION_IN_DD
-GCGGGCATGGCGGAATT-GGTA-GACGCAAGGGTCTTAAACACCCTGTG-TGCCGGTTC
GACCCCGGTTGCCCGCA
>ACGC_RCS_W09104714 AAME01000006 ALPHAPROTEOBACTERIA RHODOBACTER_SPHAEROIDES_ATCC_17025 123045 123120 ALA CGC 0 0      WGS_DIVISION_IN_DD
-GGGGTCGTAGCTCAGTT-GGG--AGAGCGCGTCGTTCGCAATGACGAGGTCAGGGGTTC
GATCCCCCTCGGCTCCA
>LTAG_RCS_W09104715 AAME01000006 ALPHAPROTEOBACTERIA RHODOBACTER_SPHAEROIDES_ATCC_17025 150713 150797 LEU TAG 0 0      WGS_DIVISION_IN_DD
-GCGGGTGTGGCGAAACT-GGTA-GACGCACCAGATTTAGGTTCTGGC-G-TGGGGGTTC
AAATCCCTTCACCCGCA
>RTCT_RCS_W09104716 AAME01000007 ALPHAPROTEOBACTERIA RHODOBACTER_SPHAEROIDES_ATCC_17025 154970 155046 ARG TCT 0 0      WGS_DIVISION_IN_DD
-GGCCCCGTAGCACAACT-GGAT-AGTGCAGCGGTCTTCTAAACCGCAGGTTCCGCGTTC
GAGTCGCGGCGGGGTCG
>NGTT_RCS_W09104717 AAME01000007 ALPHAPROTEOBACTERIA RHODOBACTER_SPHAEROIDES_ATCC_17025 63548 63474 ASN GTT 0 0      WGS_DIVISION_IN_DDBJ
-TCCGGCGTAGCTCAGC--GGT--AGAGCAGTTGACTGTTAATCAATTGGTCGTAGGTTC
GATCCCTACCGCCGGAG
>IGAT_RCS_W09104718 AAME01000008 ALPHAPROTEOBACTERIA RHODOBACTER_SPHAEROIDES_ATCC_17025 142340 142416 ILE GAT 0 0      WGS_DIVISION_IN_DD
-GGGTCGGTAGCTCAGGT-GGTT-AGAGCGCACGCCTGATAAGCGTGAGGTCGGAGGTTC
AAGTCCTCCTCGACCCA
>ATGC_RCS_W09104719 AAME01000008 ALPHAPROTEOBACTERIA RHODOBACTER_SPHAEROIDES_ATCC_17025 142503 142578 ALA TGC 0 0      WGS_DIVISION_IN_DD
-GGGGCCTTAGCTCAGCT-GGG--AGAGCACCTGCTTTGCAAGCAGGGGGTCATCGGTTC
GATCCCGATAGGCTCCA
>XCAT_RCS_W09104720 AAME01000008 ALPHAPROTEOBACTERIA RHODOBACTER_SPHAEROIDES_ATCC_17025 146026 146102 MET CAT 0 0     TRNA-MET(INITIATOR)
-CGCGGGGTGGAGCAGCCCGGT--AGCTCGTCAGGCTCATAACCTGAAGGCCGCAGGTTC
AAATCCTGCCCCCGCAA
>AGGC_RCS_W09104721 AAME01000008 ALPHAPROTEOBACTERIA RHODOBACTER_SPHAEROIDES_ATCC_17025 67354 67279 ALA GGC 0 0      WGS_DIVISION_IN_DDBJ
-GGGGTCATAGCTCAGTT-GGG--AGAGCGCTTGAATGGCATTCAAGAGGTCGGCGGTTC
GATCCCGCCTGGCTCCA
>PCGG_RCS_W09104722 AAME01000008 ALPHAPROTEOBACTERIA RHODOBACTER_SPHAEROIDES_ATCC_17025 4541 4465 PRO CGG 0 0      WGS_DIVISION_IN_DDBJ/E
-CGGAGCGTAGCGCAGCCTGGT--AGCGCACCTGCTTCGGGAGCAGGGGGTCGGAGGTTC
GAATCCTCTCGCTCCGA
>STGA_RCS_W09104723 AAME01000009 ALPHAPROTEOBACTERIA RHODOBACTER_SPHAEROIDES_ATCC_17025 95976 96065 SER TGA 0 0      WGS_DIVISION_IN_DDBJ
-GGAAGAGTGGCCGAGT--GGTTTAAGGCACTGGTCTTGAAAACCAGCGC-CGTGGGTTC
GAATCCCACCTCTTCCG
>GGCC_RCS_W09104724 AAME01000011 ALPHAPROTEOBACTERIA RHODOBACTER_SPHAEROIDES_ATCC_17025 17218 17292 GLY GCC 0 0      WGS_DIVISION_IN_DDBJ
-GCGGGCGTAGCTCAGG--GGT--AGAGCATTACCTTGCCAAGGTAAGGGTCGTGAGTTC
GAATCTCATCGCCCGCT
>TTGT_RCS_W09104725 AAME01000012 ALPHAPROTEOBACTERIA RHODOBACTER_SPHAEROIDES_ATCC_17025 46314 46240 THR TGT 0 0      WGS_DIVISION_IN_DDBJ
-GCCGGTGTAGCACAGC--GGT--AGTGCAGCGGTTTTGTAAACCGAAGGTCGGGGGTTC
GATCCCCTCCGCCGGCA
>QTTG_RCS_W09104726 AAME01000012 ALPHAPROTEOBACTERIA RHODOBACTER_SPHAEROIDES_ATCC_17025 5977 5903 GLN TTG 0 0      WGS_DIVISION_IN_DDBJ/E
-TGGGGCGTCGCCAAGT--GGT--AAGGCAGCGGTTTTTGGTACCGCCATTCGTTGGTTC
GAATCCAGCCGCCCCAG
>QTTG_RCS_W09104727 AAME01000012 ALPHAPROTEOBACTERIA RHODOBACTER_SPHAEROIDES_ATCC_17025 5813 5739 GLN TTG 0 0      WGS_DIVISION_IN_DDBJ/E
-TGGGGCGTCGCCAAGT--GGT--AAGGCAGCGGTTTTTGGTACCGCCATTCGTTGGTTC
GAATCCAGCCGCCCCAG
>TGGT_RCS_W09104728 AAME01000014 ALPHAPROTEOBACTERIA RHODOBACTER_SPHAEROIDES_ATCC_17025 76447 76521 THR GGT 0 0      WGS_DIVISION_IN_DDBJ
-GCTGCAGTAGCTCAGT--GGT--AGAGCACTCCCTTGGTAAGGGAGAGGTCGAGAGTTC
AATCCTCTCCTGCAGCA
>FGAA_RCS_W09104729 AAME01000014 ALPHAPROTEOBACTERIA RHODOBACTER_SPHAEROIDES_ATCC_17025 67796 67721 PHE GAA 0 0      WGS_DIVISION_IN_DDBJ
-GCCCAGATAGCTCAGTT-GGT--AGAGCAGCGGATTGAAAATCCGCGTGTCGCTGGTTC
GATTCCGGCTCTGGGCA
>RCCG_RCS_W09104730 AAME01000015 ALPHAPROTEOBACTERIA RHODOBACTER_SPHAEROIDES_ATCC_17025 52150 52074 ARG CCG 0 0      WGS_DIVISION_IN_DDBJ
-GCACCCGTAGCTCAGCT-GGAT-AGAGCGCTGCCCTCCGAAGGCAGAGGTCACACGTTC
GAATCGTGTCGGGTGCG
>PTGG_RCS_W09104731 AAME01000016 ALPHAPROTEOBACTERIA RHODOBACTER_SPHAEROIDES_ATCC_17025 75196 75272 PRO TGG 0 0      WGS_DIVISION_IN_DDBJ
-CGGAGTGTAGCGCAGCCTGGT--AGCGCGCCTGCTTTGGGAGCAGGATGTCGGGGGTTC
GAATCCCTCCACTCCGA
>KTTT_RCS_W09104732 AAME01000016 ALPHAPROTEOBACTERIA RHODOBACTER_SPHAEROIDES_ATCC_17025 50209 50135 LYS TTT 0 0      WGS_DIVISION_IN_DDBJ
-GGGCGGGTAGCTCAGT--GGT--AGAGCAGCTGACTTTTAATCAGCTGGTCGTGGGTTC
GATACCCACCCCGCTCA
>GCCC_RCS_W09104733 AAME01000016 ALPHAPROTEOBACTERIA RHODOBACTER_SPHAEROIDES_ATCC_17025 18561 18488 GLY CCC 0 0      WGS_DIVISION_IN_DDBJ
-GCGGGTGTAGCTCAAT--GGT--AGAGCAGAAGCTTCCCAAGCTTACGA-CGAGGGTTC
GATTCCCTTCACCCGCT
>VCAC_RCS_W09104734 AAME01000017 ALPHAPROTEOBACTERIA RHODOBACTER_SPHAEROIDES_ATCC_17025 88332 88258 VAL CAC 0 0      WGS_DIVISION_IN_DDBJ
-GGGCGATTAGCTCAGC--GGT--AGAGCGCTTCGTTCACATCGAAGATGTCAGCGGTTC
AAATCCGTTATCGCCCA
>HGTG_RCS_W09104735 AAME01000019 ALPHAPROTEOBACTERIA RHODOBACTER_SPHAEROIDES_ATCC_17025 3369 3293 HIS GTG 0 0      WGS_DIVISION_IN_DDBJ/E
-GCCGGCTTAGCTCAGTT-GGTT-AGAGCACCAGATTGTGGATCTGGGGGTCCCCCGTTC
GAGCCGGGGAGTCGGTA
>XCAT_RCS_W09104736 AAME01000021 ALPHAPROTEOBACTERIA RHODOBACTER_SPHAEROIDES_ATCC_17025 974 1050 MET CAT 0 0     TRNA-MET(INITIATOR)- WGS
-CGCGGGGTGGAGCAGCCCGGT--AGCTCGTCAGGCTCATAACCTGAAGGCCGCAGGTTC
AAATCCTGCCCCCGCAA
>ETTC_RCS_W09104737 AAME01000022 ALPHAPROTEOBACTERIA RHODOBACTER_SPHAEROIDES_ATCC_17025 71504 71578 GLU TTC 0 0      WGS_DIVISION_IN_DDBJ
-GGCCCGTTCGTCTATC--GGTT-AGGACACCAGGTTTTCAACCTGGGAA-GAGGGGTTC
GACTCCCCTACGGGCTG
>LCAG_RCS_W09104738 AAME01000023 ALPHAPROTEOBACTERIA RHODOBACTER_SPHAEROIDES_ATCC_17025 50685 50601 LEU CAG 0 0      WGS_DIVISION_IN_DDBJ
-GCCCAGGTGGCGGAATT-GGTA-GACGCGCACGGTTCAGGTCCGTGT-G-TGGAGGTTC
GAGTCCTCTCCTGGGCA
>TCGT_RCS_W09104739 AAME01000027 ALPHAPROTEOBACTERIA RHODOBACTER_SPHAEROIDES_ATCC_17025 30401 30476 THR CGT 0 0      WGS_DIVISION_IN_DDBJ
-GCCGGTGTAGCTCAGCT-GGT--AGAGCACGTCATTCGTAATGATGGGGTCGGGGGTTC
GAGTCCCTTCACCGGCA
>ETTC_RCS_W09104740 AAME01000029 ALPHAPROTEOBACTERIA RHODOBACTER_SPHAEROIDES_ATCC_17025 6820 6746 GLU TTC 0 0      WGS_DIVISION_IN_DDBJ/E
-GGCCCGTTCGTCTATC--GGTT-AGGACACCAGGTTTTCAACCTGGGAA-GAGGGGTTC
GACTCCCCTACGGGCTG
>CGCA_RCS_W09104741 AAME01000033 ALPHAPROTEOBACTERIA RHODOBACTER_SPHAEROIDES_ATCC_17025 3623 3696 CYS GCA 0 0      WGS_DIVISION_IN_DDBJ/E
-GGCGGGTTGGCGGAGA--GGT--TACGCAGCGGATTGCAAATCCGTGAA-GACCGGTTC
GATTCCGGTACCCGCCT
>DGTC_RCS_W09104742 AAME01000043 ALPHAPROTEOBACTERIA RHODOBACTER_SPHAEROIDES_ATCC_17025 31976 32052 ASP GTC 0 0      WGS_DIVISION_IN_DDBJ
-GCGGTTGTAGCTCAGTC-GGTT-AGAGTACCGGCCTGTCACGCCGGGGGTCGCGGGTTC
GAGCCCCGTCAACCGCG
>DGTC_RCS_W09104743 AAME01000043 ALPHAPROTEOBACTERIA RHODOBACTER_SPHAEROIDES_ATCC_17025 32087 32163 ASP GTC 0 0      WGS_DIVISION_IN_DDBJ
-GCGGTTGTAGCTCAGTC-GGTT-AGAGTACCGGCCTGTCACGCCGGGGGTCGCGGGTTC
GAGCCCCGTCAACCGCG
>RACG_RCS_W09104744 AAME01000046 ALPHAPROTEOBACTERIA RHODOBACTER_SPHAEROIDES_ATCC_17025 28177 28101 ARG ACG 0 0      WGS_DIVISION_IN_DDBJ
-GCACCCGTAGCTCAGCT-GGAT-AGAGCATCAGACTACGAATCTGAGGGTCGGGCGTTC
GAATCGCTCCGGGTGCG
>SGCT_RCS_W09104745 AAME01000047 ALPHAPROTEOBACTERIA RHODOBACTER_SPHAEROIDES_ATCC_17025 18778 18868 SER GCT 0 0      WGS_DIVISION_IN_DDBJ
-GGAGACGTGGCCGAGT--GGTCGAAGGCACACCCCTGCTAAGGGTGCAT-CGAGGGTTC
GAATCCCTTCGTCTCCG
>VGAC_RCS_W09104746 AAME01000051 ALPHAPROTEOBACTERIA RHODOBACTER_SPHAEROIDES_ATCC_17025 12189 12263 VAL GAC 0 0      WGS_DIVISION_IN_DDBJ
-GGGCGGTTAGCTCAGC--GGT--AGAGCACTACGTTGACATCGTAGTGGTCACTGGTTC
GATCCCAGTACCGCCCA
>SCGA_RCS_W09104747 AAME01000053 ALPHAPROTEOBACTERIA RHODOBACTER_SPHAEROIDES_ATCC_17025 2697 2786 SER CGA 0 0      WGS_DIVISION_IN_DDBJ/E
-GGAGAGGTGGCAGAGT--GGTCGAATGCGGCGGTCTCGAAAACCGTT---CCAGGGTTC
GAATCCCTGTCTCTCCG
>LCAA_RCS_W09104748 AAME01000066 ALPHAPROTEOBACTERIA RHODOBACTER_SPHAEROIDES_ATCC_17025 4987 5070 LEU CAA 0 0      WGS_DIVISION_IN_DDBJ/E
-GCGGTTGTGGCGGAAT--GGTA-GACGCGGGGGTCTCAAACACCCTT-G-TGTCGGTTC
GAGTCCGACCAGCCGCA
>XCAT_RCS_W09104749 AAME01000074 ALPHAPROTEOBACTERIA RHODOBACTER_SPHAEROIDES_ATCC_17025 5184 5108 MET CAT 0 0     TRNA-MET(INITIATOR)- WG
-CGCGGGGTGGAGCAGCCCGGT--AGCTCGTCAGGCTCATAACCTGAAGGCCGCAGGTTC
AAATCCTGCCCCCGCAA
>SGGA_RCS_W09104750 AAME01000075 ALPHAPROTEOBACTERIA RHODOBACTER_SPHAEROIDES_ATCC_17025 1407 1318 SER GGA 0 0      WGS_DIVISION_IN_DDBJ/E
-GGAGCGGTGGCCGAGT--GGTCGAAGGCGCACGCCTGGAAAGTGTGTAT-CGAGGGTTC
GAATCCCTCTCGCTCCG
>LGAG_RCS_W09104751 AAME01000077 ALPHAPROTEOBACTERIA RHODOBACTER_SPHAEROIDES_ATCC_17025 3833 3747 LEU GAG 0 0      WGS_DIVISION_IN_DDBJ/E
-GCGGTCGTGGCGGAATT-GGTA-GACGCGCAGCGTTGAGGTCGCTGTGG-TGGAAGTTC
GAGTCTTCTCGACCGCA
>GTCC_RCS_W09104752 AAME01000078 ALPHAPROTEOBACTERIA RHODOBACTER_SPHAEROIDES_ATCC_17025 2777 2852 GLY TCC 0 0      WGS_DIVISION_IN_DDBJ/E
-GCGGACGTAGCTCAGTT-GGT--AGAGCACCTGCCTTCCAAGCAGGATGTCGCGAGTTC
GAACCTCGTCGTCCGCT
>XCAT_RCS_W09104753 AAME01000087 ALPHAPROTEOBACTERIA RHODOBACTER_SPHAEROIDES_ATCC_17025 1347 1271 MET CAT 0 0     TRNA-MET(INITIATOR)- WG
-CGCGGGGTGGAGCAGCCCGGT--AGCTCGTCAGGCTCATAACCTGAAGGCCGCAGGTTC
AAATCCTGCCCCCGCAA
>JCAT_RCS_W09104754 AAMF01000001 ALPHAPROTEOBACTERIA RHODOBACTER_SPHAEROIDES_ATCC_17029 48144 48219 MET CAT 0 0     TRNA-MET(ILE)_WHOSE_C
-GGGCCTGTAGCTCAAT--GGTC-AGAGCAGGGCGCTCATAACGCCTTGGTTGGGGGTTC
GAGTCCCTCCGGGCCTA
>RCCT_RCS_W09104755 AAMF01000001 ALPHAPROTEOBACTERIA RHODOBACTER_SPHAEROIDES_ATCC_17029 397312 397387 ARG CCT 0 0      WGS_DIVISION_IN_DD
-GGCCCCGTAGCTCAAC--GGAT-AGAGCGATCCCCTCCTAAGGGATAGGTTGCAGGTTC
AAGTCCTGCCGGGGTCA
>SGCT_RCS_W09104756 AAMF01000001 ALPHAPROTEOBACTERIA RHODOBACTER_SPHAEROIDES_ATCC_17029 415540 415629 SER GCT 0 0      WGS_DIVISION_IN_DD
-GGAGACGTGGCCGAGT--GGTCGAAGGCACACCCCTGCTAAGGGTGCAT-CGAGGGTTC
GAATCCCTTCGTCTCCG
>TCGT_RCS_W09104757 AAMF01000001 ALPHAPROTEOBACTERIA RHODOBACTER_SPHAEROIDES_ATCC_17029 538464 538539 THR CGT 0 0      WGS_DIVISION_IN_DD
-GCCGGTGTAGCTCAGCT-GGT--AGAGCACGTCATTCGTAATGATGGGGTCGGGGGTTC
GAGTCCCTTCACCGGCA
>VGAC_RCS_W09104758 AAMF01000001 ALPHAPROTEOBACTERIA RHODOBACTER_SPHAEROIDES_ATCC_17029 635498 635572 VAL GAC 0 0      WGS_DIVISION_IN_DD
-GGGCGGTTAGCTCAGC--GGT--AGAGCACTACGTTGACATCGTAGTGGTCACTGGTTC
GATCCCAGTACCGCCCA
>RACG_RCS_W09104759 AAMF01000001 ALPHAPROTEOBACTERIA RHODOBACTER_SPHAEROIDES_ATCC_17029 998302 998378 ARG ACG 0 0      WGS_DIVISION_IN_DD
-GCACCCGTAGCTCAGCT-GGAT-AGAGCATCAGACTACGAATCTGAGGGTCGGGCGTTC
GAATCGCTCCGGGTGCG
>PCGG_RCS_W09104760 AAMF01000001 ALPHAPROTEOBACTERIA RHODOBACTER_SPHAEROIDES_ATCC_17029 1204103 1204179 PRO CGG 0 0      WGS_DIVISION_IN_
-CGGAGCGTAGCGCAGCCTGGT--AGCGCACCTGCTTCGGGAGCAGGGGGTCGGAGGTTC
GAATCCTCTCGCTCCGA
>KTTT_RCS_W09104761 AAMF01000001 ALPHAPROTEOBACTERIA RHODOBACTER_SPHAEROIDES_ATCC_17029 1124621 1124547 LYS TTT 0 0      WGS_DIVISION_IN_
-GGGCGGGTAGCTCAGT--GGT--AGAGCAGCTGACTTTTAATCAGCTGGTCGTGGGTTC
GATACCCACCCCGCTCA
>AGGC_RCS_W09104762 AAMF01000001 ALPHAPROTEOBACTERIA RHODOBACTER_SPHAEROIDES_ATCC_17029 1070341 1070266 ALA GGC 0 0      WGS_DIVISION_IN_
-GGGGTCATAGCTCAGTT-GGG--AGAGCGCTTGAATGGCATTCAAGAGGTCGGCGGTTC
GATCCCGCCTGGCTCCA
>LCAG_RCS_W09104763 AAMF01000001 ALPHAPROTEOBACTERIA RHODOBACTER_SPHAEROIDES_ATCC_17029 895976 895892 LEU CAG 0 0      WGS_DIVISION_IN_DD
-GCCCAGGTGGCGGAATT-GGTA-GACGCGCACGGTTCAGGTCCGTGT-G-TGGAGGTTC
GAGTCCTCTCCTGGGCA
>IGAT_RCS_W09104764 AAMF01000001 ALPHAPROTEOBACTERIA RHODOBACTER_SPHAEROIDES_ATCC_17029 622037 621961 ILE GAT 0 0      WGS_DIVISION_IN_DD
-GGGTCGGTAGCTCAGGT-GGTT-AGAGCGCACGCCTGATAAGCGTGAGGTCGGAGGTTC
AAGTCCTCCTCGACCCA
>ATGC_RCS_W09104765 AAMF01000001 ALPHAPROTEOBACTERIA RHODOBACTER_SPHAEROIDES_ATCC_17029 621913 621838 ALA TGC 0 0      WGS_DIVISION_IN_DD
-GGGGCCTTAGCTCAGCT-GGG--AGAGCACCTGCTTTGCAAGCAGGGGGTCATCGGTTC
GATCCCGATAGGCTCCA
>XCAT_RCS_W09104766 AAMF01000001 ALPHAPROTEOBACTERIA RHODOBACTER_SPHAEROIDES_ATCC_17029 618414 618338 MET CAT 0 0     TRNA-MET(INITIATOR)
-CGCGGGGTGGAGCAGCCCGGT--AGCTCGTCAGGCTCATAACCTGAAGGCCGCAGGTTC
AAATCCTGCCCCCGCAA
>WCCA_RCS_W09104767 AAMF01000001 ALPHAPROTEOBACTERIA RHODOBACTER_SPHAEROIDES_ATCC_17029 362695 362620 TRP CCA 0 0      WGS_DIVISION_IN_DD
-AGGGGTATAGCTCAGTT-GGT--AGAGCATCGGTCTCCAAAACCGAGGGTCGTGGGTTC
GAGTCCCCCTGCCCCTG
>LGAG_RCS_W09104768 AAMF01000001 ALPHAPROTEOBACTERIA RHODOBACTER_SPHAEROIDES_ATCC_17029 172719 172633 LEU GAG 0 0      WGS_DIVISION_IN_DD
-GCGGTCGTGGCGGAATT-GGTA-GACGCGCAGCGTTGAGGTCGCTGTGG-TGGAAGTTC
GAGTCTTCTCGACCGCA
>LTAA_RCS_W09104769 AAMF01000001 ALPHAPROTEOBACTERIA RHODOBACTER_SPHAEROIDES_ATCC_17029 139917 139834 LEU TAA 0 0      WGS_DIVISION_IN_DD
-GCGGGCATGGCGGAAGT-GGTA-GACGCAAGGGTCTTAAACACCCTGTG-TGCCGGTTC
GATCCCGGCTGCCCGCA
>SGGA_RCS_W09104770 AAMF01000002 ALPHAPROTEOBACTERIA RHODOBACTER_SPHAEROIDES_ATCC_17029 706961 707050 SER GGA 0 0      WGS_DIVISION_IN_DD
-GGAGCGGTGGCCGAGT--GGTCGAAGGCGCACGCCTGGAAAGTGTGTAT-CGAGGGTTC
GAATCCCTCTCGCTCCG
>ETTC_RCS_W09104771 AAMF01000002 ALPHAPROTEOBACTERIA RHODOBACTER_SPHAEROIDES_ATCC_17029 497591 497517 GLU TTC 0 0      WGS_DIVISION_IN_DD
-GGCCCGTTCGTCTATC--GGTT-AGGACACCAGGTTTTCAACCTGGGAA-GAGGGGTTC
GACTCCCCTACGGGCTG
>RCCG_RCS_W09104772 AAMF01000002 ALPHAPROTEOBACTERIA RHODOBACTER_SPHAEROIDES_ATCC_17029 292276 292200 ARG CCG 0 0      WGS_DIVISION_IN_DD
-GCACCCGTAGCTCAGCT-GGAT-AGAGCGCTGCCCTCCGAAGGCAGAGGTCACACGTTC
GAATCGTGTCGGGTGCG
>GTCC_RCS_W09104773 AAMF01000002 ALPHAPROTEOBACTERIA RHODOBACTER_SPHAEROIDES_ATCC_17029 165054 164981 GLY TCC 0 0      WGS_DIVISION_IN_DD
-GCGGGTATGGTGAAAT--GGT--ATCACACGAGCCTTCCAAGCTCTTGG-CGCGGGTTC
GATTCCCGCTACCCGCT
>XCAT_RCS_W09104774 AAMF01000003 ALPHAPROTEOBACTERIA RHODOBACTER_SPHAEROIDES_ATCC_17029 573 649 MET CAT 0 0     TRNA-MET(INITIATOR)- WGS_
-CGCGGGGTGGAGCAGCCCGGT--AGCTCGTCAGGCTCATAACCTGAAGGCCGCAGGTTC
AAATCCTGCCCCCGCAA
>TGGT_RCS_W09104775 AAMF01000003 ALPHAPROTEOBACTERIA RHODOBACTER_SPHAEROIDES_ATCC_17029 53711 53785 THR GGT 0 0      WGS_DIVISION_IN_DDBJ
-GCTGCAGTAGCTCAGT--GGT--AGAGCACTCCCTTGGTAAGGGAGAGGTCGAGAGTTC
AATCCTCTCCTGCAGCA
>HGTG_RCS_W09104776 AAMF01000003 ALPHAPROTEOBACTERIA RHODOBACTER_SPHAEROIDES_ATCC_17029 178568 178644 HIS GTG 0 0      WGS_DIVISION_IN_DD
-GCCGGCTTAGCTCAGTT-GGTT-AGAGCACCAGATTGTGGATCTGGGGGTCCCCCGTTC
GAGCCGGGGAGTCGGTA
>FGAA_RCS_W09104777 AAMF01000003 ALPHAPROTEOBACTERIA RHODOBACTER_SPHAEROIDES_ATCC_17029 45002 44927 PHE GAA 0 0      WGS_DIVISION_IN_DDBJ
-GCCCAGATAGCTCAGTT-GGT--AGAGCAGCGGATTGAAAATCCGCGTGTCGCTGGTTC
GATTCCGGCTCTGGGCA
>ETTC_RCS_W09104778 AAMF01000004 ALPHAPROTEOBACTERIA RHODOBACTER_SPHAEROIDES_ATCC_17029 237228 237154 GLU TTC 0 0      WGS_DIVISION_IN_DD
-GGCCCGTTCGTCTATC--GGTT-AGGACACCAGGTTTTCAACCTGGGAA-GAGGGGTTC
GACTCCCCTACGGGCTG
>PTGG_RCS_W09104779 AAMF01000004 ALPHAPROTEOBACTERIA RHODOBACTER_SPHAEROIDES_ATCC_17029 32070 31994 PRO TGG 0 0      WGS_DIVISION_IN_DDBJ
-CGGAGTGTAGCGCAGCCTGGT--AGCGCGCCTGCTTTGGGAGCAGGATGTCGGGGGTTC
GAATCCCTCCACTCCGA
>PGGG_RCS_W09104780 AAMF01000005 ALPHAPROTEOBACTERIA RHODOBACTER_SPHAEROIDES_ATCC_17029 23064 23141 PRO GGG 0 0      WGS_DIVISION_IN_DDBJ
-CGGGCCGTGGCGCAGCCTGGTT-AGCGCGTCCGTCTGGGGGGCGGAAGGTCGCGAGTTC
GAATCTCGCCGGCCCGA
>VCAC_RCS_W09104781 AAMF01000006 ALPHAPROTEOBACTERIA RHODOBACTER_SPHAEROIDES_ATCC_17029 15174 15248 VAL CAC 0 0      WGS_DIVISION_IN_DDBJ
-GGGCGATTAGCTCAGC--GGT--AGAGCGCTTCGTTCACATCGAAGATGTCAGCGGTTC
AAATCCGTTATCGCCCA
>GCCC_RCS_W09104782 AAMF01000006 ALPHAPROTEOBACTERIA RHODOBACTER_SPHAEROIDES_ATCC_17029 108635 108708 GLY CCC 0 0      WGS_DIVISION_IN_DD
-GCGGGTGTAGCTCAAT--GGT--AGAGCAGAAGCTTCCCAAGCTTACGA-CGAGGGTTC
GATTCCCTTCACCCGCT
>QTTG_RCS_W09104783 AAMF01000006 ALPHAPROTEOBACTERIA RHODOBACTER_SPHAEROIDES_ATCC_17029 44297 44223 GLN TTG 0 0      WGS_DIVISION_IN_DDBJ
-TGGGGCGTCGCCAAGT--GGT--AAGGCAGCGGTTTTTGGTACCGCCATTCGTTGGTTC
GAATCCAGCCGCCCCAG
>MCAT_RCS_W09104784 AAMF01000007 ALPHAPROTEOBACTERIA RHODOBACTER_SPHAEROIDES_ATCC_17029 20575 20651 MET CAT 0 0     TRNA-MET(ELONGATOR)- 
-GGCGAGGTAGCTCAGCT-GGTT-AGAGCACACGACTCATAATCGTGGGGTCGGGGGTTC
AAGTCCCCCCCTCGCCA
>LTAG_RCS_W09104785 AAMF01000007 ALPHAPROTEOBACTERIA RHODOBACTER_SPHAEROIDES_ATCC_17029 104632 104557 LEU TAG 0 0      WGS_DIVISION_IN_DD
-CCTTTCGTAGCTCAGCT-GGAT-AGAGCACCGGTCTTAGAAACCGGAGGTCGCAGGTTC
GAGTCCTGCCGGGAGAT
>TTGT_RCS_W09104786 AAMF01000008 ALPHAPROTEOBACTERIA RHODOBACTER_SPHAEROIDES_ATCC_17029 58375 58447 THR TGT 0 0      WGS_DIVISION_IN_DDBJ
-GCCCCGTTAGCACAGT--GGT--AGTGCAGCGCTCTTGTAAAGCGAAGGTCGTTCGTTC
AAATCGGACACGGGGCA
>GGCC_RCS_W09104787 AAMF01000008 ALPHAPROTEOBACTERIA RHODOBACTER_SPHAEROIDES_ATCC_17029 94178 94252 GLY GCC 0 0      WGS_DIVISION_IN_DDBJ
-GCGGGCGTAGCTCAGG--GGT--AGAGCATTACCTTGCCAAGGTAAGGGTCGTGAGTTC
GAATCTCATCGCCCGCT
>NGTT_RCS_W09104788 AAMF01000008 ALPHAPROTEOBACTERIA RHODOBACTER_SPHAEROIDES_ATCC_17029 167263 167337 ASN GTT 0 0      WGS_DIVISION_IN_DD
-TCCGGCGTAGCTCAGC--GGT--AGAGCAGTTGACTGTTAATCAATTGGTCGTAGGTTC
GATCCCTACCGCCGGAG
>LTAG_RCS_W09104789 AAMF01000008 ALPHAPROTEOBACTERIA RHODOBACTER_SPHAEROIDES_ATCC_17029 103636 103552 LEU TAG 0 0      WGS_DIVISION_IN_DD
-GCGGGTGTGGCGGAACT-GGTA-GACGCAACAGGTTTAGGTCCTGTC-G-TGGGGGTTC
GAGTCCCTTCACCCGCA
>CGCA_RCS_W09104790 AAMF01000008 ALPHAPROTEOBACTERIA RHODOBACTER_SPHAEROIDES_ATCC_17029 99784 99711 CYS GCA 0 0      WGS_DIVISION_IN_DDBJ
-GGCGGGTTGGCGGAGA--GGT--TGCGCAGCGGATTGCAAATCCGTGAA-GACCGGTTC
GATTCCGGTACCCGCCT
>DGTC_RCS_W09104791 AAMF01000010 ALPHAPROTEOBACTERIA RHODOBACTER_SPHAEROIDES_ATCC_17029 155163 155087 ASP GTC 0 0      WGS_DIVISION_IN_DD
-GCGGTTGTAGCTCAGTC-GGTT-AGAGTACCGGCCTGTCACGCCGGGGGTCGCGGGTTC
GAGCCCCGTCAACCGCG
>DGTC_RCS_W09104792 AAMF01000010 ALPHAPROTEOBACTERIA RHODOBACTER_SPHAEROIDES_ATCC_17029 155051 154975 ASP GTC 0 0      WGS_DIVISION_IN_DD
-GCGGTTGTAGCTCAGTT-GGTT-AGAGTACCGGCCTGTCACGCCGGGGGTCGCGGGTTC
GAGCCCCGTCAACCGCG
>LCAA_RCS_W09104793 AAMF01000010 ALPHAPROTEOBACTERIA RHODOBACTER_SPHAEROIDES_ATCC_17029 85445 85362 LEU CAA 0 0      WGS_DIVISION_IN_DDBJ
-GCGGTTGTGGCGGAAT--GGTA-GACGCGGGGGTCTCAAACACCCTT-G-TGTCGGTTC
GAGTCCGACCAGCCGCA
>STGA_RCS_W09104794 AAMF01000012 ALPHAPROTEOBACTERIA RHODOBACTER_SPHAEROIDES_ATCC_17029 50029 50118 SER TGA 0 0      WGS_DIVISION_IN_DDBJ
-GGAAGCGTGGCCGAGT--GGTTTAAGGCTCTGGTCTTGAAAACCAGC---CGTGGGTTC
GAATCCCACCGCTTCCG
>ACGC_RCS_W09104795 AAMF01000012 ALPHAPROTEOBACTERIA RHODOBACTER_SPHAEROIDES_ATCC_17029 98914 98989 ALA CGC 0 0      WGS_DIVISION_IN_DDBJ
-GGGGTCGTAGCTCAGTT-GGG--AGAGCGCGTCGTTCGCAATGACGAGGTCAGGGGTTC
GATCCCCCTCGGCTCCA
>GGCC_RCS_W09104796 AAMF01000014 ALPHAPROTEOBACTERIA RHODOBACTER_SPHAEROIDES_ATCC_17029 45695 45621 GLY GCC 0 0      WGS_DIVISION_IN_DDBJ
-GCGGGCGTAGCTCAGG--GGT--AGAGCATTACCTTGCCAAGGTAAGGGTCGTGAGTTC
GAATCTCATCGCCCGCT
>RTCT_RCS_W09104797 AAMF01000014 ALPHAPROTEOBACTERIA RHODOBACTER_SPHAEROIDES_ATCC_17029 37267 37191 ARG TCT 0 0      WGS_DIVISION_IN_DDBJ
-GGGCTCATAGCTCAACT-GGAT-AGAGCAGCCGACTTCTAATCGGCAGGTTGAGGGTTC
GAGTCCTTCTGGGCCCG
>SCGA_RCS_W09104798 AAMF01000015 ALPHAPROTEOBACTERIA RHODOBACTER_SPHAEROIDES_ATCC_17029 19278 19367 SER CGA 0 0      WGS_DIVISION_IN_DDBJ
-GGAGAGGTGGCAGAGT--GGTCGAATGCGGCGGTCTCGAAAACCGTT---CCAGGGTTC
GAATCCCTGTCTCTCCG
>XCAT_RCS_W09104799 AAMF01000015 ALPHAPROTEOBACTERIA RHODOBACTER_SPHAEROIDES_ATCC_17029 31023 30947 MET CAT 0 0     TRNA-MET(INITIATOR)- 
-CGCGGGGTGGAGCAGCCCGGT--AGCTCGTCAGGCTCATAACCTGAAGGCCGCAGGTTC
AAATCCTGCCCCCGCAA
>XCAT_RCS_W09104800 AAMF01000016 ALPHAPROTEOBACTERIA RHODOBACTER_SPHAEROIDES_ATCC_17029 28047 27971 MET CAT 0 0     TRNA-MET(INITIATOR)- 
-CGCGGGGTGGAGCAGCCCGGT--AGCTCGTCAGGCTCATAACCTGAAGGCCGCAGGTTC
AAATCCTGCCCCCGCAA
>VTAC_RCS_W09104801 AAMF01000017 ALPHAPROTEOBACTERIA RHODOBACTER_SPHAEROIDES_ATCC_17029 19767 19842 VAL TAC 0 0      WGS_DIVISION_IN_DDBJ
-GGGTGGTTAGCTCAGTT-GGT--AGAGCGTCTCGTTTACACCGAGGATGTCGGGGGTTC
GAGCCCCTCACCACCCA
>GCCC_RCS_W09104802 AAMF01000020 ALPHAPROTEOBACTERIA RHODOBACTER_SPHAEROIDES_ATCC_17029 387 458 GLY CCC 0 0      WGS_DIVISION_IN_DDBJ/EMB
-GCGCCGCTGGTGTAGT--GGT--ATCATGCAAGATTCCCATTCTTGCGA-CCCGGGTTC
GATTCCCGGGCGGCGCA
>TCGT_RCS_W09104803 AAMF01000020 ALPHAPROTEOBACTERIA RHODOBACTER_SPHAEROIDES_ATCC_17029 544 616 THR CGT 0 0      WGS_DIVISION_IN_DDBJ/EMB
-GCCTCAATAGCTCAGT--GGTT-AGAGCACTGGTCTCGTAAACCAGGGGTCGGGAGTTC
GAACCTCCCTTGAGGCT
>TTGT_RCS_W09104804 AAMF01000020 ALPHAPROTEOBACTERIA RHODOBACTER_SPHAEROIDES_ATCC_17029 1416 1490 THR TGT 0 0      WGS_DIVISION_IN_DDBJ/E
-GCCTCCATAGCTCAGT--GGCT-AGAGCACTGGTCTTGTAAACCAGGGGTCGGGAGTTC
GATCCTCCCTGGGGGCT
>FGAA_RCS_W09104805 AAMF01000020 ALPHAPROTEOBACTERIA RHODOBACTER_SPHAEROIDES_ATCC_17029 1786 1858 PHE GAA 0 0      WGS_DIVISION_IN_DDBJ/E
-GCCGAAATAGCTCAGTT-GGG--AGAGCGTTAGACTGAAGATCTAAAGGTCCCTGGTTC
GATCCCGGGTTTCGGCA
>SGCT_RCS_W09104806 AAMF01000020 ALPHAPROTEOBACTERIA RHODOBACTER_SPHAEROIDES_ATCC_17029 1963 2046 SER GCT 0 0      WGS_DIVISION_IN_DDBJ/E
-GACGAGGTGGCCGAGT--GGTT-AAGGCGATGGACTGCTAATCCATTGG-CGTGGGTTC
GAATCCCATCCTCGTCG
>FGAA_RCS_W09104807 AAMF01000020 ALPHAPROTEOBACTERIA RHODOBACTER_SPHAEROIDES_ATCC_17029 2215 2287 PHE GAA 0 0      WGS_DIVISION_IN_DDBJ/E
-GCCGAAATAGCTCAGTT-GGG--AGAGCGTTAGACTGAAGATCTAAAGGTCCCTGGTTC
GATCCCGGGTTTCGGCA
>GTCC_RCS_W09104808 AAMF01000020 ALPHAPROTEOBACTERIA RHODOBACTER_SPHAEROIDES_ATCC_17029 954 883 GLY TCC 0 0      WGS_DIVISION_IN_DDBJ/EMB
-GCGTCGGTGGTGTAAA--GGTT-AGCATGGTTGCCTTCCAAGCAATCGA-TCCGGGTTC
GATTCCCGGCCGACGCA
>LCAA_RCS_W09105973 AASK01000001 ALPHAPROTEOBACTERIA MARICAULIS_MARIS_MCS10 130906 130991 LEU CAA 0 0      WGS_DIVISION_IN_DDBJ/EMBL/GENB
-GCGGGTGTGGCGGAACT-GGTA-GACGCGCCAGACTCAAAATCTGGT-G-TGTCGGTTC
GAGTCCGACCACCCGCA
>JCAT_RCS_W09105974 AASK01000001 ALPHAPROTEOBACTERIA MARICAULIS_MARIS_MCS10 377176 377252 MET CAT 0 0     TRNA-MET(ILE)_WHOSE_CAU_ANTICOD
-GGGCCTGTAGCTCAATT-GGTT-AGAGCCGGCGGCTCATAACCGCTTGGTTGGGGGTTC
GAGTCCCTCCGGGCCCA
>KTTT_RCS_W09105975 AASK01000001 ALPHAPROTEOBACTERIA MARICAULIS_MARIS_MCS10 654253 654328 LYS TTT 0 0      WGS_DIVISION_IN_DDBJ/EMBL/GENB
-GAGCCGATAGCTCAGCT-GGT--AGAGCAACTGACTTTTAATCAGTAGGTCCAGGGTTC
GAGCCCCTGTCGGCTCA
>HGTG_RCS_W09105976 AASK01000001 ALPHAPROTEOBACTERIA MARICAULIS_MARIS_MCS10 674370 674446 HIS GTG 0 0      WGS_DIVISION_IN_DDBJ/EMBL/GENB
-GCCGCCTTAGCTCAGTT-GGTT-AGAGCGCTAGATTGTGGATCTAGAGGTCCCCTGTTC
AAACCAGGGAGGCGGTA
>IGAT_RCS_W09105977 AASK01000001 ALPHAPROTEOBACTERIA MARICAULIS_MARIS_MCS10 694251 694327 ILE GAT 0 0      WGS_DIVISION_IN_DDBJ/EMBL/GENB
-GGGCCTGTAGCTCAGGT-GGTT-AGAGCGCACGCCTGATAAGCGTGAGGTCGGTGGTTC
GAGTCCACCCAGGCCCA
>ATGC_RCS_W09105978 AASK01000001 ALPHAPROTEOBACTERIA MARICAULIS_MARIS_MCS10 694372 694447 ALA TGC 0 0      WGS_DIVISION_IN_DDBJ/EMBL/GENB
-GGGGCTGTAGCTCAGTT-GGG--AGAGCGGTAGCTTTGCAAGCTTCAGGTCGTCGGTTC
GATCCCGTCCAGCTCCA
>XCAT_RCS_W09105979 AASK01000001 ALPHAPROTEOBACTERIA MARICAULIS_MARIS_MCS10 701179 701255 MET CAT 0 0     TRNA-MET(INITIATOR)- WGS_DIVISI
-TGCGGGGTGGAGCAGTCCGGT--AGCTCGTCAGGCTCATAACCTGAAGGTCGTAGGTTC
AAATCCTACCCCCGCAC
>FGAA_RCS_W09105980 AASK01000001 ALPHAPROTEOBACTERIA MARICAULIS_MARIS_MCS10 748265 748339 PHE GAA 0 0      WGS_DIVISION_IN_DDBJ/EMBL/GENB
-GCCCGGGTAGCTCAGG--GGT--AGAGCAGCGGATTGAAAATCCGCGTGTCGGTGGTTC
AATTCCGCCCCCGGGCA
>TGGT_RCS_W09105981 AASK01000001 ALPHAPROTEOBACTERIA MARICAULIS_MARIS_MCS10 742772 742698 THR GGT 0 0      WGS_DIVISION_IN_DDBJ/EMBL/GENB
-GCCGCTATAGCTCAGG--GGT--AGAGCGTTCCCTTGGTAAGGGAGAGGTCGAGTGTTC
AATTCACTCTAGCGGCA
>KCTT_RCS_W09105982 AASK01000001 ALPHAPROTEOBACTERIA MARICAULIS_MARIS_MCS10 519716 519641 LYS CTT 0 0      WGS_DIVISION_IN_DDBJ/EMBL/GENB
-GCGCCTATAGCTCAGTT-GGT--AGAGCAGCTGACTCTTAATCAGCGGGTCCTAGGTTC
GAATCCTAGTGGGCGCA
>RCCT_RCS_W09105983 AASK01000001 ALPHAPROTEOBACTERIA MARICAULIS_MARIS_MCS10 179269 179193 ARG CCT 0 0      WGS_DIVISION_IN_DDBJ/EMBL/GENB
-GGCCCCGTAGCTCAGCA-GGAT-AGAGCAACGGATTCCTAATCCGTAGGTCGTGCGTTC
GAATCGCGCCGGGGTCA
>VGAC_RCS_W09105984 AASK01000002 ALPHAPROTEOBACTERIA MARICAULIS_MARIS_MCS10 30810 30884 VAL GAC 0 0      WGS_DIVISION_IN_DDBJ/EMBL/GENBAN
-GGGCGATTAGCTCAGC--GGG--AGAGCACTTCGTTGACATCGAAGGGGTCACTGGTTC
AATCCCAGTATCGCCCA
>TCGT_RCS_W09105985 AASK01000002 ALPHAPROTEOBACTERIA MARICAULIS_MARIS_MCS10 715416 715491 THR CGT 0 0      WGS_DIVISION_IN_DDBJ/EMBL/GENB
-GCCGCTTTAGCTCAGCT-GGT--AGAGCAACGCATTCGTAATGCGTAGGTCAGGTGTTC
GAGTCACCTAAGCGGCA
>ACGC_RCS_W09105986 AASK01000002 ALPHAPROTEOBACTERIA MARICAULIS_MARIS_MCS10 723398 723473 ALA CGC 0 0      WGS_DIVISION_IN_DDBJ/EMBL/GENB
-GGGGCCGTAGCTCAGTT-GGG--AGAGCGCGTCGTTCGCAATGACGAGGTCAGCGGTTC
GATCCCGCTCGGCTCCA
>AGGC_RCS_W09105987 AASK01000002 ALPHAPROTEOBACTERIA MARICAULIS_MARIS_MCS10 772969 773044 ALA GGC 0 0      WGS_DIVISION_IN_DDBJ/EMBL/GENB
-GGGGCCATAGCTCAGTT-GGG--AGAGCGCTTGCATGGCATGCAAGAGGTCGTCGGTTC
GATTCCGTCTGGCTCCA
>RCCG_RCS_W09105988 AASK01000002 ALPHAPROTEOBACTERIA MARICAULIS_MARIS_MCS10 732337 732261 ARG CCG 0 0      WGS_DIVISION_IN_DDBJ/EMBL/GENB
-GCACCCATAGCTCAGCT-GGAT-AGAGCGCTGCCCTCCGAAGGCAGAGGTCAGAGGTTC
GAATCCTCTTGGGTGCG
>GGCC_RCS_W09105989 AASK01000002 ALPHAPROTEOBACTERIA MARICAULIS_MARIS_MCS10 520789 520715 GLY GCC 0 0      WGS_DIVISION_IN_DDBJ/EMBL/GENB
-GCGGGCGTAGCTCAGG--GGT--AGAGCGTCACCTTGCCAAGGTGAATGTCGTGAGTTC
GAATCTCATCGCCCGCT
>SCGA_RCS_W09105990 AASK01000002 ALPHAPROTEOBACTERIA MARICAULIS_MARIS_MCS10 371790 371701 SER CGA 0 0      WGS_DIVISION_IN_DDBJ/EMBL/GENB
-GGAGAGGTGCCGGAGT--GGTCGATCGGGGCGGTCTCGAAAACCGTT---CGAGGGTTC
GAATCCCTCTCTCTCCG
>SGGA_RCS_W09105991 AASK01000003 ALPHAPROTEOBACTERIA MARICAULIS_MARIS_MCS10 43348 43437 SER GGA 0 0      WGS_DIVISION_IN_DDBJ/EMBL/GENBAN
-GGTGAGGTGGCCGAGT--GGTCGAAGGCGCACGCCTGGAACGCGTGTAT-CGTGGGTTC
GAATCCCACCCTCACCG
>RACG_RCS_W09105992 AASK01000003 ALPHAPROTEOBACTERIA MARICAULIS_MARIS_MCS10 425925 426001 ARG ACG 0 0      WGS_DIVISION_IN_DDBJ/EMBL/GENB
-GCACCGGTAGCTCAGTT-GGAT-AGAGCACTAGACTACGAATCTAGGGGTCGGGGGTTC
GAATCCTCCCCGGTGCG
>GCCC_RCS_W09105993 AASK01000003 ALPHAPROTEOBACTERIA MARICAULIS_MARIS_MCS10 469955 470028 GLY CCC 0 0      WGS_DIVISION_IN_DDBJ/EMBL/GENB
-GCGGGTGTAGCTCAAT--GGT--AGAGCAGAAGCTTCCCAAGCTTACGA-CGAGGGTTC
GATTCCCTTCACCCGCT
>LCAG_RCS_W09105994 AASK01000003 ALPHAPROTEOBACTERIA MARICAULIS_MARIS_MCS10 921 835 LEU CAG 0 0      WGS_DIVISION_IN_DDBJ/EMBL/GENBANK
-GCCCAGGTGGCGGAATT-GGTA-GACGCGCTGGCTTCAGGTGCCAGT-G-TGGAAGTTC
GAGTCTTCTCCTGGGCA
>LTAG_RCS_W09105995 AASK01000004 ALPHAPROTEOBACTERIA MARICAULIS_MARIS_MCS10 170927 171011 LEU TAG 0 0      WGS_DIVISION_IN_DDBJ/EMBL/GENB
-GCGGATGTGGCGGAACT-GGTA-GACGCGCCAGATTTAGGTTCTGGT-G-TGGGGGTTC
GAGTCCCTCCATCCGCA
>VTAC_RCS_W09105996 AASK01000004 ALPHAPROTEOBACTERIA MARICAULIS_MARIS_MCS10 180903 180978 VAL TAC 0 0      WGS_DIVISION_IN_DDBJ/EMBL/GENB
-GGGCGGTTAGCTCAGCT-GGG--AGAGCATCTCGTTTACACCGAGAGGGTCGGGGGTTC
GAGCCCCTCACCGCCCA
>DGTC_RCS_W09105997 AASK01000004 ALPHAPROTEOBACTERIA MARICAULIS_MARIS_MCS10 185118 185194 ASP GTC 0 0      WGS_DIVISION_IN_DDBJ/EMBL/GENB
-GCGGGTGTAGCTCAGTT-GGTT-AGAGCGCCGGCCTGTCACGCCGGAGGTCGCGGGTTC
GAGTCCCGTCACTCGCG
>QTTG_RCS_W09105998 AASK01000005 ALPHAPROTEOBACTERIA MARICAULIS_MARIS_MCS10 46006 46080 GLN TTG 0 0      WGS_DIVISION_IN_DDBJ/EMBL/GENBAN
-TGGGGCGTCGCCAAGT--GGT--AAGGCACCGGTTTTTGGTATCGGCATTCCCAGGTTC
GAATCCTGGCGCCCCAG
>LTAA_RCS_W09105999 AASK01000005 ALPHAPROTEOBACTERIA MARICAULIS_MARIS_MCS10 233153 233239 LEU TAA 0 0      WGS_DIVISION_IN_DDBJ/EMBL/GENB
-GCGGGCGTGGCGGAATC-GGTA-GACGCAGCAGACTTAAAATCTGTC-G-TGCCGGTTC
AAGTCCGGCCGCCCGCA
>CGCA_RCS_W09106000 AASK01000005 ALPHAPROTEOBACTERIA MARICAULIS_MARIS_MCS10 180568 180495 CYS GCA 0 0      WGS_DIVISION_IN_DDBJ/EMBL/GENB
-GGCACCGTGGCGGAGT--GGT--GACGCAGCGGATTGCAAATCCGTGTA-CCCCGGTTC
GATTCCGGGCGGTGCCT
>NGTT_RCS_W09106001 AASK01000005 ALPHAPROTEOBACTERIA MARICAULIS_MARIS_MCS10 177237 177162 ASN GTT 0 0      WGS_DIVISION_IN_DDBJ/EMBL/GENB
-TCCTCGGTAGCTCAGTT-GGT--AGAGCAGGTGACTGTTAATCACCGGGTCGGCGGTTC
GAGCCCGTCCCGGGGAG
>VCAC_RCS_W09106002 AASK01000005 ALPHAPROTEOBACTERIA MARICAULIS_MARIS_MCS10 149215 149141 VAL CAC 0 0      WGS_DIVISION_IN_DDBJ/EMBL/GENB
-GGGCGATTAGCTCAGC--GGG--AGAGCACCTCGTTCACACCGAGGGGGTCACTGGTTC
AATCCCAGTATCGCCCA
>PCGG_RCS_W09106003 AASK01000005 ALPHAPROTEOBACTERIA MARICAULIS_MARIS_MCS10 45768 45692 PRO CGG 0 0      WGS_DIVISION_IN_DDBJ/EMBL/GENBAN
-CGGAGTATAGCTCAGCCTGGT--AGAGCACCGTCTTCGGGAGGCGGGGGTCGCAAGTTC
GAATCTTGCTACTCCGA
>PGGG_RCS_W09106004 AASK01000006 ALPHAPROTEOBACTERIA MARICAULIS_MARIS_MCS10 67249 67326 PRO GGG 0 0      WGS_DIVISION_IN_DDBJ/EMBL/GENBAN
-CGGAGCGTGGCGCAGCCCGGTT-AGCGCACCGGTCTGGGGGACCGGGGGTCGCGAGTTC
GAATCTCGCCGCTCCGA
>ETTC_RCS_W09106005 AASK01000006 ALPHAPROTEOBACTERIA MARICAULIS_MARIS_MCS10 84121 84195 GLU TTC 0 0      WGS_DIVISION_IN_DDBJ/EMBL/GENBAN
-GGTCCCTTCGTCTATC--GGTT-AGGACGCCAGGTTTTCAACCTGGAAA-GAGGGGTTC
GATTCCCCTAGGGACTG
>PTGG_RCS_W09106006 AASK01000006 ALPHAPROTEOBACTERIA MARICAULIS_MARIS_MCS10 98764 98840 PRO TGG 0 0      WGS_DIVISION_IN_DDBJ/EMBL/GENBAN
-CGGGGCGTGGCGCAGTCTGGT--AGCGCATTCGCTTTGGGAGCGAAGGGTCGCAAGTTC
GAATCTTGCCGCCCCGA
>RTCT_RCS_W09106007 AASK01000006 ALPHAPROTEOBACTERIA MARICAULIS_MARIS_MCS10 99256 99332 ARG TCT 0 0      WGS_DIVISION_IN_DDBJ/EMBL/GENBAN
-GCTTCCGTAGCTCAACC-GGAT-AGAGCGCCCGCCTTCTAAGCGGATGGTTGCAGGTTC
GAGTCCTGCCGGAAGCG
>STGA_RCS_W09106008 AASK01000006 ALPHAPROTEOBACTERIA MARICAULIS_MARIS_MCS10 143981 143894 SER TGA 0 0      WGS_DIVISION_IN_DDBJ/EMBL/GENB
-GGAGGGGTGGCAGAGT--GGTCGATTGCGGCGGTCTTGAAAACCGTTGC-CGGGGGTTC
GAATCCCTCCCCCTCCG
>YGTA_RCS_W09106009 AASK01000007 ALPHAPROTEOBACTERIA MARICAULIS_MARIS_MCS10 17955 18040 TYR GTA 0 0      WGS_DIVISION_IN_DDBJ/EMBL/GENBAN
-GGAGGGGTGGTCGAGT--GGTTAAAGGCACCAGACTGTAAATCTGGC-TACGTTGGTTC
GAATCCAACCCCCTCCA
>GTCC_RCS_W09106010 AASK01000007 ALPHAPROTEOBACTERIA MARICAULIS_MARIS_MCS10 20006 20079 GLY TCC 0 0      WGS_DIVISION_IN_DDBJ/EMBL/GENBAN
-GCGGGTATAGCACAAT--GGT--AGTGCAGCAGCCTTCCAAGCTGAGGA-TGCCGGTTC
GATCCCGACTACCCGCT
>WCCA_RCS_W09106011 AASK01000007 ALPHAPROTEOBACTERIA MARICAULIS_MARIS_MCS10 30822 30897 TRP CCA 0 0      WGS_DIVISION_IN_DDBJ/EMBL/GENBAN
-AGGGGTGTAGCTCAGTT-GGT--AGAGCATCGGTCTCCAAAACCGAGGGTCGGGGGTTC
GAGTCCCTCCGCCCCTG
>LGAG_RCS_W09106012 AASK01000007 ALPHAPROTEOBACTERIA MARICAULIS_MARIS_MCS10 83296 83382 LEU GAG 0 0      WGS_DIVISION_IN_DDBJ/EMBL/GENBAN
-GCGGTCGTGGCGGAATT-GGTA-GACGCGCAGCGTTGAGGTCGCTGTGG-TGGAAGTTC
GAGTCTTCTCGACCGCA
>TTGT_RCS_W09106013 AASK01000007 ALPHAPROTEOBACTERIA MARICAULIS_MARIS_MCS10 6524 6449 THR TGT 0 0      WGS_DIVISION_IN_DDBJ/EMBL/GENBANK
-GCCGGCTTAGCTCAGCT-GGT--AGAGCACCTGATTTGTAATCAGGGGGTCGGGGGTTC
GAGTCCCTCAGCCGGCA
>SGCT_RCS_W09106014 AASK01000008 ALPHAPROTEOBACTERIA MARICAULIS_MARIS_MCS10 82020 82110 SER GCT 0 0      WGS_DIVISION_IN_DDBJ/EMBL/GENBAN
-GGAGAGGTGGCCGAGT--GGTCGAAGGCGCTCCCCTGCTAAGGGAGT---CGTGGGTTC
GAATCCCATCCTCTCCG
>MCAT_RCS_W09106015 AASK01000009 ALPHAPROTEOBACTERIA MARICAULIS_MARIS_MCS10 101182 101106 MET CAT 0 0     TRNA-MET(ELONGATOR)- WGS_DIVISI
-GGCGAGGTAGCTCAGCT-GGTT-AGAGCGCACGACTCATAATCGTGAGGTCGAGAGTTC
AAGTCTCTCCCTCGCCA
>FGAA_RCS_W09111637 ABXE01000004 ALPHAPROTEOBACTERIA RHODOBACTERALES_BACTERIUM_HTCC2083 76180 76254 PHE GAA 0 0      WGS_DIVISION_IN_DDBJ
-GCCCGGGTAGCTCAGG--GGT--AGAGCAGTGGATTGAAAATCCTCGTGTCGGTGGTTC
GATTCCGCCCCTGGGCA
>WCCA_RCS_W09111638 ABXE01000004 ALPHAPROTEOBACTERIA RHODOBACTERALES_BACTERIUM_HTCC2083 50040 49965 TRP CCA 0 0      WGS_DIVISION_IN_DDBJ
-AGGGGTTTAGCTCAGTT-GGT--AGAGCATCGGTCTCCAAAACCGAGGGTCGTGGGTTC
GAGTCCCTCAGCCCCTG
>QTTG_RCS_W09111639 ABXE01000005 ALPHAPROTEOBACTERIA RHODOBACTERALES_BACTERIUM_HTCC2083 246642 246568 GLN TTG 0 0      WGS_DIVISION_IN_DD
-TGGGGTGTAGCCAAGC--GGT--AAGGCAACGCTTTTTGGTAGCGTGTACCGTAGGTTC
GAATCCTACCACCCCAG
>STGA_RCS_W09111640 ABXE01000005 ALPHAPROTEOBACTERIA RHODOBACTERALES_BACTERIUM_HTCC2083 68011 67922 SER TGA 0 0      WGS_DIVISION_IN_DDBJ
-GGAGGCTTGGCAGAGT--GGTCGAATGCACCGGTCTTGAAAACCGAC---CCAGGGTTC
GAATCCCTGAGCCTCCG
>LCAG_RCS_W09111641 ABXE01000006 ALPHAPROTEOBACTERIA RHODOBACTERALES_BACTERIUM_HTCC2083 18072 18158 LEU CAG 0 0      WGS_DIVISION_IN_DDBJ
-GCCCAGGTGGCGGAATT-GGTA-GACGCGCTAGCTTCAGGTGCTAGT-G-TGGAGGTTC
GAGTCCTCTCCTGGGCA
>KTTT_RCS_W09111642 ABXE01000006 ALPHAPROTEOBACTERIA RHODOBACTERALES_BACTERIUM_HTCC2083 384428 384503 LYS TTT 0 0      WGS_DIVISION_IN_DD
-GGGCCGTTAGCTCAGTT-GGT--AGAGCAACTGACTTTTAATCAGTAGGTCGATGGTTC
GAACCCATCACGGCTCA
>ATGC_RCS_W09111643 ABXE01000006 ALPHAPROTEOBACTERIA RHODOBACTERALES_BACTERIUM_HTCC2083 429766 429841 ALA TGC 0 0      WGS_DIVISION_IN_DD
-GGGGCCTTAGCTCAGCT-GGG--AGAGCGCCTGATTTGCATTCAGGAGGTCAGGAGTTC
GATCCTCCTAGGCTCCA
>IGAT_RCS_W09111644 ABXE01000006 ALPHAPROTEOBACTERIA RHODOBACTERALES_BACTERIUM_HTCC2083 429869 429945 ILE GAT 0 0      WGS_DIVISION_IN_DD
-GGGTCGGTAGCTCAGTT-GGTT-AGAGCGCACCCCTGATAAGGGTGAGGTCGGAGGTTC
AAATCCTCCTCGACCCA
>ATGC_RCS_W09111645 ABXE01000006 ALPHAPROTEOBACTERIA RHODOBACTERALES_BACTERIUM_HTCC2083 541328 541403 ALA TGC 0 0      WGS_DIVISION_IN_DD
-GGGGCCTTAGCTCAGCT-GGG--AGAGCGCCTGATTTGCATTCAGGAGGTCAGGAGTTC
GATCCTCCTAGGCTCCA
>IGAT_RCS_W09111646 ABXE01000006 ALPHAPROTEOBACTERIA RHODOBACTERALES_BACTERIUM_HTCC2083 541431 541507 ILE GAT 0 0      WGS_DIVISION_IN_DD
-GGGTCGGTAGCTCAGTT-GGTT-AGAGCGCACCCCTGATAAGGGTGAGGTCGGAGGTTC
AAATCCTCCTCGACCCA
>XCAT_RCS_W09111647 ABXE01000006 ALPHAPROTEOBACTERIA RHODOBACTERALES_BACTERIUM_HTCC2083 545121 545197 MET CAT 0 0     TRNA-MET(INITIATOR)
-CGCGGGATGGAGCAGCCCGGT--AGCTCGTCAGGCTCATAACCTGAAGGTCGTAGGTTC
AAATCCTACTCCCGCAA
>VGAC_RCS_W09111648 ABXE01000006 ALPHAPROTEOBACTERIA RHODOBACTERALES_BACTERIUM_HTCC2083 400283 400209 VAL GAC 0 0      WGS_DIVISION_IN_DD
-GGGCGATTAGCTCAGC--GGT--AGAGCACTTCGTTGACATCGAAGGGGTCACAAGTTC
GATCCTTGTATCGCCCA
>AGGC_RCS_W09111649 ABXE01000007 ALPHAPROTEOBACTERIA RHODOBACTERALES_BACTERIUM_HTCC2083 29595 29670 ALA GGC 0 0      WGS_DIVISION_IN_DDBJ
-GGGGCCTTAGCTCAGCT-GGG--AGAGCGCCTGCATGGCATGCAGGAGGTCAGGAGTTC
GATCCTCCTAGGCTCCA
>TGGT_RCS_W09111650 ABXE01000007 ALPHAPROTEOBACTERIA RHODOBACTERALES_BACTERIUM_HTCC2083 132845 132771 THR GGT 0 0      WGS_DIVISION_IN_DD
-GCCGTTGTAGCTCAGT--GGT--AGAGCGCGTCATTGGTAATGACGAGGTCGGGAGTTC
AATTCTCCCCTGCGGCA
>GTCC_RCS_W09111651 ABXE01000008 ALPHAPROTEOBACTERIA RHODOBACTERALES_BACTERIUM_HTCC2083 192557 192631 GLY TCC 0 0      WGS_DIVISION_IN_DD
-GCGGGCGTTGTGTAAT--GGTT-AAGACCCCAGTTTTCCAAACTGGAGA-TGAGGGTTC
GATTCCCTCCGCCCGCT
>RACG_RCS_W09111652 ABXE01000009 ALPHAPROTEOBACTERIA RHODOBACTERALES_BACTERIUM_HTCC2083 30760 30836 ARG ACG 0 0      WGS_DIVISION_IN_DDBJ
-GGACCGATAGCTCAGCT-GGAT-AGAGTACCTGACTACGAATCAGGGGGTCGGGGGTTC
GAATCCTCCTCGGTCCG
>MCAT_RCS_W09111653 ABXE01000009 ALPHAPROTEOBACTERIA RHODOBACTERALES_BACTERIUM_HTCC2083 163185 163261 MET CAT 0 0     TRNA-MET(ELONGATOR)
-GGCGATGTAGCTCAGTT-GGTT-AGAGCAGCGGAATCATAATCCGCGTGTCCGGGGTTC
AAATCCCTGCATCGCCA
>HGTG_RCS_W09111654 ABXE01000010 ALPHAPROTEOBACTERIA RHODOBACTERALES_BACTERIUM_HTCC2083 78281 78357 HIS GTG 0 0      WGS_DIVISION_IN_DDBJ
-GCCGCCTTAGCTCAGTT-GGTT-AGAGCGCTGGTTTGTGGAACCAGAGGTCCCCCGTTC
AAGCCGGGGAGGCGGTA
>LGAG_RCS_W09111655 ABXE01000010 ALPHAPROTEOBACTERIA RHODOBACTERALES_BACTERIUM_HTCC2083 159795 159881 LEU GAG 0 0      WGS_DIVISION_IN_DD
-GCGGTCGTGGCGGAATT-GGTA-GACGCGCAGCGTTGAGGTCGCTGT-G-TGGGGGTTC
GAGTCCCCCCGACCGCA
>SGCT_RCS_W09111656 ABXE01000010 ALPHAPROTEOBACTERIA RHODOBACTERALES_BACTERIUM_HTCC2083 322685 322596 SER GCT 0 0      WGS_DIVISION_IN_DD
-GGAGACGTGGCCGAGT--GGTCGAAGGCGCTCCCCTGCTAAGGGAGTAT-CGAGGGTTC
GAATCCCTTCGTCTCCG
>CGCA_RCS_W09111657 ABXE01000010 ALPHAPROTEOBACTERIA RHODOBACTERALES_BACTERIUM_HTCC2083 224779 224706 CYS GCA 0 0      WGS_DIVISION_IN_DD
-GGCGAGTTGGTAGAGT--GGT--TATGCAGCGGATTGCAAATCCGCGTA-CACCGGTTC
GATTCCGGTACTCGCCT
>YGTA_RCS_W09111658 ABXE01000010 ALPHAPROTEOBACTERIA RHODOBACTERALES_BACTERIUM_HTCC2083 71415 71332 TYR GTA 0 0      WGS_DIVISION_IN_DDBJ
-GGGCGACAGGCCGCAA--GGT--GTGGCAGGGGACTGTAACTCCCTC-ACGCCTGGTTC
GATTCCAGGGTCGCCCA
>GGCC_RCS_W09111659 ABXE01000011 ALPHAPROTEOBACTERIA RHODOBACTERALES_BACTERIUM_HTCC2083 1141 1067 GLY GCC 0 0      WGS_DIVISION_IN_DDBJ/E
-GCGGGCGTAGCTCAGG--GGT--AGAGCGAAACCTTGCCAAGGTTTAGGTCGGGCGTTC
GAATCGCCTCGCCCGCT
>TTGT_RCS_W09111660 ABXE01000012 ALPHAPROTEOBACTERIA RHODOBACTERALES_BACTERIUM_HTCC2083 75779 75854 THR TGT 0 0      WGS_DIVISION_IN_DDBJ
-GCCCCTATAGCTCAGCT-GGT--AGAGCAATTGATTTGTAATCAATAGGTCCGCGGTTC
GAGTCCGTGTGGGGGCA
>PGGG_RCS_W09111661 ABXE01000012 ALPHAPROTEOBACTERIA RHODOBACTERALES_BACTERIUM_HTCC2083 54428 54352 PRO GGG 0 0      WGS_DIVISION_IN_DDBJ
-CGGGCTATGGCGCAGTCTGGT--AGCGCGTCCGTCTGGGGGACGGAAGGTCGCAGGTTC
GAGTCCTGCTAGCCCGA
>ETTC_RCS_W09111662 ABXE01000012 ALPHAPROTEOBACTERIA RHODOBACTERALES_BACTERIUM_HTCC2083 22987 22913 GLU TTC 0 0      WGS_DIVISION_IN_DDBJ
-GTCCCGTTCGTCTATC--GGTT-AGGACGCCAGGTTTTCAACCTGGAAA-GAGGGGTTC
GATTCCCCTACGGGATG
>LCAA_RCS_W09111663 ABXE01000015 ALPHAPROTEOBACTERIA RHODOBACTERALES_BACTERIUM_HTCC2083 164185 164270 LEU CAA 0 0      WGS_DIVISION_IN_DD
-GCCCAAGTGGCGGAAT--GGTA-GACGCAGGGGATTCAAAATCCCCC-G-TGCCGGTTC
GAGTCCGGCCTTGGGTA
>VTAC_RCS_W09111664 ABXE01000015 ALPHAPROTEOBACTERIA RHODOBACTERALES_BACTERIUM_HTCC2083 188699 188774 VAL TAC 0 0      WGS_DIVISION_IN_DD
-GGGTGATTAGCTCAGTT-GGT--AGAGCGCTTCCTTTACACGGAAGATGTCGGGAGTTC
GAGCCTCTCATCACCCA
>DGTC_RCS_W09111665 ABXE01000015 ALPHAPROTEOBACTERIA RHODOBACTERALES_BACTERIUM_HTCC2083 188799 188875 ASP GTC 0 0      WGS_DIVISION_IN_DD
-GCGGTTGTAGCTCAGTT-GGTT-AGAGTACCGGCCTGTCACGCCGGGGGTCGCGGGTTC
GAGTCCCGTCAACCGCG
>DGTC_RCS_W09111666 ABXE01000015 ALPHAPROTEOBACTERIA RHODOBACTERALES_BACTERIUM_HTCC2083 189037 189113 ASP GTC 0 0      WGS_DIVISION_IN_DD
-GCGGTTGTAGCTCAGTT-GGTT-AGAGTACCGGCCTGTCACGCCGGGGGTCGCGGGTTC
GAGTCCCGTCAACCGCG
>SGGA_RCS_W09111667 ABXE01000016 ALPHAPROTEOBACTERIA RHODOBACTERALES_BACTERIUM_HTCC2083 7327 7416 SER GGA 0 0      WGS_DIVISION_IN_DDBJ/E
-GGACAGGTGGCCGAGT--GGTCGAAGGCGCACGCCTGGAAAGTGTGTAT-CCAGGGTTC
GAATCCCTGTCTGTCCG
>RCCG_RCS_W09111668 ABXE01000016 ALPHAPROTEOBACTERIA RHODOBACTERALES_BACTERIUM_HTCC2083 51494 51570 ARG CCG 0 0      WGS_DIVISION_IN_DDBJ
-GCACCCATAGCTCAGCT-GGAT-AGAGCGCTGCCCTCCGAAGGCAGAGGCCGATGGTTC
GAATCCATCTGGGTGCG
>LTAG_RCS_W09111669 ABXE01000016 ALPHAPROTEOBACTERIA RHODOBACTERALES_BACTERIUM_HTCC2083 65847 65931 LEU TAG 0 0      WGS_DIVISION_IN_DDBJ
-GCGGGTGTGGCGGAATT-GGTA-GACGCACCAGATTTAGGTTCTGGC-G-TGGGGGTTC
GAGTCCCTTCACCCGCA
>JCAT_RCS_W09111670 ABXE01000016 ALPHAPROTEOBACTERIA RHODOBACTERALES_BACTERIUM_HTCC2083 185356 185432 MET CAT 0 0     TRNA-MET(ILE)_WHOSE
-GGGCCTGTAGCTCAATT-GGTT-AGAGCAGCGTGCTCATAACGCGTTGGTTGCAGGTTC
AAGTCCTGCCGGGCCTA
>SCGA_RCS_W09111671 ABXE01000016 ALPHAPROTEOBACTERIA RHODOBACTERALES_BACTERIUM_HTCC2083 24872 24782 SER CGA 0 0      WGS_DIVISION_IN_DDBJ
-GGAGCGATGCCGGAGT--GGTCGAACGGGACGGTTTCGAAAACCGTTGTCCCAGGGTTC
GAATCCCTGTCGCTCCG
>GCCC_RCS_W09111672 ABXE01000019 ALPHAPROTEOBACTERIA RHODOBACTERALES_BACTERIUM_HTCC2083 60200 60273 GLY CCC 0 0      WGS_DIVISION_IN_DDBJ
-GCGGGTATGGTGAAAA--GGT--ATCACGGCAGCTTCCCAAGCTTTA-GTTACGGGTTC
AATTCCCGTTACCCGCT
>LTAA_RCS_W09111673 ABXE01000019 ALPHAPROTEOBACTERIA RHODOBACTERALES_BACTERIUM_HTCC2083 231169 231254 LEU TAA 0 0      WGS_DIVISION_IN_DD
-GCGGGCGTGGTGGAAT--GGTA-GACACACCAGACTTAAAATCTGTT-G-TGGGGGTTC
GAGTCCCCCCGCCCGCA
>NGTT_RCS_W09111674 ABXE01000019 ALPHAPROTEOBACTERIA RHODOBACTERALES_BACTERIUM_HTCC2083 362268 362342 ASN GTT 0 0      WGS_DIVISION_IN_DD
-TCCGGCGTAGCTCAGC--GGT--AGAGCAGTTGACTGTTAATCAATTTGTCGTAGGTTC
GATCCCTACCGCCGGAG
>PTGG_RCS_W09111675 ABXE01000019 ALPHAPROTEOBACTERIA RHODOBACTERALES_BACTERIUM_HTCC2083 339043 338967 PRO TGG 0 0      WGS_DIVISION_IN_DD
-CGGGGCGTAGCGCAGCCTGGT--AGCGCGACGGTTTTGGGTACCGTAGGTCGCAAGTTC
GAATCTTGCCGTCCCGA
>RTCT_RCS_W09111676 ABXE01000019 ALPHAPROTEOBACTERIA RHODOBACTERALES_BACTERIUM_HTCC2083 251896 251820 ARG TCT 0 0      WGS_DIVISION_IN_DD
-GGTCCCGTAGCTCAACT-GGAT-AGAGCACCTGCCTTCTAAGCAGGGGGTTCGGGGTTC
GAGTCCTCGCGGGATCG
>FGAA_RCS_W09111677 ABXF01000007 ALPHAPROTEOBACTERIA RHODOBACTERALES_BACTERIUM_Y4I 71941 72015 PHE GAA 0 0      WGS_DIVISION_IN_DDBJ/EMBL
-GCCCGGGTAGCTCAGG--GGT--AGAGCAGTGGATTGAAAATCCTCGTGTCGGTGGTTC
GATTCCGCCCCCGGGCA
>TGGT_RCS_W09111678 ABXF01000007 ALPHAPROTEOBACTERIA RHODOBACTERALES_BACTERIUM_Y4I 61965 61891 THR GGT 0 0      WGS_DIVISION_IN_DDBJ/EMBL
-GCTGCTGTAGCTCAGA--GGT--AGAGCACTCCCTTGGTAAGGGAGAGGTCGAGAGTTC
AATTCTCTCCAGCAGCA
>RACG_RCS_W09111679 ABXF01000008 ALPHAPROTEOBACTERIA RHODOBACTERALES_BACTERIUM_Y4I 11610 11686 ARG ACG 0 0      WGS_DIVISION_IN_DDBJ/EMBL
-GGACCGATAGCTCAGCT-GGAT-AGAGTACTTGACTACGAATCAAGGGGTCGGGGGTTC
GAATCCTCCTCGGTCCG
>MCAT_RCS_W09111680 ABXF01000008 ALPHAPROTEOBACTERIA RHODOBACTERALES_BACTERIUM_Y4I 163316 163240 MET CAT 0 0     TRNA-MET(ELONGATOR)- WGS
-GGCGGAGTAGCTCAGTT-GGTT-AGAGCAGCGGAATCATAATCCGCGTGTCGGGGGTTC
AAGTCCCTCCTCCGCTA
>RTCT_RCS_W09111681 ABXF01000010 ALPHAPROTEOBACTERIA RHODOBACTERALES_BACTERIUM_Y4I 31622 31698 ARG TCT 0 0      WGS_DIVISION_IN_DDBJ/EMBL
-GGTCCCTTAGCTCAACT-GGAT-AGAGCAGCTGACTTCTAATCAGCAGGTTGAGGGTTC
GAGTCCTTCAGGGATCG
>ATGC_RCS_W09111682 ABXF01000010 ALPHAPROTEOBACTERIA RHODOBACTERALES_BACTERIUM_Y4I 53242 53317 ALA TGC 0 0      WGS_DIVISION_IN_DDBJ/EMBL
-GGGGCCTTAGCTCAGCT-GGG--AGAGCGCCTGATTTGCATTCAGGAGGTCAGGAGTTC
GATCCTCCTAGGCTCCA
>IGAT_RCS_W09111683 ABXF01000010 ALPHAPROTEOBACTERIA RHODOBACTERALES_BACTERIUM_Y4I 53343 53419 ILE GAT 0 0      WGS_DIVISION_IN_DDBJ/EMBL
-GGGTCGGTAGCTCAGGT-GGTT-AGAGCGCACGCCTGATAAGCGTGAGGCCGGAGGTTC
AAGTCCTCCTCGACCCA
>XCAT_RCS_W09111684 ABXF01000010 ALPHAPROTEOBACTERIA RHODOBACTERALES_BACTERIUM_Y4I 57021 57097 MET CAT 0 0     TRNA-MET(INITIATOR)- WGS_D
-CGCGGGATGGAGCAGCCAGGT--AGCTCGTCAGGCTCATAACCTGAAGGTCGTAGGTTC
AAATCCTACTCCCGCAA
>SGCT_RCS_W09111685 ABXF01000010 ALPHAPROTEOBACTERIA RHODOBACTERALES_BACTERIUM_Y4I 177921 178010 SER GCT 0 0      WGS_DIVISION_IN_DDBJ/EM
-GGAGACGTGGCCGAGT--GGTCGAAGGCGCTCCCCTGCTAAGGGAGTAT-CGTGGGTTC
GAATCCCATCGTCTCCG
>QTTG_RCS_W09111686 ABXF01000011 ALPHAPROTEOBACTERIA RHODOBACTERALES_BACTERIUM_Y4I 13880 13806 GLN TTG 0 0      WGS_DIVISION_IN_DDBJ/EMBL
-TGGGGTGTAGCCAAGT--GGT--AAGGCAGCGGTTTTTGGTACCGTGTACCGTAGGTTC
GAATCCTACCACCCCAG
>LGAG_RCS_W09111687 ABXF01000013 ALPHAPROTEOBACTERIA RHODOBACTERALES_BACTERIUM_Y4I 95062 95148 LEU GAG 0 0      WGS_DIVISION_IN_DDBJ/EMBL
-GCGGTCGTGGCGGAATT-GGTA-GACGCGCAGCGTTGAGGTCGCTGT-G-TGGAAGTTC
GAGTCTTCTCGACCGCA
>STGA_RCS_W09111688 ABXF01000013 ALPHAPROTEOBACTERIA RHODOBACTERALES_BACTERIUM_Y4I 110044 110133 SER TGA 0 0      WGS_DIVISION_IN_DDBJ/EM
-GGGGAGGTGGCAGAGT--GGTCGAATGCGGCGGTCTTGAAAACCGTT---CCAGGGTTC
GAATCCCTGTCTCCCCG
>HGTG_RCS_W09111689 ABXF01000015 ALPHAPROTEOBACTERIA RHODOBACTERALES_BACTERIUM_Y4I 66847 66923 HIS GTG 0 0      WGS_DIVISION_IN_DDBJ/EMBL
-GCCGCCTTAGCTCAGTT-GGTT-AGAGCGCTGGATTGTGGATCCAGAGGTCCCCCGTTC
AAGCCGGGGAGGCGGTA
>ETTC_RCS_W09111690 ABXF01000015 ALPHAPROTEOBACTERIA RHODOBACTERALES_BACTERIUM_Y4I 22394 22320 GLU TTC 0 0      WGS_DIVISION_IN_DDBJ/EMBL
-GGCCCGTTCGTCTATC--GGTT-AGGACGCCAGGTTTTCAACCTGGAAA-GAGGGGTTC
GATTCCCCTACGGGCTG
>ETTC_RCS_W09111691 ABXF01000015 ALPHAPROTEOBACTERIA RHODOBACTERALES_BACTERIUM_Y4I 22151 22077 GLU TTC 0 0      WGS_DIVISION_IN_DDBJ/EMBL
-GGCCCGTTCGTCTATC--GGTT-AGGACGCCAGGTTTTCAACCTGGAAA-GAGGGGTTC
GATTCCCCTACGGGCTG
>GGCC_RCS_W09111692 ABXF01000017 ALPHAPROTEOBACTERIA RHODOBACTERALES_BACTERIUM_Y4I 58398 58324 GLY GCC 0 0      WGS_DIVISION_IN_DDBJ/EMBL
-GCGGGCGTAGCTCAGG--GGT--AGAGCATTACCTTGCCAAGGTAAGGGTCGTGAGTTC
GAATCTCATCGCCCGCT
>GGCC_RCS_W09111693 ABXF01000017 ALPHAPROTEOBACTERIA RHODOBACTERALES_BACTERIUM_Y4I 58179 58105 GLY GCC 0 0      WGS_DIVISION_IN_DDBJ/EMBL
-GCGGGCGTAGCTCAGG--GGT--AGAGCATTACCTTGCCAAGGTAAGGGTCGTGAGTTC
GAATCTCATCGCCCGCT
>YGTA_RCS_W09111694 ABXF01000017 ALPHAPROTEOBACTERIA RHODOBACTERALES_BACTERIUM_Y4I 47369 47286 TYR GTA 0 0      WGS_DIVISION_IN_DDBJ/EMBL
-GGGCGACAGGCCGCAA--GGT--GTGGCAGGGGACTGTAACTCCCTC-ACGCCTGGTTC
GATTCCAGGGTCGCCCA
>TTGT_RCS_W09111695 ABXF01000017 ALPHAPROTEOBACTERIA RHODOBACTERALES_BACTERIUM_Y4I 26264 26189 THR TGT 0 0      WGS_DIVISION_IN_DDBJ/EMBL
-GCCCCTATAGCTCAGCT-GGT--AGAGCAACTGATTTGTAATCAGTAGGTCCGCGGTTC
GAGTCCGTGTGGGGGCA
>GGCC_RCS_W09111696 ABXF01000018 ALPHAPROTEOBACTERIA RHODOBACTERALES_BACTERIUM_Y4I 1556 1482 GLY GCC 0 0      WGS_DIVISION_IN_DDBJ/EMBL/G
-GCGGGCGTAGCTCAGG--GGT--AGAGCATTACCTTGCCAAGGTAAGGGTCGTGAGTTC
GAATCTCATCGCCCGCT
>VCAC_RCS_W09111697 ABXF01000022 ALPHAPROTEOBACTERIA RHODOBACTERALES_BACTERIUM_Y4I 78621 78695 VAL CAC 0 0      WGS_DIVISION_IN_DDBJ/EMBL
-GGGTGATTAGCTCAGT--GGT--AGAGCGCTTCGTTCACATCGAAGATGTCAGGAGTTC
AAATCTCTTATCACCCA
>VTAC_RCS_W09111698 ABXF01000022 ALPHAPROTEOBACTERIA RHODOBACTERALES_BACTERIUM_Y4I 79456 79531 VAL TAC 0 0      WGS_DIVISION_IN_DDBJ/EMBL
-GGGTCGTTAGCTCAGTT-GGT--AGAGCGCTTCGTTTACACCGAAGATGTCGGGAGTTC
GAGCCTCTCACGACCCA
>DGTC_RCS_W09111699 ABXF01000022 ALPHAPROTEOBACTERIA RHODOBACTERALES_BACTERIUM_Y4I 79731 79807 ASP GTC 0 0      WGS_DIVISION_IN_DDBJ/EMBL
-GCGGTTGTAGCTCAGTT-GGTT-AGAGTACCGGCCTGTCACGCCGGGGGTCGCGGGTTC
GAGCCCCGTCAACCGCG
>DGTC_RCS_W09111700 ABXF01000022 ALPHAPROTEOBACTERIA RHODOBACTERALES_BACTERIUM_Y4I 79890 79966 ASP GTC 0 0      WGS_DIVISION_IN_DDBJ/EMBL
-GCGGTTGTAGCTCAGTT-GGTT-AGAGTACCGGCCTGTCACGCCGGGGGTCGCGGGTTC
GAGCCCCGTCAACCGCG
>DGTC_RCS_W09111701 ABXF01000022 ALPHAPROTEOBACTERIA RHODOBACTERALES_BACTERIUM_Y4I 80033 80109 ASP GTC 0 0      WGS_DIVISION_IN_DDBJ/EMBL
-GCGGTTGTAGCTCAGTT-GGTT-AGAGTACCGGCCTGTCACGCCGGGGGTCGCGGGTTC
GAGCCCCGTCAACCGCG
>PGGG_RCS_W09111702 ABXF01000022 ALPHAPROTEOBACTERIA RHODOBACTERALES_BACTERIUM_Y4I 151629 151553 PRO GGG 0 0      WGS_DIVISION_IN_DDBJ/EM
-CGGGCTATGGCGCAGCCTGGT--AGCGCGTCCGTCTGGGGGACGGAAGGTCGCAGGTTC
GAGTCCTGCTAGCCCGA
>NGTT_RCS_W09111703 ABXF01000023 ALPHAPROTEOBACTERIA RHODOBACTERALES_BACTERIUM_Y4I 39481 39407 ASN GTT 0 0      WGS_DIVISION_IN_DDBJ/EMBL
-TCCGGCGTAGCTCAGC--GGT--AGAGCAGTTGACTGTTAATCAATTGGTCGTAGGTTC
GATCCCTACCGCCGGAG
>NGTT_RCS_W09111704 ABXF01000023 ALPHAPROTEOBACTERIA RHODOBACTERALES_BACTERIUM_Y4I 39128 39054 ASN GTT 0 0      WGS_DIVISION_IN_DDBJ/EMBL
-TCCGGCGTAGCTCAGC--GGT--AGAGCAGTTGACTGTTAATCAATTGGTCGTAGGTTC
GATCCCTACCGCCGGAG
>SGGA_RCS_W09111705 ABXF01000025 ALPHAPROTEOBACTERIA RHODOBACTERALES_BACTERIUM_Y4I 58048 58137 SER GGA 0 0      WGS_DIVISION_IN_DDBJ/EMBL
-GGAGAGGTGGCCGAGT--GGTCGAAGGCGCACGCCTGGAAAGTGTGTAT-CCAGGGTTC
GAATCCCTGTCTCTCCG
>JCAT_RCS_W09111706 ABXF01000025 ALPHAPROTEOBACTERIA RHODOBACTERALES_BACTERIUM_Y4I 10111 10036 MET CAT 0 0     TRNA-MET(ILE)_WHOSE_CAU_AN
-GGGCCTGTAGCTCAAC--GGTT-AGAGCAGAGCGCTCATAACGCTTTGGTTGGGGGTTC
GAATCCCTCCGGGCCTA
>LCAA_RCS_W09111707 ABXF01000027 ALPHAPROTEOBACTERIA RHODOBACTERALES_BACTERIUM_Y4I 112896 112981 LEU CAA 0 0      WGS_DIVISION_IN_DDBJ/EM
-GCCCAAGTGGCGGAAT--GGTA-GACGCAGGGGATTCAAAATCCCCC-G-TGAGAGTTC
GAGTCTCTCCTTGGGCA
>PTGG_RCS_W09111708 ABXF01000027 ALPHAPROTEOBACTERIA RHODOBACTERALES_BACTERIUM_Y4I 158527 158451 PRO TGG 0 0      WGS_DIVISION_IN_DDBJ/EM
-CGGGGCGTGGCGCAGTCTGGT--AGCGCACCTGTTTTGGGTACAGGGGGTCGTGAGTTC
GAATCTCGCCGCCCCGA
>SCGA_RCS_W09111709 ABXF01000027 ALPHAPROTEOBACTERIA RHODOBACTERALES_BACTERIUM_Y4I 138090 138001 SER CGA 0 0      WGS_DIVISION_IN_DDBJ/EM
-GGAGAGGTGCCGGAGT--GGTCGAACGGGGCGGTCTCGAAAACCGTT---CCAGGGTTC
GAATCCCTGTCTCTCCG
>RCCG_RCS_W09111710 ABXF01000027 ALPHAPROTEOBACTERIA RHODOBACTERALES_BACTERIUM_Y4I 64151 64075 ARG CCG 0 0      WGS_DIVISION_IN_DDBJ/EMBL
-GCACCTGTAGCTCAGCT-GGAT-AGAGCGCTGCCCTCCGAAGGCAGAGGCCAGAGGTTC
GAATCCTCTCAGGTGCG
>GCCC_RCS_W09111711 ABXF01000027 ALPHAPROTEOBACTERIA RHODOBACTERALES_BACTERIUM_Y4I 28767 28694 GLY CCC 0 0      WGS_DIVISION_IN_DDBJ/EMBL
-GCGGGTATGGTGAAAT--GGT--ATCATGCGAGCTTCCCAAGCTTAAGG-CGCGGGTTC
GATTCCCGCTACCCGCT
>LTAG_RCS_W09111712 ABXF01000029 ALPHAPROTEOBACTERIA RHODOBACTERALES_BACTERIUM_Y4I 68858 68774 LEU TAG 0 0      WGS_DIVISION_IN_DDBJ/EMBL
-GCGGGTGTGGCGGAATT-GGTA-GACGCACCAGATTTAGGTTCTGGC-G-TGGGGGTTC
AAGTCCCTTCACCCGCA
>LTAA_RCS_W09111713 ABXF01000032 ALPHAPROTEOBACTERIA RHODOBACTERALES_BACTERIUM_Y4I 52409 52324 LEU TAA 0 0      WGS_DIVISION_IN_DDBJ/EMBL
-GCGGACGTGGTGGAAT--GGTA-GACACCGGAGACTTAAAATCTCCT-G-TGCGGGTTC
GAGTCCCGCCGTCCGCA
>CGCA_RCS_W09111714 ABXF01000033 ALPHAPROTEOBACTERIA RHODOBACTERALES_BACTERIUM_Y4I 77298 77371 CYS GCA 0 0      WGS_DIVISION_IN_DDBJ/EMBL
-GGCGAGTTGGCGGAGT--GGT--GACGCAGCGGATTGCAAATCCGTGTA-CACCGGTTC
GATTCCGGTACTCGCCT
>GTCC_RCS_W09111715 ABXF01000033 ALPHAPROTEOBACTERIA RHODOBACTERALES_BACTERIUM_Y4I 76292 76219 GLY TCC 0 0      WGS_DIVISION_IN_DDBJ/EMBL
-GCGGGTATGGTGAAAT--GGT--ATCATAAGAGCCTTCCAAGCTTAAGG-TGCGGGTTC
GATTCCCGCTACCCGCT
>ATGC_RCS_W09111716 ABXF01000036 ALPHAPROTEOBACTERIA RHODOBACTERALES_BACTERIUM_Y4I 169482 169407 ALA TGC 0 0      WGS_DIVISION_IN_DDBJ/EM
-GGGGCCTTAGCTCAGCT-GGG--AGAGCGCCTGATTTGCATTCAGGAGGTCAGGAGTTC
GATCCTCCTAGGCTCCA
>IGAT_RCS_W09111717 ABXF01000036 ALPHAPROTEOBACTERIA RHODOBACTERALES_BACTERIUM_Y4I 169381 169305 ILE GAT 0 0      WGS_DIVISION_IN_DDBJ/EM
-GGGTCGGTAGCTCAGGT-GGTT-AGAGCGCACGCCTGATAAGCGTGAGGCCGGAGGTTC
AAGTCCTCCTCGACCCA
>AGGC_RCS_W09111718 ABXF01000041 ALPHAPROTEOBACTERIA RHODOBACTERALES_BACTERIUM_Y4I 108978 109053 ALA GGC 0 0      WGS_DIVISION_IN_DDBJ/EM
-GGGGCCTTAGCTCAGTT-GGG--AGAGCGCTTGCATGGCATGCAAGAGGTCAGGGGTTC
GACTCCCCTAGGCTCCA
>PCGG_RCS_W09111719 ABXF01000044 ALPHAPROTEOBACTERIA RHODOBACTERALES_BACTERIUM_Y4I 34186 34262 PRO CGG 0 0      WGS_DIVISION_IN_DDBJ/EMBL
-CGGAGTGTAGCTCAGCCTGGT--AGAGCACTGTCTTCGGGAGGCAGGGGTCGGAGGTTC
GAATCCTCTCACTCCGA
>ATGC_RCS_W09111720 ABXF01000044 ALPHAPROTEOBACTERIA RHODOBACTERALES_BACTERIUM_Y4I 247486 247411 ALA TGC 0 0      WGS_DIVISION_IN_DDBJ/EM
-GGGGCCTTAGCTCAGCT-GGG--AGAGCGCCTGATTTGCATTCAGGAGGTCAGGAGTTC
GATCCTCCTAGGCTCCA
>IGAT_RCS_W09111721 ABXF01000044 ALPHAPROTEOBACTERIA RHODOBACTERALES_BACTERIUM_Y4I 247385 247309 ILE GAT 0 0      WGS_DIVISION_IN_DDBJ/EM
-GGGTCGGTAGCTCAGGT-GGTT-AGAGCGCACGCCTGATAAGCGTGAGGCCGGAGGTTC
AAGTCCTCCTCGACCCA
>WCCA_RCS_W09111722 ABXF01000044 ALPHAPROTEOBACTERIA RHODOBACTERALES_BACTERIUM_Y4I 150769 150694 TRP CCA 0 0      WGS_DIVISION_IN_DDBJ/EM
-AGGGGTATAGCTCAGTT-GGT--AGAGCGACGGTCTCCAAAACCGTAGGTCGCGGGTTC
GAACCCTGCTGCCCCTG
>RACG_RCS_W09111723 ABXF01000044 ALPHAPROTEOBACTERIA RHODOBACTERALES_BACTERIUM_Y4I 69042 68966 ARG ACG 0 0      WGS_DIVISION_IN_DDBJ/EMBL
-GGACCGATAGCTCAGCT-GGAT-AGAGTACTTGACTACGAATCAAGGGGTCGGGGGTTC
GAATCCTCCTCGGTCCG
>VGAC_RCS_W09111724 ABXF01000047 ALPHAPROTEOBACTERIA RHODOBACTERALES_BACTERIUM_Y4I 46628 46702 VAL GAC 0 0      WGS_DIVISION_IN_DDBJ/EMBL
-GGGCGATTAGCTCAGC--GGT--AGAGCACTTCGTTGACATCGAAGGGGTCACAAGTTC
GATCCTTGTATCGCCCA
>ATGC_RCS_W09111725 ABXF01000047 ALPHAPROTEOBACTERIA RHODOBACTERALES_BACTERIUM_Y4I 33614 33539 ALA TGC 0 0      WGS_DIVISION_IN_DDBJ/EMBL
-GGGGCCTTAGCTCAGCT-GGG--AGAGCGCCTGATTTGCATTCAGGAGGTCAGGAGTTC
GATCCTCCTAGGCTCCA
>IGAT_RCS_W09111726 ABXF01000047 ALPHAPROTEOBACTERIA RHODOBACTERALES_BACTERIUM_Y4I 33513 33437 ILE GAT 0 0      WGS_DIVISION_IN_DDBJ/EMBL
-GGGTCGGTAGCTCAGGT-GGTT-AGAGCGCACGCCTGATAAGCGTGAGGCCGGAGGTTC
AAGTCCTCCTCGACCCA
>XCAT_RCS_W09111727 ABXF01000047 ALPHAPROTEOBACTERIA RHODOBACTERALES_BACTERIUM_Y4I 29831 29755 MET CAT 0 0     TRNA-MET(INITIATOR)- WGS_D
-CGCGGGATGGAGCAGCCAGGT--AGCTCGTCAGGCTCATAACCTGAAGGTCGCAGGTTC
AAATCCTGCTCCCGCAA
>LCAG_RCS_W09111728 ABXF01000050 ALPHAPROTEOBACTERIA RHODOBACTERALES_BACTERIUM_Y4I 46685 46771 LEU CAG 0 0      WGS_DIVISION_IN_DDBJ/EMBL
-GCCCAGGTGGCGGAATT-GGTA-GACGCGCTAGCTTCAGGTGCTAGT-G-TGGAGGTTC
GAGTCCTCTCCTGGGCA
>LCAG_RCS_W09111729 ABXF01000050 ALPHAPROTEOBACTERIA RHODOBACTERALES_BACTERIUM_Y4I 125985 126071 LEU CAG 0 0      WGS_DIVISION_IN_DDBJ/EM
-GCCCAGGTGGCGGAATT-GGTA-GACGCGCTAGCTTCAGGTGCTAGT-G-TGGAGGTTC
GAGTCCTCTCCTGGGCA
>KTTT_RCS_W09111730 ABXF01000050 ALPHAPROTEOBACTERIA RHODOBACTERALES_BACTERIUM_Y4I 66904 66829 LYS TTT 0 0      WGS_DIVISION_IN_DDBJ/EMBL
-GGGCCGTTAGCTCAGTT-GGT--AGAGCAACTGACTTTTAATCAGTGGGTCGCAGGTTC
GAATCCTGCACGGCTCA
>RCCT_RCS_W09111731 ABXF01000050 ALPHAPROTEOBACTERIA RHODOBACTERALES_BACTERIUM_Y4I 50250 50174 ARG CCT 0 0      WGS_DIVISION_IN_DDBJ/EMBL
-GGCCCCGTGGCTCAACT-GGAT-AGAGCAGCCCCCTCCTAAGGGGCAGGTTGCAGGTTC
GAATCCTGCCGGGGTCG
>TCGT_RCS_W09111732 ABXF01000051 ALPHAPROTEOBACTERIA RHODOBACTERALES_BACTERIUM_Y4I 24141 24216 THR CGT 0 0      WGS_DIVISION_IN_DDBJ/EMBL
-GCCGCTGTAGCTCAGCT-GGT--AGAGCACGTCATTCGTAATGATGGGGTCGGGGGTTC
GAGTCCCTTCAGCGGCA
>LCAG_RCS_W09111733 ABXF01000051 ALPHAPROTEOBACTERIA RHODOBACTERALES_BACTERIUM_Y4I 23829 23743 LEU CAG 0 0      WGS_DIVISION_IN_DDBJ/EMBL
-GCCCAGGTGGCGGAATT-GGTA-GACGCGCTAGCTTCAGGTGCTAGT-G-TGGAGGTTC
GAGTCCTCTCCTGGGCA
>RACG_RCS_W09111983 ABXL01000002 ALPHAPROTEOBACTERIA PSEUDOVIBRIO_SP-_JE062 8288 8364 ARG ACG 0 0      WGS_DIVISION_IN_DDBJ/EMBL/GENBANK
-GCACCGGTAGCTCAGCT-GGAT-AGAGCACCAGACTACGAATCTGGGGGTCGGGGGTTC
GAATCCTCCCCGGTGCG
>RACG_RCS_W09111984 ABXL01000002 ALPHAPROTEOBACTERIA PSEUDOVIBRIO_SP-_JE062 8439 8515 ARG ACG 0 0      WGS_DIVISION_IN_DDBJ/EMBL/GENBANK
-GCACCGGTAGCTCAGCT-GGAT-AGAGCACCAGACTACGAATCTGGGGGTCGGGGGTTC
GAATCCTCCCCGGTGCG
>RCCG_RCS_W09111985 ABXL01000004 ALPHAPROTEOBACTERIA PSEUDOVIBRIO_SP-_JE062 8835 8759 ARG CCG 0 0      WGS_DIVISION_IN_DDBJ/EMBL/GENBANK
-GCACCCGTAGCTCAGTT-GGAT-AGAGCGCTGCCCTCCGAAGGCAGAGGCCGCAGGTTC
GAATCCTGCCGGGTGCA
>AGGC_RCS_W09111986 ABXL01000005 ALPHAPROTEOBACTERIA PSEUDOVIBRIO_SP-_JE062 110227 110302 ALA GGC 0 0      WGS_DIVISION_IN_DDBJ/EMBL/GENB
-GGGGCCTTAGCTCAGCT-GGG--AGAGCGCTTCGCTGGCAGCGAAGAGGTCAGGGGTTC
GATCCCCCTAGGCTCCA
>AGGC_RCS_W09111987 ABXL01000005 ALPHAPROTEOBACTERIA PSEUDOVIBRIO_SP-_JE062 110368 110443 ALA GGC 0 0      WGS_DIVISION_IN_DDBJ/EMBL/GENB
-GGGGCCTTAGCTCAGCT-GGG--AGAGCGCTTCGCTGGCAGCGAAGAGGTCAGGGGTTC
GATCCCCCTAGGCTCCA
>SCGA_RCS_W09111988 ABXL01000005 ALPHAPROTEOBACTERIA PSEUDOVIBRIO_SP-_JE062 162367 162456 SER CGA 0 0      WGS_DIVISION_IN_DDBJ/EMBL/GENB
-GGAGAGTTGCCGGAGT--GGTCGAACGGGGCGGTCTCGAAAACCGTT---CGAGGGTTC
GAATCCCTCACTCTCCG
>LCAG_RCS_W09111989 ABXL01000005 ALPHAPROTEOBACTERIA PSEUDOVIBRIO_SP-_JE062 127813 127727 LEU CAG 0 0      WGS_DIVISION_IN_DDBJ/EMBL/GENB
-GCCCAGATGGCGGAATT-GGTA-GACGCGCTAGCTTCAGGTGCTAGT-G-TGGAGGTTC
GAGTCCTCTTCTGGGCA
>IGAT_RCS_W09111990 ABXL01000006 ALPHAPROTEOBACTERIA PSEUDOVIBRIO_SP-_JE062 23584 23660 ILE GAT 0 0      WGS_DIVISION_IN_DDBJ/EMBL/GENBAN
-GGGTCGGTAGCTCAGGT-GGTT-AGAGCGCACGCCTGATAAGCGTGAGGTCGGAGGTTC
AAGTCCTCCTCGACCCA
>ATGC_RCS_W09111991 ABXL01000006 ALPHAPROTEOBACTERIA PSEUDOVIBRIO_SP-_JE062 23675 23750 ALA TGC 0 0      WGS_DIVISION_IN_DDBJ/EMBL/GENBAN
-GGGGCCTTAGCTCAGCT-GGG--AGAGCGCCTGATTTGCATTCAGGAGGTCAGGAGTTC
GATCCTCCTAGGCTCCA
>XCAT_RCS_W09111992 ABXL01000006 ALPHAPROTEOBACTERIA PSEUDOVIBRIO_SP-_JE062 27101 27177 MET CAT 0 0     TRNA-MET(INITIATOR)- WGS_DIVISION
-CGCGGGGTGGAGCAGCCCGGT--AGCTCGTCAGGCTCATAACCTGAAGGTCGCAGGTTC
AAATCCTGCCCCCGCAA
>IGAT_RCS_W09111993 ABXL01000009 ALPHAPROTEOBACTERIA PSEUDOVIBRIO_SP-_JE062 1823 1899 ILE GAT 0 0      WGS_DIVISION_IN_DDBJ/EMBL/GENBANK
-GGGTCGGTAGCTCAGGT-GGTT-AGAGCGCACGCCTGATAAGCGTGAGGTCGGAGGTTC
AAGTCCTCCTCGACCCA
>ATGC_RCS_W09111994 ABXL01000009 ALPHAPROTEOBACTERIA PSEUDOVIBRIO_SP-_JE062 1914 1989 ALA TGC 0 0      WGS_DIVISION_IN_DDBJ/EMBL/GENBANK
-GGGGCCTTAGCTCAGCT-GGG--AGAGCGCCTGATTTGCATTCAGGAGGTCAGGAGTTC
GATCCTCCTAGGCTCCA
>IGAT_RCS_W09111995 ABXL01000009 ALPHAPROTEOBACTERIA PSEUDOVIBRIO_SP-_JE062 8787 8863 ILE GAT 0 0      WGS_DIVISION_IN_DDBJ/EMBL/GENBANK
-GGGTCGGTAGCTCAGGT-GGTT-AGAGCGCACGCCTGATAAGCGTGAGGTCGGAGGTTC
AAGTCCTCCTCGACCCA
>ATGC_RCS_W09111996 ABXL01000009 ALPHAPROTEOBACTERIA PSEUDOVIBRIO_SP-_JE062 8878 8953 ALA TGC 0 0      WGS_DIVISION_IN_DDBJ/EMBL/GENBANK
-GGGGCCTTAGCTCAGCT-GGG--AGAGCGCCTGATTTGCATTCAGGAGGTCAGGAGTTC
GATCCTCCTAGGCTCCA
>QCTG_RCS_W09111997 ABXL01000013 ALPHAPROTEOBACTERIA PSEUDOVIBRIO_SP-_JE062 8308 8381 GLN CTG 0 0      WGS_DIVISION_IN_DDBJ/EMBL/GENBANK
-TGGGGATTAGTTTAAT--GGT--AGAACAGCGGACTCTGACTCCGTCGG-TCCTGGTTC
GAGTCCAGGATCCCCAG
>QCTG_RCS_W09111998 ABXL01000013 ALPHAPROTEOBACTERIA PSEUDOVIBRIO_SP-_JE062 8432 8505 GLN CTG 0 0      WGS_DIVISION_IN_DDBJ/EMBL/GENBANK
-TGGGGATTAGTTTAAT--GGT--AGAACAGCGGACTCTGACTCCGTCGG-TCCTGGTTC
GAGTCCAGGATCCCCAG
>VTAC_RCS_W09111999 ABXL01000013 ALPHAPROTEOBACTERIA PSEUDOVIBRIO_SP-_JE062 56852 56927 VAL TAC 0 0      WGS_DIVISION_IN_DDBJ/EMBL/GENBAN
-GGGCGATTAGCTCAGTT-GGT--AGAGCGCTTCGTTTACACCGAAGATGTCGGGAGTTC
GAGTCTCTCATCGCCCA
>IGAT_RCS_W09112000 ABXL01000015 ALPHAPROTEOBACTERIA PSEUDOVIBRIO_SP-_JE062 97199 97123 ILE GAT 0 0      WGS_DIVISION_IN_DDBJ/EMBL/GENBAN
-GGGTCGGTAGCTCAGGT-GGTT-AGAGCGCACGCCTGATAAGCGTGAGGTCGGAGGTTC
AAGTCCTCCTCGACCCA
>ATGC_RCS_W09112001 ABXL01000015 ALPHAPROTEOBACTERIA PSEUDOVIBRIO_SP-_JE062 97108 97033 ALA TGC 0 0      WGS_DIVISION_IN_DDBJ/EMBL/GENBAN
-GGGGCCTTAGCTCAGCT-GGG--AGAGCGCCTGATTTGCATTCAGGAGGTCAGGAGTTC
GATCCTCCTAGGCTCCA
>FGAA_RCS_W09112002 ABXL01000026 ALPHAPROTEOBACTERIA PSEUDOVIBRIO_SP-_JE062 455327 455402 PHE GAA 0 0      WGS_DIVISION_IN_DDBJ/EMBL/GENB
-GCCCGGATAGCTCAGTT-GGT--AGAGCAGCGGATTGAAAATCCGCGTGTCGGTGGTTC
GAATCCGCCTCCGGGCA
>FGAA_RCS_W09112003 ABXL01000029 ALPHAPROTEOBACTERIA PSEUDOVIBRIO_SP-_JE062 21027 21102 PHE GAA 0 0      WGS_DIVISION_IN_DDBJ/EMBL/GENBAN
-GCCCGGATAGCTCAGTT-GGT--AGAGCAGCGGATTGAAAATCCGCGTGTCGGTGGTTC
GAATCCGCCTCCGGGCA
>TGGT_RCS_W09112004 ABXL01000030 ALPHAPROTEOBACTERIA PSEUDOVIBRIO_SP-_JE062 22444 22518 THR GGT 0 0      WGS_DIVISION_IN_DDBJ/EMBL/GENBAN
-GCTGCCGTAGCTCAGG--GGT--AGAGCACTCCCTTGGTAAGGGAGAGGTCGAGAGTTC
AAATCTCTCCGGCAGCA
>TGGT_RCS_W09112005 ABXL01000030 ALPHAPROTEOBACTERIA PSEUDOVIBRIO_SP-_JE062 22550 22624 THR GGT 0 0      WGS_DIVISION_IN_DDBJ/EMBL/GENBAN
-GCTGCCGTAGCTCAGG--GGT--AGAGCACTCCCTTGGTAAGGGAGAGGTCGAGAGTTC
AAATCTCTCCGGCAGCA
>IGAT_RCS_W09112006 ABXL01000032 ALPHAPROTEOBACTERIA PSEUDOVIBRIO_SP-_JE062 179124 179048 ILE GAT 0 0      WGS_DIVISION_IN_DDBJ/EMBL/GENB
-GGGTCGGTAGCTCAGGT-GGTT-AGAGCGCACGCCTGATAAGCGTGAGGTCGGAGGTTC
AAGTCCTCCTCGACCCA
>ATGC_RCS_W09112007 ABXL01000032 ALPHAPROTEOBACTERIA PSEUDOVIBRIO_SP-_JE062 179033 178958 ALA TGC 0 0      WGS_DIVISION_IN_DDBJ/EMBL/GENB
-GGGGCCTTAGCTCAGCT-GGG--AGAGCGCCTGATTTGCATTCAGGAGGTCAGGAGTTC
GATCCTCCTAGGCTCCA
>IGAT_RCS_W09112008 ABXL01000036 ALPHAPROTEOBACTERIA PSEUDOVIBRIO_SP-_JE062 302681 302757 ILE GAT 0 0      WGS_DIVISION_IN_DDBJ/EMBL/GENB
-GGGTCGGTAGCTCAGGT-GGTT-AGAGCGCACGCCTGATAAGCGTGAGGTCGGAGGTTC
AAGTCCTCCTCGACCCA
>ATGC_RCS_W09112009 ABXL01000036 ALPHAPROTEOBACTERIA PSEUDOVIBRIO_SP-_JE062 302772 302847 ALA TGC 0 0      WGS_DIVISION_IN_DDBJ/EMBL/GENB
-GGGGCCTTAGCTCAGCT-GGG--AGAGCGCCTGATTTGCATTCAGGAGGTCAGGAGTTC
GATCCTCCTAGGCTCCA
>LCAA_RCS_W09112010 ABXL01000036 ALPHAPROTEOBACTERIA PSEUDOVIBRIO_SP-_JE062 235448 235364 LEU CAA 0 0      WGS_DIVISION_IN_DDBJ/EMBL/GENB
-GCCCCTGTGGCGGAACT-GGTA-GACGCGTCGGATTCAAAATCCGAT-G-TGCCAGTTC
GAGTCTGGCCAGGGGCA
>GGCC_RCS_W09112011 ABXL01000036 ALPHAPROTEOBACTERIA PSEUDOVIBRIO_SP-_JE062 202794 202720 GLY GCC 0 0      WGS_DIVISION_IN_DDBJ/EMBL/GENB
-GCGGGCGTAGCTCAGG--GGT--AGAGCATAACCTTGCCAAGGTTAGGGTCGTGAGTTC
GAATCTCATCGCCCGCT
>GGCC_RCS_W09112012 ABXL01000036 ALPHAPROTEOBACTERIA PSEUDOVIBRIO_SP-_JE062 202671 202597 GLY GCC 0 0      WGS_DIVISION_IN_DDBJ/EMBL/GENB
-GCGGGCGTAGCTCAGG--GGT--AGAGCATAACCTTGCCAAGGTTAGGGTCGGGCGTTC
GAATCGCCTCGCCCGCT
>IGAT_RCS_W09112013 ABXL01000037 ALPHAPROTEOBACTERIA PSEUDOVIBRIO_SP-_JE062 2263 2339 ILE GAT 0 0      WGS_DIVISION_IN_DDBJ/EMBL/GENBANK
-GGGTCGGTAGCTCAGGT-GGTT-AGAGCGCACGCCTGATAAGCGTGAGGTCGGAGGTTC
AAGTCCTCCTCGACCCA
>ATGC_RCS_W09112014 ABXL01000037 ALPHAPROTEOBACTERIA PSEUDOVIBRIO_SP-_JE062 2354 2429 ALA TGC 0 0      WGS_DIVISION_IN_DDBJ/EMBL/GENBANK
-GGGGCCTTAGCTCAGCT-GGG--AGAGCGCCTGATTTGCATTCAGGAGGTCAGGAGTTC
GATCCTCCTAGGCTCCA
>SGCT_RCS_W09112015 ABXL01000037 ALPHAPROTEOBACTERIA PSEUDOVIBRIO_SP-_JE062 149923 150012 SER GCT 0 0      WGS_DIVISION_IN_DDBJ/EMBL/GENB
-GGACACGTGGCCGAGT--GGTCGAAGGCGCTCCCCTGCTAAGGGAGTAT-CGAGGGTTC
GAATCCCTCCGTGTCCG
>PGGG_RCS_W09112016 ABXL01000039 ALPHAPROTEOBACTERIA PSEUDOVIBRIO_SP-_JE062 15466 15542 PRO GGG 0 0      WGS_DIVISION_IN_DDBJ/EMBL/GENBAN
-CGGGTAGTAGCGCAGCCTGGT--AGCGCACTTCACTGGGGGTGAAGGGGTCGTCGGTTC
AAATCCGGCCTACCCGA
>LTAG_RCS_W09112017 ABXL01000042 ALPHAPROTEOBACTERIA PSEUDOVIBRIO_SP-_JE062 76730 76812 LEU TAG 0 0      WGS_DIVISION_IN_DDBJ/EMBL/GENBAN
-GCGGCTGTGGCGAAATT-GGTA-GACGCACCAGATTTAGGTTCTGGC-G-TGGGGGTTC
GAGTCCCTCCAGCCGCA
>VTAC_RCS_W09112018 ABXL01000042 ALPHAPROTEOBACTERIA PSEUDOVIBRIO_SP-_JE062 84514 84589 VAL TAC 0 0      WGS_DIVISION_IN_DDBJ/EMBL/GENBAN
-GGGCGATTAGCTCAGTT-GGT--AGAGCGCTTCGTTTACACCGAAGATGTCGGGAGTTC
GAGTCTCTCATCGCCCA
>VTAC_RCS_W09112019 ABXL01000042 ALPHAPROTEOBACTERIA PSEUDOVIBRIO_SP-_JE062 84624 84699 VAL TAC 0 0      WGS_DIVISION_IN_DDBJ/EMBL/GENBAN
-GGGCGATTAGCTCAGTT-GGT--AGAGCGCTTCGTTTACACCGAAGATGTCGGGAGTTC
GAGTCTCTCATCGCCCA
>DGTC_RCS_W09112020 ABXL01000042 ALPHAPROTEOBACTERIA PSEUDOVIBRIO_SP-_JE062 88642 88718 ASP GTC 0 0      WGS_DIVISION_IN_DDBJ/EMBL/GENBAN
-GCGGGTGTAGCTCAGTT-GGTT-AGAGTGCCGGCCTGTCACGCCGGAGGTCGCGGGTTC
GAGCCCCGTCACTCGCG
>DGTC_RCS_W09112021 ABXL01000042 ALPHAPROTEOBACTERIA PSEUDOVIBRIO_SP-_JE062 88778 88854 ASP GTC 0 0      WGS_DIVISION_IN_DDBJ/EMBL/GENBAN
-GCGGGTGTAGCTCAGTT-GGTT-AGAGTGCCGGCCTGTCACGCCGGAGGTCGCGGGTTC
GAGCCCCGTCACTCGCG
>DGTC_RCS_W09112022 ABXL01000042 ALPHAPROTEOBACTERIA PSEUDOVIBRIO_SP-_JE062 88900 88976 ASP GTC 0 0      WGS_DIVISION_IN_DDBJ/EMBL/GENBAN
-GCGGGTGTAGCTCAGTT-GGTT-AGAGTGCCGGCCTGTCACGCCGGAGGTCGCGGGTTC
GAGCCCCGTCACTCGCG
>DGTC_RCS_W09112023 ABXL01000042 ALPHAPROTEOBACTERIA PSEUDOVIBRIO_SP-_JE062 89024 89100 ASP GTC 0 0      WGS_DIVISION_IN_DDBJ/EMBL/GENBAN
-GCGGGTGTAGCTCAGTT-GGTT-AGAGTGCCGGCCTGTCACGCCGGAGGTCGCGGGTTC
GAGCCCCGTCACTCGCG
>ETTC_RCS_W09112024 ABXL01000042 ALPHAPROTEOBACTERIA PSEUDOVIBRIO_SP-_JE062 332960 332886 GLU TTC 0 0      WGS_DIVISION_IN_DDBJ/EMBL/GENB
-GCGCCCATCGTCTAGC--GGTT-AGGACGCCGCCCTTTCACGGCGGAAA-CAGGGGTTC
GATTCCCCTTGGGCGTG
>KTTT_RCS_W09112025 ABXL01000042 ALPHAPROTEOBACTERIA PSEUDOVIBRIO_SP-_JE062 232893 232818 LYS TTT 0 0      WGS_DIVISION_IN_DDBJ/EMBL/GENB
-GAGCCCGTAGCTCAGCT-GGT--AGAGCAACTGACTTTTAATCAGTAGGTCCACGGTTC
GAACCCGTGCGGGCTCA
>CGCA_RCS_W09112026 ABXL01000042 ALPHAPROTEOBACTERIA PSEUDOVIBRIO_SP-_JE062 28946 28873 CYS GCA 0 0      WGS_DIVISION_IN_DDBJ/EMBL/GENBAN
-GGCCTCTTGGCGGAGT--GGT--GACGCAGCGGATTGCAAATCCGTGTA-CGCCGGTTC
GATTCCGGCAGAGGCCT
>NGTT_RCS_W09112027 ABXL01000042 ALPHAPROTEOBACTERIA PSEUDOVIBRIO_SP-_JE062 15315 15241 ASN GTT 0 0      WGS_DIVISION_IN_DDBJ/EMBL/GENBAN
-TCCCCGGTAGCTCAGT--GGT--AGAGCAAGCGGCTGTTAACCGCTTGGTCGCTGGTTC
GAATCCGGCCCGGGGAG
>NGTT_RCS_W09112028 ABXL01000042 ALPHAPROTEOBACTERIA PSEUDOVIBRIO_SP-_JE062 15200 15126 ASN GTT 0 0      WGS_DIVISION_IN_DDBJ/EMBL/GENBAN
-TCCCCGGTAGCTCAGT--GGT--AGAGCAAGCGGCTGTTAACCGCTTGGTCGCTGGTTC
GAATCCGGCCCGGGGAG
>NGTT_RCS_W09112029 ABXL01000042 ALPHAPROTEOBACTERIA PSEUDOVIBRIO_SP-_JE062 15087 15013 ASN GTT 0 0      WGS_DIVISION_IN_DDBJ/EMBL/GENBAN
-TCCCCGGTAGCTCAGT--GGT--AGAGCAAGCGGCTGTTAACCGCTTGGTCGCTGGTTC
GAATCCGGCCCGGGGAG
>STGA_RCS_W09112030 ABXL01000043 ALPHAPROTEOBACTERIA PSEUDOVIBRIO_SP-_JE062 86900 86989 SER TGA 0 0      WGS_DIVISION_IN_DDBJ/EMBL/GENBAN
-GGAGAGGTGGCAGAGT--GGTTGAATGCACCGGTCTTGAAAACCGGCGT-CGTGGGTTC
GAATCCCACCCTCTCCG
>KTTT_RCS_W09112031 ABXL01000044 ALPHAPROTEOBACTERIA PSEUDOVIBRIO_SP-_JE062 11140 11215 LYS TTT 0 0      WGS_DIVISION_IN_DDBJ/EMBL/GENBAN
-GAGCCCGTAGCTCAGCT-GGT--AGAGCAACTGACTTTTAATCAGTAGGTCCACGGTTC
GAACCCGTGCGGGCTCA
>PTGG_RCS_W09112032 ABXL01000044 ALPHAPROTEOBACTERIA PSEUDOVIBRIO_SP-_JE062 64492 64416 PRO TGG 0 0      WGS_DIVISION_IN_DDBJ/EMBL/GENBAN
-CGGAGCATAGCGCAGCCTGGT--AGCGCATCTGGTTTGGGACCAGAGGGTCGCAGGTTC
GAATCCTGCTGCTCCGA
>PTGG_RCS_W09112033 ABXL01000044 ALPHAPROTEOBACTERIA PSEUDOVIBRIO_SP-_JE062 64395 64319 PRO TGG 0 0      WGS_DIVISION_IN_DDBJ/EMBL/GENBAN
-CGGAGCATAGCGCAGCCTGGT--AGCGCATCTGGTTTGGGACCAGAGGGTCGCAGGTTC
GAATCCTGCTGCTCCGA
>PTGG_RCS_W09112034 ABXL01000044 ALPHAPROTEOBACTERIA PSEUDOVIBRIO_SP-_JE062 64296 64220 PRO TGG 0 0      WGS_DIVISION_IN_DDBJ/EMBL/GENBAN
-CGGAGCATAGCGCAGCCTGGT--AGCGCATCTGGTTTGGGACCAGAGGGTCGCAGGTTC
GAATCCTGCTGCTCCGA
>RTCT_RCS_W09112035 ABXL01000044 ALPHAPROTEOBACTERIA PSEUDOVIBRIO_SP-_JE062 61403 61327 ARG TCT 0 0      WGS_DIVISION_IN_DDBJ/EMBL/GENBAN
-GGTCCCTTAGCTCAGCT-GGAT-AGAGCACCGGCCTTCTAAGCCGACGGTCGCAGGTTC
GAATCCTGCAGGGATCG
>MCAT_RCS_W09112036 ABXL01000045 ALPHAPROTEOBACTERIA PSEUDOVIBRIO_SP-_JE062 79717 79793 MET CAT 0 0     TRNA-MET(ELONGATOR)- WGS_DIVISION
-GGCGGGGTAGCTCAGTT-GGTT-AGAGCAGCGGAATCATAATCCGCGTGTCGGGGGTTC
AAGTCCCTCCCTCGCTA
>JCAT_RCS_W09112037 ABXL01000046 ALPHAPROTEOBACTERIA PSEUDOVIBRIO_SP-_JE062 55300 55376 MET CAT 0 0     TRNA-MET(ILE)_WHOSE_CAU_ANTICODON
-GGGCCTGTAGCTCAACT-GGTT-AGAGCCGTCCGCTCATAACGGACTGGTTGGGGGTTC
AAGTCCCTCCGGGCCTA
>KCTT_RCS_W09112038 ABXL01000046 ALPHAPROTEOBACTERIA PSEUDOVIBRIO_SP-_JE062 220699 220774 LYS CTT 0 0      WGS_DIVISION_IN_DDBJ/EMBL/GENB
-GGGTGTATAGCTCAGTT-GGT--AGAGCATCTGACTCTTAATCAGACGGTCCCGGGTTC
GAATCCCTGTGCACCCA
>KTTT_RCS_W09112039 ABXL01000046 ALPHAPROTEOBACTERIA PSEUDOVIBRIO_SP-_JE062 220792 220867 LYS TTT 0 0      WGS_DIVISION_IN_DDBJ/EMBL/GENB
-GAGCCCGTAGCTCAGCT-GGT--AGAGCAACTGACTTTTAATCAGTAGGTCCACGGTTC
GAACCCGTGCGGGCTCA
>LTAA_RCS_W09112040 ABXL01000046 ALPHAPROTEOBACTERIA PSEUDOVIBRIO_SP-_JE062 401206 401290 LEU TAA 0 0      WGS_DIVISION_IN_DDBJ/EMBL/GENB
-GCGGTCGTGGTGGAATT-GGTA-TACACAGCAGACTTAAAATCTGCCGCTTGCGGGTTC
GAGTCCCGCCGTCCGCA
>YGTA_RCS_W09112041 ABXL01000046 ALPHAPROTEOBACTERIA PSEUDOVIBRIO_SP-_JE062 429071 429155 TYR GTA 0 0      WGS_DIVISION_IN_DDBJ/EMBL/GENB
-GGAGGAGTGCCCGAGT--GGCTAAAGGGGGCGGACTGTAAATCCGCTGTACGTTGGTTC
GAATCCAACCTCCTCCA
>YGTA_RCS_W09112042 ABXL01000046 ALPHAPROTEOBACTERIA PSEUDOVIBRIO_SP-_JE062 493284 493368 TYR GTA 0 0      WGS_DIVISION_IN_DDBJ/EMBL/GENB
-GGAGGAGTGCCCGAGT--GGCTAAAGGGGGCGGACTGTAAATCCGCTGTACGTTGGTTC
GAATCCAACCTCCTCCA
>GTCC_RCS_W09112043 ABXL01000046 ALPHAPROTEOBACTERIA PSEUDOVIBRIO_SP-_JE062 493388 493461 GLY TCC 0 0      WGS_DIVISION_IN_DDBJ/EMBL/GENB
-GCGGGTGTAGCTCAAT--GGT--AGAGCAGAAGCCTTCCAAGCTTACGA-CGAGGGTTC
GATTCCCTTCACCCGCT
>WCCA_RCS_W09112044 ABXL01000046 ALPHAPROTEOBACTERIA PSEUDOVIBRIO_SP-_JE062 494858 494933 TRP CCA 0 0      WGS_DIVISION_IN_DDBJ/EMBL/GENB
-AGGGGTATAGCTCAGTT-GGT--AGAGCGACGGTCTCCAAAACCGTAGGTCGCGGGTTC
GAGCCCTGCTGCCCCTG
>LGAG_RCS_W09112045 ABXL01000046 ALPHAPROTEOBACTERIA PSEUDOVIBRIO_SP-_JE062 552187 552273 LEU GAG 0 0      WGS_DIVISION_IN_DDBJ/EMBL/GENB
-GCGGCCGTGGCGGAATT-GGTA-GACGCGCAGCGTTGAGGTCGCTGTGG-TGGAAGTTC
GAGTCTTCTCGGCCGCA
>TTGT_RCS_W09112046 ABXL01000046 ALPHAPROTEOBACTERIA PSEUDOVIBRIO_SP-_JE062 485771 485696 THR TGT 0 0      WGS_DIVISION_IN_DDBJ/EMBL/GENB
-GCCGGTATAGCTCAGAT-GGT--AGAGCACCTGACTTGTAATCAGGGGGTCGCGGGTTC
GATCCCTGCTGCCGGCA
>IGAT_RCS_W09112047 ABXL01000047 ALPHAPROTEOBACTERIA PSEUDOVIBRIO_SP-_JE062 2000 2076 ILE GAT 0 0      WGS_DIVISION_IN_DDBJ/EMBL/GENBANK
-GGGTCGGTAGCTCAGGT-GGTT-AGAGCGCACGCCTGATAAGCGTGAGGTCGGAGGTTC
AAGTCCTCCTCGACCCA
>ATGC_RCS_W09112048 ABXL01000047 ALPHAPROTEOBACTERIA PSEUDOVIBRIO_SP-_JE062 2091 2166 ALA TGC 0 0      WGS_DIVISION_IN_DDBJ/EMBL/GENBANK
-GGGGCCTTAGCTCAGCT-GGG--AGAGCGCCTGATTTGCATTCAGGAGGTCAGGAGTTC
GATCCTCCTAGGCTCCA
>TCGT_RCS_W09112049 ABXL01000047 ALPHAPROTEOBACTERIA PSEUDOVIBRIO_SP-_JE062 91806 91881 THR CGT 0 0      WGS_DIVISION_IN_DDBJ/EMBL/GENBAN
-GCCGCTGTAGCTCAGTT-GGT--AGAGCACGTCATTCGTAATGATGGGGTCGTAGGTTC
GAGTCCTATCAGCGGCA
>RCCT_RCS_W09112050 ABXL01000047 ALPHAPROTEOBACTERIA PSEUDOVIBRIO_SP-_JE062 105978 105902 ARG CCT 0 0      WGS_DIVISION_IN_DDBJ/EMBL/GENB
-GGCCCCGTAGCTCAGCT-GGAT-AGAGCAGCCGCCTCCTAAGCGGCAGGTCAGTGGTTC
GAATCCACTCGGGGTCA
>VGAC_RCS_W09112051 ABXL01000049 ALPHAPROTEOBACTERIA PSEUDOVIBRIO_SP-_JE062 56664 56738 VAL GAC 0 0      WGS_DIVISION_IN_DDBJ/EMBL/GENBAN
-GGGCGTGTAGCTCAGC--GGG--AGAGCACTACGTTGACATCGTAGGGGTCACAAGTTC
GATCCTTGTCACGCCCA
>ETTC_RCS_W09112052 ABXL01000049 ALPHAPROTEOBACTERIA PSEUDOVIBRIO_SP-_JE062 167247 167321 GLU TTC 0 0      WGS_DIVISION_IN_DDBJ/EMBL/GENB
-GCGCCCATCGTCTAGC--GGTT-AGGACGCCGCCCTTTCACGGCGGAAA-CAGGGGTTC
GATTCCCCTTGGGCGTA
>ETTC_RCS_W09112053 ABXL01000049 ALPHAPROTEOBACTERIA PSEUDOVIBRIO_SP-_JE062 167395 167469 GLU TTC 0 0      WGS_DIVISION_IN_DDBJ/EMBL/GENB
-GCGCCCATCGTCTAGC--GGTT-AGGACGCCGCCCTTTCACGGCGGAAA-CAGGGGTTC
GATTCCCCTTGGGCGTA
>ETTC_RCS_W09112054 ABXL01000049 ALPHAPROTEOBACTERIA PSEUDOVIBRIO_SP-_JE062 167543 167617 GLU TTC 0 0      WGS_DIVISION_IN_DDBJ/EMBL/GENB
-GCGCCCATCGTCTAGC--GGTT-AGGACGCCGCCCTTTCACGGCGGAAA-CAGGGGTTC
GATTCCCCTTGGGCGTA
>IGAT_RCS_W09112055 ABXL01000049 ALPHAPROTEOBACTERIA PSEUDOVIBRIO_SP-_JE062 212612 212688 ILE GAT 0 0      WGS_DIVISION_IN_DDBJ/EMBL/GENB
-GGGTCGGTAGCTCAGGT-GGTT-AGAGCGCACGCCTGATAAGCGTGAGGTCGGAGGTTC
AAGTCCTCCTCGACCCA
>ATGC_RCS_W09112056 ABXL01000049 ALPHAPROTEOBACTERIA PSEUDOVIBRIO_SP-_JE062 212703 212778 ALA TGC 0 0      WGS_DIVISION_IN_DDBJ/EMBL/GENB
-GGGGCCTTAGCTCAGCT-GGG--AGAGCGCCTGATTTGCATTCAGGAGGTCAGGAGTTC
GATCCTCCTAGGCTCCA
>HGTG_RCS_W09112057 ABXL01000050 ALPHAPROTEOBACTERIA PSEUDOVIBRIO_SP-_JE062 116330 116254 HIS GTG 0 0      WGS_DIVISION_IN_DDBJ/EMBL/GENB
-GCAGACGTAGCTCAGTT-GGTT-AGAGCGTCGGATTGTGGCTCCGAAGGTCGGTGGTTC
GAATCCACTCGTCTGTA
>QTTG_RCS_W09112058 ABXL01000050 ALPHAPROTEOBACTERIA PSEUDOVIBRIO_SP-_JE062 93302 93228 GLN TTG 0 0      WGS_DIVISION_IN_DDBJ/EMBL/GENBAN
-TGGGGTGTAGCCAAGT--GGT--AAGGCAACGGTTTTTGGTACCGTGTATCGTAGGTTC
GAATCCTACCACCCCAG
>IGAT_RCS_W09112059 ABXL01000050 ALPHAPROTEOBACTERIA PSEUDOVIBRIO_SP-_JE062 3497 3421 ILE GAT 0 0      WGS_DIVISION_IN_DDBJ/EMBL/GENBANK
-GGGTCGGTAGCTCAGGT-GGTT-AGAGCGCACGCCTGATAAGCGTGAGGTCGGAGGTTC
AAGTCCTCCTCGACCCA
>ATGC_RCS_W09112060 ABXL01000050 ALPHAPROTEOBACTERIA PSEUDOVIBRIO_SP-_JE062 3406 3331 ALA TGC 0 0      WGS_DIVISION_IN_DDBJ/EMBL/GENBANK
-GGGGCCTTAGCTCAGCT-GGG--AGAGCGCCTGATTTGCATTCAGGAGGTCAGGAGTTC
GATCCTCCTAGGCTCCA
>IGAT_RCS_W09112061 ABXL01000052 ALPHAPROTEOBACTERIA PSEUDOVIBRIO_SP-_JE062 75349 75425 ILE GAT 0 0      WGS_DIVISION_IN_DDBJ/EMBL/GENBAN
-GGGTCGGTAGCTCAGGT-GGTT-AGAGCGCACGCCTGATAAGCGTGAGGTCGGAGGTTC
AAGTCCTCCTCGACCCA
>ATGC_RCS_W09112062 ABXL01000052 ALPHAPROTEOBACTERIA PSEUDOVIBRIO_SP-_JE062 75440 75515 ALA TGC 0 0      WGS_DIVISION_IN_DDBJ/EMBL/GENBAN
-GGGGCCTTAGCTCAGCT-GGG--AGAGCGCCTGATTTGCATTCAGGAGGTCAGGAGTTC
GATCCTCCTAGGCTCCA
>IGAT_RCS_W09112063 ABXL01000053 ALPHAPROTEOBACTERIA PSEUDOVIBRIO_SP-_JE062 119523 119447 ILE GAT 0 0      WGS_DIVISION_IN_DDBJ/EMBL/GENB
-GGGTCGGTAGCTCAGGT-GGTT-AGAGCGCACGCCTGATAAGCGTGAGGTCGGAGGTTC
AAGTCCTCCTCGACCCA
>ATGC_RCS_W09112064 ABXL01000053 ALPHAPROTEOBACTERIA PSEUDOVIBRIO_SP-_JE062 119432 119357 ALA TGC 0 0      WGS_DIVISION_IN_DDBJ/EMBL/GENB
-GGGGCCTTAGCTCAGCT-GGG--AGAGCGCCTGATTTGCATTCAGGAGGTCAGGAGTTC
GATCCTCCTAGGCTCCA
>XCAT_RCS_W09112065 ABXL01000053 ALPHAPROTEOBACTERIA PSEUDOVIBRIO_SP-_JE062 116006 115930 MET CAT 0 0     TRNA-MET(INITIATOR)- WGS_DIVISI
-CGCGGGGTGGAGCAGCCCGGT--AGCTCGTCAGGCTCATAACCTGAAGGTCGCAGGTTC
AAATCCTGCCCCCGCAA
>IGAT_RCS_W09112066 ABXL01000053 ALPHAPROTEOBACTERIA PSEUDOVIBRIO_SP-_JE062 2414 2338 ILE GAT 0 0      WGS_DIVISION_IN_DDBJ/EMBL/GENBANK
-GGGTCGGTAGCTCAGGT-GGTT-AGAGCGCACGCCTGATAAGCGTGAGGTCGGAGGTTC
AAGTCCTCCTCGACCCA
>ATGC_RCS_W09112067 ABXL01000053 ALPHAPROTEOBACTERIA PSEUDOVIBRIO_SP-_JE062 2323 2248 ALA TGC 0 0      WGS_DIVISION_IN_DDBJ/EMBL/GENBANK
-GGGGCCTTAGCTCAGCT-GGG--AGAGCGCCTGATTTGCATTCAGGAGGTCAGGAGTTC
GATCCTCCTAGGCTCCA
>TTGT_RCS_W09112068 ABXM01000001 ALPHAPROTEOBACTERIA RUEGERIA_SP-_R11 14423 14498 THR TGT 0 0      WGS_DIVISION_IN_DDBJ/EMBL/GENBANK
-GCCCCTATAGCTCAGCT-GGT--AGAGCAACTGATTTGTAATCAGTAGGTCCGCGGTTC
GAGTCCGTGTGGGGGCA
>ATGC_RCS_W09112069 ABXM01000001 ALPHAPROTEOBACTERIA RUEGERIA_SP-_R11 38921 38996 ALA TGC 0 0      WGS_DIVISION_IN_DDBJ/EMBL/GENBANK
-GGGGCCTTAGCTCAGCT-GGG--AGAGCGCCTGATTTGCATTCAGGAGGTCAGGAGTTC
GATCCTCCTAGGCTCCA
>IGAT_RCS_W09112070 ABXM01000001 ALPHAPROTEOBACTERIA RUEGERIA_SP-_R11 39060 39136 ILE GAT 0 0      WGS_DIVISION_IN_DDBJ/EMBL/GENBANK
-GGGTCGGTAGCTCAGGT-GGTT-AGAGCGCACGCCTGATAAGCGTGAGGTCGGAGGTTC
AAGTCCTCCTCGACCCA
>XCAT_RCS_W09112071 ABXM01000001 ALPHAPROTEOBACTERIA RUEGERIA_SP-_R11 42627 42703 MET CAT 0 0     TRNA-MET(INITIATOR)- WGS_DIVISION_IN_DD
-CGCGGGATGGAGCAGCCAGGT--AGCTCGTCAGGCTCATAACCTGAAGGTCGTAGGTTC
AAATCCTACTCCCGCAA
>GTCC_RCS_W09112072 ABXM01000002 ALPHAPROTEOBACTERIA RUEGERIA_SP-_R11 65191 65264 GLY TCC 0 0      WGS_DIVISION_IN_DDBJ/EMBL/GENBANK
-GCGGGTATGGTGAAAT--GGT--ATCATAAGAGCCTTCCAAGCTTAAGG-TGCGGGTTC
GATTCCCGCTACCCGCT
>VCAC_RCS_W09112073 ABXM01000002 ALPHAPROTEOBACTERIA RUEGERIA_SP-_R11 227135 227209 VAL CAC 0 0      WGS_DIVISION_IN_DDBJ/EMBL/GENBANK
-GGGTGATTAGCTCAGT--GGT--AGAGCGCTTCGTTCACATCGAAGATGTCAGGAGTTC
AAATCTCTTATCACCCA
>VTAC_RCS_W09112074 ABXM01000002 ALPHAPROTEOBACTERIA RUEGERIA_SP-_R11 239593 239668 VAL TAC 0 0      WGS_DIVISION_IN_DDBJ/EMBL/GENBANK
-GGGTCGTTAGCTCAGTT-GGT--AGAGCGCTTCGTTTACACCGAAGATGTCGGGAGTTC
GAGCCTCTCACGACCCA
>DGTC_RCS_W09112075 ABXM01000002 ALPHAPROTEOBACTERIA RUEGERIA_SP-_R11 239995 240071 ASP GTC 0 0      WGS_DIVISION_IN_DDBJ/EMBL/GENBANK
-GCGGTTGTAGCTCAGTT-GGTT-AGAGTACCGGCCTGTCACGCCGGGGGTCGCGGGTTC
GAGCCCCGTCAACCGCG
>DGTC_RCS_W09112076 ABXM01000002 ALPHAPROTEOBACTERIA RUEGERIA_SP-_R11 240120 240196 ASP GTC 0 0      WGS_DIVISION_IN_DDBJ/EMBL/GENBANK
-GCGGTTGTAGCTCAGTT-GGTT-AGAGTACCGGCCTGTCACGCCGGGGGTCGCGGGTTC
GAGCCCCGTCAACCGCG
>DGTC_RCS_W09112077 ABXM01000002 ALPHAPROTEOBACTERIA RUEGERIA_SP-_R11 240286 240362 ASP GTC 0 0      WGS_DIVISION_IN_DDBJ/EMBL/GENBANK
-GCGGTTGTAGCTCAGTT-GGTT-AGAGTACCGGCCTGTCACGCCGGGGGTCGCGGGTTC
GAGCCCCGTCAACCGCG
>LTAG_RCS_W09112078 ABXM01000002 ALPHAPROTEOBACTERIA RUEGERIA_SP-_R11 440993 441077 LEU TAG 0 0      WGS_DIVISION_IN_DDBJ/EMBL/GENBANK
-GCGGGTGTGGCGAAATT-GGTA-GACGCACCAGATTTAGGTTCTGGC-G-TGGGGGTTC
AAGTCCCTCCACCCGCA
>CGCA_RCS_W09112079 ABXM01000002 ALPHAPROTEOBACTERIA RUEGERIA_SP-_R11 59104 59031 CYS GCA 0 0      WGS_DIVISION_IN_DDBJ/EMBL/GENBANK
-GGCGAGTTGGCGGAGT--GGT--GACGCAGCGGATTGCAAATCCGTGTA-CACCGGTTC
GATTCCGGTACTCGCCT
>PTGG_RCS_W09112080 ABXM01000004 ALPHAPROTEOBACTERIA RUEGERIA_SP-_R11 40083 40159 PRO TGG 0 0      WGS_DIVISION_IN_DDBJ/EMBL/GENBANK
-CGGGGCGTGGCGCAGTCTGGT--AGCGCACCTGTTTTGGGTACAGGGGGTCGTGAGTTC
GAATCTCGCCGCCCCGA
>LCAA_RCS_W09112081 ABXM01000004 ALPHAPROTEOBACTERIA RUEGERIA_SP-_R11 103380 103465 LEU CAA 0 0      WGS_DIVISION_IN_DDBJ/EMBL/GENBANK
-GCCCAAGTGGCGGAAT--GGTA-GACGCAGGGGATTCAAAATCCCCC-G-TGCCGGTTC
GAGTCCGGCCTTGGGTA
>NGTT_RCS_W09112082 ABXM01000004 ALPHAPROTEOBACTERIA RUEGERIA_SP-_R11 63569 63495 ASN GTT 0 0      WGS_DIVISION_IN_DDBJ/EMBL/GENBANK
-TCCGGCGTAGCTCAGC--GGT--AGAGCAGTTGACTGTTAATCAATTGGTCGTAGGTTC
GATCCCTACCGCCGGAG
>SCGA_RCS_W09112083 ABXM01000005 ALPHAPROTEOBACTERIA RUEGERIA_SP-_R11 77787 77876 SER CGA 0 0      WGS_DIVISION_IN_DDBJ/EMBL/GENBANK
-GGAGAGGTGCCGGAGT--GGTCGAACGGGGCGGTCTCGAAAACCGTT---CCAGGGTTC
GAATCCCTGTCTCTCCG
>GCCC_RCS_W09112084 ABXM01000005 ALPHAPROTEOBACTERIA RUEGERIA_SP-_R11 108475 108548 GLY CCC 0 0      WGS_DIVISION_IN_DDBJ/EMBL/GENBANK
-GCGGGTATGGTGAAAA--GGT--ATCACGGCAGCTTCCCAAGCTTTA-GTTACGGGTTC
GATTCCCGTTACCCGCT
>JCAT_RCS_W09112085 ABXM01000005 ALPHAPROTEOBACTERIA RUEGERIA_SP-_R11 293515 293590 MET CAT 0 0     TRNA-MET(ILE)_WHOSE_CAU_ANTICODON_IS_
-GGGCCTGTAGCTCAAC--GGTT-AGAGCAGAGCGCTCATAACGCTTTGGTTGCAGGTTC
GAATCCTGCCGGGCCTA
>NGTT_RCS_W09112086 ABXM01000005 ALPHAPROTEOBACTERIA RUEGERIA_SP-_R11 317785 317859 ASN GTT 0 0      WGS_DIVISION_IN_DDBJ/EMBL/GENBANK
-TCCGGCGTAGCTCAGC--GGT--AGAGCAGTTGACTGTTAATCAATTGGTCGTAGGTTC
GATCCCTACCGCCGGAG
>SGGA_RCS_W09112087 ABXM01000005 ALPHAPROTEOBACTERIA RUEGERIA_SP-_R11 245086 244997 SER GGA 0 0      WGS_DIVISION_IN_DDBJ/EMBL/GENBANK
-GGAGAGGTGGCCGAGT--GGTCGAAGGCGCACGCCTGGAAAGTGTGTAT-CCAGGGTTC
GAATCCCTGTCTCTCCG
>RCCG_RCS_W09112088 ABXM01000005 ALPHAPROTEOBACTERIA RUEGERIA_SP-_R11 24970 24894 ARG CCG 0 0      WGS_DIVISION_IN_DDBJ/EMBL/GENBANK
-GCACCTGTAGCTCAGCT-GGAT-AGAGCGCTGCCCTCCGAAGGCAGAGGCCAGAGGTTC
GAATCCTCTCAGGTGCG
>PGGG_RCS_W09112089 ABXM01000006 ALPHAPROTEOBACTERIA RUEGERIA_SP-_R11 92214 92290 PRO GGG 0 0      WGS_DIVISION_IN_DDBJ/EMBL/GENBANK
-CGGGCTATAGCGCAGCCTGGT--AGCGCGTCCGTCTGGGGGACGGAAGGTCGCAGGTTC
GAGTCCTGCTAGCCCGA
>LTAA_RCS_W09112090 ABXM01000006 ALPHAPROTEOBACTERIA RUEGERIA_SP-_R11 31130 31044 LEU TAA 0 0      WGS_DIVISION_IN_DDBJ/EMBL/GENBANK
-GCGGGCGTGATGGAAT--GGTA-GACATACCAGACTTAAAATCTGTTGG-TGTGGGTTC
GAGTCCCACCGCCCGTA
>GGCC_RCS_W09112091 ABXM01000007 ALPHAPROTEOBACTERIA RUEGERIA_SP-_R11 131862 131936 GLY GCC 0 0      WGS_DIVISION_IN_DDBJ/EMBL/GENBANK
-GCGGGCGTAGCTCAGG--GGT--AGAGCATAACCTTGCCAAGGTTAGGGTCGGGCGTTC
GAATCGCCTCGCCCGCT
>GGCC_RCS_W09112092 ABXM01000007 ALPHAPROTEOBACTERIA RUEGERIA_SP-_R11 134216 134290 GLY GCC 0 0      WGS_DIVISION_IN_DDBJ/EMBL/GENBANK
-GCGGGCGTAGCTCAGG--GGT--AGAGCATAACCTTGCCAAGGTTAGGGTCGGGCGTTC
GAATCGCCTCGCCCGCT
>GGCC_RCS_W09112093 ABXM01000007 ALPHAPROTEOBACTERIA RUEGERIA_SP-_R11 134630 134704 GLY GCC 0 0      WGS_DIVISION_IN_DDBJ/EMBL/GENBANK
-GCGGGCGTAGCTCAGG--GGT--AGAGCATAACCTTGCCAAGGTTAGGGTCGGGCGTTC
GAATCGCCTCGCCCGCT
>YGTA_RCS_W09112094 ABXM01000007 ALPHAPROTEOBACTERIA RUEGERIA_SP-_R11 146140 146223 TYR GTA 0 0      WGS_DIVISION_IN_DDBJ/EMBL/GENBANK
-GGGCGACAGGCCGCAA--GGT--GTGGCAGGGGACTGTAACTCCCTC-ACGCCTGGTTC
GATTCCAGGGTCGCCCA
>ETTC_RCS_W09112095 ABXM01000007 ALPHAPROTEOBACTERIA RUEGERIA_SP-_R11 201257 201331 GLU TTC 0 0      WGS_DIVISION_IN_DDBJ/EMBL/GENBANK
-GGCCCGTTCGTCTATC--GGTT-AGGACGCCAGGTTTTCAACCTGGAAA-GAGGGGTTC
GATTCCCCTACGGGCTG
>ETTC_RCS_W09112096 ABXM01000007 ALPHAPROTEOBACTERIA RUEGERIA_SP-_R11 201649 201723 GLU TTC 0 0      WGS_DIVISION_IN_DDBJ/EMBL/GENBANK
-GGCCCGTTCGTCTATC--GGTT-AGGACGCCAGGTTTTCAACCTGGAAA-GAGGGGTTC
GATTCCCCTACGGGCTG
>HGTG_RCS_W09112097 ABXM01000007 ALPHAPROTEOBACTERIA RUEGERIA_SP-_R11 164093 164017 HIS GTG 0 0      WGS_DIVISION_IN_DDBJ/EMBL/GENBANK
-GCCGCCTTAGCTCAGTT-GGTT-AGAGCGCCTGATTGTGGATCAGGAGGTCCCCCGTTC
GAGCCGGGGAGGTGGTA
>RTCT_RCS_W09112098 ABXM01000009 ALPHAPROTEOBACTERIA RUEGERIA_SP-_R11 141886 141810 ARG TCT 0 0      WGS_DIVISION_IN_DDBJ/EMBL/GENBANK
-GGTCCCTTAGCTCAACT-GGAT-AGAGCAGCTGACTTCTAATCAGCAGGTTGAGGGTTC
GAGTCCTTCAGGGATCG
>STGA_RCS_W09112099 ABXM01000009 ALPHAPROTEOBACTERIA RUEGERIA_SP-_R11 100915 100826 SER TGA 0 0      WGS_DIVISION_IN_DDBJ/EMBL/GENBANK
-GGGGAGGTGGCAGAGT--GGTCGAATGCGGCGGTCTTGAAAACCGTT---CCAGGGTTC
GAATCCCTGTCTCCCCG
>SGCT_RCS_W09112100 ABXM01000011 ALPHAPROTEOBACTERIA RUEGERIA_SP-_R11 222961 222872 SER GCT 0 0      WGS_DIVISION_IN_DDBJ/EMBL/GENBANK
-GGAGACGTGGCCGAGT--GGTCGAAGGCGCTCCCCTGCTAAGGGAGTAT-CGAGGGTTC
GAATCCCTTCGTCTCCG
>LGAG_RCS_W09112101 ABXM01000011 ALPHAPROTEOBACTERIA RUEGERIA_SP-_R11 30532 30446 LEU GAG 0 0      WGS_DIVISION_IN_DDBJ/EMBL/GENBANK
-GCGGTCGTGGCGGAATT-GGTA-GACGCGCAGCGTTGAGGTCGCTGT-G-TGGAAGTTC
GAGTCTTCTCGACCGCA
>VGAC_RCS_W09112102 ABXM01000012 ALPHAPROTEOBACTERIA RUEGERIA_SP-_R11 208292 208366 VAL GAC 0 0      WGS_DIVISION_IN_DDBJ/EMBL/GENBANK
-GGGCGATTAGCTCAGT--GGT--AGAGCACTTCGTTGACATCGAAGGGGTCACAAGTTC
GAACCTTGTATCGCCCA
>ATGC_RCS_W09112103 ABXM01000012 ALPHAPROTEOBACTERIA RUEGERIA_SP-_R11 194547 194472 ALA TGC 0 0      WGS_DIVISION_IN_DDBJ/EMBL/GENBANK
-GGGGCCTTAGCTCAGCT-GGG--AGAGCGCCTGATTTGCATTCAGGAGGTCAGGAGTTC
GATCCTCCTAGGCTCCA
>IGAT_RCS_W09112104 ABXM01000012 ALPHAPROTEOBACTERIA RUEGERIA_SP-_R11 194408 194332 ILE GAT 0 0      WGS_DIVISION_IN_DDBJ/EMBL/GENBANK
-GGGTCGGTAGCTCAGGT-GGTT-AGAGCGCACGCCTGATAAGCGTGAGGTCGGAGGTTC
AAGTCCTCCTCGACCCA
>XCAT_RCS_W09112105 ABXM01000012 ALPHAPROTEOBACTERIA RUEGERIA_SP-_R11 190841 190765 MET CAT 0 0     TRNA-MET(INITIATOR)- WGS_DIVISION_IN_
-CGCGGGATGGAGCAGCCAGGT--AGCTCGTCAGGCTCATAACCTGAAGGTCGTAGGTTC
AAATCCTACTCCCGCAA
>QTTG_RCS_W09112106 ABXM01000012 ALPHAPROTEOBACTERIA RUEGERIA_SP-_R11 151566 151492 GLN TTG 0 0      WGS_DIVISION_IN_DDBJ/EMBL/GENBANK
-TGGGGTGTAGCCAAGT--GGT--AAGGCAGCGGTTTTTGGTACCGTGTATCGTAGGTTC
GAATCCTACCACCCCAG
>LCAG_RCS_W09112107 ABXM01000013 ALPHAPROTEOBACTERIA RUEGERIA_SP-_R11 151693 151779 LEU CAG 0 0      WGS_DIVISION_IN_DDBJ/EMBL/GENBANK
-GCCCAGGTGGCGGAATT-GGTA-GACGCGCTAGCTTCAGGTGCTAGT-G-TGGAGGTTC
GAGTCCTCTCCTGGGCA
>LCAG_RCS_W09112108 ABXM01000013 ALPHAPROTEOBACTERIA RUEGERIA_SP-_R11 151979 152065 LEU CAG 0 0      WGS_DIVISION_IN_DDBJ/EMBL/GENBANK
-GCCCAGGTGGCGGAATT-GGTA-GACGCGCTAGCTTCAGGTGCTAGT-G-TGGAGGTTC
GAGTCCTCTCCTGGGCA
>ATGC_RCS_W09112109 ABXM01000013 ALPHAPROTEOBACTERIA RUEGERIA_SP-_R11 387386 387461 ALA TGC 0 0      WGS_DIVISION_IN_DDBJ/EMBL/GENBANK
-GGGGCCTTAGCTCAGCT-GGG--AGAGCGCCTGATTTGCATTCAGGAGGTCAGGAGTTC
GATCCTCCTAGGCTCCA
>IGAT_RCS_W09112110 ABXM01000013 ALPHAPROTEOBACTERIA RUEGERIA_SP-_R11 387525 387601 ILE GAT 0 0      WGS_DIVISION_IN_DDBJ/EMBL/GENBANK
-GGGTCGGTAGCTCAGGT-GGTT-AGAGCGCACGCCTGATAAGCGTGAGGTCGGAGGTTC
AAGTCCTCCTCGACCCA
>XCAT_RCS_W09112111 ABXM01000013 ALPHAPROTEOBACTERIA RUEGERIA_SP-_R11 391092 391168 MET CAT 0 0     TRNA-MET(INITIATOR)- WGS_DIVISION_IN_
-CGCGGGATGGAGCAGCCAGGT--AGCTCGTCAGGCTCATAACCTGAAGGTCGTAGGTTC
AAATCCTACTCCCGCAA
>TCGT_RCS_W09112112 ABXM01000013 ALPHAPROTEOBACTERIA RUEGERIA_SP-_R11 202405 202330 THR CGT 0 0      WGS_DIVISION_IN_DDBJ/EMBL/GENBANK
-GCCGCTGTAGCTCAGCT-GGT--AGAGCACGTCATTCGTAATGATGGGGTCGGGGGTTC
GAGTCCCTTCAGCGGCA
>KTTT_RCS_W09112113 ABXM01000013 ALPHAPROTEOBACTERIA RUEGERIA_SP-_R11 101379 101304 LYS TTT 0 0      WGS_DIVISION_IN_DDBJ/EMBL/GENBANK
-GGGCCGTTAGCTCAGTT-GGT--AGAGCAACTGACTTTTAATCAGTGGGTCGCAGGTTC
GAATCCTGCACGGCTCA
>RCCT_RCS_W09112114 ABXM01000013 ALPHAPROTEOBACTERIA RUEGERIA_SP-_R11 93949 93873 ARG CCT 0 0      WGS_DIVISION_IN_DDBJ/EMBL/GENBANK
-GGCCCCGTGGCTCAACT-GGAT-AGAGCAGCCCCCTCCTAAGGGGCAGGTTGCAGGTTC
GAATCCTGCCGGGGTCG
>FGAA_RCS_W09112115 ABXM01000014 ALPHAPROTEOBACTERIA RUEGERIA_SP-_R11 78651 78725 PHE GAA 0 0      WGS_DIVISION_IN_DDBJ/EMBL/GENBANK
-GCCCGGGTAGCTCAGG--GGT--AGAGCAGTGGATTGAAAATCCTCGTGTCGGTGGTTC
GATTCCGCCCCCGGGCA
>WCCA_RCS_W09112116 ABXM01000014 ALPHAPROTEOBACTERIA RUEGERIA_SP-_R11 183179 183254 TRP CCA 0 0      WGS_DIVISION_IN_DDBJ/EMBL/GENBANK
-AGGGGTATAGCTCAGTT-GGT--AGAGCGACGGTCTCCAAAACCGTAGGTCGCGGGTTC
GAACCCTGCTGCCCCTG
>TGGT_RCS_W09112117 ABXM01000014 ALPHAPROTEOBACTERIA RUEGERIA_SP-_R11 69871 69797 THR GGT 0 0      WGS_DIVISION_IN_DDBJ/EMBL/GENBANK
-GCTGCTGTAGCTCAGA--GGT--AGAGCACTCCCTTGGTAAGGGAGAGGTCGAGAGTTC
AATTCTCTCCAGCAGCA
>RACG_RCS_W09112118 ABXM01000015 ALPHAPROTEOBACTERIA RUEGERIA_SP-_R11 44156 44232 ARG ACG 0 0      WGS_DIVISION_IN_DDBJ/EMBL/GENBANK
-GGACCGATAGCTCAGCT-GGAT-AGAGTACTTGACTACGAATCAAGGGGTCGGGGGTTC
GAATCCTCCTCGGTCCG
>MCAT_RCS_W09112119 ABXM01000015 ALPHAPROTEOBACTERIA RUEGERIA_SP-_R11 84271 84347 MET CAT 0 0     TRNA-MET(ELONGATOR)- WGS_DIVISION_IN_DD
-GGCGCGGTAGCTCAGTT-GGTT-AGAGCGAACGACTCATAATCGTTAGGTCGGGAGTTC
GAGTCTCCCCCACGCCA
>ATGC_RCS_W09112120 ABXM01000015 ALPHAPROTEOBACTERIA RUEGERIA_SP-_R11 245430 245505 ALA TGC 0 0      WGS_DIVISION_IN_DDBJ/EMBL/GENBANK
-GGGGCCTTAGCTCAGCT-GGG--AGAGCGCCTGATTTGCATTCAGGAGGTCAGGAGTTC
GATCCTCCTAGGCTCCA
>IGAT_RCS_W09112121 ABXM01000015 ALPHAPROTEOBACTERIA RUEGERIA_SP-_R11 245569 245645 ILE GAT 0 0      WGS_DIVISION_IN_DDBJ/EMBL/GENBANK
-GGGTCGGTAGCTCAGGT-GGTT-AGAGCGCACGCCTGATAAGCGTGAGGTCGGAGGTTC
AAGTCCTCCTCGACCCA
>XCAT_RCS_W09112122 ABXM01000015 ALPHAPROTEOBACTERIA RUEGERIA_SP-_R11 249133 249209 MET CAT 0 0     TRNA-MET(INITIATOR)- WGS_DIVISION_IN_
-CGCGGGATGGAGCAGCCAGGT--AGCTCGTCAGGCTCATAACCTGAAGGTCGTAGGTTC
AAATCCTACTCCCGCAA
>PCGG_RCS_W09112123 ABXM01000015 ALPHAPROTEOBACTERIA RUEGERIA_SP-_R11 127191 127115 PRO CGG 0 0      WGS_DIVISION_IN_DDBJ/EMBL/GENBANK
-CGGAGCGTAGCTCAGCCTGGT--AGAGCACTGTCTTCGGGAGGCAGGGGCCGGAGGTTC
GAATCCTCTCGCTCCGA
>AGGC_RCS_W09112124 ABXM01000015 ALPHAPROTEOBACTERIA RUEGERIA_SP-_R11 58902 58827 ALA GGC 0 0      WGS_DIVISION_IN_DDBJ/EMBL/GENBANK
-GGGGCCTTAGCTCAGCT-GGG--AGAGCGCCTGCATGGCATGCAGGAGGTCAGCGGTTC
GATCCCGCTAGGCTCCA
>RACG_RCS_W09112125 ABXM01000017 ALPHAPROTEOBACTERIA RUEGERIA_SP-_R11 155604 155528 ARG ACG 0 0      WGS_DIVISION_IN_DDBJ/EMBL/GENBANK
-GGACCGATAGCTCAGCT-GGAT-AGAGTACTTGACTACGAATCAAGGGGTCGGGGGTTC
GAATCCTCCTCGGTCCG
>LGAG_RCS_W09112248 ABXS01000007 ALPHAPROTEOBACTERIA ROSEOBACTER_SP-_GAI101 22550 22635 LEU GAG 0 0      WGS_DIVISION_IN_DDBJ/EMBL/GENBAN
-GCGGTCGTGGCGGAAT--GGTA-GACGCGCAGCGTTGAGGTCGCTGTGG-TGAGAGTTC
GAGTCTCTCCGACCGCA
>GGCC_RCS_W09112249 ABXS01000007 ALPHAPROTEOBACTERIA ROSEOBACTER_SP-_GAI101 18176 18102 GLY GCC 0 0      WGS_DIVISION_IN_DDBJ/EMBL/GENBAN
-GCGGGCGTAGCTCAGG--GGT--AGAGCATAACCTTGCCAAGGTTAGGGTCGGGCGTTC
GAATCGCCTCGCCCGCT
>YGTA_RCS_W09112250 ABXS01000007 ALPHAPROTEOBACTERIA ROSEOBACTER_SP-_GAI101 11029 10946 TYR GTA 0 0      WGS_DIVISION_IN_DDBJ/EMBL/GENBAN
-GGGCGACAGGCCGCAA--GGT--GTGGCAGGGGACTGTAACTCCCTC-ACGCCTGGTTC
GATTCCAGGGTCGCCCA
>PTGG_RCS_W09112251 ABXS01000018 ALPHAPROTEOBACTERIA ROSEOBACTER_SP-_GAI101 24274 24350 PRO TGG 0 0      WGS_DIVISION_IN_DDBJ/EMBL/GENBAN
-CGGGGCGTGGCGCAGCCTGGT--AGCGCACCTGTTTTGGGTACAGGGGGTCGGAAGTTC
GAATCTTCTCGCCCCGA
>PGGG_RCS_W09112252 ABXS01000018 ALPHAPROTEOBACTERIA ROSEOBACTER_SP-_GAI101 119133 119057 PRO GGG 0 0      WGS_DIVISION_IN_DDBJ/EMBL/GENB
-CGGGCTATGGCGCAGCCTGGT--AGCGCGTCCGTCTGGGGGACGGAAGGTCGCAGGTTC
GAGTCCTGCTAGCCCGA
>LTAG_RCS_W09112253 ABXS01000019 ALPHAPROTEOBACTERIA ROSEOBACTER_SP-_GAI101 66684 66767 LEU TAG 0 0      WGS_DIVISION_IN_DDBJ/EMBL/GENBAN
-GCGGGTGTGGCGGAATT-GGTA-GACGCACCAGATTTAGGTTCTGGCGG-TGGGGGTTC
GAGTCCCTTCACCCGCA
>JCAT_RCS_W09112254 ABXS01000019 ALPHAPROTEOBACTERIA ROSEOBACTER_SP-_GAI101 68607 68531 MET CAT 0 0     TRNA-MET(ILE)_WHOSE_CAU_ANTICODON
-GGGCCTGTAGCTCAACT-GGTT-AGAGCAGAGCGCTCATAACGCTTTGGTTGCGGGTTC
AAGTCCTGCCGGGCCTA
>SGGA_RCS_W09112255 ABXS01000020 ALPHAPROTEOBACTERIA ROSEOBACTER_SP-_GAI101 28635 28724 SER GGA 0 0      WGS_DIVISION_IN_DDBJ/EMBL/GENBAN
-GGACAGGTGGCCGAGT--GGTCGAAGGCGCACGCCTGGAAAGTGTGTAT-CCAGGGTTC
GAATCCCTGTCTGTCCG
>SCGA_RCS_W09112256 ABXS01000022 ALPHAPROTEOBACTERIA ROSEOBACTER_SP-_GAI101 32709 32799 SER CGA 0 0      WGS_DIVISION_IN_DDBJ/EMBL/GENBAN
-GGAGAGGTGCCGGAGT--GGTCGAACGGGACGGTTTCGAAAACCGTTGTCCCAGGGTTC
GAATCCCTGTCTCTCCG
>GCCC_RCS_W09112257 ABXS01000023 ALPHAPROTEOBACTERIA ROSEOBACTER_SP-_GAI101 157153 157226 GLY CCC 0 0      WGS_DIVISION_IN_DDBJ/EMBL/GENB
-GCGGGTATGGTGAAAA--GGT--ATCACGGCAGCTTCCCAAGCTTTA-GTTACGAGTTC
GATTCTCGTTACCCGCT
>RCCG_RCS_W09112258 ABXS01000023 ALPHAPROTEOBACTERIA ROSEOBACTER_SP-_GAI101 113137 113061 ARG CCG 0 0      WGS_DIVISION_IN_DDBJ/EMBL/GENB
-GGACCCATAGCTCAGCT-GGAT-AGAGCGCTGCCCTCCGAAGGCAGAGGTCGCTGGTTC
GAATCCAGCTGGGTTCA
>DGTC_RCS_W09112259 ABXS01000023 ALPHAPROTEOBACTERIA ROSEOBACTER_SP-_GAI101 101273 101197 ASP GTC 0 0      WGS_DIVISION_IN_DDBJ/EMBL/GENB
-GCGGTTGTAGCTCAGCT-GGTT-AGAGTACCGGCCTGTCACGCCGGGGGTCGCGGGTTC
GAGCCCCGTCAACCGCG
>DGTC_RCS_W09112260 ABXS01000023 ALPHAPROTEOBACTERIA ROSEOBACTER_SP-_GAI101 94150 94074 ASP GTC 0 0      WGS_DIVISION_IN_DDBJ/EMBL/GENBAN
-GCGGTTGTAGCTCAGCT-GGTT-AGAGTACCGGCCTGTCACGCCGGGGGTCGCGGGTTC
GAGCCCCGTCAACCGCG
>LCAA_RCS_W09112261 ABXS01000023 ALPHAPROTEOBACTERIA ROSEOBACTER_SP-_GAI101 44606 44523 LEU CAA 0 0      WGS_DIVISION_IN_DDBJ/EMBL/GENBAN
-GCCCGAGTGGCGGAAT--GGTA-GACGCAGGGGATTCAAAATCCCCC-G-TGCCGGTTC
GAGTCCGGCCTTGGGTA
>VTAC_RCS_W09112262 ABXS01000024 ALPHAPROTEOBACTERIA ROSEOBACTER_SP-_GAI101 31119 31044 VAL TAC 0 0      WGS_DIVISION_IN_DDBJ/EMBL/GENBAN
-GGGTCGTTAGCTCAGTT-GGT--AGAGCGCTTCGTTTACACCGAAGATGTCGGGAGTTC
GAGCCTCTCACGACCCA
>IGAT_RCS_W09112263 ABXS01000026 ALPHAPROTEOBACTERIA ROSEOBACTER_SP-_GAI101 104853 104777 ILE GAT 0 0      WGS_DIVISION_IN_DDBJ/EMBL/GENB
-GGGTCGGTAGCTCAGGT-GGTT-AGAGCGCACGCCTGATAAGCGTGAGGTCGGAGGTTC
AAGTCCTCCTCGACCCA
>ATGC_RCS_W09112264 ABXS01000026 ALPHAPROTEOBACTERIA ROSEOBACTER_SP-_GAI101 104757 104682 ALA TGC 0 0      WGS_DIVISION_IN_DDBJ/EMBL/GENB
-GGGGCCTTAGCTCAGCT-GGG--AGAGCGCCTGATTTGCATTCAGGAGGTCAGGAGTTC
GATCCTCCTAGGCTCCA
>TTGT_RCS_W09112265 ABXS01000026 ALPHAPROTEOBACTERIA ROSEOBACTER_SP-_GAI101 45159 45084 THR TGT 0 0      WGS_DIVISION_IN_DDBJ/EMBL/GENBAN
-GCCCCTATAGCTCAGCT-GGT--AGAGCAATTGATTTGTAATCAATAGGTCCGCGGTTC
GAGTCCGTGTGGGGGCA
>STGA_RCS_W09112266 ABXS01000027 ALPHAPROTEOBACTERIA ROSEOBACTER_SP-_GAI101 4290 4201 SER TGA 0 0      WGS_DIVISION_IN_DDBJ/EMBL/GENBANK
-GGAGGAGTGGCAGAGT--GGTCGAATGCACTGGTCTTGAAAACCAGC---CGTGGGTTC
GAATCCCACCTCCTCCG
>NGTT_RCS_W09112267 ABXS01000028 ALPHAPROTEOBACTERIA ROSEOBACTER_SP-_GAI101 25303 25377 ASN GTT 0 0      WGS_DIVISION_IN_DDBJ/EMBL/GENBAN
-TCCGACGTAGCTCAGC--GGT--AGAGCAGTTGACTGTTAATCAATTGGTCGTAGGTTC
GATCCCTACCGTCGGAG
>ETTC_RCS_W09112268 ABXS01000030 ALPHAPROTEOBACTERIA ROSEOBACTER_SP-_GAI101 109708 109782 GLU TTC 0 0      WGS_DIVISION_IN_DDBJ/EMBL/GENB
-GGCCCGTTCGTCTATC--GGTT-AGGACGTCAGGTTTTCAACCTGAAAA-GAGGGGTTC
GACTCCCCTACGGGCTG
>GTCC_RCS_W09112269 ABXS01000032 ALPHAPROTEOBACTERIA ROSEOBACTER_SP-_GAI101 75299 75225 GLY TCC 0 0      WGS_DIVISION_IN_DDBJ/EMBL/GENBAN
-GCGGGCGTTGTGTAAT--GGTT-AAGACCTCAGTTTTCCAAACTGAAGA-TGAGGGTTC
GATTCCCTCCGCCCGCT
>QTTG_RCS_W09112270 ABXS01000038 ALPHAPROTEOBACTERIA ROSEOBACTER_SP-_GAI101 11159 11233 GLN TTG 0 0      WGS_DIVISION_IN_DDBJ/EMBL/GENBAN
-TGGGATGTGGCCTAGC--GGT--AGGGCAACTGTTTTTGGTACAGTAGATCGTAGGTTC
GAATCCTACCATCCCAG
>TGGT_RCS_W09112271 ABXS01000040 ALPHAPROTEOBACTERIA ROSEOBACTER_SP-_GAI101 9492 9566 THR GGT 0 0      WGS_DIVISION_IN_DDBJ/EMBL/GENBANK
-GCTGGAGTAGCTCAGT--GGT--AGAGCGCGTCATTGGTAATGACGAGGTCGGGAGTTC
AATCCTCCCCTTCAGCA
>FGAA_RCS_W09112272 ABXS01000040 ALPHAPROTEOBACTERIA ROSEOBACTER_SP-_GAI101 123204 123130 PHE GAA 0 0      WGS_DIVISION_IN_DDBJ/EMBL/GENB
-GCCCGGGTAGCTCAGG--GGT--AGAGCAGTGGATTGAAAATCCTCGTGTCGGTGGTTC
GATTCCGCCCCTGGGCA
>SGCT_RCS_W09112273 ABXS01000041 ALPHAPROTEOBACTERIA ROSEOBACTER_SP-_GAI101 82898 82809 SER GCT 0 0      WGS_DIVISION_IN_DDBJ/EMBL/GENBAN
-GGAGATGTGGCCGAGT--GGTCGAAGGCGCTCCCCTGCTAAGGGAGTAT-CGAGGGTTC
GAATCCCTTCGTCTCCG
>VGAC_RCS_W09112274 ABXS01000042 ALPHAPROTEOBACTERIA ROSEOBACTER_SP-_GAI101 78187 78261 VAL GAC 0 0      WGS_DIVISION_IN_DDBJ/EMBL/GENBAN
-GGGTGATTAGCTCAGC--GGT--AGAGCACTTCGTTGACATCGAAGGGGTCACTGGTTC
GATCCCAGTATCGCCCA
>IGAT_RCS_W09112275 ABXS01000042 ALPHAPROTEOBACTERIA ROSEOBACTER_SP-_GAI101 65734 65658 ILE GAT 0 0      WGS_DIVISION_IN_DDBJ/EMBL/GENBAN
-GGGTCGGTAGCTCAGGT-GGTT-AGAGCGCACGCCTGATAAGCGTGAGGTCGGAGGTTC
AAGTCCTCCTCGACCCA
>ATGC_RCS_W09112276 ABXS01000042 ALPHAPROTEOBACTERIA ROSEOBACTER_SP-_GAI101 65638 65563 ALA TGC 0 0      WGS_DIVISION_IN_DDBJ/EMBL/GENBAN
-GGGGCCTTAGCTCAGCT-GGG--AGAGCGCCTGATTTGCATTCAGGAGGTCAGGAGTTC
GATCCTCCTAGGCTCCA
>LCAG_RCS_W09112277 ABXS01000045 ALPHAPROTEOBACTERIA ROSEOBACTER_SP-_GAI101 137884 137969 LEU CAG 0 0      WGS_DIVISION_IN_DDBJ/EMBL/GENB
-GCCCAGGTGGCGGAAT--GGTA-GACGCGCTAGCTTCAGGTGCTAGT-G-TGGAGGTTC
GAGTCCTCTTCTGGGCA
>KTTT_RCS_W09112278 ABXS01000045 ALPHAPROTEOBACTERIA ROSEOBACTER_SP-_GAI101 87804 87729 LYS TTT 0 0      WGS_DIVISION_IN_DDBJ/EMBL/GENBAN
-GGGCCTGTAGCTCAGTT-GGT--AGAGCAACTGACTTTTAATCAGTAGGTCTCCGGTTC
GAACCCGGACGGGCTCA
>RCCT_RCS_W09112279 ABXS01000045 ALPHAPROTEOBACTERIA ROSEOBACTER_SP-_GAI101 71044 70968 ARG CCT 0 0      WGS_DIVISION_IN_DDBJ/EMBL/GENBAN
-GGTCCCGTGGCTCAACT-GGAT-AGAGCAGCCCCCTCCTAAGGGGCAGGTTGCTGGTTC
GAACCCAGCCGGGATCA
>JCAT_RCS_W09112280 ABXS01000046 ALPHAPROTEOBACTERIA ROSEOBACTER_SP-_GAI101 656583 656659 MET CAT 0 0     TRNA-MET(ILE)_WHOSE_CAU_ANTICOD
-GGCGTTATAGCTCAGTT-GGTT-AGAGCGAACGACTCATAATCGTTAGGTCCCTGGTTC
AAATCCAGGTAACGCCA
>AGGC_RCS_W09112281 ABXS01000046 ALPHAPROTEOBACTERIA ROSEOBACTER_SP-_GAI101 475859 475784 ALA GGC 0 0      WGS_DIVISION_IN_DDBJ/EMBL/GENB
-GGGGCCTTAGCTCAGCT-GGG--AGAGCGCCTGCATGGCATGCAGGAGGTCAGCGGTTC
GATCCCGCTAGGCTCCA
>WCCA_RCS_W09112282 ABXS01000048 ALPHAPROTEOBACTERIA ROSEOBACTER_SP-_GAI101 781 856 TRP CCA 0 0      WGS_DIVISION_IN_DDBJ/EMBL/GENBANK
-AGGGGTTTAGCTCAGTT-GGT--AGAGCATCGGTCTCCAAAACCGAGGGTCGTGGGTTC
GAGTCCCTCAGCCCCTG
>RACG_RCS_W09112283 ABXS01000048 ALPHAPROTEOBACTERIA ROSEOBACTER_SP-_GAI101 66735 66811 ARG ACG 0 0      WGS_DIVISION_IN_DDBJ/EMBL/GENBAN
-GCACCCGTAGCTCAGCT-GGAT-AGAGTACCTGACTACGAATCAGGGGGTCGGGCGTTC
GAATCGCTCCGGGTGCA
>CGCA_RCS_W09112284 ABXS01000051 ALPHAPROTEOBACTERIA ROSEOBACTER_SP-_GAI101 67376 67449 CYS GCA 0 0      WGS_DIVISION_IN_DDBJ/EMBL/GENBAN
-GGCGAGTTGGCGGAGT--GGT--TACGCAGCGGATTGCAAATCCGTGTA-CAGGAGTTC
GATTCTCCTACTCGCCT
>LTAA_RCS_W09112285 ABXS01000051 ALPHAPROTEOBACTERIA ROSEOBACTER_SP-_GAI101 189617 189703 LEU TAA 0 0      WGS_DIVISION_IN_DDBJ/EMBL/GENB
-GCGGGCGTGATGGAAT--GGTA-GACATACCAGACTTAAAATCTGTTGG-TGTGGGTTC
GAGTCCCACCGCCCGCA
>HGTG_RCS_W09112286 ABXS01000052 ALPHAPROTEOBACTERIA ROSEOBACTER_SP-_GAI101 50866 50942 HIS GTG 0 0      WGS_DIVISION_IN_DDBJ/EMBL/GENBAN
-GCCGCCTTAGCTCAGTT-GGTT-AGAGCGCCTGATTGTGGATCAGGAGGTCCCTGGTTC
GAGACCAGGAGGTGGTA
>RTCT_RCS_W09112287 ABXS01000061 ALPHAPROTEOBACTERIA ROSEOBACTER_SP-_GAI101 18856 18780 ARG TCT 0 0      WGS_DIVISION_IN_DDBJ/EMBL/GENBAN
-GGTCCCGTAGCTCAACT-GGAT-AGAGCACCTGACTTCTAATCAGGATGTTGGGGGTTC
GAGTCCTCCCGGGATCG
>IGAT_RCS_W09112288 ABXS01000061 ALPHAPROTEOBACTERIA ROSEOBACTER_SP-_GAI101 3982 3906 ILE GAT 0 0      WGS_DIVISION_IN_DDBJ/EMBL/GENBANK
-GGGTCGGTAGCTCAGGT-GGTT-AGAGCGCACGCCTGATAAGCGTGAGGTCGGAGGTTC
AAGTCCTCCTCGACCCA
>ATGC_RCS_W09112289 ABXS01000061 ALPHAPROTEOBACTERIA ROSEOBACTER_SP-_GAI101 3886 3811 ALA TGC 0 0      WGS_DIVISION_IN_DDBJ/EMBL/GENBANK
-GGGGCCTTAGCTCAGCT-GGG--AGAGCGCCTGATTTGCATTCAGGAGGTCAGGAGTTC
GATCCTCCTAGGCTCCA
>XCAT_RCS_W09112290 ABXS01000062 ALPHAPROTEOBACTERIA ROSEOBACTER_SP-_GAI101 135 211 MET CAT 0 0     TRNA-MET(INITIATOR)- WGS_DIVISION_IN_
-TGCGGGATGGAGCAGCCCGGT--AGCTCGTCAGGCTCATAACCTGAAGGTCGTAGGTTC
AAATCCTACTCCCGCAA
>IGAT_RCS_W09112291 ABXS01000066 ALPHAPROTEOBACTERIA ROSEOBACTER_SP-_GAI101 61921 61845 ILE GAT 0 0      WGS_DIVISION_IN_DDBJ/EMBL/GENBAN
-GGGTCGGTAGCTCAGGT-GGTT-AGAGCGCACGCCTGATAAGCGTGAGGTCGGAGGTTC
AAGTCCTCCTCGACCCA
>ATGC_RCS_W09112292 ABXS01000066 ALPHAPROTEOBACTERIA ROSEOBACTER_SP-_GAI101 61825 61750 ALA TGC 0 0      WGS_DIVISION_IN_DDBJ/EMBL/GENBAN
-GGGGCCTTAGCTCAGCT-GGG--AGAGCGCCTGATTTGCATTCAGGAGGTCAGGAGTTC
GATCCTCCTAGGCTCCA
>KTTT_RCS_W09118242 ACCU01000005 ALPHAPROTEOBACTERIA LABRENZIA_ALEXANDRII_DFL-11 178390 178465 LYS TTT 0 0      WGS_DIVISION_IN_DDBJ/EMBL
-GAGCCGATAGCTCAGCT-GGT--AGAGCAACTGACTTTTAATCAGTAGGTCCAGGGTTC
GAACCCCTGTCGGCTCA
>STGA_RCS_W09118243 ACCU01000005 ALPHAPROTEOBACTERIA LABRENZIA_ALEXANDRII_DFL-11 101205 101116 SER TGA 0 0      WGS_DIVISION_IN_DDBJ/EMBL
-GGAGGGGTGGCAGAGT--GGTCGATTGCAACGGTCTTGAAAACCGTC---CGTGGGTTC
GAATCCCACCCCCTCCG
>QCTG_RCS_W09118244 ACCU01000005 ALPHAPROTEOBACTERIA LABRENZIA_ALEXANDRII_DFL-11 30570 30497 GLN CTG 0 0      WGS_DIVISION_IN_DDBJ/EMBL/G
-TGGGGAATAGGTTAAC--GGT--AGACCCGCAGACTCTGACTCTGTTAG-TGAAGGTTC
GAATCCTTCTTCCCCAG
>CGCA_RCS_W09118245 ACCU01000007 ALPHAPROTEOBACTERIA LABRENZIA_ALEXANDRII_DFL-11 33679 33752 CYS GCA 0 0      WGS_DIVISION_IN_DDBJ/EMBL/G
-GGCCCTGTGGCGGAGT--GGT--GACGCAGCGGATTGCAAATCCGTGTA-CACCGGTTC
GATTCCGGTCGGGGCCT
>NGTT_RCS_W09118246 ACCU01000007 ALPHAPROTEOBACTERIA LABRENZIA_ALEXANDRII_DFL-11 49916 49991 ASN GTT 0 0      WGS_DIVISION_IN_DDBJ/EMBL/G
-TCCCTGATAGCTCAGTT-GGT--AGAGCAAGCGACTGTTAATCGCTGGGTCGTAGGTTC
GAGTCCTACTCAGGGAG
>ETTC_RCS_W09118247 ACCU01000008 ALPHAPROTEOBACTERIA LABRENZIA_ALEXANDRII_DFL-11 35728 35803 GLU TTC 0 0      WGS_DIVISION_IN_DDBJ/EMBL/G
-GCGCCCATCGTCTAGC--GGTCTAGGACGCCGCCCTTTCACGGCGGAAA-CACGGGTTC
GAGTCCCGTTGGGCGTG
>PTGG_RCS_W09118248 ACCU01000008 ALPHAPROTEOBACTERIA LABRENZIA_ALEXANDRII_DFL-11 32852 32776 PRO TGG 0 0      WGS_DIVISION_IN_DDBJ/EMBL/G
-CGGGGTATAGCGCAGCCTGGT--AGCGCATCTGGTTTGGGACCAGAGGGTCGCAAGTTC
GAATCTTGCTGCCCCGA
>RTCT_RCS_W09118249 ACCU01000008 ALPHAPROTEOBACTERIA LABRENZIA_ALEXANDRII_DFL-11 30255 30179 ARG TCT 0 0      WGS_DIVISION_IN_DDBJ/EMBL/G
-GGCCCCGTAGCTCAGCT-GGAT-AGAGCACTCGCCTTCTAAGCGAATGGTCGCAGGTTC
GAATCCTGCCGGGGTCG
>TTGT_RCS_W09118250 ACCU01000011 ALPHAPROTEOBACTERIA LABRENZIA_ALEXANDRII_DFL-11 85326 85401 THR TGT 0 0      WGS_DIVISION_IN_DDBJ/EMBL/G
-GCCGGTATAGCTCAGTT-GGT--AGAGCACGTGATTTGTAATCTCGGGGTCGCGGGTTC
GAATCCTGCTGCCGGCA
>YGTA_RCS_W09118251 ACCU01000011 ALPHAPROTEOBACTERIA LABRENZIA_ALEXANDRII_DFL-11 81526 81442 TYR GTA 0 0      WGS_DIVISION_IN_DDBJ/EMBL/G
-GGAGGAGTGCCCGAGT--GGCTAAAGGGGACGGACTGTAAATCCGTTGTACGTTGGTTC
GAATCCAACCTCCTCCA
>GTCC_RCS_W09118252 ACCU01000011 ALPHAPROTEOBACTERIA LABRENZIA_ALEXANDRII_DFL-11 81421 81348 GLY TCC 0 0      WGS_DIVISION_IN_DDBJ/EMBL/G
-GCGGGTGTAGCTCAAT--GGT--AGAGCAGCAGCCTTCCAAGCTGACGA-CGAGGGTTC
GATTCCCTTCACCCGCT
>WCCA_RCS_W09118253 ACCU01000011 ALPHAPROTEOBACTERIA LABRENZIA_ALEXANDRII_DFL-11 79882 79807 TRP CCA 0 0      WGS_DIVISION_IN_DDBJ/EMBL/G
-AGGGGTATAGCTCAGCT-GGT--AGAGCGACGGTCTCCAAAACCGTAGGTCGCGGGTTC
GAACCCTGCTGCCCCTG
>LGAG_RCS_W09118254 ACCU01000011 ALPHAPROTEOBACTERIA LABRENZIA_ALEXANDRII_DFL-11 7079 6993 LEU GAG 0 0      WGS_DIVISION_IN_DDBJ/EMBL/GEN
-GCGGTCGTGGCGGAATT-GGTA-GACGCGCAGCGTTGAGGTCGCTGTGG-TGGAAGTTC
GAGTCTTCTCGACCGCA
>LTAA_RCS_W09118255 ACCU01000013 ALPHAPROTEOBACTERIA LABRENZIA_ALEXANDRII_DFL-11 29430 29345 LEU TAA 0 0      WGS_DIVISION_IN_DDBJ/EMBL/G
-GCGGGCGTGGTGGAACT-GGTA-GACACAAGGGACTTAAAATCCCTCGG-TACGGGTTC
GAGTCCCGTCGCCCGCA
>MCAT_RCS_W09118256 ACCU01000014 ALPHAPROTEOBACTERIA LABRENZIA_ALEXANDRII_DFL-11 619850 619926 MET CAT 0 0     TRNA-MET(ELONGATOR)- WGS_D
-GGCGGGGTAGCTCAGGT-GGTT-AGAGCAGCGGAATCATAATCCGCGTGTCGGGGGTTC
GAGTCCCTCTCCCGCTA
>JCAT_RCS_W09118257 ACCU01000014 ALPHAPROTEOBACTERIA LABRENZIA_ALEXANDRII_DFL-11 462638 462562 MET CAT 0 0     TRNA-MET(ILE)_WHOSE_CAU_AN
-GGGCCTGTAGCTCAACT-GGTT-AGAGCCGTCCGCTCATAACGGATTGGTTGGGGGTTC
GAGTCCCTCCGGGCCCA
>KCTT_RCS_W09118258 ACCU01000014 ALPHAPROTEOBACTERIA LABRENZIA_ALEXANDRII_DFL-11 324025 323950 LYS CTT 0 0      WGS_DIVISION_IN_DDBJ/EMBL
-GGGTGTGTAGCTCAGTT-GGT--AGAGCAGCTGACTCTTAATCAGCGGGTCTGGGGTTC
GAGCCCCCACTCACCCA
>RCCT_RCS_W09118259 ACCU01000015 ALPHAPROTEOBACTERIA LABRENZIA_ALEXANDRII_DFL-11 885480 885556 ARG CCT 0 0      WGS_DIVISION_IN_DDBJ/EMBL
-GGCCCCGTAGCTCAGCA-GGAT-AGAGCATCAGATTCCTAATCTGAGGGTCACAGGTTC
GAATCCTGTCGGGGTCA
>IGAT_RCS_W09118260 ACCU01000015 ALPHAPROTEOBACTERIA LABRENZIA_ALEXANDRII_DFL-11 1263112 1263188 ILE GAT 0 0      WGS_DIVISION_IN_DDBJ/EM
-GGGCCGGTAGCTCAGGT-GGTT-AGAGCGCACGCCTGATAAGCGTGAGGTCGGAGGTTC
AAGTCCTCCTCGGCCCA
>ATGC_RCS_W09118261 ACCU01000015 ALPHAPROTEOBACTERIA LABRENZIA_ALEXANDRII_DFL-11 1263217 1263292 ALA TGC 0 0      WGS_DIVISION_IN_DDBJ/EM
-GGGGGCATAGCTCAGTT-GGG--AGAGCGCGTGCTTTGCAAGCATGAGGTCGTCGGTTC
GATCCCGTCTGCCTCCA
>XCAT_RCS_W09118262 ACCU01000015 ALPHAPROTEOBACTERIA LABRENZIA_ALEXANDRII_DFL-11 1266969 1267045 MET CAT 0 0     TRNA-MET(INITIATOR)- WGS
-CGCGGGATGGAGCAGCCCGGT--AGCTCGTCAGGCTCATAACCTGAAGGTCGCAGGTTC
AAATCCTGCTCCCGCAA
>IGAT_RCS_W09118263 ACCU01000015 ALPHAPROTEOBACTERIA LABRENZIA_ALEXANDRII_DFL-11 1344745 1344821 ILE GAT 0 0      WGS_DIVISION_IN_DDBJ/EM
-GGGCCGGTAGCTCAGGT-GGTT-AGAGCGCACGCCTGATAAGCGTGAGGTCGGAGGTTC
AAGTCCTCCTCGGCCCA
>ATGC_RCS_W09118264 ACCU01000015 ALPHAPROTEOBACTERIA LABRENZIA_ALEXANDRII_DFL-11 1344850 1344925 ALA TGC 0 0      WGS_DIVISION_IN_DDBJ/EM
-GGGGGCATAGCTCAGTT-GGG--AGAGCGCGTGCTTTGCAAGCATGAGGTCGTCGGTTC
GATCCCGTCTGCCTCCA
>XCAT_RCS_W09118265 ACCU01000015 ALPHAPROTEOBACTERIA LABRENZIA_ALEXANDRII_DFL-11 1348602 1348678 MET CAT 0 0     TRNA-MET(INITIATOR)- WGS
-CGCGGGATGGAGCAGCCCGGT--AGCTCGTCAGGCTCATAACCTGAAGGTCGCAGGTTC
AAATCCTGCTCCCGCAA
>AGGC_RCS_W09118266 ACCU01000015 ALPHAPROTEOBACTERIA LABRENZIA_ALEXANDRII_DFL-11 1688205 1688280 ALA GGC 0 0      WGS_DIVISION_IN_DDBJ/EM
-GGGGCCTTAGCTCAGCT-GGG--AGAGCGCTTCGCTGGCAGCGAAGAGGTCAGGGGTTC
GATTCCCCTAGGCTCCA
>LCAG_RCS_W09118267 ACCU01000015 ALPHAPROTEOBACTERIA LABRENZIA_ALEXANDRII_DFL-11 1740210 1740296 LEU CAG 0 0      WGS_DIVISION_IN_DDBJ/EM
-GCCCAGGTGGCGGAACT-GGTA-GACGCGCTAGCTTCAGGTGCTAGT-G-TGGAGGTTC
GAGTCCTCTCCTGGGCA
>SCGA_RCS_W09118268 ACCU01000015 ALPHAPROTEOBACTERIA LABRENZIA_ALEXANDRII_DFL-11 1713144 1713055 SER CGA 0 0      WGS_DIVISION_IN_DDBJ/EM
-GGAGAGGTGCCGGAGT--GGTCGAACGGGGCGGTCTCGAAAACCGTT---CGAGGGTTC
GAATCCCTCTCTCTCCG
>RCCG_RCS_W09118269 ACCU01000015 ALPHAPROTEOBACTERIA LABRENZIA_ALEXANDRII_DFL-11 1498071 1497995 ARG CCG 0 0      WGS_DIVISION_IN_DDBJ/EM
-GCACCCGTAGCTCAGCT-GGAT-AGAGCGCTGCCCTCCGAAGGCAGAGGCCAGAGGTTC
GAATCCTCTCGGGTGCG
>GGCC_RCS_W09118270 ACCU01000015 ALPHAPROTEOBACTERIA LABRENZIA_ALEXANDRII_DFL-11 1021906 1021832 GLY GCC 0 0      WGS_DIVISION_IN_DDBJ/EM
-GCGGGTGTAGCTCAGG--GGT--AGAGCACAACCTTGCCAAGGTTGGGGTCGTGGGTTC
GAATCCCATCGCCCGCT
>LCAA_RCS_W09118271 ACCU01000015 ALPHAPROTEOBACTERIA LABRENZIA_ALEXANDRII_DFL-11 848037 847953 LEU CAA 0 0      WGS_DIVISION_IN_DDBJ/EMBL
-GCCCCTCTGGCGGAACT-GGTA-GACGCGCGGGATTCAAAATCCCGT-G-TGCCGGTTC
GATTCCGGCGGGGGGCA
>TCGT_RCS_W09118272 ACCU01000015 ALPHAPROTEOBACTERIA LABRENZIA_ALEXANDRII_DFL-11 711837 711762 THR CGT 0 0      WGS_DIVISION_IN_DDBJ/EMBL
-GCCGCTGTAGCTCAGTT-GGT--AGAGCACGTCATTCGTAATGATGGGGTCGTAGGTTC
GAGTCCTATCAGCGGCA
>IGAT_RCS_W09118273 ACCU01000015 ALPHAPROTEOBACTERIA LABRENZIA_ALEXANDRII_DFL-11 643918 643842 ILE GAT 0 0      WGS_DIVISION_IN_DDBJ/EMBL
-GGGCCGGTAGCTCAGGT-GGTT-AGAGCGCACGCCTGATAAGCGTGAGGTCGGAGGTTC
AAGTCCTCCTCGGCCCA
>ATGC_RCS_W09118274 ACCU01000015 ALPHAPROTEOBACTERIA LABRENZIA_ALEXANDRII_DFL-11 643813 643738 ALA TGC 0 0      WGS_DIVISION_IN_DDBJ/EMBL
-GGGGGCATAGCTCAGTT-GGG--AGAGCGCGTGCTTTGCAAGCATGAGGTCGTCGGTTC
GATCCCGTCTGCCTCCA
>XCAT_RCS_W09118275 ACCU01000015 ALPHAPROTEOBACTERIA LABRENZIA_ALEXANDRII_DFL-11 640061 639985 MET CAT 0 0     TRNA-MET(INITIATOR)- WGS_D
-CGCGGGATGGAGCAGCCCGGT--AGCTCGTCAGGCTCATAACCTGAAGGTCGCAGGTTC
AAATCCTGCTCCCGCAA
>VGAC_RCS_W09118276 ACCU01000015 ALPHAPROTEOBACTERIA LABRENZIA_ALEXANDRII_DFL-11 570327 570253 VAL GAC 0 0      WGS_DIVISION_IN_DDBJ/EMBL
-GGGCGTGTAGCTCAGC--GGG--AGAGCACTTCGTTGACATCGAAGGGGTCACAGGTTC
AATCCCTGTCACGCCCA
>ETTC_RCS_W09118277 ACCU01000015 ALPHAPROTEOBACTERIA LABRENZIA_ALEXANDRII_DFL-11 485026 484951 GLU TTC 0 0      WGS_DIVISION_IN_DDBJ/EMBL
-GCGCCCATCGTCTAGC--GGTCTAGGACGCCGCCCTTTCACGGCGGAAA-CACGGGTTC
GAGTCCCGTTGGGCGTG
>RACG_RCS_W09118278 ACCU01000016 ALPHAPROTEOBACTERIA LABRENZIA_ALEXANDRII_DFL-11 136777 136853 ARG ACG 0 0      WGS_DIVISION_IN_DDBJ/EMBL
-GCACCGGTAGCTCAGCT-GGAT-AGAGCACCAGACTACGAATCTGGGGGTCGGGGGTTC
GAATCCTCCCCGGTGCG
>HGTG_RCS_W09118279 ACCU01000016 ALPHAPROTEOBACTERIA LABRENZIA_ALEXANDRII_DFL-11 258179 258255 HIS GTG 0 0      WGS_DIVISION_IN_DDBJ/EMBL
-GCAGACGTAGCTCAGTT-GGTT-AGAGCGTCGGATTGTGGCTCCGAAGGTCGGTGGTTC
GAATCCACTCGTCTGTA
>SGGA_RCS_W09118280 ACCU01000016 ALPHAPROTEOBACTERIA LABRENZIA_ALEXANDRII_DFL-11 22868 22779 SER GGA 0 0      WGS_DIVISION_IN_DDBJ/EMBL/G
-GGACAGGTGGCCGAGT--GGCTGAAGGCGCACGCCTGGAACGCGTGT---CGAGGGTTC
GAATCCCTCTCTGTCCG
>GCCC_RCS_W09118281 ACCU01000017 ALPHAPROTEOBACTERIA LABRENZIA_ALEXANDRII_DFL-11 1288 1215 GLY CCC 0 0      WGS_DIVISION_IN_DDBJ/EMBL/GEN
-GCGGGTGTAGCTCAAT--GGT--AGAGCAGAAGCTTCCCAAGCTTAAGA-CGAGGGTTC
GATTCCCTTCACCCGCT
>FGAA_RCS_W09118282 ACCU01000018 ALPHAPROTEOBACTERIA LABRENZIA_ALEXANDRII_DFL-11 59467 59542 PHE GAA 0 0      WGS_DIVISION_IN_DDBJ/EMBL/G
-GCCCAGATAGCTCAGTT-GGT--AGAGCAGCGGATTGAAAATCCGCGTGTCGCTGGTTC
GATTCCGGCTCTGGGCA
>QTTG_RCS_W09118283 ACCU01000018 ALPHAPROTEOBACTERIA LABRENZIA_ALEXANDRII_DFL-11 239388 239462 GLN TTG 0 0      WGS_DIVISION_IN_DDBJ/EMBL
-TGGGGTGTAGCCAAGC--GGT--AAGGCACCGGTTTTTGGTACCGGCATGCGAAGGTTC
GAATCCTTCCACCCCAG
>XCAT_RCS_W09118284 ACCU01000018 ALPHAPROTEOBACTERIA LABRENZIA_ALEXANDRII_DFL-11 315622 315699 MET CAT 0 0     TRNA-MET(INITIATOR)- WGS_D
-TGCTGGGTGGAGCAGTCCGGT--AGCTCGTCAGGCTCATAACCTGAAGGTCGCAGGTTC
GAATCCTGCCCCAGCAA
>SGCT_RCS_W09118285 ACCU01000018 ALPHAPROTEOBACTERIA LABRENZIA_ALEXANDRII_DFL-11 466130 466219 SER GCT 0 0      WGS_DIVISION_IN_DDBJ/EMBL
-GGAGAGGTGGCCGAGT--GGTCGAAGGCGCTCCCCTGCTAAGGGAGTAT-CGAGGGTTC
GAATCCCTTCCTCTCCG
>PCGG_RCS_W09118286 ACCU01000018 ALPHAPROTEOBACTERIA LABRENZIA_ALEXANDRII_DFL-11 239050 238974 PRO CGG 0 0      WGS_DIVISION_IN_DDBJ/EMBL
-CGGAGTGTAGCGCAGCCTGGT--AGCGCACCTCGTTCGGGACGAGGGGGTCGGAGGTTC
GAATCCTCTCACTCCGA
>TGGT_RCS_W09118287 ACCU01000018 ALPHAPROTEOBACTERIA LABRENZIA_ALEXANDRII_DFL-11 45696 45622 THR GGT 0 0      WGS_DIVISION_IN_DDBJ/EMBL/G
-GCTGCCGTAGCTCAGG--GGT--AGAGCACTCCCTTGGTAAGGGAGAGGTCGAGAGTTC
AAATCTCTCCGGCAGCA
>PGGG_RCS_W09118288 ACCU01000019 ALPHAPROTEOBACTERIA LABRENZIA_ALEXANDRII_DFL-11 11425 11349 PRO GGG 0 0      WGS_DIVISION_IN_DDBJ/EMBL/G
-CGGGCAGTAGCGCAGCCTGGT--AGCGCACTTCACTGGGGGTGAAGGGGTCGTCGGTTC
AAATCCGGCCTGCCCGA
>LTAG_RCS_W09118289 ACCU01000021 ALPHAPROTEOBACTERIA LABRENZIA_ALEXANDRII_DFL-11 94457 94541 LEU TAG 0 0      WGS_DIVISION_IN_DDBJ/EMBL/G
-GCGGATGTGGTGAAATT-GGCA-GACACGCCAGATTTAGGTTCTGGT-G-TGGGGGTTC
AAGTCCCTCCATCCGCA
>VTAC_RCS_W09118290 ACCU01000021 ALPHAPROTEOBACTERIA LABRENZIA_ALEXANDRII_DFL-11 117751 117826 VAL TAC 0 0      WGS_DIVISION_IN_DDBJ/EMBL
-GGGCGATTAGCTCAGTT-GGT--AGAGCGCTTCGTTTACACCGAAGATGTCGGGAGTTC
GAGTCTCTCATCGCCCA
>DGTC_RCS_W09118291 ACCU01000021 ALPHAPROTEOBACTERIA LABRENZIA_ALEXANDRII_DFL-11 127200 127276 ASP GTC 0 0      WGS_DIVISION_IN_DDBJ/EMBL
-GCGGGTGTAGCTCAGTT-GGTT-AGAGTGCCGGCCTGTCACGCCGGAGGTCGCGGGTTC
GAGCCCCGTCACTCGCG
>DGTC_RCS_W09118292 ACCU01000021 ALPHAPROTEOBACTERIA LABRENZIA_ALEXANDRII_DFL-11 127319 127395 ASP GTC 0 0      WGS_DIVISION_IN_DDBJ/EMBL
-GCGGGTGTAGCTCAGTT-GGTT-AGAGTGCCGGCCTGTCACGCCGGAGGTCGCGGGTTC
GAGCCCCGTCACTCGCG
>FGAA_RCS_W09118366 ACCW01000006 ALPHAPROTEOBACTERIA RHODOBACTERACEAE_BACTERIUM_KLH11 29793 29719 PHE GAA 0 0      WGS_DIVISION_IN_DDBJ/E
-GCCCGGGTAGCTCAGG--GGT--AGAGCAGTGGATTGAAAATCCTCGTGTCGGTGGTTC
GATTCCGCCCCCGGGCA
>KTTT_RCS_W09118367 ACCW01000007 ALPHAPROTEOBACTERIA RHODOBACTERACEAE_BACTERIUM_KLH11 23746 23821 LYS TTT 0 0      WGS_DIVISION_IN_DDBJ/E
-GGGCCGTTAGCTCAGTT-GGT--AGAGCAACTGACTTTTAATCAGTGGGTCGCAGGTTC
GAATCCTGCACGGCTCA
>MCAT_RCS_W09118368 ACCW01000007 ALPHAPROTEOBACTERIA RHODOBACTERACEAE_BACTERIUM_KLH11 43510 43585 MET CAT 0 0     TRNA-MET(ELONGATOR)- WG
-GGAAGGGTAGCTCAGG--GGTC-AGAGCTGGGCGCTCATAACGCTTAGGTCGGGCGTTC
GAATCCCTCCCCTTCCA
>LTAG_RCS_W09118369 ACCW01000007 ALPHAPROTEOBACTERIA RHODOBACTERACEAE_BACTERIUM_KLH11 435283 435367 LEU TAG 0 0      WGS_DIVISION_IN_DDBJ
-GCGGGTGTGGCGAAATT-GGTA-GACGCACCAGATTTAGGTTCTGGC-G-TGGGGGTTC
AAGTCCCTCCACCCGCA
>PCGG_RCS_W09118370 ACCW01000007 ALPHAPROTEOBACTERIA RHODOBACTERACEAE_BACTERIUM_KLH11 180421 180345 PRO CGG 0 0      WGS_DIVISION_IN_DDBJ
-CGGAGTGTAGCTCAGCCTGGT--AGAGCACTGTCTTCGGGAGGCAGGGGTCGGAGGTTC
GAATCCTCTCACTCCGA
>CGCA_RCS_W09118371 ACCW01000013 ALPHAPROTEOBACTERIA RHODOBACTERACEAE_BACTERIUM_KLH11 24741 24814 CYS GCA 0 0      WGS_DIVISION_IN_DDBJ/E
-GGCGAGTTGGCGGAGT--GGT--GACGCAGCGGATTGCAAATCCGTGTA-CACCGGTTC
GATTCCGGTACTCGCCT
>TTGT_RCS_W09118372 ACCW01000014 ALPHAPROTEOBACTERIA RHODOBACTERACEAE_BACTERIUM_KLH11 1697 1772 THR TGT 0 0      WGS_DIVISION_IN_DDBJ/EMB
-GCCCCTATAGCTCAGCT-GGT--AGAGCAACTGATTTGTAATCAGTAGGTCCGCGGTTC
GAGTCCGTGTGGGGGCA
>MCAT_RCS_W09118373 ACCW01000017 ALPHAPROTEOBACTERIA RHODOBACTERACEAE_BACTERIUM_KLH11 17922 17998 MET CAT 0 0     TRNA-MET(ELONGATOR)- WG
-GGCGGAGTAGCTCAGTT-GGTT-AGAGCAGCGGAATCATAATCCGCGTGTCGGGGGTTC
AAGTCCCTCCTCCGCTA
>ATGC_RCS_W09118374 ACCW01000017 ALPHAPROTEOBACTERIA RHODOBACTERACEAE_BACTERIUM_KLH11 36865 36790 ALA TGC 0 0      WGS_DIVISION_IN_DDBJ/E
-GGGGCCTTAGCTCAGCT-GGG--AGAGCGCCTGATTTGCATTCAGGAGGTCAGGAGTTC
GATCCTCCTAGGCTCCA
>IGAT_RCS_W09118375 ACCW01000017 ALPHAPROTEOBACTERIA RHODOBACTERACEAE_BACTERIUM_KLH11 36616 36540 ILE GAT 0 0      WGS_DIVISION_IN_DDBJ/E
-GGGTCGGTAGCTCAGGT-GGTT-AGAGCGCACGCCTGATAAGCGTGAGGTCGGAGGTTC
AAGTCCTCCTCGACCCA
>XCAT_RCS_W09118376 ACCW01000017 ALPHAPROTEOBACTERIA RHODOBACTERACEAE_BACTERIUM_KLH11 32476 32400 MET CAT 0 0     TRNA-MET(INITIATOR)- WG
-CGCGGGGTGGAGCAGTCCGGT--AGCTCGTCAGGCTCATAACCTGAAGGTCAGAGGTTC
AAATCCTCTCCCCGCAA
>TGGT_RCS_W09118377 ACCW01000018 ALPHAPROTEOBACTERIA RHODOBACTERACEAE_BACTERIUM_KLH11 33932 34006 THR GGT 0 0      WGS_DIVISION_IN_DDBJ/E
-GCTGCTGTAGCTCAGA--GGT--AGAGCACTCCCTTGGTAAGGGAGAGGTCGAGAGTTC
AATTCTCTCCAGCAGCA
>VTAC_RCS_W09118378 ACCW01000018 ALPHAPROTEOBACTERIA RHODOBACTERACEAE_BACTERIUM_KLH11 51192 51267 VAL TAC 0 0      WGS_DIVISION_IN_DDBJ/E
-GGGTGATTAGCTCAGTT-GGT--AGAGCGCTTCGTTTACACCGAAGATGTCGGGAGTTC
GAGTCTCTCATCACCCA
>AGGC_RCS_W09118379 ACCW01000020 ALPHAPROTEOBACTERIA RHODOBACTERACEAE_BACTERIUM_KLH11 125181 125106 ALA GGC 0 0      WGS_DIVISION_IN_DDBJ
-GGGGCCTTAGCTCAGTT-GGG--AGAGCGCTTGCATGGCATGCAAGAGGTCAGGGGTTC
GACTCCCCTAGGCTCCA
>RCCT_RCS_W09118380 ACCW01000022 ALPHAPROTEOBACTERIA RHODOBACTERACEAE_BACTERIUM_KLH11 53035 52959 ARG CCT 0 0      WGS_DIVISION_IN_DDBJ/E
-GGCCCCGTGGCTCAACT-GGAT-AGAGCAGCCCCCTCCTAAGGGGCAGGTTGCAGGTTC
GAATCCTGCCGGGGTCG
>ATGC_RCS_W09118381 ACCW01000025 ALPHAPROTEOBACTERIA RHODOBACTERACEAE_BACTERIUM_KLH11 46498 46573 ALA TGC 0 0      WGS_DIVISION_IN_DDBJ/E
-GGGGCCTTAGCTCAGCT-GGG--AGAGCGCCTGATTTGCATTCAGGAGGTCAGGAGTTC
GATCCTCCTAGGCTCCA
>IGAT_RCS_W09118382 ACCW01000025 ALPHAPROTEOBACTERIA RHODOBACTERACEAE_BACTERIUM_KLH11 46747 46823 ILE GAT 0 0      WGS_DIVISION_IN_DDBJ/E
-GGGTCGGTAGCTCAGGT-GGTT-AGAGCGCACGCCTGATAAGCGTGAGGTCGGAGGTTC
AAGTCCTCCTCGACCCA
>XCAT_RCS_W09118383 ACCW01000025 ALPHAPROTEOBACTERIA RHODOBACTERACEAE_BACTERIUM_KLH11 50887 50963 MET CAT 0 0     TRNA-MET(INITIATOR)- WG
-CGCGGGGTGGAGCAGTCCGGT--AGCTCGTCAGGCTCATAACCTGAAGGTCAGAGGTTC
AAATCCTCTCCCCGCAA
>LCAG_RCS_W09118384 ACCW01000025 ALPHAPROTEOBACTERIA RHODOBACTERACEAE_BACTERIUM_KLH11 15941 15855 LEU CAG 0 0      WGS_DIVISION_IN_DDBJ/E
-GCCCAGGTGGCGGAATT-GGTA-GACGCGCTAGCTTCAGGTGCTAGT-G-TGGAGGTTC
GAGTCCTCTCCTGGGCA
>SGCT_RCS_W09118385 ACCW01000027 ALPHAPROTEOBACTERIA RHODOBACTERACEAE_BACTERIUM_KLH11 3064 2975 SER GCT 0 0      WGS_DIVISION_IN_DDBJ/EMB
-GGAGACGTGGCCGAGT--GGTCGAAGGCGCTCCCCTGCTAAGGGAGTAT-CGAGGGTTC
GAATCCCTTCGTCTCCG
>RACG_RCS_W09118386 ACCW01000028 ALPHAPROTEOBACTERIA RHODOBACTERACEAE_BACTERIUM_KLH11 110699 110775 ARG ACG 0 0      WGS_DIVISION_IN_DDBJ
-GGACCGATAGCTCAGCT-GGAT-AGAGTACTTGACTACGAATCAAGGGGTCGGGGGTTC
GAATCCTCCTCGGTCCG
>ATGC_RCS_W09118387 ACCW01000029 ALPHAPROTEOBACTERIA RHODOBACTERACEAE_BACTERIUM_KLH11 48679 48754 ALA TGC 0 0      WGS_DIVISION_IN_DDBJ/E
-GGGGCCTTAGCTCAGCT-GGG--AGAGCGCCTGATTTGCATTCAGGAGGTCAGGAGTTC
GATCCTCCTAGGCTCCA
>IGAT_RCS_W09118388 ACCW01000029 ALPHAPROTEOBACTERIA RHODOBACTERACEAE_BACTERIUM_KLH11 48928 49004 ILE GAT 0 0      WGS_DIVISION_IN_DDBJ/E
-GGGTCGGTAGCTCAGGT-GGTT-AGAGCGCACGCCTGATAAGCGTGAGGTCGGAGGTTC
AAGTCCTCCTCGACCCA
>XCAT_RCS_W09118389 ACCW01000029 ALPHAPROTEOBACTERIA RHODOBACTERACEAE_BACTERIUM_KLH11 53068 53144 MET CAT 0 0     TRNA-MET(INITIATOR)- WG
-CGCGGGGTGGAGCAGTCCGGT--AGCTCGTCAGGCTCATAACCTGAAGGTCAGAGGTTC
AAATCCTCTCCCCGCAA
>VGAC_RCS_W09118390 ACCW01000029 ALPHAPROTEOBACTERIA RHODOBACTERACEAE_BACTERIUM_KLH11 42289 42215 VAL GAC 0 0      WGS_DIVISION_IN_DDBJ/E
-GGGCGGTTAGCTCAGC--GGT--AGAGCACTTCGTTGACATCGAAGGGGTCACAAGTTC
GATCCTTGTACCGCCCA
>WCCA_RCS_W09118391 ACCW01000033 ALPHAPROTEOBACTERIA RHODOBACTERACEAE_BACTERIUM_KLH11 24037 24112 TRP CCA 0 0      WGS_DIVISION_IN_DDBJ/E
-AGGGGTATAGCTCAGTT-GGT--AGAGCGACGGTCTCCAAAACCGTAGGTCGCGGGTTC
GAACCCTGCTGCCCCTG
>QTTG_RCS_W09118392 ACCW01000033 ALPHAPROTEOBACTERIA RHODOBACTERACEAE_BACTERIUM_KLH11 81554 81480 GLN TTG 0 0      WGS_DIVISION_IN_DDBJ/E
-TGGGGTGTAGCCAAGT--GGT--AAGGCAGCGGTTTTTGGTACCGTGTATCGTAGGTTC
GAATCCTACCACCCCAG
>GTCC_RCS_W09118393 ACCW01000036 ALPHAPROTEOBACTERIA RHODOBACTERACEAE_BACTERIUM_KLH11 18110 18183 GLY TCC 0 0      WGS_DIVISION_IN_DDBJ/E
-GCGGGCGTTGTGTAGT--GGT--AAGACCTTAGCCTTCCAAGCTAATGA-CGCGGGTTC
GATTCCCGCCGCCCGCT
>LTAA_RCS_W09118394 ACCW01000036 ALPHAPROTEOBACTERIA RHODOBACTERACEAE_BACTERIUM_KLH11 173728 173813 LEU TAA 0 0      WGS_DIVISION_IN_DDBJ
-GCCCGCGTGGTGGAAT--GGTA-GACACAAGAGACTTAAAATCTCTG-G-TGCCGGTTC
GAGTCCGGCCGCGGGTA
>STGA_RCS_W09118395 ACCW01000036 ALPHAPROTEOBACTERIA RHODOBACTERACEAE_BACTERIUM_KLH11 262675 262764 SER TGA 0 0      WGS_DIVISION_IN_DDBJ
-GGGGAGGTGGCAGAGT--GGTCGAATGCGGCGGTCTTGAAAACCGTT---CCAGGGTTC
GAATCCCTGTCTCCCCG
>HGTG_RCS_W09118396 ACCW01000036 ALPHAPROTEOBACTERIA RHODOBACTERACEAE_BACTERIUM_KLH11 304663 304739 HIS GTG 0 0      WGS_DIVISION_IN_DDBJ
-GCCGCCTTAGCTCAGTT-GGTT-AGAGCGCTGGATTGTGGATCCAGAGGTCCCCTGTTC
AAGCCAGGGAGGCGGTA
>ETTC_RCS_W09118397 ACCW01000036 ALPHAPROTEOBACTERIA RHODOBACTERACEAE_BACTERIUM_KLH11 271644 271570 GLU TTC 0 0      WGS_DIVISION_IN_DDBJ
-GGCCCGTTCGTCTATC--GGTT-AGGACGCCAGGTTTTCAACCTGGAAA-GAGGGGTTC
GATTCCCCTACGGGCTA
>ETTC_RCS_W09118398 ACCW01000036 ALPHAPROTEOBACTERIA RHODOBACTERACEAE_BACTERIUM_KLH11 271497 271423 GLU TTC 0 0      WGS_DIVISION_IN_DDBJ
-GGCCCGTTCGTCTATC--GGTT-AGGACGCCAGGTTTTCAACCTGGAAA-GAGGGGTTC
GACTCCCCTACGGGCTA
>GGCC_RCS_W09118399 ACCW01000036 ALPHAPROTEOBACTERIA RHODOBACTERACEAE_BACTERIUM_KLH11 123034 122960 GLY GCC 0 0      WGS_DIVISION_IN_DDBJ
-GCGGGCGTAGCTCAGG--GGT--AGAGCATAACCTTGCCAAGGTTAGGGTCGGGCGTTC
GAATCGCCTCGCCCGCT
>GGCC_RCS_W09118400 ACCW01000036 ALPHAPROTEOBACTERIA RHODOBACTERACEAE_BACTERIUM_KLH11 122925 122851 GLY GCC 0 0      WGS_DIVISION_IN_DDBJ
-GCGGGCGTAGCTCAGG--GGT--AGAGCATAACCTTGCCAAGGTTAGGGTCGGGCGTTC
GAATCGCCTCGCCCGCT
>YGTA_RCS_W09118401 ACCW01000036 ALPHAPROTEOBACTERIA RHODOBACTERACEAE_BACTERIUM_KLH11 114903 114820 TYR GTA 0 0      WGS_DIVISION_IN_DDBJ
-GGGCGACAGGCCGCAA--GGT--GTGGCAGGGGACTGTAACTCCCTC-ACGCCTGGTTC
GATTCCAGGGTCGCCCA
>PGGG_RCS_W09118402 ACCW01000037 ALPHAPROTEOBACTERIA RHODOBACTERACEAE_BACTERIUM_KLH11 8729 8653 PRO GGG 0 0      WGS_DIVISION_IN_DDBJ/EMB
-CGGGCTATGGCGCAGCCTGGT--AGCGCGTCCGTCTGGGGGACGGAAGGTCGCAGGTTC
GAGTCCTGCTAGCCCGA
>JCAT_RCS_W09118403 ACCW01000038 ALPHAPROTEOBACTERIA RHODOBACTERACEAE_BACTERIUM_KLH11 25878 25954 MET CAT 0 0     TRNA-MET(ILE)_WHOSE_CAU
-GGGCCTGTAGCTCAATT-GGTT-AGAGCAGAGCGCTCATAACGCTTTGGTTGCGGGTTC
AAGTCCTGCCGGGCCTA
>NGTT_RCS_W09118404 ACCW01000038 ALPHAPROTEOBACTERIA RHODOBACTERACEAE_BACTERIUM_KLH11 28312 28386 ASN GTT 0 0      WGS_DIVISION_IN_DDBJ/E
-TCCGGCGTAGCTCAGC--GGT--AGAGCAGTTGACTGTTAATCAATTGGTCGTAGGTTC
GATCCCTACCGCCGGAG
>NGTT_RCS_W09118405 ACCW01000038 ALPHAPROTEOBACTERIA RHODOBACTERACEAE_BACTERIUM_KLH11 28506 28580 ASN GTT 0 0      WGS_DIVISION_IN_DDBJ/E
-TCCGGCGTAGCTCAGC--GGT--AGAGCAGTTGACTGTTAATCAATTGGTCGTAGGTTC
GATCCCTACCGCCGGAG
>PTGG_RCS_W09118406 ACCW01000039 ALPHAPROTEOBACTERIA RHODOBACTERACEAE_BACTERIUM_KLH11 1283 1359 PRO TGG 0 0      WGS_DIVISION_IN_DDBJ/EMB
-CGGGGCGTGGCGCAGTCTGGT--AGCGCACCTGTTTTGGGTACAGGGGGTCGTAGGTTC
GAATCCTGCCGCCCCGA
>LCAA_RCS_W09118407 ACCW01000039 ALPHAPROTEOBACTERIA RHODOBACTERACEAE_BACTERIUM_KLH11 19151 19236 LEU CAA 0 0      WGS_DIVISION_IN_DDBJ/E
-GCCCAAGTGGCGGAAT--GGTA-GACGCAGGGGATTCAAAATCCCCC-G-TGCCGGTTC
GAGTCCGGCCTTGGGTA
>GCCC_RCS_W09118408 ACCW01000039 ALPHAPROTEOBACTERIA RHODOBACTERACEAE_BACTERIUM_KLH11 37802 37875 GLY CCC 0 0      WGS_DIVISION_IN_DDBJ/E
-GCGGGTATGGTGAAAA--GGT--ATCACACGAGCTTCCCAAGCTCTT-GTTACGGGTTC
GATTCCCGTTACCCGCT
>RCCG_RCS_W09118409 ACCW01000039 ALPHAPROTEOBACTERIA RHODOBACTERACEAE_BACTERIUM_KLH11 63829 63905 ARG CCG 0 0      WGS_DIVISION_IN_DDBJ/E
-GCACCTGTAGCTCAGCT-GGAT-AGAGCGCTGCCCTCCGAAGGCAGAGGCCAGAGGTTC
GAATCCTCTCAGGTGCG
>RTCT_RCS_W09118410 ACCW01000039 ALPHAPROTEOBACTERIA RHODOBACTERACEAE_BACTERIUM_KLH11 72087 72011 ARG TCT 0 0      WGS_DIVISION_IN_DDBJ/E
-GCCCACGTAATTCAACT-GGAT-AGAATATCCGACTTCTAATCGGGCTGTTGGGGGTTC
GAGTCCTCCCGTGGGCG
>VCAC_RCS_W09118411 ACCW01000040 ALPHAPROTEOBACTERIA RHODOBACTERACEAE_BACTERIUM_KLH11 149074 149148 VAL CAC 0 0      WGS_DIVISION_IN_DDBJ
-GGGTGATTAGCTCAGT--GGT--AGAGCGCTTCGTTCACATCGAAGATGTCAGGAGTTC
AAATCTCTTATCACCCA
>DGTC_RCS_W09118412 ACCW01000040 ALPHAPROTEOBACTERIA RHODOBACTERACEAE_BACTERIUM_KLH11 148859 148783 ASP GTC 0 0      WGS_DIVISION_IN_DDBJ
-GCGGTTGTAGCTCAGTT-GGTT-AGAGTACCGGCCTGTCACGCCGGGGGTCGCGGGTTC
GAGCCCCGTCAACCGCG
>DGTC_RCS_W09118413 ACCW01000040 ALPHAPROTEOBACTERIA RHODOBACTERACEAE_BACTERIUM_KLH11 148730 148654 ASP GTC 0 0      WGS_DIVISION_IN_DDBJ
-GCGGTTGTAGCTCAGTT-GGTT-AGAGTACCGGCCTGTCACGCCGGGGGTCGCGGGTTC
GAGCCCCGTCAACCGCG
>SCGA_RCS_W09118414 ACCW01000040 ALPHAPROTEOBACTERIA RHODOBACTERACEAE_BACTERIUM_KLH11 23046 22957 SER CGA 0 0      WGS_DIVISION_IN_DDBJ/E
-GGAGAGGTGCCGGAGT--GGTCGAACGGGGCGGTCTCGAAAACCGTT---CCAGGGTTC
GAATCCCTGTCTCTCCG
>SGGA_RCS_W09118415 ACCW01000041 ALPHAPROTEOBACTERIA RHODOBACTERACEAE_BACTERIUM_KLH11 26210 26121 SER GGA 0 0      WGS_DIVISION_IN_DDBJ/E
-GGAGAGGTGGCCGAGT--GGTCGAAGGCGCACGCCTGGAAAGTGTGTAT-CCAGGGTTC
GAATCCCTGTCTCTCCG
>LGAG_RCS_W09118416 ACCW01000042 ALPHAPROTEOBACTERIA RHODOBACTERACEAE_BACTERIUM_KLH11 1844 1758 LEU GAG 0 0      WGS_DIVISION_IN_DDBJ/EMB
-GCGGTCGTGGCGGAATT-GGTA-GACGCGCAGCGTTGAGGTCGCTGTGG-TGGAAGTTC
GAGTCTTCTCGACCGCA
>RCCG_RCS_W09132509 ACNW01000028 ALPHAPROTEOBACTERIA CITREICELLA_SP-_SE45 26785 26861 ARG CCG 0 0      WGS_DIVISION_IN_DDBJ/EMBL/GENBANK
-GCACCCGTAGCTCAGCT-GGAT-AGAGCGCCGCCCTCCGAAGGCGGAGGCCACAGGTTC
GAATCCTGTCGGGTGCA
>GGCC_RCS_W09132510 ACNW01000040 ALPHAPROTEOBACTERIA CITREICELLA_SP-_SE45 10382 10456 GLY GCC 0 0      WGS_DIVISION_IN_DDBJ/EMBL/GENBANK
-GCGGGCGTAGCTCAGG--GGT--AGAGCATTACCTTGCCAAGGTAAGGGTCGTGAGTTC
GAATCTCATCGCCCGCT
>GGCC_RCS_W09132511 ACNW01000040 ALPHAPROTEOBACTERIA CITREICELLA_SP-_SE45 10494 10568 GLY GCC 0 0      WGS_DIVISION_IN_DDBJ/EMBL/GENBANK
-GCGGGCGTAGCTCAGG--GGT--AGAGCATTACCTTGCCAAGGTAAGGGTCGTGAGTTC
GAATCTCATCGCCCGCT
>HGTG_RCS_W09132512 ACNW01000044 ALPHAPROTEOBACTERIA CITREICELLA_SP-_SE45 17297 17373 HIS GTG 0 0      WGS_DIVISION_IN_DDBJ/EMBL/GENBANK
-GCCGCCTTAGCTCAGTA-GGTT-AGAGCGCTTGATTGTGGATCAAGAGGTCTCCCGTTC
GAACCGGGAAGGCGGTA
>YGTA_RCS_W09132513 ACNW01000044 ALPHAPROTEOBACTERIA CITREICELLA_SP-_SE45 4827 4744 TYR GTA 0 0      WGS_DIVISION_IN_DDBJ/EMBL/GENBANK
-GGGCGACAGGCCGCAA--GGT--GTGGCAGGGGACTGTAACTCCCTC-ACGCTTGGTTC
GATTCCAAGGTCGCCCA
>TGGT_RCS_W09132514 ACNW01000045 ALPHAPROTEOBACTERIA CITREICELLA_SP-_SE45 6980 7054 THR GGT 0 0      WGS_DIVISION_IN_DDBJ/EMBL/GENBANK
-GCTGCTGTAGCTCAGT--GGT--AGAGCACTCCCTTGGTAAGGGAGAGGTCGACAGTTC
AATCCTGTCCAGCAGCA
>FGAA_RCS_W09132515 ACNW01000045 ALPHAPROTEOBACTERIA CITREICELLA_SP-_SE45 43358 43432 PHE GAA 0 0      WGS_DIVISION_IN_DDBJ/EMBL/GENBANK
-GCCCGGGTAGCTCAGG--GGT--AGAGCAGTGGATTGAAAATCCTCGTGTCGGTGGTTC
GATTCCGCCCCCGGGCA
>WCCA_RCS_W09132516 ACNW01000050 ALPHAPROTEOBACTERIA CITREICELLA_SP-_SE45 43576 43501 TRP CCA 0 0      WGS_DIVISION_IN_DDBJ/EMBL/GENBANK
-AGGGGTATAGCTCAGCT-GGT--AGAGCGACGGTCTCCAAAACCGTAGGTCGCGGGTTC
GAACCCTGCTGCCCCTG
>IGAT_RCS_W09132517 ACNW01000051 ALPHAPROTEOBACTERIA CITREICELLA_SP-_SE45 363 439 ILE GAT 0 0      WGS_DIVISION_IN_DDBJ/EMBL/GENBANK
-GGGTCGGTAGCTCAGGT-GGTT-AGAGCGCACGCCTGATAAGCGTGAGGTCGGAGGTTC
AAGTCCTCCTCGACCCA
>ATGC_RCS_W09132518 ACNW01000051 ALPHAPROTEOBACTERIA CITREICELLA_SP-_SE45 460 535 ALA TGC 0 0      WGS_DIVISION_IN_DDBJ/EMBL/GENBANK
-GGGGCCTTAGCTCAGCT-GGG--AGAGCGCCTGATTTGCATTCAGGAGGTCAGGAGTTC
GATCCTCCTAGGCTCCA
>XCAT_RCS_W09132519 ACNW01000051 ALPHAPROTEOBACTERIA CITREICELLA_SP-_SE45 4181 4257 MET CAT 0 0     TRNA-MET(INITIATOR)- WGS_DIVISION_IN_
-CGCGGGATGGAGCAGCCCGGT--AGCTCGTCAGGCTCATAACCTGAAGGTCGTAGGTTC
AAATCCTACTCCCGCAA
>KTTT_RCS_W09132520 ACNW01000051 ALPHAPROTEOBACTERIA CITREICELLA_SP-_SE45 9985 9910 LYS TTT 0 0      WGS_DIVISION_IN_DDBJ/EMBL/GENBANK
-GGGCCGTTAGCTCAGTT-GGT--AGAGCAACTGACTTTTAATCAGTGGGTCGCAGGTTC
GAATCCTGCACGGCTCA
>GTCC_RCS_W09132521 ACNW01000053 ALPHAPROTEOBACTERIA CITREICELLA_SP-_SE45 40695 40622 GLY TCC 0 0      WGS_DIVISION_IN_DDBJ/EMBL/GENBANK
-GCGGGCGTTGTGTAAT--GGT--AAGACCTCAGCCTTCCAAGCTGATGA-TACGGGTTC
GATTCCCGTCGCCCGCT
>RACG_RCS_W09132522 ACNW01000055 ALPHAPROTEOBACTERIA CITREICELLA_SP-_SE45 93981 94057 ARG ACG 0 0      WGS_DIVISION_IN_DDBJ/EMBL/GENBANK
-GGACCGATAGCTCAGCT-GGAT-AGAGTACTTGACTACGAATCAAGGGGTCGGGGGTTC
GAATCCTCCTCGGTCCG
>AGGC_RCS_W09132523 ACNW01000055 ALPHAPROTEOBACTERIA CITREICELLA_SP-_SE45 61509 61434 ALA GGC 0 0      WGS_DIVISION_IN_DDBJ/EMBL/GENBANK
-GGGGCCTTAGCTCAGCT-GGG--AGAGCGCTTGCATGGCATGCAAGAGGTCAGGGGTTC
GATCCCCCTAGGCTCCA
>RTCT_RCS_W09132524 ACNW01000055 ALPHAPROTEOBACTERIA CITREICELLA_SP-_SE45 14104 14028 ARG TCT 0 0      WGS_DIVISION_IN_DDBJ/EMBL/GENBANK
-GGCCCGTTAGCTCAACT-GGAT-AGAGCAGCCGACTTCTAATCGGCAGGTTGAGGGTTC
GAGTCCTTCACGGGTCG
>PCGG_RCS_W09132525 ACNW01000057 ALPHAPROTEOBACTERIA CITREICELLA_SP-_SE45 21448 21524 PRO CGG 0 0      WGS_DIVISION_IN_DDBJ/EMBL/GENBANK
-CGGAGTGTAGCTCAGCCTGGT--AGAGCACTGTCTTCGGGAGGCAGGGGCCGGAGGTTC
GAATCCTCTCACTCCGA
>TTGT_RCS_W09132526 ACNW01000057 ALPHAPROTEOBACTERIA CITREICELLA_SP-_SE45 82290 82365 THR TGT 0 0      WGS_DIVISION_IN_DDBJ/EMBL/GENBANK
-GCCCCTATAGCTCAGCT-GGT--AGAGCAACTGATTTGTAATCAGTAGGTCCGCGGTTC
GAGTCCGTGTGGGGGCA
>MCAT_RCS_W09132527 ACNW01000058 ALPHAPROTEOBACTERIA CITREICELLA_SP-_SE45 64394 64318 MET CAT 0 0     TRNA-MET(ELONGATOR)- WGS_DIVISION_I
-GGCGGAGTAGCTCAGTT-GGTT-AGAGCAGCGGAATCATAATCCGCGTGTCGGGGGTTC
AAGTCCCTCCTCCGCTA
>LGAG_RCS_W09132528 ACNW01000060 ALPHAPROTEOBACTERIA CITREICELLA_SP-_SE45 18497 18583 LEU GAG 0 0      WGS_DIVISION_IN_DDBJ/EMBL/GENBANK
-GCGGTCGTGGCGGAATT-GGTA-GACGCGCAGCGTTGAGGTCGCTGTGG-TGGAAGTTC
GAGTCTTCTCGACCGCA
>ETTC_RCS_W09132529 ACNW01000060 ALPHAPROTEOBACTERIA CITREICELLA_SP-_SE45 63397 63471 GLU TTC 0 0      WGS_DIVISION_IN_DDBJ/EMBL/GENBANK
-GGCCCGTTCGTCTATC--GGTT-AGGACGCCAGGTTTTCAACCTGGAAA-GAGGGGTTC
GATTCCCCTACGGGCTG
>ETTC_RCS_W09132530 ACNW01000060 ALPHAPROTEOBACTERIA CITREICELLA_SP-_SE45 63507 63581 GLU TTC 0 0      WGS_DIVISION_IN_DDBJ/EMBL/GENBANK
-GGCCCGTTCGTCTATC--GGTT-AGGACGCCAGGTTTTCAACCTGGAAA-GAGGGGTTC
GATTCCCCTACGGGCTG
>CGCA_RCS_W09132531 ACNW01000061 ALPHAPROTEOBACTERIA CITREICELLA_SP-_SE45 30497 30424 CYS GCA 0 0      WGS_DIVISION_IN_DDBJ/EMBL/GENBANK
-GGCGAGTTGGCGGAGT--GGT--GACGCAGCGGATTGCAAATCCGTGTA-CACCGGTTC
GATTCCGGTACTCGCCT
>LTAA_RCS_W09132532 ACNW01000063 ALPHAPROTEOBACTERIA CITREICELLA_SP-_SE45 6546 6463 LEU TAA 0 0      WGS_DIVISION_IN_DDBJ/EMBL/GENBANK
-GCCCGCGTGGTGGAAT--GGTA-GACACAGGGGACTTAAAATCCCTA-G-TGCCGGTTC
GAGTCCGGCCGCGGGTA
>QTTG_RCS_W09132533 ACNW01000069 ALPHAPROTEOBACTERIA CITREICELLA_SP-_SE45 6659 6733 GLN TTG 0 0      WGS_DIVISION_IN_DDBJ/EMBL/GENBANK
-TGGGGTGTAGCCAAGT--GGT--AAGGCAACGGTTTTTGGTACCGCGTACCGTAGGTTC
GAATCCTACCACCCCAG
>VCAC_RCS_W09132534 ACNW01000073 ALPHAPROTEOBACTERIA CITREICELLA_SP-_SE45 27231 27305 VAL CAC 0 0      WGS_DIVISION_IN_DDBJ/EMBL/GENBANK
-GGGTGATTAGCTCAGT--GGT--AGAGCGCTTCGTTCACATCGAAGATGTCGGGGGTTC
AAATCCCTCATCACCCA
>VTAC_RCS_W09132535 ACNW01000073 ALPHAPROTEOBACTERIA CITREICELLA_SP-_SE45 28182 28257 VAL TAC 0 0      WGS_DIVISION_IN_DDBJ/EMBL/GENBANK
-GGGTGATTAGCTCAGTT-GGT--AGAGCGCTTCGTTTACACCGAAGATGTCGGGGGTTC
GAGTCCCTCATCACCCA
>JCAT_RCS_W09132536 ACNW01000073 ALPHAPROTEOBACTERIA CITREICELLA_SP-_SE45 75095 75019 MET CAT 0 0     TRNA-MET(ILE)_WHOSE_CAU_ANTICODON_I
-GGGCCTGTAGCTCAATT-GGTT-AGAGCAGGGCGCTCATAACGCCTTGGTTGCGGGTTC
AAGTCCTGCCGGGCCTA
>DGTC_RCS_W09132537 ACNW01000074 ALPHAPROTEOBACTERIA CITREICELLA_SP-_SE45 32151 32227 ASP GTC 0 0      WGS_DIVISION_IN_DDBJ/EMBL/GENBANK
-GCGGTTGTAGCTCAGTT-GGTT-AGAGTACCGGCCTGTCACGCCGGGGGTCGCGGGTTC
GAGCCCCGTCAACCGCG
>DGTC_RCS_W09132538 ACNW01000074 ALPHAPROTEOBACTERIA CITREICELLA_SP-_SE45 32261 32337 ASP GTC 0 0      WGS_DIVISION_IN_DDBJ/EMBL/GENBANK
-GCGGTTGTAGCTCAGTT-GGTT-AGAGTACCGGCCTGTCACGCCGGGGGTCGCGGGTTC
GAGCCCCGTCAACCGCG
>PGGG_RCS_W09132539 ACNW01000074 ALPHAPROTEOBACTERIA CITREICELLA_SP-_SE45 128840 128764 PRO GGG 0 0      WGS_DIVISION_IN_DDBJ/EMBL/GENBAN
-CGGGCTATAGCGCAGCCTGGT--AGCGCGTCCGTCTGGGGGACGGAAGGTCGCAGGTTC
GAGTCCTGCTAGCCCGA
>NGTT_RCS_W09132540 ACNW01000075 ALPHAPROTEOBACTERIA CITREICELLA_SP-_SE45 13467 13393 ASN GTT 0 0      WGS_DIVISION_IN_DDBJ/EMBL/GENBANK
-TCCGGCGTAGCTCAGC--GGT--AGAGCAGTTGACTGTTAATCAATTGGTCGTAGGTTC
GATCCCTACCGCCGGAG
>PTGG_RCS_W09132541 ACNW01000076 ALPHAPROTEOBACTERIA CITREICELLA_SP-_SE45 56067 56143 PRO TGG 0 0      WGS_DIVISION_IN_DDBJ/EMBL/GENBANK
-CGGGGCGTAGCGCAGCCTGGT--AGCGCGTCTGTTTTGGGTACAGAAGGCCGTGAGTTC
GAATCTCGCCGCCCCGA
>GCCC_RCS_W09132542 ACNW01000076 ALPHAPROTEOBACTERIA CITREICELLA_SP-_SE45 9707 9634 GLY CCC 0 0      WGS_DIVISION_IN_DDBJ/EMBL/GENBANK
-GCGGGTGTAGCTCAAT--GGT--AGAGCAGGAGCTTCCCAAGCTTAAGA-CGAGGGTTC
GATTCCCTTCACCCGCT
>SCGA_RCS_W09132543 ACNW01000080 ALPHAPROTEOBACTERIA CITREICELLA_SP-_SE45 11777 11866 SER CGA 0 0      WGS_DIVISION_IN_DDBJ/EMBL/GENBANK
-GGAGAGGTGCCGGAGT--GGTCGAACGGGGCGGTCTCGAAAACCGTTGC-CCAGGGTTC
GAATCCCTGTCTCTCCG
>LCAA_RCS_W09132544 ACNW01000081 ALPHAPROTEOBACTERIA CITREICELLA_SP-_SE45 87503 87588 LEU CAA 0 0      WGS_DIVISION_IN_DDBJ/EMBL/GENBANK
-GCGGGCGTGGCGGAAC--GGTA-GACGCGTCGGATTCAAAATCCGAT-G-TGTGGGTTC
GAAACCCACCGCCCGTA
>SGCT_RCS_W09132545 ACNW01000081 ALPHAPROTEOBACTERIA CITREICELLA_SP-_SE45 16229 16140 SER GCT 0 0      WGS_DIVISION_IN_DDBJ/EMBL/GENBANK
-GGAGACGTGGCCGAGT--GGTCGAAGGCACACCCCTGCTAAGGGTGCAT-CGAGGGTTC
GAATCCCTTCGTCTCCG
>STGA_RCS_W09132546 ACNW01000090 ALPHAPROTEOBACTERIA CITREICELLA_SP-_SE45 36869 36780 SER TGA 0 0      WGS_DIVISION_IN_DDBJ/EMBL/GENBANK
-GGAGGTTTGGCAGAGT--GGTCGAATGCGGCGGTCTTGAAAACCGTT---CCAGGGTTC
GAATCCCTGAGCCTCCG
>VGAC_RCS_W09132547 ACNW01000091 ALPHAPROTEOBACTERIA CITREICELLA_SP-_SE45 41330 41404 VAL GAC 0 0      WGS_DIVISION_IN_DDBJ/EMBL/GENBANK
-GGGCGGTTAGCTCAGC--GGT--AGAGCACTACGTTGACATCGTAGGGGCCACTGGTTC
GATCCCAGTACCGCCCA
>LCAG_RCS_W09132548 ACNW01000096 ALPHAPROTEOBACTERIA CITREICELLA_SP-_SE45 85253 85167 LEU CAG 0 0      WGS_DIVISION_IN_DDBJ/EMBL/GENBANK
-GCCCAGGTGGCGGAATT-GGTA-GACGCGCTGGTTTCAGGTACCAGT-G-TGGAGGTTC
GAGTCCTCTCCTGGGCA
>LTAG_RCS_W09132549 ACNW01000097 ALPHAPROTEOBACTERIA CITREICELLA_SP-_SE45 14042 14126 LEU TAG 0 0      WGS_DIVISION_IN_DDBJ/EMBL/GENBANK
-GCGGGTGTGGCGAAATT-GGTA-GACGCACCAGATTTAGGTTCTGGC-G-TGGGGGTTC
AAGTCCCTCCACCCGCA
>IGAT_RCS_W09132550 ACNW01000097 ALPHAPROTEOBACTERIA CITREICELLA_SP-_SE45 96677 96601 ILE GAT 0 0      WGS_DIVISION_IN_DDBJ/EMBL/GENBANK
-GGGTCGGTAGCTCAGGT-GGTT-AGAGCGCACGCCTGATAAGCGTGAGGTCGGAGGTTC
AAGTCCTCCTCGACCCA
>ATGC_RCS_W09132551 ACNW01000097 ALPHAPROTEOBACTERIA CITREICELLA_SP-_SE45 96580 96505 ALA TGC 0 0      WGS_DIVISION_IN_DDBJ/EMBL/GENBANK
-GGGGCCTTAGCTCAGCT-GGG--AGAGCGCCTGATTTGCATTCAGGAGGTCAGGAGTTC
GATCCTCCTAGGCTCCA
>XCAT_RCS_W09132552 ACNW01000097 ALPHAPROTEOBACTERIA CITREICELLA_SP-_SE45 92859 92783 MET CAT 0 0     TRNA-MET(INITIATOR)- WGS_DIVISION_I
-CGCGGGATGGAGCAGCCCGGT--AGCTCGTCAGGCTCATAACCTGAAGGTCGTAGGTTC
AAATCCTACTCCCGCAA
>TCGT_RCS_W09132553 ACNW01000099 ALPHAPROTEOBACTERIA CITREICELLA_SP-_SE45 36427 36352 THR CGT 0 0      WGS_DIVISION_IN_DDBJ/EMBL/GENBANK
-GCCGGTGTAGCTCAGCT-GGT--AGAGCACGTCATTCGTAATGATGGGGTCGGGGGTTC
GAGTCCCTTCACCGGCA
>SGGA_RCS_W09132554 ACNW01000103 ALPHAPROTEOBACTERIA CITREICELLA_SP-_SE45 67987 68076 SER GGA 0 0      WGS_DIVISION_IN_DDBJ/EMBL/GENBANK
-GGAGAGGTGGCCGAGT--GGTCGAAGGCGCACGCCTGGAAAGTGTGTAT-CGAGGGTTC
GAATCCCTTCCTCTCCG
>IGAT_RCS_W09132555 ACNW01000104 ALPHAPROTEOBACTERIA CITREICELLA_SP-_SE45 74647 74723 ILE GAT 0 0      WGS_DIVISION_IN_DDBJ/EMBL/GENBANK
-GGGTCGGTAGCTCAGGT-GGTT-AGAGCGCACGCCTGATAAGCGTGAGGTCGGAGGTTC
AAGTCCTCCTCGACCCA
>ATGC_RCS_W09132556 ACNW01000104 ALPHAPROTEOBACTERIA CITREICELLA_SP-_SE45 74744 74819 ALA TGC 0 0      WGS_DIVISION_IN_DDBJ/EMBL/GENBANK
-GGGGCCTTAGCTCAGCT-GGG--AGAGCGCCTGATTTGCATTCAGGAGGTCAGGAGTTC
GATCCTCCTAGGCTCCA
>IGAT_RCS_W09132557 ACNW01000105 ALPHAPROTEOBACTERIA CITREICELLA_SP-_SE45 1734 1810 ILE GAT 0 0      WGS_DIVISION_IN_DDBJ/EMBL/GENBANK
-GGGTCGGTAGCTCAGGT-GGTT-AGAGCGCACGCCTGATAAGCGTGAGGTCGGAGGTTC
AAGTCCTCCTCGACCCA
>ATGC_RCS_W09132558 ACNW01000105 ALPHAPROTEOBACTERIA CITREICELLA_SP-_SE45 1831 1906 ALA TGC 0 0      WGS_DIVISION_IN_DDBJ/EMBL/GENBANK
-GGGGCCTTAGCTCAGCT-GGG--AGAGCGCCTGATTTGCATTCAGGAGGTCAGGAGTTC
GATCCTCCTAGGCTCCA
>XCAT_RCS_W09132559 ACNW01000105 ALPHAPROTEOBACTERIA CITREICELLA_SP-_SE45 5551 5627 MET CAT 0 0     TRNA-MET(INITIATOR)- WGS_DIVISION_IN_
-CGCGGGATGGAGCAGCCCGGT--AGCTCGTCAGGCTCATAACCTGAAGGTCGTAGGTTC
AAATCCTACTCCCGCAA
>IGAT_RCS_W09132560 ACNW01000109 ALPHAPROTEOBACTERIA CITREICELLA_SP-_SE45 18154 18230 ILE GAT 0 0      WGS_DIVISION_IN_DDBJ/EMBL/GENBANK
-GGGTCGGTAGCTCAGGT-GGTT-AGAGCGCACGCCTGATAAGCGTGAGGTCGGAGGTTC
AAGTCCTCCTCGACCCA
>ATGC_RCS_W09132561 ACNW01000109 ALPHAPROTEOBACTERIA CITREICELLA_SP-_SE45 18251 18326 ALA TGC 0 0      WGS_DIVISION_IN_DDBJ/EMBL/GENBANK
-GGGGCCTTAGCTCAGCT-GGG--AGAGCGCCTGATTTGCATTCAGGAGGTCAGGAGTTC
GATCCTCCTAGGCTCCA
>IGAT_RCS_W09132562 ACNW01000116 ALPHAPROTEOBACTERIA CITREICELLA_SP-_SE45 2427 2351 ILE GAT 0 0      WGS_DIVISION_IN_DDBJ/EMBL/GENBANK
-GGGTCGGTAGCTCAGGT-GGTT-AGAGCGCACGCCTGATAAGCGTGAGGTCGGAGGTTC
AAGTCCTCCTCGACCCA
>ATGC_RCS_W09132563 ACNW01000116 ALPHAPROTEOBACTERIA CITREICELLA_SP-_SE45 2330 2255 ALA TGC 0 0      WGS_DIVISION_IN_DDBJ/EMBL/GENBANK
-GGGGCCTTAGCTCAGCT-GGG--AGAGCGCCTGATTTGCATTCAGGAGGTCAGGAGTTC
GATCCTCCTAGGCTCCA
>XCAT_RCS_W09132564 ACNW01000118 ALPHAPROTEOBACTERIA CITREICELLA_SP-_SE45 20148 20072 MET CAT 0 0     TRNA-MET(INITIATOR)- WGS_DIVISION_I
-CGCGGGATGGAGCAGCCCGGT--AGCTCGTCAGGCTCATAACCTGAAGGTCGTAGGTTC
AAATCCTACTCCCGCAA
>VCAC_RCS_W09132565 ACNX01000016 ALPHAPROTEOBACTERIA SILICIBACTER_LACUSCAERULENSIS_ITI-1157 58188 58262 VAL CAC 0 0      WGS_DIVISION_IN_
-GGGTGATTAGCTCAGT--GGT--AGAGCGCTTCGTTCACATCGAAGATGTCAGGAGTTC
GAATCTCTTATCACCCA
>DGTC_RCS_W09132566 ACNX01000016 ALPHAPROTEOBACTERIA SILICIBACTER_LACUSCAERULENSIS_ITI-1157 57041 56965 ASP GTC 0 0      WGS_DIVISION_IN_
-GCGGTTGTAGCTCAGTT-GGTT-AGAGTACCGGCCTGTCACGCCGGGGGTCGCGGGTTC
GAGCCCCGTCAACCGCG
>DGTC_RCS_W09132567 ACNX01000016 ALPHAPROTEOBACTERIA SILICIBACTER_LACUSCAERULENSIS_ITI-1157 56914 56838 ASP GTC 0 0      WGS_DIVISION_IN_
-GCGGTTGTAGCTCAGTT-GGTT-AGAGTACCGGCCTGTCACGCCGGGGGTCGCGGGTTC
GAGCCCCGTCAACCGCG
>PCGG_RCS_W09132568 ACNX01000018 ALPHAPROTEOBACTERIA SILICIBACTER_LACUSCAERULENSIS_ITI-1157 62051 62127 PRO CGG 0 0      WGS_DIVISION_IN_
-CGGAGTGTAGCTCAGCCTGGT--AGAGCACTGTCTTCGGGAGGCAGGGGCCGGAGGTTC
GAATCCTCTCACTCCGA
>LTAG_RCS_W09132569 ACNX01000020 ALPHAPROTEOBACTERIA SILICIBACTER_LACUSCAERULENSIS_ITI-1157 30602 30686 LEU TAG 0 0      WGS_DIVISION_IN_
-GCGGGTGTGGCGAAATT-GGTA-GACGCACCAGATTTAGGTTCTGGC-G-TGGGGGTTC
AAGTCCCTCCACCCGCA
>GGCC_RCS_W09132570 ACNX01000021 ALPHAPROTEOBACTERIA SILICIBACTER_LACUSCAERULENSIS_ITI-1157 22998 23072 GLY GCC 0 0      WGS_DIVISION_IN_
-GCGGGCGTAGCTCAGG--GGT--AGAGCATTACCTTGCCAAGGTAAGGGTCGTGAGTTC
GAATCTCATCGCCCGCT
>GGCC_RCS_W09132571 ACNX01000021 ALPHAPROTEOBACTERIA SILICIBACTER_LACUSCAERULENSIS_ITI-1157 23107 23181 GLY GCC 0 0      WGS_DIVISION_IN_
-GCGGGCGTAGCTCAGG--GGT--AGAGCATTACCTTGCCAAGGTAAGGGTCGTGAGTTC
GAATCTCATCGCCCGCT
>YGTA_RCS_W09132572 ACNX01000021 ALPHAPROTEOBACTERIA SILICIBACTER_LACUSCAERULENSIS_ITI-1157 31368 31451 TYR GTA 0 0      WGS_DIVISION_IN_
-GGGCGACAGGCCGCAA--GGT--GTGGCAGGGGACTGTAACTCCCTC-ACGCCTGGTTC
GATTCCAGGGTCGCCCA
>MCAT_RCS_W09132573 ACNX01000024 ALPHAPROTEOBACTERIA SILICIBACTER_LACUSCAERULENSIS_ITI-1157 37422 37498 MET CAT 0 0     TRNA-MET(ELONGATO
-GGCGGAGTAGCTCAGTT-GGTT-AGAGCAGCGGAATCATAATCCGCGTGTCGGGGGTTC
AAGTCCCTCCTCCGCTA
>TGGT_RCS_W09132574 ACNX01000025 ALPHAPROTEOBACTERIA SILICIBACTER_LACUSCAERULENSIS_ITI-1157 37071 37145 THR GGT 0 0      WGS_DIVISION_IN_
-GCTGCTGTAGCTCAGA--GGT--AGAGCACTCCCTTGGTAAGGGAGAGGTCGAGAGTTC
AATTCTCTCCAGCAGCA
>FGAA_RCS_W09132575 ACNX01000025 ALPHAPROTEOBACTERIA SILICIBACTER_LACUSCAERULENSIS_ITI-1157 25794 25720 PHE GAA 0 0      WGS_DIVISION_IN_
-GCCCGGGTAGCTCAGG--GGT--AGAGCAGTGGATTGAAAATCCTCGTGTCGGTGGTTC
GATTCCGCCCCCGGGCA
>RTCT_RCS_W09132576 ACNX01000027 ALPHAPROTEOBACTERIA SILICIBACTER_LACUSCAERULENSIS_ITI-1157 16378 16302 ARG TCT 0 0      WGS_DIVISION_IN_
-GGTCCCGTAGCTCAACT-GGAT-AGAGCAGCTGACTTCTAATCAGCAGGTTCGGGGTTC
GAGTCCTCGCGGGATCG
>ATGC_RCS_W09132577 ACNX01000027 ALPHAPROTEOBACTERIA SILICIBACTER_LACUSCAERULENSIS_ITI-1157 7488 7413 ALA TGC 0 0      WGS_DIVISION_IN_DD
-GGGGCCTTAGCTCAGCT-GGG--AGAGCGCCTGATTTGCATTCAGGAGGTCAGGAGTTC
GATCCTCCTAGGCTCCA
>IGAT_RCS_W09132578 ACNX01000027 ALPHAPROTEOBACTERIA SILICIBACTER_LACUSCAERULENSIS_ITI-1157 7385 7309 ILE GAT 0 0      WGS_DIVISION_IN_DD
-GGGTCGGTAGCTCAGGT-GGTT-AGAGCGCACGCCTGATAAGCGTGAGGTCGGAGGTTC
AAGTCCTCCTCGACCCA
>XCAT_RCS_W09132579 ACNX01000027 ALPHAPROTEOBACTERIA SILICIBACTER_LACUSCAERULENSIS_ITI-1157 3534 3458 MET CAT 0 0     TRNA-MET(INITIATOR)
-CGCGGGGTGGAGCAGCCAGGT--AGCTCGTCAGGCTCATAACCTGAAGGTCGCAGGTTC
AAATCCTGCCCCCGCAA
>SGCT_RCS_W09132580 ACNX01000029 ALPHAPROTEOBACTERIA SILICIBACTER_LACUSCAERULENSIS_ITI-1157 37010 37099 SER GCT 0 0      WGS_DIVISION_IN_
-GGAGACGTGGCCGAGT--GGTCGAAGGCGCTCCCCTGCTAAGGGAGTAT-CGAGGGTTC
GAATCCCTTCGTCTCCG
>VGAC_RCS_W09132581 ACNX01000030 ALPHAPROTEOBACTERIA SILICIBACTER_LACUSCAERULENSIS_ITI-1157 50667 50741 VAL GAC 0 0      WGS_DIVISION_IN_
-GGGCGGTTAGCTCAGC--GGT--AGAGCACTTCGTTGACATCGAAGGGGTCACAAGTTC
GATCCTTGTACCGCCCA
>TCGT_RCS_W09132582 ACNX01000030 ALPHAPROTEOBACTERIA SILICIBACTER_LACUSCAERULENSIS_ITI-1157 65655 65730 THR CGT 0 0      WGS_DIVISION_IN_
-GCCGCAGTAGCTCAGCT-GGT--AGAGCAATGCATTCGTAATGCATGGGTCGGGGGTTC
GAGTCCCTTCTGCGGCA
>KTTT_RCS_W09132583 ACNX01000030 ALPHAPROTEOBACTERIA SILICIBACTER_LACUSCAERULENSIS_ITI-1157 90070 90145 LYS TTT 0 0      WGS_DIVISION_IN_
-GGGCCGTTAGCTCAGTT-GGT--AGAGCAACTGACTTTTAATCAGTGGGTCGCAGGTTC
GAATCCTGCACGGCTCA
>ATGC_RCS_W09132584 ACNX01000030 ALPHAPROTEOBACTERIA SILICIBACTER_LACUSCAERULENSIS_ITI-1157 38835 38760 ALA TGC 0 0      WGS_DIVISION_IN_
-GGGGCCTTAGCTCAGCT-GGG--AGAGCGCCTGATTTGCATTCAGGAGGTCAGGAGTTC
GATCCTCCTAGGCTCCA
>IGAT_RCS_W09132585 ACNX01000030 ALPHAPROTEOBACTERIA SILICIBACTER_LACUSCAERULENSIS_ITI-1157 38732 38656 ILE GAT 0 0      WGS_DIVISION_IN_
-GGGTCGGTAGCTCAGGT-GGTT-AGAGCGCACGCCTGATAAGCGTGAGGTCGGAGGTTC
AAGTCCTCCTCGACCCA
>XCAT_RCS_W09132586 ACNX01000030 ALPHAPROTEOBACTERIA SILICIBACTER_LACUSCAERULENSIS_ITI-1157 34881 34805 MET CAT 0 0     TRNA-MET(INITIATO
-CGCGGGGTGGAGCAGCCAGGT--AGCTCGTCAGGCTCATAACCTGAAGGTCGCAGGTTC
AAATCCTGCCCCCGCAA
>LCAG_RCS_W09132587 ACNX01000031 ALPHAPROTEOBACTERIA SILICIBACTER_LACUSCAERULENSIS_ITI-1157 50465 50551 LEU CAG 0 0      WGS_DIVISION_IN_
-GCCCAGGTGGCGGAATT-GGTA-GACGCGCTAGCTTCAGGTGCTAGT-G-TGGAGGTTC
GAGTCCTCTCCTGGGCA
>RCCT_RCS_W09132588 ACNX01000031 ALPHAPROTEOBACTERIA SILICIBACTER_LACUSCAERULENSIS_ITI-1157 185311 185387 ARG CCT 0 0      WGS_DIVISION_I
-GGCCCCGTGGCTCAACT-GGAT-AGAGCAGCCCCCTCCTAAGGGGCAGGTTGCAGGTTC
GAATCCTGCCGGGGTCG
>ATGC_RCS_W09132589 ACNX01000031 ALPHAPROTEOBACTERIA SILICIBACTER_LACUSCAERULENSIS_ITI-1157 9550 9475 ALA TGC 0 0      WGS_DIVISION_IN_DD
-GGGGCCTTAGCTCAGCT-GGG--AGAGCGCCTGATTTGCATTCAGGAGGTCAGGAGTTC
GATCCTCCTAGGCTCCA
>IGAT_RCS_W09132590 ACNX01000031 ALPHAPROTEOBACTERIA SILICIBACTER_LACUSCAERULENSIS_ITI-1157 9447 9371 ILE GAT 0 0      WGS_DIVISION_IN_DD
-GGGTCGGTAGCTCAGGT-GGTT-AGAGCGCACGCCTGATAAGCGTGAGGTCGGAGGTTC
AAGTCCTCCTCGACCCA
>XCAT_RCS_W09132591 ACNX01000031 ALPHAPROTEOBACTERIA SILICIBACTER_LACUSCAERULENSIS_ITI-1157 5596 5520 MET CAT 0 0     TRNA-MET(INITIATOR)
-CGCGGGGTGGAGCAGCCAGGT--AGCTCGTCAGGCTCATAACCTGAAGGTCGCAGGTTC
AAATCCTGCCCCCGCAA
>RACG_RCS_W09132592 ACNX01000034 ALPHAPROTEOBACTERIA SILICIBACTER_LACUSCAERULENSIS_ITI-1157 63441 63517 ARG ACG 0 0      WGS_DIVISION_IN_
-GGACCGATAGCTCAGCT-GGAT-AGAGTACTTGACTACGAATCAAGGGGTCGGGGGTTC
GAATCCTCCTCGGTCCG
>VTAC_RCS_W09132593 ACNX01000034 ALPHAPROTEOBACTERIA SILICIBACTER_LACUSCAERULENSIS_ITI-1157 13425 13350 VAL TAC 0 0      WGS_DIVISION_IN_
-GGGTGATTAGCTCAGTT-GGT--AGAGCGCTTCGTTTACACCGAAGATGTCGGGAGTTC
GAGTCTCTCATCACCCA
>WCCA_RCS_W09132594 ACNX01000035 ALPHAPROTEOBACTERIA SILICIBACTER_LACUSCAERULENSIS_ITI-1157 242314 242389 TRP CCA 0 0      WGS_DIVISION_I
-AGGGGTATAGCTCAGTT-GGT--AGAGCGACGGTCTCCAAAACCGTAGGTCGCGGGTTC
GAACCCTGCTGCCCCTG
>GTCC_RCS_W09132595 ACNX01000035 ALPHAPROTEOBACTERIA SILICIBACTER_LACUSCAERULENSIS_ITI-1157 383752 383825 GLY TCC 0 0      WGS_DIVISION_I
-GCGGGTATAGCTTAAT--GGT--AAAGCCCCTGCCTTCCAAGCAGGTTA-TGTCGGTTC
GATTCCGTCTACCCGCT
>AGGC_RCS_W09132596 ACNX01000035 ALPHAPROTEOBACTERIA SILICIBACTER_LACUSCAERULENSIS_ITI-1157 118042 117967 ALA GGC 0 0      WGS_DIVISION_I
-GGGGCCTTAGCTCAGTT-GGG--AGAGCGCTTGCATGGCATGCAAGAGGTCAGGGGTTC
GACTCCCCTAGGCTCCA
>QTTG_RCS_W09132597 ACNX01000035 ALPHAPROTEOBACTERIA SILICIBACTER_LACUSCAERULENSIS_ITI-1157 60467 60393 GLN TTG 0 0      WGS_DIVISION_IN_
-TGGGGTGTAGCCAAGT--GGT--AAGGCAGCGGTTTTTGGTACCGTGTATCGTAGGTTC
GAATCCTACCACCCCAG
>TTGT_RCS_W09132598 ACNX01000036 ALPHAPROTEOBACTERIA SILICIBACTER_LACUSCAERULENSIS_ITI-1157 17476 17551 THR TGT 0 0      WGS_DIVISION_IN_
-GCCCCTATAGCTCAGCT-GGT--AGAGCAACTGATTTGTAATCAGTAGGTCCGCGGTTC
GAGTCCGTGTGGGGGCA
>LTAA_RCS_W09132599 ACNX01000036 ALPHAPROTEOBACTERIA SILICIBACTER_LACUSCAERULENSIS_ITI-1157 37079 37163 LEU TAA 0 0      WGS_DIVISION_IN_
-GCGGGCGTGGTGGAAC--GGTA-GACACAAGCGACTTAAAATCGCTA-G-TGCGGGTTC
GAATCCCGCCGCCCGCA
>CGCA_RCS_W09132600 ACNX01000037 ALPHAPROTEOBACTERIA SILICIBACTER_LACUSCAERULENSIS_ITI-1157 81152 81079 CYS GCA 0 0      WGS_DIVISION_IN_
-GGCGAGTTGGCGGAGT--GGT--GACGCAGCGGATTGCAAATCCGTGTA-CACCGGTTC
GATTCCGGTACTCGCCT
>LGAG_RCS_W09132601 ACNX01000039 ALPHAPROTEOBACTERIA SILICIBACTER_LACUSCAERULENSIS_ITI-1157 37612 37698 LEU GAG 0 0      WGS_DIVISION_IN_
-GCGGTCGTGGCGGAATT-GGTA-GACGCGCAGCGTTGAGGTCGCTGTGG-TGGAAGTTC
GAGTCTTCTCGACCGCA
>PGGG_RCS_W09132602 ACNX01000040 ALPHAPROTEOBACTERIA SILICIBACTER_LACUSCAERULENSIS_ITI-1157 42442 42366 PRO GGG 0 0      WGS_DIVISION_IN_
-CGGGCTATGGCGCAGCCTGGT--AGCGCGTCCGTCTGGGGGACGGAAGGTCGCAGGTTC
GAGTCCTGCTAGCCCGA
>PTGG_RCS_W09132603 ACNX01000042 ALPHAPROTEOBACTERIA SILICIBACTER_LACUSCAERULENSIS_ITI-1157 64424 64500 PRO TGG 0 0      WGS_DIVISION_IN_
-CGGGGCGTGGCGCAGTCTGGT--AGCGCACCTGTTTTGGGTACAGGGGGTCGTGAGTTC
GAATCTCGCCGCCCCGA
>LCAA_RCS_W09132604 ACNX01000042 ALPHAPROTEOBACTERIA SILICIBACTER_LACUSCAERULENSIS_ITI-1157 83362 83447 LEU CAA 0 0      WGS_DIVISION_IN_
-GCCCAAGTGGCGGAAT--GGTA-GACGCAGGGGATTCAAAATCCCCC-G-TGTGAGTTC
GAGTCTCACCTTGGGCA
>RCCG_RCS_W09132605 ACNX01000042 ALPHAPROTEOBACTERIA SILICIBACTER_LACUSCAERULENSIS_ITI-1157 152949 152873 ARG CCG 0 0      WGS_DIVISION_I
-GCACCTGTAGCTCAGCT-GGAT-AGAGCGCTGCCCTCCGAAGGCAGAGGCCAGAGGTTC
GAATCCTCTCAGGTGCG
>SCGA_RCS_W09132606 ACNX01000042 ALPHAPROTEOBACTERIA SILICIBACTER_LACUSCAERULENSIS_ITI-1157 106232 106143 SER CGA 0 0      WGS_DIVISION_I
-GGAGAGGTGCCGGAGT--GGTCGAACGGGGCGGTCTCGAAAACCGTT---CCAGGGTTC
GAATCCCTGTCTCTCCG
>JCAT_RCS_W09132607 ACNX01000042 ALPHAPROTEOBACTERIA SILICIBACTER_LACUSCAERULENSIS_ITI-1157 36978 36902 MET CAT 0 0     TRNA-MET(ILE)_WHO
-GGGCCTGTAGCTCAATT-GGTT-AGAGCAGAGCGCTCATAACGCTTTGGTTGGGGGTTC
GAGTCCCTCCGGGCCTA
>NGTT_RCS_W09132608 ACNX01000042 ALPHAPROTEOBACTERIA SILICIBACTER_LACUSCAERULENSIS_ITI-1157 24205 24131 ASN GTT 0 0      WGS_DIVISION_IN_
-TCCGGCGTAGCTCAGC--GGT--AGAGCAGTTGACTGTTAATCAATTGGTCGTAGGTTC
GATCCCTACCGCCGGAG
>NGTT_RCS_W09132609 ACNX01000042 ALPHAPROTEOBACTERIA SILICIBACTER_LACUSCAERULENSIS_ITI-1157 23988 23914 ASN GTT 0 0      WGS_DIVISION_IN_
-TCCGGCGTAGCTCAGC--GGT--AGAGCAGTTGACTGTTAATCAATTGGTCGTAGGTTC
GATCCCTACCGCCGGAG
>GCCC_RCS_W09132610 ACNX01000043 ALPHAPROTEOBACTERIA SILICIBACTER_LACUSCAERULENSIS_ITI-1157 23031 22958 GLY CCC 0 0      WGS_DIVISION_IN_
-GCGGGTATGATGTAAT--GGT--AGCCTGTCAGCTTCCCAAGCTGAACG-CGCGGGTTC
GATTCCCGCTACCCGCT
>HGTG_RCS_W09132611 ACNX01000045 ALPHAPROTEOBACTERIA SILICIBACTER_LACUSCAERULENSIS_ITI-1157 172437 172361 HIS GTG 0 0      WGS_DIVISION_I
-GCCGCCTTAGCTCAGTT-GGTT-AGAGCGCTGGATTGTGGATCCAGAGGTCCCCTGTTC
AAGCCAGGGAGGCGGTA
>SGGA_RCS_W09132612 ACNX01000045 ALPHAPROTEOBACTERIA SILICIBACTER_LACUSCAERULENSIS_ITI-1157 32182 32093 SER GGA 0 0      WGS_DIVISION_IN_
-GGAGAGGTGGCCGAGT--GGTCGAAGGCGCACGCCTGGAAAGTGTGTAT-CCAGGGTTC
GAATCCCTGTCTCTCCG
>ETTC_RCS_W09132613 ACNX01000046 ALPHAPROTEOBACTERIA SILICIBACTER_LACUSCAERULENSIS_ITI-1157 13765 13839 GLU TTC 0 0      WGS_DIVISION_IN_
-GGCCCGTTCGTCTATC--GGTT-AGGACGCCAGGTTTTCAACCTGGAAA-GAGGGGTTC
GATTCCCCTACGGGCTG
>ETTC_RCS_W09132614 ACNX01000046 ALPHAPROTEOBACTERIA SILICIBACTER_LACUSCAERULENSIS_ITI-1157 13862 13936 GLU TTC 0 0      WGS_DIVISION_IN_
-GGCCCGTTCGTCTATC--GGTT-AGGACGCCAGGTTTTCAACCTGGAAA-GAGGGGTTC
GATTCCCCTACGGGCTG
>STGA_RCS_W09132615 ACNX01000047 ALPHAPROTEOBACTERIA SILICIBACTER_LACUSCAERULENSIS_ITI-1157 1561 1472 SER TGA 0 0      WGS_DIVISION_IN_DD
-GGGGAGGTGGCAGAGT--GGTCGAATGCGGCGGTCTTGAAAACCGTT---CCAGGGTTC
GAATCCCTGTCTCCCCG
>RACG_RCS_W09132662 ACNZ01000012 ALPHAPROTEOBACTERIA SILICIBACTER_SP-_TRICHCH4B 8609 8685 ARG ACG 0 0      WGS_DIVISION_IN_DDBJ/EMBL/GENB
-GGACCGATAGCTCAGCT-GGAT-AGAGTACTTGACTACGAATCAAGGGGTCGGGGGTTC
GAATCCTCCTCGGTCCG
>YGTA_RCS_W09132663 ACNZ01000014 ALPHAPROTEOBACTERIA SILICIBACTER_SP-_TRICHCH4B 26825 26908 TYR GTA 0 0      WGS_DIVISION_IN_DDBJ/EMBL/GE
-GGGCGACAGGCCGCAA--GGT--GTGGCAGGGGACTGTAACTCCCTC-ACGCCTGGTTC
GATTCCAGGGTCGCCCA
>PGGG_RCS_W09132664 ACNZ01000030 ALPHAPROTEOBACTERIA SILICIBACTER_SP-_TRICHCH4B 14390 14314 PRO GGG 0 0      WGS_DIVISION_IN_DDBJ/EMBL/GE
-CGGGCTATGGCGCAGCCTGGT--AGCGCGTCCGTCTGGGGGACGGAAGGTCGCAGGTTC
GAGTCCTGCTAGCCCGA
>LTAG_RCS_W09132665 ACNZ01000038 ALPHAPROTEOBACTERIA SILICIBACTER_SP-_TRICHCH4B 59578 59662 LEU TAG 0 0      WGS_DIVISION_IN_DDBJ/EMBL/GE
-GCGGGTGTGGCGGAATT-GGTA-GACGCACCAGATTTAGGTTCTGGC-G-TGGGGGTTC
AAGTCCCTTCACCCGCA
>GCCC_RCS_W09132666 ACNZ01000038 ALPHAPROTEOBACTERIA SILICIBACTER_SP-_TRICHCH4B 59385 59312 GLY CCC 0 0      WGS_DIVISION_IN_DDBJ/EMBL/GE
-GCGGGTGTAGCTCAAT--GGT--AGAGCAGCAGCTTCCCAAGCTGACGA-CGAGGGTTC
GATTCCCTTCACCCGCT
>STGA_RCS_W09132667 ACNZ01000058 ALPHAPROTEOBACTERIA SILICIBACTER_SP-_TRICHCH4B 15756 15667 SER TGA 0 0      WGS_DIVISION_IN_DDBJ/EMBL/GE
-GGGGAGGTGGCAGAGT--GGTCGAATGCGGCGGTCTTGAAAACCGTT---CCAGGGTTC
GAATCCCTGTCTCCCCG
>LGAG_RCS_W09132668 ACNZ01000058 ALPHAPROTEOBACTERIA SILICIBACTER_SP-_TRICHCH4B 533 447 LEU GAG 0 0      WGS_DIVISION_IN_DDBJ/EMBL/GENBAN
-GCGGTCGTGGCGGAATT-GGTA-GACGCGCAGCGTTGAGGTCGCTGTGG-TGGAAGTTC
GAGTCTTCTCGACCGCA
>ATGC_RCS_W09132669 ACNZ01000059 ALPHAPROTEOBACTERIA SILICIBACTER_SP-_TRICHCH4B 4162 4087 ALA TGC 0 0      WGS_DIVISION_IN_DDBJ/EMBL/GENB
-GGGGCTTTAGCTCAGCT-GGG--AGAGCGCGTGATTTGCATTCAGGAGGTCAGGAGTTC
GATCCTCCTAGGCTCCA
>IGAT_RCS_W09132670 ACNZ01000059 ALPHAPROTEOBACTERIA SILICIBACTER_SP-_TRICHCH4B 3986 3910 ILE GAT 0 0      WGS_DIVISION_IN_DDBJ/EMBL/GENB
-GGGTCGGTAGCTCAGGT-GGTT-AGAGCGCACGCCTGATAAGCGTGAGGTCGGAGGTTC
AAGTCCTCCTCGACCCA
>XCAT_RCS_W09132671 ACNZ01000059 ALPHAPROTEOBACTERIA SILICIBACTER_SP-_TRICHCH4B 102 26 MET CAT 0 0     TRNA-MET(INITIATOR)- WGS_DIVISION_
-CGCGGGATGGAGCAGCCAGGT--AGCTCGTCAGGCTCATAACCTGAAGGTCGTAGGTTC
AAATCCTACTCCCGCAA
>FGAA_RCS_W09132672 ACNZ01000063 ALPHAPROTEOBACTERIA SILICIBACTER_SP-_TRICHCH4B 13000 13074 PHE GAA 0 0      WGS_DIVISION_IN_DDBJ/EMBL/GE
-GCCCGGGTAGCTCAGG--GGT--AGAGCAGTGGATTGAAAATCCTCGTGTCGGTGGTTC
GATTCCGCCCCCGGGCA
>AGGC_RCS_W09132673 ACNZ01000063 ALPHAPROTEOBACTERIA SILICIBACTER_SP-_TRICHCH4B 17377 17302 ALA GGC 0 0      WGS_DIVISION_IN_DDBJ/EMBL/GE
-GGGGCCTTAGCTCAGCT-GGG--AGAGCGCCTGCATGGCATGCAGGAGGTCAGCGGTTC
GATCCCGCTAGGCTCCA
>TGGT_RCS_W09132674 ACNZ01000063 ALPHAPROTEOBACTERIA SILICIBACTER_SP-_TRICHCH4B 3608 3534 THR GGT 0 0      WGS_DIVISION_IN_DDBJ/EMBL/GENB
-GCTGCTGTAGCTCAGA--GGT--AGAGCACTCCCTTGGTAAGGGAGAGGTCGAGAGTTC
AATTCTCTCCAGCAGCA
>RCCT_RCS_W09132675 ACNZ01000066 ALPHAPROTEOBACTERIA SILICIBACTER_SP-_TRICHCH4B 30400 30476 ARG CCT 0 0      WGS_DIVISION_IN_DDBJ/EMBL/GE
-GGCCCCGTGGCTCAACT-GGAT-AGAGCAGCCCCCTCCTAAGGGGCAGGTTGCAGGTTC
GAATCCTGCCGGGGTCG
>IGAT_RCS_W09132676 ACNZ01000072 ALPHAPROTEOBACTERIA SILICIBACTER_SP-_TRICHCH4B 11859 11935 ILE GAT 0 0      WGS_DIVISION_IN_DDBJ/EMBL/GE
-GGGTCGGTAGCTCAGGT-GGTT-AGAGCGCACGCCTGATAAGCGTGAGGTCGGAGGTTC
AAGTCCTCCTCGACCCA
>XCAT_RCS_W09132677 ACNZ01000072 ALPHAPROTEOBACTERIA SILICIBACTER_SP-_TRICHCH4B 15743 15819 MET CAT 0 0     TRNA-MET(INITIATOR)- WGS_DIVI
-CGCGGGATGGAGCAGCCAGGT--AGCTCGTCAGGCTCATAACCTGAAGGTCGTAGGTTC
AAATCCTACTCCCGCAA
>IGAT_RCS_W09132678 ACNZ01000073 ALPHAPROTEOBACTERIA SILICIBACTER_SP-_TRICHCH4B 227 303 ILE GAT 0 0      WGS_DIVISION_IN_DDBJ/EMBL/GENBAN
-GGGTCGGTAGCTCAGGT-GGTT-AGAGCGCACGCCTGATAAGCGTGAGGTCGGAGGTTC
AAGTCCTCCTCGACCCA
>XCAT_RCS_W09132679 ACNZ01000073 ALPHAPROTEOBACTERIA SILICIBACTER_SP-_TRICHCH4B 4111 4187 MET CAT 0 0     TRNA-MET(INITIATOR)- WGS_DIVISI
-CGCGGGATGGAGCAGCCAGGT--AGCTCGTCAGGCTCATAACCTGAAGGTCGTAGGTTC
AAATCCTACTCCCGCAA
>WCCA_RCS_W09132680 ACNZ01000074 ALPHAPROTEOBACTERIA SILICIBACTER_SP-_TRICHCH4B 9458 9533 TRP CCA 0 0      WGS_DIVISION_IN_DDBJ/EMBL/GENB
-AGGGGTATAGCTCAGTT-GGT--AGAGCGACGGTCTCCAAAACCGTAGGTCGCGGGTTC
GAACCCTGCTGCCCCTG
>RACG_RCS_W09132681 ACNZ01000074 ALPHAPROTEOBACTERIA SILICIBACTER_SP-_TRICHCH4B 94776 94852 ARG ACG 0 0      WGS_DIVISION_IN_DDBJ/EMBL/GE
-GGACCGATAGCTCAGCT-GGAT-AGAGTACTTGACTACGAATCAAGGGGTCGGGGGTTC
GAATCCTCCTCGGTCCG
>MCAT_RCS_W09132682 ACNZ01000077 ALPHAPROTEOBACTERIA SILICIBACTER_SP-_TRICHCH4B 14688 14612 MET CAT 0 0     TRNA-MET(ELONGATOR)- WGS_DIVI
-GGCGGAGTAGCTCAGTT-GGTT-AGAGCAGCGGAATCATAATCCGCGTGTCGGGGGTTC
AAGTCCCTCCTCCGCTA
>HGTG_RCS_W09132683 ACNZ01000080 ALPHAPROTEOBACTERIA SILICIBACTER_SP-_TRICHCH4B 68339 68415 HIS GTG 0 0      WGS_DIVISION_IN_DDBJ/EMBL/GE
-GCCGCCTTAGCTCAGTT-GGTT-AGAGCGCTTGATTGTGGATCAAGAGGTCCCTGGTTC
GAGACCAGGAGGTGGTA
>ETTC_RCS_W09132684 ACNZ01000080 ALPHAPROTEOBACTERIA SILICIBACTER_SP-_TRICHCH4B 13991 13917 GLU TTC 0 0      WGS_DIVISION_IN_DDBJ/EMBL/GE
-GCTCCGTTCGTCTATC--GGTT-AGGACGCCAGGTTTTCAACCTGGAAA-GAGGGGTTC
GATTCCCCTACGGAGTA
>ETTC_RCS_W09132685 ACNZ01000080 ALPHAPROTEOBACTERIA SILICIBACTER_SP-_TRICHCH4B 13713 13639 GLU TTC 0 0      WGS_DIVISION_IN_DDBJ/EMBL/GE
-GCTCCGTTCGTCTATC--GGTT-AGGACGCCAGGTTTTCAACCTGGAAA-GAGGGGTTC
GATTCCCCTACGGAGTA
>GGCC_RCS_W09132686 ACNZ01000081 ALPHAPROTEOBACTERIA SILICIBACTER_SP-_TRICHCH4B 8769 8695 GLY GCC 0 0      WGS_DIVISION_IN_DDBJ/EMBL/GENB
-GCGGGCGTAGCTCAGG--GGT--AGAGCATAACCTTGCCAAGGTTAGGGTCGGGCGTTC
GAATCGCCTCGCCCGCT
>GGCC_RCS_W09132687 ACNZ01000081 ALPHAPROTEOBACTERIA SILICIBACTER_SP-_TRICHCH4B 8525 8451 GLY GCC 0 0      WGS_DIVISION_IN_DDBJ/EMBL/GENB
-GCGGGCGTAGCTCAGG--GGT--AGAGCATAACCTTGCCAAGGTTAGGGTCGGGCGTTC
GAATCGCCTCGCCCGCT
>GGCC_RCS_W09132688 ACNZ01000081 ALPHAPROTEOBACTERIA SILICIBACTER_SP-_TRICHCH4B 8282 8208 GLY GCC 0 0      WGS_DIVISION_IN_DDBJ/EMBL/GENB
-GCGGGCGTAGCTCAGG--GGT--AGAGCATAACCTTGCCAAGGTTAGGGTCGGGCGTTC
GAATCGCCTCGCCCGCT
>GTCC_RCS_W09132689 ACNZ01000086 ALPHAPROTEOBACTERIA SILICIBACTER_SP-_TRICHCH4B 25497 25570 GLY TCC 0 0      WGS_DIVISION_IN_DDBJ/EMBL/GE
-GCGGGTATGGTGAAAT--GGT--ATCATAAGAGCCTTCCAAGCTTAAGG-TGCGGGTTC
GATTCCCGCTACCCGCT
>CGCA_RCS_W09132690 ACNZ01000087 ALPHAPROTEOBACTERIA SILICIBACTER_SP-_TRICHCH4B 12855 12928 CYS GCA 0 0      WGS_DIVISION_IN_DDBJ/EMBL/GE
-GGCGAGTTGGCGGAGT--GGT--GACGCAGCGGATTGCAAATCCGTGTA-CACCGGTTC
GATTCCGGTACTCGCCT
>MCAT_RCS_W09132691 ACNZ01000090 ALPHAPROTEOBACTERIA SILICIBACTER_SP-_TRICHCH4B 22743 22668 MET CAT 0 0     TRNA-MET(ELONGATOR)- WGS_DIVI
-GGGAGATTAGCTCAGC--GGTT-AGAGCAGAGCGCTCATAACGCTTTGGTCCAGAGTTC
GAATCTCTGATCTCCCA
>NGTT_RCS_W09132692 ACNZ01000090 ALPHAPROTEOBACTERIA SILICIBACTER_SP-_TRICHCH4B 20244 20170 ASN GTT 0 0      WGS_DIVISION_IN_DDBJ/EMBL/GE
-TCCGGCGTAGCTCAGC--GGT--AGAGCAGTTGACTGTTAATCAATTGGTCGTAGGTTC
GATCCCTACCGCCGGAG
>SGGA_RCS_W09132693 ACNZ01000091 ALPHAPROTEOBACTERIA SILICIBACTER_SP-_TRICHCH4B 27323 27412 SER GGA 0 0      WGS_DIVISION_IN_DDBJ/EMBL/GE
-GGAGAGGTGGCCGAGT--GGTCGAAGGCGCACGCCTGGAAAGTGTGTAT-CCAGGGTTC
GAATCCCTGTCTCTCCG
>QTTG_RCS_W09132694 ACNZ01000095 ALPHAPROTEOBACTERIA SILICIBACTER_SP-_TRICHCH4B 16175 16101 GLN TTG 0 0      WGS_DIVISION_IN_DDBJ/EMBL/GE
-TGGGATGTAGCCAAGT--GGT--AAGGCAACTGTTTTTGGTACAGTGTACCGTAGGTTC
GAATCCTACCATCCCAG
>SGCT_RCS_W09132695 ACNZ01000097 ALPHAPROTEOBACTERIA SILICIBACTER_SP-_TRICHCH4B 46947 47036 SER GCT 0 0      WGS_DIVISION_IN_DDBJ/EMBL/GE
-GGAGACGTGGCCGAGT--GGTCGAAGGCGCTCCCCTGCTAAGGGAGTAT-CGAGGGTTC
GAATCCCTTCGTCTCCG
>RTCT_RCS_W09132696 ACNZ01000103 ALPHAPROTEOBACTERIA SILICIBACTER_SP-_TRICHCH4B 8079 8002 ARG TCT 0 0      WGS_DIVISION_IN_DDBJ/EMBL/GENB
-GGGCCGTTAGCTCAGCT-GGATTAGAGCAGGGAACTTCTAATTCTCAGGTCGGGGGTTC
GAGTCCTCCACGGCTCG
>LCAG_RCS_W09132697 ACNZ01000104 ALPHAPROTEOBACTERIA SILICIBACTER_SP-_TRICHCH4B 55771 55857 LEU CAG 0 0      WGS_DIVISION_IN_DDBJ/EMBL/GE
-GCCCAGATGGCGGAATT-GGTA-GACGCGCTAGCTTCAGGTGCTAGT-G-TGGAGGTTC
GAGTCCTCTTCTGGGCA
>LCAG_RCS_W09132698 ACNZ01000104 ALPHAPROTEOBACTERIA SILICIBACTER_SP-_TRICHCH4B 56018 56104 LEU CAG 0 0      WGS_DIVISION_IN_DDBJ/EMBL/GE
-GCCCAGATGGCGGAATT-GGTA-GACGCGCTAGCTTCAGGTGCTAGT-G-TGGAGGTTC
GAGTCCTCTTCTGGGCA
>KTTT_RCS_W09132699 ACNZ01000104 ALPHAPROTEOBACTERIA SILICIBACTER_SP-_TRICHCH4B 70913 70988 LYS TTT 0 0      WGS_DIVISION_IN_DDBJ/EMBL/GE
-GGGCCGTTAGCTCAGTT-GGT--AGAGCAACTGACTTTTAATCAGTGGGTCGCAGGTTC
GAATCCTGCACGGCTCA
>TCGT_RCS_W09132700 ACNZ01000105 ALPHAPROTEOBACTERIA SILICIBACTER_SP-_TRICHCH4B 9893 9968 THR CGT 0 0      WGS_DIVISION_IN_DDBJ/EMBL/GENB
-GCCTCAATAGCTCAGCT-GGT--AGAGCAGGTCCTTCGTAAGGACAAGGTCGGGGGTTC
GAGTCCCTCTTGAGGCA
>ATGC_RCS_W09132701 ACNZ01000108 ALPHAPROTEOBACTERIA SILICIBACTER_SP-_TRICHCH4B 60531 60606 ALA TGC 0 0      WGS_DIVISION_IN_DDBJ/EMBL/GE
-GGGGCCTTAGCTCAGCT-GGG--AGAGCGCCTGATTTGCATTCAGGAGGTCAGGAGTTC
GATCCTCCTAGGCTCCA
>IGAT_RCS_W09132702 ACNZ01000108 ALPHAPROTEOBACTERIA SILICIBACTER_SP-_TRICHCH4B 60707 60783 ILE GAT 0 0      WGS_DIVISION_IN_DDBJ/EMBL/GE
-GGGTCGGTAGCTCAGGT-GGTT-AGAGCGCACGCCTGATAAGCGTGAGGTCGGAGGTTC
AAGTCCTCCTCGACCCA
>XCAT_RCS_W09132703 ACNZ01000108 ALPHAPROTEOBACTERIA SILICIBACTER_SP-_TRICHCH4B 64591 64667 MET CAT 0 0     TRNA-MET(INITIATOR)- WGS_DIVI
-CGCGGGATGGAGCAGCCAGGT--AGCTCGTCAGGCTCATAACCTGAAGGTCGTAGGTTC
AAATCCTACTCCCGCAA
>VGAC_RCS_W09132704 ACNZ01000108 ALPHAPROTEOBACTERIA SILICIBACTER_SP-_TRICHCH4B 48150 48076 VAL GAC 0 0      WGS_DIVISION_IN_DDBJ/EMBL/GE
-GGGCGGTTAGCTCAGC--GGT--AGAGCACTTCGTTGACATCGAAGGGGTCACAAGTTC
GATCCTTGTACCGCCCA
>ATGC_RCS_W09132705 ACNZ01000109 ALPHAPROTEOBACTERIA SILICIBACTER_SP-_TRICHCH4B 1855 1930 ALA TGC 0 0      WGS_DIVISION_IN_DDBJ/EMBL/GENB
-GGGGCCTTAGCTCAGCT-GGG--AGAGCGCCTGATTTGCATTCAGGAGGTCAGGAGTTC
GATCCTCCTAGGCTCCA
>IGAT_RCS_W09132706 ACNZ01000109 ALPHAPROTEOBACTERIA SILICIBACTER_SP-_TRICHCH4B 2031 2107 ILE GAT 0 0      WGS_DIVISION_IN_DDBJ/EMBL/GENB
-GGGTCGGTAGCTCAGGT-GGTT-AGAGCGCACGCCTGATAAGCGTGAGGTCGGAGGTTC
AAGTCCTCCTCGACCCA
>XCAT_RCS_W09132707 ACNZ01000109 ALPHAPROTEOBACTERIA SILICIBACTER_SP-_TRICHCH4B 5914 5990 MET CAT 0 0     TRNA-MET(INITIATOR)- WGS_DIVISI
-CGCGGGATGGAGCAGCCAGGT--AGCTCGTCAGGCTCATAACCTGAAGGTCGTAGGTTC
AAATCCTACTCCCGCAA
>PCGG_RCS_W09132708 ACNZ01000111 ALPHAPROTEOBACTERIA SILICIBACTER_SP-_TRICHCH4B 27408 27484 PRO CGG 0 0      WGS_DIVISION_IN_DDBJ/EMBL/GE
-CGGAGCGTAGCTCAGCCTGGT--AGAGCACTGTCTTCGGGAGGCAGGGGCCGGAGGTTC
GAATCCTCTCGCTCCGA
>LTAA_RCS_W09132709 ACNZ01000111 ALPHAPROTEOBACTERIA SILICIBACTER_SP-_TRICHCH4B 31311 31226 LEU TAA 0 0      WGS_DIVISION_IN_DDBJ/EMBL/GE
-GCCGCTGTGGTGGAAT--GGTA-GACACAAGAGACTTAAAATCTCTA-G-TACCGGTTC
GAGTCCGGTCAGCGGTA
>XCAT_RCS_W09132710 ACNZ01000112 ALPHAPROTEOBACTERIA SILICIBACTER_SP-_TRICHCH4B 94068 93992 MET CAT 0 0     TRNA-MET(INITIATOR)- WGS_DIVI
-CGCGGGATGGAGCAGCCAGGT--AGCTCGTCAGGCTCATAACCTGAAGGTCGTAGGTTC
AAATCCTACTCCCGCAA
>VCAC_RCS_W09132711 ACNZ01000115 ALPHAPROTEOBACTERIA SILICIBACTER_SP-_TRICHCH4B 163142 163216 VAL CAC 0 0      WGS_DIVISION_IN_DDBJ/EMBL/
-GGGTGATTAGCTCAGT--GGT--AGAGCGCTTCGTTCACATCGAAGATGTCAGGAGTTC
AAATCTCTTATCACCCA
>VTAC_RCS_W09132712 ACNZ01000117 ALPHAPROTEOBACTERIA SILICIBACTER_SP-_TRICHCH4B 18730 18805 VAL TAC 0 0      WGS_DIVISION_IN_DDBJ/EMBL/GE
-GGGTCGTTAGCTCAGTT-GGT--AGAGCGCTTCGTTTACACCGAAGATGTCGGGAGTTC
GAGCCTCTCACGACCCA
>DGTC_RCS_W09132713 ACNZ01000117 ALPHAPROTEOBACTERIA SILICIBACTER_SP-_TRICHCH4B 46816 46892 ASP GTC 0 0      WGS_DIVISION_IN_DDBJ/EMBL/GE
-GCGGTTGTAGCTCAGTT-GGTT-AGAGTACCGGCCTGTCACGCCGGGGGTCGCGGGTTC
GAGCCCCGTCAACCGCG
>DGTC_RCS_W09132714 ACNZ01000117 ALPHAPROTEOBACTERIA SILICIBACTER_SP-_TRICHCH4B 46975 47051 ASP GTC 0 0      WGS_DIVISION_IN_DDBJ/EMBL/GE
-GCGGTTGTAGCTCAGTT-GGTT-AGAGTACCGGCCTGTCACGCCGGGGGTCGCGGGTTC
GAGCCCCGTCAACCGCG
>DGTC_RCS_W09132715 ACNZ01000117 ALPHAPROTEOBACTERIA SILICIBACTER_SP-_TRICHCH4B 47137 47213 ASP GTC 0 0      WGS_DIVISION_IN_DDBJ/EMBL/GE
-GCGGTTGTAGCTCAGTT-GGTT-AGAGTACCGGCCTGTCACGCCGGGGGTCGCGGGTTC
GAGCCCCGTCAACCGCG
>NGTT_RCS_W09132716 ACNZ01000119 ALPHAPROTEOBACTERIA SILICIBACTER_SP-_TRICHCH4B 1590 1516 ASN GTT 0 0      WGS_DIVISION_IN_DDBJ/EMBL/GENB
-TCCGGCGTAGCTCAGC--GGT--AGAGCAGTTGACTGTTAATCAATTGGTCGTAGGTTC
GATCCCTACCGCCGGAG
>PTGG_RCS_W09132717 ACNZ01000123 ALPHAPROTEOBACTERIA SILICIBACTER_SP-_TRICHCH4B 38840 38916 PRO TGG 0 0      WGS_DIVISION_IN_DDBJ/EMBL/GE
-CGGGGCGTGGCGCAGTCTGGT--AGCGCACCTGTTTTGGGTACAGGGGGTCGTGAGTTC
GAATCTCGCCGCCCCGA
>LCAA_RCS_W09132718 ACNZ01000123 ALPHAPROTEOBACTERIA SILICIBACTER_SP-_TRICHCH4B 56323 56408 LEU CAA 0 0      WGS_DIVISION_IN_DDBJ/EMBL/GE
-GCCCAAGTGGCGGAAT--GGTA-GACGCAGGGGATTCAAAATCCCCC-G-TGCCGGTTC
GAGTCCGGCCTTGGGTA
>RCCG_RCS_W09132719 ACNZ01000123 ALPHAPROTEOBACTERIA SILICIBACTER_SP-_TRICHCH4B 91997 91921 ARG CCG 0 0      WGS_DIVISION_IN_DDBJ/EMBL/GE
-GCACCTGTAGCTCAGCT-GGAT-AGAGCGCTGCCCTCCGAAGGCAGAGGCCAGAGGTTC
GAATCCTCTCAGGTGCG
>SCGA_RCS_W09132720 ACNZ01000123 ALPHAPROTEOBACTERIA SILICIBACTER_SP-_TRICHCH4B 77787 77698 SER CGA 0 0      WGS_DIVISION_IN_DDBJ/EMBL/GE
-GGAGAGGTGCCGGAGT--GGTCGAACGGGGCGGTCTCGAAAACCGTTGC-CCAGGGTTC
GAATCCCTGTCTCTCCG
>LGAG_RCS_W09132721 ACOA01000001 ALPHAPROTEOBACTERIA THALASSIOBIUM_SP-_R2A62 48119 48205 LEU GAG 0 0      WGS_DIVISION_IN_DDBJ/EMBL/GENBA
-GCGGTCGTGGCGGAATT-GGTA-GACGCGCAGCGTTGAGGTCGCTGTGG-TGGAAGTTC
GAGTCTTCTCGACCGCA
>STGA_RCS_W09132722 ACOA01000001 ALPHAPROTEOBACTERIA THALASSIOBIUM_SP-_R2A62 73746 73835 SER TGA 0 0      WGS_DIVISION_IN_DDBJ/EMBL/GENBA
-GGAGGTTTGGCAGAGT--GGTCGAATGCACCGGTCTTGAAAACCGAC---CCAGGGTTC
GAATCCCTGAGCCTCCG
>TTGT_RCS_W09132723 ACOA01000001 ALPHAPROTEOBACTERIA THALASSIOBIUM_SP-_R2A62 174064 174139 THR TGT 0 0      WGS_DIVISION_IN_DDBJ/EMBL/GEN
-GCCCCTATAGCTCAGCT-GGT--AGAGCAACTGATTTGTAATCAGTAGGTCCGCGGTTC
GAGTCCGTGTGGGGGCA
>LTAG_RCS_W09132724 ACOA01000002 ALPHAPROTEOBACTERIA THALASSIOBIUM_SP-_R2A62 201471 201555 LEU TAG 0 0      WGS_DIVISION_IN_DDBJ/EMBL/GEN
-GCGGGTGTGGCGGAATT-GGTA-GACGCACCAGATTTAGGTTCTGGC-G-TGGGGGTTC
AAGTCCCTTCACCCGCA
>RCCG_RCS_W09132725 ACOA01000002 ALPHAPROTEOBACTERIA THALASSIOBIUM_SP-_R2A62 228476 228552 ARG CCG 0 0      WGS_DIVISION_IN_DDBJ/EMBL/GEN
-GCACCCGTAGCTCAGCT-GGAT-AGAGCGCTGCCCTCCGAAGGCAGAGGCCAGAGGTTC
GAATCCTCTCGGGTGCG
>LCAA_RCS_W09132726 ACOA01000002 ALPHAPROTEOBACTERIA THALASSIOBIUM_SP-_R2A62 288712 288797 LEU CAA 0 0      WGS_DIVISION_IN_DDBJ/EMBL/GEN
-GCCGATGTGGCGGAAT--GGTA-GACGCAGGGGATTCAAAATCCCCC-G-TGTCGGTTC
GAGTCCGACCATCGGTA
>SCGA_RCS_W09132727 ACOA01000002 ALPHAPROTEOBACTERIA THALASSIOBIUM_SP-_R2A62 422571 422660 SER CGA 0 0      WGS_DIVISION_IN_DDBJ/EMBL/GEN
-GGAGAGGTGCCGGAGT--GGTCGAACGGGACGGATTCGAAATCCGTT---CCAGGGTTC
GAATCCCTGTCTCTCTG
>JCAT_RCS_W09132728 ACOA01000002 ALPHAPROTEOBACTERIA THALASSIOBIUM_SP-_R2A62 541421 541497 MET CAT 0 0     TRNA-MET(ILE)_WHOSE_CAU_ANTICO
-GGGCCTGTAGCTCAATT-GGTT-AGAGCAGAGCGCTCATAACGCTTTGGTTGCGGGTTC
AAGTCCTGCCGGGCCTA
>NGTT_RCS_W09132729 ACOA01000002 ALPHAPROTEOBACTERIA THALASSIOBIUM_SP-_R2A62 559934 560008 ASN GTT 0 0      WGS_DIVISION_IN_DDBJ/EMBL/GEN
-TCCGGCGTAGCTCAGC--GGT--AGAGCAGTTGACTGTTAATCAATTGGTCGTAGGTTC
GATCCCTACCGCCGGAG
>SGGA_RCS_W09132730 ACOA01000002 ALPHAPROTEOBACTERIA THALASSIOBIUM_SP-_R2A62 496671 496582 SER GGA 0 0      WGS_DIVISION_IN_DDBJ/EMBL/GEN
-GGACAGGTGGCCGAGT--GGTCGAAGGCGCACGCCTGGAAAGTGTGTAT-CCAGGGTTC
GAATCCCTGTCTGTCCG
>GCCC_RCS_W09132731 ACOA01000002 ALPHAPROTEOBACTERIA THALASSIOBIUM_SP-_R2A62 185703 185630 GLY CCC 0 0      WGS_DIVISION_IN_DDBJ/EMBL/GEN
-GCGGGTATGGTGAAAA--GGT--ATCACGCGAGCTTCCCAAGCTTAA-GTTACGGGTTC
AATTCCCGTTACCCGCT
>PGGG_RCS_W09132732 ACOA01000002 ALPHAPROTEOBACTERIA THALASSIOBIUM_SP-_R2A62 153823 153747 PRO GGG 0 0      WGS_DIVISION_IN_DDBJ/EMBL/GEN
-CGGGCTATGGCGCAGCCTGGT--AGCGCGTCCGTCTGGGGGACGGAAGGTCGCAGGTTC
GAGTCCTGCTAGCCCGA
>GGCC_RCS_W09132733 ACOA01000003 ALPHAPROTEOBACTERIA THALASSIOBIUM_SP-_R2A62 352689 352763 GLY GCC 0 0      WGS_DIVISION_IN_DDBJ/EMBL/GEN
-GCGGGCGTAGCTCAGG--GGT--AGAGCATAACCTTGCCAAGGTTAGGGTCGTGAGTTC
GAATCTCATCGCCCGCT
>YGTA_RCS_W09132734 ACOA01000003 ALPHAPROTEOBACTERIA THALASSIOBIUM_SP-_R2A62 360042 360125 TYR GTA 0 0      WGS_DIVISION_IN_DDBJ/EMBL/GEN
-GGGCGACAGGCCGCAA--GGT--GTGGCAGGGGACTGTAACTCCCTC-ACGCCTGGTTC
GATTCCAGGGTCGCCCA
>QTTG_RCS_W09132735 ACOA01000003 ALPHAPROTEOBACTERIA THALASSIOBIUM_SP-_R2A62 731521 731595 GLN TTG 0 0      WGS_DIVISION_IN_DDBJ/EMBL/GEN
-TGGGATGTAGCCAAGT--GGT--AAGGCAACTGTTTTTGGTACAGTGTACCGTAGGTTC
GAATCCTACCATCCCAG
>CGCA_RCS_W09132736 ACOA01000003 ALPHAPROTEOBACTERIA THALASSIOBIUM_SP-_R2A62 794549 794622 CYS GCA 0 0      WGS_DIVISION_IN_DDBJ/EMBL/GEN
-GGCGAGTTGGCGGAGT--GGT--GACGCAGCGGATTGCAAATCCGTGTA-CACCGGTTC
GATTCCGGTACTCGCCT
>JCAT_RCS_W09132737 ACOA01000003 ALPHAPROTEOBACTERIA THALASSIOBIUM_SP-_R2A62 1063453 1063377 MET CAT 0 0     TRNA-MET(ILE)_WHOSE_CAU_ANTI
-GGCGTTATAGCTCAGTT-GGTT-AGAGCGAACGACTCATAATCGTTAGGTCCCTGGTTC
AAATCCAGGTAACGCCA
>ATGC_RCS_W09132738 ACOA01000003 ALPHAPROTEOBACTERIA THALASSIOBIUM_SP-_R2A62 858169 858094 ALA TGC 0 0      WGS_DIVISION_IN_DDBJ/EMBL/GEN
-GGGGCGTTAGCTCAGCT-GGG--AGAGCACCTGCTTTGCAAGCAGGGGGTCATCGGTTC
GATCCCGATACGCTCCA
>IGAT_RCS_W09132739 ACOA01000003 ALPHAPROTEOBACTERIA THALASSIOBIUM_SP-_R2A62 858089 858013 ILE GAT 0 0      WGS_DIVISION_IN_DDBJ/EMBL/GEN
-GGGTCGGTAGCTCAGGT-GGTT-AGAGCGCACGCCTGATAAGCGTGAGGTCGGAGGTTC
AAGTCCTCCTCGACCCA
>XCAT_RCS_W09132740 ACOA01000003 ALPHAPROTEOBACTERIA THALASSIOBIUM_SP-_R2A62 854498 854422 MET CAT 0 0     TRNA-MET(INITIATOR)- WGS_DIVIS
-CGCGGGATGGAGCAGCCCGGT--AGCTCGTCAGGCTCATAACCTGAAGGTCGTAGGTTC
AAATCCTACTCCCGCAA
>LTAA_RCS_W09132741 ACOA01000003 ALPHAPROTEOBACTERIA THALASSIOBIUM_SP-_R2A62 765433 765347 LEU TAA 0 0      WGS_DIVISION_IN_DDBJ/EMBL/GEN
-GCGGGCGTGATGGAAT--GGTA-GACATACCAGACTTAAAATCTGTTGG-TGTGGGTTC
GAGTCCCACCGCCCGCA
>RTCT_RCS_W09132742 ACOA01000003 ALPHAPROTEOBACTERIA THALASSIOBIUM_SP-_R2A62 675634 675558 ARG TCT 0 0      WGS_DIVISION_IN_DDBJ/EMBL/GEN
-GGTCCCGTAGCTCAACT-GGAT-AGAGCAGCTGACTTCTAATCAGCAGGTTCGGGGTTC
GAGTCCTCGCGGGATCG
>SGCT_RCS_W09132743 ACOA01000003 ALPHAPROTEOBACTERIA THALASSIOBIUM_SP-_R2A62 618326 618237 SER GCT 0 0      WGS_DIVISION_IN_DDBJ/EMBL/GEN
-GGAGACGTGGCCGAGT--GGTCGAAGGCGCTCCCCTGCTAAGGGAGTAT-CGAGGGTTC
GAATCCCTTCGTCTCCG
>VTAC_RCS_W09132744 ACOA01000003 ALPHAPROTEOBACTERIA THALASSIOBIUM_SP-_R2A62 172916 172841 VAL TAC 0 0      WGS_DIVISION_IN_DDBJ/EMBL/GEN
-GGGTGATTAGCTCAGTT-GGT--AGAGCGCTTCCTTTACACGGAAGATGTCGGGAGTTC
GAGCCTCTCATCACCCA
>DGTC_RCS_W09132745 ACOA01000003 ALPHAPROTEOBACTERIA THALASSIOBIUM_SP-_R2A62 147810 147734 ASP GTC 0 0      WGS_DIVISION_IN_DDBJ/EMBL/GEN
-GCGGTTGTAGCTCAGTT-GGTT-AGAGTACCGGCCTGTCACGCCGGGGGTCGCGGGTTC
GAGTCCCGTCAACCGCG
>DGTC_RCS_W09132746 ACOA01000003 ALPHAPROTEOBACTERIA THALASSIOBIUM_SP-_R2A62 147683 147607 ASP GTC 0 0      WGS_DIVISION_IN_DDBJ/EMBL/GEN
-GCGGTTGTAGCTCAGTT-GGTT-AGAGTACCGGCCTGTCACGCCGGGGGTCGCGGGTTC
GAGTCCCGTCAACCGCG
>PTGG_RCS_W09132747 ACOA01000003 ALPHAPROTEOBACTERIA THALASSIOBIUM_SP-_R2A62 64751 64675 PRO TGG 0 0      WGS_DIVISION_IN_DDBJ/EMBL/GENBA
-CGGGGCGTGGCGCAGCCTGGT--AGCGCACCTGTTTTGGGTACAGGGGGTCGTAAGTTC
GAATCTTACCGTCCCGA
>VGAC_RCS_W09132748 ACOA01000004 ALPHAPROTEOBACTERIA THALASSIOBIUM_SP-_R2A62 141529 141603 VAL GAC 0 0      WGS_DIVISION_IN_DDBJ/EMBL/GEN
-GGGCGCTTAGCTCAGC--GGT--AGAGCACTTCGTTGACATCGAAGGGGTCACTGGTTC
AATCCCAGTAGTGCCCA
>ATGC_RCS_W09132749 ACOA01000004 ALPHAPROTEOBACTERIA THALASSIOBIUM_SP-_R2A62 118348 118273 ALA TGC 0 0      WGS_DIVISION_IN_DDBJ/EMBL/GEN
-GGGGCGTTAGCTCAGCT-GGG--AGAGCACCTGCTTTGCAAGCAGGGGGTCATCGGTTC
GATCCCGATACGCTCCA
>IGAT_RCS_W09132750 ACOA01000004 ALPHAPROTEOBACTERIA THALASSIOBIUM_SP-_R2A62 118268 118192 ILE GAT 0 0      WGS_DIVISION_IN_DDBJ/EMBL/GEN
-GGGTCGGTAGCTCAGGT-GGTT-AGAGCGCACGCCTGATAAGCGTGAGGTCGGAGGTTC
AAGTCCTCCTCGACCCA
>XCAT_RCS_W09132751 ACOA01000004 ALPHAPROTEOBACTERIA THALASSIOBIUM_SP-_R2A62 114677 114601 MET CAT 0 0     TRNA-MET(INITIATOR)- WGS_DIVIS
-CGCGGGATGGAGCAGCCCGGT--AGCTCGTCAGGCTCATAACCTGAAGGTCGTAGGTTC
AAATCCTACTCCCGCAA
>LCAG_RCS_W09132752 ACOA01000005 ALPHAPROTEOBACTERIA THALASSIOBIUM_SP-_R2A62 86712 86797 LEU CAG 0 0      WGS_DIVISION_IN_DDBJ/EMBL/GENBA
-GCCCAGGTGGCGGAAT--GGTA-GACGCGCCAGCTTCAGGTGCTGGT-G-TGGAGGTTC
GAGTCCTCTCCTGGGCA
>WCCA_RCS_W09132753 ACOA01000005 ALPHAPROTEOBACTERIA THALASSIOBIUM_SP-_R2A62 626500 626575 TRP CCA 0 0      WGS_DIVISION_IN_DDBJ/EMBL/GEN
-AGGGGTTTAGCTCAGTT-GGT--AGAGCATCGGTCTCCAAAACCGAGGGTCGTGGGTTC
GAGTCCCTCAGCCCCTG
>RACG_RCS_W09132754 ACOA01000005 ALPHAPROTEOBACTERIA THALASSIOBIUM_SP-_R2A62 698236 698312 ARG ACG 0 0      WGS_DIVISION_IN_DDBJ/EMBL/GEN
-GGATTGGTAGCTCAGTT-GGAT-AGAGTACTTGACTACGAATCAAGGGGTCGGGGGTTC
GAATCCTCCCCAGTCCG
>AGGC_RCS_W09132755 ACOA01000005 ALPHAPROTEOBACTERIA THALASSIOBIUM_SP-_R2A62 699449 699374 ALA GGC 0 0      WGS_DIVISION_IN_DDBJ/EMBL/GEN
-GGGGCCTTAGCTCAGTT-GGG--AGAGCGCTTGCATGGCATGCAAGAGGTCAGGGGTTC
GACTCCCCTAGGCTCCA
>KTTT_RCS_W09132756 ACOA01000005 ALPHAPROTEOBACTERIA THALASSIOBIUM_SP-_R2A62 42493 42418 LYS TTT 0 0      WGS_DIVISION_IN_DDBJ/EMBL/GENBA
-GAGCCGATAGCTCAGCT-GGT--AGAGCAACTGACTTTTAATCAGTAGGTCCAGGGTTC
GAACCCCTGTCGGCTCA
>RCCT_RCS_W09132757 ACOA01000005 ALPHAPROTEOBACTERIA THALASSIOBIUM_SP-_R2A62 33628 33552 ARG CCT 0 0      WGS_DIVISION_IN_DDBJ/EMBL/GENBA
-GGCCCCGTGGCTCAACT-GGAT-AGAGCAGCCCCCTCCTAAGGGGCAGGTTGCAGGTTC
GAATCCTGCCGGGGTCA
>GTCC_RCS_W09132758 ACOA01000006 ALPHAPROTEOBACTERIA THALASSIOBIUM_SP-_R2A62 105365 105438 GLY TCC 0 0      WGS_DIVISION_IN_DDBJ/EMBL/GEN
-GCGGGTATGGTGAAAT--GGT--ATCATAAGAGCCTTCCAAGCTTAAGG-TGCGGGTTC
GATTCCCGCTACCCGCT
>FGAA_RCS_W09132759 ACOA01000007 ALPHAPROTEOBACTERIA THALASSIOBIUM_SP-_R2A62 52228 52302 PHE GAA 0 0      WGS_DIVISION_IN_DDBJ/EMBL/GENBA
-GCCCGGGTAGCTCAGG--GGT--AGAGCAGTGGATTGAAAATCCTCGTGTCGGTGGTTC
GATTCCGCCCCTGGGCA
>TGGT_RCS_W09132760 ACOA01000007 ALPHAPROTEOBACTERIA THALASSIOBIUM_SP-_R2A62 45572 45498 THR GGT 0 0      WGS_DIVISION_IN_DDBJ/EMBL/GENBA
-GCTGTGGTAGCTCAGT--GGT--AGAGCACACCCTTGGTAAGGGTGAGGTCGGGAGTTC
AATCCTCCCTCACAGCA
>HGTG_RCS_W09132761 ACOA01000008 ALPHAPROTEOBACTERIA THALASSIOBIUM_SP-_R2A62 128455 128531 HIS GTG 0 0      WGS_DIVISION_IN_DDBJ/EMBL/GEN
-GCCGCCTTAGCTCAGTA-GGTT-AGAGCGCTTGATTGTGGATCAAGAGGTCCCTGGTTC
GAGACCAGGAGGTGGTA
>ETTC_RCS_W09132762 ACOA01000008 ALPHAPROTEOBACTERIA THALASSIOBIUM_SP-_R2A62 94156 94082 GLU TTC 0 0      WGS_DIVISION_IN_DDBJ/EMBL/GENBA
-GGCCCGTTCGTCTATC--GGTT-AGGACGCCAGGTTTTCAACCTGGAAA-GAGGGGTTC
GATTCCCCTACGGGCTG
>YGTA_RCS_W09200014 AAIT01000010 ALPHAPROTEOBACTERIA PARACOCCUS_DENITRIFICANS_PD1222 22490 22407 TYR GTA 0 0      WGS_DIVISION_IN_DDBJ/EM
-GGGCGACGTGCTGCAA--GGT--GCGGCAGCGGACTGTAACTCCGCC-ATGCCTGGTTC
GATTCCAGGGTCGCCCA
>YGTA_RCS_W09200018 AAME01000020 ALPHAPROTEOBACTERIA RHODOBACTER_SPHAEROIDES_ATCC_17025 53390 53307 TYR GTA 0 0      WGS_DIVISION_IN_DDBJ
-GGGCGACGTGCTGCAA--GGT--GCGGCAGCGGACTGTAACTCCGCC-ATGCCTGGTTC
GATTCCAGGGTCGCCCA
>YGTA_RCS_W09200019 AAMF01000004 ALPHAPROTEOBACTERIA RHODOBACTER_SPHAEROIDES_ATCC_17029 147075 147158 TYR GTA 0 0      WGS_DIVISION_IN_DD
-GGGCGACGTGCTGCAA--GGT--GCGGCAGCGGACTGTAACTCCGCC-GTGCCTGGTTC
GATTCCAGGGTCGCCCA
>XCAT_RCS_W000589 AALV01000004 ALPHAPROTEOBACTERIA SULFITOBACTER_SP-_EE-36 337355 337428 MET CAT 0 0     TRNA-MET(INITIATOR)- WGS_DIVISIO
-CGCGGGATGGAGCAGCCCGGT--AGCTCGTCAGGCTCATAACCTGAAGGTCGTAGGTTC
AAATCCTACTCCCGCAA
>DGTC_RCS_W000595 AAMO01000012 ALPHAPROTEOBACTERIA OCEANICOLA_BATSENSIS_HTCC2597 113421 113345 ASP GTC 0 0      WGS_DIVISION_IN_DDBJ/EMBL
-GCGGTTGTAGCTCAGTT-GGTT-AGAGTGCCGGCCTGTCACGCCGGAGGTCGCGGGTTC
GAGCCCCGTCAACCGCG
>NGTT_RCS_W000597 AAOT01000016 ALPHAPROTEOBACTERIA OCEANICOLA_GRANULOSUS_HTCC2516 60149 60075 ASN GTT 0 0      WGS_DIVISION_IN_DDBJ/EMBL/
-TCCGGCGTAGCTCAGC--GGT--AGAGCAGTTGACTGTTAATCAATTGGTCGTAGGTTC
GATCCCTACCGCCGGAG
>LGAG_RCS_W000598 AAOT01000039 ALPHAPROTEOBACTERIA OCEANICOLA_GRANULOSUS_HTCC2516 86 3 LEU GAG 0 0      WGS_DIVISION_IN_DDBJ/EMBL/GENBANK
-GCGGTCGTGGCGGAATT-GGTA-GACGCGCAGCGTTGAGGTCGCTGTGG-TGGAAGTTC
GAGTCTTCTCGACCGCA
>YGTA_RCS_W001128 AAAE01000145 ALPHAPROTEOBACTERIA RHODOBACTER_SPHAEROIDES 30412 30497 TYR GTA 0 0      WGS_DIVISION_IN_DDBJ/EMBL/GENBANK
-GGGCGACGTGCTGCAA--GGT--GCGGCAGCGGACTGTAACTCCGCC-GTGCCTGGTTC
GATTCCAGGGTCGCCCA
>YGTA_RCS_W001166 AAMO01000004 ALPHAPROTEOBACTERIA OCEANICOLA_BATSENSIS_HTCC2597 119594 119511 TYR GTA 0 0      WGS_DIVISION_IN_DDBJ/EMBL
-GGGCGACGAGCTGCAA--GGT--GCGGCAGCGGACTGTAACTCCGCC-ATGCCTGGTTC
GATTCCAGGGTCGCCCA
>YGTA_RCS_W001170 AAOT01000021 ALPHAPROTEOBACTERIA OCEANICOLA_GRANULOSUS_HTCC2516 6073 5990 TYR GTA 0 0      WGS_DIVISION_IN_DDBJ/EMBL/GE
-GGGCGACGAGCTGCAA--GGT--GCGGCAGCGGACTGTAACTCCGCC-ATGCCTGGTTC
GATTCCAGGGTCGCCCA
>VTAC_RCS_W001232 AAAE01000021 ALPHAPROTEOBACTERIA RHODOBACTER_SPHAEROIDES 4201 4278 VAL TAC 0 0      WGS_DIVISION_IN_DDBJ/EMBL/GENBANK
-GGGTGGTTAGCTCAGTT-GGT--AGAGCGTCTCGTTTACACCGAGGATGTCGGGGGTTC
GAGCCCCTCACCACCCA
>LGAG_RCS_W001233 AAAE01000048 ALPHAPROTEOBACTERIA RHODOBACTER_SPHAEROIDES 6920 7008 LEU GAG 0 0      WGS_DIVISION_IN_DDBJ/EMBL/GENBANK
-GCGGTCGTGGCGGAATT-GGTA-GACGCGCAGCGTTGAGGTCGCTGTGG-TGGAAGTTC
GAGTCTTCTCGACCGCA
>ACGC_RCS_W001234 AAAE01000062 ALPHAPROTEOBACTERIA RHODOBACTER_SPHAEROIDES 9932 10009 ALA CGC 0 0      WGS_DIVISION_IN_DDBJ/EMBL/GENBANK
-GGGGTCGTAGCTCAGTT-GGG--AGAGCGCGTCGTTCGCAATGACGAGGTCAGGGGTTC
GATCCCCCTCGGCTCCA
>GGCC_RCS_W001235 AAAE01000069 ALPHAPROTEOBACTERIA RHODOBACTER_SPHAEROIDES 7304 7233 GLY GCC 0 0      WGS_DIVISION_IN_DDBJ/EMBL/GENBANK
-GCGGGCGTAGCTCAGG--GGT--AGAGCATTACCTTGCCAAGGTAAGGGTCGTGAGTTC
GAATCTCATCGCCCGCT
>RTCT_RCS_W001236 AAAE01000070 ALPHAPROTEOBACTERIA RHODOBACTER_SPHAEROIDES 16605 16527 ARG TCT 0 0      WGS_DIVISION_IN_DDBJ/EMBL/GENBANK
-GGGCTCATAGCTCAACT-GGAT-AGAGCAGCCGACTTCTAATCGGCAGGTTGAGGGTTC
GAGTCCTTCTGGGCCCG
>WCCA_RCS_W001237 AAAE01000079 ALPHAPROTEOBACTERIA RHODOBACTER_SPHAEROIDES 5295 5218 TRP CCA 0 0      WGS_DIVISION_IN_DDBJ/EMBL/GENBANK
-AGGGGTATAGCTCAGTT-GGT--AGAGCATCGGTCTCCAAAACCGAGGGTCGTGGGTTC
GAGTCCCCCTGCCCCTG
>NGTT_RCS_W001238 AAAE01000083 ALPHAPROTEOBACTERIA RHODOBACTER_SPHAEROIDES 4458 4534 ASN GTT 0 0      WGS_DIVISION_IN_DDBJ/EMBL/GENBANK
-TCCGGCGTAGCTCAGC--GGT--AGAGCAGTTGACTGTTAATCAATTGGTCGTAGGTTC
GATCCCTACCGCCGGAG
>GGCC_RCS_W001239 AAAE01000085 ALPHAPROTEOBACTERIA RHODOBACTER_SPHAEROIDES 19179 19253 GLY GCC 0 0      WGS_DIVISION_IN_DDBJ/EMBL/GENBANK
-GCGGGCGTAGCTCAGG--GGT--AGAGCATTACCTTGCCAAGGTAAGGGTCGTGAGTTC
GAATCTCATCGCCCGCT
>LTAA_RCS_W001240 AAAE01000093 ALPHAPROTEOBACTERIA RHODOBACTER_SPHAEROIDES 8024 8107 LEU TAA 0 0      WGS_DIVISION_IN_DDBJ/EMBL/GENBANK
-GCGGGCATGGCGGAAGT-GGTA-GACGCAAGGGTCTTAAACACCCTGTG-TGCCGGTTC
GATCCCGGCTGCCCGCA
>SGCT_RCS_W001241 AAAE01000098 ALPHAPROTEOBACTERIA RHODOBACTER_SPHAEROIDES 15009 14918 SER GCT 0 0      WGS_DIVISION_IN_DDBJ/EMBL/GENBANK
-GGAGACGTGGCCGAGT--GGTCGAAGGCACACCCCTGCTAAGGGTGCAT-CGAGGGTTC
GAATCCCTTCGTCTCCG
>MCAT_RCS_W001242 AAAE01000101 ALPHAPROTEOBACTERIA RHODOBACTER_SPHAEROIDES 12727 12654 MET CAT 0 0     TRNA-MET(ELONGATOR)- WGS_DIVISION_
-GGCGAGGTAGCTCAGCT-GGTT-AGAGCACACGACTCATAATCGTGGGGTCGGGGGTTC
AAGTCCCCCCCTCGCCA
>TTGT_RCS_W001243 AAAE01000102 ALPHAPROTEOBACTERIA RHODOBACTER_SPHAEROIDES 22706 22780 THR TGT 0 0      WGS_DIVISION_IN_DDBJ/EMBL/GENBANK
-GCCCCGTTAGCACAGT--GGT--AGTGCAGCGCTCTTGTAAAGCGAAGGTCGTTCGTTC
AAATCGGACACGGGGCA
>GCCC_RCS_W001244 AAAE01000107 ALPHAPROTEOBACTERIA RHODOBACTER_SPHAEROIDES 31276 31206 GLY CCC 0 0      WGS_DIVISION_IN_DDBJ/EMBL/GENBANK
-GCGGGTGTAGCTCAAT--GGT--AGAGCAGAAGCTTCCCAAGCTTACGA-CGAGGGTTC
GATTCCCTTCACCCGCT
>STGA_RCS_W001245 AAAE01000110 ALPHAPROTEOBACTERIA RHODOBACTER_SPHAEROIDES 14188 14277 SER TGA 0 0      WGS_DIVISION_IN_DDBJ/EMBL/GENBANK
-GGAAGCGTGGCCGAGT--GGTTTAAGGCTCTGGTCTTGAAAACCAGC---CGTGGGTTC
GAATCCCACCGCTTCCG
>XCAT_RCS_W001246 AAAE01000111 ALPHAPROTEOBACTERIA RHODOBACTER_SPHAEROIDES 365 441 MET CAT 0 0     TRNA-MET(INITIATOR)- WGS_DIVISION_IN_D
-CGCGGGGTGGAGCAGCCCGGT--AGCTCGTCAGGCTCATAACCTGAAGGCCGCAGGTTC
AAATCCTGCCCCCGCAA
>SCGA_RCS_W001247 AAAE01000111 ALPHAPROTEOBACTERIA RHODOBACTER_SPHAEROIDES 10175 10084 SER CGA 0 0      WGS_DIVISION_IN_DDBJ/EMBL/GENBANK
-GGAGAGGTGGCAGAGT--GGTCGAATGCGGCGGTCTCGAAAACCGTT---CCAGGGTTC
GAATCCCTGTCTCTCCG
>VGAC_RCS_W001248 AAAE01000114 ALPHAPROTEOBACTERIA RHODOBACTER_SPHAEROIDES 22702 22626 VAL GAC 0 0      WGS_DIVISION_IN_DDBJ/EMBL/GENBANK
-GGGCGGTTAGCTCAGC--GGT--AGAGCACTACGTTGACATCGTAGTGGCCACTGGTTC
GATCCCAGTACCGCCCA
>RCCT_RCS_W001249 AAAE01000115 ALPHAPROTEOBACTERIA RHODOBACTER_SPHAEROIDES 2106 2034 ARG CCT 0 0      WGS_DIVISION_IN_DDBJ/EMBL/GENBANK
-GGCCCCGTAGCTCAAC--GGAT-AGAGCGATCCCCTCCTAAGGGATAGGTTGCAGGTTC
AAGTCCTGCCGGGGTCA
>PCGG_RCS_W001250 AAAE01000124 ALPHAPROTEOBACTERIA RHODOBACTER_SPHAEROIDES 8614 8536 PRO CGG 0 0      WGS_DIVISION_IN_DDBJ/EMBL/GENBANK
-CGGAGCGTAGCGCAGCCTGGT--AGCGCACCTGCTTCGGGAGCAGGGGGTCGGAGGTTC
GAATCCTCTCGCTCCGA
>ETTC_RCS_W001251 AAAE01000127 ALPHAPROTEOBACTERIA RHODOBACTER_SPHAEROIDES 29137 29213 GLU TTC 0 0      WGS_DIVISION_IN_DDBJ/EMBL/GENBANK
-GGCCCGTTCGTCTATC--GGTT-AGGACACCAGGTTTTCAACCTGGGAA-GAGGGGTTC
GACTCCCCTACGGGCTG
>ETTC_RCS_W001252 AAAE01000128 ALPHAPROTEOBACTERIA RHODOBACTER_SPHAEROIDES 667 591 GLU TTC 0 0      WGS_DIVISION_IN_DDBJ/EMBL/GENBANK
-GGCCCGTTCGTCTATC--GGTT-AGGACACCAGGTTTTCAACCTGGGAA-GAGGGGTTC
GACTCCCCTACGGGCTG
>PTGG_RCS_W001253 AAAE01000129 ALPHAPROTEOBACTERIA RHODOBACTER_SPHAEROIDES 5504 5580 PRO TGG 0 0      WGS_DIVISION_IN_DDBJ/EMBL/GENBANK
-CGGAGTGTAGCGCAGCCTGGT--AGCGCGCCTGCTTTGGGAGCAGGATGTCGGGGGTTC
GAATCCCTCCACTCCGA
>SGGA_RCS_W001254 AAAE01000130 ALPHAPROTEOBACTERIA RHODOBACTER_SPHAEROIDES 5627 5536 SER GGA 0 0      WGS_DIVISION_IN_DDBJ/EMBL/GENBANK
-GGAGCGGTGGCCGAGT--GGTCGAAGGCGCACGCCTGGAAAGTGTGTAT-CGAGGGTTC
GAATCCCTCTCGCTCCG
>JCAT_RCS_W001255 AAAE01000131 ALPHAPROTEOBACTERIA RHODOBACTER_SPHAEROIDES 14735 14810 MET CAT 0 0     TRNA-MET(ILE)_WHOSE_CAU_ANTICODON_
-GGGCCTGTAGCTCAAT--GGTC-AGAGCAGGGCGCTCATAACGCCTTGGTTGGGGGTTC
GAGTCCCTCCGGGCCTA
>DGTC_RCS_W001256 AAAE01000133 ALPHAPROTEOBACTERIA RHODOBACTER_SPHAEROIDES 9400 9478 ASP GTC 0 0      WGS_DIVISION_IN_DDBJ/EMBL/GENBANK
-GCGGTTGTAGCTCAGTC-GGTT-AGAGTACCGGCCTGTCACGCCGGGGGTCGCGGGTTC
GAGCCCCGTCAACCGCG
>DGTC_RCS_W001257 AAAE01000133 ALPHAPROTEOBACTERIA RHODOBACTER_SPHAEROIDES 9512 9590 ASP GTC 0 0      WGS_DIVISION_IN_DDBJ/EMBL/GENBANK
-GCGGTTGTAGCTCAGTT-GGTT-AGAGTACCGGCCTGTCACGCCGGGGGTCGCGGGTTC
GAGCCCCGTCAACCGCG
>TCGT_RCS_W001258 AAAE01000136 ALPHAPROTEOBACTERIA RHODOBACTER_SPHAEROIDES 19994 20071 THR CGT 0 0      WGS_DIVISION_IN_DDBJ/EMBL/GENBANK
-GCCGGTGTAGCTCAGCT-GGT--AGAGCACGTCATTCGTAATGATGGGGTCGGGGGTTC
GAGTCCCTTCACCGGCA
>GTCC_RCS_W001259 AAAE01000138 ALPHAPROTEOBACTERIA RHODOBACTER_SPHAEROIDES 15266 15196 GLY TCC 0 0      WGS_DIVISION_IN_DDBJ/EMBL/GENBANK
-GCGGGTATGGTGAAAT--GGT--ATCACACGAGCCTTCCAAGCTCTTGG-CGCGGGTTC
GATTCCCGCTACCCGCT
>RACG_RCS_W001260 AAAE01000140 ALPHAPROTEOBACTERIA RHODOBACTER_SPHAEROIDES 33814 33892 ARG ACG 0 0      WGS_DIVISION_IN_DDBJ/EMBL/GENBANK
-GCACCCGTAGCTCAGCT-GGAT-AGAGCATCAGACTACGAATCTGAGGGTCGGGCGTTC
GAATCGCTCCGGGTGCG
>LTAG_RCS_W001261 AAAE01000141 ALPHAPROTEOBACTERIA RHODOBACTER_SPHAEROIDES 58799 58883 LEU TAG 0 0      WGS_DIVISION_IN_DDBJ/EMBL/GENBANK
-GCGGGTGTGGCGGAACT-GGTA-GACGCAACAGGTTTAGGTCCTGTC-G-TGGGGGTTC
GAGTCCCTTCACCCGCA
>CGCA_RCS_W001262 AAAE01000141 ALPHAPROTEOBACTERIA RHODOBACTER_SPHAEROIDES 63784 63857 CYS GCA 0 0      WGS_DIVISION_IN_DDBJ/EMBL/GENBANK
-GGCGGGTTGGCGGAGA--GGT--TACGCAGCGGATTGCAAATCCGTGAA-GACCGGTTC
GATTCCGGTACCCGCCT
>XCAT_RCS_W001263 AAAE01000146 ALPHAPROTEOBACTERIA RHODOBACTER_SPHAEROIDES 320 396 MET CAT 0 0     TRNA-MET(INITIATOR)- WGS_DIVISION_IN_D
-CGCGGGGTGGAGCAGCCCGGT--AGCTCGTCAGGCTCATAACCTGAAGGCCGCAGGTTC
AAATCCTGCCCCCGCAA
>IGAT_RCS_W001264 AAAE01000147 ALPHAPROTEOBACTERIA RHODOBACTER_SPHAEROIDES 16847 16925 ILE GAT 0 0      WGS_DIVISION_IN_DDBJ/EMBL/GENBANK
-GGGTCGGTAGCTCAGGT-GGTT-AGAGCGCACGCCTGATAAGCGTGAGGTCGGAGGTTC
AAGTCCTCCTCGACCCA
>ATGC_RCS_W001265 AAAE01000147 ALPHAPROTEOBACTERIA RHODOBACTER_SPHAEROIDES 16972 17047 ALA TGC 0 0      WGS_DIVISION_IN_DDBJ/EMBL/GENBANK
-GGGGCCTTAGCTCAGCT-GGG--AGAGCACCTGCTTTGCAAGCAGGGGGTCATCGGTTC
GATCCCGATAGGCTCCA
>XCAT_RCS_W001266 AAAE01000147 ALPHAPROTEOBACTERIA RHODOBACTER_SPHAEROIDES 20434 20510 MET CAT 0 0     TRNA-MET(INITIATOR)- WGS_DIVISION_
-CGCGGGGTGGAGCAGCCCGGT--AGCTCGTCAGGCTCATAACCTGAAGGCCGCAGGTTC
AAATCCTGCCCCCGCAA
>LCAA_RCS_W001267 AAAE01000148 ALPHAPROTEOBACTERIA RHODOBACTER_SPHAEROIDES 68689 68604 LEU CAA 0 0      WGS_DIVISION_IN_DDBJ/EMBL/GENBANK
-GCGGTTGTGGCGGAAT--GGTA-GACGCGGGGGTCTCAAACACCCTT-G-TGTCGGTTC
GAGTCCGACCAGCCGCA
>QTTG_RCS_W001268 AAAE01000151 ALPHAPROTEOBACTERIA RHODOBACTER_SPHAEROIDES 43098 43174 GLN TTG 0 0      WGS_DIVISION_IN_DDBJ/EMBL/GENBANK
-TGGGGCGTCGCCAAGT--GGT--AAGGCAGCGGTTTTTGGTACCGCCATTCGTTGGTTC
GAATCCAGCCGCCCCAG
>QTTG_RCS_W001269 AAAE01000151 ALPHAPROTEOBACTERIA RHODOBACTER_SPHAEROIDES 43263 43339 GLN TTG 0 0      WGS_DIVISION_IN_DDBJ/EMBL/GENBANK
-TGGGGCGTCGCCAAGC--GGT--AAGGCAGCGGTTTTTGGTACCGCCATTCGTTGGTTC
GAATCCAGCCGCCCCAG
>VCAC_RCS_W001270 AAAE01000151 ALPHAPROTEOBACTERIA RHODOBACTER_SPHAEROIDES 72171 72100 VAL CAC 0 0      WGS_DIVISION_IN_DDBJ/EMBL/GENBANK
-GGGCGATTAGCTCAGC--GGT--AGAGCGCTTCGTTCACATCGAAGATGTCAGCGGTTC
AAATCCGTTATCGCCCA
>KTTT_RCS_W001271 AAAE01000153 ALPHAPROTEOBACTERIA RHODOBACTER_SPHAEROIDES 95254 95183 LYS TTT 0 0      WGS_DIVISION_IN_DDBJ/EMBL/GENBANK
-GGGCGGGTAGCTCAGT--GGT--AGAGCAGCTGACTTTTAATCAGCTGGTCGTGGGTTC
GATACCCACCCCGCTCA
>AGGC_RCS_W001272 AAAE01000153 ALPHAPROTEOBACTERIA RHODOBACTER_SPHAEROIDES 41002 40925 ALA GGC 0 0      WGS_DIVISION_IN_DDBJ/EMBL/GENBANK
-GGGGTCATAGCTCAGTT-GGG--AGAGCGCTTGAATGGCATTCAAGAGGTCGGCGGTTC
GATCCCGCCTGGCTCCA
>PGGG_RCS_W001273 AAAE01000156 ALPHAPROTEOBACTERIA RHODOBACTER_SPHAEROIDES 66745 66824 PRO GGG 0 0      WGS_DIVISION_IN_DDBJ/EMBL/GENBANK
-CGGGCCGTGGCGCAGCCTGGTT-AGCGCGTCCGTCTGGGGGGCGGAAGGTCGCGAGTTC
GAATCTCGCCGGCCCGA
>LCAG_RCS_W001274 AAAE01000157 ALPHAPROTEOBACTERIA RHODOBACTER_SPHAEROIDES 151485 151399 LEU CAG 0 0      WGS_DIVISION_IN_DDBJ/EMBL/GENBA
-GCCCAGGTGGCGGAATT-GGTA-GACGCGCACGGTTCAGGTCCGTGT-G-TGGAGGTTC
GAGTCCTCTCCTGGGCA
>FGAA_RCS_W001275 AAAE01000158 ALPHAPROTEOBACTERIA RHODOBACTER_SPHAEROIDES 151605 151682 PHE GAA 0 0      WGS_DIVISION_IN_DDBJ/EMBL/GENBA
-GCCCAGATAGCTCAGTT-GGT--AGAGCAGCGGATTGAAAATACGCGTGTCGCTGGTTC
GATTCCGGCTCTGGGCA
>RCCG_RCS_W001276 AAAE01000158 ALPHAPROTEOBACTERIA RHODOBACTER_SPHAEROIDES 168943 168865 ARG CCG 0 0      WGS_DIVISION_IN_DDBJ/EMBL/GENBA
-GCACCCGTAGCTCAGCT-GGAT-AGAGCGCTGCCCTCCGAAGGCAGAGGTCACACGTTC
GAATCGTGTCGGGTGCG
>TGGT_RCS_W001277 AAAE01000158 ALPHAPROTEOBACTERIA RHODOBACTER_SPHAEROIDES 142897 142826 THR GGT 0 0      WGS_DIVISION_IN_DDBJ/EMBL/GENBA
-GCTGCAGTAGCTCAGT--GGT--AGAGCACTCCCTTGGTAAGGGAGAGGTCGAGAGTTC
AATCCTCTCCTGCAGCA
>HGTG_RCS_W001278 AAAE01000158 ALPHAPROTEOBACTERIA RHODOBACTER_SPHAEROIDES 18023 17945 HIS GTG 0 0      WGS_DIVISION_IN_DDBJ/EMBL/GENBANK
-GCCGGCTTAGCTCAGTT-GGTT-AGAGCACCAGATTGTGGATCTGGGGGTCCCCCGTTC
GAGCCGGGGAGTCGGTA
>VGAC_RCS_W011763 AALV01000001 ALPHAPROTEOBACTERIA SULFITOBACTER_SP-_EE-36 532146 532220 VAL GAC 0 0      WGS_DIVISION_IN_DDBJ/EMBL/GENBA
-GGGTGATTAGCTCAGC--GGT--AGAGCACTTCGTTGACATCGAAGGGGTCACTGGTTC
GATCCCAGTATCGCCCA
>RTCT_RCS_W011764 AALV01000001 ALPHAPROTEOBACTERIA SULFITOBACTER_SP-_EE-36 974531 974609 ARG TCT 0 0      WGS_DIVISION_IN_DDBJ/EMBL/GENBA
-GGTCCCGTAGCTCAACT-GGAT-AGAGCACCTGACTTCTAATCAGGATGTTGGGGGTTC
GAGTCCTCCCGGGATCG
>ATGC_RCS_W011765 AALV01000001 ALPHAPROTEOBACTERIA SULFITOBACTER_SP-_EE-36 983956 984033 ALA TGC 0 0      WGS_DIVISION_IN_DDBJ/EMBL/GENBA
-GGGGCCTTAGCTCAGCT-GGG--AGAGCGCCTGATTTGCATTCAGGAGGTCAGGAGTTC
GATCCTCCTAGGCTCCA
>IGAT_RCS_W011766 AALV01000001 ALPHAPROTEOBACTERIA SULFITOBACTER_SP-_EE-36 984132 984210 ILE GAT 0 0      WGS_DIVISION_IN_DDBJ/EMBL/GENBA
-GGGTCGGTAGCTCAGGT-GGTT-AGAGCGCACGCCTGATAAGCGTGAGGTCGGAGGTTC
AAGTCCTCCTCGACCCA
>XCAT_RCS_W011767 AALV01000001 ALPHAPROTEOBACTERIA SULFITOBACTER_SP-_EE-36 988049 988125 MET CAT 0 0     TRNA-MET(INITIATOR)- WGS_DIVISIO
-CGCGGGATGGAGCAGCCCGGT--AGCTCGTCAGGCTCATAACCTGAAGGTCGTAGGTTC
AAATCCTACTCCCGCAA
>KTTT_RCS_W011768 AALV01000001 ALPHAPROTEOBACTERIA SULFITOBACTER_SP-_EE-36 1032336 1032413 LYS TTT 0 0      WGS_DIVISION_IN_DDBJ/EMBL/GEN
-GGGCCGTTAGCTCAGTT-GGT--AGAGCAACTGACTTTTAATCAGTAGGTCGATGGTTC
GAACCCATCACGGCTCA
>RCCT_RCS_W011769 AALV01000001 ALPHAPROTEOBACTERIA SULFITOBACTER_SP-_EE-36 1041768 1041846 ARG CCT 0 0      WGS_DIVISION_IN_DDBJ/EMBL/GEN
-GGCCCCGTGGCTCAACT-GGAT-AGAGCAGCCCCCTCCTAAGGGGCAGGTTGCAGGTTC
GAATCCTGCCGGGGTCA
>LCAG_RCS_W011770 AALV01000001 ALPHAPROTEOBACTERIA SULFITOBACTER_SP-_EE-36 989867 989780 LEU CAG 0 0      WGS_DIVISION_IN_DDBJ/EMBL/GENBA
-GCCCAGGTGGCGGAAT--GGTA-GACGCGCTAGCTTCAGGTGCTAGT-G-TGGAGGTTC
GAGTCCTCTCCTGGGCA
>ATGC_RCS_W011771 AALV01000001 ALPHAPROTEOBACTERIA SULFITOBACTER_SP-_EE-36 521211 521134 ALA TGC 0 0      WGS_DIVISION_IN_DDBJ/EMBL/GENBA
-GGGGCCTTAGCTCAGCT-GGG--AGAGCGCCTGATTTGCATTCAGGAGGTCAGGAGTTC
GATCCTCCTAGGCTCCA
>IGAT_RCS_W011772 AALV01000001 ALPHAPROTEOBACTERIA SULFITOBACTER_SP-_EE-36 521035 520957 ILE GAT 0 0      WGS_DIVISION_IN_DDBJ/EMBL/GENBA
-GGGTCGGTAGCTCAGGT-GGTT-AGAGCGCACGCCTGATAAGCGTGAGGTCGGAGGTTC
AAGTCCTCCTCGACCCA
>XCAT_RCS_W011773 AALV01000001 ALPHAPROTEOBACTERIA SULFITOBACTER_SP-_EE-36 517119 517046 MET CAT 0 0     TRNA-MET(INITIATOR)- WGS_DIVISIO
-CGCGGGATGGAGCAGCCCGGT--AGCTCGTCAGGCTCATAACCTGAAGGTCGTAGGTTC
AAATCCTACTCCCGCAA
>JCAT_RCS_W011774 AALV01000001 ALPHAPROTEOBACTERIA SULFITOBACTER_SP-_EE-36 438632 438554 MET CAT 0 0     TRNA-MET(ILE)_WHOSE_CAU_ANTICODO
-GGCGTTATAGCTCAGTT-GGTT-AGAGCGAACGACTCATAATCGTTAGGTCCCTGGTTC
AAATCCAGGTAACGCCA
>WCCA_RCS_W011775 AALV01000001 ALPHAPROTEOBACTERIA SULFITOBACTER_SP-_EE-36 368262 368185 TRP CCA 0 0      WGS_DIVISION_IN_DDBJ/EMBL/GENBA
-AGGGGTTTAGCTCAGTT-GGT--AGAGCATCGGTCTCCAAAACCGAGGGTCGTGGGTTC
GAGTCCCTCAGCCCCTG
>RACG_RCS_W011776 AALV01000001 ALPHAPROTEOBACTERIA SULFITOBACTER_SP-_EE-36 309792 309714 ARG ACG 0 0      WGS_DIVISION_IN_DDBJ/EMBL/GENBA
-GGACCGATAGCTCAGCT-GGAT-AGAGTACCTGACTACGAATCAGGGGGTCGGGGGTTC
GAATCCTCCTCGGTCCG
>CGCA_RCS_W011777 AALV01000001 ALPHAPROTEOBACTERIA SULFITOBACTER_SP-_EE-36 92345 92270 CYS GCA 0 0      WGS_DIVISION_IN_DDBJ/EMBL/GENBANK
-GGCGAGTTGGCGGAGT--GGT--TACGCAGCGGATTGCAAATCCGTGTA-CAGGAGTTC
GATTCTCCTACTCGCCT
>LTAA_RCS_W011778 AALV01000001 ALPHAPROTEOBACTERIA SULFITOBACTER_SP-_EE-36 52816 52728 LEU TAA 0 0      WGS_DIVISION_IN_DDBJ/EMBL/GENBANK
-GCGGGCGTGATGGAAT--GGTA-GACATACCAGACTTAAAATCTGTTGG-TGTGGGTTC
GAGTCCCACCGCCCGCA
>HGTG_RCS_W011779 AALV01000001 ALPHAPROTEOBACTERIA SULFITOBACTER_SP-_EE-36 14413 14335 HIS GTG 0 0      WGS_DIVISION_IN_DDBJ/EMBL/GENBANK
-GCCGCCTTAGCTCAGTT-GGTT-AGAGCGCCTGATTGTGGATCAGGAGGTCCCTGGTTC
GAGACCAGGAGGTGGTA
>RCCG_RCS_W011780 AALV01000002 ALPHAPROTEOBACTERIA SULFITOBACTER_SP-_EE-36 15971 16049 ARG CCG 0 0      WGS_DIVISION_IN_DDBJ/EMBL/GENBANK
-GGACCCTTAGCTCAGCT-GGAT-AGAGCGCTGCCCTCCGAAGGCAGAGGCCAGAGGTTC
GAATCCTCTAGGGTCCG
>DGTC_RCS_W011781 AALV01000002 ALPHAPROTEOBACTERIA SULFITOBACTER_SP-_EE-36 29180 29256 ASP GTC 0 0      WGS_DIVISION_IN_DDBJ/EMBL/GENBANK
-GCGGTTGTAGCTCAGTT-GGTT-AGAGTACCGGCCTGTCACGCCGGGGGTCGCGGGTTC
GAGCCCCGTCAACCGCG
>DGTC_RCS_W011782 AALV01000002 ALPHAPROTEOBACTERIA SULFITOBACTER_SP-_EE-36 29472 29550 ASP GTC 0 0      WGS_DIVISION_IN_DDBJ/EMBL/GENBANK
-GCGGTTGTAGCTCAGCT-GGTT-AGAGTACCGGCCTGTCACGCCGGGGGTCGCGGGTTC
GAGCCCCGTCAACCGCG
>LCAA_RCS_W011783 AALV01000002 ALPHAPROTEOBACTERIA SULFITOBACTER_SP-_EE-36 75827 75912 LEU CAA 0 0      WGS_DIVISION_IN_DDBJ/EMBL/GENBANK
-GCCCAAGTGGCGGAAT--GGTA-GACGCAGGGGATTCAAAATCCCCC-G-TGCCGGTTC
GAGTCCGGCCTTGGGTA
>JCAT_RCS_W011784 AALV01000002 ALPHAPROTEOBACTERIA SULFITOBACTER_SP-_EE-36 294923 294999 MET CAT 0 0     TRNA-MET(ILE)_WHOSE_CAU_ANTICODO
-GGGCCTGTAGCTCAATT-GGTT-AGAGCAGAGCGCTCATAACGCTTTGGTTGCGGGTTC
AAGTCCTGCCGGGCCTA
>PGGG_RCS_W011785 AALV01000002 ALPHAPROTEOBACTERIA SULFITOBACTER_SP-_EE-36 352203 352281 PRO GGG 0 0      WGS_DIVISION_IN_DDBJ/EMBL/GENBA
-CGGGCTATGGCGCAGCCTGGT--AGCGCGTCCGTCTGGGGGACGGAAGGTCGCAGGTTC
GAGTCCTGCTAGCCCGA
>GGCC_RCS_W011786 AALV01000002 ALPHAPROTEOBACTERIA SULFITOBACTER_SP-_EE-36 651881 651955 GLY GCC 0 0      WGS_DIVISION_IN_DDBJ/EMBL/GENBA
-GCGGGCGTAGCTCAGG--GGT--AGAGCATAACCTTGCCAAGGTTAGGGTCGGGCGTTC
GAATCGCCTCGCCCGCT
>YGTA_RCS_W011787 AALV01000002 ALPHAPROTEOBACTERIA SULFITOBACTER_SP-_EE-36 661429 661514 TYR GTA 0 0      WGS_DIVISION_IN_DDBJ/EMBL/GENBA
-GGGCGACAGGCCGCAA--GGT--GTGGCAGGGGACTGTAACTCCCTC-ACGCCTGGTTC
GATTCCAGGGTCGCCCA
>LGAG_RCS_W011788 AALV01000002 ALPHAPROTEOBACTERIA SULFITOBACTER_SP-_EE-36 648115 648028 LEU GAG 0 0      WGS_DIVISION_IN_DDBJ/EMBL/GENBA
-GCGGTCGTGGCGGAAT--GGTA-GACGCGCAGCGTTGAGGTCGCTGTGG-TGAGAGTTC
GAGTCTCTCCGACCGCA
>PTGG_RCS_W011789 AALV01000002 ALPHAPROTEOBACTERIA SULFITOBACTER_SP-_EE-36 384622 384544 PRO TGG 0 0      WGS_DIVISION_IN_DDBJ/EMBL/GENBA
-CGGGGCGTGGCGCAGCCTGGT--AGCGCACCTGTTTTGGGTACAGGGGGTCGGAAGTTC
GAATCTTCTCGCCCCGA
>SGGA_RCS_W011790 AALV01000002 ALPHAPROTEOBACTERIA SULFITOBACTER_SP-_EE-36 257223 257132 SER GGA 0 0      WGS_DIVISION_IN_DDBJ/EMBL/GENBA
-GGACAGGTGGCCGAGT--GGTCGAAGGCGCACGCCTGGAAAGTGTGTAT-CCAGGGTTC
GAATCCCTGTCTGTCCG
>SCGA_RCS_W011791 AALV01000002 ALPHAPROTEOBACTERIA SULFITOBACTER_SP-_EE-36 212858 212767 SER CGA 0 0      WGS_DIVISION_IN_DDBJ/EMBL/GENBA
-GGAGAGGTGCCGGAGT--GGTCGAACGGGGCGGTCTCGAAAACCGTTGTCCCAGGGTTC
GAATCCCTGTCTCTCCG
>LTAG_RCS_W011792 AALV01000003 ALPHAPROTEOBACTERIA SULFITOBACTER_SP-_EE-36 187833 187918 LEU TAG 0 0      WGS_DIVISION_IN_DDBJ/EMBL/GENBA
-GCGGGTGTGGCGGAATT-GGTA-GACGCACCAGATTTAGGTTCTGGCGG-TGGGGGTTC
GAGTCCCTTCACCCGCA
>STGA_RCS_W011793 AALV01000003 ALPHAPROTEOBACTERIA SULFITOBACTER_SP-_EE-36 199575 199666 SER TGA 0 0      WGS_DIVISION_IN_DDBJ/EMBL/GENBA
-GGAGGAGTGGCAGAGT--GGTCGAATGCACTGGTCTTGAAAACCAGC---CGTGGGTTC
GAATCCCACCTCCTCCG
>TTGT_RCS_W011794 AALV01000003 ALPHAPROTEOBACTERIA SULFITOBACTER_SP-_EE-36 219860 219937 THR TGT 0 0      WGS_DIVISION_IN_DDBJ/EMBL/GENBA
-GCCCCTATAGCTCAGCT-GGT--AGAGCAACTGATTTGTAATCAGTAGGTCCGCGGTTC
GAGTCCGTGTGGGGGCA
>VTAC_RCS_W011795 AALV01000003 ALPHAPROTEOBACTERIA SULFITOBACTER_SP-_EE-36 404286 404214 VAL TAC 0 0      WGS_DIVISION_IN_DDBJ/EMBL/GENBA
-GGGTCGTTAGCTCAGTT-GGT--AGAGCGCTTCGTTTACACCGAAGATGTCGGGAGTTC
GAGCCTCTCACGACCCA
>ETTC_RCS_W011796 AALV01000003 ALPHAPROTEOBACTERIA SULFITOBACTER_SP-_EE-36 113966 113890 GLU TTC 0 0      WGS_DIVISION_IN_DDBJ/EMBL/GENBA
-GGCCCGTTCGTCTATC--GGTT-AGGACGTCAGGTTTTCAACCTGAAAA-GAGGGGTTC
GACTCCCCTACGGGCTG
>ETTC_RCS_W011797 AALV01000003 ALPHAPROTEOBACTERIA SULFITOBACTER_SP-_EE-36 111053 110977 GLU TTC 0 0      WGS_DIVISION_IN_DDBJ/EMBL/GENBA
-GGCCCGTTCGTCTATC--GGTT-AGGACGTCAGGTTTTCAACCTGAAAA-GAGGGGTTC
GACTCCCCTACGGGCTG
>ATGC_RCS_W011798 AALV01000004 ALPHAPROTEOBACTERIA SULFITOBACTER_SP-_EE-36 2067 2144 ALA TGC 0 0      WGS_DIVISION_IN_DDBJ/EMBL/GENBANK
-GGGGCCTTAGCTCAGCT-GGG--AGAGCGCCTGATTTGCATTCAGGAGGTCAGGAGTTC
GATCCTCCTAGGCTCCA
>IGAT_RCS_W011799 AALV01000004 ALPHAPROTEOBACTERIA SULFITOBACTER_SP-_EE-36 2243 2321 ILE GAT 0 0      WGS_DIVISION_IN_DDBJ/EMBL/GENBANK
-GGGTCGGTAGCTCAGGT-GGTT-AGAGCGCACGCCTGATAAGCGTGAGGTCGGAGGTTC
AAGTCCTCCTCGACCCA
>XCAT_RCS_W011800 AALV01000004 ALPHAPROTEOBACTERIA SULFITOBACTER_SP-_EE-36 6161 6237 MET CAT 0 0     TRNA-MET(INITIATOR)- WGS_DIVISION_IN
-CGCGGGATGGAGCAGCCCGGT--AGCTCGTCAGGCTCATAACCTGAAGGTCGTAGGTTC
AAATCCTACTCCCGCAA
>ATGC_RCS_W011801 AALV01000004 ALPHAPROTEOBACTERIA SULFITOBACTER_SP-_EE-36 333263 333340 ALA TGC 0 0      WGS_DIVISION_IN_DDBJ/EMBL/GENBA
-GGGGCCTTAGCTCAGCT-GGG--AGAGCGCCTGATTTGCATTCAGGAGGTCAGGAGTTC
GATCCTCCTAGGCTCCA
>IGAT_RCS_W011802 AALV01000004 ALPHAPROTEOBACTERIA SULFITOBACTER_SP-_EE-36 333439 333517 ILE GAT 0 0      WGS_DIVISION_IN_DDBJ/EMBL/GENBA
-GGGTCGGTAGCTCAGGT-GGTT-AGAGCGCACGCCTGATAAGCGTGAGGTCGGAGGTTC
AAGTCCTCCTCGACCCA
>GTCC_RCS_W011803 AALV01000005 ALPHAPROTEOBACTERIA SULFITOBACTER_SP-_EE-36 226707 226780 GLY TCC 0 0      WGS_DIVISION_IN_DDBJ/EMBL/GENBA
-GCGGGCGTTGTGTAAT--GGT--AAGACCTCTGCCTTCCACGCAGAAGA-CGCGGGTTC
GATTCCCGCCGCCCGCT
>QTTG_RCS_W011804 AALV01000005 ALPHAPROTEOBACTERIA SULFITOBACTER_SP-_EE-36 96971 96895 GLN TTG 0 0      WGS_DIVISION_IN_DDBJ/EMBL/GENBANK
-TGGGATGTAGCCAAGT--GGT--AAGGCAACTGTTTTTGGTACAGTGTACCGTAGGTTC
GAATCCTACCATCCCAG
>TGGT_RCS_W011805 AALV01000005 ALPHAPROTEOBACTERIA SULFITOBACTER_SP-_EE-36 8833 8757 THR GGT 0 0      WGS_DIVISION_IN_DDBJ/EMBL/GENBANK
-GCTGGAGTAGCTCAGT--GGT--AGAGCGCGTCATTGGTAATGACGAGGTCGGGAGTTC
AATCCTCCCCTTCAGCA
>SGCT_RCS_W011806 AALV01000006 ALPHAPROTEOBACTERIA SULFITOBACTER_SP-_EE-36 40956 41047 SER GCT 0 0      WGS_DIVISION_IN_DDBJ/EMBL/GENBANK
-GGAGACGTGGCCGAGT--GGTCGAAGGCGCTCCCCTGCTAAGGGAGTAT-CGAGGGTTC
GAATCCCTTCGTCTCCG
>FGAA_RCS_W011807 AALV01000006 ALPHAPROTEOBACTERIA SULFITOBACTER_SP-_EE-36 129992 130068 PHE GAA 0 0      WGS_DIVISION_IN_DDBJ/EMBL/GENBA
-GCCCGGGTAGCTCAGG--GGT--AGAGCAGTGGATTGAAAATCCTCGTGTCGGTGGTTC
GATTCCGCCCCTGGGCA
>AGGC_RCS_W011808 AALV01000008 ALPHAPROTEOBACTERIA SULFITOBACTER_SP-_EE-36 46535 46458 ALA GGC 0 0      WGS_DIVISION_IN_DDBJ/EMBL/GENBANK
-GGGGCCTTAGCTCAGCT-GGG--AGAGCGCCTGCATGGCATGCAGGAGGTCAGCGGTTC
GATCCCGCTAGGCTCCA
>GCCC_RCS_W011809 AALV01000010 ALPHAPROTEOBACTERIA SULFITOBACTER_SP-_EE-36 38516 38446 GLY CCC 0 0      WGS_DIVISION_IN_DDBJ/EMBL/GENBANK
-GCGGGTATGGTGAAAA--GGT--ATCACGGCAGCTTCCCAAGCTTTA-GTTACGAGTTC
GATTCTCGTTACCCGCT
>NGTT_RCS_W011810 AALV01000010 ALPHAPROTEOBACTERIA SULFITOBACTER_SP-_EE-36 242 166 ASN GTT 0 0      WGS_DIVISION_IN_DDBJ/EMBL/GENBANK
-TCCGACGTAGCTCAGC--GGT--AGAGCAGTTGACTGTTAATCAATTGGTCGTAGGTTC
GATCCCTACCGTCGGAG
>STGA_RCS_W011928 AALY01000001 ALPHAPROTEOBACTERIA ROSEOVARIUS_NUBINHIBENS_ISM 166869 166960 SER TGA 0 0      WGS_DIVISION_IN_DDBJ/EMBL/G
-GGAGGAGTGGCAGAGT--GGTCGAATGCACCGGTCTTGAAAACCGGC---CGTGGGTTC
GAATCCCACCTCCTCCG
[truncated: 2,032,079 more chars]
