# Supplementary material for: tRNA Signatures Reveal a Polyphyletic Origin of SAR11 Strains among Alphaproteobacteria
Source: PLoS Comput Biol. 2014 Feb 27;10(2):e1003454. doi: 10.1371/journal.pcbi.1003454 (PMC3937112; doi:10.1371/journal.pcbi.1003454)
Supplement: Dataset S4 — Source code and data to reproduce Figure 5 , WEKA model to classify alphaproteobacterial genomes and instructions to extend and generate new WEKA models from tRNA CIF data. (ZIP) [file pcbi.1003454.s004.zip › Source_data_and_methods_for_Figure_5/HOWTO]

##############
## Directions on how to classify an unknown alphaproteobacterium
## as either (a) Caulobacterales-CLB (b) Hyphomonadaceae-HYP 
## (c) Rhodobacteraceae-RHB (d) Rhodospirillales-RHD 
## (e) Rhizobiales-RHZ (f) Rickettsiales-RKT or 
## (g) Sphingomonadales-SPG using a multifasta file containing
## tRNAs from the target genome.  
#############

## annotated tRNA fasta file identifiers need to be in the form of 

>1234_567_* 8* 9* 10* ***

 In order:
1 - one-letter code for amino acid (X-initiator met,J-adenylated isoleucine)
2,3,4 - three-leter anticodon
5,6,7 - a unique 3-letter assignment for your genome
* - anything
8* - anything you want to specify
9* -anything you want to specify
10* -genome name with NO SPACES
** - it doesn't matter what is in the following fields

## then, run 

logofun_classifier_species_multi <clades_separated_by_space> <seqfile.fas> > weka_base.txt

## your clades, to compare to our alpha model, should be "CLB HYP RHB RHD RHZ RKT SPG"

## then, to format your files into an ARFF compatible for WEKA, run

perl -ane 'BEGIN{print "CLB,HYP,RHB,RHD,RHZ,RKT,SPG,class\n";}print join "",$F[1],",",$F[2],",",$F[3],",",$F[4],",",$F[5],",",$F[6],",",$F[7],",?\n";' weka_base.txt > weka_test.csv

## now, in WEKA CLI, create your ARFF file by running

java weka.core.converters.CSVLoader weka_test.csv > weka_test.arff

## inside that file in a text editor, on the line that says

@ATTRIBUTE class numeric

## change it to

@ATTRIBUTE class {CLB,HYP,RHB,RHD,RHZ,RKT,SPG}

## now, in the WEKA CLI, run

java weka.classifiers.functions.MultilayerPerceptron -p 0 -distribution -l /this/directory/Alpha-203genomes.model -T /this/directory/weka_test.arff

## and the output will be the distribution fitting your genomes 
## (in the order they appear in your weka_base.txt) to the seven alpha clades.  
