# Supplementary material for: tRNA Signatures Reveal a Polyphyletic Origin of SAR11 Strains among Alphaproteobacteria
Source: PLoS Comput Biol. 2014 Feb 27;10(2):e1003454. doi: 10.1371/journal.pcbi.1003454 (PMC3937112; doi:10.1371/journal.pcbi.1003454)
Supplement: Dataset S4 — Source code and data to reproduce Figure 5 , WEKA model to classify alphaproteobacterial genomes and instructions to extend and generate new WEKA models from tRNA CIF data. (ZIP) [file pcbi.1003454.s004.zip › Source_data_and_methods_for_Figure_5/loocv_unique_clades]

#!/usr/bin/perl -w

use Bio::SeqIO;
$started = 0;
($taxonfile,$seqfile) = @ARGV;
#load sequences from sequence file
open(SEQFILE,"$seqfile");
while(<SEQFILE>){
    chomp;
    if(/^\>/){
	if($started == 1){
	    $seqhash{$totaltag} = $seq;
	    $seq = '';
	}
	@tag = split/ /;
	$genus_species_strain = $tag[3];
        $totaltag = $_;
       	$exists{$genus_species_strain} = 1;
    }
    else{
	$started = 1;
	$seq .= $_;
    }
}
$seqhash{$totaltag} = $seq;
close(SEQFILE);

#Load hash with order information: specified by taxonfile.txt 
#(tab-delimited file with 3-letter abbrev and list of genomes);

open(TAXONFILE,$taxonfile);
while(<TAXONFILE>){
    chomp;
    @line = split ("\t",$_);
    push(@{$grouping{$line[0]}},$line[1]);
    $group{$line[1]} = $line[0];
}
close(TAXONFILE);

#make all starter logos for all clades

foreach my $clade (sort keys %grouping){ #for all clades
    $editcladefile = join "",$clade,"_all_temp.fas";
    $cladefile = join "",$clade,"_all.fas";
    open(EDITCLADEFILE,">$editcladefile");
    close(EDITCLADEFILE);
    foreach my $species (@{ $grouping{$clade} }){
	$grepspecies = $species;
	if($grepspecies =~ /\(/){
	    @newline = split(/\(/, $grepspecies);
	    $grepspecies = join "",$newline[0],"\\(",$newline[1];
	    @newline = split(/\)/,$grepspecies);
	    $grepspecies = join "", $newline[0],"\\)";
	}
	my $grepper = join "","\"",$grepspecies," \"";
	$getseqs = "fasgrep -d -i $grepper $seqfile >> $editcladefile";
	system $getseqs;
    }
    $cladevariable = join"","\'_",$clade,"_\'";
    system "fassub '_(RCS|RWZ)_' $cladevariable < $editcladefile > $cladefile"; 
    foreach my $c (split "",qw/ACDEFGHIJKLMNPQRSTVWXY/){
	$f=join "",$clade,"_",$c,"A.fas";
	system "fasgrep $c..._$clade < $cladefile > $f";
    }
    $fasconvert = join "","fasconvert -fo clustalw ",$clade,"_[A-Z]A.fas";
    system $fasconvert;
    foreach my $c (split "",qw/ACDEFGHIJKLMNPQRSTVWXY/){
	$reformat1 = join "",$clade,"_",$c,"A.aln";
	$store1 = join "",$clade,"_",$c,".aln";
	system "sreformat -u clustal $reformat1 > $store1";
    }
    $logofun1 = join "",$clade,"_[A-Z].aln";
    system "logofun -f 1 -g 1 -e 0 --gorodkinheight -o $clade -x 5 --classes ACDEFGHIJKLMNPQRSTVWXY $logofun1";
}


## Now leave one out cross-validation will score each genome to each logo.  Only have
## to re-make one logo every time.  All other logos stay the same.  
$cladestring ="";  ## FOR LOGOFUN CLASSIFIER OPTIONS
foreach my $clade (sort keys %grouping){
    $cladestring .=$clade;
    $cladestring .=" ";
}
foreach my $clade (sort keys %grouping){ # for all clades
    $cladefile = join "",$clade,"_all.fas"; ##THIS WILL BE WHERE SEQUENCES ARE PULLED FROM TO SHORTEN TIME
    foreach my $leftout (@{$grouping{$clade}}){
	$grepleftout = $leftout; ## GENOME TO LEAVE OUT
	if($leftout =~ /\(/){ ### CANNOT GREP WITH FUNNY CHARACTERS
	    @newline = split(/\(/, $grepleftout); 
            $grepleftout = join "",$newline[0],"\\(",$newline[1];
            @newline1 = split(/\)/,$grepleftout);
            $grepleftout = join "", $newline1[0],"\\)";
        }
	my $grepper = join "","\"",$grepleftout," \""; ## HAVE TO QUOTE REGEX
	$grepleftout =~ tr/\/\(\)\\/\./; ## TO MAKE FILENAME THAT WORKS
	$totalseqfile = join "","no_",$grepleftout,"_id.fas";
	$totalseqs =  "fasgrep -d -v -i $grepper $cladefile  > $totalseqfile"; ##EXTRACT EVERYTHING BUT LEFT OUT
	system $totalseqs;
	foreach my $c (split "",qw/ACDEFGHIJKLMNPQRSTVWXY/){ ## CUT UP INTO FUNCTIONAL CLASS FILES
	    $f=join "",$clade,"_",$c,"A.fas"; #when logofun is working
	    $f=join "",$grepleftout,$clade,"_",$c,"A.fas";#when logofun is not working... do manual
	    system "fasgrep $c..._$clade < $totalseqfile > $f";
	}
	$fasconvert = join "","fasconvert -fo clustalw ",$grepleftout,$clade,"_[A-Z]A.fas"; ## PUT IN CORRECT FORMAT (added $grepleftout)
	system $fasconvert;
	foreach my $c (split "",qw/ACDEFGHIJKLMNPQRSTVWXY/){ ## RE-PUT IN CORRECT FORMAT
	    $reformat1 = join "",$grepleftout,$clade,"_",$c,"A.aln"; #added $grepleftout
	    $store1 = join "",$grepleftout, $clade,"_",$c,".aln"; #added $grepleftout
	    system "sreformat -u clustal $reformat1 > $store1";
	}
	$logofun1 = join "",$grepleftout,$clade,"_[A-Z].aln"; ## NOW RUN PROGRAMS
	system "logofun -f 1 -g 1 -e 0 --gorodkinheight -o $clade -x 5 --classes ACDEFGHIJKLMNPQRSTVWXY $logofun1"; #doesnt work on new print system
	$leftoutseqfile = $leftout;
	$leftoutseqfile =~ tr/\/\(\)\\/\./;
	$excludeseqfile = join "",$leftoutseqfile,"_id.fas";
	system "fasgrep -d -i $grepper $cladefile  > $excludeseqfile.mid";
	$fassub = join "","fassub '_",$clade,"_' '_LCV_' < $excludeseqfile.mid > $excludeseqfile";
	system $fassub; 
	system "rm $excludeseqfile.mid";
	$includeexclude = join "","all_",$excludeseqfile;
	system "cat $excludeseqfile $totalseqfile > $includeexclude";
	system "./logofun_classifier_species_multi $cladestring $includeexclude > $includeexclude.out";
    }
#re-run for original sequence files for comparisons for other clades
    foreach my $c (split "",qw/ACDEFGHIJKLMNPQRSTVWXY/){
        $f=join "",$clade,"_",$c,"A.fas";
        system "fasgrep $c..._$clade < $cladefile > $f";
    }
    $fasconvert = join "","fasconvert -fo clustalw ",$clade,"_[A-Z]A.fas\n";
    system $fasconvert;
    foreach my $c (split "",qw/ACDEFGHIJKLMNPQRSTVWXY/){
        $reformat1 = join "",$clade,"_",$c,"A.aln";
        $store1 = join "",$clade,"_",$c,".aln";
        system "sreformat -u clustal $reformat1 > $store1";
    }
    $logofun1 = join "",$clade,"_[A-Z].aln";
    system "logofun -f 1 -g 1 -e 0 --gorodkinheight -o $clade -x 5 --classes ACDEFGHIJKLMNPQRSTVWXY $logofun1";
}
