# Supplementary material for: tRNA Signatures Reveal a Polyphyletic Origin of SAR11 Strains among Alphaproteobacteria
Source: PLoS Comput Biol. 2014 Feb 27;10(2):e1003454. doi: 10.1371/journal.pcbi.1003454 (PMC3937112; doi:10.1371/journal.pcbi.1003454)
Supplement: Dataset S4 — Source code and data to reproduce Figure 5 , WEKA model to classify alphaproteobacterial genomes and instructions to extend and generate new WEKA models from tRNA CIF data. (ZIP) [file pcbi.1003454.s004.zip › Source_data_and_methods_for_Figure_5/PSE_all.fas]

>RACG_RCS_W09111983 ABXL01000002 ALPHAPROTEOBACTERIA PSEUDOVIBRIO_SP-_JE062 8288 8364 ARG ACG 0 0      WGS_DIVISION_IN_DDBJ/EMBL/GENBANK
-GCACCGGTAGCTCAGCT-GGAT-AGAGCACCAGACTACGAATCTGGGGGTCGGGGGTTC
GAATCCTCCCCGGTGCG
>RACG_RCS_W09111984 ABXL01000002 ALPHAPROTEOBACTERIA PSEUDOVIBRIO_SP-_JE062 8439 8515 ARG ACG 0 0      WGS_DIVISION_IN_DDBJ/EMBL/GENBANK
-GCACCGGTAGCTCAGCT-GGAT-AGAGCACCAGACTACGAATCTGGGGGTCGGGGGTTC
GAATCCTCCCCGGTGCG
>RCCG_RCS_W09111985 ABXL01000004 ALPHAPROTEOBACTERIA PSEUDOVIBRIO_SP-_JE062 8835 8759 ARG CCG 0 0      WGS_DIVISION_IN_DDBJ/EMBL/GENBANK
-GCACCCGTAGCTCAGTT-GGAT-AGAGCGCTGCCCTCCGAAGGCAGAGGCCGCAGGTTC
GAATCCTGCCGGGTGCA
>AGGC_RCS_W09111986 ABXL01000005 ALPHAPROTEOBACTERIA PSEUDOVIBRIO_SP-_JE062 110227 110302 ALA GGC 0 0      WGS_DIVISION_IN_DDBJ/EMBL/GENB
-GGGGCCTTAGCTCAGCT-GGG--AGAGCGCTTCGCTGGCAGCGAAGAGGTCAGGGGTTC
GATCCCCCTAGGCTCCA
>AGGC_RCS_W09111987 ABXL01000005 ALPHAPROTEOBACTERIA PSEUDOVIBRIO_SP-_JE062 110368 110443 ALA GGC 0 0      WGS_DIVISION_IN_DDBJ/EMBL/GENB
-GGGGCCTTAGCTCAGCT-GGG--AGAGCGCTTCGCTGGCAGCGAAGAGGTCAGGGGTTC
GATCCCCCTAGGCTCCA
>SCGA_RCS_W09111988 ABXL01000005 ALPHAPROTEOBACTERIA PSEUDOVIBRIO_SP-_JE062 162367 162456 SER CGA 0 0      WGS_DIVISION_IN_DDBJ/EMBL/GENB
-GGAGAGTTGCCGGAGT--GGTCGAACGGGGCGGTCTCGAAAACCGTT---CGAGGGTTC
GAATCCCTCACTCTCCG
>LCAG_RCS_W09111989 ABXL01000005 ALPHAPROTEOBACTERIA PSEUDOVIBRIO_SP-_JE062 127813 127727 LEU CAG 0 0      WGS_DIVISION_IN_DDBJ/EMBL/GENB
-GCCCAGATGGCGGAATT-GGTA-GACGCGCTAGCTTCAGGTGCTAGT-G-TGGAGGTTC
GAGTCCTCTTCTGGGCA
>IGAT_RCS_W09111990 ABXL01000006 ALPHAPROTEOBACTERIA PSEUDOVIBRIO_SP-_JE062 23584 23660 ILE GAT 0 0      WGS_DIVISION_IN_DDBJ/EMBL/GENBAN
-GGGTCGGTAGCTCAGGT-GGTT-AGAGCGCACGCCTGATAAGCGTGAGGTCGGAGGTTC
AAGTCCTCCTCGACCCA
>ATGC_RCS_W09111991 ABXL01000006 ALPHAPROTEOBACTERIA PSEUDOVIBRIO_SP-_JE062 23675 23750 ALA TGC 0 0      WGS_DIVISION_IN_DDBJ/EMBL/GENBAN
-GGGGCCTTAGCTCAGCT-GGG--AGAGCGCCTGATTTGCATTCAGGAGGTCAGGAGTTC
GATCCTCCTAGGCTCCA
>XCAT_RCS_W09111992 ABXL01000006 ALPHAPROTEOBACTERIA PSEUDOVIBRIO_SP-_JE062 27101 27177 MET CAT 0 0     TRNA-MET(INITIATOR)- WGS_DIVISION
-CGCGGGGTGGAGCAGCCCGGT--AGCTCGTCAGGCTCATAACCTGAAGGTCGCAGGTTC
AAATCCTGCCCCCGCAA
>IGAT_RCS_W09111993 ABXL01000009 ALPHAPROTEOBACTERIA PSEUDOVIBRIO_SP-_JE062 1823 1899 ILE GAT 0 0      WGS_DIVISION_IN_DDBJ/EMBL/GENBANK
-GGGTCGGTAGCTCAGGT-GGTT-AGAGCGCACGCCTGATAAGCGTGAGGTCGGAGGTTC
AAGTCCTCCTCGACCCA
>ATGC_RCS_W09111994 ABXL01000009 ALPHAPROTEOBACTERIA PSEUDOVIBRIO_SP-_JE062 1914 1989 ALA TGC 0 0      WGS_DIVISION_IN_DDBJ/EMBL/GENBANK
-GGGGCCTTAGCTCAGCT-GGG--AGAGCGCCTGATTTGCATTCAGGAGGTCAGGAGTTC
GATCCTCCTAGGCTCCA
>IGAT_RCS_W09111995 ABXL01000009 ALPHAPROTEOBACTERIA PSEUDOVIBRIO_SP-_JE062 8787 8863 ILE GAT 0 0      WGS_DIVISION_IN_DDBJ/EMBL/GENBANK
-GGGTCGGTAGCTCAGGT-GGTT-AGAGCGCACGCCTGATAAGCGTGAGGTCGGAGGTTC
AAGTCCTCCTCGACCCA
>ATGC_RCS_W09111996 ABXL01000009 ALPHAPROTEOBACTERIA PSEUDOVIBRIO_SP-_JE062 8878 8953 ALA TGC 0 0      WGS_DIVISION_IN_DDBJ/EMBL/GENBANK
-GGGGCCTTAGCTCAGCT-GGG--AGAGCGCCTGATTTGCATTCAGGAGGTCAGGAGTTC
GATCCTCCTAGGCTCCA
>QCTG_RCS_W09111997 ABXL01000013 ALPHAPROTEOBACTERIA PSEUDOVIBRIO_SP-_JE062 8308 8381 GLN CTG 0 0      WGS_DIVISION_IN_DDBJ/EMBL/GENBANK
-TGGGGATTAGTTTAAT--GGT--AGAACAGCGGACTCTGACTCCGTCGG-TCCTGGTTC
GAGTCCAGGATCCCCAG
>QCTG_RCS_W09111998 ABXL01000013 ALPHAPROTEOBACTERIA PSEUDOVIBRIO_SP-_JE062 8432 8505 GLN CTG 0 0      WGS_DIVISION_IN_DDBJ/EMBL/GENBANK
-TGGGGATTAGTTTAAT--GGT--AGAACAGCGGACTCTGACTCCGTCGG-TCCTGGTTC
GAGTCCAGGATCCCCAG
>VTAC_RCS_W09111999 ABXL01000013 ALPHAPROTEOBACTERIA PSEUDOVIBRIO_SP-_JE062 56852 56927 VAL TAC 0 0      WGS_DIVISION_IN_DDBJ/EMBL/GENBAN
-GGGCGATTAGCTCAGTT-GGT--AGAGCGCTTCGTTTACACCGAAGATGTCGGGAGTTC
GAGTCTCTCATCGCCCA
>IGAT_RCS_W09112000 ABXL01000015 ALPHAPROTEOBACTERIA PSEUDOVIBRIO_SP-_JE062 97199 97123 ILE GAT 0 0      WGS_DIVISION_IN_DDBJ/EMBL/GENBAN
-GGGTCGGTAGCTCAGGT-GGTT-AGAGCGCACGCCTGATAAGCGTGAGGTCGGAGGTTC
AAGTCCTCCTCGACCCA
>ATGC_RCS_W09112001 ABXL01000015 ALPHAPROTEOBACTERIA PSEUDOVIBRIO_SP-_JE062 97108 97033 ALA TGC 0 0      WGS_DIVISION_IN_DDBJ/EMBL/GENBAN
-GGGGCCTTAGCTCAGCT-GGG--AGAGCGCCTGATTTGCATTCAGGAGGTCAGGAGTTC
GATCCTCCTAGGCTCCA
>FGAA_RCS_W09112002 ABXL01000026 ALPHAPROTEOBACTERIA PSEUDOVIBRIO_SP-_JE062 455327 455402 PHE GAA 0 0      WGS_DIVISION_IN_DDBJ/EMBL/GENB
-GCCCGGATAGCTCAGTT-GGT--AGAGCAGCGGATTGAAAATCCGCGTGTCGGTGGTTC
GAATCCGCCTCCGGGCA
>FGAA_RCS_W09112003 ABXL01000029 ALPHAPROTEOBACTERIA PSEUDOVIBRIO_SP-_JE062 21027 21102 PHE GAA 0 0      WGS_DIVISION_IN_DDBJ/EMBL/GENBAN
-GCCCGGATAGCTCAGTT-GGT--AGAGCAGCGGATTGAAAATCCGCGTGTCGGTGGTTC
GAATCCGCCTCCGGGCA
>TGGT_RCS_W09112004 ABXL01000030 ALPHAPROTEOBACTERIA PSEUDOVIBRIO_SP-_JE062 22444 22518 THR GGT 0 0      WGS_DIVISION_IN_DDBJ/EMBL/GENBAN
-GCTGCCGTAGCTCAGG--GGT--AGAGCACTCCCTTGGTAAGGGAGAGGTCGAGAGTTC
AAATCTCTCCGGCAGCA
>TGGT_RCS_W09112005 ABXL01000030 ALPHAPROTEOBACTERIA PSEUDOVIBRIO_SP-_JE062 22550 22624 THR GGT 0 0      WGS_DIVISION_IN_DDBJ/EMBL/GENBAN
-GCTGCCGTAGCTCAGG--GGT--AGAGCACTCCCTTGGTAAGGGAGAGGTCGAGAGTTC
AAATCTCTCCGGCAGCA
>IGAT_RCS_W09112006 ABXL01000032 ALPHAPROTEOBACTERIA PSEUDOVIBRIO_SP-_JE062 179124 179048 ILE GAT 0 0      WGS_DIVISION_IN_DDBJ/EMBL/GENB
-GGGTCGGTAGCTCAGGT-GGTT-AGAGCGCACGCCTGATAAGCGTGAGGTCGGAGGTTC
AAGTCCTCCTCGACCCA
>ATGC_RCS_W09112007 ABXL01000032 ALPHAPROTEOBACTERIA PSEUDOVIBRIO_SP-_JE062 179033 178958 ALA TGC 0 0      WGS_DIVISION_IN_DDBJ/EMBL/GENB
-GGGGCCTTAGCTCAGCT-GGG--AGAGCGCCTGATTTGCATTCAGGAGGTCAGGAGTTC
GATCCTCCTAGGCTCCA
>IGAT_RCS_W09112008 ABXL01000036 ALPHAPROTEOBACTERIA PSEUDOVIBRIO_SP-_JE062 302681 302757 ILE GAT 0 0      WGS_DIVISION_IN_DDBJ/EMBL/GENB
-GGGTCGGTAGCTCAGGT-GGTT-AGAGCGCACGCCTGATAAGCGTGAGGTCGGAGGTTC
AAGTCCTCCTCGACCCA
>ATGC_RCS_W09112009 ABXL01000036 ALPHAPROTEOBACTERIA PSEUDOVIBRIO_SP-_JE062 302772 302847 ALA TGC 0 0      WGS_DIVISION_IN_DDBJ/EMBL/GENB
-GGGGCCTTAGCTCAGCT-GGG--AGAGCGCCTGATTTGCATTCAGGAGGTCAGGAGTTC
GATCCTCCTAGGCTCCA
>LCAA_RCS_W09112010 ABXL01000036 ALPHAPROTEOBACTERIA PSEUDOVIBRIO_SP-_JE062 235448 235364 LEU CAA 0 0      WGS_DIVISION_IN_DDBJ/EMBL/GENB
-GCCCCTGTGGCGGAACT-GGTA-GACGCGTCGGATTCAAAATCCGAT-G-TGCCAGTTC
GAGTCTGGCCAGGGGCA
>GGCC_RCS_W09112011 ABXL01000036 ALPHAPROTEOBACTERIA PSEUDOVIBRIO_SP-_JE062 202794 202720 GLY GCC 0 0      WGS_DIVISION_IN_DDBJ/EMBL/GENB
-GCGGGCGTAGCTCAGG--GGT--AGAGCATAACCTTGCCAAGGTTAGGGTCGTGAGTTC
GAATCTCATCGCCCGCT
>GGCC_RCS_W09112012 ABXL01000036 ALPHAPROTEOBACTERIA PSEUDOVIBRIO_SP-_JE062 202671 202597 GLY GCC 0 0      WGS_DIVISION_IN_DDBJ/EMBL/GENB
-GCGGGCGTAGCTCAGG--GGT--AGAGCATAACCTTGCCAAGGTTAGGGTCGGGCGTTC
GAATCGCCTCGCCCGCT
>IGAT_RCS_W09112013 ABXL01000037 ALPHAPROTEOBACTERIA PSEUDOVIBRIO_SP-_JE062 2263 2339 ILE GAT 0 0      WGS_DIVISION_IN_DDBJ/EMBL/GENBANK
-GGGTCGGTAGCTCAGGT-GGTT-AGAGCGCACGCCTGATAAGCGTGAGGTCGGAGGTTC
AAGTCCTCCTCGACCCA
>ATGC_RCS_W09112014 ABXL01000037 ALPHAPROTEOBACTERIA PSEUDOVIBRIO_SP-_JE062 2354 2429 ALA TGC 0 0      WGS_DIVISION_IN_DDBJ/EMBL/GENBANK
-GGGGCCTTAGCTCAGCT-GGG--AGAGCGCCTGATTTGCATTCAGGAGGTCAGGAGTTC
GATCCTCCTAGGCTCCA
>SGCT_RCS_W09112015 ABXL01000037 ALPHAPROTEOBACTERIA PSEUDOVIBRIO_SP-_JE062 149923 150012 SER GCT 0 0      WGS_DIVISION_IN_DDBJ/EMBL/GENB
-GGACACGTGGCCGAGT--GGTCGAAGGCGCTCCCCTGCTAAGGGAGTAT-CGAGGGTTC
GAATCCCTCCGTGTCCG
>PGGG_RCS_W09112016 ABXL01000039 ALPHAPROTEOBACTERIA PSEUDOVIBRIO_SP-_JE062 15466 15542 PRO GGG 0 0      WGS_DIVISION_IN_DDBJ/EMBL/GENBAN
-CGGGTAGTAGCGCAGCCTGGT--AGCGCACTTCACTGGGGGTGAAGGGGTCGTCGGTTC
AAATCCGGCCTACCCGA
>LTAG_RCS_W09112017 ABXL01000042 ALPHAPROTEOBACTERIA PSEUDOVIBRIO_SP-_JE062 76730 76812 LEU TAG 0 0      WGS_DIVISION_IN_DDBJ/EMBL/GENBAN
-GCGGCTGTGGCGAAATT-GGTA-GACGCACCAGATTTAGGTTCTGGC-G-TGGGGGTTC
GAGTCCCTCCAGCCGCA
>VTAC_RCS_W09112018 ABXL01000042 ALPHAPROTEOBACTERIA PSEUDOVIBRIO_SP-_JE062 84514 84589 VAL TAC 0 0      WGS_DIVISION_IN_DDBJ/EMBL/GENBAN
-GGGCGATTAGCTCAGTT-GGT--AGAGCGCTTCGTTTACACCGAAGATGTCGGGAGTTC
GAGTCTCTCATCGCCCA
>VTAC_RCS_W09112019 ABXL01000042 ALPHAPROTEOBACTERIA PSEUDOVIBRIO_SP-_JE062 84624 84699 VAL TAC 0 0      WGS_DIVISION_IN_DDBJ/EMBL/GENBAN
-GGGCGATTAGCTCAGTT-GGT--AGAGCGCTTCGTTTACACCGAAGATGTCGGGAGTTC
GAGTCTCTCATCGCCCA
>DGTC_RCS_W09112020 ABXL01000042 ALPHAPROTEOBACTERIA PSEUDOVIBRIO_SP-_JE062 88642 88718 ASP GTC 0 0      WGS_DIVISION_IN_DDBJ/EMBL/GENBAN
-GCGGGTGTAGCTCAGTT-GGTT-AGAGTGCCGGCCTGTCACGCCGGAGGTCGCGGGTTC
GAGCCCCGTCACTCGCG
>DGTC_RCS_W09112021 ABXL01000042 ALPHAPROTEOBACTERIA PSEUDOVIBRIO_SP-_JE062 88778 88854 ASP GTC 0 0      WGS_DIVISION_IN_DDBJ/EMBL/GENBAN
-GCGGGTGTAGCTCAGTT-GGTT-AGAGTGCCGGCCTGTCACGCCGGAGGTCGCGGGTTC
GAGCCCCGTCACTCGCG
>DGTC_RCS_W09112022 ABXL01000042 ALPHAPROTEOBACTERIA PSEUDOVIBRIO_SP-_JE062 88900 88976 ASP GTC 0 0      WGS_DIVISION_IN_DDBJ/EMBL/GENBAN
-GCGGGTGTAGCTCAGTT-GGTT-AGAGTGCCGGCCTGTCACGCCGGAGGTCGCGGGTTC
GAGCCCCGTCACTCGCG
>DGTC_RCS_W09112023 ABXL01000042 ALPHAPROTEOBACTERIA PSEUDOVIBRIO_SP-_JE062 89024 89100 ASP GTC 0 0      WGS_DIVISION_IN_DDBJ/EMBL/GENBAN
-GCGGGTGTAGCTCAGTT-GGTT-AGAGTGCCGGCCTGTCACGCCGGAGGTCGCGGGTTC
GAGCCCCGTCACTCGCG
>ETTC_RCS_W09112024 ABXL01000042 ALPHAPROTEOBACTERIA PSEUDOVIBRIO_SP-_JE062 332960 332886 GLU TTC 0 0      WGS_DIVISION_IN_DDBJ/EMBL/GENB
-GCGCCCATCGTCTAGC--GGTT-AGGACGCCGCCCTTTCACGGCGGAAA-CAGGGGTTC
GATTCCCCTTGGGCGTG
>KTTT_RCS_W09112025 ABXL01000042 ALPHAPROTEOBACTERIA PSEUDOVIBRIO_SP-_JE062 232893 232818 LYS TTT 0 0      WGS_DIVISION_IN_DDBJ/EMBL/GENB
-GAGCCCGTAGCTCAGCT-GGT--AGAGCAACTGACTTTTAATCAGTAGGTCCACGGTTC
GAACCCGTGCGGGCTCA
>CGCA_RCS_W09112026 ABXL01000042 ALPHAPROTEOBACTERIA PSEUDOVIBRIO_SP-_JE062 28946 28873 CYS GCA 0 0      WGS_DIVISION_IN_DDBJ/EMBL/GENBAN
-GGCCTCTTGGCGGAGT--GGT--GACGCAGCGGATTGCAAATCCGTGTA-CGCCGGTTC
GATTCCGGCAGAGGCCT
>NGTT_RCS_W09112027 ABXL01000042 ALPHAPROTEOBACTERIA PSEUDOVIBRIO_SP-_JE062 15315 15241 ASN GTT 0 0      WGS_DIVISION_IN_DDBJ/EMBL/GENBAN
-TCCCCGGTAGCTCAGT--GGT--AGAGCAAGCGGCTGTTAACCGCTTGGTCGCTGGTTC
GAATCCGGCCCGGGGAG
>NGTT_RCS_W09112028 ABXL01000042 ALPHAPROTEOBACTERIA PSEUDOVIBRIO_SP-_JE062 15200 15126 ASN GTT 0 0      WGS_DIVISION_IN_DDBJ/EMBL/GENBAN
-TCCCCGGTAGCTCAGT--GGT--AGAGCAAGCGGCTGTTAACCGCTTGGTCGCTGGTTC
GAATCCGGCCCGGGGAG
>NGTT_RCS_W09112029 ABXL01000042 ALPHAPROTEOBACTERIA PSEUDOVIBRIO_SP-_JE062 15087 15013 ASN GTT 0 0      WGS_DIVISION_IN_DDBJ/EMBL/GENBAN
-TCCCCGGTAGCTCAGT--GGT--AGAGCAAGCGGCTGTTAACCGCTTGGTCGCTGGTTC
GAATCCGGCCCGGGGAG
>STGA_RCS_W09112030 ABXL01000043 ALPHAPROTEOBACTERIA PSEUDOVIBRIO_SP-_JE062 86900 86989 SER TGA 0 0      WGS_DIVISION_IN_DDBJ/EMBL/GENBAN
-GGAGAGGTGGCAGAGT--GGTTGAATGCACCGGTCTTGAAAACCGGCGT-CGTGGGTTC
GAATCCCACCCTCTCCG
>KTTT_RCS_W09112031 ABXL01000044 ALPHAPROTEOBACTERIA PSEUDOVIBRIO_SP-_JE062 11140 11215 LYS TTT 0 0      WGS_DIVISION_IN_DDBJ/EMBL/GENBAN
-GAGCCCGTAGCTCAGCT-GGT--AGAGCAACTGACTTTTAATCAGTAGGTCCACGGTTC
GAACCCGTGCGGGCTCA
>PTGG_RCS_W09112032 ABXL01000044 ALPHAPROTEOBACTERIA PSEUDOVIBRIO_SP-_JE062 64492 64416 PRO TGG 0 0      WGS_DIVISION_IN_DDBJ/EMBL/GENBAN
-CGGAGCATAGCGCAGCCTGGT--AGCGCATCTGGTTTGGGACCAGAGGGTCGCAGGTTC
GAATCCTGCTGCTCCGA
>PTGG_RCS_W09112033 ABXL01000044 ALPHAPROTEOBACTERIA PSEUDOVIBRIO_SP-_JE062 64395 64319 PRO TGG 0 0      WGS_DIVISION_IN_DDBJ/EMBL/GENBAN
-CGGAGCATAGCGCAGCCTGGT--AGCGCATCTGGTTTGGGACCAGAGGGTCGCAGGTTC
GAATCCTGCTGCTCCGA
>PTGG_RCS_W09112034 ABXL01000044 ALPHAPROTEOBACTERIA PSEUDOVIBRIO_SP-_JE062 64296 64220 PRO TGG 0 0      WGS_DIVISION_IN_DDBJ/EMBL/GENBAN
-CGGAGCATAGCGCAGCCTGGT--AGCGCATCTGGTTTGGGACCAGAGGGTCGCAGGTTC
GAATCCTGCTGCTCCGA
>RTCT_RCS_W09112035 ABXL01000044 ALPHAPROTEOBACTERIA PSEUDOVIBRIO_SP-_JE062 61403 61327 ARG TCT 0 0      WGS_DIVISION_IN_DDBJ/EMBL/GENBAN
-GGTCCCTTAGCTCAGCT-GGAT-AGAGCACCGGCCTTCTAAGCCGACGGTCGCAGGTTC
GAATCCTGCAGGGATCG
>MCAT_RCS_W09112036 ABXL01000045 ALPHAPROTEOBACTERIA PSEUDOVIBRIO_SP-_JE062 79717 79793 MET CAT 0 0     TRNA-MET(ELONGATOR)- WGS_DIVISION
-GGCGGGGTAGCTCAGTT-GGTT-AGAGCAGCGGAATCATAATCCGCGTGTCGGGGGTTC
AAGTCCCTCCCTCGCTA
>JCAT_RCS_W09112037 ABXL01000046 ALPHAPROTEOBACTERIA PSEUDOVIBRIO_SP-_JE062 55300 55376 MET CAT 0 0     TRNA-MET(ILE)_WHOSE_CAU_ANTICODON
-GGGCCTGTAGCTCAACT-GGTT-AGAGCCGTCCGCTCATAACGGACTGGTTGGGGGTTC
AAGTCCCTCCGGGCCTA
>KCTT_RCS_W09112038 ABXL01000046 ALPHAPROTEOBACTERIA PSEUDOVIBRIO_SP-_JE062 220699 220774 LYS CTT 0 0      WGS_DIVISION_IN_DDBJ/EMBL/GENB
-GGGTGTATAGCTCAGTT-GGT--AGAGCATCTGACTCTTAATCAGACGGTCCCGGGTTC
GAATCCCTGTGCACCCA
>KTTT_RCS_W09112039 ABXL01000046 ALPHAPROTEOBACTERIA PSEUDOVIBRIO_SP-_JE062 220792 220867 LYS TTT 0 0      WGS_DIVISION_IN_DDBJ/EMBL/GENB
-GAGCCCGTAGCTCAGCT-GGT--AGAGCAACTGACTTTTAATCAGTAGGTCCACGGTTC
GAACCCGTGCGGGCTCA
>LTAA_RCS_W09112040 ABXL01000046 ALPHAPROTEOBACTERIA PSEUDOVIBRIO_SP-_JE062 401206 401290 LEU TAA 0 0      WGS_DIVISION_IN_DDBJ/EMBL/GENB
-GCGGTCGTGGTGGAATT-GGTA-TACACAGCAGACTTAAAATCTGCCGCTTGCGGGTTC
GAGTCCCGCCGTCCGCA
>YGTA_RCS_W09112041 ABXL01000046 ALPHAPROTEOBACTERIA PSEUDOVIBRIO_SP-_JE062 429071 429155 TYR GTA 0 0      WGS_DIVISION_IN_DDBJ/EMBL/GENB
-GGAGGAGTGCCCGAGT--GGCTAAAGGGGGCGGACTGTAAATCCGCTGTACGTTGGTTC
GAATCCAACCTCCTCCA
>YGTA_RCS_W09112042 ABXL01000046 ALPHAPROTEOBACTERIA PSEUDOVIBRIO_SP-_JE062 493284 493368 TYR GTA 0 0      WGS_DIVISION_IN_DDBJ/EMBL/GENB
-GGAGGAGTGCCCGAGT--GGCTAAAGGGGGCGGACTGTAAATCCGCTGTACGTTGGTTC
GAATCCAACCTCCTCCA
>GTCC_RCS_W09112043 ABXL01000046 ALPHAPROTEOBACTERIA PSEUDOVIBRIO_SP-_JE062 493388 493461 GLY TCC 0 0      WGS_DIVISION_IN_DDBJ/EMBL/GENB
-GCGGGTGTAGCTCAAT--GGT--AGAGCAGAAGCCTTCCAAGCTTACGA-CGAGGGTTC
GATTCCCTTCACCCGCT
>WCCA_RCS_W09112044 ABXL01000046 ALPHAPROTEOBACTERIA PSEUDOVIBRIO_SP-_JE062 494858 494933 TRP CCA 0 0      WGS_DIVISION_IN_DDBJ/EMBL/GENB
-AGGGGTATAGCTCAGTT-GGT--AGAGCGACGGTCTCCAAAACCGTAGGTCGCGGGTTC
GAGCCCTGCTGCCCCTG
>LGAG_RCS_W09112045 ABXL01000046 ALPHAPROTEOBACTERIA PSEUDOVIBRIO_SP-_JE062 552187 552273 LEU GAG 0 0      WGS_DIVISION_IN_DDBJ/EMBL/GENB
-GCGGCCGTGGCGGAATT-GGTA-GACGCGCAGCGTTGAGGTCGCTGTGG-TGGAAGTTC
GAGTCTTCTCGGCCGCA
>TTGT_RCS_W09112046 ABXL01000046 ALPHAPROTEOBACTERIA PSEUDOVIBRIO_SP-_JE062 485771 485696 THR TGT 0 0      WGS_DIVISION_IN_DDBJ/EMBL/GENB
-GCCGGTATAGCTCAGAT-GGT--AGAGCACCTGACTTGTAATCAGGGGGTCGCGGGTTC
GATCCCTGCTGCCGGCA
>IGAT_RCS_W09112047 ABXL01000047 ALPHAPROTEOBACTERIA PSEUDOVIBRIO_SP-_JE062 2000 2076 ILE GAT 0 0      WGS_DIVISION_IN_DDBJ/EMBL/GENBANK
-GGGTCGGTAGCTCAGGT-GGTT-AGAGCGCACGCCTGATAAGCGTGAGGTCGGAGGTTC
AAGTCCTCCTCGACCCA
>ATGC_RCS_W09112048 ABXL01000047 ALPHAPROTEOBACTERIA PSEUDOVIBRIO_SP-_JE062 2091 2166 ALA TGC 0 0      WGS_DIVISION_IN_DDBJ/EMBL/GENBANK
-GGGGCCTTAGCTCAGCT-GGG--AGAGCGCCTGATTTGCATTCAGGAGGTCAGGAGTTC
GATCCTCCTAGGCTCCA
>TCGT_RCS_W09112049 ABXL01000047 ALPHAPROTEOBACTERIA PSEUDOVIBRIO_SP-_JE062 91806 91881 THR CGT 0 0      WGS_DIVISION_IN_DDBJ/EMBL/GENBAN
-GCCGCTGTAGCTCAGTT-GGT--AGAGCACGTCATTCGTAATGATGGGGTCGTAGGTTC
GAGTCCTATCAGCGGCA
>RCCT_RCS_W09112050 ABXL01000047 ALPHAPROTEOBACTERIA PSEUDOVIBRIO_SP-_JE062 105978 105902 ARG CCT 0 0      WGS_DIVISION_IN_DDBJ/EMBL/GENB
-GGCCCCGTAGCTCAGCT-GGAT-AGAGCAGCCGCCTCCTAAGCGGCAGGTCAGTGGTTC
GAATCCACTCGGGGTCA
>VGAC_RCS_W09112051 ABXL01000049 ALPHAPROTEOBACTERIA PSEUDOVIBRIO_SP-_JE062 56664 56738 VAL GAC 0 0      WGS_DIVISION_IN_DDBJ/EMBL/GENBAN
-GGGCGTGTAGCTCAGC--GGG--AGAGCACTACGTTGACATCGTAGGGGTCACAAGTTC
GATCCTTGTCACGCCCA
>ETTC_RCS_W09112052 ABXL01000049 ALPHAPROTEOBACTERIA PSEUDOVIBRIO_SP-_JE062 167247 167321 GLU TTC 0 0      WGS_DIVISION_IN_DDBJ/EMBL/GENB
-GCGCCCATCGTCTAGC--GGTT-AGGACGCCGCCCTTTCACGGCGGAAA-CAGGGGTTC
GATTCCCCTTGGGCGTA
>ETTC_RCS_W09112053 ABXL01000049 ALPHAPROTEOBACTERIA PSEUDOVIBRIO_SP-_JE062 167395 167469 GLU TTC 0 0      WGS_DIVISION_IN_DDBJ/EMBL/GENB
-GCGCCCATCGTCTAGC--GGTT-AGGACGCCGCCCTTTCACGGCGGAAA-CAGGGGTTC
GATTCCCCTTGGGCGTA
>ETTC_RCS_W09112054 ABXL01000049 ALPHAPROTEOBACTERIA PSEUDOVIBRIO_SP-_JE062 167543 167617 GLU TTC 0 0      WGS_DIVISION_IN_DDBJ/EMBL/GENB
-GCGCCCATCGTCTAGC--GGTT-AGGACGCCGCCCTTTCACGGCGGAAA-CAGGGGTTC
GATTCCCCTTGGGCGTA
>IGAT_RCS_W09112055 ABXL01000049 ALPHAPROTEOBACTERIA PSEUDOVIBRIO_SP-_JE062 212612 212688 ILE GAT 0 0      WGS_DIVISION_IN_DDBJ/EMBL/GENB
-GGGTCGGTAGCTCAGGT-GGTT-AGAGCGCACGCCTGATAAGCGTGAGGTCGGAGGTTC
AAGTCCTCCTCGACCCA
>ATGC_RCS_W09112056 ABXL01000049 ALPHAPROTEOBACTERIA PSEUDOVIBRIO_SP-_JE062 212703 212778 ALA TGC 0 0      WGS_DIVISION_IN_DDBJ/EMBL/GENB
-GGGGCCTTAGCTCAGCT-GGG--AGAGCGCCTGATTTGCATTCAGGAGGTCAGGAGTTC
GATCCTCCTAGGCTCCA
>HGTG_RCS_W09112057 ABXL01000050 ALPHAPROTEOBACTERIA PSEUDOVIBRIO_SP-_JE062 116330 116254 HIS GTG 0 0      WGS_DIVISION_IN_DDBJ/EMBL/GENB
-GCAGACGTAGCTCAGTT-GGTT-AGAGCGTCGGATTGTGGCTCCGAAGGTCGGTGGTTC
GAATCCACTCGTCTGTA
>QTTG_RCS_W09112058 ABXL01000050 ALPHAPROTEOBACTERIA PSEUDOVIBRIO_SP-_JE062 93302 93228 GLN TTG 0 0      WGS_DIVISION_IN_DDBJ/EMBL/GENBAN
-TGGGGTGTAGCCAAGT--GGT--AAGGCAACGGTTTTTGGTACCGTGTATCGTAGGTTC
GAATCCTACCACCCCAG
>IGAT_RCS_W09112059 ABXL01000050 ALPHAPROTEOBACTERIA PSEUDOVIBRIO_SP-_JE062 3497 3421 ILE GAT 0 0      WGS_DIVISION_IN_DDBJ/EMBL/GENBANK
-GGGTCGGTAGCTCAGGT-GGTT-AGAGCGCACGCCTGATAAGCGTGAGGTCGGAGGTTC
AAGTCCTCCTCGACCCA
>ATGC_RCS_W09112060 ABXL01000050 ALPHAPROTEOBACTERIA PSEUDOVIBRIO_SP-_JE062 3406 3331 ALA TGC 0 0      WGS_DIVISION_IN_DDBJ/EMBL/GENBANK
-GGGGCCTTAGCTCAGCT-GGG--AGAGCGCCTGATTTGCATTCAGGAGGTCAGGAGTTC
GATCCTCCTAGGCTCCA
>IGAT_RCS_W09112061 ABXL01000052 ALPHAPROTEOBACTERIA PSEUDOVIBRIO_SP-_JE062 75349 75425 ILE GAT 0 0      WGS_DIVISION_IN_DDBJ/EMBL/GENBAN
-GGGTCGGTAGCTCAGGT-GGTT-AGAGCGCACGCCTGATAAGCGTGAGGTCGGAGGTTC
AAGTCCTCCTCGACCCA
>ATGC_RCS_W09112062 ABXL01000052 ALPHAPROTEOBACTERIA PSEUDOVIBRIO_SP-_JE062 75440 75515 ALA TGC 0 0      WGS_DIVISION_IN_DDBJ/EMBL/GENBAN
-GGGGCCTTAGCTCAGCT-GGG--AGAGCGCCTGATTTGCATTCAGGAGGTCAGGAGTTC
GATCCTCCTAGGCTCCA
>IGAT_RCS_W09112063 ABXL01000053 ALPHAPROTEOBACTERIA PSEUDOVIBRIO_SP-_JE062 119523 119447 ILE GAT 0 0      WGS_DIVISION_IN_DDBJ/EMBL/GENB
-GGGTCGGTAGCTCAGGT-GGTT-AGAGCGCACGCCTGATAAGCGTGAGGTCGGAGGTTC
AAGTCCTCCTCGACCCA
>ATGC_RCS_W09112064 ABXL01000053 ALPHAPROTEOBACTERIA PSEUDOVIBRIO_SP-_JE062 119432 119357 ALA TGC 0 0      WGS_DIVISION_IN_DDBJ/EMBL/GENB
-GGGGCCTTAGCTCAGCT-GGG--AGAGCGCCTGATTTGCATTCAGGAGGTCAGGAGTTC
GATCCTCCTAGGCTCCA
>XCAT_RCS_W09112065 ABXL01000053 ALPHAPROTEOBACTERIA PSEUDOVIBRIO_SP-_JE062 116006 115930 MET CAT 0 0     TRNA-MET(INITIATOR)- WGS_DIVISI
-CGCGGGGTGGAGCAGCCCGGT--AGCTCGTCAGGCTCATAACCTGAAGGTCGCAGGTTC
AAATCCTGCCCCCGCAA
>IGAT_RCS_W09112066 ABXL01000053 ALPHAPROTEOBACTERIA PSEUDOVIBRIO_SP-_JE062 2414 2338 ILE GAT 0 0      WGS_DIVISION_IN_DDBJ/EMBL/GENBANK
-GGGTCGGTAGCTCAGGT-GGTT-AGAGCGCACGCCTGATAAGCGTGAGGTCGGAGGTTC
AAGTCCTCCTCGACCCA
>ATGC_RCS_W09112067 ABXL01000053 ALPHAPROTEOBACTERIA PSEUDOVIBRIO_SP-_JE062 2323 2248 ALA TGC 0 0      WGS_DIVISION_IN_DDBJ/EMBL/GENBANK
-GGGGCCTTAGCTCAGCT-GGG--AGAGCGCCTGATTTGCATTCAGGAGGTCAGGAGTTC
GATCCTCCTAGGCTCCA
