# Supplementary material for: tRNA Signatures Reveal a Polyphyletic Origin of SAR11 Strains among Alphaproteobacteria
Source: PLoS Comput Biol. 2014 Feb 27;10(2):e1003454. doi: 10.1371/journal.pcbi.1003454 (PMC3937112; doi:10.1371/journal.pcbi.1003454)
Supplement: Dataset S4 — Source code and data to reproduce Figure 5 , WEKA model to classify alphaproteobacterial genomes and instructions to extend and generate new WEKA models from tRNA CIF data. (ZIP) [file pcbi.1003454.s004.zip › Source_data_and_methods_for_Figure_5/README]

#######
## This directory contains information on how to score
## a genome against the alpha model created by 
## Multilayer Perceptron in the paper and it also
## Explains how the original model was made
######

files in this directory
-----------------

README --				this file
HOWTO --				instructions on how to classify a new genome using WEKA
loocv_unique_clades --		 	code used to run a LOOCV scores to create the alpha weka model
		    			logofun needs to be installed to run this code
		    			***Note this code is extremely slow and not optimized***
logofun_classifier_species_multi -- 	code used to calculate the clade scores for each genome -
				 	called by loocv_unique clades -- depends on eps files
					in this directory
CLB_*.eps -- 			  	logo files used to score genomes against for Caulobacterales
	  				*used by logofun_classifier_species_multi --from logofun: see
					figure 2 supplementary data for package
HYP_*.eps -- 				logo files used to score genomes against for Hyphomonadaceae
			     	   	*used by logofun_classifier_species_multi  --from logofun: see
					figure 2 supplementary data for package
RHB_*.eps -- 				logo files used to score genomes against for Rhodobacteraceae
	 		     	   	*used by logofun_classifier_species_multi --from logofun: see
					figure 2 supplementary data for package
RHD_*.eps -- 				logo files used to score genomes against for Rhodospirillales
			     	   	*used by logofun_classifier_species_multi --from logofun: see
					figure 2 supplementary data for package
RHZ_*.eps -- 				logo files used to score genomes against for Rhizobiales
	  		     	   	*used by logofun_classifier_species_multi --from logofun: see
					figure 2 supplementary data for package
RKT_*.eps -- 				logo files used to score genomes against for Rickettsiales
	  		     	   	*used by logofun_classifier_species_multi --from logofun: see
					figure 2 supplementary data for package
SPG_*.eps -- 				logo files used to score genomes against for Sphingomonadales
	  	  	  	   	*used by logofun_classifier_species_multi --from logofun: see
					figure 2 supplementary data for package
Alpha-203genomes-raw.csv		input file for weka from parsing seven_model_master.txt
Alpha-203genomes.arff			the 203 genomes used to train the classifier with their class associations
Alpha-203genomes-unknown.arff		the 203 genomes without class associations for use if you would like to 
					classify the individual genomes used to make the model
Alpha-203genomes.model			the WEKA model for 203 genomes as described in paper
Alpha-unknowngenomes-raw.txt		the output of the score generator for 11 uknown genomes
Alpha-unknowngenomes.arff		the 11 unknown genomes formatted to score against the Alpha model as done in paper
Alpha-203genomes.fas			all tRNAs used to train the model from 203 genomes
PEL_all.fas				eight Pelagibacter ubique genomic tRNAs annotated as described in paper
STAPP_all.fas				Stappia aggregata genomic tRNAs from tRNAdb-CE
PSEUD_all.fas				Pseudovibrio genomic tRNAs from tRNAdb-CE
LAB_all.fas				Labrenzia alexandrii genomic tRNAs from tRNAdb-CE
taxonfile_seven_clade.txt		A tabular file with the first column as the 3-letter clade specification
					and the second column as the genome that belongs to that clade
seven_model_master.txt			output of leave-one-out cross-validation compiled from raw output files
					from loocv_unique clades
weka_R_ordered.txt			a tabular file with probabilities output from weka that has been prepared 
					for R to create bars based on its content rows were moved around in excel 
					and re-named to dictate a specific order
sreformat                               code from Sean Eddy (see squid-1.9 in Figure 2 for source code). Called by loocv_unique_clades
fasgrep                                 -BFAST tool to grep sequences and their identifiers
                                         (David H. Ardell, unpublished) --Requires BioPerl - Called by loocv_unique_clades
fasconvert                               -BFAST tool to convert sequence file type (David
                                         H. Ardell, unpublished) -- Requires BioPerl - Called by loocv_unique_clades
fassub                                   -BFAST tool to do a string change in an identifier (David
                                         H. Ardell, unpublished) -- Requires BioPerl - Called by loocv_unique_clades

-------------

##To recreate the seven-model bargraph in the paper
-------------
## in R
library("ggplot2")

#this is to color the genome text the correct way
colour.string <- c()
for(i in 1:91){colour.string <- c(colour.string,"red")}
for(i in 1:7){colour.string <- c(colour.string,"green")}
for(i in 1:4){colour.string <- c(colour.string,"red")}
colour.string <- c(colour.string,"black")
for(i in 1:49){colour.string <- c(colour.string,"red")}
colour.string <- c(colour.string,"black")
for(i in 1:9){colour.string <- c(colour.string,"lightblue")}
colour.string <- c(colour.string,"black")
for(i in 1:10){colour.string <- c(colour.string,"lightblue")}
colour.string <- c(colour.string,"green")
for(i in 1:40){colour.string <- c(colour.string,"blue")}
#this reads the file
weka.R <- read.table("weka_R_ordered.txt",header=FALSE)
#assign column headers
names(weka.R) <- c("genome","clade","cladescorename","score")
#trick R into ordering the bars in the way we want based on column 2
weka.R2 <- transform(weka.R,genome=reorder(genome,clade,FUN=function(x){ min(as.numeric(x)) }))
#plot the barplot
ggplot(weka.R2,aes(weka.R2$genome,fill=weka.R2$cladescorename,weka.R2$score))+geom_bar(position='fill')+scale_fill_manual(values=mycols)+theme(axis.text.x=element_text(angle=-90,colour=colour.string,hjust=0,vjust=.5))


##To recreate score csv file for Pelagibacter and Stappia,Pseudovibrio and Labrenzia scores calculated by:
-------

logofun_classifier_species_multi CLB HYP RHB RHD RHZ RKT SPG PEL_all.fas > Alpha_unknowngenomes.txt
logofun_classifier_species_multi CLB HYP RHB RHD RHZ RKT SPG STAPP_all.fas >> Alpha_unknowngenomes.txt
logofun_classifier_species_multi CLB HYP RHB RHD RHZ RKT SPG PSEUD_all.fas >> Alpha_unknowngenomes.txt
logofun_classifier_species_multi CLB HYP RHB RHD RHZ RKT SPG LAB_all.fas >> Alpha_unknowngenomes_raw.txt
perl -ane 'BEGIN{print "CLB,HYP,RHB,RHD,RHZ,RKT,SPG,class\n";}print join "",$F[1],",",$F[2],",",$F[3],",",$F[4],",",$F[5],",",$F[6],",",$F[7],",?\n";' Alpha-unknowngenomes-raw.txt > Alpha-unknowngenomes.csv

#in WEKA CLI, to recreate the Arff file for the unknown genomes
----------
java weka.core.converters.CSVLoader Alpha-unknowngenomes.csv > Alpha-unknowngenomes.arff

## change '@ATTRIBUTE class numeric' in header of ALpha-unknowngenomes.arff
## to '@ATTRIBUTE class {CLB,HYP,RHB,RHD,RHZ,RKT,SPG}'

## now, in the WEKA CLI, run

java weka.classifiers.functions.MultilayerPerceptron -p 0 -distribution -l Alpha-203genomes.model -T Alpha-unknowngenomes.arff

##To make the original model file (recreate Alpha-203genomes.model
-----------
# the next few lines re-creates seven_model_master.txt to allow you the option not to
# re-run very lengthy code (loocv_unique_clades) with extensive output files
./loocv_unique_clades taxonfile_seven_clade.txt Alpha_203genomes.fas
##each genome will have its own file, so run
egrep "LCV" *_id.fas.out >> seven_model_LOOCV_scores.txt
sort -k9 seven_model_LOOCV_scores.txt > seven_model_LOOCV_scores_alphabetical.txt
sort -k2 taxonfile_seven_clade.txt > taxonfile_alphabetic.txt
paste taxonfile_alphabetic.txt seven_model_LOOCV_scores_alphabetical.txt > seven_model_master.txt
perl -ane 'BEGIN{print "CLB,HYP,RHB,RHD,RHZ,RKT,SPG,class\n";}unless($F[1] eq "genome"){print join "",$F[2],",",$F[3],",",$F[4],",",$F[5],",",$F[6],",",$F[7],",",$F[8],",",$F[0],"\n";}' seven_model_master.txt > Alpha-203genomes-raw.csv

##Then, in WEKA CLI, run the following lines to re-create the model for the 203 alpha genomes
java weka.core.converters.CSVLoader -D 8 Alpha-203genomes-raw.csv > Alpha-203genomes.arff
java weka.classifiers.functions.MultilayerPerceptron -x 203 -p 0 -distribution -t Alpha-203genomes.arff -d Alpha-203genomes.model
