# Supplementary material for: tRNA Signatures Reveal a Polyphyletic Origin of SAR11 Strains among Alphaproteobacteria
Source: PLoS Comput Biol. 2014 Feb 27;10(2):e1003454. doi: 10.1371/journal.pcbi.1003454 (PMC3937112; doi:10.1371/journal.pcbi.1003454)
Supplement: Dataset S4 — Source code and data to reproduce Figure 5 , WEKA model to classify alphaproteobacterial genomes and instructions to extend and generate new WEKA models from tRNA CIF data. (ZIP) [file pcbi.1003454.s004.zip › Source_data_and_methods_for_Figure_5/seven_model_master.txt]

clade	genome	CLB	HYP	RHB	RHD	RHZ	RKT	SPG
RHD	ACIDIPHILIUM_CRYPTUM_JF-5	8.21	7.23	9.87	10.38	10.42	9.61	9.80
RHZ	AGROBACTERIUM_RADIOBACTER_K84	9.11	7.61	10.54	9.13	11.71	9.04	9.54
RHZ	AGROBACTERIUM_TUMEFACIENS_STR-_C58	8.85	7.53	10.23	9.20	11.28	8.91	9.51
RHZ	AGROBACTERIUM_VITIS_S4	9.14	7.57	10.49	9.22	11.50	9.08	9.57
RHB	ALPHA_PROTEOBACTERIUM_HTCC2255	8.10	7.14	10.61	8.39	9.54	8.82	9.12
RKT	ANAPLASMA_MARGINALE_STR-_FLORIDA	7.59	6.89	8.90	8.76	9.35	11.36	9.07
RKT	ANAPLASMA_MARGINALE_STR-_MISSISSIPPI	7.55	6.83	8.83	8.69	9.27	11.25	8.99
RKT	ANAPLASMA_MARGINALE_STR-_PUERTO_RICO	7.55	6.83	8.83	8.69	9.27	11.25	8.99
RKT	ANAPLASMA_MARGINALE_STR-_ST-_MARIES	7.55	6.82	8.83	8.69	9.27	11.24	8.99
RKT	ANAPLASMA_MARGINALE_STR-_VIRGINIA	7.55	6.83	8.83	8.69	9.27	11.25	8.99
RKT	ANAPLASMA_PHAGOCYTOPHILUM_HZ	7.52	6.84	8.94	8.74	9.33	11.11	9.18
CLB	ASTICCACAULIS_EXCENTRICUS_CB_48	9.93	7.42	9.55	8.34	10.45	8.60	8.90
RHZ	AURANTIMONAS_SP-_SI85-9A1	8.15	7.30	9.36	8.58	10.34	8.39	9.04
RHZ	AZORHIZOBIUM_CAULINODANS_ORS_571	8.35	7.11	9.34	8.66	10.37	8.65	9.15
RHZ	BARTONELLA_BACILLIFORMIS_KC583	8.46	7.30	9.90	9.14	10.97	9.18	9.48
RHZ	BARTONELLA_GRAHAMII_AS4AUP	8.31	7.23	9.71	9.01	10.73	8.97	9.33
RHZ	BARTONELLA_HENSELAE	8.37	7.24	9.92	9.24	10.82	9.08	9.47
RHZ	BARTONELLA_QUINTANA_STR-_TOULOUSE	8.30	7.24	9.75	9.03	10.75	8.99	9.34
RHZ	BARTONELLA_TRIBOCORUM_CIP_105476	8.31	7.24	9.73	9.00	10.73	8.98	9.34
RHZ	BEIJERINCKIA_INDICA_SUBSP-_INDICA_ATCC_9039	8.53	6.93	9.53	8.97	10.38	8.73	9.07
RHZ	BRADYRHIZOBIUM_JAPONICUM_USDA_110	8.31	6.86	8.91	8.24	10.06	8.53	8.76
RHZ	BRADYRHIZOBIUM_SP-_BTAI1	8.32	6.98	9.26	8.45	10.16	8.65	9.03
RHZ	BRADYRHIZOBIUM_SP-_ORS278	8.37	6.93	9.21	8.44	10.20	8.60	9.02
CLB	BREVUNDIMONAS_SP-_BAL3	10.28	7.44	9.83	8.37	10.48	8.43	8.89
RHZ	BRUCELLA_ABORTUS_BIOVAR_1_STR-_9-941	8.49	7.35	9.89	9.20	11.10	8.87	9.51
RHZ	BRUCELLA_ABORTUS_BV-_2_STR-_86/8/59	8.48	7.45	9.63	8.95	11.05	8.83	9.36
RHZ	BRUCELLA_ABORTUS_BV-_3_STR-_TULYA	8.21	7.33	9.24	8.63	10.65	8.54	9.07
RHZ	BRUCELLA_ABORTUS_BV-_4_STR-_292	8.48	7.45	9.63	8.95	11.05	8.83	9.36
RHZ	BRUCELLA_ABORTUS_BV-_6_STR-_870	8.48	7.45	9.63	8.95	11.05	8.83	9.36
RHZ	BRUCELLA_ABORTUS_BV-_9_STR-_C68	8.48	7.45	9.63	8.95	11.05	8.83	9.36
RHZ	BRUCELLA_ABORTUS_S19	8.49	7.35	9.89	9.20	11.10	8.87	9.51
RHZ	BRUCELLA_ABORTUS_STR-_2308_A	8.81	7.58	10.13	9.41	11.49	9.20	9.76
RHZ	BRUCELLA_CANIS_ATCC_23365	8.49	7.35	9.89	9.20	11.05	8.87	9.51
RHZ	BRUCELLA_CETI_B1/94	8.40	7.40	9.52	8.88	10.89	8.74	9.29
RHZ	BRUCELLA_CETI_M13/05/1	8.48	7.45	9.64	9.01	11.01	8.83	9.37
RHZ	BRUCELLA_CETI_M490/95/1	8.40	7.40	9.52	8.88	10.89	8.74	9.29
RHZ	BRUCELLA_CETI_M644/93/1	8.48	7.45	9.64	9.01	11.01	8.83	9.37
RHZ	BRUCELLA_CETI_STR-_CUDO	8.74	7.53	10.03	9.35	11.36	9.12	9.69
RHZ	BRUCELLA_MELITENSIS_16M	8.42	7.30	9.80	9.14	10.95	8.79	9.44
RHZ	BRUCELLA_MELITENSIS_ATCC_23457	8.49	7.35	9.89	9.20	11.05	8.87	9.51
RHZ	BRUCELLA_MELITENSIS_BIOVAR_ABORTUS_2308	8.49	7.35	9.89	9.20	11.10	8.87	9.51
RHZ	BRUCELLA_MELITENSIS_BV-_1_STR-_REV-1	8.40	7.40	9.52	8.88	10.89	8.74	9.29
RHZ	BRUCELLA_MELITENSIS_BV-_2_STR-_63/9	8.48	7.45	9.63	8.95	11.00	8.83	9.37
RHZ	BRUCELLA_MELITENSIS_BV-_3_STR-_ETHER	8.48	7.45	9.63	8.95	11.00	8.83	9.37
RHZ	BRUCELLA_MICROTI_CCM_4915	8.49	7.35	9.89	9.20	11.05	8.87	9.50
RHZ	BRUCELLA_NEOTOMAE_5K33	8.39	7.39	9.52	8.88	10.88	8.73	9.28
RHZ	BRUCELLA_OVIS_ATCC_25840	8.36	7.18	9.72	9.02	10.88	8.64	9.31
RHZ	BRUCELLA_PINNIPEDIALIS_B2/94	8.48	7.45	9.63	8.95	11.00	8.83	9.37
RHZ	BRUCELLA_PINNIPEDIALIS_M163/99/10	8.56	7.57	9.63	9.02	11.13	8.95	9.47
RHZ	BRUCELLA_PINNIPEDIALIS_M292/94/1	8.48	7.45	9.63	8.95	11.00	8.83	9.37
RHZ	BRUCELLA_SP-_83/13	8.36	7.27	9.56	8.77	10.94	8.62	9.16
RHZ	BRUCELLA_SP-_F5/99	8.40	7.40	9.51	8.87	10.90	8.74	9.28
RHZ	BRUCELLA_SUIS_1330	8.49	7.35	9.89	9.20	11.05	8.87	9.51
RHZ	BRUCELLA_SUIS_ATCC_23445	8.42	7.30	9.79	9.14	10.95	8.79	9.43
RHZ	BRUCELLA_SUIS_BV-_3_STR-_686	8.48	7.45	9.63	8.95	11.05	8.83	9.37
RHZ	BRUCELLA_SUIS_BV-_5_STR-_513	8.47	7.44	9.61	8.94	10.99	8.82	9.36
RHZ	CANDIDATUS_HODGKINIA_CICADICOLA_DSEM	6.63	5.48	8.27	7.38	8.50	7.85	7.26
RHZ	CANDIDATUS_LIBERIBACTER_ASIATICUS_STR-_PSY62	7.99	6.75	9.00	8.11	10.11	8.46	8.54
CLB	CAULOBACTER_CRESCENTUS_CB15	10.10	7.08	9.19	8.16	9.83	8.35	8.59
CLB	CAULOBACTER_CRESCENTUS_NA1000	10.10	7.08	9.20	8.16	9.84	8.35	8.59
CLB	CAULOBACTER_SP-_K31	10.05	7.12	9.33	8.18	9.82	8.41	8.60
RHB	CITREICELLA_SP-_SE45	8.27	7.50	12.56	8.67	9.76	8.65	9.42
RHB	DINOROSEOBACTER_SHIBAE_DFL_12	8.05	7.77	12.14	8.28	9.44	8.72	8.97
RKT	EHRLICHIA_CANIS_STR-_JAKE	7.78	7.06	9.16	8.98	9.49	11.35	9.19
RKT	EHRLICHIA_CHAFFEENSIS_STR-_ARKANSAS	7.70	7.02	9.21	8.93	9.48	11.31	9.11
RKT	EHRLICHIA_CHAFFEENSIS_STR-_SAPULPA	7.61	6.61	9.26	8.67	9.24	10.98	8.96
RKT	EHRLICHIA_RUMINANTIUM_STR-_GARDEL	7.80	7.03	9.20	8.91	9.56	11.44	9.07
RKT	EHRLICHIA_RUMINANTIUM_STR-_WELGEVONDEN_(CIRAD)	7.68	6.92	9.06	8.74	9.34	11.21	8.95
RKT	EHRLICHIA_RUMINANTIUM_STR-_WELGEVONDEN_(U-PRETORIA)	7.79	7.03	9.19	8.90	9.56	11.47	9.07
SPG	ERYTHROBACTER_LITORALIS_HTCC2594	7.78	7.30	9.61	8.80	9.59	9.03	10.87
SPG	ERYTHROBACTER_SP-_NAP1	7.89	7.40	9.90	8.86	9.78	9.22	11.08
SPG	ERYTHROBACTER_SP-_SD-21	8.29	7.57	10.36	9.37	10.41	9.57	11.40
RHZ	FULVIMARINA_PELAGI_HTCC2506	7.69	6.90	8.95	8.14	9.71	8.05	8.71
RHD	GLUCONACETOBACTER_DIAZOTROPHICUS_PAL_5	8.24	7.34	10.00	10.49	10.28	9.62	10.16
RHD	GLUCONACETOBACTER_DIAZOTROPHICUS_PAL_5_(JGI)	8.01	7.13	9.79	10.34	10.07	9.33	9.95
RHD	GLUCONOBACTER_OXYDANS_621H	8.10	7.04	9.75	10.25	10.25	9.37	9.97
RHD	GRANULIBACTER_BETHESDENSIS_CGDNIH1	7.96	6.89	9.27	10.03	9.93	9.24	9.50
HYP	HIRSCHIA_BALTICA_ATCC_49814	8.17	8.10	10.35	8.53	10.04	8.89	9.30
RHZ	HOEFLEA_PHOTOTROPHICA_DFL-43	8.73	7.53	9.90	8.92	10.87	8.90	9.38
RHZ	HYPHOMICROBIUM_DENITRIFICANS_ATCC_51888	8.16	7.34	9.32	8.82	10.21	8.64	9.17
HYP	HYPHOMONAS_NEPTUNIUM_ATCC_15444	8.76	8.18	10.00	8.51	10.01	8.85	9.17
RHB	JANNASCHIA_SP-_CCS1	8.09	7.73	12.28	8.47	9.69	8.96	9.23
RHB	LOKTANELLA_VESTFOLDENSIS_SKA53	8.25	7.61	12.17	8.49	9.65	8.98	9.04
RHD	MAGNETOSPIRILLUM_MAGNETICUM_AMB-1	7.81	7.06	9.46	9.64	9.91	9.35	9.77
RHD	MAGNETOSPIRILLUM_MAGNETOTACTICUM	7.96	7.13	9.50	9.21	9.98	9.18	9.58
HYP	MARICAULIS_MARIS_MCS10	8.72	8.64	10.10	8.75	9.97	8.82	9.34
RHZ	MESORHIZOBIUM_LOTI_MAFF303099	8.48	7.55	9.81	9.16	11.03	9.00	9.56
RHZ	MESORHIZOBIUM_SP-_BNC1	8.43	7.38	9.70	9.04	10.68	8.98	9.50
RHZ	METHYLOBACTERIUM_CHLOROMETHANICUM_CM4	9.13	7.30	10.45	9.50	11.25	9.28	9.87
RHZ	METHYLOBACTERIUM_EXTORQUENS_AM1	8.80	7.14	10.25	9.23	10.88	8.97	9.66
RHZ	METHYLOBACTERIUM_EXTORQUENS_DM4	8.64	7.03	10.09	9.06	10.68	8.78	9.54
RHZ	METHYLOBACTERIUM_EXTORQUENS_PA1	9.05	7.28	10.52	9.48	11.14	9.24	9.90
RHZ	METHYLOBACTERIUM_NODULANS_ORS_2060	8.76	7.01	10.05	9.27	10.72	8.88	9.64
RHZ	METHYLOBACTERIUM_POPULI_BJ001	8.89	7.19	10.26	9.26	10.94	9.04	9.67
RHZ	METHYLOBACTERIUM_RADIOTOLERANS_JCM_2831	8.47	7.02	9.93	9.05	10.56	8.76	9.52
RHZ	METHYLOBACTERIUM_SP-_4-46	8.64	7.00	9.71	8.90	10.45	8.62	9.36
RHZ	METHYLOCELLA_SILVESTRIS_BL2	8.52	7.16	9.45	8.98	10.50	8.97	9.28
RKT	NEORICKETTSIA_RISTICII_STR-_ILLINOIS	7.31	6.73	8.83	8.74	9.28	10.76	8.72
RKT	NEORICKETTSIA_SENNETSU_STR-_MIYAYAMA	7.31	6.74	8.82	8.74	9.19	10.75	8.72
RHZ	NITROBACTER_HAMBURGENSIS_X14	8.66	7.26	9.56	8.65	10.66	8.83	9.14
RHZ	NITROBACTER_SP-_NB-311A	8.45	6.98	9.18	8.40	10.33	8.46	8.81
RHZ	NITROBACTER_WINOGRADSKYI_NB-255	8.54	7.06	9.28	8.47	10.43	8.55	8.91
SPG	NOVOSPHINGOBIUM_AROMATICIVORANS_DSM_12444	8.31	7.24	9.89	9.21	10.02	9.33	10.96
RHB	OCEANIBULBUS_INDOLIFEX_HEL-45	7.93	7.48	12.27	8.22	9.34	8.47	8.95
HYP	OCEANICAULIS_ALEXANDRII_HTCC2633	8.68	8.61	10.39	8.78	10.32	8.96	9.24
RHB	OCEANICOLA_BATSENSIS_HTCC2597	8.00	7.75	11.94	8.30	9.51	8.61	8.97
RHB	OCEANICOLA_GRANULOSUS_HTCC2516	8.34	7.84	12.48	8.88	9.79	8.76	9.61
RHZ	OCHROBACTRUM_ANTHROPI_ATCC_49188	8.59	7.26	10.04	9.32	11.13	8.96	9.52
RHZ	OCHROBACTRUM_INTERMEDIUM_LMG_3301	8.68	7.32	10.12	9.39	11.28	9.06	9.62
RHB	OCTADECABACTER_ANTARCTICUS_238	8.00	7.45	12.01	8.14	9.41	8.55	8.89
RHB	OCTADECABACTER_ANTARCTICUS_307	8.19	7.47	12.19	8.34	9.57	8.84	9.00
RHZ	OLIGOTROPHA_CARBOXIDOVORANS_OM5	8.52	7.15	9.56	8.53	10.53	8.62	8.93
RKT	ORIENTIA_TSUTSUGAMUSHI_BORYONG	7.04	6.46	8.53	8.13	8.86	10.33	8.35
RKT	ORIENTIA_TSUTSUGAMUSHI_STR-_IKEDA	7.03	6.46	8.53	8.13	8.86	10.33	8.35
RHB	PARACOCCUS_DENITRIFICANS_PD1222	8.60	7.37	11.86	8.44	9.80	8.78	8.95
RHZ	PARVIBACULUM_LAVAMENTIVORANS_DS-1	8.71	7.33	9.43	8.96	10.48	8.99	9.30
RHB	PHAEOBACTER_GALLAECIENSIS_2-10	8.39	7.64	12.61	8.66	9.86	8.66	9.36
RHB	PHAEOBACTER_GALLAECIENSIS_BS107	8.45	7.68	12.72	8.82	9.95	8.82	9.54
CLB	PHENYLOBACTERIUM_ZUCINEUM_HLK1	9.56	7.00	8.88	8.08	9.75	8.39	8.50
RHZ	RHIZOBIUM_ETLI_8C-3	9.21	7.88	10.39	9.39	11.63	9.32	9.69
RHZ	RHIZOBIUM_ETLI_BRASIL_5	9.59	8.02	10.52	9.35	12.28	8.85	9.66
RHZ	RHIZOBIUM_ETLI_CFN_42	9.10	7.68	10.39	9.15	11.66	9.00	9.56
RHZ	RHIZOBIUM_ETLI_CIAT_652	9.14	7.65	10.39	9.11	11.65	8.97	9.54
RHZ	RHIZOBIUM_ETLI_CIAT_894	8.38	7.71	9.50	9.23	11.37	9.43	9.58
RHZ	RHIZOBIUM_ETLI_GR56	10.38	8.14	11.72	10.08	13.29	9.70	10.24
RHZ	RHIZOBIUM_ETLI_IE4771	9.39	8.12	10.86	9.64	12.09	9.46	10.08
RHZ	RHIZOBIUM_ETLI_KIM_5	9.65	7.97	10.76	9.39	12.05	9.22	9.64
RHZ	RHIZOBIUM_LEGUMINOSARUM_BV-_TRIFOLII_WSM1325	9.38	7.85	10.66	9.20	11.96	9.23	9.65
RHZ	RHIZOBIUM_LEGUMINOSARUM_BV-_TRIFOLII_WSM2304	9.13	7.62	10.56	9.28	11.75	9.15	9.66
RHZ	RHIZOBIUM_LEGUMINOSARUM_BV-_VICIAE_3841	9.12	7.70	10.50	9.15	11.70	9.03	9.62
RHZ	RHIZOBIUM_SP-_NGR234	8.78	7.51	10.17	9.40	11.32	9.24	9.90
RHB	RHODOBACTERACEAE_BACTERIUM_KLH11	8.40	7.63	12.54	8.59	9.79	8.70	9.35
RHB	RHODOBACTERALES_BACTERIUM_HTCC2083	7.89	7.62	12.42	8.47	9.50	8.88	9.01
RHB	RHODOBACTERALES_BACTERIUM_HTCC2150	8.22	7.55	12.38	8.65	9.88	8.95	9.27
RHB	RHODOBACTERALES_BACTERIUM_HTCC2654	7.92	7.69	11.79	8.29	9.37	8.36	8.83
RHB	RHODOBACTERALES_BACTERIUM_Y4I	8.07	7.62	12.14	8.35	9.58	8.51	9.08
RHB	RHODOBACTER_SPHAEROIDES	8.72	7.76	12.27	8.92	10.48	9.16	9.37
RHB	RHODOBACTER_SPHAEROIDES_2-4-1	8.45	7.53	12.05	8.70	10.15	8.83	9.23
RHB	RHODOBACTER_SPHAEROIDES_ATCC_17025	9.00	7.85	12.40	9.17	10.75	9.37	9.58
RHB	RHODOBACTER_SPHAEROIDES_ATCC_17029	8.30	7.24	11.65	8.54	9.93	8.59	8.96
RHB	RHODOBACTER_SPHAEROIDES_KD131	8.49	7.50	12.14	8.81	10.20	8.86	9.36
RHZ	RHODOPSEUDOMONAS_PALUSTRIS	8.55	7.06	9.42	8.54	10.46	8.67	9.00
RHZ	RHODOPSEUDOMONAS_PALUSTRIS_BISA53	8.27	6.99	9.24	8.41	10.14	8.48	8.80
RHZ	RHODOPSEUDOMONAS_PALUSTRIS_BISB18	8.27	6.97	9.22	8.45	10.15	8.61	8.88
RHZ	RHODOPSEUDOMONAS_PALUSTRIS_BISB5	8.39	7.03	9.31	8.47	10.36	8.61	8.98
RHZ	RHODOPSEUDOMONAS_PALUSTRIS_CGA009	8.40	6.96	9.31	8.47	10.30	8.53	8.90
RHZ	RHODOPSEUDOMONAS_PALUSTRIS_HAA2	8.54	7.09	9.42	8.39	10.43	8.55	8.95
RHZ	RHODOPSEUDOMONAS_PALUSTRIS_TIE-1	8.64	7.08	9.63	8.73	10.55	8.85	9.15
RHD	RHODOSPIRILLUM_CENTENUM_SW	7.76	6.85	9.12	9.37	9.74	8.97	9.41
RHD	RHODOSPIRILLUM_RUBRUM	8.31	7.37	9.89	9.79	10.10	9.22	9.63
RHD	RHODOSPIRILLUM_RUBRUM_ATCC_11170	8.12	7.19	9.68	9.52	9.82	8.90	9.43
RKT	RICKETTSIA_AFRICAE_ESF-5	7.09	6.48	8.60	8.24	8.52	10.63	8.34
RKT	RICKETTSIA_AKARI_STR-_HARTFORD	7.19	6.46	8.78	8.20	8.62	10.62	8.44
RKT	RICKETTSIA_BELLII_OSU_85-389	7.06	6.38	8.51	8.17	8.48	10.50	8.30
RKT	RICKETTSIA_BELLII_RML369-C	7.06	6.46	8.58	8.22	8.53	10.60	8.38
RKT	RICKETTSIA_CANADENSIS_STR-_MCKIEL	7.07	6.41	8.50	8.21	8.62	10.54	8.32
RKT	RICKETTSIA_CONORII_STR-_MALISH_7	6.97	6.37	8.41	8.06	8.35	10.49	8.17
RKT	RICKETTSIA_ENDOSYMBIONT_OF_IXODES_SCAPULARIS	6.91	6.38	8.54	8.01	8.39	10.44	8.15
RKT	RICKETTSIA_FELIS_URRWXCAL2	7.11	6.45	8.61	8.17	8.56	10.61	8.36
RKT	RICKETTSIA_MASSILIAE_MTU5	7.08	6.47	8.62	8.16	8.51	10.60	8.34
RKT	RICKETTSIA_PEACOCKII_STR-_RUSTIC	7.09	6.48	8.60	8.25	8.53	10.64	8.34
RKT	RICKETTSIA_PROWAZEKII	7.22	6.51	8.65	8.29	8.63	10.73	8.60
RKT	RICKETTSIA_RICKETTSII	7.07	6.60	8.73	8.29	8.61	10.75	8.47
RKT	RICKETTSIA_RICKETTSII_STR-_'SHEILA_SMITH'	7.07	6.60	8.73	8.29	8.61	10.75	8.47
RKT	RICKETTSIA_RICKETTSII_STR-_IOWA	7.14	6.68	8.79	8.32	8.70	10.56	8.57
RKT	RICKETTSIA_SIBIRICA_246	7.07	6.43	8.57	8.19	8.45	10.59	8.29
RKT	RICKETTSIA_TYPHI_STR-_WILMINGTON	7.14	6.49	8.63	8.21	8.67	10.70	8.52
RHB	ROSEOBACTER_DENITRIFICANS_OCH_114	8.29	7.84	12.75	8.51	9.82	8.94	9.18
RHB	ROSEOBACTER_LITORALIS_OCH_149	8.27	7.82	12.73	8.50	9.82	8.92	9.18
RHB	ROSEOBACTER_SP-_AZWK-3B	7.99	7.69	12.08	8.29	9.41	8.52	8.96
RHB	ROSEOBACTER_SP-_CCS2	8.25	7.88	12.34	8.48	9.69	8.95	9.08
RHB	ROSEOBACTER_SP-_GAI101	7.88	7.33	12.21	8.05	9.25	8.34	8.88
RHB	ROSEOBACTER_SP-_MED193	8.97	8.13	13.37	9.31	10.57	9.55	9.93
RHB	ROSEOBACTER_SP-_SK209-2-6	8.47	7.56	12.89	8.59	9.89	8.48	9.41
RHB	ROSEOVARIUS_NUBINHIBENS_ISM	8.13	7.66	12.31	8.51	9.64	8.77	9.08
RHB	ROSEOVARIUS_SP-_217	8.31	7.81	12.51	8.65	9.76	8.95	9.33
RHB	ROSEOVARIUS_SP-_HTCC2601	8.51	7.70	12.82	8.97	10.14	9.01	9.72
RHB	ROSEOVARIUS_SP-_TM1035	8.25	7.60	12.41	8.64	9.69	8.83	9.35
RHB	RUEGERIA_SP-_R11	8.23	7.59	12.55	8.49	9.74	8.59	9.22
RHB	SAGITTULA_STELLATA_E-37	8.23	7.83	12.37	8.34	9.80	8.61	9.03
RHB	SILICIBACTER_LACUSCAERULENSIS_ITI-1157	8.21	7.62	12.42	8.44	9.82	8.56	9.14
RHB	SILICIBACTER_POMEROYI_DSS-3	8.05	7.56	12.07	8.20	9.42	8.33	8.84
RHB	SILICIBACTER_SP-_TM1040	8.26	7.59	12.45	8.42	9.83	8.67	9.22
RHB	SILICIBACTER_SP-_TRICHCH4B	8.52	7.66	13.00	8.81	10.15	8.89	9.67
RHZ	SINORHIZOBIUM_MEDICAE_WSM419	8.92	7.62	10.25	9.62	11.47	9.38	10.08
RHZ	SINORHIZOBIUM_MELILOTI_1021	8.84	7.53	10.17	9.50	11.30	9.23	10.01
SPG	SPHINGOMONAS_SP-_SKA58	8.15	7.01	9.58	8.92	9.79	8.88	10.61
SPG	SPHINGOMONAS_WITTICHII_RW1	8.31	7.35	9.85	9.44	10.03	9.32	11.41
SPG	SPHINGOPYXIS_ALASKENSIS_RB2256	8.09	7.23	9.47	9.05	9.79	9.22	10.79
RHB	SULFITOBACTER_SP-_EE-36	8.63	7.73	13.19	8.91	10.22	9.04	9.64
RHB	SULFITOBACTER_SP-_NAS-14-1	8.46	7.66	12.98	8.68	10.00	8.85	9.43
RHB	THALASSIOBIUM_SP-_R2A62	8.29	7.81	12.48	8.65	9.80	8.93	9.36
RKT	WOLBACHIA_ENDOSYMBIONT_OF_CULEX_QUINQUEFASCIATUS_JHB	7.67	6.89	9.08	8.86	9.42	11.13	9.11
RKT	WOLBACHIA_ENDOSYMBIONT_OF_DROSOPHILA_ANANASSAE	7.65	7.29	9.33	9.19	9.46	11.33	9.87
RKT	WOLBACHIA_ENDOSYMBIONT_OF_DROSOPHILA_MELANOGASTER	7.56	6.88	9.00	8.84	9.39	11.16	9.10
RKT	WOLBACHIA_ENDOSYMBIONT_OF_DROSOPHILA_SIMULANS	6.55	5.74	7.84	8.11	8.24	10.93	8.09
RKT	WOLBACHIA_ENDOSYMBIONT_OF_MUSCIDIFURAX_UNIRAPTOR	7.72	7.12	9.43	9.16	9.52	11.49	9.32
RKT	WOLBACHIA_ENDOSYMBIONT_STRAIN_TRS_OF_BRUGIA_MALAYI	7.60	6.85	8.99	8.82	9.27	10.99	9.07
RKT	WOLBACHIA_PIPIENTIS	7.67	6.89	9.08	8.86	9.42	11.13	9.11
RKT	WOLBACHIA_SP-_WRI	7.65	6.98	9.12	8.94	9.47	11.24	9.21
RHZ	XANTHOBACTER_AUTOTROPHICUS_PY2	8.39	7.19	9.52	8.75	10.56	8.64	9.10
SPG	ZYMOMONAS_MOBILIS_SUBSP-_MOBILIS_ATCC_10988	8.29	7.27	9.82	9.37	10.27	9.51	11.50
SPG	ZYMOMONAS_MOBILIS_SUBSP-_MOBILIS_ZM4	8.22	7.23	9.93	9.35	10.17	9.42	11.43
