# Supplementary material for: tRNA Signatures Reveal a Polyphyletic Origin of SAR11 Strains among Alphaproteobacteria
Source: PLoS Comput Biol. 2014 Feb 27;10(2):e1003454. doi: 10.1371/journal.pcbi.1003454 (PMC3937112; doi:10.1371/journal.pcbi.1003454)
Supplement: Dataset S4 — Source code and data to reproduce Figure 5 , WEKA model to classify alphaproteobacterial genomes and instructions to extend and generate new WEKA models from tRNA CIF data. (ZIP) [file pcbi.1003454.s004.zip › Source_data_and_methods_for_Figure_5/STAPP_all.fas]

>PCGG_RCS_W020412 AAUW01000001 ALPHAPROTEOBACTERIA STAPPIA_AGGREGATA_IAM_12614 55003 55081 PRO CGG 0 0      WGS_DIVISION_IN_DDBJ/EMBL/GEN
-CGGAGTGTAGCGCAGCCTGGT--AGCGCACCTCGTTCGGGACGAGGGGGTCGGAGGTTC
GAATCCTCTCACTCCGA
>SGCT_RCS_W020413 AAUW01000001 ALPHAPROTEOBACTERIA STAPPIA_AGGREGATA_IAM_12614 206306 206397 SER GCT 0 0      WGS_DIVISION_IN_DDBJ/EMBL/G
-GGAGAGGTGGCCGAGT--GGTCGAAGGCGCTCCCCTGCTAAGGGAGTAT-CGAGGGTTC
GAATCCCTTCCTCTCCG
>VCAC_RCS_W020414 AAUW01000001 ALPHAPROTEOBACTERIA STAPPIA_AGGREGATA_IAM_12614 467079 467003 VAL CAC 0 0      WGS_DIVISION_IN_DDBJ/EMBL/G
-GGGCGATTAGCTCAGC--GGG--AGAGCGTTCCGTTCACACCGGAAAGGTCACTGGTTC
AATCCCAGTATCGCCCA
>PGGG_RCS_W020415 AAUW01000001 ALPHAPROTEOBACTERIA STAPPIA_AGGREGATA_IAM_12614 418323 418245 PRO GGG 0 0      WGS_DIVISION_IN_DDBJ/EMBL/G
-CGGGCAGTAGCGCAGCCTGGT--AGCGCACTTCACTGGGGGTGAAGGGGTCGTCGGTTC
AAATCCGGCCTGCCCGA
>QTTG_RCS_W020416 AAUW01000001 ALPHAPROTEOBACTERIA STAPPIA_AGGREGATA_IAM_12614 54643 54567 GLN TTG 0 0      WGS_DIVISION_IN_DDBJ/EMBL/GEN
-TGGGGTGTAGCCAAGC--GGT--AAGGCAGCGGTTTTTGGTACCGCCATGCGAAGGTTC
GAATCCTTCCACCCCAG
>IGAT_RCS_W020417 AAUW01000002 ALPHAPROTEOBACTERIA STAPPIA_AGGREGATA_IAM_12614 402163 402085 ILE GAT 0 0      WGS_DIVISION_IN_DDBJ/EMBL/G
-GGGCCGGTAGCTCAGGT-GGTT-AGAGCGCACGCCTGATAAGCGTGAGGTCGGAGGTTC
AAGTCCTCCTCGGCCCA
>ATGC_RCS_W020418 AAUW01000002 ALPHAPROTEOBACTERIA STAPPIA_AGGREGATA_IAM_12614 401887 401815 ALA TGC 0 0      WGS_DIVISION_IN_DDBJ/EMBL/G
-GGGGCCATAGCTCAGTT-GGG--AGAGCGCGTGCTTTGCAAGCATGAGGTCGTCGGTTC
GATCCCGTCTGGCTCCA
>XCAT_RCS_W020419 AAUW01000002 ALPHAPROTEOBACTERIA STAPPIA_AGGREGATA_IAM_12614 397876 397803 MET CAT 0 0     TRNA-MET(INITIATOR)- WGS_DIV
-CGCGGGATGGAGCAGCCCGGT--AGCTCGTCAGGCTCATAACCTGAAGGTCGCAGGTTC
AAATCCTGCTCCCGCAA
>VGAC_RCS_W020420 AAUW01000002 ALPHAPROTEOBACTERIA STAPPIA_AGGREGATA_IAM_12614 262716 262645 VAL GAC 0 0      WGS_DIVISION_IN_DDBJ/EMBL/G
-GGGCGTGTAGCTCAGC--GGG--AGAGCACTTCGTTGACATCGAAGGGGTCACAGGTTC
AATCCCTGTCACGCCCA
>ETTC_RCS_W020421 AAUW01000002 ALPHAPROTEOBACTERIA STAPPIA_AGGREGATA_IAM_12614 175248 175171 GLU TTC 0 0      WGS_DIVISION_IN_DDBJ/EMBL/G
-GCGCCCATCGTCTAGC--GGTCTAGGACGCCGCCCTTTCACGGCGGAAA-CACGGGTTC
GAGTCCCGTTGGGCGTG
>KCTT_RCS_W020422 AAUW01000003 ALPHAPROTEOBACTERIA STAPPIA_AGGREGATA_IAM_12614 303348 303271 LYS CTT 0 0      WGS_DIVISION_IN_DDBJ/EMBL/G
-GGGTGTGTAGCTCAGTT-GGT--AGAGCAGCTGACTCTTAATCAGCGGGTCTGGGGTTC
GAGCCCCCACTCACCCA
>PTGG_RCS_W020423 AAUW01000004 ALPHAPROTEOBACTERIA STAPPIA_AGGREGATA_IAM_12614 141853 141931 PRO TGG 0 0      WGS_DIVISION_IN_DDBJ/EMBL/G
-CGGGGTATAGCGCAGCCTGGT--AGCGCATCTGGTTTGGGACCAGAGGGTCGCAAGTTC
GAATCTTGCTGCCCCGA
>RTCT_RCS_W020424 AAUW01000004 ALPHAPROTEOBACTERIA STAPPIA_AGGREGATA_IAM_12614 144565 144643 ARG TCT 0 0      WGS_DIVISION_IN_DDBJ/EMBL/G
-GGCTCCGTAGCTCAGCT-GGAT-AGAGCACTCGCCTTCTAAGCGAATGGTCGCAGGTTC
GAATCCTGCCGGAGTCG
>QCTG_RCS_W020425 AAUW01000004 ALPHAPROTEOBACTERIA STAPPIA_AGGREGATA_IAM_12614 311657 311582 GLN CTG 0 0      WGS_DIVISION_IN_DDBJ/EMBL/G
-TGGGGAATAGGTTAAC--GGT--AGACCCACGGACTCTGACTCCGTTAG-TCCTGGTTC
GAATCCAGGTTCCCCAG
>CGCA_RCS_W020426 AAUW01000004 ALPHAPROTEOBACTERIA STAPPIA_AGGREGATA_IAM_12614 210183 210108 CYS GCA 0 0      WGS_DIVISION_IN_DDBJ/EMBL/G
-GGCCCTGTGGCGGAGT--GGT--GACGCAGCGGATTGCAAATCCGTGTA-CACCGGTTC
GATTCCGGTCGGGGCCT
>NGTT_RCS_W020427 AAUW01000004 ALPHAPROTEOBACTERIA STAPPIA_AGGREGATA_IAM_12614 197640 197568 ASN GTT 0 0      WGS_DIVISION_IN_DDBJ/EMBL/G
-TCCCCAGTAGCTCAGTT-GGT--AGAGCAAGCGACTGTTAATCGCTGGGTCGCTGGTTC
GAGTCCGGCCTGGGGAG
>ETTC_RCS_W020428 AAUW01000004 ALPHAPROTEOBACTERIA STAPPIA_AGGREGATA_IAM_12614 83766 83689 GLU TTC 0 0      WGS_DIVISION_IN_DDBJ/EMBL/GEN
-GCGCCCATCGTCTAGC--GGTCTAGGACGCCGCCCTTTCACGGCGGAAA-CACGGGTTC
GAGTCCCGTTGGGCGTG
>LCAG_RCS_W020429 AAUW01000005 ALPHAPROTEOBACTERIA STAPPIA_AGGREGATA_IAM_12614 274971 275057 LEU CAG 0 0      WGS_DIVISION_IN_DDBJ/EMBL/G
-GCCCAGGTGGCGGAATT-GGTA-GACGCACTAGCTTCAGGTGCTAGC-G-TGGAGGTTC
GAGTCCTCTCCTGGGCA
>SCGA_RCS_W020430 AAUW01000005 ALPHAPROTEOBACTERIA STAPPIA_AGGREGATA_IAM_12614 246227 246136 SER CGA 0 0      WGS_DIVISION_IN_DDBJ/EMBL/G
-GGAGAGGTGCCGGAGT--GGTTGAACGGGACGGTCTCGAAAACCGTT---CGAGGGTTC
GAATCCCTCTCTCTCCG
>GCCC_RCS_W020431 AAUW01000005 ALPHAPROTEOBACTERIA STAPPIA_AGGREGATA_IAM_12614 133706 133631 GLY CCC 0 0      WGS_DIVISION_IN_DDBJ/EMBL/G
-GCGGGTGTAGCTCAAT--GGT--AGAGCAGAAGCTTCCCAAGCTTAAGA-CGGGGGTTC
GATTCCCCTCACCCGCT
>RACG_RCS_W020432 AAUW01000006 ALPHAPROTEOBACTERIA STAPPIA_AGGREGATA_IAM_12614 265226 265304 ARG ACG 0 0      WGS_DIVISION_IN_DDBJ/EMBL/G
-GCACCGGTAGCTCAGCT-GGAT-AGAGCACCAGACTACGAATCTGGGGGTCGGGGGTTC
GAATCCTCCCCGGTGCG
>SGGA_RCS_W020433 AAUW01000006 ALPHAPROTEOBACTERIA STAPPIA_AGGREGATA_IAM_12614 116045 115954 SER GGA 0 0      WGS_DIVISION_IN_DDBJ/EMBL/G
-GGACAGGTGGCCGAGT--GGTTGAAGGCGCACGCCTGGAACGCGTGT---CGAGGGTTC
GAATCCCTCTCTGTCCG
>KTTT_RCS_W020434 AAUW01000007 ALPHAPROTEOBACTERIA STAPPIA_AGGREGATA_IAM_12614 115991 116066 LYS TTT 0 0      WGS_DIVISION_IN_DDBJ/EMBL/G
-GAGCCGATAGCTCAGCT-GGT--AGAGCAACTGACTTTTAATCAGTAGGTCCAGGGTTC
GAACCCCTGTCGGCTCA
>LTAG_RCS_W020435 AAUW01000007 ALPHAPROTEOBACTERIA STAPPIA_AGGREGATA_IAM_12614 251622 251536 LEU TAG 0 0      WGS_DIVISION_IN_DDBJ/EMBL/G
-GCGGATGTGGTGAAATT-GGTA-GACACGCCAGATTTAGGTTCTGGT-G-TGGGGGTTC
AAGTCCCTCCATCCGCA
>VTAC_RCS_W020436 AAUW01000007 ALPHAPROTEOBACTERIA STAPPIA_AGGREGATA_IAM_12614 241734 241662 VAL TAC 0 0      WGS_DIVISION_IN_DDBJ/EMBL/G
-GGGCGATTAGCTCAGTT-GGT--AGAGCGCTTCGTTTACACCGAAGATGTCGGGAGTTC
GAGTCTCTCATCGCCCA
>DGTC_RCS_W020437 AAUW01000007 ALPHAPROTEOBACTERIA STAPPIA_AGGREGATA_IAM_12614 239447 239374 ASP GTC 0 0      WGS_DIVISION_IN_DDBJ/EMBL/G
-GCGGGTGTAGCTCAGTT-GGTT-AGAGTGCCGGCCTGTCACGCCGGAGGTCGCGGGTTC
GAGCCCCGTCACTCGCG
>DGTC_RCS_W020438 AAUW01000007 ALPHAPROTEOBACTERIA STAPPIA_AGGREGATA_IAM_12614 239316 239238 ASP GTC 0 0      WGS_DIVISION_IN_DDBJ/EMBL/G
-GCGGGTGTAGCTCAGTT-GGTT-AGAGTGCCGGCCTGTCACGCCGGAGGTCGCGGGTTC
GAGCCCCGTCACTCGCG
>STGA_RCS_W020439 AAUW01000007 ALPHAPROTEOBACTERIA STAPPIA_AGGREGATA_IAM_12614 48063 47972 SER TGA 0 0      WGS_DIVISION_IN_DDBJ/EMBL/GEN
-GGTGAGGTGGCCGAGT--GGTTTAAGGCAGCGGTCTTGAAAACCGCC---CGTGGGTTC
GAATCCCACCCTCACCG
>RCCG_RCS_W020440 AAUW01000009 ALPHAPROTEOBACTERIA STAPPIA_AGGREGATA_IAM_12614 124432 124359 ARG CCG 0 0      WGS_DIVISION_IN_DDBJ/EMBL/G
-GCACCCGTAGCTCAGCT-GGAT-AGAGCGCTGCCCTCCGAAGGCAGAGGTCACAGGTTC
GAATCCTGTCGGGTGCG
>LTAG_RCS_W020441 AAUW01000011 ALPHAPROTEOBACTERIA STAPPIA_AGGREGATA_IAM_12614 208339 208413 LEU TAG 0 0      WGS_DIVISION_IN_DDBJ/EMBL/G
-TTTTGGATAGCCAACT--GGTA-AAGGCACCGGATTTAGTTTCCGCTAA-CGGGGGTTC
GAATCCCTCTCCAA-AA
>JCAT_RCS_W020442 AAUW01000011 ALPHAPROTEOBACTERIA STAPPIA_AGGREGATA_IAM_12614 178555 178477 MET CAT 0 0     TRNA-MET(ILE)_WHOSE_CAU_ANTI
-GGGCCTGTAGCTCAATT-GGTT-AGAGCCGTCCGCTCATAACGGATTGGTTGGGGGTTC
GAGTCCCTCCGGGCCCA
>TTGT_RCS_W020443 AAUW01000012 ALPHAPROTEOBACTERIA STAPPIA_AGGREGATA_IAM_12614 137020 137095 THR TGT 0 0      WGS_DIVISION_IN_DDBJ/EMBL/G
-GCCGGTATAGCTCAGCT-GGT--AGAGCACGTGATTTGTAATCTCGGGGTCGCGGGTTC
GAATCCTGCTGCCGGCA
>YGTA_RCS_W020444 AAUW01000012 ALPHAPROTEOBACTERIA STAPPIA_AGGREGATA_IAM_12614 134117 134031 TYR GTA 0 0      WGS_DIVISION_IN_DDBJ/EMBL/G
-GGAGGAGTGCCCGAGT--GGCTAAAGGGGACGGACTGTAAATCCGTTGTACGTTGGTTC
GAATCCAACCTCCTCCA
>GTCC_RCS_W020445 AAUW01000012 ALPHAPROTEOBACTERIA STAPPIA_AGGREGATA_IAM_12614 134009 133939 GLY TCC 0 0      WGS_DIVISION_IN_DDBJ/EMBL/G
-GCGGGTGTAGCTCAAT--GGT--AGAGCAGCAGCCTTCCAAGCTGACGA-CGAGGGTTC
GATTCCCTTCACCCGCT
>WCCA_RCS_W020446 AAUW01000012 ALPHAPROTEOBACTERIA STAPPIA_AGGREGATA_IAM_12614 132466 132394 TRP CCA 0 0      WGS_DIVISION_IN_DDBJ/EMBL/G
-AGGGGTATAGCTCAGCT-GGT--AGAGCGACGGTCTCCAAAACCGTAGGTCGCGGGTTC
GAACCCTGCTGCCCCTG
>LGAG_RCS_W020447 AAUW01000012 ALPHAPROTEOBACTERIA STAPPIA_AGGREGATA_IAM_12614 62109 62021 LEU GAG 0 0      WGS_DIVISION_IN_DDBJ/EMBL/GEN
-GCGGTCGTGGCGGAATT-GGTA-GACGCGCAGCGTTGAGGTCGCTGTGG-TGGAAGTTC
GAGTCTTCTCGACCGCA
>RCCT_RCS_W020448 AAUW01000013 ALPHAPROTEOBACTERIA STAPPIA_AGGREGATA_IAM_12614 14683 14759 ARG CCT 0 0      WGS_DIVISION_IN_DDBJ/EMBL/GEN
-GGCCCCGTAGCTCAGCA-GGAT-AGAGCATCAGATTCCTAATCTGAGGGTCGCGCGTTC
GAATCGCGCCGGGGTCA
>IGAT_RCS_W020449 AAUW01000014 ALPHAPROTEOBACTERIA STAPPIA_AGGREGATA_IAM_12614 113020 113098 ILE GAT 0 0      WGS_DIVISION_IN_DDBJ/EMBL/G
-GGGCCGGTAGCTCAGGT-GGTT-AGAGCGCACGCCTGATAAGCGTGAGGTCGGAGGTTC
AAGTCCTCCTCGGCCCA
>ATGC_RCS_W020450 AAUW01000014 ALPHAPROTEOBACTERIA STAPPIA_AGGREGATA_IAM_12614 113296 113371 ALA TGC 0 0      WGS_DIVISION_IN_DDBJ/EMBL/G
-GGGGCCATAGCTCAGTT-GGG--AGAGCGCGTGCTTTGCAAGCATGAGGTCGTCGGTTC
GATCCCGTCTGGCTCCA
>XCAT_RCS_W020451 AAUW01000014 ALPHAPROTEOBACTERIA STAPPIA_AGGREGATA_IAM_12614 117307 117383 MET CAT 0 0     TRNA-MET(INITIATOR)- WGS_DIV
-CGCGGGATGGAGCAGCCCGGT--AGCTCGTCAGGCTCATAACCTGAAGGTCGCAGGTTC
AAATCCTGCTCCCGCAA
>GGCC_RCS_W020452 AAUW01000017 ALPHAPROTEOBACTERIA STAPPIA_AGGREGATA_IAM_12614 143677 143606 GLY GCC 0 0      WGS_DIVISION_IN_DDBJ/EMBL/G
-GCGGGCGTAGCTCAGG--GGT--AGAGCACAACCTTGCCAAGGTTGGGGTCGTGGGTTC
GAATCCCATCGCCCGCT
>TCGT_RCS_W020453 AAUW01000017 ALPHAPROTEOBACTERIA STAPPIA_AGGREGATA_IAM_12614 34109 34037 THR CGT 0 0      WGS_DIVISION_IN_DDBJ/EMBL/GEN
-GCCGCTGTAGCTCAGAT-GGT--AGAGCACGTCATTCGTAATGATGGGGTCGGGGGTTC
GAGTCCCTTCAGCGGCA
>LCAA_RCS_W020454 AAUW01000019 ALPHAPROTEOBACTERIA STAPPIA_AGGREGATA_IAM_12614 62320 62234 LEU CAA 0 0      WGS_DIVISION_IN_DDBJ/EMBL/GEN
-GCCCCCCTGGCGGAACT-GGTA-GACGCGCCGGATTCAAAATCCGGT-G-TGCCGGTTC
GATTCCGGCGGGGGGCA
>LTAA_RCS_W020455 AAUW01000021 ALPHAPROTEOBACTERIA STAPPIA_AGGREGATA_IAM_12614 85440 85525 LEU TAA 0 0      WGS_DIVISION_IN_DDBJ/EMBL/GEN
-GCGGACATGATGGAACT-GGTA-GACATACCGGACTTAAAATCCGGA-G-TGCGGGTTC
GAGTCCCGCTGTCCGCA
>IGAT_RCS_W020456 AAUW01000023 ALPHAPROTEOBACTERIA STAPPIA_AGGREGATA_IAM_12614 1793 1871 ILE GAT 0 0      WGS_DIVISION_IN_DDBJ/EMBL/GENBA
-GGGCCGGTAGCTCAGGT-GGTT-AGAGCGCACGCCTGATAAGCGTGAGGTCGGAGGTTC
AAGTCCTCCTCGGCCCA
>ATGC_RCS_W020457 AAUW01000023 ALPHAPROTEOBACTERIA STAPPIA_AGGREGATA_IAM_12614 2069 2144 ALA TGC 0 0      WGS_DIVISION_IN_DDBJ/EMBL/GENBA
-GGGGCCATAGCTCAGTT-GGG--AGAGCGCGTGCTTTGCAAGCATGAGGTCGTCGGTTC
GATCCCGTCTGGCTCCA
>XCAT_RCS_W020458 AAUW01000023 ALPHAPROTEOBACTERIA STAPPIA_AGGREGATA_IAM_12614 6072 6148 MET CAT 0 0     TRNA-MET(INITIATOR)- WGS_DIVISIO
-CGCGGGATGGAGCAGCCCGGT--AGCTCGTCAGGCTCATAACCTGAAGGTCGCAGGTTC
AAATCCTGCTCCCGCAA
>FGAA_RCS_W020459 AAUW01000025 ALPHAPROTEOBACTERIA STAPPIA_AGGREGATA_IAM_12614 48504 48579 PHE GAA 0 0      WGS_DIVISION_IN_DDBJ/EMBL/GEN
-GCCCAGATAGCTCAGTT-GGT--AGAGCAGCGGATTGAAAATCCGCGTGTCGCTGGTTC
GATTCCGGCTCTGGGCA
>TGGT_RCS_W020460 AAUW01000025 ALPHAPROTEOBACTERIA STAPPIA_AGGREGATA_IAM_12614 36973 36897 THR GGT 0 0      WGS_DIVISION_IN_DDBJ/EMBL/GEN
-GCTGCCGTAGCTCAGG--GGT--AGAGCACTCCCTTGGTAAGGGAGAGGTCGAGAGTTC
AAATCTCTCCGGCAGCA
>LTAA_RCS_W020461 AAUW01000027 ALPHAPROTEOBACTERIA STAPPIA_AGGREGATA_IAM_12614 77660 77578 LEU TAA 0 0      WGS_DIVISION_IN_DDBJ/EMBL/GEN
-GCGGACATGATGGAACT-GGTA-GACATACCGGACTTAAAATCCGGAAG-TGCGGGTTC
GAGTCCCGCTGTCCGCA
>LTAA_RCS_W020462 AAUW01000028 ALPHAPROTEOBACTERIA STAPPIA_AGGREGATA_IAM_12614 10749 10667 LEU TAA 0 0      WGS_DIVISION_IN_DDBJ/EMBL/GEN
-GCGGGCGTGGTGGAATT-GGTA-GACACAAGGGACTTAAAATCCCTCGG-TACGGGTTC
GAGTCCCGTCGCCCGCA
>HGTG_RCS_W020463 AAUW01000030 ALPHAPROTEOBACTERIA STAPPIA_AGGREGATA_IAM_12614 37270 37346 HIS GTG 0 0      WGS_DIVISION_IN_DDBJ/EMBL/GEN
-GCAGACGTAGCTCAGTT-GGTT-AGAGCGTCGGATTGTGGCTCCGAAGGTCGGTGGTTC
GAATCCACTCGTCTGTA
>MCAT_RCS_W020464 AAUW01000031 ALPHAPROTEOBACTERIA STAPPIA_AGGREGATA_IAM_12614 20607 20685 MET CAT 0 0     TRNA-MET(ELONGATOR)- WGS_DIVIS
-GGCGGAGTAGCTCAGCC-GGTT-AGAGCAGCGGAATCATAATCCGCGTGTCGGGGGTTC
GAGTCCCTCCTCCGCTA
>AGGC_RCS_W020465 AAUW01000033 ALPHAPROTEOBACTERIA STAPPIA_AGGREGATA_IAM_12614 31792 31869 ALA GGC 0 0      WGS_DIVISION_IN_DDBJ/EMBL/GEN
-GGGGCCATAGCTCAGTT-GGG--AGAGCGCTACAATGGCATTGTAGAGGTCAGGGGTTC
GATTCCCCTTGGCTCCA
>RTCT_RCS_W020466 AAUW01000036 ALPHAPROTEOBACTERIA STAPPIA_AGGREGATA_IAM_12614 20307 20229 ARG TCT 0 0      WGS_DIVISION_IN_DDBJ/EMBL/GEN
-GGCCCCGTAGCTCAGCT-GGAT-AGAGCACTCGCCTTCTAAGCGAATGGTCACAGGTTC
GAGTCCTGTCGGGGTCG
>IGAT_RCS_W020467 AAUW01000037 ALPHAPROTEOBACTERIA STAPPIA_AGGREGATA_IAM_12614 15928 16006 ILE GAT 0 0      WGS_DIVISION_IN_DDBJ/EMBL/GEN
-GGGCCGGTAGCTCAGGT-GGTT-AGAGCGCACGCCTGATAAGCGTGAGGTCGGAGGTTC
AAGTCCTCCTCGGCCCA
>ATGC_RCS_W020468 AAUW01000037 ALPHAPROTEOBACTERIA STAPPIA_AGGREGATA_IAM_12614 16204 16279 ALA TGC 0 0      WGS_DIVISION_IN_DDBJ/EMBL/GEN
-GGGGCCATAGCTCAGTT-GGG--AGAGCGCGTGCTTTGCAAGCATGAGGTCGTCGGTTC
GATCCCGTCTGGCTCCA
>XCAT_RCS_W020469 AAUW01000037 ALPHAPROTEOBACTERIA STAPPIA_AGGREGATA_IAM_12614 20215 20291 MET CAT 0 0     TRNA-MET(INITIATOR)- WGS_DIVIS
-CGCGGGATGGAGCAGCCCGGT--AGCTCGTCAGGCTCATAACCTGAAGGTCGCAGGTTC
AAATCCTGCTCCCGCAA
>GTCC_RCS_W020470 AAUW01000048 ALPHAPROTEOBACTERIA STAPPIA_AGGREGATA_IAM_12614 1625 1699 GLY TCC 0 0      WGS_DIVISION_IN_DDBJ/EMBL/GENBA
-GCGTCAGTAGCTCAAT--GGC--AGAGTGCCCGGTTTCCGACCCGGGAGATGCGGGTTC
GACCCCCGTCTGGCGCT
