# Supplementary material for: tRNA Signatures Reveal a Polyphyletic Origin of SAR11 Strains among Alphaproteobacteria
Source: PLoS Comput Biol. 2014 Feb 27;10(2):e1003454. doi: 10.1371/journal.pcbi.1003454 (PMC3937112; doi:10.1371/journal.pcbi.1003454)
Supplement: Dataset S4 — Source code and data to reproduce Figure 5 , WEKA model to classify alphaproteobacterial genomes and instructions to extend and generate new WEKA models from tRNA CIF data. (ZIP) [file pcbi.1003454.s004.zip › Source_data_and_methods_for_Figure_5/taxonfile_seven_clade.txt]

RHB	ALPHA_PROTEOBACTERIUM_HTCC2255
RHB	CITREICELLA_SP-_SE45
RHB	DINOROSEOBACTER_SHIBAE_DFL_12
RHB	JANNASCHIA_SP-_CCS1
RHB	LOKTANELLA_VESTFOLDENSIS_SKA53
RHB	OCEANIBULBUS_INDOLIFEX_HEL-45
RHB	OCTADECABACTER_ANTARCTICUS_238
RHB	OCTADECABACTER_ANTARCTICUS_307
RHB	PHAEOBACTER_GALLAECIENSIS_2-10
RHB	PHAEOBACTER_GALLAECIENSIS_BS107
RHB	RHODOBACTERACEAE_BACTERIUM_KLH11
RHB	RHODOBACTERALES_BACTERIUM_HTCC2083
RHB	RHODOBACTERALES_BACTERIUM_HTCC2150
RHB	RHODOBACTERALES_BACTERIUM_Y4I
RHB	ROSEOBACTER_DENITRIFICANS_OCH_114
RHB	ROSEOBACTER_LITORALIS_OCH_149
RHB	ROSEOBACTER_SP-_AZWK-3B
RHB	ROSEOBACTER_SP-_CCS2
RHB	ROSEOBACTER_SP-_GAI101
RHB	ROSEOBACTER_SP-_MED193
RHB	ROSEOBACTER_SP-_SK209-2-6
RHB	ROSEOVARIUS_NUBINHIBENS_ISM
RHB	ROSEOVARIUS_SP-_217
RHB	ROSEOVARIUS_SP-_HTCC2601
RHB	ROSEOVARIUS_SP-_TM1035
RHB	RUEGERIA_SP-_R11
RHB	SAGITTULA_STELLATA_E-37
RHB	SILICIBACTER_LACUSCAERULENSIS_ITI-1157
RHB	SILICIBACTER_POMEROYI_DSS-3
RHB	SILICIBACTER_SP-_TM1040
RHB	SILICIBACTER_SP-_TRICHCH4B
RHB	SULFITOBACTER_SP-_EE-36
RHB	SULFITOBACTER_SP-_NAS-14-1
RHB	THALASSIOBIUM_SP-_R2A62
RHB	OCEANICOLA_BATSENSIS_HTCC2597
RHB	OCEANICOLA_GRANULOSUS_HTCC2516
RHB	PARACOCCUS_DENITRIFICANS_PD1222
RHB	RHODOBACTERALES_BACTERIUM_HTCC2654
RHB	RHODOBACTER_SPHAEROIDES
RHB	RHODOBACTER_SPHAEROIDES_2-4-1
RHB	RHODOBACTER_SPHAEROIDES_ATCC_17025
RHB	RHODOBACTER_SPHAEROIDES_ATCC_17029
RHB	RHODOBACTER_SPHAEROIDES_KD131
RHZ	RHIZOBIUM_ETLI_GR56
RHZ	RHIZOBIUM_ETLI_BRASIL_5
RHZ	RHIZOBIUM_ETLI_KIM_5
RHZ	RHIZOBIUM_LEGUMINOSARUM_BV-_TRIFOLII_WSM1325
RHZ	AGROBACTERIUM_RADIOBACTER_K84
RHZ	RHIZOBIUM_ETLI_CIAT_652
RHZ	RHIZOBIUM_LEGUMINOSARUM_BV-_VICIAE_3841
RHZ	RHIZOBIUM_ETLI_CFN_42
RHZ	RHIZOBIUM_LEGUMINOSARUM_BV-_TRIFOLII_WSM2304
RHZ	RHIZOBIUM_ETLI_IE4771
RHZ	BRUCELLA_SP-_83/13
RHZ	AGROBACTERIUM_VITIS_S4
RHZ	BRUCELLA_ABORTUS_STR-_2308_A
RHZ	BRUCELLA_SUIS_BV-_3_STR-_686
RHZ	BRUCELLA_ABORTUS_BV-_9_STR-_C68
RHZ	BRUCELLA_ABORTUS_BV-_6_STR-_870
RHZ	BRUCELLA_ABORTUS_BV-_4_STR-_292
RHZ	BRUCELLA_ABORTUS_BV-_2_STR-_86/8/59
RHZ	BRUCELLA_SUIS_BV-_5_STR-_513
RHZ	BRUCELLA_PINNIPEDIALIS_M292/94/1
RHZ	BRUCELLA_PINNIPEDIALIS_B2/94
RHZ	BRUCELLA_MELITENSIS_BV-_3_STR-_ETHER
RHZ	BRUCELLA_MELITENSIS_BV-_2_STR-_63/9
RHZ	OCHROBACTRUM_INTERMEDIUM_LMG_3301
RHZ	BRUCELLA_PINNIPEDIALIS_M163/99/10
RHZ	BRUCELLA_CETI_STR-_CUDO
RHZ	RHIZOBIUM_ETLI_8C-3
RHZ	BRUCELLA_MELITENSIS_BIOVAR_ABORTUS_2308
RHZ	BRUCELLA_CETI_M644/93/1
RHZ	BRUCELLA_CETI_M13/05/1
RHZ	BRUCELLA_ABORTUS_S19
RHZ	BRUCELLA_ABORTUS_BIOVAR_1_STR-_9-941
RHZ	BRUCELLA_SP-_F5/99
RHZ	BRUCELLA_NEOTOMAE_5K33
RHZ	BRUCELLA_MELITENSIS_BV-_1_STR-_REV-1
RHZ	BRUCELLA_CETI_M490/95/1
RHZ	BRUCELLA_CETI_B1/94
RHZ	BRUCELLA_ABORTUS_BV-_3_STR-_TULYA
RHZ	AGROBACTERIUM_TUMEFACIENS_STR-_C58
RHZ	BRUCELLA_OVIS_ATCC_25840
RHZ	BRUCELLA_SUIS_1330
RHZ	BRUCELLA_MICROTI_CCM_4915
RHZ	BRUCELLA_MELITENSIS_ATCC_23457
RHZ	BRUCELLA_CANIS_ATCC_23365
RHZ	OCHROBACTRUM_ANTHROPI_ATCC_49188
RHZ	BRUCELLA_SUIS_ATCC_23445
RHZ	BRUCELLA_MELITENSIS_16M
RHZ	MESORHIZOBIUM_LOTI_MAFF303099
RHZ	HOEFLEA_PHOTOTROPHICA_DFL-43
RHZ	OLIGOTROPHA_CARBOXIDOVORANS_OM5
RHZ	SINORHIZOBIUM_MEDICAE_WSM419
RHZ	RHIZOBIUM_SP-_NGR234
RHZ	SINORHIZOBIUM_MELILOTI_1021
RHZ	METHYLOBACTERIUM_CHLOROMETHANICUM_CM4
RHZ	AURANTIMONAS_SP-_SI85-9A1
RHZ	XANTHOBACTER_AUTOTROPHICUS_PY2
RHZ	RHODOPSEUDOMONAS_PALUSTRIS_HAA2
RHZ	NITROBACTER_WINOGRADSKYI_NB-255
RHZ	NITROBACTER_SP-_NB-311A
RHZ	RHODOPSEUDOMONAS_PALUSTRIS
RHZ	METHYLOBACTERIUM_POPULI_BJ001
RHZ	METHYLOBACTERIUM_EXTORQUENS_PA1
RHZ	METHYLOBACTERIUM_EXTORQUENS_AM1
RHZ	CANDIDATUS_LIBERIBACTER_ASIATICUS_STR-_PSY62
RHZ	NITROBACTER_HAMBURGENSIS_X14
RHZ	MESORHIZOBIUM_SP-_BNC1
RHZ	RHODOPSEUDOMONAS_PALUSTRIS_CGA009
RHZ	METHYLOBACTERIUM_EXTORQUENS_DM4
RHZ	RHODOPSEUDOMONAS_PALUSTRIS_TIE-1
RHZ	RHODOPSEUDOMONAS_PALUSTRIS_BISB5
RHZ	BRADYRHIZOBIUM_JAPONICUM_USDA_110
RHZ	RHODOPSEUDOMONAS_PALUSTRIS_BISA53
RHZ	METHYLOBACTERIUM_RADIOTOLERANS_JCM_2831
RHZ	RHIZOBIUM_ETLI_CIAT_894
RHZ	BARTONELLA_TRIBOCORUM_CIP_105476
RHZ	BARTONELLA_QUINTANA_STR-_TOULOUSE
RHZ	BARTONELLA_GRAHAMII_AS4AUP
RHZ	METHYLOBACTERIUM_SP-_4-46
RHZ	AZORHIZOBIUM_CAULINODANS_ORS_571
RHZ	METHYLOBACTERIUM_NODULANS_ORS_2060
RHZ	BRADYRHIZOBIUM_SP-_BTAI1
RHZ	BEIJERINCKIA_INDICA_SUBSP-_INDICA_ATCC_9039
RHZ	BARTONELLA_HENSELAE
RHZ	BARTONELLA_BACILLIFORMIS_KC583
RHZ	FULVIMARINA_PELAGI_HTCC2506
RHZ	METHYLOCELLA_SILVESTRIS_BL2
RHZ	RHODOPSEUDOMONAS_PALUSTRIS_BISB18
RHZ	BRADYRHIZOBIUM_SP-_ORS278
RHZ	HYPHOMICROBIUM_DENITRIFICANS_ATCC_51888
RHZ	PARVIBACULUM_LAVAMENTIVORANS_DS-1
RHZ	CANDIDATUS_HODGKINIA_CICADICOLA_DSEM
CLB	BREVUNDIMONAS_SP-_BAL3
CLB	ASTICCACAULIS_EXCENTRICUS_CB_48
CLB	CAULOBACTER_CRESCENTUS_NA1000
CLB	CAULOBACTER_CRESCENTUS_CB15
CLB	CAULOBACTER_SP-_K31
CLB	PHENYLOBACTERIUM_ZUCINEUM_HLK1
RHD	MAGNETOSPIRILLUM_MAGNETOTACTICUM
RHD	RHODOSPIRILLUM_RUBRUM
RHD	RHODOSPIRILLUM_RUBRUM_ATCC_11170
RHD	RHODOSPIRILLUM_CENTENUM_SW
RHD	ACIDIPHILIUM_CRYPTUM_JF-5
RHD	GLUCONOBACTER_OXYDANS_621H
RHD	GRANULIBACTER_BETHESDENSIS_CGDNIH1
RHD	GLUCONACETOBACTER_DIAZOTROPHICUS_PAL_5
RHD	MAGNETOSPIRILLUM_MAGNETICUM_AMB-1
RHD	GLUCONACETOBACTER_DIAZOTROPHICUS_PAL_5_(JGI)
SPG	ERYTHROBACTER_SP-_SD-21
SPG	SPHINGOMONAS_SP-_SKA58
SPG	ERYTHROBACTER_SP-_NAP1
SPG	NOVOSPHINGOBIUM_AROMATICIVORANS_DSM_12444
SPG	ERYTHROBACTER_LITORALIS_HTCC2594
SPG	SPHINGOPYXIS_ALASKENSIS_RB2256
SPG	ZYMOMONAS_MOBILIS_SUBSP-_MOBILIS_ZM4
SPG	ZYMOMONAS_MOBILIS_SUBSP-_MOBILIS_ATCC_10988
SPG	SPHINGOMONAS_WITTICHII_RW1
RKT	ORIENTIA_TSUTSUGAMUSHI_BORYONG
RKT	ORIENTIA_TSUTSUGAMUSHI_STR-_IKEDA
RKT	EHRLICHIA_CHAFFEENSIS_STR-_SAPULPA
RKT	NEORICKETTSIA_RISTICII_STR-_ILLINOIS
RKT	NEORICKETTSIA_SENNETSU_STR-_MIYAYAMA
RKT	EHRLICHIA_CHAFFEENSIS_STR-_ARKANSAS
RKT	RICKETTSIA_CANADENSIS_STR-_MCKIEL
RKT	EHRLICHIA_CANIS_STR-_JAKE
RKT	RICKETTSIA_AKARI_STR-_HARTFORD
RKT	EHRLICHIA_RUMINANTIUM_STR-_GARDEL
RKT	RICKETTSIA_RICKETTSII_STR-_IOWA
RKT	EHRLICHIA_RUMINANTIUM_STR-_WELGEVONDEN_(U-PRETORIA)
RKT	EHRLICHIA_RUMINANTIUM_STR-_WELGEVONDEN_(CIRAD)
RKT	RICKETTSIA_MASSILIAE_MTU5
RKT	ANAPLASMA_PHAGOCYTOPHILUM_HZ
RKT	RICKETTSIA_BELLII_OSU_85-389
RKT	RICKETTSIA_TYPHI_STR-_WILMINGTON
RKT	RICKETTSIA_FELIS_URRWXCAL2
RKT	RICKETTSIA_ENDOSYMBIONT_OF_IXODES_SCAPULARIS
RKT	WOLBACHIA_ENDOSYMBIONT_OF_DROSOPHILA_MELANOGASTER
RKT	RICKETTSIA_AFRICAE_ESF-5
RKT	WOLBACHIA_PIPIENTIS
RKT	WOLBACHIA_ENDOSYMBIONT_OF_CULEX_QUINQUEFASCIATUS_JHB
RKT	ANAPLASMA_MARGINALE_STR-_ST-_MARIES
RKT	WOLBACHIA_SP-_WRI
RKT	ANAPLASMA_MARGINALE_STR-_VIRGINIA
RKT	ANAPLASMA_MARGINALE_STR-_PUERTO_RICO
RKT	ANAPLASMA_MARGINALE_STR-_MISSISSIPPI
RKT	RICKETTSIA_PROWAZEKII
RKT	RICKETTSIA_BELLII_RML369-C
RKT	WOLBACHIA_ENDOSYMBIONT_OF_DROSOPHILA_ANANASSAE
RKT	RICKETTSIA_PEACOCKII_STR-_RUSTIC
RKT	WOLBACHIA_ENDOSYMBIONT_STRAIN_TRS_OF_BRUGIA_MALAYI
RKT	RICKETTSIA_RICKETTSII_STR-_'SHEILA_SMITH'
RKT	RICKETTSIA_RICKETTSII
RKT	ANAPLASMA_MARGINALE_STR-_FLORIDA
RKT	RICKETTSIA_SIBIRICA_246
RKT	RICKETTSIA_CONORII_STR-_MALISH_7
RKT	WOLBACHIA_ENDOSYMBIONT_OF_MUSCIDIFURAX_UNIRAPTOR
RKT	WOLBACHIA_ENDOSYMBIONT_OF_DROSOPHILA_SIMULANS
RHB	HIRSCHIA_BALTICA_ATCC_49814
RHB	HYPHOMONAS_NEPTUNIUM_ATCC_15444
RHB	MARICAULIS_MARIS_MCS10
RHB	OCEANICAULIS_ALEXANDRII_HTCC2633
