# Supplementary material for: tRNA Signatures Reveal a Polyphyletic Origin of SAR11 Strains among Alphaproteobacteria
Source: PLoS Comput Biol. 2014 Feb 27;10(2):e1003454. doi: 10.1371/journal.pcbi.1003454 (PMC3937112; doi:10.1371/journal.pcbi.1003454)
Supplement: Dataset S4 — Source code and data to reproduce Figure 5 , WEKA model to classify alphaproteobacterial genomes and instructions to extend and generate new WEKA models from tRNA CIF data. (ZIP) [file pcbi.1003454.s004.zip › Source_data_and_methods_for_Figure_5/weka_R_ordered.txt]

BARTONELLA_HENSELAE	01RHZ	1RHZ	0.946
RHIZOBIUM_ETLI_IE4771	01RHZ	1RHZ	0.952
HOEFLEA_PHOTOTROPHICA_DFL-43	01RHZ	1RHZ	0.963
HYPHOMICROBIUM_DENITRIFICANS_ATCC_51888	01RHZ	1RHZ	0.965
RHIZOBIUM_ETLI_CIAT_894	01RHZ	1RHZ	0.967
PARVIBACULUM_LAVAMENTIVORANS_DS-1	01RHZ	1RHZ	0.97
RHIZOBIUM_ETLI_8C-3	01RHZ	1RHZ	0.97
BARTONELLA_QUINTANA_STR-_TOULOUSE	01RHZ	1RHZ	0.972
BARTONELLA_GRAHAMII_AS4AUP	01RHZ	1RHZ	0.973
CANDIDATUS_HODGKINIA_CICADICOLA_DSEM	01RHZ	1RHZ	0.974
BARTONELLA_TRIBOCORUM_CIP_105476	01RHZ	1RHZ	0.975
MESORHIZOBIUM_SP-_BNC1	01RHZ	1RHZ	0.975
RHODOPSEUDOMONAS_PALUSTRIS_HAA2	01RHZ	1RHZ	0.975
NITROBACTER_HAMBURGENSIS_X14	01RHZ	1RHZ	0.976
RHIZOBIUM_LEGUMINOSARUM_BV-_TRIFOLII_WSM1325	01RHZ	1RHZ	0.976
BARTONELLA_BACILLIFORMIS_KC583	01RHZ	1RHZ	0.978
AURANTIMONAS_SP-_SI85-9A1	01RHZ	1RHZ	0.979
MESORHIZOBIUM_LOTI_MAFF303099	01RHZ	1RHZ	0.979
METHYLOCELLA_SILVESTRIS_BL2	01RHZ	1RHZ	0.979
RHIZOBIUM_ETLI_KIM_5	01RHZ	1RHZ	0.979
SINORHIZOBIUM_MEDICAE_WSM419	01RHZ	1RHZ	0.979
SINORHIZOBIUM_MELILOTI_1021	01RHZ	1RHZ	0.979
BRADYRHIZOBIUM_SP-_BTAI1	01RHZ	1RHZ	0.98
BRUCELLA_PINNIPEDIALIS_M163/99/10	01RHZ	1RHZ	0.98
BRUCELLA_MELITENSIS_16M	01RHZ	1RHZ	0.981
BRUCELLA_SUIS_ATCC_23445	01RHZ	1RHZ	0.981
OCHROBACTRUM_ANTHROPI_ATCC_49188	01RHZ	1RHZ	0.981
BRUCELLA_ABORTUS_BV-_3_STR-_TULYA	01RHZ	1RHZ	0.982
RHIZOBIUM_SP-_NGR234	01RHZ	1RHZ	0.982
BRADYRHIZOBIUM_JAPONICUM_USDA_110	01RHZ	1RHZ	0.983
BRUCELLA_ABORTUS_BIOVAR_1_STR-_9-941	01RHZ	1RHZ	0.983
BRUCELLA_ABORTUS_S19	01RHZ	1RHZ	0.983
BRUCELLA_CANIS_ATCC_23365	01RHZ	1RHZ	0.983
BRUCELLA_CETI_B1/94	01RHZ	1RHZ	0.983
BRUCELLA_CETI_M13/05/1	01RHZ	1RHZ	0.983
BRUCELLA_CETI_M490/95/1	01RHZ	1RHZ	0.983
BRUCELLA_CETI_M644/93/1	01RHZ	1RHZ	0.983
BRUCELLA_MELITENSIS_ATCC_23457	01RHZ	1RHZ	0.983
BRUCELLA_MELITENSIS_BIOVAR_ABORTUS_2308	01RHZ	1RHZ	0.983
BRUCELLA_MELITENSIS_BV-_1_STR-_REV-1	01RHZ	1RHZ	0.983
BRUCELLA_MICROTI_CCM_4915	01RHZ	1RHZ	0.983
BRUCELLA_NEOTOMAE_5K33	01RHZ	1RHZ	0.983
BRUCELLA_SP-_F5/99	01RHZ	1RHZ	0.983
BRUCELLA_SUIS_1330	01RHZ	1RHZ	0.983
FULVIMARINA_PELAGI_HTCC2506	01RHZ	1RHZ	0.983
BEIJERINCKIA_INDICA_SUBSP-_INDICA_ATCC_9039	01RHZ	1RHZ	0.984
BRUCELLA_ABORTUS_BV-_2_STR-_86/8/59	01RHZ	1RHZ	0.984
BRUCELLA_ABORTUS_BV-_4_STR-_292	01RHZ	1RHZ	0.984
BRUCELLA_ABORTUS_BV-_6_STR-_870	01RHZ	1RHZ	0.984
BRUCELLA_ABORTUS_BV-_9_STR-_C68	01RHZ	1RHZ	0.984
BRUCELLA_MELITENSIS_BV-_2_STR-_63/9	01RHZ	1RHZ	0.984
BRUCELLA_MELITENSIS_BV-_3_STR-_ETHER	01RHZ	1RHZ	0.984
BRUCELLA_PINNIPEDIALIS_B2/94	01RHZ	1RHZ	0.984
BRUCELLA_PINNIPEDIALIS_M292/94/1	01RHZ	1RHZ	0.984
BRUCELLA_SUIS_BV-_3_STR-_686	01RHZ	1RHZ	0.984
BRUCELLA_SUIS_BV-_5_STR-_513	01RHZ	1RHZ	0.984
OCHROBACTRUM_INTERMEDIUM_LMG_3301	01RHZ	1RHZ	0.984
OLIGOTROPHA_CARBOXIDOVORANS_OM5	01RHZ	1RHZ	0.984
RHIZOBIUM_LEGUMINOSARUM_BV-_VICIAE_3841	01RHZ	1RHZ	0.984
AZORHIZOBIUM_CAULINODANS_ORS_571	01RHZ	1RHZ	0.985
BRADYRHIZOBIUM_SP-_ORS278	01RHZ	1RHZ	0.985
BRUCELLA_CETI_STR-_CUDO	01RHZ	1RHZ	0.985
BRUCELLA_OVIS_ATCC_25840	01RHZ	1RHZ	0.985
BRUCELLA_ABORTUS_STR-_2308_A	01RHZ	1RHZ	0.986
RHODOPSEUDOMONAS_PALUSTRIS	01RHZ	1RHZ	0.986
RHODOPSEUDOMONAS_PALUSTRIS_BISA53	01RHZ	1RHZ	0.986
RHODOPSEUDOMONAS_PALUSTRIS_BISB18	01RHZ	1RHZ	0.986
RHODOPSEUDOMONAS_PALUSTRIS_BISB5	01RHZ	1RHZ	0.986
NITROBACTER_WINOGRADSKYI_NB-255	01RHZ	1RHZ	0.987
RHIZOBIUM_ETLI_CFN_42	01RHZ	1RHZ	0.987
RHIZOBIUM_ETLI_CIAT_652	01RHZ	1RHZ	0.987
AGROBACTERIUM_VITIS_S4	01RHZ	1RHZ	0.988
RHIZOBIUM_ETLI_BRASIL_5	01RHZ	1RHZ	0.988
RHODOPSEUDOMONAS_PALUSTRIS_TIE-1	01RHZ	1RHZ	0.988
XANTHOBACTER_AUTOTROPHICUS_PY2	01RHZ	1RHZ	0.988
AGROBACTERIUM_RADIOBACTER_K84	01RHZ	1RHZ	0.989
BRUCELLA_SP-_83/13	01RHZ	1RHZ	0.989
METHYLOBACTERIUM_RADIOTOLERANS_JCM_2831	01RHZ	1RHZ	0.989
NITROBACTER_SP-_NB-311A	01RHZ	1RHZ	0.989
RHODOPSEUDOMONAS_PALUSTRIS_CGA009	01RHZ	1RHZ	0.989
AGROBACTERIUM_TUMEFACIENS_STR-_C58	01RHZ	1RHZ	0.99
METHYLOBACTERIUM_EXTORQUENS_PA1	01RHZ	1RHZ	0.99
METHYLOBACTERIUM_NODULANS_ORS_2060	01RHZ	1RHZ	0.99
RHIZOBIUM_LEGUMINOSARUM_BV-_TRIFOLII_WSM2304	01RHZ	1RHZ	0.99
CANDIDATUS_LIBERIBACTER_ASIATICUS_STR-_PSY62	01RHZ	1RHZ	0.991
METHYLOBACTERIUM_CHLOROMETHANICUM_CM4	01RHZ	1RHZ	0.992
METHYLOBACTERIUM_EXTORQUENS_AM1	01RHZ	1RHZ	0.992
METHYLOBACTERIUM_POPULI_BJ001	01RHZ	1RHZ	0.992
METHYLOBACTERIUM_SP-_4-46	01RHZ	1RHZ	0.992
METHYLOBACTERIUM_EXTORQUENS_DM4	01RHZ	1RHZ	0.993
RHIZOBIUM_ETLI_GR56	01RHZ	1RHZ	0.995
AGROBACTERIUM_TUMEFACIENS_STR-_C58	01RHZ	2RHB	0
AURANTIMONAS_SP-_SI85-9A1	01RHZ	2RHB	0
AZORHIZOBIUM_CAULINODANS_ORS_571	01RHZ	2RHB	0
BARTONELLA_BACILLIFORMIS_KC583	01RHZ	2RHB	0
BARTONELLA_GRAHAMII_AS4AUP	01RHZ	2RHB	0
BARTONELLA_HENSELAE	01RHZ	2RHB	0
BARTONELLA_QUINTANA_STR-_TOULOUSE	01RHZ	2RHB	0
BARTONELLA_TRIBOCORUM_CIP_105476	01RHZ	2RHB	0
BEIJERINCKIA_INDICA_SUBSP-_INDICA_ATCC_9039	01RHZ	2RHB	0
BRUCELLA_ABORTUS_BIOVAR_1_STR-_9-941	01RHZ	2RHB	0
BRUCELLA_ABORTUS_BV-_2_STR-_86/8/59	01RHZ	2RHB	0
BRUCELLA_ABORTUS_BV-_3_STR-_TULYA	01RHZ	2RHB	0
BRUCELLA_ABORTUS_BV-_4_STR-_292	01RHZ	2RHB	0
BRUCELLA_ABORTUS_BV-_6_STR-_870	01RHZ	2RHB	0
BRUCELLA_ABORTUS_BV-_9_STR-_C68	01RHZ	2RHB	0
BRUCELLA_ABORTUS_S19	01RHZ	2RHB	0
BRUCELLA_ABORTUS_STR-_2308_A	01RHZ	2RHB	0
BRUCELLA_CANIS_ATCC_23365	01RHZ	2RHB	0
BRUCELLA_CETI_B1/94	01RHZ	2RHB	0
BRUCELLA_CETI_M13/05/1	01RHZ	2RHB	0
BRUCELLA_CETI_M490/95/1	01RHZ	2RHB	0
BRUCELLA_CETI_M644/93/1	01RHZ	2RHB	0
BRUCELLA_CETI_STR-_CUDO	01RHZ	2RHB	0
BRUCELLA_MELITENSIS_16M	01RHZ	2RHB	0
BRUCELLA_MELITENSIS_ATCC_23457	01RHZ	2RHB	0
BRUCELLA_MELITENSIS_BIOVAR_ABORTUS_2308	01RHZ	2RHB	0
BRUCELLA_MELITENSIS_BV-_1_STR-_REV-1	01RHZ	2RHB	0
BRUCELLA_MELITENSIS_BV-_2_STR-_63/9	01RHZ	2RHB	0
BRUCELLA_MELITENSIS_BV-_3_STR-_ETHER	01RHZ	2RHB	0
BRUCELLA_MICROTI_CCM_4915	01RHZ	2RHB	0
BRUCELLA_NEOTOMAE_5K33	01RHZ	2RHB	0
BRUCELLA_OVIS_ATCC_25840	01RHZ	2RHB	0
BRUCELLA_PINNIPEDIALIS_B2/94	01RHZ	2RHB	0
BRUCELLA_PINNIPEDIALIS_M163/99/10	01RHZ	2RHB	0
BRUCELLA_PINNIPEDIALIS_M292/94/1	01RHZ	2RHB	0
BRUCELLA_SP-_83/13	01RHZ	2RHB	0
BRUCELLA_SP-_F5/99	01RHZ	2RHB	0
BRUCELLA_SUIS_1330	01RHZ	2RHB	0
BRUCELLA_SUIS_ATCC_23445	01RHZ	2RHB	0
BRUCELLA_SUIS_BV-_3_STR-_686	01RHZ	2RHB	0
BRUCELLA_SUIS_BV-_5_STR-_513	01RHZ	2RHB	0
HOEFLEA_PHOTOTROPHICA_DFL-43	01RHZ	2RHB	0
HYPHOMICROBIUM_DENITRIFICANS_ATCC_51888	01RHZ	2RHB	0
MESORHIZOBIUM_LOTI_MAFF303099	01RHZ	2RHB	0
MESORHIZOBIUM_SP-_BNC1	01RHZ	2RHB	0
METHYLOBACTERIUM_CHLOROMETHANICUM_CM4	01RHZ	2RHB	0
METHYLOBACTERIUM_NODULANS_ORS_2060	01RHZ	2RHB	0
METHYLOCELLA_SILVESTRIS_BL2	01RHZ	2RHB	0
OCHROBACTRUM_ANTHROPI_ATCC_49188	01RHZ	2RHB	0
OCHROBACTRUM_INTERMEDIUM_LMG_3301	01RHZ	2RHB	0
PARVIBACULUM_LAVAMENTIVORANS_DS-1	01RHZ	2RHB	0
RHIZOBIUM_ETLI_8C-3	01RHZ	2RHB	0
RHIZOBIUM_ETLI_CIAT_894	01RHZ	2RHB	0
RHIZOBIUM_ETLI_IE4771	01RHZ	2RHB	0
RHIZOBIUM_SP-_NGR234	01RHZ	2RHB	0
SINORHIZOBIUM_MEDICAE_WSM419	01RHZ	2RHB	0
SINORHIZOBIUM_MELILOTI_1021	01RHZ	2RHB	0
XANTHOBACTER_AUTOTROPHICUS_PY2	01RHZ	2RHB	0
AGROBACTERIUM_VITIS_S4	01RHZ	2RHB	0.001
BRADYRHIZOBIUM_JAPONICUM_USDA_110	01RHZ	2RHB	0.001
BRADYRHIZOBIUM_SP-_BTAI1	01RHZ	2RHB	0.001
BRADYRHIZOBIUM_SP-_ORS278	01RHZ	2RHB	0.001
CANDIDATUS_LIBERIBACTER_ASIATICUS_STR-_PSY62	01RHZ	2RHB	0.001
FULVIMARINA_PELAGI_HTCC2506	01RHZ	2RHB	0.001
METHYLOBACTERIUM_EXTORQUENS_AM1	01RHZ	2RHB	0.001
METHYLOBACTERIUM_EXTORQUENS_DM4	01RHZ	2RHB	0.001
METHYLOBACTERIUM_EXTORQUENS_PA1	01RHZ	2RHB	0.001
METHYLOBACTERIUM_POPULI_BJ001	01RHZ	2RHB	0.001
METHYLOBACTERIUM_RADIOTOLERANS_JCM_2831	01RHZ	2RHB	0.001
METHYLOBACTERIUM_SP-_4-46	01RHZ	2RHB	0.001
NITROBACTER_HAMBURGENSIS_X14	01RHZ	2RHB	0.001
NITROBACTER_SP-_NB-311A	01RHZ	2RHB	0.001
NITROBACTER_WINOGRADSKYI_NB-255	01RHZ	2RHB	0.001
RHIZOBIUM_ETLI_BRASIL_5	01RHZ	2RHB	0.001
RHIZOBIUM_ETLI_CFN_42	01RHZ	2RHB	0.001
RHIZOBIUM_ETLI_CIAT_652	01RHZ	2RHB	0.001
RHIZOBIUM_ETLI_GR56	01RHZ	2RHB	0.001
RHIZOBIUM_ETLI_KIM_5	01RHZ	2RHB	0.001
RHIZOBIUM_LEGUMINOSARUM_BV-_TRIFOLII_WSM1325	01RHZ	2RHB	0.001
RHIZOBIUM_LEGUMINOSARUM_BV-_TRIFOLII_WSM2304	01RHZ	2RHB	0.001
RHIZOBIUM_LEGUMINOSARUM_BV-_VICIAE_3841	01RHZ	2RHB	0.001
RHODOPSEUDOMONAS_PALUSTRIS	01RHZ	2RHB	0.001
RHODOPSEUDOMONAS_PALUSTRIS_BISA53	01RHZ	2RHB	0.001
RHODOPSEUDOMONAS_PALUSTRIS_BISB18	01RHZ	2RHB	0.001
RHODOPSEUDOMONAS_PALUSTRIS_BISB5	01RHZ	2RHB	0.001
RHODOPSEUDOMONAS_PALUSTRIS_CGA009	01RHZ	2RHB	0.001
RHODOPSEUDOMONAS_PALUSTRIS_TIE-1	01RHZ	2RHB	0.001
AGROBACTERIUM_RADIOBACTER_K84	01RHZ	2RHB	0.002
OLIGOTROPHA_CARBOXIDOVORANS_OM5	01RHZ	2RHB	0.002
RHODOPSEUDOMONAS_PALUSTRIS_HAA2	01RHZ	2RHB	0.004
CANDIDATUS_HODGKINIA_CICADICOLA_DSEM	01RHZ	2RHB	0.018
AGROBACTERIUM_TUMEFACIENS_STR-_C58	01RHZ	3CLB	0
BARTONELLA_BACILLIFORMIS_KC583	01RHZ	3CLB	0
BARTONELLA_GRAHAMII_AS4AUP	01RHZ	3CLB	0
BARTONELLA_HENSELAE	01RHZ	3CLB	0
BARTONELLA_QUINTANA_STR-_TOULOUSE	01RHZ	3CLB	0
BARTONELLA_TRIBOCORUM_CIP_105476	01RHZ	3CLB	0
BEIJERINCKIA_INDICA_SUBSP-_INDICA_ATCC_9039	01RHZ	3CLB	0
BRUCELLA_ABORTUS_BIOVAR_1_STR-_9-941	01RHZ	3CLB	0
BRUCELLA_ABORTUS_BV-_2_STR-_86/8/59	01RHZ	3CLB	0
BRUCELLA_ABORTUS_BV-_3_STR-_TULYA	01RHZ	3CLB	0
BRUCELLA_ABORTUS_BV-_4_STR-_292	01RHZ	3CLB	0
BRUCELLA_ABORTUS_BV-_6_STR-_870	01RHZ	3CLB	0
BRUCELLA_ABORTUS_BV-_9_STR-_C68	01RHZ	3CLB	0
BRUCELLA_ABORTUS_S19	01RHZ	3CLB	0
BRUCELLA_ABORTUS_STR-_2308_A	01RHZ	3CLB	0
BRUCELLA_CANIS_ATCC_23365	01RHZ	3CLB	0
BRUCELLA_CETI_B1/94	01RHZ	3CLB	0
BRUCELLA_CETI_M13/05/1	01RHZ	3CLB	0
BRUCELLA_CETI_M490/95/1	01RHZ	3CLB	0
BRUCELLA_CETI_M644/93/1	01RHZ	3CLB	0
BRUCELLA_CETI_STR-_CUDO	01RHZ	3CLB	0
BRUCELLA_MELITENSIS_16M	01RHZ	3CLB	0
BRUCELLA_MELITENSIS_ATCC_23457	01RHZ	3CLB	0
BRUCELLA_MELITENSIS_BIOVAR_ABORTUS_2308	01RHZ	3CLB	0
BRUCELLA_MELITENSIS_BV-_1_STR-_REV-1	01RHZ	3CLB	0
BRUCELLA_MELITENSIS_BV-_2_STR-_63/9	01RHZ	3CLB	0
BRUCELLA_MELITENSIS_BV-_3_STR-_ETHER	01RHZ	3CLB	0
BRUCELLA_MICROTI_CCM_4915	01RHZ	3CLB	0
BRUCELLA_NEOTOMAE_5K33	01RHZ	3CLB	0
BRUCELLA_OVIS_ATCC_25840	01RHZ	3CLB	0
BRUCELLA_PINNIPEDIALIS_B2/94	01RHZ	3CLB	0
BRUCELLA_PINNIPEDIALIS_M163/99/10	01RHZ	3CLB	0
BRUCELLA_PINNIPEDIALIS_M292/94/1	01RHZ	3CLB	0
BRUCELLA_SP-_83/13	01RHZ	3CLB	0
BRUCELLA_SP-_F5/99	01RHZ	3CLB	0
BRUCELLA_SUIS_1330	01RHZ	3CLB	0
BRUCELLA_SUIS_ATCC_23445	01RHZ	3CLB	0
BRUCELLA_SUIS_BV-_3_STR-_686	01RHZ	3CLB	0
BRUCELLA_SUIS_BV-_5_STR-_513	01RHZ	3CLB	0
HYPHOMICROBIUM_DENITRIFICANS_ATCC_51888	01RHZ	3CLB	0
MESORHIZOBIUM_LOTI_MAFF303099	01RHZ	3CLB	0
MESORHIZOBIUM_SP-_BNC1	01RHZ	3CLB	0
METHYLOBACTERIUM_CHLOROMETHANICUM_CM4	01RHZ	3CLB	0
METHYLOBACTERIUM_EXTORQUENS_AM1	01RHZ	3CLB	0
METHYLOBACTERIUM_EXTORQUENS_DM4	01RHZ	3CLB	0
METHYLOBACTERIUM_EXTORQUENS_PA1	01RHZ	3CLB	0
METHYLOBACTERIUM_NODULANS_ORS_2060	01RHZ	3CLB	0
METHYLOBACTERIUM_POPULI_BJ001	01RHZ	3CLB	0
METHYLOBACTERIUM_RADIOTOLERANS_JCM_2831	01RHZ	3CLB	0
METHYLOCELLA_SILVESTRIS_BL2	01RHZ	3CLB	0
OCHROBACTRUM_ANTHROPI_ATCC_49188	01RHZ	3CLB	0
OCHROBACTRUM_INTERMEDIUM_LMG_3301	01RHZ	3CLB	0
RHIZOBIUM_ETLI_CIAT_894	01RHZ	3CLB	0
RHIZOBIUM_ETLI_IE4771	01RHZ	3CLB	0
RHIZOBIUM_LEGUMINOSARUM_BV-_TRIFOLII_WSM2304	01RHZ	3CLB	0
RHIZOBIUM_SP-_NGR234	01RHZ	3CLB	0
SINORHIZOBIUM_MEDICAE_WSM419	01RHZ	3CLB	0
SINORHIZOBIUM_MELILOTI_1021	01RHZ	3CLB	0
AGROBACTERIUM_RADIOBACTER_K84	01RHZ	3CLB	0.001
AGROBACTERIUM_VITIS_S4	01RHZ	3CLB	0.001
AURANTIMONAS_SP-_SI85-9A1	01RHZ	3CLB	0.001
AZORHIZOBIUM_CAULINODANS_ORS_571	01RHZ	3CLB	0.001
FULVIMARINA_PELAGI_HTCC2506	01RHZ	3CLB	0.001
HOEFLEA_PHOTOTROPHICA_DFL-43	01RHZ	3CLB	0.001
METHYLOBACTERIUM_SP-_4-46	01RHZ	3CLB	0.001
PARVIBACULUM_LAVAMENTIVORANS_DS-1	01RHZ	3CLB	0.001
RHIZOBIUM_ETLI_8C-3	01RHZ	3CLB	0.001
RHIZOBIUM_ETLI_BRASIL_5	01RHZ	3CLB	0.001
RHIZOBIUM_ETLI_CFN_42	01RHZ	3CLB	0.001
RHIZOBIUM_ETLI_CIAT_652	01RHZ	3CLB	0.001
RHIZOBIUM_ETLI_GR56	01RHZ	3CLB	0.001
RHIZOBIUM_LEGUMINOSARUM_BV-_VICIAE_3841	01RHZ	3CLB	0.001
XANTHOBACTER_AUTOTROPHICUS_PY2	01RHZ	3CLB	0.001
RHIZOBIUM_ETLI_KIM_5	01RHZ	3CLB	0.002
RHIZOBIUM_LEGUMINOSARUM_BV-_TRIFOLII_WSM1325	01RHZ	3CLB	0.002
RHODOPSEUDOMONAS_PALUSTRIS_BISB18	01RHZ	3CLB	0.002
RHODOPSEUDOMONAS_PALUSTRIS_BISB5	01RHZ	3CLB	0.002
RHODOPSEUDOMONAS_PALUSTRIS_CGA009	01RHZ	3CLB	0.002
RHODOPSEUDOMONAS_PALUSTRIS_TIE-1	01RHZ	3CLB	0.002
BRADYRHIZOBIUM_SP-_BTAI1	01RHZ	3CLB	0.003
BRADYRHIZOBIUM_SP-_ORS278	01RHZ	3CLB	0.003
CANDIDATUS_HODGKINIA_CICADICOLA_DSEM	01RHZ	3CLB	0.003
CANDIDATUS_LIBERIBACTER_ASIATICUS_STR-_PSY62	01RHZ	3CLB	0.003
NITROBACTER_HAMBURGENSIS_X14	01RHZ	3CLB	0.003
NITROBACTER_SP-_NB-311A	01RHZ	3CLB	0.003
RHODOPSEUDOMONAS_PALUSTRIS	01RHZ	3CLB	0.003
RHODOPSEUDOMONAS_PALUSTRIS_BISA53	01RHZ	3CLB	0.003
NITROBACTER_WINOGRADSKYI_NB-255	01RHZ	3CLB	0.004
OLIGOTROPHA_CARBOXIDOVORANS_OM5	01RHZ	3CLB	0.004
BRADYRHIZOBIUM_JAPONICUM_USDA_110	01RHZ	3CLB	0.006
RHODOPSEUDOMONAS_PALUSTRIS_HAA2	01RHZ	3CLB	0.007
CANDIDATUS_HODGKINIA_CICADICOLA_DSEM	01RHZ	4HYP	0
BEIJERINCKIA_INDICA_SUBSP-_INDICA_ATCC_9039	01RHZ	4HYP	0.002
METHYLOBACTERIUM_NODULANS_ORS_2060	01RHZ	4HYP	0.002
OCHROBACTRUM_ANTHROPI_ATCC_49188	01RHZ	4HYP	0.002
BARTONELLA_HENSELAE	01RHZ	4HYP	0.003
BRUCELLA_OVIS_ATCC_25840	01RHZ	4HYP	0.003
CANDIDATUS_LIBERIBACTER_ASIATICUS_STR-_PSY62	01RHZ	4HYP	0.003
METHYLOBACTERIUM_EXTORQUENS_DM4	01RHZ	4HYP	0.003
METHYLOBACTERIUM_RADIOTOLERANS_JCM_2831	01RHZ	4HYP	0.003
OCHROBACTRUM_INTERMEDIUM_LMG_3301	01RHZ	4HYP	0.003
RHIZOBIUM_ETLI_GR56	01RHZ	4HYP	0.003
BRUCELLA_ABORTUS_BIOVAR_1_STR-_9-941	01RHZ	4HYP	0.004
BRUCELLA_ABORTUS_S19	01RHZ	4HYP	0.004
BRUCELLA_CANIS_ATCC_23365	01RHZ	4HYP	0.004
BRUCELLA_MELITENSIS_16M	01RHZ	4HYP	0.004
BRUCELLA_MELITENSIS_ATCC_23457	01RHZ	4HYP	0.004
BRUCELLA_MELITENSIS_BIOVAR_ABORTUS_2308	01RHZ	4HYP	0.004
BRUCELLA_MICROTI_CCM_4915	01RHZ	4HYP	0.004
BRUCELLA_SUIS_1330	01RHZ	4HYP	0.004
BRUCELLA_SUIS_ATCC_23445	01RHZ	4HYP	0.004
METHYLOBACTERIUM_CHLOROMETHANICUM_CM4	01RHZ	4HYP	0.004
METHYLOBACTERIUM_EXTORQUENS_AM1	01RHZ	4HYP	0.004
METHYLOBACTERIUM_POPULI_BJ001	01RHZ	4HYP	0.004
METHYLOBACTERIUM_SP-_4-46	01RHZ	4HYP	0.004
BARTONELLA_BACILLIFORMIS_KC583	01RHZ	4HYP	0.005
BARTONELLA_GRAHAMII_AS4AUP	01RHZ	4HYP	0.005
BARTONELLA_QUINTANA_STR-_TOULOUSE	01RHZ	4HYP	0.005
BARTONELLA_TRIBOCORUM_CIP_105476	01RHZ	4HYP	0.005
BRUCELLA_SP-_83/13	01RHZ	4HYP	0.005
METHYLOBACTERIUM_EXTORQUENS_PA1	01RHZ	4HYP	0.005
NITROBACTER_SP-_NB-311A	01RHZ	4HYP	0.005
RHODOPSEUDOMONAS_PALUSTRIS_CGA009	01RHZ	4HYP	0.006
AGROBACTERIUM_RADIOBACTER_K84	01RHZ	4HYP	0.007
AGROBACTERIUM_TUMEFACIENS_STR-_C58	01RHZ	4HYP	0.007
BRUCELLA_ABORTUS_STR-_2308_A	01RHZ	4HYP	0.007
BRUCELLA_CETI_STR-_CUDO	01RHZ	4HYP	0.007
METHYLOCELLA_SILVESTRIS_BL2	01RHZ	4HYP	0.007
NITROBACTER_WINOGRADSKYI_NB-255	01RHZ	4HYP	0.007
RHIZOBIUM_ETLI_CIAT_894	01RHZ	4HYP	0.007
RHIZOBIUM_LEGUMINOSARUM_BV-_TRIFOLII_WSM2304	01RHZ	4HYP	0.007
XANTHOBACTER_AUTOTROPHICUS_PY2	01RHZ	4HYP	0.007
BRUCELLA_ABORTUS_BV-_2_STR-_86/8/59	01RHZ	4HYP	0.008
BRUCELLA_ABORTUS_BV-_4_STR-_292	01RHZ	4HYP	0.008
BRUCELLA_ABORTUS_BV-_6_STR-_870	01RHZ	4HYP	0.008
BRUCELLA_ABORTUS_BV-_9_STR-_C68	01RHZ	4HYP	0.008
BRUCELLA_CETI_M13/05/1	01RHZ	4HYP	0.008
BRUCELLA_CETI_M644/93/1	01RHZ	4HYP	0.008
BRUCELLA_NEOTOMAE_5K33	01RHZ	4HYP	0.008
RHIZOBIUM_ETLI_BRASIL_5	01RHZ	4HYP	0.008
RHODOPSEUDOMONAS_PALUSTRIS	01RHZ	4HYP	0.008
RHODOPSEUDOMONAS_PALUSTRIS_TIE-1	01RHZ	4HYP	0.008
AGROBACTERIUM_VITIS_S4	01RHZ	4HYP	0.009
BRADYRHIZOBIUM_JAPONICUM_USDA_110	01RHZ	4HYP	0.009
BRUCELLA_CETI_B1/94	01RHZ	4HYP	0.009
BRUCELLA_CETI_M490/95/1	01RHZ	4HYP	0.009
BRUCELLA_MELITENSIS_BV-_1_STR-_REV-1	01RHZ	4HYP	0.009
BRUCELLA_MELITENSIS_BV-_2_STR-_63/9	01RHZ	4HYP	0.009
BRUCELLA_MELITENSIS_BV-_3_STR-_ETHER	01RHZ	4HYP	0.009
BRUCELLA_PINNIPEDIALIS_B2/94	01RHZ	4HYP	0.009
BRUCELLA_PINNIPEDIALIS_M292/94/1	01RHZ	4HYP	0.009
BRUCELLA_SP-_F5/99	01RHZ	4HYP	0.009
BRUCELLA_SUIS_BV-_3_STR-_686	01RHZ	4HYP	0.009
BRUCELLA_SUIS_BV-_5_STR-_513	01RHZ	4HYP	0.009
OLIGOTROPHA_CARBOXIDOVORANS_OM5	01RHZ	4HYP	0.009
RHIZOBIUM_SP-_NGR234	01RHZ	4HYP	0.009
RHODOPSEUDOMONAS_PALUSTRIS_BISA53	01RHZ	4HYP	0.009
RHODOPSEUDOMONAS_PALUSTRIS_BISB18	01RHZ	4HYP	0.009
RHODOPSEUDOMONAS_PALUSTRIS_BISB5	01RHZ	4HYP	0.009
SINORHIZOBIUM_MEDICAE_WSM419	01RHZ	4HYP	0.009
AZORHIZOBIUM_CAULINODANS_ORS_571	01RHZ	4HYP	0.01
BRADYRHIZOBIUM_SP-_ORS278	01RHZ	4HYP	0.01
BRUCELLA_ABORTUS_BV-_3_STR-_TULYA	01RHZ	4HYP	0.01
FULVIMARINA_PELAGI_HTCC2506	01RHZ	4HYP	0.01
MESORHIZOBIUM_LOTI_MAFF303099	01RHZ	4HYP	0.01
RHIZOBIUM_ETLI_CFN_42	01RHZ	4HYP	0.01
RHIZOBIUM_ETLI_CIAT_652	01RHZ	4HYP	0.01
SINORHIZOBIUM_MELILOTI_1021	01RHZ	4HYP	0.01
BRUCELLA_PINNIPEDIALIS_M163/99/10	01RHZ	4HYP	0.013
MESORHIZOBIUM_SP-_BNC1	01RHZ	4HYP	0.013
RHIZOBIUM_LEGUMINOSARUM_BV-_VICIAE_3841	01RHZ	4HYP	0.013
RHODOPSEUDOMONAS_PALUSTRIS_HAA2	01RHZ	4HYP	0.014
BRADYRHIZOBIUM_SP-_BTAI1	01RHZ	4HYP	0.015
HYPHOMICROBIUM_DENITRIFICANS_ATCC_51888	01RHZ	4HYP	0.015
AURANTIMONAS_SP-_SI85-9A1	01RHZ	4HYP	0.016
RHIZOBIUM_ETLI_KIM_5	01RHZ	4HYP	0.016
NITROBACTER_HAMBURGENSIS_X14	01RHZ	4HYP	0.019
RHIZOBIUM_LEGUMINOSARUM_BV-_TRIFOLII_WSM1325	01RHZ	4HYP	0.019
PARVIBACULUM_LAVAMENTIVORANS_DS-1	01RHZ	4HYP	0.023
RHIZOBIUM_ETLI_8C-3	01RHZ	4HYP	0.026
HOEFLEA_PHOTOTROPHICA_DFL-43	01RHZ	4HYP	0.033
RHIZOBIUM_ETLI_IE4771	01RHZ	4HYP	0.034
BEIJERINCKIA_INDICA_SUBSP-_INDICA_ATCC_9039	01RHZ	5SPG	0
BRADYRHIZOBIUM_JAPONICUM_USDA_110	01RHZ	5SPG	0
BRADYRHIZOBIUM_SP-_BTAI1	01RHZ	5SPG	0
BRADYRHIZOBIUM_SP-_ORS278	01RHZ	5SPG	0
BRUCELLA_OVIS_ATCC_25840	01RHZ	5SPG	0
BRUCELLA_SP-_83/13	01RHZ	5SPG	0
CANDIDATUS_HODGKINIA_CICADICOLA_DSEM	01RHZ	5SPG	0
CANDIDATUS_LIBERIBACTER_ASIATICUS_STR-_PSY62	01RHZ	5SPG	0
FULVIMARINA_PELAGI_HTCC2506	01RHZ	5SPG	0
METHYLOBACTERIUM_SP-_4-46	01RHZ	5SPG	0
NITROBACTER_HAMBURGENSIS_X14	01RHZ	5SPG	0
NITROBACTER_SP-_NB-311A	01RHZ	5SPG	0
NITROBACTER_WINOGRADSKYI_NB-255	01RHZ	5SPG	0
OCHROBACTRUM_ANTHROPI_ATCC_49188	01RHZ	5SPG	0
OLIGOTROPHA_CARBOXIDOVORANS_OM5	01RHZ	5SPG	0
RHODOPSEUDOMONAS_PALUSTRIS	01RHZ	5SPG	0
RHODOPSEUDOMONAS_PALUSTRIS_BISA53	01RHZ	5SPG	0
RHODOPSEUDOMONAS_PALUSTRIS_BISB18	01RHZ	5SPG	0
RHODOPSEUDOMONAS_PALUSTRIS_BISB5	01RHZ	5SPG	0
RHODOPSEUDOMONAS_PALUSTRIS_CGA009	01RHZ	5SPG	0
RHODOPSEUDOMONAS_PALUSTRIS_HAA2	01RHZ	5SPG	0
RHODOPSEUDOMONAS_PALUSTRIS_TIE-1	01RHZ	5SPG	0
XANTHOBACTER_AUTOTROPHICUS_PY2	01RHZ	5SPG	0
AGROBACTERIUM_RADIOBACTER_K84	01RHZ	5SPG	0.001
AGROBACTERIUM_TUMEFACIENS_STR-_C58	01RHZ	5SPG	0.001
AGROBACTERIUM_VITIS_S4	01RHZ	5SPG	0.001
AURANTIMONAS_SP-_SI85-9A1	01RHZ	5SPG	0.001
AZORHIZOBIUM_CAULINODANS_ORS_571	01RHZ	5SPG	0.001
BARTONELLA_BACILLIFORMIS_KC583	01RHZ	5SPG	0.001
BARTONELLA_GRAHAMII_AS4AUP	01RHZ	5SPG	0.001
BARTONELLA_HENSELAE	01RHZ	5SPG	0.001
BARTONELLA_QUINTANA_STR-_TOULOUSE	01RHZ	5SPG	0.001
BARTONELLA_TRIBOCORUM_CIP_105476	01RHZ	5SPG	0.001
BRUCELLA_ABORTUS_BIOVAR_1_STR-_9-941	01RHZ	5SPG	0.001
BRUCELLA_ABORTUS_BV-_2_STR-_86/8/59	01RHZ	5SPG	0.001
BRUCELLA_ABORTUS_BV-_3_STR-_TULYA	01RHZ	5SPG	0.001
BRUCELLA_ABORTUS_BV-_4_STR-_292	01RHZ	5SPG	0.001
BRUCELLA_ABORTUS_BV-_6_STR-_870	01RHZ	5SPG	0.001
BRUCELLA_ABORTUS_BV-_9_STR-_C68	01RHZ	5SPG	0.001
BRUCELLA_ABORTUS_S19	01RHZ	5SPG	0.001
BRUCELLA_CANIS_ATCC_23365	01RHZ	5SPG	0.001
BRUCELLA_CETI_B1/94	01RHZ	5SPG	0.001
BRUCELLA_CETI_M13/05/1	01RHZ	5SPG	0.001
BRUCELLA_CETI_M490/95/1	01RHZ	5SPG	0.001
BRUCELLA_CETI_M644/93/1	01RHZ	5SPG	0.001
BRUCELLA_MELITENSIS_16M	01RHZ	5SPG	0.001
BRUCELLA_MELITENSIS_ATCC_23457	01RHZ	5SPG	0.001
BRUCELLA_MELITENSIS_BIOVAR_ABORTUS_2308	01RHZ	5SPG	0.001
BRUCELLA_MELITENSIS_BV-_1_STR-_REV-1	01RHZ	5SPG	0.001
BRUCELLA_MELITENSIS_BV-_2_STR-_63/9	01RHZ	5SPG	0.001
BRUCELLA_MELITENSIS_BV-_3_STR-_ETHER	01RHZ	5SPG	0.001
BRUCELLA_MICROTI_CCM_4915	01RHZ	5SPG	0.001
BRUCELLA_NEOTOMAE_5K33	01RHZ	5SPG	0.001
BRUCELLA_PINNIPEDIALIS_B2/94	01RHZ	5SPG	0.001
BRUCELLA_PINNIPEDIALIS_M292/94/1	01RHZ	5SPG	0.001
BRUCELLA_SP-_F5/99	01RHZ	5SPG	0.001
BRUCELLA_SUIS_1330	01RHZ	5SPG	0.001
BRUCELLA_SUIS_ATCC_23445	01RHZ	5SPG	0.001
BRUCELLA_SUIS_BV-_3_STR-_686	01RHZ	5SPG	0.001
BRUCELLA_SUIS_BV-_5_STR-_513	01RHZ	5SPG	0.001
HYPHOMICROBIUM_DENITRIFICANS_ATCC_51888	01RHZ	5SPG	0.001
METHYLOBACTERIUM_EXTORQUENS_AM1	01RHZ	5SPG	0.001
METHYLOBACTERIUM_EXTORQUENS_DM4	01RHZ	5SPG	0.001
METHYLOBACTERIUM_NODULANS_ORS_2060	01RHZ	5SPG	0.001
METHYLOBACTERIUM_POPULI_BJ001	01RHZ	5SPG	0.001
METHYLOBACTERIUM_RADIOTOLERANS_JCM_2831	01RHZ	5SPG	0.001
METHYLOCELLA_SILVESTRIS_BL2	01RHZ	5SPG	0.001
OCHROBACTRUM_INTERMEDIUM_LMG_3301	01RHZ	5SPG	0.001
PARVIBACULUM_LAVAMENTIVORANS_DS-1	01RHZ	5SPG	0.001
RHIZOBIUM_ETLI_CFN_42	01RHZ	5SPG	0.001
RHIZOBIUM_ETLI_CIAT_652	01RHZ	5SPG	0.001
RHIZOBIUM_ETLI_CIAT_894	01RHZ	5SPG	0.001
RHIZOBIUM_ETLI_GR56	01RHZ	5SPG	0.001
RHIZOBIUM_ETLI_KIM_5	01RHZ	5SPG	0.001
RHIZOBIUM_LEGUMINOSARUM_BV-_TRIFOLII_WSM2304	01RHZ	5SPG	0.001
BRUCELLA_ABORTUS_STR-_2308_A	01RHZ	5SPG	0.002
BRUCELLA_CETI_STR-_CUDO	01RHZ	5SPG	0.002
BRUCELLA_PINNIPEDIALIS_M163/99/10	01RHZ	5SPG	0.002
HOEFLEA_PHOTOTROPHICA_DFL-43	01RHZ	5SPG	0.002
MESORHIZOBIUM_LOTI_MAFF303099	01RHZ	5SPG	0.002
METHYLOBACTERIUM_CHLOROMETHANICUM_CM4	01RHZ	5SPG	0.002
METHYLOBACTERIUM_EXTORQUENS_PA1	01RHZ	5SPG	0.002
RHIZOBIUM_ETLI_BRASIL_5	01RHZ	5SPG	0.002
RHIZOBIUM_LEGUMINOSARUM_BV-_TRIFOLII_WSM1325	01RHZ	5SPG	0.002
RHIZOBIUM_LEGUMINOSARUM_BV-_VICIAE_3841	01RHZ	5SPG	0.002
MESORHIZOBIUM_SP-_BNC1	01RHZ	5SPG	0.003
RHIZOBIUM_ETLI_8C-3	01RHZ	5SPG	0.003
RHIZOBIUM_SP-_NGR234	01RHZ	5SPG	0.004
SINORHIZOBIUM_MEDICAE_WSM419	01RHZ	5SPG	0.007
SINORHIZOBIUM_MELILOTI_1021	01RHZ	5SPG	0.007
RHIZOBIUM_ETLI_IE4771	01RHZ	5SPG	0.013
AGROBACTERIUM_RADIOBACTER_K84	01RHZ	6RHD	0
AGROBACTERIUM_VITIS_S4	01RHZ	6RHD	0
HOEFLEA_PHOTOTROPHICA_DFL-43	01RHZ	6RHD	0
NITROBACTER_HAMBURGENSIS_X14	01RHZ	6RHD	0
OLIGOTROPHA_CARBOXIDOVORANS_OM5	01RHZ	6RHD	0
RHIZOBIUM_ETLI_8C-3	01RHZ	6RHD	0
RHIZOBIUM_ETLI_BRASIL_5	01RHZ	6RHD	0
RHIZOBIUM_ETLI_CFN_42	01RHZ	6RHD	0
RHIZOBIUM_ETLI_CIAT_652	01RHZ	6RHD	0
RHIZOBIUM_ETLI_GR56	01RHZ	6RHD	0
RHIZOBIUM_ETLI_IE4771	01RHZ	6RHD	0
RHIZOBIUM_ETLI_KIM_5	01RHZ	6RHD	0
RHIZOBIUM_LEGUMINOSARUM_BV-_TRIFOLII_WSM1325	01RHZ	6RHD	0
RHIZOBIUM_LEGUMINOSARUM_BV-_TRIFOLII_WSM2304	01RHZ	6RHD	0
RHIZOBIUM_LEGUMINOSARUM_BV-_VICIAE_3841	01RHZ	6RHD	0
RHODOPSEUDOMONAS_PALUSTRIS_HAA2	01RHZ	6RHD	0
AGROBACTERIUM_TUMEFACIENS_STR-_C58	01RHZ	6RHD	0.001
BRADYRHIZOBIUM_JAPONICUM_USDA_110	01RHZ	6RHD	0.001
BRADYRHIZOBIUM_SP-_BTAI1	01RHZ	6RHD	0.001
BRADYRHIZOBIUM_SP-_ORS278	01RHZ	6RHD	0.001
NITROBACTER_SP-_NB-311A	01RHZ	6RHD	0.001
NITROBACTER_WINOGRADSKYI_NB-255	01RHZ	6RHD	0.001
RHODOPSEUDOMONAS_PALUSTRIS	01RHZ	6RHD	0.001
RHODOPSEUDOMONAS_PALUSTRIS_BISA53	01RHZ	6RHD	0.001
RHODOPSEUDOMONAS_PALUSTRIS_BISB5	01RHZ	6RHD	0.001
RHODOPSEUDOMONAS_PALUSTRIS_CGA009	01RHZ	6RHD	0.001
RHODOPSEUDOMONAS_PALUSTRIS_TIE-1	01RHZ	6RHD	0.001
CANDIDATUS_LIBERIBACTER_ASIATICUS_STR-_PSY62	01RHZ	6RHD	0.002
METHYLOBACTERIUM_CHLOROMETHANICUM_CM4	01RHZ	6RHD	0.002
METHYLOBACTERIUM_EXTORQUENS_AM1	01RHZ	6RHD	0.002
METHYLOBACTERIUM_EXTORQUENS_DM4	01RHZ	6RHD	0.002
METHYLOBACTERIUM_EXTORQUENS_PA1	01RHZ	6RHD	0.002
METHYLOBACTERIUM_POPULI_BJ001	01RHZ	6RHD	0.002
METHYLOBACTERIUM_SP-_4-46	01RHZ	6RHD	0.002
RHODOPSEUDOMONAS_PALUSTRIS_BISB18	01RHZ	6RHD	0.002
AURANTIMONAS_SP-_SI85-9A1	01RHZ	6RHD	0.003
AZORHIZOBIUM_CAULINODANS_ORS_571	01RHZ	6RHD	0.003
PARVIBACULUM_LAVAMENTIVORANS_DS-1	01RHZ	6RHD	0.003
FULVIMARINA_PELAGI_HTCC2506	01RHZ	6RHD	0.004
RHIZOBIUM_SP-_NGR234	01RHZ	6RHD	0.004
SINORHIZOBIUM_MELILOTI_1021	01RHZ	6RHD	0.004
XANTHOBACTER_AUTOTROPHICUS_PY2	01RHZ	6RHD	0.004
BRUCELLA_ABORTUS_STR-_2308_A	01RHZ	6RHD	0.005
BRUCELLA_MELITENSIS_BV-_2_STR-_63/9	01RHZ	6RHD	0.005
BRUCELLA_MELITENSIS_BV-_3_STR-_ETHER	01RHZ	6RHD	0.005
BRUCELLA_PINNIPEDIALIS_B2/94	01RHZ	6RHD	0.005
BRUCELLA_PINNIPEDIALIS_M163/99/10	01RHZ	6RHD	0.005
BRUCELLA_PINNIPEDIALIS_M292/94/1	01RHZ	6RHD	0.005
BRUCELLA_SP-_83/13	01RHZ	6RHD	0.005
CANDIDATUS_HODGKINIA_CICADICOLA_DSEM	01RHZ	6RHD	0.005
SINORHIZOBIUM_MEDICAE_WSM419	01RHZ	6RHD	0.005
BRUCELLA_ABORTUS_BV-_2_STR-_86/8/59	01RHZ	6RHD	0.006
BRUCELLA_ABORTUS_BV-_4_STR-_292	01RHZ	6RHD	0.006
BRUCELLA_ABORTUS_BV-_6_STR-_870	01RHZ	6RHD	0.006
BRUCELLA_ABORTUS_BV-_9_STR-_C68	01RHZ	6RHD	0.006
BRUCELLA_CETI_STR-_CUDO	01RHZ	6RHD	0.006
BRUCELLA_SUIS_BV-_3_STR-_686	01RHZ	6RHD	0.006
BRUCELLA_SUIS_BV-_5_STR-_513	01RHZ	6RHD	0.006
METHYLOBACTERIUM_NODULANS_ORS_2060	01RHZ	6RHD	0.006
METHYLOBACTERIUM_RADIOTOLERANS_JCM_2831	01RHZ	6RHD	0.006
BRUCELLA_ABORTUS_BV-_3_STR-_TULYA	01RHZ	6RHD	0.007
BRUCELLA_CETI_B1/94	01RHZ	6RHD	0.007
BRUCELLA_CETI_M490/95/1	01RHZ	6RHD	0.007
BRUCELLA_MELITENSIS_BV-_1_STR-_REV-1	01RHZ	6RHD	0.007
BRUCELLA_NEOTOMAE_5K33	01RHZ	6RHD	0.007
BRUCELLA_SP-_F5/99	01RHZ	6RHD	0.007
BRUCELLA_CETI_M13/05/1	01RHZ	6RHD	0.008
BRUCELLA_CETI_M644/93/1	01RHZ	6RHD	0.008
MESORHIZOBIUM_LOTI_MAFF303099	01RHZ	6RHD	0.008
MESORHIZOBIUM_SP-_BNC1	01RHZ	6RHD	0.009
BRUCELLA_ABORTUS_BIOVAR_1_STR-_9-941	01RHZ	6RHD	0.011
BRUCELLA_ABORTUS_S19	01RHZ	6RHD	0.011
BRUCELLA_MELITENSIS_BIOVAR_ABORTUS_2308	01RHZ	6RHD	0.011
BRUCELLA_CANIS_ATCC_23365	01RHZ	6RHD	0.012
BRUCELLA_MELITENSIS_ATCC_23457	01RHZ	6RHD	0.012
BRUCELLA_MICROTI_CCM_4915	01RHZ	6RHD	0.012
BRUCELLA_OVIS_ATCC_25840	01RHZ	6RHD	0.012
BRUCELLA_SUIS_1330	01RHZ	6RHD	0.012
OCHROBACTRUM_INTERMEDIUM_LMG_3301	01RHZ	6RHD	0.012
METHYLOCELLA_SILVESTRIS_BL2	01RHZ	6RHD	0.013
BEIJERINCKIA_INDICA_SUBSP-_INDICA_ATCC_9039	01RHZ	6RHD	0.014
BRUCELLA_MELITENSIS_16M	01RHZ	6RHD	0.014
BRUCELLA_SUIS_ATCC_23445	01RHZ	6RHD	0.015
OCHROBACTRUM_ANTHROPI_ATCC_49188	01RHZ	6RHD	0.015
BARTONELLA_BACILLIFORMIS_KC583	01RHZ	6RHD	0.016
HYPHOMICROBIUM_DENITRIFICANS_ATCC_51888	01RHZ	6RHD	0.017
BARTONELLA_TRIBOCORUM_CIP_105476	01RHZ	6RHD	0.018
BARTONELLA_GRAHAMII_AS4AUP	01RHZ	6RHD	0.021
BARTONELLA_QUINTANA_STR-_TOULOUSE	01RHZ	6RHD	0.023
RHIZOBIUM_ETLI_CIAT_894	01RHZ	6RHD	0.024
BARTONELLA_HENSELAE	01RHZ	6RHD	0.05
AGROBACTERIUM_RADIOBACTER_K84	01RHZ	7RKT	0
AGROBACTERIUM_TUMEFACIENS_STR-_C58	01RHZ	7RKT	0
AGROBACTERIUM_VITIS_S4	01RHZ	7RKT	0
AURANTIMONAS_SP-_SI85-9A1	01RHZ	7RKT	0
AZORHIZOBIUM_CAULINODANS_ORS_571	01RHZ	7RKT	0
BARTONELLA_BACILLIFORMIS_KC583	01RHZ	7RKT	0
BARTONELLA_GRAHAMII_AS4AUP	01RHZ	7RKT	0
BARTONELLA_HENSELAE	01RHZ	7RKT	0
BARTONELLA_QUINTANA_STR-_TOULOUSE	01RHZ	7RKT	0
BARTONELLA_TRIBOCORUM_CIP_105476	01RHZ	7RKT	0
BEIJERINCKIA_INDICA_SUBSP-_INDICA_ATCC_9039	01RHZ	7RKT	0
BRADYRHIZOBIUM_JAPONICUM_USDA_110	01RHZ	7RKT	0
BRADYRHIZOBIUM_SP-_BTAI1	01RHZ	7RKT	0
BRADYRHIZOBIUM_SP-_ORS278	01RHZ	7RKT	0
BRUCELLA_ABORTUS_BIOVAR_1_STR-_9-941	01RHZ	7RKT	0
BRUCELLA_ABORTUS_BV-_2_STR-_86/8/59	01RHZ	7RKT	0
BRUCELLA_ABORTUS_BV-_3_STR-_TULYA	01RHZ	7RKT	0
BRUCELLA_ABORTUS_BV-_4_STR-_292	01RHZ	7RKT	0
BRUCELLA_ABORTUS_BV-_6_STR-_870	01RHZ	7RKT	0
BRUCELLA_ABORTUS_BV-_9_STR-_C68	01RHZ	7RKT	0
BRUCELLA_ABORTUS_S19	01RHZ	7RKT	0
BRUCELLA_ABORTUS_STR-_2308_A	01RHZ	7RKT	0
BRUCELLA_CANIS_ATCC_23365	01RHZ	7RKT	0
BRUCELLA_CETI_B1/94	01RHZ	7RKT	0
BRUCELLA_CETI_M13/05/1	01RHZ	7RKT	0
BRUCELLA_CETI_M490/95/1	01RHZ	7RKT	0
BRUCELLA_CETI_M644/93/1	01RHZ	7RKT	0
BRUCELLA_CETI_STR-_CUDO	01RHZ	7RKT	0
BRUCELLA_MELITENSIS_16M	01RHZ	7RKT	0
BRUCELLA_MELITENSIS_ATCC_23457	01RHZ	7RKT	0
BRUCELLA_MELITENSIS_BIOVAR_ABORTUS_2308	01RHZ	7RKT	0
BRUCELLA_MELITENSIS_BV-_1_STR-_REV-1	01RHZ	7RKT	0
BRUCELLA_MELITENSIS_BV-_2_STR-_63/9	01RHZ	7RKT	0
BRUCELLA_MELITENSIS_BV-_3_STR-_ETHER	01RHZ	7RKT	0
BRUCELLA_MICROTI_CCM_4915	01RHZ	7RKT	0
BRUCELLA_NEOTOMAE_5K33	01RHZ	7RKT	0
BRUCELLA_OVIS_ATCC_25840	01RHZ	7RKT	0
BRUCELLA_PINNIPEDIALIS_B2/94	01RHZ	7RKT	0
BRUCELLA_PINNIPEDIALIS_M163/99/10	01RHZ	7RKT	0
BRUCELLA_PINNIPEDIALIS_M292/94/1	01RHZ	7RKT	0
BRUCELLA_SP-_83/13	01RHZ	7RKT	0
BRUCELLA_SP-_F5/99	01RHZ	7RKT	0
BRUCELLA_SUIS_1330	01RHZ	7RKT	0
BRUCELLA_SUIS_ATCC_23445	01RHZ	7RKT	0
BRUCELLA_SUIS_BV-_3_STR-_686	01RHZ	7RKT	0
BRUCELLA_SUIS_BV-_5_STR-_513	01RHZ	7RKT	0
CANDIDATUS_HODGKINIA_CICADICOLA_DSEM	01RHZ	7RKT	0
CANDIDATUS_LIBERIBACTER_ASIATICUS_STR-_PSY62	01RHZ	7RKT	0
FULVIMARINA_PELAGI_HTCC2506	01RHZ	7RKT	0
HOEFLEA_PHOTOTROPHICA_DFL-43	01RHZ	7RKT	0
MESORHIZOBIUM_LOTI_MAFF303099	01RHZ	7RKT	0
MESORHIZOBIUM_SP-_BNC1	01RHZ	7RKT	0
METHYLOBACTERIUM_CHLOROMETHANICUM_CM4	01RHZ	7RKT	0
METHYLOBACTERIUM_EXTORQUENS_AM1	01RHZ	7RKT	0
METHYLOBACTERIUM_EXTORQUENS_DM4	01RHZ	7RKT	0
METHYLOBACTERIUM_EXTORQUENS_PA1	01RHZ	7RKT	0
METHYLOBACTERIUM_NODULANS_ORS_2060	01RHZ	7RKT	0
METHYLOBACTERIUM_POPULI_BJ001	01RHZ	7RKT	0
METHYLOBACTERIUM_RADIOTOLERANS_JCM_2831	01RHZ	7RKT	0
METHYLOBACTERIUM_SP-_4-46	01RHZ	7RKT	0
NITROBACTER_HAMBURGENSIS_X14	01RHZ	7RKT	0
NITROBACTER_SP-_NB-311A	01RHZ	7RKT	0
NITROBACTER_WINOGRADSKYI_NB-255	01RHZ	7RKT	0
OCHROBACTRUM_ANTHROPI_ATCC_49188	01RHZ	7RKT	0
OCHROBACTRUM_INTERMEDIUM_LMG_3301	01RHZ	7RKT	0
OLIGOTROPHA_CARBOXIDOVORANS_OM5	01RHZ	7RKT	0
RHIZOBIUM_ETLI_8C-3	01RHZ	7RKT	0
RHIZOBIUM_ETLI_BRASIL_5	01RHZ	7RKT	0
RHIZOBIUM_ETLI_CFN_42	01RHZ	7RKT	0
RHIZOBIUM_ETLI_CIAT_652	01RHZ	7RKT	0
RHIZOBIUM_ETLI_CIAT_894	01RHZ	7RKT	0
RHIZOBIUM_ETLI_GR56	01RHZ	7RKT	0
RHIZOBIUM_ETLI_IE4771	01RHZ	7RKT	0
RHIZOBIUM_ETLI_KIM_5	01RHZ	7RKT	0
RHIZOBIUM_LEGUMINOSARUM_BV-_TRIFOLII_WSM1325	01RHZ	7RKT	0
RHIZOBIUM_LEGUMINOSARUM_BV-_TRIFOLII_WSM2304	01RHZ	7RKT	0
RHIZOBIUM_LEGUMINOSARUM_BV-_VICIAE_3841	01RHZ	7RKT	0
RHIZOBIUM_SP-_NGR234	01RHZ	7RKT	0
RHODOPSEUDOMONAS_PALUSTRIS	01RHZ	7RKT	0
RHODOPSEUDOMONAS_PALUSTRIS_BISA53	01RHZ	7RKT	0
RHODOPSEUDOMONAS_PALUSTRIS_BISB18	01RHZ	7RKT	0
RHODOPSEUDOMONAS_PALUSTRIS_BISB5	01RHZ	7RKT	0
RHODOPSEUDOMONAS_PALUSTRIS_CGA009	01RHZ	7RKT	0
RHODOPSEUDOMONAS_PALUSTRIS_HAA2	01RHZ	7RKT	0
RHODOPSEUDOMONAS_PALUSTRIS_TIE-1	01RHZ	7RKT	0
SINORHIZOBIUM_MEDICAE_WSM419	01RHZ	7RKT	0
SINORHIZOBIUM_MELILOTI_1021	01RHZ	7RKT	0
XANTHOBACTER_AUTOTROPHICUS_PY2	01RHZ	7RKT	0
HYPHOMICROBIUM_DENITRIFICANS_ATCC_51888	01RHZ	7RKT	0.001
METHYLOCELLA_SILVESTRIS_BL2	01RHZ	7RKT	0.001
PARVIBACULUM_LAVAMENTIVORANS_DS-1	01RHZ	7RKT	0.001
PELAGIBACTER_UBIQUE_HTCC9565	021PEL	1RHZ	0.953
PELAGIBACTER_UBIQUE_HTCC9565	021PEL	2RHB	0.017
PELAGIBACTER_UBIQUE_HTCC9565	021PEL	3CLB	0.018
PELAGIBACTER_UBIQUE_HTCC9565	021PEL	4HYP	0.011
PELAGIBACTER_UBIQUE_HTCC9565	021PEL	5SPG	0
PELAGIBACTER_UBIQUE_HTCC9565	021PEL	6RHD	0
PELAGIBACTER_UBIQUE_HTCC9565	021PEL	7RKT	0
PELAGIBACTER_UBIQUE_HTCC1002	022PEL	1RHZ	0.938
PELAGIBACTER_UBIQUE_HTCC1002	022PEL	2RHB	0.025
PELAGIBACTER_UBIQUE_HTCC1002	022PEL	3CLB	0.028
PELAGIBACTER_UBIQUE_HTCC1002	022PEL	4HYP	0.008
PELAGIBACTER_UBIQUE_HTCC1002	022PEL	5SPG	0
PELAGIBACTER_UBIQUE_HTCC1002	022PEL	6RHD	0
PELAGIBACTER_UBIQUE_HTCC1002	022PEL	7RKT	0
PELAGIBACTER_UBIQUE_HTCC1062	023PEL	1RHZ	0.938
PELAGIBACTER_UBIQUE_HTCC1062	023PEL	2RHB	0.025
PELAGIBACTER_UBIQUE_HTCC1062	023PEL	3CLB	0.027
PELAGIBACTER_UBIQUE_HTCC1062	023PEL	4HYP	0.009
PELAGIBACTER_UBIQUE_HTCC1062	023PEL	5SPG	0
PELAGIBACTER_UBIQUE_HTCC1062	023PEL	6RHD	0
PELAGIBACTER_UBIQUE_HTCC1062	023PEL	7RKT	0
PELAGIBACTER_UBIQUE_IMCC9063	024PEL	1RHZ	0.936
PELAGIBACTER_UBIQUE_IMCC9063	024PEL	2RHB	0.008
PELAGIBACTER_UBIQUE_IMCC9063	024PEL	3CLB	0.014
PELAGIBACTER_UBIQUE_IMCC9063	024PEL	4HYP	0.041
PELAGIBACTER_UBIQUE_IMCC9063	024PEL	5SPG	0
PELAGIBACTER_UBIQUE_IMCC9063	024PEL	6RHD	0
PELAGIBACTER_UBIQUE_IMCC9063	024PEL	7RKT	0
PELAGIBACTER_UBIQUE_HIMB114	025PEL	1RHZ	0.948
PELAGIBACTER_UBIQUE_HIMB114	025PEL	2RHB	0.001
PELAGIBACTER_UBIQUE_HIMB114	025PEL	3CLB	0.007
PELAGIBACTER_UBIQUE_HIMB114	025PEL	4HYP	0.031
PELAGIBACTER_UBIQUE_HIMB114	025PEL	5SPG	0
PELAGIBACTER_UBIQUE_HIMB114	025PEL	6RHD	0.003
PELAGIBACTER_UBIQUE_HIMB114	025PEL	7RKT	0.01
PELAGIBACTER_UBIQUE_HTCC7211	026PEL	1RHZ	0.853
PELAGIBACTER_UBIQUE_HTCC7211	026PEL	2RHB	0.013
PELAGIBACTER_UBIQUE_HTCC7211	026PEL	3CLB	0.017
PELAGIBACTER_UBIQUE_HTCC7211	026PEL	4HYP	0.105
PELAGIBACTER_UBIQUE_HTCC7211	026PEL	5SPG	0
PELAGIBACTER_UBIQUE_HTCC7211	026PEL	6RHD	0.002
PELAGIBACTER_UBIQUE_HTCC7211	026PEL	7RKT	0.01
PELAGIBACTER_UBIQUE_HIMB5	027PEL	1RHZ	0.71
PELAGIBACTER_UBIQUE_HIMB5	027PEL	2RHB	0.012
PELAGIBACTER_UBIQUE_HIMB5	027PEL	3CLB	0.035
PELAGIBACTER_UBIQUE_HIMB5	027PEL	4HYP	0.201
PELAGIBACTER_UBIQUE_HIMB5	027PEL	5SPG	0.001
PELAGIBACTER_UBIQUE_HIMB5	027PEL	6RHD	0.002
PELAGIBACTER_UBIQUE_HIMB5	027PEL	7RKT	0.039
MARICAULIS_MARIS_MCS10	03HYP	1RHZ	0.025
HIRSCHIA_BALTICA_ATCC_49814	03HYP	1RHZ	0.034
HYPHOMONAS_NEPTUNIUM_ATCC_15444	03HYP	1RHZ	0.079
OCEANICAULIS_ALEXANDRII_HTCC2633	03HYP	1RHZ	0.1
HYPHOMONAS_NEPTUNIUM_ATCC_15444	03HYP	2RHB	0.014
OCEANICAULIS_ALEXANDRII_HTCC2633	03HYP	2RHB	0.02
MARICAULIS_MARIS_MCS10	03HYP	2RHB	0.032
HIRSCHIA_BALTICA_ATCC_49814	03HYP	2RHB	0.097
HIRSCHIA_BALTICA_ATCC_49814	03HYP	3CLB	0.013
MARICAULIS_MARIS_MCS10	03HYP	3CLB	0.043
OCEANICAULIS_ALEXANDRII_HTCC2633	03HYP	3CLB	0.052
HYPHOMONAS_NEPTUNIUM_ATCC_15444	03HYP	3CLB	0.127
HYPHOMONAS_NEPTUNIUM_ATCC_15444	03HYP	4HYP	0.755
HIRSCHIA_BALTICA_ATCC_49814	03HYP	4HYP	0.769
OCEANICAULIS_ALEXANDRII_HTCC2633	03HYP	4HYP	0.783
MARICAULIS_MARIS_MCS10	03HYP	4HYP	0.797
HYPHOMONAS_NEPTUNIUM_ATCC_15444	03HYP	5SPG	0.015
OCEANICAULIS_ALEXANDRII_HTCC2633	03HYP	5SPG	0.038
HIRSCHIA_BALTICA_ATCC_49814	03HYP	5SPG	0.081
MARICAULIS_MARIS_MCS10	03HYP	5SPG	0.089
HIRSCHIA_BALTICA_ATCC_49814	03HYP	6RHD	0
HYPHOMONAS_NEPTUNIUM_ATCC_15444	03HYP	6RHD	0
MARICAULIS_MARIS_MCS10	03HYP	6RHD	0
OCEANICAULIS_ALEXANDRII_HTCC2633	03HYP	6RHD	0
HIRSCHIA_BALTICA_ATCC_49814	03HYP	7RKT	0.006
OCEANICAULIS_ALEXANDRII_HTCC2633	03HYP	7RKT	0.007
HYPHOMONAS_NEPTUNIUM_ATCC_15444	03HYP	7RKT	0.01
MARICAULIS_MARIS_MCS10	03HYP	7RKT	0.014
PSEUDOVIBRIO_SP-_JE062	03PSE	1RHZ	0.763
PSEUDOVIBRIO_SP-_JE062	03PSE	2RHB	0.231
PSEUDOVIBRIO_SP-_JE062	03PSE	3CLB	0.002
PSEUDOVIBRIO_SP-_JE062	03PSE	4HYP	0.003
PSEUDOVIBRIO_SP-_JE062	03PSE	5SPG	0
PSEUDOVIBRIO_SP-_JE062	03PSE	6RHD	0.001
PSEUDOVIBRIO_SP-_JE062	03PSE	7RKT	0
DINOROSEOBACTER_SHIBAE_DFL_12	04RHB	1RHZ	0
JANNASCHIA_SP-_CCS1	04RHB	1RHZ	0
LOKTANELLA_VESTFOLDENSIS_SKA53	04RHB	1RHZ	0
OCEANICOLA_GRANULOSUS_HTCC2516	04RHB	1RHZ	0
OCTADECABACTER_ANTARCTICUS_307	04RHB	1RHZ	0
PHAEOBACTER_GALLAECIENSIS_BS107	04RHB	1RHZ	0
RHODOBACTERACEAE_BACTERIUM_KLH11	04RHB	1RHZ	0
RHODOBACTERALES_BACTERIUM_HTCC2083	04RHB	1RHZ	0
ROSEOBACTER_DENITRIFICANS_OCH_114	04RHB	1RHZ	0
ROSEOBACTER_LITORALIS_OCH_149	04RHB	1RHZ	0
ROSEOBACTER_SP-_AZWK-3B	04RHB	1RHZ	0
ROSEOBACTER_SP-_CCS2	04RHB	1RHZ	0
ROSEOBACTER_SP-_MED193	04RHB	1RHZ	0
ROSEOVARIUS_NUBINHIBENS_ISM	04RHB	1RHZ	0
ROSEOVARIUS_SP-_217	04RHB	1RHZ	0
ROSEOVARIUS_SP-_HTCC2601	04RHB	1RHZ	0
ROSEOVARIUS_SP-_TM1035	04RHB	1RHZ	0
SILICIBACTER_SP-_TRICHCH4B	04RHB	1RHZ	0
SULFITOBACTER_SP-_EE-36	04RHB	1RHZ	0
SULFITOBACTER_SP-_NAS-14-1	04RHB	1RHZ	0
THALASSIOBIUM_SP-_R2A62	04RHB	1RHZ	0
CITREICELLA_SP-_SE45	04RHB	1RHZ	0.001
OCEANIBULBUS_INDOLIFEX_HEL-45	04RHB	1RHZ	0.001
OCEANICOLA_BATSENSIS_HTCC2597	04RHB	1RHZ	0.001
OCTADECABACTER_ANTARCTICUS_238	04RHB	1RHZ	0.001
PHAEOBACTER_GALLAECIENSIS_2-10	04RHB	1RHZ	0.001
RHODOBACTERALES_BACTERIUM_HTCC2150	04RHB	1RHZ	0.001
RHODOBACTERALES_BACTERIUM_HTCC2654	04RHB	1RHZ	0.001
RHODOBACTERALES_BACTERIUM_Y4I	04RHB	1RHZ	0.001
ROSEOBACTER_SP-_GAI101	04RHB	1RHZ	0.001
ROSEOBACTER_SP-_SK209-2-6	04RHB	1RHZ	0.001
RUEGERIA_SP-_R11	04RHB	1RHZ	0.001
SAGITTULA_STELLATA_E-37	04RHB	1RHZ	0.001
SILICIBACTER_LACUSCAERULENSIS_ITI-1157	04RHB	1RHZ	0.001
SILICIBACTER_POMEROYI_DSS-3	04RHB	1RHZ	0.001
SILICIBACTER_SP-_TM1040	04RHB	1RHZ	0.001
RHODOBACTER_SPHAEROIDES_ATCC_17025	04RHB	1RHZ	0.002
ALPHA_PROTEOBACTERIUM_HTCC2255	04RHB	1RHZ	0.003
PARACOCCUS_DENITRIFICANS_PD1222	04RHB	1RHZ	0.003
RHODOBACTER_SPHAEROIDES	04RHB	1RHZ	0.003
RHODOBACTER_SPHAEROIDES_KD131	04RHB	1RHZ	0.003
RHODOBACTER_SPHAEROIDES_2-4-1	04RHB	1RHZ	0.004
RHODOBACTER_SPHAEROIDES_ATCC_17029	04RHB	1RHZ	0.027
ALPHA_PROTEOBACTERIUM_HTCC2255	04RHB	2RHB	0.945
ROSEOBACTER_SP-_MED193	04RHB	2RHB	0.954
RHODOBACTER_SPHAEROIDES_ATCC_17029	04RHB	2RHB	0.958
ROSEOBACTER_SP-_CCS2	04RHB	2RHB	0.958
OCEANICOLA_GRANULOSUS_HTCC2516	04RHB	2RHB	0.961
DINOROSEOBACTER_SHIBAE_DFL_12	04RHB	2RHB	0.963
JANNASCHIA_SP-_CCS1	04RHB	2RHB	0.963
OCEANICOLA_BATSENSIS_HTCC2597	04RHB	2RHB	0.966
ROSEOVARIUS_SP-_217	04RHB	2RHB	0.966
THALASSIOBIUM_SP-_R2A62	04RHB	2RHB	0.966
RHODOBACTER_SPHAEROIDES_ATCC_17025	04RHB	2RHB	0.968
PARACOCCUS_DENITRIFICANS_PD1222	04RHB	2RHB	0.973
RHODOBACTER_SPHAEROIDES	04RHB	2RHB	0.973
SAGITTULA_STELLATA_E-37	04RHB	2RHB	0.975
LOKTANELLA_VESTFOLDENSIS_SKA53	04RHB	2RHB	0.976
ROSEOBACTER_SP-_AZWK-3B	04RHB	2RHB	0.976
RHODOBACTERALES_BACTERIUM_HTCC2654	04RHB	2RHB	0.977
ROSEOBACTER_DENITRIFICANS_OCH_114	04RHB	2RHB	0.977
ROSEOBACTER_LITORALIS_OCH_149	04RHB	2RHB	0.978
RHODOBACTER_SPHAEROIDES_2-4-1	04RHB	2RHB	0.979
ROSEOVARIUS_SP-_TM1035	04RHB	2RHB	0.98
RHODOBACTERALES_BACTERIUM_Y4I	04RHB	2RHB	0.981
OCTADECABACTER_ANTARCTICUS_238	04RHB	2RHB	0.982
OCTADECABACTER_ANTARCTICUS_307	04RHB	2RHB	0.982
RHODOBACTERACEAE_BACTERIUM_KLH11	04RHB	2RHB	0.982
ROSEOVARIUS_NUBINHIBENS_ISM	04RHB	2RHB	0.982
ROSEOVARIUS_SP-_HTCC2601	04RHB	2RHB	0.982
SILICIBACTER_POMEROYI_DSS-3	04RHB	2RHB	0.983
PHAEOBACTER_GALLAECIENSIS_BS107	04RHB	2RHB	0.984
RHODOBACTERALES_BACTERIUM_HTCC2083	04RHB	2RHB	0.984
RHODOBACTER_SPHAEROIDES_KD131	04RHB	2RHB	0.984
SILICIBACTER_SP-_TM1040	04RHB	2RHB	0.984
RHODOBACTERALES_BACTERIUM_HTCC2150	04RHB	2RHB	0.985
SILICIBACTER_LACUSCAERULENSIS_ITI-1157	04RHB	2RHB	0.985
OCEANIBULBUS_INDOLIFEX_HEL-45	04RHB	2RHB	0.986
PHAEOBACTER_GALLAECIENSIS_2-10	04RHB	2RHB	0.986
SILICIBACTER_SP-_TRICHCH4B	04RHB	2RHB	0.986
RUEGERIA_SP-_R11	04RHB	2RHB	0.987
SULFITOBACTER_SP-_EE-36	04RHB	2RHB	0.987
SULFITOBACTER_SP-_NAS-14-1	04RHB	2RHB	0.987
CITREICELLA_SP-_SE45	04RHB	2RHB	0.988
ROSEOBACTER_SP-_GAI101	04RHB	2RHB	0.988
ROSEOBACTER_SP-_SK209-2-6	04RHB	2RHB	0.988
CITREICELLA_SP-_SE45	04RHB	3CLB	0.002
OCEANICOLA_GRANULOSUS_HTCC2516	04RHB	3CLB	0.002
PHAEOBACTER_GALLAECIENSIS_BS107	04RHB	3CLB	0.002
RHODOBACTERALES_BACTERIUM_HTCC2150	04RHB	3CLB	0.002
ROSEOVARIUS_SP-_HTCC2601	04RHB	3CLB	0.002
SILICIBACTER_SP-_TRICHCH4B	04RHB	3CLB	0.002
SULFITOBACTER_SP-_EE-36	04RHB	3CLB	0.002
JANNASCHIA_SP-_CCS1	04RHB	3CLB	0.003
OCEANIBULBUS_INDOLIFEX_HEL-45	04RHB	3CLB	0.003
PHAEOBACTER_GALLAECIENSIS_2-10	04RHB	3CLB	0.003
RHODOBACTERACEAE_BACTERIUM_KLH11	04RHB	3CLB	0.003
RHODOBACTERALES_BACTERIUM_HTCC2083	04RHB	3CLB	0.003
RHODOBACTER_SPHAEROIDES_KD131	04RHB	3CLB	0.003
ROSEOBACTER_SP-_GAI101	04RHB	3CLB	0.003
ROSEOBACTER_SP-_MED193	04RHB	3CLB	0.003
ROSEOBACTER_SP-_SK209-2-6	04RHB	3CLB	0.003
ROSEOVARIUS_NUBINHIBENS_ISM	04RHB	3CLB	0.003
ROSEOVARIUS_SP-_TM1035	04RHB	3CLB	0.003
RUEGERIA_SP-_R11	04RHB	3CLB	0.003
SILICIBACTER_LACUSCAERULENSIS_ITI-1157	04RHB	3CLB	0.003
SULFITOBACTER_SP-_NAS-14-1	04RHB	3CLB	0.003
THALASSIOBIUM_SP-_R2A62	04RHB	3CLB	0.003
OCTADECABACTER_ANTARCTICUS_307	04RHB	3CLB	0.004
RHODOBACTERALES_BACTERIUM_HTCC2654	04RHB	3CLB	0.004
RHODOBACTERALES_BACTERIUM_Y4I	04RHB	3CLB	0.004
RHODOBACTER_SPHAEROIDES_2-4-1	04RHB	3CLB	0.004
RHODOBACTER_SPHAEROIDES_ATCC_17025	04RHB	3CLB	0.004
ROSEOBACTER_DENITRIFICANS_OCH_114	04RHB	3CLB	0.004
ROSEOBACTER_LITORALIS_OCH_149	04RHB	3CLB	0.004
ROSEOBACTER_SP-_AZWK-3B	04RHB	3CLB	0.004
ROSEOVARIUS_SP-_217	04RHB	3CLB	0.004
SILICIBACTER_SP-_TM1040	04RHB	3CLB	0.004
ALPHA_PROTEOBACTERIUM_HTCC2255	04RHB	3CLB	0.005
DINOROSEOBACTER_SHIBAE_DFL_12	04RHB	3CLB	0.005
LOKTANELLA_VESTFOLDENSIS_SKA53	04RHB	3CLB	0.005
OCEANICOLA_BATSENSIS_HTCC2597	04RHB	3CLB	0.005
OCTADECABACTER_ANTARCTICUS_238	04RHB	3CLB	0.005
RHODOBACTER_SPHAEROIDES	04RHB	3CLB	0.005
ROSEOBACTER_SP-_CCS2	04RHB	3CLB	0.005
SILICIBACTER_POMEROYI_DSS-3	04RHB	3CLB	0.005
SAGITTULA_STELLATA_E-37	04RHB	3CLB	0.006
RHODOBACTER_SPHAEROIDES_ATCC_17029	04RHB	3CLB	0.007
PARACOCCUS_DENITRIFICANS_PD1222	04RHB	3CLB	0.011
ROSEOBACTER_SP-_GAI101	04RHB	4HYP	0.006
ROSEOBACTER_SP-_SK209-2-6	04RHB	4HYP	0.006
CITREICELLA_SP-_SE45	04RHB	4HYP	0.007
OCEANIBULBUS_INDOLIFEX_HEL-45	04RHB	4HYP	0.007
RUEGERIA_SP-_R11	04RHB	4HYP	0.007
SILICIBACTER_SP-_TRICHCH4B	04RHB	4HYP	0.007
SULFITOBACTER_SP-_EE-36	04RHB	4HYP	0.007
SULFITOBACTER_SP-_NAS-14-1	04RHB	4HYP	0.007
PHAEOBACTER_GALLAECIENSIS_2-10	04RHB	4HYP	0.008
RHODOBACTER_SPHAEROIDES_ATCC_17029	04RHB	4HYP	0.008
SILICIBACTER_LACUSCAERULENSIS_ITI-1157	04RHB	4HYP	0.008
PHAEOBACTER_GALLAECIENSIS_BS107	04RHB	4HYP	0.009
RHODOBACTERALES_BACTERIUM_HTCC2083	04RHB	4HYP	0.009
RHODOBACTERALES_BACTERIUM_HTCC2150	04RHB	4HYP	0.009
RHODOBACTER_SPHAEROIDES_KD131	04RHB	4HYP	0.009
SILICIBACTER_SP-_TM1040	04RHB	4HYP	0.009
OCTADECABACTER_ANTARCTICUS_238	04RHB	4HYP	0.01
OCTADECABACTER_ANTARCTICUS_307	04RHB	4HYP	0.01
RHODOBACTERACEAE_BACTERIUM_KLH11	04RHB	4HYP	0.01
ROSEOVARIUS_SP-_HTCC2601	04RHB	4HYP	0.01
SILICIBACTER_POMEROYI_DSS-3	04RHB	4HYP	0.01
RHODOBACTERALES_BACTERIUM_Y4I	04RHB	4HYP	0.011
RHODOBACTER_SPHAEROIDES_2-4-1	04RHB	4HYP	0.011
ROSEOVARIUS_NUBINHIBENS_ISM	04RHB	4HYP	0.011
PARACOCCUS_DENITRIFICANS_PD1222	04RHB	4HYP	0.012
ROSEOBACTER_LITORALIS_OCH_149	04RHB	4HYP	0.012
ROSEOVARIUS_SP-_TM1035	04RHB	4HYP	0.012
ROSEOBACTER_DENITRIFICANS_OCH_114	04RHB	4HYP	0.013
LOKTANELLA_VESTFOLDENSIS_SKA53	04RHB	4HYP	0.014
RHODOBACTERALES_BACTERIUM_HTCC2654	04RHB	4HYP	0.015
ROSEOBACTER_SP-_AZWK-3B	04RHB	4HYP	0.015
SAGITTULA_STELLATA_E-37	04RHB	4HYP	0.015
RHODOBACTER_SPHAEROIDES	04RHB	4HYP	0.017
ROSEOVARIUS_SP-_217	04RHB	4HYP	0.02
THALASSIOBIUM_SP-_R2A62	04RHB	4HYP	0.02
DINOROSEOBACTER_SHIBAE_DFL_12	04RHB	4HYP	0.022
OCEANICOLA_BATSENSIS_HTCC2597	04RHB	4HYP	0.022
RHODOBACTER_SPHAEROIDES_ATCC_17025	04RHB	4HYP	0.022
JANNASCHIA_SP-_CCS1	04RHB	4HYP	0.023
OCEANICOLA_GRANULOSUS_HTCC2516	04RHB	4HYP	0.023
ROSEOBACTER_SP-_MED193	04RHB	4HYP	0.025
ROSEOBACTER_SP-_CCS2	04RHB	4HYP	0.026
ALPHA_PROTEOBACTERIUM_HTCC2255	04RHB	4HYP	0.04
RHODOBACTER_SPHAEROIDES_ATCC_17029	04RHB	5SPG	0
PARACOCCUS_DENITRIFICANS_PD1222	04RHB	5SPG	0.001
RHODOBACTER_SPHAEROIDES_2-4-1	04RHB	5SPG	0.001
RHODOBACTER_SPHAEROIDES_KD131	04RHB	5SPG	0.001
OCEANIBULBUS_INDOLIFEX_HEL-45	04RHB	5SPG	0.002
OCTADECABACTER_ANTARCTICUS_238	04RHB	5SPG	0.002
RHODOBACTERALES_BACTERIUM_HTCC2654	04RHB	5SPG	0.002
RHODOBACTER_SPHAEROIDES	04RHB	5SPG	0.002
ROSEOBACTER_SP-_GAI101	04RHB	5SPG	0.002
ROSEOBACTER_SP-_SK209-2-6	04RHB	5SPG	0.002
RUEGERIA_SP-_R11	04RHB	5SPG	0.002
SILICIBACTER_LACUSCAERULENSIS_ITI-1157	04RHB	5SPG	0.002
SILICIBACTER_POMEROYI_DSS-3	04RHB	5SPG	0.002
SILICIBACTER_SP-_TM1040	04RHB	5SPG	0.002
CITREICELLA_SP-_SE45	04RHB	5SPG	0.003
OCTADECABACTER_ANTARCTICUS_307	04RHB	5SPG	0.003
PHAEOBACTER_GALLAECIENSIS_2-10	04RHB	5SPG	0.003
RHODOBACTERALES_BACTERIUM_HTCC2083	04RHB	5SPG	0.003
RHODOBACTERALES_BACTERIUM_HTCC2150	04RHB	5SPG	0.003
RHODOBACTERALES_BACTERIUM_Y4I	04RHB	5SPG	0.003
RHODOBACTER_SPHAEROIDES_ATCC_17025	04RHB	5SPG	0.003
ROSEOVARIUS_NUBINHIBENS_ISM	04RHB	5SPG	0.003
SAGITTULA_STELLATA_E-37	04RHB	5SPG	0.003
SILICIBACTER_SP-_TRICHCH4B	04RHB	5SPG	0.003
SULFITOBACTER_SP-_NAS-14-1	04RHB	5SPG	0.003
ALPHA_PROTEOBACTERIUM_HTCC2255	04RHB	5SPG	0.004
LOKTANELLA_VESTFOLDENSIS_SKA53	04RHB	5SPG	0.004
PHAEOBACTER_GALLAECIENSIS_BS107	04RHB	5SPG	0.004
RHODOBACTERACEAE_BACTERIUM_KLH11	04RHB	5SPG	0.004
ROSEOBACTER_SP-_AZWK-3B	04RHB	5SPG	0.004
SULFITOBACTER_SP-_EE-36	04RHB	5SPG	0.004
ROSEOBACTER_LITORALIS_OCH_149	04RHB	5SPG	0.005
ROSEOVARIUS_SP-_HTCC2601	04RHB	5SPG	0.005
ROSEOVARIUS_SP-_TM1035	04RHB	5SPG	0.005
OCEANICOLA_BATSENSIS_HTCC2597	04RHB	5SPG	0.006
ROSEOBACTER_DENITRIFICANS_OCH_114	04RHB	5SPG	0.006
DINOROSEOBACTER_SHIBAE_DFL_12	04RHB	5SPG	0.008
JANNASCHIA_SP-_CCS1	04RHB	5SPG	0.01
ROSEOBACTER_SP-_CCS2	04RHB	5SPG	0.01
ROSEOVARIUS_SP-_217	04RHB	5SPG	0.01
THALASSIOBIUM_SP-_R2A62	04RHB	5SPG	0.01
OCEANICOLA_GRANULOSUS_HTCC2516	04RHB	5SPG	0.013
ROSEOBACTER_SP-_MED193	04RHB	5SPG	0.017
CITREICELLA_SP-_SE45	04RHB	6RHD	0
DINOROSEOBACTER_SHIBAE_DFL_12	04RHB	6RHD	0
JANNASCHIA_SP-_CCS1	04RHB	6RHD	0
LOKTANELLA_VESTFOLDENSIS_SKA53	04RHB	6RHD	0
OCEANIBULBUS_INDOLIFEX_HEL-45	04RHB	6RHD	0
OCEANICOLA_BATSENSIS_HTCC2597	04RHB	6RHD	0
OCEANICOLA_GRANULOSUS_HTCC2516	04RHB	6RHD	0
OCTADECABACTER_ANTARCTICUS_238	04RHB	6RHD	0
OCTADECABACTER_ANTARCTICUS_307	04RHB	6RHD	0
PARACOCCUS_DENITRIFICANS_PD1222	04RHB	6RHD	0
PHAEOBACTER_GALLAECIENSIS_2-10	04RHB	6RHD	0
PHAEOBACTER_GALLAECIENSIS_BS107	04RHB	6RHD	0
RHODOBACTERACEAE_BACTERIUM_KLH11	04RHB	6RHD	0
RHODOBACTERALES_BACTERIUM_HTCC2083	04RHB	6RHD	0
RHODOBACTERALES_BACTERIUM_HTCC2150	04RHB	6RHD	0
RHODOBACTERALES_BACTERIUM_HTCC2654	04RHB	6RHD	0
RHODOBACTERALES_BACTERIUM_Y4I	04RHB	6RHD	0
RHODOBACTER_SPHAEROIDES	04RHB	6RHD	0
RHODOBACTER_SPHAEROIDES_2-4-1	04RHB	6RHD	0
RHODOBACTER_SPHAEROIDES_ATCC_17025	04RHB	6RHD	0
RHODOBACTER_SPHAEROIDES_ATCC_17029	04RHB	6RHD	0
RHODOBACTER_SPHAEROIDES_KD131	04RHB	6RHD	0
ROSEOBACTER_DENITRIFICANS_OCH_114	04RHB	6RHD	0
ROSEOBACTER_LITORALIS_OCH_149	04RHB	6RHD	0
ROSEOBACTER_SP-_AZWK-3B	04RHB	6RHD	0
ROSEOBACTER_SP-_CCS2	04RHB	6RHD	0
ROSEOBACTER_SP-_GAI101	04RHB	6RHD	0
ROSEOBACTER_SP-_MED193	04RHB	6RHD	0
ROSEOBACTER_SP-_SK209-2-6	04RHB	6RHD	0
ROSEOVARIUS_NUBINHIBENS_ISM	04RHB	6RHD	0
ROSEOVARIUS_SP-_217	04RHB	6RHD	0
ROSEOVARIUS_SP-_HTCC2601	04RHB	6RHD	0
ROSEOVARIUS_SP-_TM1035	04RHB	6RHD	0
RUEGERIA_SP-_R11	04RHB	6RHD	0
SAGITTULA_STELLATA_E-37	04RHB	6RHD	0
SILICIBACTER_LACUSCAERULENSIS_ITI-1157	04RHB	6RHD	0
SILICIBACTER_POMEROYI_DSS-3	04RHB	6RHD	0
SILICIBACTER_SP-_TM1040	04RHB	6RHD	0
SILICIBACTER_SP-_TRICHCH4B	04RHB	6RHD	0
SULFITOBACTER_SP-_EE-36	04RHB	6RHD	0
SULFITOBACTER_SP-_NAS-14-1	04RHB	6RHD	0
THALASSIOBIUM_SP-_R2A62	04RHB	6RHD	0
ALPHA_PROTEOBACTERIUM_HTCC2255	04RHB	6RHD	0.001
CITREICELLA_SP-_SE45	04RHB	7RKT	0
JANNASCHIA_SP-_CCS1	04RHB	7RKT	0
LOKTANELLA_VESTFOLDENSIS_SKA53	04RHB	7RKT	0
OCEANIBULBUS_INDOLIFEX_HEL-45	04RHB	7RKT	0
OCEANICOLA_BATSENSIS_HTCC2597	04RHB	7RKT	0
OCEANICOLA_GRANULOSUS_HTCC2516	04RHB	7RKT	0
OCTADECABACTER_ANTARCTICUS_238	04RHB	7RKT	0
OCTADECABACTER_ANTARCTICUS_307	04RHB	7RKT	0
PARACOCCUS_DENITRIFICANS_PD1222	04RHB	7RKT	0
PHAEOBACTER_GALLAECIENSIS_2-10	04RHB	7RKT	0
PHAEOBACTER_GALLAECIENSIS_BS107	04RHB	7RKT	0
RHODOBACTERACEAE_BACTERIUM_KLH11	04RHB	7RKT	0
RHODOBACTERALES_BACTERIUM_HTCC2083	04RHB	7RKT	0
RHODOBACTERALES_BACTERIUM_HTCC2150	04RHB	7RKT	0
RHODOBACTERALES_BACTERIUM_HTCC2654	04RHB	7RKT	0
RHODOBACTERALES_BACTERIUM_Y4I	04RHB	7RKT	0
RHODOBACTER_SPHAEROIDES	04RHB	7RKT	0
RHODOBACTER_SPHAEROIDES_2-4-1	04RHB	7RKT	0
RHODOBACTER_SPHAEROIDES_ATCC_17025	04RHB	7RKT	0
RHODOBACTER_SPHAEROIDES_ATCC_17029	04RHB	7RKT	0
RHODOBACTER_SPHAEROIDES_KD131	04RHB	7RKT	0
ROSEOBACTER_DENITRIFICANS_OCH_114	04RHB	7RKT	0
ROSEOBACTER_LITORALIS_OCH_149	04RHB	7RKT	0
ROSEOBACTER_SP-_AZWK-3B	04RHB	7RKT	0
ROSEOBACTER_SP-_GAI101	04RHB	7RKT	0
ROSEOBACTER_SP-_MED193	04RHB	7RKT	0
ROSEOBACTER_SP-_SK209-2-6	04RHB	7RKT	0
ROSEOVARIUS_NUBINHIBENS_ISM	04RHB	7RKT	0
ROSEOVARIUS_SP-_217	04RHB	7RKT	0
ROSEOVARIUS_SP-_HTCC2601	04RHB	7RKT	0
ROSEOVARIUS_SP-_TM1035	04RHB	7RKT	0
RUEGERIA_SP-_R11	04RHB	7RKT	0
SAGITTULA_STELLATA_E-37	04RHB	7RKT	0
SILICIBACTER_LACUSCAERULENSIS_ITI-1157	04RHB	7RKT	0
SILICIBACTER_POMEROYI_DSS-3	04RHB	7RKT	0
SILICIBACTER_SP-_TM1040	04RHB	7RKT	0
SILICIBACTER_SP-_TRICHCH4B	04RHB	7RKT	0
SULFITOBACTER_SP-_EE-36	04RHB	7RKT	0
SULFITOBACTER_SP-_NAS-14-1	04RHB	7RKT	0
THALASSIOBIUM_SP-_R2A62	04RHB	7RKT	0
DINOROSEOBACTER_SHIBAE_DFL_12	04RHB	7RKT	0.001
ROSEOBACTER_SP-_CCS2	04RHB	7RKT	0.001
ALPHA_PROTEOBACTERIUM_HTCC2255	04RHB	7RKT	0.002
CAULOBACTER_CRESCENTUS_CB15	05CLB	1RHZ	0.006
CAULOBACTER_CRESCENTUS_NA1000	05CLB	1RHZ	0.006
CAULOBACTER_SP-_K31	05CLB	1RHZ	0.006
BREVUNDIMONAS_SP-_BAL3	05CLB	1RHZ	0.007
ASTICCACAULIS_EXCENTRICUS_CB_48	05CLB	1RHZ	0.01
PHENYLOBACTERIUM_ZUCINEUM_HLK1	05CLB	1RHZ	0.015
PHENYLOBACTERIUM_ZUCINEUM_HLK1	05CLB	2RHB	0.009
ASTICCACAULIS_EXCENTRICUS_CB_48	05CLB	2RHB	0.016
CAULOBACTER_CRESCENTUS_CB15	05CLB	2RHB	0.018
CAULOBACTER_CRESCENTUS_NA1000	05CLB	2RHB	0.018
CAULOBACTER_SP-_K31	05CLB	2RHB	0.019
BREVUNDIMONAS_SP-_BAL3	05CLB	2RHB	0.033
BREVUNDIMONAS_SP-_BAL3	05CLB	3CLB	0.895
ASTICCACAULIS_EXCENTRICUS_CB_48	05CLB	3CLB	0.897
CAULOBACTER_SP-_K31	05CLB	3CLB	0.914
PHENYLOBACTERIUM_ZUCINEUM_HLK1	05CLB	3CLB	0.915
CAULOBACTER_CRESCENTUS_CB15	05CLB	3CLB	0.917
CAULOBACTER_CRESCENTUS_NA1000	05CLB	3CLB	0.917
PHENYLOBACTERIUM_ZUCINEUM_HLK1	05CLB	4HYP	0.035
CAULOBACTER_CRESCENTUS_CB15	05CLB	4HYP	0.042
CAULOBACTER_CRESCENTUS_NA1000	05CLB	4HYP	0.042
CAULOBACTER_SP-_K31	05CLB	4HYP	0.045
BREVUNDIMONAS_SP-_BAL3	05CLB	4HYP	0.062
ASTICCACAULIS_EXCENTRICUS_CB_48	05CLB	4HYP	0.07
ASTICCACAULIS_EXCENTRICUS_CB_48	05CLB	5SPG	0
BREVUNDIMONAS_SP-_BAL3	05CLB	5SPG	0
CAULOBACTER_CRESCENTUS_CB15	05CLB	5SPG	0
CAULOBACTER_CRESCENTUS_NA1000	05CLB	5SPG	0
CAULOBACTER_SP-_K31	05CLB	5SPG	0
PHENYLOBACTERIUM_ZUCINEUM_HLK1	05CLB	5SPG	0
ASTICCACAULIS_EXCENTRICUS_CB_48	05CLB	6RHD	0
BREVUNDIMONAS_SP-_BAL3	05CLB	6RHD	0
CAULOBACTER_CRESCENTUS_CB15	05CLB	6RHD	0
CAULOBACTER_CRESCENTUS_NA1000	05CLB	6RHD	0
CAULOBACTER_SP-_K31	05CLB	6RHD	0
PHENYLOBACTERIUM_ZUCINEUM_HLK1	05CLB	6RHD	0
BREVUNDIMONAS_SP-_BAL3	05CLB	7RKT	0.004
ASTICCACAULIS_EXCENTRICUS_CB_48	05CLB	7RKT	0.007
CAULOBACTER_SP-_K31	05CLB	7RKT	0.016
CAULOBACTER_CRESCENTUS_CB15	05CLB	7RKT	0.017
CAULOBACTER_CRESCENTUS_NA1000	05CLB	7RKT	0.017
PHENYLOBACTERIUM_ZUCINEUM_HLK1	05CLB	7RKT	0.025
LABRENZIA_ALEXANDRII_DFL-11	06LAB	1RHZ	0.277
LABRENZIA_ALEXANDRII_DFL-11	06LAB	2RHB	0.006
LABRENZIA_ALEXANDRII_DFL-11	06LAB	3CLB	0
LABRENZIA_ALEXANDRII_DFL-11	06LAB	4HYP	0.041
LABRENZIA_ALEXANDRII_DFL-11	06LAB	5SPG	0.572
LABRENZIA_ALEXANDRII_DFL-11	06LAB	6RHD	0.102
LABRENZIA_ALEXANDRII_DFL-11	06LAB	7RKT	0.003
ERYTHROBACTER_LITORALIS_HTCC2594	07SPG	1RHZ	0.001
ERYTHROBACTER_SP-_NAP1	07SPG	1RHZ	0.001
ERYTHROBACTER_SP-_SD-21	07SPG	1RHZ	0.001
NOVOSPHINGOBIUM_AROMATICIVORANS_DSM_12444	07SPG	1RHZ	0.001
SPHINGOMONAS_WITTICHII_RW1	07SPG	1RHZ	0.001
SPHINGOPYXIS_ALASKENSIS_RB2256	07SPG	1RHZ	0.001
ZYMOMONAS_MOBILIS_SUBSP-_MOBILIS_ATCC_10988	07SPG	1RHZ	0.001
ZYMOMONAS_MOBILIS_SUBSP-_MOBILIS_ZM4	07SPG	1RHZ	0.001
SPHINGOMONAS_SP-_SKA58	07SPG	1RHZ	0.004
SPHINGOMONAS_WITTICHII_RW1	07SPG	2RHB	0.002
SPHINGOPYXIS_ALASKENSIS_RB2256	07SPG	2RHB	0.002
ZYMOMONAS_MOBILIS_SUBSP-_MOBILIS_ATCC_10988	07SPG	2RHB	0.002
ZYMOMONAS_MOBILIS_SUBSP-_MOBILIS_ZM4	07SPG	2RHB	0.003
NOVOSPHINGOBIUM_AROMATICIVORANS_DSM_12444	07SPG	2RHB	0.004
ERYTHROBACTER_SP-_SD-21	07SPG	2RHB	0.005
SPHINGOMONAS_SP-_SKA58	07SPG	2RHB	0.006
ERYTHROBACTER_LITORALIS_HTCC2594	07SPG	2RHB	0.009
ERYTHROBACTER_SP-_NAP1	07SPG	2RHB	0.013
ERYTHROBACTER_LITORALIS_HTCC2594	07SPG	3CLB	0
ERYTHROBACTER_SP-_NAP1	07SPG	3CLB	0
ERYTHROBACTER_SP-_SD-21	07SPG	3CLB	0
NOVOSPHINGOBIUM_AROMATICIVORANS_DSM_12444	07SPG	3CLB	0
SPHINGOMONAS_SP-_SKA58	07SPG	3CLB	0
SPHINGOMONAS_WITTICHII_RW1	07SPG	3CLB	0
SPHINGOPYXIS_ALASKENSIS_RB2256	07SPG	3CLB	0
ZYMOMONAS_MOBILIS_SUBSP-_MOBILIS_ATCC_10988	07SPG	3CLB	0
ZYMOMONAS_MOBILIS_SUBSP-_MOBILIS_ZM4	07SPG	3CLB	0
ZYMOMONAS_MOBILIS_SUBSP-_MOBILIS_ATCC_10988	07SPG	4HYP	0.023
ZYMOMONAS_MOBILIS_SUBSP-_MOBILIS_ZM4	07SPG	4HYP	0.024
SPHINGOMONAS_WITTICHII_RW1	07SPG	4HYP	0.028
SPHINGOPYXIS_ALASKENSIS_RB2256	07SPG	4HYP	0.028
SPHINGOMONAS_SP-_SKA58	07SPG	4HYP	0.031
NOVOSPHINGOBIUM_AROMATICIVORANS_DSM_12444	07SPG	4HYP	0.032
ERYTHROBACTER_SP-_SD-21	07SPG	4HYP	0.041
ERYTHROBACTER_LITORALIS_HTCC2594	07SPG	4HYP	0.063
ERYTHROBACTER_SP-_NAP1	07SPG	4HYP	0.082
ERYTHROBACTER_SP-_NAP1	07SPG	5SPG	0.89
ERYTHROBACTER_LITORALIS_HTCC2594	07SPG	5SPG	0.907
SPHINGOPYXIS_ALASKENSIS_RB2256	07SPG	5SPG	0.92
ERYTHROBACTER_SP-_SD-21	07SPG	5SPG	0.929
NOVOSPHINGOBIUM_AROMATICIVORANS_DSM_12444	07SPG	5SPG	0.93
SPHINGOMONAS_WITTICHII_RW1	07SPG	5SPG	0.93
SPHINGOMONAS_SP-_SKA58	07SPG	5SPG	0.933
ZYMOMONAS_MOBILIS_SUBSP-_MOBILIS_ATCC_10988	07SPG	5SPG	0.934
ZYMOMONAS_MOBILIS_SUBSP-_MOBILIS_ZM4	07SPG	5SPG	0.934
ERYTHROBACTER_SP-_NAP1	07SPG	6RHD	0.01
ERYTHROBACTER_LITORALIS_HTCC2594	07SPG	6RHD	0.016
ERYTHROBACTER_SP-_SD-21	07SPG	6RHD	0.02
SPHINGOMONAS_SP-_SKA58	07SPG	6RHD	0.024
NOVOSPHINGOBIUM_AROMATICIVORANS_DSM_12444	07SPG	6RHD	0.028
SPHINGOMONAS_WITTICHII_RW1	07SPG	6RHD	0.033
ZYMOMONAS_MOBILIS_SUBSP-_MOBILIS_ZM4	07SPG	6RHD	0.035
ZYMOMONAS_MOBILIS_SUBSP-_MOBILIS_ATCC_10988	07SPG	6RHD	0.036
SPHINGOPYXIS_ALASKENSIS_RB2256	07SPG	6RHD	0.041
SPHINGOMONAS_SP-_SKA58	07SPG	7RKT	0.002
ERYTHROBACTER_SP-_SD-21	07SPG	7RKT	0.004
ZYMOMONAS_MOBILIS_SUBSP-_MOBILIS_ZM4	07SPG	7RKT	0.004
ERYTHROBACTER_LITORALIS_HTCC2594	07SPG	7RKT	0.005
ERYTHROBACTER_SP-_NAP1	07SPG	7RKT	0.005
NOVOSPHINGOBIUM_AROMATICIVORANS_DSM_12444	07SPG	7RKT	0.005
SPHINGOMONAS_WITTICHII_RW1	07SPG	7RKT	0.005
ZYMOMONAS_MOBILIS_SUBSP-_MOBILIS_ATCC_10988	07SPG	7RKT	0.005
SPHINGOPYXIS_ALASKENSIS_RB2256	07SPG	7RKT	0.008
STAPPIA_AGGREGATA_IAM_12614	08STA	1RHZ	0.321
STAPPIA_AGGREGATA_IAM_12614	08STA	2RHB	0.009
STAPPIA_AGGREGATA_IAM_12614	08STA	3CLB	0
STAPPIA_AGGREGATA_IAM_12614	08STA	4HYP	0.049
STAPPIA_AGGREGATA_IAM_12614	08STA	5SPG	0.183
STAPPIA_AGGREGATA_IAM_12614	08STA	6RHD	0.42
STAPPIA_AGGREGATA_IAM_12614	08STA	7RKT	0.017
MAGNETOSPIRILLUM_MAGNETICUM_AMB-1	09RHD	1RHZ	0.019
GLUCONACETOBACTER_DIAZOTROPHICUS_PAL_5	09RHD	1RHZ	0.021
RHODOSPIRILLUM_RUBRUM	09RHD	1RHZ	0.021
GLUCONACETOBACTER_DIAZOTROPHICUS_PAL_5_(JGI)	09RHD	1RHZ	0.033
MAGNETOSPIRILLUM_MAGNETOTACTICUM	09RHD	1RHZ	0.035
ACIDIPHILIUM_CRYPTUM_JF-5	09RHD	1RHZ	0.036
GLUCONOBACTER_OXYDANS_621H	09RHD	1RHZ	0.037
RHODOSPIRILLUM_RUBRUM_ATCC_11170	09RHD	1RHZ	0.039
GRANULIBACTER_BETHESDENSIS_CGDNIH1	09RHD	1RHZ	0.041
RHODOSPIRILLUM_CENTENUM_SW	09RHD	1RHZ	0.055
ACIDIPHILIUM_CRYPTUM_JF-5	09RHD	2RHB	0
GLUCONACETOBACTER_DIAZOTROPHICUS_PAL_5	09RHD	2RHB	0
GLUCONACETOBACTER_DIAZOTROPHICUS_PAL_5_(JGI)	09RHD	2RHB	0
GLUCONOBACTER_OXYDANS_621H	09RHD	2RHB	0
GRANULIBACTER_BETHESDENSIS_CGDNIH1	09RHD	2RHB	0
MAGNETOSPIRILLUM_MAGNETICUM_AMB-1	09RHD	2RHB	0
MAGNETOSPIRILLUM_MAGNETOTACTICUM	09RHD	2RHB	0
RHODOSPIRILLUM_CENTENUM_SW	09RHD	2RHB	0
RHODOSPIRILLUM_RUBRUM	09RHD	2RHB	0
RHODOSPIRILLUM_RUBRUM_ATCC_11170	09RHD	2RHB	0.001
ACIDIPHILIUM_CRYPTUM_JF-5	09RHD	3CLB	0
GLUCONACETOBACTER_DIAZOTROPHICUS_PAL_5	09RHD	3CLB	0
GLUCONACETOBACTER_DIAZOTROPHICUS_PAL_5_(JGI)	09RHD	3CLB	0
GLUCONOBACTER_OXYDANS_621H	09RHD	3CLB	0
GRANULIBACTER_BETHESDENSIS_CGDNIH1	09RHD	3CLB	0
MAGNETOSPIRILLUM_MAGNETICUM_AMB-1	09RHD	3CLB	0
MAGNETOSPIRILLUM_MAGNETOTACTICUM	09RHD	3CLB	0
RHODOSPIRILLUM_CENTENUM_SW	09RHD	3CLB	0
RHODOSPIRILLUM_RUBRUM	09RHD	3CLB	0
RHODOSPIRILLUM_RUBRUM_ATCC_11170	09RHD	3CLB	0
ACIDIPHILIUM_CRYPTUM_JF-5	09RHD	4HYP	0
GLUCONACETOBACTER_DIAZOTROPHICUS_PAL_5	09RHD	4HYP	0
GLUCONACETOBACTER_DIAZOTROPHICUS_PAL_5_(JGI)	09RHD	4HYP	0
GLUCONOBACTER_OXYDANS_621H	09RHD	4HYP	0
GRANULIBACTER_BETHESDENSIS_CGDNIH1	09RHD	4HYP	0
MAGNETOSPIRILLUM_MAGNETICUM_AMB-1	09RHD	4HYP	0
RHODOSPIRILLUM_CENTENUM_SW	09RHD	4HYP	0
MAGNETOSPIRILLUM_MAGNETOTACTICUM	09RHD	4HYP	0.001
RHODOSPIRILLUM_RUBRUM	09RHD	4HYP	0.001
RHODOSPIRILLUM_RUBRUM_ATCC_11170	09RHD	4HYP	0.001
GRANULIBACTER_BETHESDENSIS_CGDNIH1	09RHD	5SPG	0.007
ACIDIPHILIUM_CRYPTUM_JF-5	09RHD	5SPG	0.009
GLUCONOBACTER_OXYDANS_621H	09RHD	5SPG	0.009
RHODOSPIRILLUM_CENTENUM_SW	09RHD	5SPG	0.009
GLUCONACETOBACTER_DIAZOTROPHICUS_PAL_5_(JGI)	09RHD	5SPG	0.01
RHODOSPIRILLUM_RUBRUM_ATCC_11170	09RHD	5SPG	0.014
GLUCONACETOBACTER_DIAZOTROPHICUS_PAL_5	09RHD	5SPG	0.017
MAGNETOSPIRILLUM_MAGNETICUM_AMB-1	09RHD	5SPG	0.021
RHODOSPIRILLUM_RUBRUM	09RHD	5SPG	0.022
MAGNETOSPIRILLUM_MAGNETOTACTICUM	09RHD	5SPG	0.028
MAGNETOSPIRILLUM_MAGNETOTACTICUM	09RHD	6RHD	0.921
RHODOSPIRILLUM_CENTENUM_SW	09RHD	6RHD	0.925
RHODOSPIRILLUM_RUBRUM_ATCC_11170	09RHD	6RHD	0.935
GRANULIBACTER_BETHESDENSIS_CGDNIH1	09RHD	6RHD	0.939
RHODOSPIRILLUM_RUBRUM	09RHD	6RHD	0.939
MAGNETOSPIRILLUM_MAGNETICUM_AMB-1	09RHD	6RHD	0.941
ACIDIPHILIUM_CRYPTUM_JF-5	09RHD	6RHD	0.942
GLUCONOBACTER_OXYDANS_621H	09RHD	6RHD	0.942
GLUCONACETOBACTER_DIAZOTROPHICUS_PAL_5	09RHD	6RHD	0.944
GLUCONACETOBACTER_DIAZOTROPHICUS_PAL_5_(JGI)	09RHD	6RHD	0.944
RHODOSPIRILLUM_CENTENUM_SW	09RHD	7RKT	0.01
GLUCONOBACTER_OXYDANS_621H	09RHD	7RKT	0.011
RHODOSPIRILLUM_RUBRUM_ATCC_11170	09RHD	7RKT	0.011
GLUCONACETOBACTER_DIAZOTROPHICUS_PAL_5_(JGI)	09RHD	7RKT	0.012
ACIDIPHILIUM_CRYPTUM_JF-5	09RHD	7RKT	0.013
GRANULIBACTER_BETHESDENSIS_CGDNIH1	09RHD	7RKT	0.013
MAGNETOSPIRILLUM_MAGNETOTACTICUM	09RHD	7RKT	0.013
GLUCONACETOBACTER_DIAZOTROPHICUS_PAL_5	09RHD	7RKT	0.017
RHODOSPIRILLUM_RUBRUM	09RHD	7RKT	0.017
MAGNETOSPIRILLUM_MAGNETICUM_AMB-1	09RHD	7RKT	0.018
PELAGIBACTER_UBIQUE_HIMB59	10PEL	1RHZ	0.004
PELAGIBACTER_UBIQUE_HIMB59	10PEL	2RHB	0.001
PELAGIBACTER_UBIQUE_HIMB59	10PEL	3CLB	0
PELAGIBACTER_UBIQUE_HIMB59	10PEL	4HYP	0.001
PELAGIBACTER_UBIQUE_HIMB59	10PEL	5SPG	0.019
PELAGIBACTER_UBIQUE_HIMB59	10PEL	6RHD	0.892
PELAGIBACTER_UBIQUE_HIMB59	10PEL	7RKT	0.083
ANAPLASMA_MARGINALE_STR-_FLORIDA	11RKT	1RHZ	0
ANAPLASMA_MARGINALE_STR-_MISSISSIPPI	11RKT	1RHZ	0
ANAPLASMA_MARGINALE_STR-_PUERTO_RICO	11RKT	1RHZ	0
ANAPLASMA_MARGINALE_STR-_ST-_MARIES	11RKT	1RHZ	0
ANAPLASMA_MARGINALE_STR-_VIRGINIA	11RKT	1RHZ	0
ANAPLASMA_PHAGOCYTOPHILUM_HZ	11RKT	1RHZ	0
EHRLICHIA_CANIS_STR-_JAKE	11RKT	1RHZ	0
EHRLICHIA_CHAFFEENSIS_STR-_ARKANSAS	11RKT	1RHZ	0
EHRLICHIA_CHAFFEENSIS_STR-_SAPULPA	11RKT	1RHZ	0
EHRLICHIA_RUMINANTIUM_STR-_GARDEL	11RKT	1RHZ	0
EHRLICHIA_RUMINANTIUM_STR-_WELGEVONDEN_(CIRAD)	11RKT	1RHZ	0
EHRLICHIA_RUMINANTIUM_STR-_WELGEVONDEN_(U-PRETORIA)	11RKT	1RHZ	0
NEORICKETTSIA_RISTICII_STR-_ILLINOIS	11RKT	1RHZ	0
NEORICKETTSIA_SENNETSU_STR-_MIYAYAMA	11RKT	1RHZ	0
ORIENTIA_TSUTSUGAMUSHI_BORYONG	11RKT	1RHZ	0
ORIENTIA_TSUTSUGAMUSHI_STR-_IKEDA	11RKT	1RHZ	0
RICKETTSIA_AFRICAE_ESF-5	11RKT	1RHZ	0
RICKETTSIA_AKARI_STR-_HARTFORD	11RKT	1RHZ	0
RICKETTSIA_BELLII_OSU_85-389	11RKT	1RHZ	0
RICKETTSIA_BELLII_RML369-C	11RKT	1RHZ	0
RICKETTSIA_CANADENSIS_STR-_MCKIEL	11RKT	1RHZ	0
RICKETTSIA_CONORII_STR-_MALISH_7	11RKT	1RHZ	0
RICKETTSIA_ENDOSYMBIONT_OF_IXODES_SCAPULARIS	11RKT	1RHZ	0
RICKETTSIA_FELIS_URRWXCAL2	11RKT	1RHZ	0
RICKETTSIA_MASSILIAE_MTU5	11RKT	1RHZ	0
RICKETTSIA_PEACOCKII_STR-_RUSTIC	11RKT	1RHZ	0
RICKETTSIA_PROWAZEKII	11RKT	1RHZ	0
RICKETTSIA_RICKETTSII	11RKT	1RHZ	0
RICKETTSIA_RICKETTSII_STR-_'SHEILA_SMITH'	11RKT	1RHZ	0
RICKETTSIA_RICKETTSII_STR-_IOWA	11RKT	1RHZ	0
RICKETTSIA_SIBIRICA_246	11RKT	1RHZ	0
RICKETTSIA_TYPHI_STR-_WILMINGTON	11RKT	1RHZ	0
WOLBACHIA_ENDOSYMBIONT_OF_CULEX_QUINQUEFASCIATUS_JHB	11RKT	1RHZ	0
WOLBACHIA_ENDOSYMBIONT_OF_DROSOPHILA_ANANASSAE	11RKT	1RHZ	0
WOLBACHIA_ENDOSYMBIONT_OF_DROSOPHILA_MELANOGASTER	11RKT	1RHZ	0
WOLBACHIA_ENDOSYMBIONT_OF_DROSOPHILA_SIMULANS	11RKT	1RHZ	0
WOLBACHIA_ENDOSYMBIONT_OF_MUSCIDIFURAX_UNIRAPTOR	11RKT	1RHZ	0
WOLBACHIA_ENDOSYMBIONT_STRAIN_TRS_OF_BRUGIA_MALAYI	11RKT	1RHZ	0
WOLBACHIA_PIPIENTIS	11RKT	1RHZ	0
WOLBACHIA_SP-_WRI	11RKT	1RHZ	0
ANAPLASMA_MARGINALE_STR-_FLORIDA	11RKT	2RHB	0
ANAPLASMA_MARGINALE_STR-_MISSISSIPPI	11RKT	2RHB	0
ANAPLASMA_MARGINALE_STR-_PUERTO_RICO	11RKT	2RHB	0
ANAPLASMA_MARGINALE_STR-_ST-_MARIES	11RKT	2RHB	0
ANAPLASMA_MARGINALE_STR-_VIRGINIA	11RKT	2RHB	0
ANAPLASMA_PHAGOCYTOPHILUM_HZ	11RKT	2RHB	0
EHRLICHIA_CANIS_STR-_JAKE	11RKT	2RHB	0
EHRLICHIA_CHAFFEENSIS_STR-_ARKANSAS	11RKT	2RHB	0
EHRLICHIA_CHAFFEENSIS_STR-_SAPULPA	11RKT	2RHB	0
EHRLICHIA_RUMINANTIUM_STR-_GARDEL	11RKT	2RHB	0
EHRLICHIA_RUMINANTIUM_STR-_WELGEVONDEN_(CIRAD)	11RKT	2RHB	0
EHRLICHIA_RUMINANTIUM_STR-_WELGEVONDEN_(U-PRETORIA)	11RKT	2RHB	0
NEORICKETTSIA_RISTICII_STR-_ILLINOIS	11RKT	2RHB	0
NEORICKETTSIA_SENNETSU_STR-_MIYAYAMA	11RKT	2RHB	0
ORIENTIA_TSUTSUGAMUSHI_BORYONG	11RKT	2RHB	0
ORIENTIA_TSUTSUGAMUSHI_STR-_IKEDA	11RKT	2RHB	0
RICKETTSIA_AFRICAE_ESF-5	11RKT	2RHB	0
RICKETTSIA_AKARI_STR-_HARTFORD	11RKT	2RHB	0
RICKETTSIA_BELLII_OSU_85-389	11RKT	2RHB	0
RICKETTSIA_BELLII_RML369-C	11RKT	2RHB	0
RICKETTSIA_CANADENSIS_STR-_MCKIEL	11RKT	2RHB	0
RICKETTSIA_CONORII_STR-_MALISH_7	11RKT	2RHB	0
RICKETTSIA_ENDOSYMBIONT_OF_IXODES_SCAPULARIS	11RKT	2RHB	0
RICKETTSIA_FELIS_URRWXCAL2	11RKT	2RHB	0
RICKETTSIA_MASSILIAE_MTU5	11RKT	2RHB	0
RICKETTSIA_PEACOCKII_STR-_RUSTIC	11RKT	2RHB	0
RICKETTSIA_PROWAZEKII	11RKT	2RHB	0
RICKETTSIA_RICKETTSII	11RKT	2RHB	0
RICKETTSIA_RICKETTSII_STR-_'SHEILA_SMITH'	11RKT	2RHB	0
RICKETTSIA_RICKETTSII_STR-_IOWA	11RKT	2RHB	0
RICKETTSIA_SIBIRICA_246	11RKT	2RHB	0
RICKETTSIA_TYPHI_STR-_WILMINGTON	11RKT	2RHB	0
WOLBACHIA_ENDOSYMBIONT_OF_CULEX_QUINQUEFASCIATUS_JHB	11RKT	2RHB	0
WOLBACHIA_ENDOSYMBIONT_OF_DROSOPHILA_ANANASSAE	11RKT	2RHB	0
WOLBACHIA_ENDOSYMBIONT_OF_DROSOPHILA_MELANOGASTER	11RKT	2RHB	0
WOLBACHIA_ENDOSYMBIONT_OF_DROSOPHILA_SIMULANS	11RKT	2RHB	0
WOLBACHIA_ENDOSYMBIONT_OF_MUSCIDIFURAX_UNIRAPTOR	11RKT	2RHB	0
WOLBACHIA_ENDOSYMBIONT_STRAIN_TRS_OF_BRUGIA_MALAYI	11RKT	2RHB	0
WOLBACHIA_PIPIENTIS	11RKT	2RHB	0
WOLBACHIA_SP-_WRI	11RKT	2RHB	0
NEORICKETTSIA_RISTICII_STR-_ILLINOIS	11RKT	3CLB	0.001
NEORICKETTSIA_SENNETSU_STR-_MIYAYAMA	11RKT	3CLB	0.001
ORIENTIA_TSUTSUGAMUSHI_BORYONG	11RKT	3CLB	0.002
ORIENTIA_TSUTSUGAMUSHI_STR-_IKEDA	11RKT	3CLB	0.002
WOLBACHIA_ENDOSYMBIONT_OF_DROSOPHILA_ANANASSAE	11RKT	3CLB	0.002
WOLBACHIA_ENDOSYMBIONT_OF_DROSOPHILA_SIMULANS	11RKT	3CLB	0.002
ANAPLASMA_PHAGOCYTOPHILUM_HZ	11RKT	3CLB	0.003
EHRLICHIA_CHAFFEENSIS_STR-_SAPULPA	11RKT	3CLB	0.003
RICKETTSIA_CANADENSIS_STR-_MCKIEL	11RKT	3CLB	0.003
WOLBACHIA_ENDOSYMBIONT_OF_CULEX_QUINQUEFASCIATUS_JHB	11RKT	3CLB	0.003
WOLBACHIA_ENDOSYMBIONT_OF_DROSOPHILA_MELANOGASTER	11RKT	3CLB	0.003
WOLBACHIA_ENDOSYMBIONT_OF_MUSCIDIFURAX_UNIRAPTOR	11RKT	3CLB	0.003
WOLBACHIA_ENDOSYMBIONT_STRAIN_TRS_OF_BRUGIA_MALAYI	11RKT	3CLB	0.003
WOLBACHIA_PIPIENTIS	11RKT	3CLB	0.003
WOLBACHIA_SP-_WRI	11RKT	3CLB	0.003
ANAPLASMA_MARGINALE_STR-_FLORIDA	11RKT	3CLB	0.004
ANAPLASMA_MARGINALE_STR-_MISSISSIPPI	11RKT	3CLB	0.004
ANAPLASMA_MARGINALE_STR-_PUERTO_RICO	11RKT	3CLB	0.004
ANAPLASMA_MARGINALE_STR-_ST-_MARIES	11RKT	3CLB	0.004
ANAPLASMA_MARGINALE_STR-_VIRGINIA	11RKT	3CLB	0.004
EHRLICHIA_CANIS_STR-_JAKE	11RKT	3CLB	0.004
EHRLICHIA_CHAFFEENSIS_STR-_ARKANSAS	11RKT	3CLB	0.004
RICKETTSIA_BELLII_OSU_85-389	11RKT	3CLB	0.004
RICKETTSIA_BELLII_RML369-C	11RKT	3CLB	0.004
RICKETTSIA_ENDOSYMBIONT_OF_IXODES_SCAPULARIS	11RKT	3CLB	0.004
RICKETTSIA_RICKETTSII_STR-_IOWA	11RKT	3CLB	0.004
EHRLICHIA_RUMINANTIUM_STR-_GARDEL	11RKT	3CLB	0.005
EHRLICHIA_RUMINANTIUM_STR-_WELGEVONDEN_(CIRAD)	11RKT	3CLB	0.005
EHRLICHIA_RUMINANTIUM_STR-_WELGEVONDEN_(U-PRETORIA)	11RKT	3CLB	0.005
RICKETTSIA_AFRICAE_ESF-5	11RKT	3CLB	0.005
RICKETTSIA_AKARI_STR-_HARTFORD	11RKT	3CLB	0.005
RICKETTSIA_CONORII_STR-_MALISH_7	11RKT	3CLB	0.005
RICKETTSIA_FELIS_URRWXCAL2	11RKT	3CLB	0.005
RICKETTSIA_MASSILIAE_MTU5	11RKT	3CLB	0.005
RICKETTSIA_PEACOCKII_STR-_RUSTIC	11RKT	3CLB	0.005
RICKETTSIA_PROWAZEKII	11RKT	3CLB	0.005
RICKETTSIA_RICKETTSII	11RKT	3CLB	0.005
RICKETTSIA_RICKETTSII_STR-_'SHEILA_SMITH'	11RKT	3CLB	0.005
RICKETTSIA_SIBIRICA_246	11RKT	3CLB	0.005
RICKETTSIA_TYPHI_STR-_WILMINGTON	11RKT	3CLB	0.005
NEORICKETTSIA_RISTICII_STR-_ILLINOIS	11RKT	4HYP	0.003
WOLBACHIA_ENDOSYMBIONT_OF_DROSOPHILA_SIMULANS	11RKT	4HYP	0.003
NEORICKETTSIA_SENNETSU_STR-_MIYAYAMA	11RKT	4HYP	0.004
ORIENTIA_TSUTSUGAMUSHI_BORYONG	11RKT	4HYP	0.005
ORIENTIA_TSUTSUGAMUSHI_STR-_IKEDA	11RKT	4HYP	0.005
ANAPLASMA_PHAGOCYTOPHILUM_HZ	11RKT	4HYP	0.006
WOLBACHIA_ENDOSYMBIONT_OF_DROSOPHILA_MELANOGASTER	11RKT	4HYP	0.006
WOLBACHIA_SP-_WRI	11RKT	4HYP	0.006
EHRLICHIA_CHAFFEENSIS_STR-_SAPULPA	11RKT	4HYP	0.007
RICKETTSIA_CANADENSIS_STR-_MCKIEL	11RKT	4HYP	0.007
WOLBACHIA_ENDOSYMBIONT_OF_CULEX_QUINQUEFASCIATUS_JHB	11RKT	4HYP	0.007
WOLBACHIA_ENDOSYMBIONT_OF_DROSOPHILA_ANANASSAE	11RKT	4HYP	0.007
WOLBACHIA_ENDOSYMBIONT_STRAIN_TRS_OF_BRUGIA_MALAYI	11RKT	4HYP	0.007
WOLBACHIA_PIPIENTIS	11RKT	4HYP	0.007
ANAPLASMA_MARGINALE_STR-_FLORIDA	11RKT	4HYP	0.008
ANAPLASMA_MARGINALE_STR-_MISSISSIPPI	11RKT	4HYP	0.008
ANAPLASMA_MARGINALE_STR-_PUERTO_RICO	11RKT	4HYP	0.008
ANAPLASMA_MARGINALE_STR-_ST-_MARIES	11RKT	4HYP	0.008
ANAPLASMA_MARGINALE_STR-_VIRGINIA	11RKT	4HYP	0.008
EHRLICHIA_CANIS_STR-_JAKE	11RKT	4HYP	0.008
EHRLICHIA_CHAFFEENSIS_STR-_ARKANSAS	11RKT	4HYP	0.008
RICKETTSIA_BELLII_OSU_85-389	11RKT	4HYP	0.008
WOLBACHIA_ENDOSYMBIONT_OF_MUSCIDIFURAX_UNIRAPTOR	11RKT	4HYP	0.008
EHRLICHIA_RUMINANTIUM_STR-_GARDEL	11RKT	4HYP	0.009
EHRLICHIA_RUMINANTIUM_STR-_WELGEVONDEN_(CIRAD)	11RKT	4HYP	0.009
EHRLICHIA_RUMINANTIUM_STR-_WELGEVONDEN_(U-PRETORIA)	11RKT	4HYP	0.009
RICKETTSIA_AFRICAE_ESF-5	11RKT	4HYP	0.009
RICKETTSIA_AKARI_STR-_HARTFORD	11RKT	4HYP	0.009
RICKETTSIA_BELLII_RML369-C	11RKT	4HYP	0.009
RICKETTSIA_CONORII_STR-_MALISH_7	11RKT	4HYP	0.009
RICKETTSIA_ENDOSYMBIONT_OF_IXODES_SCAPULARIS	11RKT	4HYP	0.009
RICKETTSIA_FELIS_URRWXCAL2	11RKT	4HYP	0.009
RICKETTSIA_PEACOCKII_STR-_RUSTIC	11RKT	4HYP	0.009
RICKETTSIA_SIBIRICA_246	11RKT	4HYP	0.009
RICKETTSIA_TYPHI_STR-_WILMINGTON	11RKT	4HYP	0.009
RICKETTSIA_MASSILIAE_MTU5	11RKT	4HYP	0.01
RICKETTSIA_PROWAZEKII	11RKT	4HYP	0.01
RICKETTSIA_RICKETTSII	11RKT	4HYP	0.01
RICKETTSIA_RICKETTSII_STR-_'SHEILA_SMITH'	11RKT	4HYP	0.01
RICKETTSIA_RICKETTSII_STR-_IOWA	11RKT	4HYP	0.01
WOLBACHIA_ENDOSYMBIONT_OF_DROSOPHILA_SIMULANS	11RKT	5SPG	0
ANAPLASMA_MARGINALE_STR-_FLORIDA	11RKT	5SPG	0.001
ANAPLASMA_MARGINALE_STR-_MISSISSIPPI	11RKT	5SPG	0.001
ANAPLASMA_MARGINALE_STR-_PUERTO_RICO	11RKT	5SPG	0.001
ANAPLASMA_MARGINALE_STR-_ST-_MARIES	11RKT	5SPG	0.001
ANAPLASMA_MARGINALE_STR-_VIRGINIA	11RKT	5SPG	0.001
ANAPLASMA_PHAGOCYTOPHILUM_HZ	11RKT	5SPG	0.001
EHRLICHIA_CANIS_STR-_JAKE	11RKT	5SPG	0.001
EHRLICHIA_CHAFFEENSIS_STR-_ARKANSAS	11RKT	5SPG	0.001
EHRLICHIA_CHAFFEENSIS_STR-_SAPULPA	11RKT	5SPG	0.001
EHRLICHIA_RUMINANTIUM_STR-_GARDEL	11RKT	5SPG	0.001
EHRLICHIA_RUMINANTIUM_STR-_WELGEVONDEN_(CIRAD)	11RKT	5SPG	0.001
EHRLICHIA_RUMINANTIUM_STR-_WELGEVONDEN_(U-PRETORIA)	11RKT	5SPG	0.001
NEORICKETTSIA_RISTICII_STR-_ILLINOIS	11RKT	5SPG	0.001
NEORICKETTSIA_SENNETSU_STR-_MIYAYAMA	11RKT	5SPG	0.001
ORIENTIA_TSUTSUGAMUSHI_BORYONG	11RKT	5SPG	0.001
ORIENTIA_TSUTSUGAMUSHI_STR-_IKEDA	11RKT	5SPG	0.001
RICKETTSIA_AFRICAE_ESF-5	11RKT	5SPG	0.001
RICKETTSIA_AKARI_STR-_HARTFORD	11RKT	5SPG	0.001
RICKETTSIA_BELLII_OSU_85-389	11RKT	5SPG	0.001
RICKETTSIA_BELLII_RML369-C	11RKT	5SPG	0.001
RICKETTSIA_CANADENSIS_STR-_MCKIEL	11RKT	5SPG	0.001
RICKETTSIA_CONORII_STR-_MALISH_7	11RKT	5SPG	0.001
RICKETTSIA_ENDOSYMBIONT_OF_IXODES_SCAPULARIS	11RKT	5SPG	0.001
RICKETTSIA_FELIS_URRWXCAL2	11RKT	5SPG	0.001
RICKETTSIA_MASSILIAE_MTU5	11RKT	5SPG	0.001
RICKETTSIA_PEACOCKII_STR-_RUSTIC	11RKT	5SPG	0.001
RICKETTSIA_PROWAZEKII	11RKT	5SPG	0.001
RICKETTSIA_RICKETTSII	11RKT	5SPG	0.001
RICKETTSIA_RICKETTSII_STR-_'SHEILA_SMITH'	11RKT	5SPG	0.001
RICKETTSIA_RICKETTSII_STR-_IOWA	11RKT	5SPG	0.001
RICKETTSIA_SIBIRICA_246	11RKT	5SPG	0.001
RICKETTSIA_TYPHI_STR-_WILMINGTON	11RKT	5SPG	0.001
WOLBACHIA_ENDOSYMBIONT_OF_CULEX_QUINQUEFASCIATUS_JHB	11RKT	5SPG	0.001
WOLBACHIA_ENDOSYMBIONT_OF_DROSOPHILA_MELANOGASTER	11RKT	5SPG	0.001
WOLBACHIA_ENDOSYMBIONT_OF_MUSCIDIFURAX_UNIRAPTOR	11RKT	5SPG	0.001
WOLBACHIA_ENDOSYMBIONT_STRAIN_TRS_OF_BRUGIA_MALAYI	11RKT	5SPG	0.001
WOLBACHIA_PIPIENTIS	11RKT	5SPG	0.001
WOLBACHIA_SP-_WRI	11RKT	5SPG	0.001
WOLBACHIA_ENDOSYMBIONT_OF_DROSOPHILA_ANANASSAE	11RKT	5SPG	0.004
EHRLICHIA_RUMINANTIUM_STR-_GARDEL	11RKT	6RHD	0.005
EHRLICHIA_RUMINANTIUM_STR-_WELGEVONDEN_(CIRAD)	11RKT	6RHD	0.005
EHRLICHIA_RUMINANTIUM_STR-_WELGEVONDEN_(U-PRETORIA)	11RKT	6RHD	0.005
ANAPLASMA_MARGINALE_STR-_FLORIDA	11RKT	6RHD	0.006
ANAPLASMA_MARGINALE_STR-_MISSISSIPPI	11RKT	6RHD	0.006
ANAPLASMA_MARGINALE_STR-_PUERTO_RICO	11RKT	6RHD	0.006
ANAPLASMA_MARGINALE_STR-_ST-_MARIES	11RKT	6RHD	0.006
ANAPLASMA_MARGINALE_STR-_VIRGINIA	11RKT	6RHD	0.006
RICKETTSIA_AFRICAE_ESF-5	11RKT	6RHD	0.006
RICKETTSIA_AKARI_STR-_HARTFORD	11RKT	6RHD	0.006
RICKETTSIA_CONORII_STR-_MALISH_7	11RKT	6RHD	0.006
RICKETTSIA_ENDOSYMBIONT_OF_IXODES_SCAPULARIS	11RKT	6RHD	0.006
RICKETTSIA_FELIS_URRWXCAL2	11RKT	6RHD	0.006
RICKETTSIA_MASSILIAE_MTU5	11RKT	6RHD	0.006
RICKETTSIA_PEACOCKII_STR-_RUSTIC	11RKT	6RHD	0.006
RICKETTSIA_PROWAZEKII	11RKT	6RHD	0.006
RICKETTSIA_RICKETTSII	11RKT	6RHD	0.006
RICKETTSIA_RICKETTSII_STR-_'SHEILA_SMITH'	11RKT	6RHD	0.006
RICKETTSIA_SIBIRICA_246	11RKT	6RHD	0.006
RICKETTSIA_TYPHI_STR-_WILMINGTON	11RKT	6RHD	0.006
EHRLICHIA_CANIS_STR-_JAKE	11RKT	6RHD	0.007
EHRLICHIA_CHAFFEENSIS_STR-_ARKANSAS	11RKT	6RHD	0.007
RICKETTSIA_BELLII_OSU_85-389	11RKT	6RHD	0.007
RICKETTSIA_BELLII_RML369-C	11RKT	6RHD	0.007
EHRLICHIA_CHAFFEENSIS_STR-_SAPULPA	11RKT	6RHD	0.008
RICKETTSIA_CANADENSIS_STR-_MCKIEL	11RKT	6RHD	0.008
RICKETTSIA_RICKETTSII_STR-_IOWA	11RKT	6RHD	0.008
WOLBACHIA_ENDOSYMBIONT_OF_MUSCIDIFURAX_UNIRAPTOR	11RKT	6RHD	0.008
WOLBACHIA_ENDOSYMBIONT_OF_CULEX_QUINQUEFASCIATUS_JHB	11RKT	6RHD	0.009
WOLBACHIA_PIPIENTIS	11RKT	6RHD	0.009
ANAPLASMA_PHAGOCYTOPHILUM_HZ	11RKT	6RHD	0.01
WOLBACHIA_SP-_WRI	11RKT	6RHD	0.01
WOLBACHIA_ENDOSYMBIONT_OF_DROSOPHILA_MELANOGASTER	11RKT	6RHD	0.011
WOLBACHIA_ENDOSYMBIONT_STRAIN_TRS_OF_BRUGIA_MALAYI	11RKT	6RHD	0.011
WOLBACHIA_ENDOSYMBIONT_OF_DROSOPHILA_SIMULANS	11RKT	6RHD	0.013
ORIENTIA_TSUTSUGAMUSHI_BORYONG	11RKT	6RHD	0.014
ORIENTIA_TSUTSUGAMUSHI_STR-_IKEDA	11RKT	6RHD	0.015
WOLBACHIA_ENDOSYMBIONT_OF_DROSOPHILA_ANANASSAE	11RKT	6RHD	0.018
NEORICKETTSIA_SENNETSU_STR-_MIYAYAMA	11RKT	6RHD	0.027
NEORICKETTSIA_RISTICII_STR-_ILLINOIS	11RKT	6RHD	0.033
NEORICKETTSIA_RISTICII_STR-_ILLINOIS	11RKT	7RKT	0.962
NEORICKETTSIA_SENNETSU_STR-_MIYAYAMA	11RKT	7RKT	0.966
WOLBACHIA_ENDOSYMBIONT_OF_DROSOPHILA_ANANASSAE	11RKT	7RKT	0.968
RICKETTSIA_RICKETTSII_STR-_IOWA	11RKT	7RKT	0.976
ORIENTIA_TSUTSUGAMUSHI_STR-_IKEDA	11RKT	7RKT	0.977
ORIENTIA_TSUTSUGAMUSHI_BORYONG	11RKT	7RKT	0.978
RICKETTSIA_RICKETTSII	11RKT	7RKT	0.978
RICKETTSIA_RICKETTSII_STR-_'SHEILA_SMITH'	11RKT	7RKT	0.978
WOLBACHIA_ENDOSYMBIONT_STRAIN_TRS_OF_BRUGIA_MALAYI	11RKT	7RKT	0.978
ANAPLASMA_PHAGOCYTOPHILUM_HZ	11RKT	7RKT	0.979
RICKETTSIA_AFRICAE_ESF-5	11RKT	7RKT	0.979
RICKETTSIA_AKARI_STR-_HARTFORD	11RKT	7RKT	0.979
RICKETTSIA_BELLII_RML369-C	11RKT	7RKT	0.979
RICKETTSIA_FELIS_URRWXCAL2	11RKT	7RKT	0.979
RICKETTSIA_MASSILIAE_MTU5	11RKT	7RKT	0.979
RICKETTSIA_PROWAZEKII	11RKT	7RKT	0.979
RICKETTSIA_SIBIRICA_246	11RKT	7RKT	0.979
RICKETTSIA_TYPHI_STR-_WILMINGTON	11RKT	7RKT	0.979
WOLBACHIA_ENDOSYMBIONT_OF_DROSOPHILA_MELANOGASTER	11RKT	7RKT	0.979
WOLBACHIA_ENDOSYMBIONT_OF_MUSCIDIFURAX_UNIRAPTOR	11RKT	7RKT	0.979
WOLBACHIA_SP-_WRI	11RKT	7RKT	0.979
ANAPLASMA_MARGINALE_STR-_FLORIDA	11RKT	7RKT	0.98
ANAPLASMA_MARGINALE_STR-_MISSISSIPPI	11RKT	7RKT	0.98
ANAPLASMA_MARGINALE_STR-_PUERTO_RICO	11RKT	7RKT	0.98
ANAPLASMA_MARGINALE_STR-_ST-_MARIES	11RKT	7RKT	0.98
ANAPLASMA_MARGINALE_STR-_VIRGINIA	11RKT	7RKT	0.98
EHRLICHIA_CANIS_STR-_JAKE	11RKT	7RKT	0.98
EHRLICHIA_CHAFFEENSIS_STR-_ARKANSAS	11RKT	7RKT	0.98
EHRLICHIA_RUMINANTIUM_STR-_GARDEL	11RKT	7RKT	0.98
EHRLICHIA_RUMINANTIUM_STR-_WELGEVONDEN_(CIRAD)	11RKT	7RKT	0.98
EHRLICHIA_RUMINANTIUM_STR-_WELGEVONDEN_(U-PRETORIA)	11RKT	7RKT	0.98
RICKETTSIA_BELLII_OSU_85-389	11RKT	7RKT	0.98
RICKETTSIA_CONORII_STR-_MALISH_7	11RKT	7RKT	0.98
RICKETTSIA_ENDOSYMBIONT_OF_IXODES_SCAPULARIS	11RKT	7RKT	0.98
RICKETTSIA_PEACOCKII_STR-_RUSTIC	11RKT	7RKT	0.98
WOLBACHIA_ENDOSYMBIONT_OF_CULEX_QUINQUEFASCIATUS_JHB	11RKT	7RKT	0.98
WOLBACHIA_PIPIENTIS	11RKT	7RKT	0.98
EHRLICHIA_CHAFFEENSIS_STR-_SAPULPA	11RKT	7RKT	0.981
RICKETTSIA_CANADENSIS_STR-_MCKIEL	11RKT	7RKT	0.981
WOLBACHIA_ENDOSYMBIONT_OF_DROSOPHILA_SIMULANS	11RKT	7RKT	0.981
