# Supplementary material for: tRNA Signatures Reveal a Polyphyletic Origin of SAR11 Strains among Alphaproteobacteria
Source: PLoS Comput Biol. 2014 Feb 27;10(2):e1003454. doi: 10.1371/journal.pcbi.1003454 (PMC3937112; doi:10.1371/journal.pcbi.1003454)
Supplement: Dataset S5 — Source code and data to reproduce Figure 6 . (ZIP) [file pcbi.1003454.s005.zip]

Archive with 12 entries (11 files):
- Source_data_and_methods_for_Figure_6/
- Source_data_and_methods_for_Figure_6/allalphas.fasttree.tre
- Source_data_and_methods_for_Figure_6/edit_alphaproteobacterial_trnas.fas
- Source_data_and_methods_for_Figure_6/env_root_unifrac.txt
- Source_data_and_methods_for_Figure_6/environments.zip
- Source_data_and_methods_for_Figure_6/fascut
- Source_data_and_methods_for_Figure_6/funi_distmat6mRqyBSRBANtU7LGXlSz.txt.xls
- Source_data_and_methods_for_Figure_6/noAC_alphaproteobacterial_trnas.fas
- Source_data_and_methods_for_Figure_6/README
- Source_data_and_methods_for_Figure_6/tree.zip
- Source_data_and_methods_for_Figure_6/tRNAseq_parse_unifrac
- Source_data_and_methods_for_Figure_6/unifrac_distmat_weighted_normalized.tre
