# Supplementary material for: tRNA Signatures Reveal a Polyphyletic Origin of SAR11 Strains among Alphaproteobacteria
Source: PLoS Comput Biol. 2014 Feb 27;10(2):e1003454. doi: 10.1371/journal.pcbi.1003454 (PMC3937112; doi:10.1371/journal.pcbi.1003454)
Supplement: Dataset S5 — Source code and data to reproduce Figure 6 . (ZIP) [file pcbi.1003454.s005.zip › Source_data_and_methods_for_Figure_6/allalphas.fasttree.tre]

((10003625:0.11657,((10002049:0.0,10000481:0.0,10000572:0.0,10001367:0.0,10000800:0.0):0.23549,10009913:0.13306)0.756:0.07140)0.720:0.02263,((((10008647:0.04475,((10008556:0.0,10008698:0.0):0.00014,(10008584:0.0,10008833:0.0):0.02928)0.178:0.00015)0.977:0.11109,(10009760:0.00015,(((10004459:0.00015,(10004197:0.00014,(10003629:0.0,10006454:0.0,10008213:0.0,10003678:0.0):0.06002)0.606:0.09602)0.905:0.02896,(10005622:0.0,10006157:0.0):0.00014)0.912:0.00015,(10005027:0.0,10008300:0.0):0.04480)0.913:0.02928)0.978:0.00014)0.908:0.04716,((10009153:0.0,10009371:0.0):0.07009,(10009404:0.0,10009205:0.0):0.16231)0.618:0.00527)0.833:0.03060,(10001384:0.02637,10001385:0.05293)1.000:0.35463)0.211:0.00015,(((10010077:0.0,10009819:0.0):0.07814,((((((((((10001748:0.0,10001596:0.0):0.01461,(10002570:0.02973,(10001108:0.0,10001094:0.0):0.04500)0.068:0.00015)0.987:0.06218,(((10001864:0.0,10002493:0.0,10000405:0.0,10001277:0.0,10002064:0.0,10000509:0.0,10000552:0.0,10001320:0.0,10000599:0.0,10001338:0.0,10000816:0.0):0.00014,10009697:0.04519)0.915:0.02963,(10002246:0.0,10002365:0.0,10001528:0.0,10003003:0.0,10002426:0.0,10001659:0.0,10002847:0.0,10000695:0.0):0.00015)0.252:0.00015)0.858:0.01467,(10000935:0.0,10000980:0.0,10002708:0.0):0.00014)0.569:0.01462,(10000316:0.0,10001200:0.0):0.00014)0.961:0.00016,((((((10009624:0.0,10010005:0.0):0.11103,(10011321:0.03070,((10010522:0.01532,10010583:0.01485)0.899:0.03096,((10010995:0.0,10011551:0.0,10010456:0.0,10011033:0.0,10011367:0.0,10010853:0.0,10010820:0.0,10011358:0.0):0.01482,(10010690:0.0,10011401:0.0,10010753:0.0,10011549:0.0,10010454:0.0,10010755:0.0,10011434:0.0,10010489:0.0,10010787:0.0,10011584:0.0):0.00014)0.898:0.00015)0.765:0.01491)0.847:0.05117)0.455:0.00324,(((10009540:0.04730,(10009476:0.00014,(10009552:0.00016,((10003012:0.0,10002134:0.0):0.00014,((10009039:0.0,10009223:0.0):0.03013,10002626:0.17391)0.435:0.00015)0.854:0.01467)0.969:0.04606)0.843:0.04683)0.781:0.01499,(((10000753:0.0,10002741:0.0,10000856:0.0,10000928:0.0,10000972:0.0,10001780:0.0,10001474:0.0,10002590:0.0,10001664:0.0,10002827:0.0,10001885:0.0,10001165:0.0,10001939:0.0):0.00014,((10001141:0.0,10001072:0.0):0.04577,(10002456:0.0,10002940:0.0):0.00014)0.333:0.01482)0.872:0.01488,((10002600:0.08031,((10005946:0.0,10001763:0.0,10001551:0.0,10001552:0.0,10002715:0.0):0.00015,((10008314:0.02633,10009652:0.08708)0.854:0.06933,(10008389:0.00014,(10005094:0.0,10004231:0.0,10004283:0.0,10005124:0.0,10005748:0.0,10004113:0.0,10006785:0.0,10004164:0.0):0.06289)0.882:0.00016)0.837:0.01474)0.768:0.00015)0.955:0.03050,(((((10008720:0.06240,(10000770:0.03016,((10008780:0.09782,(10008530:0.0,10008672:0.0,10008627:0.0):0.00014)0.943:0.03018,((10002227:0.0,10002356:0.0):0.06273,(10009150:0.0,10009355:0.0,10009423:0.0,10009201:0.0):0.06271)0.337:0.00015)0.855:0.01483)0.810:0.00014)0.970:0.04708,((10010043:0.0,10010044:0.0,10009813:0.0,10009814:0.0):0.06514,10000204:0.04844)0.756:0.01341)0.374:0.00015,((10006228:0.0,10003767:0.0,10005014:0.0,10006375:0.0,10006319:0.0,10006351:0.0,10006215:0.0,10005799:0.0,10006018:0.0,10005850:0.0,10006119:0.0,10003819:0.0):0.01492,((10009782:0.0,10010145:0.0):0.05151,10009910:0.11324)0.778:0.03385)0.988:0.12279)0.131:0.06708,((10000375:0.0,10001398:0.0,10002300:0.0):0.12171,(10004964:0.0,10008409:0.0):0.08339)0.798:0.03132)0.859:0.03283,(((((10001825:0.0,10009873:0.0,10009964:0.0,10008857:0.0,10009689:0.0):0.03028,((10003424:0.0,10006602:0.0,10003447:0.0,10003530:0.0,10006420:0.0,10008168:0.0,10003986:0.0,10006927:0.0):0.00014,((10008219:0.0,10003719:0.0):0.00014,((10003221:0.0,10003671:0.0,10006441:0.0,10005691:0.0,10006096:0.0,10003843:0.0,10006570:0.0):0.00014,(((10005614:0.0,10006173:0.0):0.00014,((((10004194:0.0,10005189:0.0,10003158:0.0,10004615:0.0,10003043:0.0,10007142:0.0,10007123:0.0,10007076:0.0,10007028:0.0,10007857:0.0,10004331:0.0,10008005:0.0,10004385:0.0,10007779:0.0,10007439:0.0,10007733:0.0,10007388:0.0,10007957:0.0,10003251:0.0,10005214:0.0,10003284:0.0,10007616:0.0,10007906:0.0,10007682:0.0,10005269:0.0,10007634:0.0,10004491:0.0,10007336:0.0,10007313:0.0,10007543:0.0,10007477:0.0,10007953:0.0,10003475:0.0,10004544:0.0,10007279:0.0,10007205:0.0,10003596:0.0,10004867:0.0,10008056:0.0,10005058:0.0,10008299:0.0):0.00014,(10003137:0.0,10006752:0.0,10003354:0.0):0.01476)0.919:0.00015,((10002509:0.0,10000399:0.0,10001252:0.0):0.00014,((10002870:0.0,10002025:0.0):0.03050,((10000308:0.0,10001230:0.0):0.00014,10002345:0.01476)0.952:0.00015)0.943:0.03028)0.921:0.03014)0.876:0.03067,((10005421:0.0,10005895:0.0,10005508:0.0,10005452:0.0,10004728:0.0,10006813:0.0,10004783:0.0,10006876:0.0):0.03028,10004823:0.00014)0.874:0.03051)0.858:0.03053)0.945:0.03028,(10003893:0.0,10006707:0.0):0.06274)0.264:0.00014)0.852:0.01486)0.920:0.03002)0.286:0.00014)0.912:0.03012,(10004456:0.01500,(10003935:0.0,10006509:0.0,10004041:0.0,10006626:0.0):0.03089)0.787:0.01514)0.477:0.00015,10008116:0.01477)0.609:0.00016,((10005853:0.0,10008155:0.0):0.06197,(10002083:0.0,10000486:0.0,10000560:0.0,10001309:0.0,10000577:0.0,10001356:0.0,10000805:0.0):0.00014)0.523:0.03030)0.861:0.01481)0.397:0.00014)0.912:0.03157)0.121:0.00016)0.932:0.07200,(10000289:0.19907,(((10009101:0.0,10009329:0.0):0.04584,(10002789:0.01498,((10002417:0.0,10002953:0.0):0.00015,(((10000467:0.0,10001037:0.0):0.00016,(10001696:0.0,10002127:0.0,10002211:0.0):0.03014)0.932:0.03027,((10005601:0.0,10005602:0.0,10005958:0.0,10005959:0.0,10004676:0.0,10008452:0.0):0.00015,10001446:0.03016)0.932:0.04567)0.458:0.00015)0.760:0.01513)0.501:0.03083)0.823:0.00015,(10008984:0.0,10009263:0.0):0.01487)0.683:0.00015)0.806:0.04159)0.939:0.08943)0.825:0.11267,(((10010961:0.01474,10010358:0.00014)0.948:0.09876,((10010644:0.00015,((10011246:0.0,10010896:0.0):0.00014,(10011475:0.0,10010609:0.0,10011278:0.0,10011078:0.0):0.01467)0.978:0.04540)0.887:0.04669,(((10010277:0.0,10011112:0.0):0.01511,10010300:0.00014)0.895:0.05938,((10010349:0.0,10008959:0.0,10008922:0.0):0.17791,((10010939:0.0,10011154:0.0,10011191:0.0,10010190:0.0,10011228:0.0):0.04904,10010248:0.03911)0.721:0.07554)0.451:0.05414)0.762:0.02307)0.855:0.06353)0.804:0.06064,((10005356:0.0,10006962:0.0):0.11086,(10010655:0.00014,10010922:0.01476)0.470:0.03929)0.724:0.02673)0.898:0.08096)0.586:0.00403,((10008579:0.0,10008838:0.0):0.12228,(((10000202:0.21747,(((10000206:0.0,10000208:0.0):0.14617,10000210:0.30976)0.923:0.24326,(10000200:0.01454,10000213:0.00016)0.724:0.09890)0.844:0.15651)0.741:0.11653,10002991:0.00015)0.967:0.09505,(10000714:0.0,10002729:0.0,10002144:0.0,10000638:0.0,10001164:0.0,10001965:0.0):0.00016)0.966:0.16055)0.829:0.06854)0.810:0.04180,((((10003093:0.0,10007175:0.0,10007131:0.0,10007080:0.0,10007034:0.0,10007815:0.0,10004381:0.0,10008051:0.0,10004426:0.0,10007769:0.0,10007429:0.0,10007719:0.0,10007380:0.0,10007993:0.0,10003278:0.0,10005255:0.0,10003334:0.0,10007576:0.0,10007867:0.0,10007670:0.0,10005310:0.0,10007622:0.0,10004530:0.0,10007367:0.0,10007285:0.0,10007525:0.0,10007513:0.0,10007914:0.0,10003516:0.0,10004579:0.0,10007239:0.0,10007190:0.0,10008214:0.0,10003679:0.0,10008094:0.0):0.00015,((10008341:0.00015,(10004261:0.0,10004314:0.0):0.02964)0.814:0.01667,((10004930:0.0,10008413:0.0):0.00014,(((((10002295:0.00014,(10000339:0.0,10001402:0.0):0.06205)0.820:0.01471,10008377:0.01470)0.853:0.00014,((10008508:0.0,10008650:0.0):0.06205,10008630:0.00014)0.955:0.06199)0.976:0.07885,10008710:0.00015)0.941:0.02999,(10008752:0.02969,10008151:0.02981)0.529:0.00015)0.279:0.02980)0.947:0.05816)0.814:0.01667)0.530:0.00014,((((10009570:0.0,10003609:0.0,10003630:0.0,10006455:0.0,10004911:0.0):0.00014,((10009020:0.0,10009230:0.0):0.01455,10000271:0.02980)0.921:0.00014)0.819:0.00016,(10008994:0.0,10009272:0.0):0.06094)0.904:0.02998,((10009480:0.0,10005948:0.0,10009523:0.0):0.00015,(10006287:0.0,10006240:0.0,10003768:0.0,10005015:0.0,10006311:0.0,10005749:0.0,10004114:0.0,10006786:0.0,10004165:0.0):0.01455)0.606:0.00015)0.916:0.02963)0.905:0.03045,(((10003576:0.0,10006423:0.0):0.01505,(10003375:0.01455,((10003118:0.0,10006725:0.0):0.01455,(10005209:0.0,10003177:0.0,10004634:0.0):0.00014)0.168:0.00015)0.787:0.01454)0.941:0.05905,((10005115:0.0,10005122:0.0,10006366:0.0,10005800:0.0,10006034:0.0,10005851:0.0,10006120:0.0,10003820:0.0):0.01440,(((10008559:0.0,10008820:0.0):0.01381,((10009135:0.0,10009392:0.0):0.00015,(10009432:0.0,10009203:0.0):0.07840)0.909:0.04742)0.852:0.03163,(10009084:0.0,10009317:0.0):0.01485)0.870:0.03085)0.811:0.01729)0.803:0.01650)0.799:0.04430)0.908:0.06512)0.848:0.03029,10002323:0.00015)0.831:0.03109,(10004193:0.00392,((10005596:0.0,10005999:0.0,10004640:0.0,10008485:0.0):0.02987,((10004447:0.0,10010107:0.0,10005378:0.0,10005875:0.0,10005492:0.0,10005435:0.0,10004711:0.0,10006811:0.0,10004767:0.0,10006878:0.0,10004815:0.0):0.00015,((10005637:0.0,10006172:0.0,10008209:0.0,10003870:0.0,10006528:0.0,10003871:0.0,10006698:0.0,10003959:0.0,10006514:0.0,10003968:0.0,10004060:0.0,10006651:0.0,10006946:0.0):0.00014,((10003425:0.0,10006585:0.0,10003472:0.0):0.00014,(10003225:0.02976,(10005695:0.0,10006100:0.0):0.00014)0.089:0.01467)0.884:0.01467)0.910:0.02980)0.164:0.00014)0.925:0.05991)0.840:0.04443)0.700:0.02434,((10010397:0.01454,10010669:0.00014)0.946:0.15766,(((10010438:0.0,10010502:0.0,10010551:0.0,10010582:0.0):0.01462,((10011313:0.00014,(10010784:0.0,10011463:0.0):0.04520)0.837:0.01455,(10011025:0.0,10011581:0.0,10010720:0.0,10011431:0.0,10010724:0.0,10011520:0.0,10010486:0.0,10010817:0.0,10011614:0.0,10011030:0.0,10011398:0.0,10010884:0.0,10011334:0.0):0.00014)0.238:0.00015)0.827:0.01455,10010850:0.00016)0.848:0.08569)0.928:0.13539)0.317:0.04330,(10001893:0.07970,((10009763:0.06077,10010153:0.03431)0.981:0.12531,(10005056:0.0,10008271:0.0):0.02851)0.751:0.02154)0.778:0.03121)0.882:0.06698)0.807:0.05588,(((((((((10001333:0.09292,10004172:0.47484)0.599:0.04011,((((((((10004451:0.0,10003205:0.0,10003412:0.0,10006618:0.0,10003437:0.0,10010102:0.0,10004808:0.0,10006862:0.0,10004845:0.0,10004670:0.0,10008466:0.0,10005640:0.0,10006187:0.0,10008247:0.0,10003708:0.0,10005688:0.0,10006093:0.0,10008175:0.0,10003855:0.0,10006541:0.0,10003904:0.0,10006695:0.0,10003946:0.0,10006484:0.0,10003997:0.0,10004028:0.0,10006661:0.0,10006926:0.0,10005034:0.0,10008262:0.0):0.00014,((((10000414:0.0,10001257:0.0):0.01521,(((10008995:0.0,10009273:0.0,10002548:0.0,10000628:0.0,10001150:0.0,10001931:0.0):0.00015,((10008236:0.48124,((10009902:0.01543,10002686:0.01503)0.878:0.03112,10009536:0.00014)0.975:0.00014)0.702:0.03096,((((10000292:0.0,10009764:0.0,10010167:0.0,10000344:0.0,10001410:0.0,10009042:0.0,10009238:0.0,10004925:0.0,10008447:0.0,10002050:0.0,10000502:0.0,10000529:0.0,10001314:0.0,10000592:0.0,10001363:0.0,10000828:0.0,10009912:0.0,10009113:0.0,10009368:0.0,10009085:0.0,10009313:0.0):0.00014,(10005944:0.01500,10001590:0.01500)0.877:0.00015)0.922:0.00016,(10001757:0.00016,(10002293:0.06426,((10001853:0.0,10009481:0.0,10002244:0.0,10002535:0.0):0.00014,(10009426:0.0,10009174:0.0):0.01508)0.288:0.00016)0.831:0.01511)0.863:0.01512)0.945:0.02033,10002390:0.02033)0.945:0.02034)0.962:0.00015)0.886:0.00016,(((10004179:0.0,10005576:0.0,10005998:0.0,10004943:0.0,10008426:0.0):0.00015,(10009771:0.00014,10010149:0.01502)0.940:0.03104)0.914:0.03092,(10001728:0.0,10002700:0.0):0.00015)0.897:0.01501)0.804:0.01515)0.806:0.01525,((((((10002280:0.04714,(10009706:0.03104,((10004439:0.0,10003182:0.0,10003384:0.0,10006577:0.0,10003449:0.0,10008128:0.0,10003672:0.0,10006442:0.0,10008221:0.0,10003675:0.0,10005655:0.0,10006060:0.0,10008203:0.0,10003895:0.0,10006669:0.0,10003922:0.0,10006500:0.0,10003987:0.0,10004021:0.0,10006665:0.0,10006931:0.0):0.00014,((10005613:0.0,10006189:0.0):0.03080,(10003846:0.0,10006529:0.0):0.01500)0.928:0.00015)0.964:0.00014)0.933:0.03081)0.177:0.00016,(10009851:0.0,10009957:0.0,10008889:0.0,10009635:0.0):0.00014)0.893:0.03154,(10010053:0.0,10009823:0.0):0.01456)0.849:0.02959,10006237:0.00839)0.793:0.00839,10006356:0.01500)0.920:0.00014,(10005075:0.0,10004229:0.0,10004281:0.0,10005123:0.0,10008777:0.0,10002331:0.0,10003726:0.0,10004972:0.0,10006316:0.0,10006194:0.0,10005751:0.0,10006037:0.0,10005802:0.0,10006117:0.0,10003776:0.0):0.00014)0.933:0.00015)0.869:0.01501,(10003658:0.0,10006437:0.0):0.01507)0.853:0.00015)0.972:0.00014,10000046:0.09882)0.886:0.03103,(10008142:0.0,10000421:0.0,10001259:0.0):0.00016)0.697:0.01810,((10010418:0.0,10010671:0.0):0.01683,(((((10010969:0.03065,10010366:0.00015)0.765:0.02158,(10000042:0.03266,(((10000044:0.0,10000052:0.0):0.03049,(10000048:0.0,10000050:0.0,10000054:0.0):0.00015)0.996:0.08152,10000056:0.00015)0.816:0.02953)0.939:0.06322)0.543:0.04309,((10010713:0.0,10011424:0.0):0.01513,(10011316:0.00015,((10009627:0.0,10010032:0.0,10009641:0.0):0.03104,(((10010773:0.0,10011452:0.0):0.01508,10010575:0.01514)0.774:0.01524,(10011019:0.0,10011575:0.0,10010726:0.0,10011522:0.0,10010440:0.0,10010478:0.0,10010492:0.0,10010809:0.0,10011606:0.0,10011047:0.0,10010544:0.0,10011390:0.0,10010876:0.0,10010842:0.0,10011341:0.0):0.00014)0.483:0.00016)0.858:0.01508)0.880:0.01513)1.000:0.00016)0.862:0.01494,(10010058:0.0,10009828:0.0):0.00015)0.757:0.01688,((((10010272:0.0,10011107:0.0):0.00016,((10009491:0.04165,(((((10009068:0.0,10009320:0.0):0.00014,((10008985:0.0,10009264:0.0,10009465:0.0,10009553:0.0):0.07702,((10009146:0.0,10009379:0.0):0.00015,(((10009850:0.0,10009956:0.0,10008888:0.0):0.01504,10009698:0.00014)0.994:0.06439,(10009420:0.0,10009171:0.0):0.00014)0.867:0.01507)0.947:0.09754)0.735:0.02740)0.994:0.07968,(10009064:0.0,10009222:0.0):0.00015)0.769:0.01563,(10000771:0.15209,(10002841:0.04666,((10000722:0.0,10002736:0.0):0.01512,10001906:0.00014)0.973:0.00016)0.263:0.06876)0.820:0.06524)0.747:0.02369,(((((10000875:0.00015,((10002869:0.08111,((10001832:0.0,10000322:0.0,10001238:0.0,10002372:0.0):0.00016,10002795:0.01500)0.571:0.00015)0.570:0.03062,(10001694:0.00015,(10001447:0.00015,(10001135:0.0,10001065:0.0):0.03065)0.214:0.03052)0.995:0.09809)0.696:0.00016)0.872:0.00016,(10002625:0.02929,10000686:0.03138)0.975:0.07972)0.854:0.01580,(((10001796:0.0,10000443:0.0,10001040:0.0,10002921:0.0):0.01499,10002449:0.00014)0.869:0.02979,((10002125:0.0,10002217:0.0):0.01681,((10002319:0.0,10002438:0.0,10002955:0.0):0.00015,(10003010:0.00014,10002589:0.03066)0.886:0.01500)0.930:0.06387)0.337:0.04761)0.916:0.00016)0.399:0.06704,10002639:0.03088)0.969:0.15375,(10002232:0.01294,(10000668:0.06858,((((10000910:0.0,10000979:0.0,10001511:0.0,10002150:0.0,10001619:0.0,10000645:0.0,10001194:0.0,10001954:0.0,10002023:0.0):0.01260,((10002065:0.0,10000516:0.0,10000612:0.0,10001354:0.0,10000836:0.0):0.01492,((10001811:0.00016,(((10000728:0.0,10002752:0.0,10003038:0.0):0.00015,10001996:0.01508)0.760:0.01427,(((10001132:0.0,10001069:0.0):0.03049,(10002883:0.0,10002433:0.0,10002951:0.0):0.00015)0.925:0.04030,((10000332:0.0,10001221:0.0,10000884:0.0,10000918:0.0,10000966:0.0,10000449:0.0,10001027:0.0,10001682:0.0,10002471:0.0,10002131:0.0,10002222:0.0):0.03049,(10001468:0.01508,(10002905:0.0,10002165:0.0,10001631:0.0):0.00015)0.134:0.00015)0.876:0.01959)0.802:0.01883)0.962:0.04955)0.977:0.06420,((10003535:0.0,10006409:0.0):0.03077,10002528:0.00016)0.906:0.03091)0.981:0.00015)0.831:0.06684)0.937:0.04942,10001507:0.00016)0.898:0.08943,(10009561:0.02093,(10007491:0.03041,((10009613:0.0,10010036:0.0,10003073:0.0,10007153:0.0,10007098:0.0,10007050:0.0,10004361:0.0,10008014:0.0,10004416:0.0,10007790:0.0,10007445:0.0,10007744:0.0,10007402:0.0,10007976:0.0,10003241:0.0,10005245:0.0,10003314:0.0,10007592:0.0,10007891:0.0,10007694:0.0,10005300:0.0,10007646:0.0,10004520:0.0,10007347:0.0,10007299:0.0,10007554:0.0,10007494:0.0,10007931:0.0,10003506:0.0,10004569:0.0,10007259:0.0,10007217:0.0,10003608:0.0,10004894:0.0,10008067:0.0,10002834:0.0,10001921:0.0):0.00014,(10007003:0.0,10007832:0.0):0.01508)0.232:0.00014)0.805:0.02518)0.769:0.04090)0.852:0.05076)0.935:0.08525)0.833:0.05854)0.573:0.05219)0.791:0.03306)0.900:0.06012,(((10011252:0.0,10011486:0.0,10010902:0.0,10011084:0.0):0.00014,10010616:0.01508)0.728:0.00425,10010640:0.07806)0.795:0.01208)0.573:0.04543)0.808:0.02887,(10010294:0.03255,(10010343:0.0,10008953:0.0,10008916:0.0):0.02974)0.742:0.01598)0.733:0.01883,(((10010950:0.0,10011158:0.0,10011195:0.0,10010201:0.0,10011232:0.0):0.06232,10010219:0.00015)0.880:0.06995,(((10005336:0.0,10006976:0.0):0.03139,(((10000368:0.0,10001427:0.0):0.00016,((10008760:0.0,10008739:0.0):0.00015,10000277:0.03054)0.214:0.03095)0.957:0.06371,((10008516:0.0,10008658:0.0,10008616:0.0):0.00016,(10008568:0.0,10008816:0.0):0.01499)0.615:0.00016)0.954:0.04740)0.536:0.00698,((((10005085:0.0,10004251:0.0,10004303:0.0,10005133:0.0,10003071:0.0,10007162:0.0,10007110:0.0,10007065:0.0,10007015:0.0,10007842:0.0,10004359:0.0,10008032:0.0,10004414:0.0,10007798:0.0,10007752:0.0,10007974:0.0,10003239:0.0,10005243:0.0,10003312:0.0,10007599:0.0,10007886:0.0,10007705:0.0,10005298:0.0,10007657:0.0,10004518:0.0,10007355:0.0,10007294:0.0,10007562:0.0,10007500:0.0,10007940:0.0,10003504:0.0,10004567:0.0,10007267:0.0,10007229:0.0,10008355:0.0,10004878:0.0,10008085:0.0,10006289:0.0,10006246:0.0,10003737:0.0,10004983:0.0,10006379:0.0,10006299:0.0,10006328:0.0,10006219:0.0,10005762:0.0,10006022:0.0,10005813:0.0,10006137:0.0,10003787:0.0,10005708:0.0,10004074:0.0,10006797:0.0,10004132:0.0):0.00014,(10007465:0.0,10007409:0.0):0.01499)0.394:0.00015,(10005417:0.0,10005900:0.0,10005532:0.0,10005476:0.0,10004752:0.0,10006836:0.0):0.04676)0.855:0.01500,(10003578:0.01499,(10008310:0.0,10003105:0.0,10006743:0.0,10005177:0.0,10003145:0.0,10003367:0.0,10004602:0.0,10005917:0.0):0.00014)0.141:0.00015)0.774:0.00779)0.837:0.05730)0.577:0.05389)0.870:0.04519)0.835:0.02844)0.872:0.04634)0.932:0.06642,((10010098:0.10610,(10010414:0.0,10010663:0.0):0.08533)0.773:0.03060,((10000041:0.02135,((10000043:0.0,10000051:0.0):0.17779,((10000047:0.0,10000049:0.0,10000053:0.0):0.00014,10000055:0.01479)0.866:0.05397)0.834:0.06177)0.866:0.05681,(((10010629:0.01415,(10010979:0.00014,10010376:0.01455)0.960:0.06273)0.908:0.04608,((10011270:0.0,10011479:0.0,10010613:0.0,10010891:0.0,10011066:0.0):0.00016,(((10002622:0.0,10002653:0.0):0.06608,10006260:0.06635)0.920:0.08252,(((10010261:0.0,10011116:0.0):0.01547,((10010312:0.0,10011510:0.0):0.01520,(10010332:0.0,10008942:0.0,10008907:0.0):0.06209)0.858:0.02951)0.822:0.03372,(10010241:0.00015,((10010934:0.0,10011142:0.0,10011179:0.0,10010185:0.0,10011216:0.0):0.00016,(10010935:0.0,10011143:0.0,10011180:0.0,10010186:0.0,10011217:0.0):0.04649)0.938:0.03024)0.828:0.02900)0.584:0.03033)0.766:0.01754)0.628:0.00014)0.949:0.04788,((((10008150:0.0,10003674:0.0,10006470:0.0,10008223:0.0,10003720:0.0,10005694:0.0,10006099:0.0,10003824:0.0,10006531:0.0):0.00015,((10003224:0.01492,(10003381:0.0,10006581:0.0,10003428:0.0):0.00014)0.896:0.01480,(10003916:0.0,10006715:0.0):0.00014)0.869:0.01492)0.946:0.03028,(((10009437:0.00015,10009182:0.01512)0.931:0.03023,((10009590:0.0,10010007:0.0,10005143:0.0,10009684:0.0,10009789:0.0,10010171:0.0,10009065:0.0,10009212:0.0,10009934:0.0,10009539:0.0,10009129:0.0,10009385:0.0,10009092:0.0,10009304:0.0):0.00015,((10008749:0.0,10008563:0.0,10008564:0.0,10008825:0.0,10008826:0.0,10000282:0.0):0.01492,((((10008381:0.01492,((10008348:0.0,10008351:0.0,10009848:0.0,10009982:0.0,10008856:0.0,10009725:0.0,10009726:0.0,10002707:0.0):0.00015,(10003138:0.0,10006753:0.0,10005190:0.0,10003159:0.0,10003352:0.0,10004616:0.0,10001746:0.0,10005053:0.0,10008280:0.0):0.01487)0.121:0.00015)0.952:0.02998,(10000734:0.0,10002743:0.0):0.00014)0.189:0.00014,(10010049:0.0,10009818:0.0):0.03031)0.911:0.03053,(((10002340:0.0,10001120:0.0,10001059:0.0):0.00016,((((10008989:0.0,10009266:0.0,10009468:0.0,10009557:0.0,10005905:0.0,10008649:0.0):0.00016,((10003592:0.0,10005718:0.0):0.03050,(10004095:0.0,10006778:0.0,10004147:0.0):0.00015)0.941:0.03028)0.926:0.03039,((10002584:0.0,10002585:0.0,10002586:0.0):0.03028,(10000306:0.0,10001228:0.0,10000886:0.0,10000887:0.0,10000923:0.0,10000924:0.0,10000925:0.0,10000993:0.0,10000994:0.0,10000995:0.0,10001559:0.0,10001802:0.0,10001803:0.0,10002792:0.0,10002391:0.0,10000452:0.0,10001028:0.0,10001674:0.0,10002461:0.0,10002462:0.0,10002463:0.0,10002933:0.0,10002934:0.0,10002935:0.0,10002404:0.0,10002988:0.0,10001638:0.0,10001639:0.0,10001640:0.0,10002815:0.0,10002816:0.0,10000631:0.0,10000632:0.0,10000633:0.0,10001196:0.0,10001197:0.0,10001198:0.0,10001951:0.0,10001952:0.0,10001953:0.0,10002108:0.0,10002223:0.0):0.00014)0.124:0.00016)0.933:0.03050,10002598:0.00016)0.943:0.02995)0.500:0.00016,((10001455:0.06281,10002872:0.00015)0.991:0.06308,((((10000360:0.0,10001406:0.0):0.04598,10002308:0.00015)0.945:0.01999,((10001821:0.0,10001822:0.0,10002254:0.0,10000401:0.0,10001270:0.0,10001488:0.0,10001489:0.0,10001492:0.0,10002041:0.0,10002045:0.0,10000482:0.0,10000504:0.0,10000540:0.0,10001287:0.0,10001305:0.0,10000573:0.0,10000594:0.0,10001368:0.0,10001377:0.0,10000801:0.0,10000830:0.0,10001881:0.0,10001882:0.0,10000699:0.0,10000700:0.0,10000701:0.0):0.00015,(10002518:0.00014,(10003025:0.0,10002168:0.0,10002169:0.0):0.04598)0.912:0.03028)0.945:0.01999)0.945:0.01999,(10001558:0.0,10001998:0.0):0.00015)0.341:0.00016)0.934:0.03050)0.100:0.03043)0.455:0.00014)0.932:0.03004)0.124:0.00015)0.842:0.01486,((10007519:0.01476,(10004531:0.01487,(10004244:0.0,10004265:0.0,10004296:0.0,10004318:0.0):0.01482)0.564:0.00014)0.869:0.00014,(((10005355:0.0,10006961:0.0):0.01479,(10003094:0.0,10007174:0.0,10007132:0.0,10007079:0.0,10007033:0.0,10007814:0.0,10004382:0.0,10008052:0.0,10003335:0.0):0.01476)0.920:0.00014,(10005097:0.0,10004198:0.0,10004471:0.0,10003086:0.0,10007181:0.0,10007133:0.0,10007086:0.0,10007030:0.0,10007813:0.0,10004374:0.0,10008046:0.0,10004427:0.0,10004428:0.0,10007770:0.0,10007771:0.0,10007430:0.0,10007431:0.0,10007717:0.0,10007718:0.0,10007381:0.0,10007382:0.0,10007994:0.0,10007995:0.0,10003279:0.0,10003280:0.0,10005256:0.0,10005257:0.0,10003327:0.0,10007577:0.0,10007578:0.0,10007863:0.0,10007866:0.0,10007666:0.0,10007669:0.0,10005311:0.0,10005312:0.0,10007618:0.0,10007621:0.0,10004532:0.0,10007365:0.0,10007366:0.0,10007283:0.0,10007284:0.0,10007521:0.0,10007522:0.0,10007514:0.0,10007915:0.0,10007916:0.0,10003517:0.0,10003518:0.0,10004580:0.0,10004581:0.0,10007240:0.0,10007241:0.0,10007191:0.0,10007192:0.0,10010111:0.0,10003546:0.0,10006395:0.0,10005382:0.0,10005877:0.0,10005496:0.0,10005439:0.0,10004715:0.0,10006844:0.0,10005584:0.0,10005585:0.0,10005991:0.0,10005992:0.0,10004771:0.0,10006867:0.0,10004850:0.0,10004674:0.0,10008484:0.0,10005627:0.0,10006151:0.0,10004901:0.0,10004920:0.0,10008074:0.0,10008103:0.0,10004929:0.0,10008412:0.0,10003749:0.0,10004996:0.0,10006318:0.0,10006347:0.0,10006205:0.0,10005776:0.0,10006035:0.0,10005826:0.0,10006141:0.0,10003801:0.0,10008200:0.0,10003920:0.0,10006513:0.0,10004012:0.0,10004016:0.0,10006650:0.0,10006948:0.0):0.00014)0.757:0.00015)0.921:0.00016)0.155:0.00014)0.936:0.04658,((10000045:0.00016,(10008751:0.08059,(10008513:0.0,10008514:0.0,10008655:0.0,10008656:0.0):0.00014)0.993:0.09741)0.838:0.03000,(10000757:0.03017,(10010468:0.00980,((((10010703:0.0,10011414:0.0,10010782:0.0,10011461:0.0):0.01487,((10011307:0.0,10010534:0.0,10010565:0.0):0.00014,((10010743:0.0,10011539:0.0,10010424:0.0,10010500:0.0):0.01476,(10010799:0.0,10011596:0.0):0.01482)0.865:0.00011)0.871:0.00015)0.865:0.01487,(10011380:0.0,10010866:0.0,10010832:0.0):0.01482)0.109:0.00015,(10011009:0.0,10011565:0.0,10011038:0.0,10011352:0.0):0.00014)0.911:0.00980)0.888:0.01015)0.911:0.00014)0.224:0.01582)0.743:0.01346)0.793:0.04541)0.883:0.07981)0.893:0.05680)0.808:0.02827,((((10010112:0.0,10005372:0.0,10005857:0.0,10005486:0.0,10005428:0.0,10004705:0.0,10006823:0.0,10005548:0.0,10005983:0.0,10004791:0.0,10006884:0.0,10004825:0.0,10004681:0.0,10008455:0.0):0.03081,((10008313:0.01493,((10003574:0.0,10006421:0.0):0.00014,(10005698:0.0,10004064:0.0,10006760:0.0,10004121:0.0):0.06270)0.820:0.01488)0.095:0.00016,10008359:0.01492)0.971:0.06432)0.751:0.01505,(10004224:0.0,10005028:0.0,10008276:0.0):0.03050)0.949:0.00016,(((10008528:0.0,10008670:0.0):0.01511,10008634:0.04751)0.842:0.03091,10008746:0.00015)0.829:0.01480)0.871:0.03114)0.863:0.03238,(10008569:0.0,10008817:0.0):0.01313)0.885:0.07452)0.783:0.02867,(((((((10005618:0.0,10006153:0.0):0.00014,(((((10003583:0.00014,10003584:0.06221)0.749:0.01414,(((10008731:0.00014,(10008550:0.0,10008692:0.0):0.01481)0.863:0.01495,(10008622:0.01503,10000266:0.03070)0.703:0.00014)0.543:0.03051,(10002282:0.06292,(((10010978:0.0,10010375:0.0):0.01593,(10000092:0.06379,(((10000096:0.0,10000110:0.0):0.09189,(10000103:0.0,10000106:0.0,10000113:0.0):0.04505)0.987:0.13222,10000117:0.02081)0.364:0.02779)0.963:0.10854)0.890:0.04837,(((((10001536:0.0,10000639:0.0,10000640:0.0,10001167:0.0,10001168:0.0,10001962:0.0,10001963:0.0):0.01489,10001702:0.00014)0.875:0.01493,((10000867:0.0,10000433:0.0,10001045:0.0,10003002:0.0,10002139:0.0,10002092:0.0,10002196:0.0):0.00012,(((10001743:0.01497,(((((10010282:0.0,10011095:0.0):0.02830,(10010319:0.0,10011505:0.0):0.00838)0.785:0.00838,((10010355:0.0,10008965:0.0,10008928:0.0):0.01514,(10010944:0.0,10011167:0.0,10011204:0.0,10010195:0.0,10011241:0.0,10010234:0.0):0.03016)0.744:0.00016)0.986:0.04665,(10010601:0.0,10011282:0.0,10010631:0.0,10011069:0.0):0.00014)0.854:0.01497,(10011258:0.0,10010910:0.0):0.00014)0.996:0.09703)0.377:0.00016,(10002684:0.00014,(((((10002376:0.0,10002885:0.0):0.00014,10002017:0.00015)0.933:0.03036,((10003087:0.0,10007182:0.0,10007134:0.0,10007087:0.0,10007031:0.0,10007811:0.0,10004375:0.0,10008047:0.0,10004429:0.0,10007772:0.0,10007432:0.0,10007715:0.0,10007383:0.0,10007996:0.0,10003281:0.0,10005258:0.0,10003328:0.0,10007579:0.0,10007864:0.0,10007667:0.0,10005313:0.0,10007619:0.0,10004533:0.0,10007363:0.0,10007282:0.0,10007523:0.0,10007510:0.0,10007917:0.0,10003519:0.0,10004582:0.0,10007242:0.0,10007193:0.0,10004899:0.0,10008072:0.0,10009503:0.0,10009095:0.0,10009318:0.0):0.00016,((10005116:0.0,10004262:0.0,10004315:0.0,10005121:0.0,10005908:0.0,10002239:0.0,10001087:0.0,10006362:0.0,10005781:0.0,10006041:0.0,10005831:0.0,10006121:0.0,10003821:0.0,10004093:0.0,10006758:0.0,10004119:0.0):0.00014,10001112:0.00014)0.933:0.03034)0.031:0.03035)0.966:0.00015,(10005032:0.0,10008260:0.0):0.00014)0.630:0.00016,(10004965:0.0,10008410:0.0):0.03011)0.908:0.03042)0.925:0.03034)0.445:0.00015,(10000737:0.0,10002733:0.0,10000338:0.0,10001206:0.0,10002315:0.0,10000933:0.0,10000934:0.0,10000984:0.0,10000985:0.0,10001787:0.0,10001437:0.0,10002796:0.0,10001524:0.0,10001525:0.0,10001529:0.0,10002458:0.0,10002474:0.0,10002913:0.0,10002932:0.0,10001654:0.0,10001655:0.0,10001898:0.0):0.00014)0.000:0.00014)0.453:0.00016)0.830:0.00014,((((10002427:0.0,10002992:0.0):0.00014,(((10009114:0.0,10009369:0.0):0.01481,((10003825:0.0,10006532:0.0):0.01498,((10000380:0.0,10001411:0.0,10002297:0.0):0.00015,(10009421:0.0,10009199:0.0):0.01481)0.930:0.03011)0.663:0.00015)0.904:0.00015,(10008535:0.0,10008677:0.0,10008581:0.0,10008819:0.0,10008609:0.0,10000677:0.0):0.00014)0.630:0.00015)0.938:0.00014,((10003181:0.01481,(10003379:0.0,10006579:0.0,10003473:0.0,10003673:0.0,10006469:0.0,10008222:0.0,10003676:0.0,10003915:0.0,10006686:0.0,10003919:0.0,10006517:0.0,10004058:0.0,10006657:0.0):0.00015)0.943:0.03066,((((10008208:0.0,10003967:0.0,10006928:0.0):0.00014,(10004177:0.0,10001859:0.0,10005538:0.0,10005953:0.0,10004694:0.0,10008453:0.0,10002492:0.0,10002558:0.0):0.00014)0.000:0.00016,(10008783:0.01493,(10004448:0.00014,(10005604:0.0,10006190:0.0):0.00015)0.948:0.02978)0.651:0.00015)0.948:0.00016,((10010093:0.0,10005389:0.0,10005887:0.0,10005503:0.0,10005447:0.0,10004723:0.0,10006806:0.0,10004778:0.0,10006886:0.0,10004816:0.0):0.00014,(10005653:0.0,10006058:0.0):0.06225)0.905:0.03066)0.366:0.02965)0.853:0.00015)0.954:0.00016,((10008711:0.00015,(10002814:0.00014,((10008112:0.00014,10000261:0.00014)0.987:0.06113,((10003593:0.00015,((10008343:0.0,10008370:0.0,10003549:0.0,10006418:0.0,10000387:0.0,10001263:0.0,10002080:0.0,10000490:0.0,10000554:0.0,10001319:0.0,10000581:0.0,10001344:0.0,10000809:0.0):0.00015,(10009758:0.0,10010161:0.0):0.03011)0.944:0.03033)0.976:0.06241,(((10009865:0.0,10009866:0.0,10009983:0.0,10009984:0.0,10008844:0.0,10008845:0.0,10009715:0.0):0.00016,((10009600:0.0,10010020:0.0):0.00015,(10009681:0.0,10009916:0.0,10010048:0.0,10009840:0.0):0.00014)0.921:0.03033)0.926:0.03011,(((10004614:0.01489,(10003116:0.0,10006723:0.0):0.01482)0.866:0.00014,((10005207:0.0,10003156:0.0,10003350:0.0):0.01493,(10005328:0.0,10006955:0.0):0.07918)0.917:0.00014)0.812:0.00015,(10006272:0.0,10006236:0.0,10003769:0.0,10005016:0.0,10006350:0.0,10005723:0.0):0.00014)0.955:0.00016)0.821:0.00014)0.903:0.03042)0.236:0.00015)0.946:0.02967)0.197:0.00015,((10008986:0.0,10009265:0.0):0.00016,(10009477:0.0,10009586:0.0,10009038:0.0,10009260:0.0):0.03033)0.974:0.06235)0.924:0.02984)0.949:0.02993)0.991:0.09984,(((10008109:0.10253,((((10002435:0.0,10002978:0.0):0.00016,(((10002641:0.00014,(10000784:0.0,10002303:0.0,10001592:0.0):0.00011)0.901:0.01815,(10000098:0.03306,(10000442:0.0,10001039:0.0):0.03082)0.918:0.02307)0.930:0.02172,((10003051:0.0,10007157:0.0,10007102:0.0,10007054:0.0,10007007:0.0,10007836:0.0,10004339:0.0,10008013:0.0,10003292:0.0,10001839:0.0,10000741:0.0,10002744:0.0,10001730:0.0,10000370:0.0,10001429:0.0,10002034:0.0,10004945:0.0,10008428:0.0,10000931:0.0,10000989:0.0,10006217:0.0,10001819:0.0,10002378:0.0,10002039:0.0,10000475:0.0,10000527:0.0,10001332:0.0,10000567:0.0,10001349:0.0,10000794:0.0,10003014:0.0,10002467:0.0,10002897:0.0,10002151:0.0,10002594:0.0,10002817:0.0,10001912:0.0,10000664:0.0,10001174:0.0,10001933:0.0,10002702:0.0,10001986:0.0):0.00014,(((10005325:0.0,10006981:0.0):0.01480,((10005107:0.0,10004256:0.0,10004308:0.0,10005135:0.0,10008781:0.0,10008326:0.0,10003107:0.0,10006745:0.0,10005203:0.0,10003147:0.0,10004630:0.0,10008716:0.0,10003052:0.0,10007158:0.0,10007104:0.0,10007056:0.0,10007008:0.0,10007837:0.0,10004340:0.0,10008023:0.0,10004393:0.0,10004394:0.0,10007794:0.0,10007795:0.0,10007444:0.0,10007462:0.0,10007748:0.0,10007749:0.0,10007405:0.0,10007406:0.0,10007969:0.0,10007970:0.0,10003259:0.0,10005222:0.0,10003293:0.0,10007595:0.0,10007890:0.0,10007698:0.0,10005277:0.0,10005278:0.0,10007650:0.0,10007651:0.0,10004499:0.0,10007351:0.0,10007352:0.0,10007296:0.0,10007297:0.0,10007558:0.0,10007559:0.0,10007493:0.0,10007935:0.0,10007937:0.0,10003483:0.0,10003484:0.0,10004552:0.0,10004553:0.0,10007263:0.0,10007264:0.0,10007221:0.0,10007222:0.0,10008549:0.0,10008691:0.0,10008595:0.0,10008808:0.0,10008364:0.0,10005941:0.0,10000258:0.0,10003622:0.0,10003533:0.0,10006407:0.0,10002231:0.0,10004880:0.0,10008087:0.0,10000410:0.0,10001253:0.0,10008618:0.0,10006242:0.0,10003759:0.0,10005006:0.0,10006357:0.0,10006309:0.0,10006342:0.0,10005770:0.0,10006053:0.0,10005820:0.0,10006144:0.0,10003795:0.0,10005710:0.0,10001483:0.0,10001648:0.0,10004076:0.0,10006800:0.0,10004134:0.0):0.00014,(((10008983:0.0,10009269:0.0,10009475:0.0,10009556:0.0,10009123:0.0,10009390:0.0,10009110:0.0,10009340:0.0,10009425:0.0,10009173:0.0):0.01497,(10009016:0.0,10009215:0.0,10009501:0.0):0.00014)0.934:0.03026,(((((10011472:0.0,10011482:0.0,10010586:0.0,10011291:0.0,10011060:0.0):0.01455,10010625:0.01482)0.857:0.02979,((10010963:0.0,10010360:0.0,10011260:0.0,10010903:0.0):0.00016,((10010284:0.0,10011097:0.0):0.00014,(((10010945:0.0,10011165:0.0,10011201:0.0,10010196:0.0,10011238:0.0):0.00015,10010233:0.02928)0.586:0.02952,(10010321:0.00014,(10010357:0.0,10008967:0.0,10008930:0.0):0.00014)0.916:0.00015)0.869:0.01441)0.926:0.02954)0.928:0.00014)0.904:0.04532,((10010395:0.0,10010686:0.0):0.06390,(10011325:0.00015,((10011008:0.0,10011564:0.0,10010702:0.0,10011413:0.0,10010747:0.0,10011543:0.0,10010430:0.0,10010467:0.0,10010499:0.0,10010798:0.0,10011595:0.0,10011037:0.0,10011379:0.0,10010865:0.0,10010831:0.0,10011351:0.0):0.00014,((10010781:0.0,10011460:0.0):0.02918,(10010533:0.0,10010564:0.0):0.01474)0.551:0.00014)0.875:0.01433)0.762:0.01771)0.929:0.05889)0.769:0.02181,(10003342:0.02830,(10009949:0.0,10010075:0.0,10009834:0.0):0.00838)0.807:0.00839)0.069:0.00015)0.425:0.00014)0.000:0.00014)0.459:0.00014,(10003260:0.0,10005223:0.0,10007596:0.0,10007888:0.0,10007699:0.0):0.01489)0.273:0.00014)0.923:0.00014)0.953:0.02965)0.906:0.00016,((10002347:0.0,10001119:0.0,10001063:0.0,10001451:0.0,10002871:0.0):0.00015,((10000301:0.0,10001227:0.0):0.06204,(10000889:0.0,10002803:0.0,10001673:0.0,10002110:0.0,10002226:0.0):0.00015)0.980:0.06196)0.957:0.04539)0.953:0.06321,(((10008240:0.0,10003711:0.0):0.01515,(10003208:0.01497,((10003414:0.0,10006607:0.0,10003439:0.0):0.00014,(10003662:0.0,10006475:0.0,10008177:0.0,10003857:0.0,10006546:0.0,10003906:0.0,10006687:0.0,10003948:0.0,10006522:0.0,10003999:0.0,10004030:0.0,10006640:0.0,10006911:0.0):0.00014)0.682:0.00014)0.946:0.04677)0.783:0.01485,(10005667:0.0,10006072:0.0):0.00014)0.871:0.03054)0.818:0.02971)0.899:0.04820,(10004214:0.0,10005040:0.0,10008296:0.0):0.00014)0.758:0.00669,((10005579:0.0,10005967:0.0,10004653:0.0,10008482:0.0):0.00014,(((10009784:0.0,10010150:0.0):0.04580,(10009740:0.00016,((10009617:0.0,10010028:0.0):0.01520,(10009864:0.0,10009960:0.0,10008843:0.0,10009642:0.0):0.00014)0.954:0.03107)0.894:0.00016)0.866:0.06331,((10004483:0.0,10010117:0.0,10005395:0.0,10005859:0.0,10005510:0.0,10005454:0.0,10004730:0.0,10006810:0.0,10004785:0.0,10006893:0.0,10004826:0.0):0.00014,(10005643:0.0,10006183:0.0):0.01497)0.953:0.03034)0.296:0.00014)0.881:0.02856)0.760:0.00911)0.830:0.03184)0.930:0.06334)0.022:0.00014)0.939:0.06496)0.944:0.06455,((10009152:0.0,10009370:0.0):0.00015,(((10009419:0.0,10009170:0.0):0.01445,((10009774:0.0,10010160:0.0):0.06517,(10010065:0.0,10009803:0.0):0.01354)0.881:0.03325)0.791:0.01556,((10008972:0.0,10009298:0.0):0.00016,(10009442:0.0,10009574:0.0,10009071:0.0,10009345:0.0):0.01497)0.918:0.03016)0.907:0.00014)0.906:0.00015)0.845:0.01467,(((10005375:0.0,10005872:0.0,10005489:0.0,10005432:0.0,10004708:0.0,10006824:0.0,10005571:0.0,10005971:0.0,10004764:0.0,10006869:0.0,10004836:0.0,10004665:0.0,10008483:0.0):0.01486,((10009942:0.01479,10008134:0.04764)0.785:0.01545,(10003659:0.0,10006472:0.0,10008243:0.0,10003709:0.0,10005668:0.0,10006073:0.0,10004953:0.0,10008429:0.0,10008186:0.0,10003882:0.0,10006680:0.0,10004000:0.0,10004031:0.0,10006641:0.0,10006913:0.0):0.01498)0.258:0.00015)0.000:0.00014,(10003210:0.0,10003416:0.0,10006589:0.0,10003461:0.0,10003834:0.0,10006557:0.0,10003949:0.0,10006493:0.0):0.00015)0.941:0.00015)0.941:0.03001,((((((10008762:0.05860,((((10001126:0.0,10001078:0.0):0.02860,(10008320:0.00014,10008391:0.01497)0.894:0.03279)0.754:0.04232,(((10004255:0.0,10004307:0.0):0.06286,10000788:0.00014)0.676:0.02605,10000100:0.12780)0.812:0.06124)0.579:0.00939,((10010932:0.0,10011139:0.0,10011176:0.0,10010183:0.0,10011214:0.0):0.00014,(((10010646:0.04511,((10011483:0.0,10011489:0.0,10010618:0.0,10011283:0.0,10011085:0.0):0.00014,(10011268:0.0,10010889:0.0):0.01481)0.593:0.00015)0.927:0.03022,(10010330:0.0,10008940:0.0,10008905:0.0):0.06223)0.307:0.00015,(10010239:0.0,10010259:0.0,10011127:0.0,10010310:0.0):0.00014)0.826:0.01472)0.953:0.08298)0.536:0.04864)0.815:0.03590,((10003015:0.00015,((((10000430:0.0,10001273:0.0):0.01482,(10010413:0.0,10010662:0.0):0.06215)0.919:0.00016,(10001860:0.0,10002353:0.0,10001772:0.0,10002927:0.0,10002138:0.0,10002989:0.0,10001625:0.0,10002818:0.0,10001880:0.0):0.00014)0.901:0.00016,((10001564:0.01984,((10005175:0.0,10003143:0.0,10003341:0.0,10004600:0.0,10003048:0.0,10007149:0.0,10007096:0.0,10007048:0.0,10006999:0.0,10007829:0.0,10004336:0.0,10008010:0.0,10004390:0.0,10007788:0.0,10007449:0.0,10007742:0.0,10007398:0.0,10007966:0.0,10003256:0.0,10005219:0.0,10003289:0.0,10007589:0.0,10007895:0.0,10007692:0.0,10005274:0.0,10007644:0.0,10004496:0.0,10007345:0.0,10007320:0.0,10007552:0.0,10007485:0.0,10007928:0.0,10003480:0.0,10004549:0.0,10007257:0.0,10007215:0.0,10004889:0.0,10008063:0.0):0.00014,(10008601:0.0,10008805:0.0):0.08071)0.949:0.01983)0.947:0.02069,(10003103:0.0,10006741:0.0):0.01496)0.801:0.01516)0.859:0.01481)0.618:0.00014,((10006258:0.04631,10002783:0.01532)0.301:0.03027,(((((((10009041:0.0,10009237:0.0):0.06348,(10002067:0.0,10000496:0.0,10000586:0.0,10001370:0.0,10000822:0.0):0.00015)0.975:0.06286,(10000744:0.0,10002759:0.0,10000303:0.0,10001232:0.0,10002501:0.0,10002384:0.0):0.00014)0.824:0.01489,10000447:0.00014)0.353:0.00015,(10000534:0.0,10001296:0.0):0.03028)0.859:0.01497,(10002630:0.0,10000936:0.0,10001508:0.0,10000649:0.0,10001145:0.0,10001930:0.0,10001989:0.0):0.00016)0.647:0.00015,((10000890:0.0,10001025:0.0,10001678:0.0,10002114:0.0,10002202:0.0):0.00014,(10002265:0.0,10000962:0.0,10001465:0.0,10002884:0.0,10002472:0.0,10002439:0.0,10002560:0.0,10000691:0.0):0.00014)0.850:0.01465)0.827:0.01460)1.000:0.00015)0.883:0.00014)0.868:0.03031,((((10009878:0.0,10009975:0.0,10008862:0.0):0.00014,10009670:0.01481)0.896:0.01483,((10009594:0.0,10010037:0.0):0.03256,10009738:0.01482)0.205:0.00014)0.922:0.03269,((10003565:0.0,10006426:0.0):0.00015,(((10002647:0.17618,((10010924:0.0,10011331:0.0):0.01521,(10010433:0.01489,((10011015:0.0,10011571:0.0,10010737:0.0,10011533:0.0,10010474:0.0,10010805:0.0,10011602:0.0,10011044:0.0,10010540:0.0,10011386:0.0,10010872:0.0,10010838:0.0,10011337:0.0,10010571:0.0):0.00014,((10010708:0.0,10011419:0.0,10010505:0.0):0.00014,10011314:0.00014)0.926:0.01521)0.217:0.00014)0.771:0.01521)0.995:0.10190)0.438:0.00016,(10001765:0.01482,10002690:0.00014)0.832:0.01493)0.918:0.03111,(((((10000108:0.02962,10000094:0.08339)0.699:0.04877,10000115:0.07968)0.067:0.00016,10000090:0.00014)0.999:0.27532,((10005088:0.0,10005152:0.0,10005926:0.0,10006265:0.0,10003740:0.0,10004987:0.0,10006364:0.0,10006197:0.0,10005766:0.0,10006015:0.0,10005816:0.0,10006124:0.0,10003791:0.0,10004077:0.0,10006772:0.0,10004135:0.0):0.00014,10006348:0.02993)0.767:0.01800)0.253:0.02727,10002637:0.14167)0.693:0.03287)0.945:0.00015)0.907:0.00015)0.872:0.03105)0.848:0.03293,(10000351:0.0,10001412:0.0):0.03114)0.842:0.01774,10010097:0.19505)0.778:0.01516,10009542:0.03088)0.879:0.03266)0.614:0.00015)0.580:0.00016,(10004183:0.0,10005036:0.0,10008283:0.0):0.06326)0.804:0.01585,10004476:0.01528)0.865:0.04905,(((((10009414:0.0,10009178:0.0):0.29791,(((((10004941:0.0,10008424:0.0):0.05379,((10002276:0.04400,10002487:0.12651)0.862:0.04184,((10008235:0.0,10003707:0.0):0.22840,(10009765:0.0,10010154:0.0):0.12502)0.626:0.02140)0.770:0.03205)0.913:0.14137,(10000089:0.00014,(((10002036:0.0,10002037:0.0,10002392:0.0):0.00817,((10000706:0.0,10002028:0.0,10000708:0.0,10002029:0.0):0.00015,(10002035:0.0,10000707:0.0,10000709:0.0,10002030:0.0,10000848:0.0):0.01500)0.820:0.00824)0.778:0.03119,((10000307:0.0,10001229:0.0,10002873:0.0):0.04559,((10001121:0.0,10001064:0.0):0.04689,((((10002341:0.0,10002437:0.0,10002958:0.0):0.00016,(10003026:0.0,10002576:0.0):0.03104)0.285:0.03065,(10001824:0.0,10002826:0.0):0.03105)0.953:0.00014,(10002640:0.0,10000740:0.0,10002763:0.0,10000888:0.0,10000926:0.0,10000996:0.0,10001804:0.0,10001454:0.0,10002777:0.0,10001490:0.0,10000454:0.0,10001029:0.0,10001675:0.0,10002464:0.0,10002936:0.0,10002177:0.0,10001641:0.0,10001883:0.0,10000702:0.0,10000644:0.0,10001189:0.0,10001928:0.0,10002109:0.0,10002224:0.0,10001999:0.0):0.00014)0.883:0.00016)0.886:0.00015)0.252:0.10172)1.000:0.38187)0.980:0.18994)0.804:0.04737,(((((10005574:0.0,10005970:0.0):0.00014,((10000093:0.0,10000107:0.0):0.00014,(10000101:0.0,10000104:0.0,10000111:0.0):0.01488)1.000:0.22106)0.850:0.01494,(10004668:0.0,10008500:0.0):0.00015)0.755:0.00016,(10005413:0.0,10005897:0.0,10005528:0.0,10005472:0.0,10004748:0.0,10006849:0.0,10004804:0.0,10006859:0.0,10004813:0.0):0.13525)0.398:0.02474,(10010095:0.03386,(10000161:0.0,10000164:0.0,10000167:0.0,10000170:0.0):0.54640)0.943:0.32403)0.863:0.12429)0.766:0.00014,((10005347:0.0,10006964:0.0):0.03842,10005744:0.02422)0.999:0.31964)0.113:0.05538)0.809:0.06829,(10002522:0.01442,(((((((10001503:0.0,10000693:0.0):0.03118,10001915:0.00016)0.934:0.03084,(10003021:0.00011,(10002397:0.0,10002983:0.0):0.03095)0.922:0.03122)0.975:0.00014,(((10002264:0.0,10002160:0.0):0.00015,10002851:0.01462)0.757:0.01462,((((10000896:0.0,10000945:0.0,10000964:0.0,10001810:0.0,10001459:0.0,10002473:0.0,10002908:0.0,10001628:0.0,10000627:0.0,10001149:0.0,10001983:0.0,10002105:0.0,10002221:0.0):0.00015,(10000460:0.0,10001022:0.0):0.01827)0.827:0.01822,(10001686:0.00016,10002787:0.04625)0.668:0.00014)0.537:0.03842,(10002385:0.01548,((10000727:0.0,10002751:0.0,10000329:0.0,10001213:0.0):0.00730,(10000417:0.0,10001269:0.0):0.04578)0.769:0.00789)0.710:0.01475)0.775:0.01439)0.962:0.04547)0.449:0.06533,(10001991:0.00015,(10001137:0.01632,10001067:0.00014)0.965:0.07057)0.952:0.05556)0.679:0.01164,10002335:0.00014)0.807:0.00015,10002888:0.04696)0.978:0.08006)0.755:0.00016)0.786:0.05324,(10000097:0.10445,((10008765:0.09199,(((10000274:0.03109,((((10009920:0.07732,(((10010078:0.0,10009820:0.0):0.09993,10008126:0.06132)0.709:0.07783,(10009788:0.0,10010159:0.0):0.00015)0.803:0.01658)0.819:0.01651,(((10011261:0.0,10011484:0.0,10010591:0.0,10011297:0.0,10010917:0.0,10011086:0.0):0.00015,10010626:0.03091)0.926:0.04890,(((10010954:0.0,10011153:0.0,10011190:0.0,10010205:0.0,10011227:0.0,10010247:0.0):0.03784,((10010267:0.0,10011093:0.0):0.01497,(10010299:0.00015,(10010348:0.0,10008958:0.0,10008921:0.0):0.01481)0.631:0.00015)0.859:0.04116)0.812:0.06769,((10010972:0.01523,10010369:0.00014)0.854:0.03753,((10010402:0.0,10010687:0.0):0.11532,10011130:0.15013)0.419:0.02406)0.866:0.05778)0.722:0.02095)0.753:0.01332)0.232:0.00014,(10004932:0.0,10008415:0.0):0.00016)0.664:0.01028,(((10005145:0.00014,((10001747:0.03169,10002709:0.01433)0.911:0.06794,10005928:0.08500)0.890:0.06569)0.965:0.08445,(((10009069:0.0,10009321:0.0):0.03007,(10009578:0.06379,(((10008980:0.0,10009286:0.0):0.04655,(10009448:0.04298,(10009056:0.0,10009242:0.0):0.00526)0.693:0.06138)0.610:0.00016,10000758:0.11557)0.410:0.03146)0.770:0.01454)0.872:0.00014,((10003220:0.0,10003423:0.0,10006601:0.0,10003446:0.0,10003646:0.0,10006462:0.0,10008229:0.0,10003715:0.0,10005679:0.0,10006084:0.0,10003866:0.0,10006551:0.0,10003875:0.0,10006701:0.0,10003963:0.0,10006495:0.0):0.00015,(((10008338:0.00015,10008386:0.01481)0.884:0.03119,(10003612:0.01332,((10005095:0.0,10006202:0.0,10005774:0.0,10006033:0.0,10003799:0.0,10004101:0.0,10006764:0.0,10004153:0.0):0.01486,((10006274:0.0,10003747:0.0,10004994:0.0,10006371:0.0,10006330:0.0,10005824:0.0,10006149:0.0):0.00014,10005731:0.00014)0.945:0.00014)0.964:0.08072)0.856:0.02101)0.799:0.01537,(10008178:0.0,10004010:0.0,10004017:0.0,10006654:0.0,10006940:0.0):0.00016)0.426:0.01538)0.945:0.03163)0.620:0.03288)0.847:0.03205,(10003555:0.0,10006388:0.0):0.00015)0.935:0.04179)0.872:0.04511)0.754:0.01807,((((((10010431:0.00014,((10010751:0.0,10011547:0.0):0.01465,(10004260:0.0,10004313:0.0):0.19238)0.003:0.00016)0.960:0.02938,((10011010:0.0,10011566:0.0,10010704:0.0,10011415:0.0,10010766:0.0,10011445:0.0,10010469:0.0,10010517:0.0,10010800:0.0,10011597:0.0,10011041:0.0,10010535:0.0,10011381:0.0,10010867:0.0,10010833:0.0,10011353:0.0):0.00014,((10010566:0.00015,(10010399:0.0,10010667:0.0):0.02991)0.835:0.01465,10011326:0.01465)0.895:0.00015)0.710:0.00014)0.937:0.07207,((10000099:0.19736,((10000091:0.00014,10000116:0.00015)0.995:0.00015,((10000095:0.0,10000109:0.0,10000112:0.0):0.00014,(10000102:0.0,10000105:0.0):0.04620)0.905:0.04492)0.885:0.08216)0.765:0.04651,((10002393:0.01517,(((10002533:0.00016,(10002839:0.00014,(10003024:0.01523,(10002419:0.0,10002954:0.0):0.04720)0.455:0.00016)0.925:0.01494)0.790:0.00794,(10001797:0.00014,10002769:0.03045)0.916:0.02905)0.788:0.00891,(10002333:0.06319,10001125:0.03066)0.944:0.00014)0.568:0.03049)0.994:0.00014,((10000293:0.08141,10002256:0.00014)0.846:0.01507,10001843:0.00015)0.840:0.01513)0.739:0.02436)0.786:0.03548)0.389:0.03397,10002655:0.11774)0.797:0.04213,10002619:0.07185)0.853:0.04251,10002603:0.07277)0.912:0.08040)0.889:0.04027,10001557:0.04464)0.098:0.00016)0.869:0.07368,((10010353:0.0,10008963:0.0,10008926:0.0):0.08182,(((10010987:0.0,10010384:0.0):0.08062,(10011265:0.0,10011490:0.0,10010592:0.0,10010638:0.0,10010887:0.0,10011087:0.0):0.01329)0.924:0.04719,(((10010257:0.0,10011125:0.0):0.00014,(10010308:0.0,10011506:0.0):0.05566)0.829:0.01811,(10010228:0.00014,((10010930:0.0,10011137:0.0,10011174:0.0,10011212:0.0):0.00016,10010181:0.01515)0.866:0.01519)0.892:0.01518)0.932:0.00016)0.829:0.03859)0.880:0.07427)0.835:0.05630)0.869:0.06301)0.926:0.07686,((((((10000759:0.03453,(((10000114:0.06145,10001974:0.21123)0.934:0.14591,((((10009077:0.0,10009309:0.0):0.01444,(10009528:0.06114,(10001587:0.07221,((10003113:0.0,10006720:0.0):0.02917,(10003153:0.00014,(10003347:0.01445,(10005186:0.0,10004611:0.0):0.01450)0.897:0.00016)0.936:0.00014)0.763:0.03783)0.922:0.05534)0.697:0.00014)0.883:0.02990,((10010081:0.0,10009837:0.0):0.01525,((((10009892:0.0,10009991:0.0,10008880:0.0):0.00016,10009720:0.03094)0.994:0.08118,((10004667:0.0,10008497:0.0):0.00014,(((10010125:0.0,10005399:0.0,10005884:0.0,10005514:0.0,10005458:0.0,10004734:0.0,10006827:0.0,10004790:0.0,10006872:0.0):0.01481,10004814:0.00014)0.865:0.01497,(10005573:0.0,10006002:0.0):0.03026)0.619:0.00016)0.996:0.00015)0.943:0.06131,((10009012:0.0,10009224:0.0):0.04733,(10001007:0.0,10001509:0.0):0.03237)0.796:0.02509)0.755:0.02492)0.769:0.01552)0.755:0.01457,(10009601:0.0,10010023:0.0):0.04806)0.162:0.03455)0.526:0.01787,(10000347:0.0,10001416:0.0):0.02724)0.901:0.06600)0.911:0.07698,(((((10003059:0.0,10007137:0.0,10007118:0.0,10007071:0.0,10007023:0.0,10007852:0.0,10004347:0.0,10008039:0.0,10004402:0.0,10007774:0.0,10007434:0.0,10007728:0.0,10007393:0.0,10007986:0.0,10003267:0.0,10005231:0.0,10003300:0.0,10007611:0.0,10007875:0.0,10007677:0.0,10005286:0.0,10007629:0.0,10004506:0.0,10007331:0.0,10007311:0.0,10007538:0.0,10007472:0.0,10007949:0.0,10003492:0.0,10004558:0.0,10007274:0.0,10007200:0.0,10005644:0.0,10006163:0.0,10004903:0.0,10008076:0.0):0.00014,10009533:0.01481)0.892:0.00014,(((10003096:0.0,10006751:0.0,10005191:0.0,10003160:0.0,10003353:0.0,10004617:0.0):0.00014,(10000362:0.0,10001390:0.0):0.01481)0.966:0.04640,(((10008548:0.0,10008690:0.0):0.01553,(10008706:0.04674,(10008594:0.0,10008807:0.0):0.00016)0.854:0.03067)0.883:0.03185,(10004264:0.0,10004317:0.0):0.01464)0.849:0.03143)0.860:0.00014)0.965:0.04632,10004479:0.01499)0.891:0.00015,(10008635:0.08092,(((10005061:0.0,10008265:0.0):0.00015,((10009131:0.0,10009357:0.0):0.04782,10002292:0.04637)0.854:0.02975)0.957:0.04487,(10006261:0.21744,(10008702:0.00016,((((((10004211:0.03002,10008713:0.07834)0.771:0.02644,((10004049:0.0,10006633:0.0):0.13923,(10009639:0.16690,(10009651:0.00016,((10009887:0.0,10009985:0.0,10008893:0.0):0.04626,10009702:0.00014)0.882:0.06395)0.799:0.12059)0.858:0.07288)0.746:0.04176)0.900:0.05968,10009210:0.08478)0.666:0.00818,((10003050:0.0,10007156:0.0,10007101:0.0,10007053:0.0,10007006:0.0,10007835:0.0,10004338:0.0,10008012:0.0,10004392:0.0,10007793:0.0,10007443:0.0,10007747:0.0,10007404:0.0,10007968:0.0,10003258:0.0,10005221:0.0,10003291:0.0,10007594:0.0,10007889:0.0,10007697:0.0,10005276:0.0,10007649:0.0,10007350:0.0,10007298:0.0,10007557:0.0,10007492:0.0,10007934:0.0,10003482:0.0,10004551:0.0,10007262:0.0,10007220:0.0,10004893:0.0,10008066:0.0):0.00791,10004498:0.00776)0.957:0.06547)0.915:0.04872,((10008302:0.00015,((((10003402:0.0,10006614:0.0):0.00015,10003469:0.04583)0.657:0.03101,(((10003540:0.0,10006414:0.0):0.00015,(10005632:0.0,10006159:0.0):0.02998)0.873:0.01472,((((10005854:0.06837,((10003943:0.0,10006481:0.0):0.00014,(10004025:0.0,10006620:0.0):0.01481)0.792:0.01490)0.788:0.01626,(10005663:0.0,10006068:0.0):0.00016)0.860:0.01585,(10003626:0.00014,((10004109:0.0,10006782:0.0,10004161:0.0):0.00014,(10005713:0.00014,(((10005113:0.0,10005138:0.0):0.00993,10005925:0.00993)0.914:0.00993,(10006294:0.00836,((10005764:0.0,10006040:0.0,10006051:0.0,10003789:0.0):0.01498,10004985:0.00015)0.778:0.00837)0.889:0.02826)0.671:0.00016)0.840:0.01486)0.946:0.03028)0.917:0.03025)0.540:0.00014,(10003832:0.0,10006571:0.0,10003908:0.0,10006711:0.0):0.00015)0.493:0.00014)0.869:0.03334)0.786:0.01636,((((10008365:0.05937,(10000647:0.0,10001143:0.0):0.01542)0.490:0.00993,10000685:0.13935)0.768:0.02672,(10002561:0.00014,10001910:0.03118)0.907:0.03125)0.770:0.01414,(10001731:0.01474,10002717:0.00015)0.875:0.03027)0.878:0.03030)0.211:0.00014)0.844:0.01585,(10000400:0.0,10001279:0.0):0.04558)0.000:0.00016)0.232:0.03334,(((10008173:0.0,10003995:0.0,10006924:0.0):0.00015,10008701:0.06069)0.921:0.04086,((10003195:0.00014,((10002046:0.0,10000476:0.0,10000568:0.0,10001350:0.0,10000795:0.0):0.03041,(10000544:0.0,10001294:0.0):0.01482)0.979:0.07351)0.917:0.04911,(10003656:0.0,10006435:0.0):0.01815)0.042:0.03000)0.000:0.00015)0.997:0.08741)0.755:0.03453)0.706:0.03275)0.718:0.00014)0.974:0.04642)0.936:0.04472)0.845:0.00016,((10004201:0.01504,((10005354:0.0,10006974:0.0):0.06314,(10009399:0.0,10009164:0.0):0.00015)0.528:0.01504)0.903:0.00016,((10002073:0.0,10000500:0.0,10000530:0.0,10001329:0.0,10000590:0.0,10001374:0.0,10000826:0.0):0.08771,((10008988:0.0,10009262:0.0,10009467:0.0):0.00014,10009555:0.00014)0.916:0.06748)0.835:0.04545)0.905:0.04691)0.882:0.03118,((10008532:0.0,10008674:0.0):0.07733,(10001855:0.04743,10002595:0.00015)0.963:0.06454)0.744:0.01930)0.818:0.02659,10009211:0.04888)0.124:0.00016,(((10001469:0.00014,((10000310:0.0,10001226:0.0):0.01687,((((10000725:0.0,10002739:0.0):0.01563,(10008153:0.08830,(10002710:0.00014,10002716:0.00014)0.867:0.06934)0.934:0.09399)0.801:0.03239,(10000446:0.0,10001052:0.0):0.00015)0.979:0.04970,((10000900:0.0,10001710:0.0,10002475:0.0,10002147:0.0,10002100:0.0,10002187:0.0,10002006:0.0):0.00014,(10001637:0.01482,10001079:0.01523)0.602:0.00014)0.959:0.00015)0.819:0.01679)0.921:0.05761)0.927:0.02979,10002866:0.00016)0.794:0.03065,10002612:0.03090)0.951:0.06431)0.852:0.01981)0.396:0.00015)0.920:0.13650,(((((((((10008248:0.00014,((10003204:0.0,10003411:0.0,10006617:0.0,10003436:0.0,10003657:0.0,10006436:0.0,10003697:0.0,10008174:0.0,10003854:0.0,10006540:0.0,10003945:0.0,10006483:0.0,10003996:0.0,10004027:0.0,10006660:0.0,10006925:0.0):0.01787,(10005664:0.0,10006069:0.0,10003903:0.0,10006694:0.0):0.04102)0.811:0.01786)0.999:0.08050,(((10008615:0.00015,(10008738:0.03065,(10008515:0.00016,(10008657:0.0,10008567:0.0,10008815:0.0):0.00014)0.969:0.00014)0.947:0.03042)0.854:0.01497,(((10005379:0.0,10005864:0.0,10005493:0.0,10005436:0.0,10004712:0.0,10006812:0.0,10004768:0.0,10006879:0.0,10004863:0.0):0.00014,10008759:0.03065)0.760:0.00016,(10005597:0.0,10005988:0.0,10004684:0.0,10008467:0.0):0.00014)0.593:0.00015)0.955:0.02983,(10004450:0.0,10005605:0.0,10006167:0.0):0.00015)0.791:0.00015)0.781:0.03212,10006384:0.06081)0.956:0.10213,(10002624:0.12267,(10000254:0.11707,(10000247:0.00014,(10000248:0.0,10000250:0.0,10000251:0.0,10000252:0.0,10000253:0.0):0.06024)0.000:0.00015)0.929:0.09223)0.886:0.07746)0.698:0.02154,((10003104:0.0,10006742:0.0,10005176:0.0,10003144:0.0,10003366:0.0,10004601:0.0):0.01457,((((10004942:0.0,10008425:0.0):0.00014,(10009640:0.00014,((10009874:0.0,10009966:0.0,10008858:0.0):0.02983,((10008117:0.02994,((10009588:0.0,10010016:0.0):0.00014,10009728:0.01460)0.949:0.02984)0.306:0.00016,10003577:0.01452)0.938:0.02961)0.624:0.00014)0.751:0.00015)0.946:0.00014,((10001727:0.0,10002699:0.0):0.00016,(10001588:0.0,10001589:0.0):0.02937)0.917:0.02926)0.847:0.01426,(10004178:0.00014,((10008354:0.0,10003534:0.0,10006408:0.0):0.06120,((10008309:0.00014,((10005335:0.0,10006975:0.0):0.04461,(((10005084:0.0,10005132:0.0,10005707:0.0,10004073:0.0,10006796:0.0,10004131:0.0):0.00014,(10005916:0.02975,((10006288:0.0,10006245:0.0,10003736:0.0,10004982:0.0,10006298:0.0,10006327:0.0,10006218:0.0,10005761:0.0,10006021:0.0,10005812:0.0,10006136:0.0,10003786:0.0):0.00014,10006378:0.01901)0.948:0.03931)0.606:0.00014)0.762:0.00014,(10004250:0.0,10004302:0.0,10003070:0.0,10007161:0.0,10007109:0.0,10007064:0.0,10007014:0.0,10007841:0.0,10004358:0.0,10008031:0.0,10004413:0.0,10007797:0.0,10007464:0.0,10007751:0.0,10007408:0.0,10007973:0.0,10003238:0.0,10005242:0.0,10003311:0.0,10007598:0.0,10007885:0.0,10007704:0.0,10005297:0.0,10007656:0.0,10004517:0.0,10007354:0.0,10007293:0.0,10007561:0.0,10007499:0.0,10007939:0.0,10003503:0.0,10004566:0.0,10007266:0.0,10007228:0.0,10004877:0.0,10008084:0.0):0.00014)0.881:0.00014)0.839:0.01432)0.872:0.01436,(10005033:0.0,10008261:0.0):0.00014)0.853:0.01432)0.902:0.00016)0.634:0.00014)0.786:0.01725)0.622:0.03544)0.855:0.03494,(((((((10002279:0.00014,(10000782:0.07749,10000276:0.06083)0.603:0.00016)0.983:0.06010,((10009498:0.00016,((10008975:0.0,10009301:0.0,10009443:0.0,10009579:0.0,10009072:0.0,10009346:0.0):0.00014,((10009021:0.0,10009231:0.0):0.02943,(10009406:0.0,10009160:0.0):0.07719)0.623:0.00016)0.752:0.00015)0.929:0.05583,(10009145:0.0,10009378:0.0):0.01524)0.861:0.01883)0.732:0.00014,((10000367:0.0,10001426:0.0):0.02671,(10010057:0.0,10009827:0.0):0.05866)0.713:0.05567)0.834:0.05962,10009901:0.02947)0.459:0.00015,((10011251:0.0,10011485:0.0,10010615:0.0,10010639:0.0,10010901:0.0,10011083:0.0):0.07780,(10010218:0.00015,((10010949:0.0,10011157:0.0,10011194:0.0,10010200:0.0,10011231:0.0):0.00016,((10010271:0.0,10011106:0.0):0.00014,(10010293:0.0,10010342:0.0,10008952:0.0,10008915:0.0):0.01450)0.950:0.02938)0.913:0.02902)0.373:0.00015)0.836:0.01436)0.208:0.00015,(((((10011018:0.0,10011574:0.0,10010712:0.0,10011423:0.0,10010725:0.0,10011521:0.0,10010439:0.0,10010772:0.0,10011451:0.0,10010491:0.0,10010808:0.0,10011605:0.0,10010543:0.0,10011340:0.0,10010574:0.0):0.00016,(10010477:0.0,10011315:0.0,10011046:0.0,10011389:0.0,10010875:0.0,10010841:0.0):0.01449)0.074:0.03211,(10010968:0.0,10010365:0.0):0.07762)0.686:0.03091,(10010417:0.0,10010670:0.0):0.04491)0.782:0.01639,(10009770:0.0,10010148:0.0):0.04578)0.765:0.01618)0.898:0.05077,10000249:0.04570)0.880:0.05068)0.885:0.05872,(10009710:0.00015,(((((10009883:0.0,10009980:0.0,10008867:0.0):0.00014,(((10004946:0.0,10008434:0.0):0.00015,(((((10000283:0.04812,10009939:0.01486)0.819:0.03042,((10009484:0.00015,(((10001744:0.00014,((10000361:0.0,10001407:0.0):0.01484,10002685:0.03045)0.928:0.00016)0.869:0.00016,(10002298:0.00840,10001535:0.02842)0.774:0.00840)0.849:0.00016,((10001467:0.04438,(10001681:0.00014,10001992:0.04593)0.078:0.00014)0.947:0.02915,(((10000751:0.0,10002755:0.0,10000331:0.0,10001215:0.0,10002338:0.0,10002513:0.0,10002540:0.0,10001817:0.0,10002383:0.0,10001505:0.0,10000448:0.0,10001026:0.0,10002891:0.0,10002904:0.0,10002966:0.0,10001630:0.0,10001917:0.0,10000667:0.0):0.00014,((10001854:0.0,10002243:0.0,10000917:0.0,10003033:0.0,10002410:0.0,10002591:0.0,10002833:0.0,10000651:0.0,10001147:0.0,10001985:0.0):0.00014,((10001134:0.00014,10001070:0.00016)0.910:0.00015,((10002627:0.00014,(10000723:0.0,10002737:0.0,10002053:0.0,10000521:0.0,10001328:0.0,10000614:0.0,10001379:0.0,10000847:0.0):0.00014)0.954:0.00014,((10000943:0.0,10000991:0.0,10001798:0.0,10001484:0.0,10002444:0.0,10002928:0.0,10001646:0.0,10001926:0.0,10001177:0.0,10001932:0.0):0.00014,10000687:0.00014)0.920:0.02938)0.959:0.04434)0.822:0.02918)0.994:0.01105)0.980:0.00335,(10000883:0.0,10000965:0.0,10002480:0.0,10002164:0.0,10002113:0.0,10002201:0.0):0.00016)0.760:0.00016)0.942:0.02913)0.863:0.01437)0.944:0.02946,(((10009139:0.0,10009360:0.0):0.00014,((10009876:0.0,10009986:0.0,10008860:0.0):0.01503,((10009736:0.00014,((10009632:0.0,10009998:0.0):0.00014,(10009410:0.0,10009195:0.0):0.01503)0.850:0.01503)0.798:0.01494,(10010064:0.0,10009802:0.0):0.03737)0.799:0.01830)0.020:0.00014)0.923:0.01811,(10000431:0.0,10001245:0.0):0.00014)0.000:0.00015)0.880:0.03057)0.885:0.03107,10009668:0.07519)0.051:0.01704,((((((10002652:0.12158,((((((10003590:0.0,10003670:0.0,10006447:0.0,10008211:0.0,10003717:0.0,10005692:0.0,10006097:0.0,10003826:0.0,10006560:0.0,10003917:0.0,10006693:0.0,10003921:0.0,10006491:0.0,10004061:0.0,10004062:0.0,10006652:0.0,10006653:0.0):0.00014,(10005631:0.0,10006158:0.0):0.01493)0.849:0.00015,((10003226:0.0,10003382:0.0,10006582:0.0,10003429:0.0,10008201:0.0,10004013:0.0,10006929:0.0):0.00014,(((10005586:0.0,10005978:0.0,10004685:0.0,10008464:0.0):0.00015,((10010122:0.0,10005419:0.0,10005867:0.0,10005534:0.0,10005478:0.0,10004754:0.0,10006833:0.0,10004810:0.0,10006864:0.0):0.00014,10004835:0.00016)0.854:0.01474)0.101:0.01474,(10004200:0.0,10005725:0.0,10004096:0.0,10006779:0.0,10004148:0.0):0.01503)0.069:0.00015)0.920:0.01460)0.718:0.00583,((10005334:0.0,10006960:0.0):0.07509,(10008350:0.0,10008368:0.0,10005018:0.0,10008279:0.0):0.00015)0.790:0.01279)0.729:0.02812,((10005098:0.00014,(10006250:0.0,10003750:0.0,10004997:0.0,10006300:0.0,10005783:0.0,10006011:0.0,10005833:0.0,10006142:0.0,10003802:0.0,10003803:0.0):0.00014)0.834:0.01475,((((10008974:0.0,10009300:0.0,10009560:0.0):0.00014,(10010096:0.14825,((((10000873:0.0,10002236:0.0,10002512:0.0,10001123:0.0,10000927:0.0,10000988:0.0,10001788:0.0,10001452:0.0,10002778:0.0,10002371:0.0,10000450:0.0,10001049:0.0,10002451:0.0,10002918:0.0,10002574:0.0,10001647:0.0,10002846:0.0,10001891:0.0,10000637:0.0,10001185:0.0,10001960:0.0,10002128:0.0,10002194:0.0,10002008:0.0):0.00014,((((((((((10000791:0.03079,10000284:0.03067)0.886:0.03120,((10003102:0.0,10006740:0.0,10005195:0.0,10003168:0.0,10003361:0.0,10004621:0.0):0.04269,10005939:0.00769)0.000:0.00010)0.131:0.00742,10008329:0.00014)1.000:0.00015,((10005332:0.0,10006958:0.0):0.04712,((10001865:0.0,10002263:0.0,10002497:0.0,10002559:0.0,10002812:0.0):0.00015,(((((((10000882:0.0,10000445:0.0,10001050:0.0,10002156:0.0):0.00015,(10001136:0.0,10001075:0.0):0.02947)0.909:0.02959,(((10002602:0.0,10000304:0.0,10001220:0.0,10002349:0.0,10001463:0.0,10002880:0.0,10001680:0.0,10002112:0.0,10002200:0.0,10001995:0.0):0.00823,10002794:0.00813)0.894:0.02750,((10000742:0.0,10002745:0.0,10000272:0.0,10000921:0.0,10000959:0.0,10001818:0.0,10002366:0.0,10001501:0.0,10002488:0.0,10002903:0.0,10001634:0.0,10001923:0.0,10000648:0.0,10001144:0.0,10001958:0.0):0.00014,(10003027:0.02930,10000774:0.02938)0.963:0.00015)0.964:0.00015)0.297:0.00016)0.944:0.02959,((10000391:0.0,10001283:0.0):0.02959,10000666:0.00015)0.990:0.06109)0.936:0.00015,10005909:0.00014)0.000:0.00014,((((((10004923:0.0,10008445:0.0):0.04570,10010165:0.01502)0.920:0.00016,10009742:0.00015)0.986:0.00016,((10005606:0.0,10006168:0.0):0.01503,(10004487:0.00014,(10010101:0.0,10005368:0.0,10005898:0.0,10005482:0.0,10005424:0.0,10004701:0.0,10006847:0.0,10004758:0.0,10006855:0.0,10004817:0.0):0.00014)0.687:0.00015)0.923:0.02997)0.917:0.02959,((10003619:0.0,10005654:0.0,10006059:0.0):0.03075,10002651:0.03004)0.358:0.00014)0.313:0.00015,(((((10008741:0.09485,((10008794:0.0,10005722:0.0,10004092:0.0,10006757:0.0,10004118:0.0,10002688:0.0):0.00014,(((10005362:0.0,10006972:0.0):0.03077,((10005163:0.0,10006290:0.0,10003770:0.0,10005017:0.0,10006345:0.0,10006206:0.0):0.00014,(10005117:0.01497,(10004263:0.0,10004316:0.0,10006373:0.0,10005782:0.0,10006038:0.0,10005832:0.0,10006122:0.0,10003822:0.0):0.00014)0.943:0.03074)0.818:0.01497)0.758:0.01512,10001756:0.01486)0.866:0.00015)0.948:0.00015)0.921:0.03024,10007194:0.01490)0.905:0.00014,(10004173:0.0,10003124:0.0,10006730:0.0,10005172:0.0,10003140:0.0,10003338:0.0,10004597:0.0,10003088:0.0,10007183:0.0,10007135:0.0,10007088:0.0,10007032:0.0,10007812:0.0,10004376:0.0,10008048:0.0,10004430:0.0,10007773:0.0,10007433:0.0,10007716:0.0,10007384:0.0,10007997:0.0,10003282:0.0,10005259:0.0,10003329:0.0,10007580:0.0,10007865:0.0,10007668:0.0,10005314:0.0,10007620:0.0,10004534:0.0,10007364:0.0,10007281:0.0,10007524:0.0,10007511:0.0,10007918:0.0,10003520:0.0,10004583:0.0,10007243:0.0,10003550:0.0,10006416:0.0,10005589:0.0,10005963:0.0,10004648:0.0,10008457:0.0,10004900:0.0,10008073:0.0,10008204:0.0,10003988:0.0,10006932:0.0,10005029:0.0,10008277:0.0):0.00014)0.976:0.00014,(((10000342:0.0,10001408:0.0,10002306:0.0):0.04657,10008375:0.01471)0.761:0.01525,((10008337:0.0,10008512:0.0,10008654:0.0,10008629:0.0):0.00014,(10008605:0.0,10008824:0.0):0.04559)0.845:0.00014)0.932:0.02941)0.930:0.02930,((10000198:0.09022,((10000186:0.0,10000189:0.0):0.04638,(((10010268:0.0,10011122:0.0,10010305:0.0,10011499:0.0,10010337:0.0,10008947:0.0,10008912:0.0):0.00014,(((10011242:0.0,10010892:0.0):0.01439,((10010594:0.0,10011082:0.0):0.00014,10010620:0.01436)0.512:0.00014)0.885:0.05757,(((10010393:0.0,10010683:0.0):0.03390,(10010973:0.00014,10010370:0.03239)0.924:0.13318)0.705:0.07523,10010104:0.23167)0.867:0.07849)0.877:0.07065)0.481:0.02986,((10010940:0.0,10011159:0.0,10011196:0.0,10010191:0.0,10011233:0.0):0.06062,10010236:0.00014)0.673:0.04811)0.919:0.05634)0.833:0.02828)0.654:0.00825,(((((10003227:0.0,10003383:0.0,10006583:0.0,10003448:0.0,10003647:0.0,10006463:0.0,10008250:0.0,10003704:0.0,10003844:0.0,10006564:0.0,10003896:0.0,10006670:0.0,10003923:0.0,10006518:0.0,10004022:0.0,10006621:0.0):0.00015,(10009859:0.0,10009981:0.0,10008855:0.0,10009711:0.0,10009656:0.0):0.01503)0.865:0.01486,(10000195:0.03041,(10008127:0.01493,10000183:0.00015)0.924:0.03006)0.349:0.00015)0.961:0.00014,((10009597:0.0,10010018:0.0):0.06448,(10000180:0.00014,10000192:0.01456)0.880:0.03009)0.746:0.01412)0.677:0.00982,(10000177:0.00536,((((10010699:0.0,10011410:0.0,10011319:0.0,10010514:0.0,10010814:0.0,10011611:0.0):0.00014,((10010763:0.0,10011442:0.0):0.01432,(10010748:0.0,10011544:0.0,10010448:0.0):0.04401)0.904:0.00014)0.893:0.00015,(10010550:0.01441,10010581:0.00016)0.865:0.01426)0.870:0.01440,((10011006:0.0,10011562:0.0,10010484:0.0,10011377:0.0,10010863:0.0,10010829:0.0,10011349:0.0):0.00014,10011051:0.01425)0.997:0.00015)0.925:0.06389)0.782:0.03035)0.858:0.04024)0.780:0.04442)0.752:0.00014)0.921:0.01428)0.660:0.00576,(((10002398:0.0,10002963:0.0):0.00014,((10009482:0.0,10009559:0.0):0.03054,((10009023:0.0,10009233:0.0,10009522:0.0,10009124:0.0,10009388:0.0,10009079:0.0,10009327:0.0):0.03053,((((10010089:0.0,10009798:0.0):0.01572,10009933:0.11696)0.817:0.02732,(10009398:0.0,10009163:0.0):0.01107)0.791:0.01108,(10008996:0.0,10009274:0.0):0.00014)0.937:0.03989)0.000:0.00014)0.000:0.00015)0.922:0.00384,(10002060:0.0,10000495:0.0,10000542:0.0,10001331:0.0,10000585:0.0,10001351:0.0,10000821:0.0):0.01013)0.679:0.02963)0.762:0.02347)0.820:0.03003)0.843:0.02886)0.751:0.00015,(10008400:0.0,10001761:0.0,10002668:0.0):0.00014)0.911:0.00016,((10003571:0.0,10006427:0.0):0.05802,(((10005079:0.00016,(10003731:0.0,10004977:0.0,10006360:0.0,10006296:0.0,10005756:0.0,10006054:0.0,10005807:0.0,10006145:0.0,10003781:0.0):0.00014)0.781:0.00843,((10002136:0.0,10002421:0.0,10002982:0.0,10000676:0.0):0.04516,((10000752:0.0,10002740:0.0,10001481:0.0,10003039:0.0):0.00016,10002287:0.01427)0.933:0.00015)0.982:0.02722)0.781:0.00787,((10004235:0.0,10004287:0.0,10000355:0.0,10001431:0.0):0.00014,(10005127:0.0,10003078:0.0,10007136:0.0,10007103:0.0,10007055:0.0,10006993:0.0,10007822:0.0,10004366:0.0,10008019:0.0,10004421:0.0,10007805:0.0,10007455:0.0,10007727:0.0,10007422:0.0,10007964:0.0,10003246:0.0,10005250:0.0,10003319:0.0,10007583:0.0,10007901:0.0,10007684:0.0,10005305:0.0,10007638:0.0,10004525:0.0,10007325:0.0,10007324:0.0,10007532:0.0,10007481:0.0,10007936:0.0,10003511:0.0,10004574:0.0,10007249:0.0,10007209:0.0,10003598:0.0,10004883:0.0,10008090:0.0):0.00010)0.724:0.00015)0.817:0.01637)0.817:0.01635)0.781:0.00796,(10005703:0.0,10004111:0.0,10006803:0.0,10004126:0.0):0.00850)0.949:0.02501,(10002313:0.0,10001698:0.0):0.00850)0.777:0.00795,10001085:0.01450)0.001:0.00014,(10001856:0.0,10000385:0.0,10001261:0.0,10002047:0.0,10000508:0.0,10000532:0.0,10001326:0.0,10000598:0.0,10001337:0.0,10000815:0.0):0.06166)0.562:0.00016)0.553:0.00016,(10002608:0.0,10000312:0.0,10001225:0.0,10002854:0.0):0.00014)0.756:0.01443,10001562:0.03022)0.877:0.05040)0.610:0.08822)0.882:0.03585,(10008130:0.04102,(10009108:0.0,10009315:0.0):0.12269)0.758:0.02215)0.816:0.02836,(10008557:0.0,10008699:0.0,10009052:0.0,10009252:0.0,10009502:0.0):0.00016)0.931:0.03071)0.765:0.00014)0.329:0.00014,((10004275:0.0,10004328:0.0):0.00014,(((10005144:0.00015,((10005947:0.0,10004902:0.0):0.00015,(10004931:0.0,10008414:0.0):0.01488)0.858:0.01485)0.360:0.00015,(((10003058:0.0,10007172:0.0,10007117:0.0,10007070:0.0,10007022:0.0,10007848:0.0,10004346:0.0,10008037:0.0,10004401:0.0,10007807:0.0,10007461:0.0,10007760:0.0,10007415:0.0,10007988:0.0,10003266:0.0,10005230:0.0,10003299:0.0,10007607:0.0,10007876:0.0,10007711:0.0,10005285:0.0,10007662:0.0,10004505:0.0,10007330:0.0,10007318:0.0,10007534:0.0,10007509:0.0,10007921:0.0,10003491:0.0,10004585:0.0,10007248:0.0,10007199:0.0,10003547:0.0,10006397:0.0,10008075:0.0):0.00015,(10008632:0.00015,((10003134:0.0,10006748:0.0,10005210:0.0,10003178:0.0,10003376:0.0):0.03056,10004635:0.00015)0.851:0.03045)0.830:0.01503)0.144:0.00807,10004489:0.00808)0.936:0.04539)0.949:0.02998,((10008791:0.0,10008717:0.0):0.00014,(10008606:0.0,10008840:0.0):0.00015)0.890:0.04405)0.534:0.00015)0.851:0.00014)0.911:0.04917)0.835:0.03134,((10008999:0.0,10009278:0.0,10009453:0.0,10009548:0.0):0.03030,(10000178:0.00016,(10000184:0.06265,((10000181:0.0,10000193:0.0):0.00016,(10000187:0.01502,(10000190:0.0,10000196:0.0):0.00014)0.998:0.06178)0.308:0.00015)0.993:0.06305)0.906:0.03030)0.775:0.01417)0.777:0.01520,10001577:0.00015)0.589:0.00014,((((((10000302:0.0,10001240:0.0,10000891:0.0,10002237:0.0,10002380:0.0,10000456:0.0,10001033:0.0,10002133:0.0):0.00014,((10001691:0.0,10002115:0.0,10002203:0.0):0.03054,(10002889:0.00014,(10002346:0.0,10002790:0.0):0.01488)0.901:0.01497)0.558:0.00016)0.825:0.01484,10003022:0.00016)0.888:0.03058,10001719:0.03065)0.000:0.00015,(10009752:0.02925,10010132:0.09246)0.874:0.05371)0.754:0.01507,((10009741:0.0,10010173:0.0):0.00014,(((((10001857:0.0,10002547:0.0):0.00015,(10001987:0.00015,((10001101:0.0,10001081:0.0,10001436:0.0):0.00015,(10002431:0.0,10002959:0.0):0.09512)0.833:0.01462)0.988:0.06201)0.884:0.01451,10002823:0.00015)0.987:0.11237,(10002527:0.03077,(10000769:0.04509,10000265:0.02963)0.755:0.01550)0.801:0.01670)0.787:0.01493,(10000354:0.0,10001425:0.0,10002286:0.0):0.00015)0.973:0.07896)0.252:0.02944)0.963:0.06101)0.953:0.06272,((10002694:0.03015,((10009687:0.0,10009154:0.0,10009372:0.0):0.00014,((((((10009589:0.0,10010000:0.0,10008620:0.0):0.00012,((10010984:0.00015,10010381:0.01503)0.767:0.03037,10009947:0.00016)0.890:0.01502)0.949:0.02000,((10004217:0.0,10008120:0.0,10005383:0.0,10005902:0.0,10005497:0.0,10005440:0.0,10004716:0.0,10006831:0.0,10005568:0.0,10006000:0.0,10004772:0.0,10006894:0.0,10004840:0.0,10004662:0.0,10008459:0.0,10003909:0.0,10006671:0.0,10005048:0.0,10008272:0.0):0.00014,(10004475:0.0,10005641:0.0,10006188:0.0):0.01497)0.949:0.01998)0.928:0.01998,(((((10003126:0.0,10006732:0.0,10005206:0.0,10003150:0.0,10004606:0.0,10007518:0.0,10005932:0.0,10004919:0.0,10008102:0.0):0.00015,(((((10003213:0.0,10003397:0.0,10006596:0.0,10003465:0.0,10003639:0.0,10006453:0.0,10008234:0.0,10003689:0.0,10005675:0.0,10006080:0.0,10008194:0.0,10003863:0.0,10006555:0.0,10003956:0.0,10006520:0.0,10004008:0.0,10006921:0.0):0.00014,(((10000556:0.0,10001304:0.0):0.00015,((10005346:0.0,10006992:0.0):0.11247,(10008724:0.00014,(10000393:0.0,10000418:0.0,10001284:0.0,10002051:0.0,10000517:0.0,10000613:0.0,10001375:0.0,10000837:0.0):0.03038)0.674:0.01788)0.795:0.01399)0.866:0.03002,((10004078:0.0,10006768:0.0):0.01501,((10005108:0.0,10005171:0.0,10006280:0.0,10003743:0.0,10004990:0.0,10006368:0.0,10006310:0.0,10005769:0.0,10006026:0.0,10005819:0.0,10006143:0.0,10003794:0.0):0.00014,10005714:0.03024)0.911:0.03007)0.291:0.00015)0.946:0.03002)0.854:0.01475,(10004039:0.0,10006649:0.0):0.00014)0.905:0.01464,(10003084:0.0,10007179:0.0,10007130:0.0,10007084:0.0,10007038:0.0,10007818:0.0,10004372:0.0,10008044:0.0,10004436:0.0,10007765:0.0,10007425:0.0,10007723:0.0,10007376:0.0,10008003:0.0,10003275:0.0,10005265:0.0,10003325:0.0,10007572:0.0,10007870:0.0,10007674:0.0,10005320:0.0,10007625:0.0,10004540:0.0,10007370:0.0,10007289:0.0,10007528:0.0,10007912:0.0,10003526:0.0,10004594:0.0,10007236:0.0,10007188:0.0):0.00015)0.926:0.00971,((((10004952:0.0,10008440:0.0):0.00015,((10004136:0.06518,((10010733:0.0,10011529:0.0,10010428:0.0,10010762:0.0,10011441:0.0,10011312:0.0,10010513:0.0,10010813:0.0,10011610:0.0,10010549:0.0,10010580:0.0):0.01503,((10011005:0.0,10011561:0.0,10010698:0.0,10011409:0.0,10011054:0.0,10011396:0.0,10010882:0.0,10010848:0.0,10011348:0.0):0.00014,10010483:0.01488)0.827:0.00015)0.842:0.03074)0.921:0.04779,((10004257:0.0,10004309:0.0):0.01490,(10010408:0.0,10010685:0.0):0.06225)0.545:0.03006)0.848:0.00015)0.862:0.01479,(10008312:0.01493,10008357:0.00014)0.658:0.00014)0.906:0.01467,10003373:0.00014)0.926:0.00975)0.926:0.00971)0.246:0.00015,(((10010281:0.0,10011094:0.0,10010318:0.0,10011495:0.0,10010354:0.0,10008964:0.0,10008927:0.0):0.01648,(10010214:0.00014,((10010926:0.0,10011132:0.0,10011169:0.0,10010177:0.0,10011206:0.0):0.01493,(10011248:0.0,10010600:0.0,10010621:0.0,10010898:0.0,10011068:0.0):0.03037)0.080:0.00015)0.834:0.01648)0.970:0.07660,(10003580:0.0,10003566:0.0,10006393:0.0):0.00015)0.950:0.03044)0.271:0.04615,10000199:0.14832)0.707:0.00015,(10010070:0.0,10009808:0.0):0.00015)0.000:0.00014)0.911:0.03768,(10009871:0.0,10009990:0.0,10008875:0.0,10009677:0.0):0.01502)0.000:0.00016,((10008785:0.0,10008525:0.0,10008667:0.0,10009026:0.0,10009243:0.0,10009508:0.0,10009107:0.0,10009335:0.0):0.00016,(10008572:0.0,10008801:0.0):0.03015)0.921:0.03024)0.295:0.00015)0.043:0.00015)0.772:0.02113,(10009403:0.0,10009204:0.0):0.02842)0.738:0.01868)0.899:0.03223,10001387:0.19186)0.000:0.00015)0.916:0.05948,((((10010980:0.0,10010377:0.0):0.00015,(((10011243:0.0,10010893:0.0):0.00015,(10010645:0.01484,(10011467:0.0,10010604:0.0,10011072:0.0):0.00014)0.548:0.00015)0.999:0.07801,(((((((10010783:0.0,10011462:0.0):0.00016,(10010568:0.00014,((10011012:0.0,10011568:0.0,10010711:0.0,10011422:0.0,10010732:0.0,10011528:0.0,10010447:0.0,10010471:0.0,10010519:0.0,10010802:0.0,10011599:0.0,10011031:0.0,10010537:0.0,10011383:0.0,10010869:0.0,10010835:0.0,10011355:0.0):0.00014,10011300:0.01487)0.850:0.01503)0.853:0.01488)0.871:0.01503,(10010335:0.0,10008945:0.0,10008910:0.0):0.01503)0.458:0.00014,10010316:0.00014)0.844:0.01493,(10010265:0.0,10011120:0.0,10011515:0.0):0.00014)0.831:0.01502,(10010405:0.01502,10010678:0.00016)0.952:0.06257)0.903:0.00014,(10010937:0.0,10011148:0.0,10011185:0.0,10010188:0.0,10011222:0.0,10010223:0.0):0.00015)0.921:0.00016)0.844:0.01460)0.361:0.00014,(10004453:0.00820,(((10003643:0.0,10006479:0.0,10008230:0.0,10003696:0.0):0.02959,((10003837:0.0,10006556:0.0,10003887:0.0,10006675:0.0):0.00011,(10003399:0.0,10006587:0.0,10003459:0.0,10008193:0.0,10003955:0.0,10006519:0.0,10004007:0.0,10004038:0.0,10006648:0.0,10006920:0.0):0.01460)0.062:0.00015)0.868:0.01465,(10005611:0.0,10006191:0.0):0.00015)0.777:0.00821)0.889:0.02777)0.795:0.01426,(((((10008544:0.0,10008686:0.0,10008566:0.0,10008828:0.0):0.03959,(((10004213:0.0,10005039:0.0,10008290:0.0):0.00015,(10005367:0.0,10005870:0.0,10005481:0.0,10005423:0.0,10004700:0.0,10006829:0.0,10004757:0.0,10006854:0.0):0.00014)1.000:0.00016,((10005594:0.0,10005961:0.0,10004691:0.0,10008470:0.0):0.00016,(10004829:0.01396,(10008789:0.01502,(10005687:0.0,10006092:0.0):0.00016)0.985:0.06364)1.000:0.00034)0.473:0.01440)0.939:0.07128)0.568:0.04471,(10008619:0.03015,(10008715:0.00015,10008139:0.00014)0.529:0.00014)0.761:0.03800)0.793:0.03765,10003193:0.02137)0.777:0.02665,(((((10009138:0.0,10009363:0.0):0.00015,((10009063:0.0,10009221:0.0,10009104:0.0,10009332:0.0,10009400:0.0,10009206:0.0):0.01503,10009524:0.00015)0.856:0.01497)0.877:0.03045,(10010087:0.0,10009796:0.0):0.04517)0.936:0.00015,10000182:0.01499)0.998:0.00014,((10009783:0.0,10010156:0.0):0.13467,((10000179:0.03118,((10000185:0.0,10000188:0.0,10000191:0.0,10000194:0.0):0.09800,10000197:0.06196)0.984:0.00014)0.982:0.08163,(10000176:0.07240,(((10009011:0.0,10009294:0.0):0.00014,(10002660:0.03053,10009474:0.00016)0.907:0.04442)0.821:0.00016,10009571:0.00014)0.970:0.10667)0.832:0.04327)0.949:0.00016)0.766:0.01553)0.976:0.07836)0.845:0.03171)0.830:0.03407)0.751:0.01478)0.950:0.03027,10009900:0.06471)0.990:0.00015)0.213:0.00014,(10009606:0.0,10010029:0.0):0.01488)0.893:0.01707,10009653:0.00015)0.871:0.02616,10010099:0.23961)0.680:0.00853)0.943:0.08896)0.082:0.00016,(10002696:0.34145,(((((10000419:0.0,10001276:0.0):0.03030,(((((10002432:0.00014,10002973:0.01482)0.750:0.00014,((10002312:0.01548,(10000858:0.0,10000453:0.0,10001030:0.0,10002856:0.0,10001959:0.0,10002126:0.0,10002210:0.0,10002000:0.0):0.06296)0.337:0.03008,((10000313:0.0,10001217:0.0,10002174:0.0):0.01498,(10001605:0.00985,(10001795:0.0,10002354:0.0,10001653:0.0,10001908:0.0):0.00991)0.917:0.00987)0.987:0.00016)0.834:0.01479)0.917:0.00987,((10000754:0.0,10002749:0.0,10002502:0.0,10003013:0.0,10000620:0.0,10001163:0.0):0.01492,(10002234:0.0,10001482:0.0):0.00015)0.917:0.00989)0.917:0.00988,((10001122:0.0,10001058:0.0):0.00014,10001435:0.01492)0.937:0.02987)0.652:0.00015,((10001844:0.0,10000661:0.0):0.00014,(10002844:0.03025,10002553:0.03050)0.671:0.00015)0.828:0.01485)0.760:0.01526)0.821:0.03907,(((10002615:0.21500,10002801:0.00016)0.934:0.11050,10001695:0.06846)0.884:0.05403,(10000930:0.0,10001006:0.0,10002443:0.0,10002898:0.0):0.04567)0.722:0.01504)0.000:0.01939,((10000146:0.0,10000147:0.0,10000149:0.0):0.28279,(((10008636:0.00014,((((((10005330:0.0,10006957:0.0):0.04839,(10005160:0.01518,((10005099:0.0,10004273:0.0,10004326:0.0,10005849:0.0,10006147:0.0):0.01518,(10005798:0.0,10006008:0.0,10003818:0.0):0.00014)0.000:0.00015)0.748:0.01403)0.907:0.03215,((10005188:0.0,10003157:0.0,10004613:0.0):0.01519,(((10006273:0.0,10003766:0.0,10005013:0.0,10006195:0.0):0.00014,10006385:0.00015)0.782:0.01549,(10001544:0.0,10001545:0.0):0.08229)0.777:0.01522)0.781:0.01528)0.318:0.00015,(10003117:0.0,10006724:0.0):0.00015)0.526:0.00014,((10004921:0.01504,((((((10010123:0.0,10005388:0.0,10005886:0.0,10005502:0.0,10005446:0.0,10004722:0.0,10006805:0.0,10004777:0.0,10006885:0.0):0.00014,10004841:0.04702)0.788:0.01564,((((10008335:0.0,10005911:0.0,10003603:0.0,10002680:0.0):0.00015,((10008371:0.0,10003531:0.0,10006415:0.0,10005747:0.0,10004112:0.0,10006784:0.0,10004163:0.0):0.01680,10001720:0.14334)0.731:0.01381)0.916:0.03081,(10010084:0.0,10009793:0.0):0.00015)0.878:0.03649,((10009604:0.0,10010031:0.0):0.04746,((10009863:0.0,10009959:0.0,10008842:0.0,10009675:0.0):0.00014,10009707:0.03066)0.965:0.00014)0.998:0.14366)0.638:0.00985)0.842:0.03100,(10005542:0.0,10005973:0.0,10004647:0.0,10008468:0.0):0.03089)0.837:0.00015,(10004480:0.01526,((10005648:0.0,10006179:0.0):0.02865,(10004176:0.01519,(10005031:0.0,10008259:0.0):0.04787)0.781:0.00893)0.786:0.00827)0.904:0.03141)0.820:0.01569,(10003056:0.0,10007166:0.0,10007112:0.0,10007061:0.0,10007016:0.0,10007845:0.0,10004344:0.0,10008027:0.0,10004399:0.0,10007804:0.0,10007467:0.0,10007758:0.0,10007418:0.0,10007982:0.0,10003264:0.0,10005228:0.0,10003297:0.0,10007605:0.0,10007880:0.0,10007708:0.0,10005283:0.0,10007659:0.0,10004503:0.0,10007361:0.0,10007322:0.0,10007569:0.0,10007503:0.0,10007945:0.0,10003489:0.0,10004557:0.0,10007273:0.0,10007231:0.0,10008104:0.0):0.00014)0.897:0.03114)0.767:0.01608,10003351:0.03138)0.803:0.01495)0.948:0.09934,(((10003841:0.0,10006543:0.0):0.00015,((10003667:0.0,10006450:0.0,10008233:0.0,10003687:0.0,10003890:0.0,10006697:0.0,10003933:0.0,10006486:0.0,10004057:0.0,10006624:0.0):0.00015,((10003188:0.0,10003422:0.0,10006592:0.0,10003444:0.0,10005676:0.0,10006081:0.0):0.01058,(10008164:0.0,10003985:0.0,10006923:0.0):0.00650)0.909:0.04828)0.915:0.03051)0.585:0.01065,((10009766:0.0,10010174:0.0,10009921:0.0):0.05766,(10008119:0.00015,(10004961:0.0,10008406:0.0):0.01500)0.647:0.02171)0.973:0.13238)0.833:0.05744)0.990:0.14727)0.656:0.01035,((10008766:0.0,10008735:0.0):0.01517,(10008511:0.0,10008653:0.0,10008565:0.0,10008827:0.0):0.00015)0.793:0.02024)0.000:0.00016,((10009014:0.0,10009213:0.0,10009093:0.0,10009341:0.0):0.00016,((10003586:0.18685,((10004937:0.0,10008420:0.0):0.00015,((((((10008328:0.06237,(((10003215:0.0,10003395:0.0,10006594:0.0,10003440:0.0,10003641:0.0,10006477:0.0,10005670:0.0,10006075:0.0,10008192:0.0,10003839:0.0,10006535:0.0,10003886:0.0,10006674:0.0,10003954:0.0,10006524:0.0,10004006:0.0,10004037:0.0,10006647:0.0,10006919:0.0):0.00014,(10008254:0.0,10003691:0.0):0.01484)0.982:0.06235,(10004218:0.0,10005051:0.0,10008275:0.0):0.01498)0.015:0.00015)0.986:0.00016,10004484:0.06317)0.969:0.07987,(((((10005109:0.0,10005111:0.0):0.00014,(10003762:0.01497,((10006230:0.0,10005009:0.0,10006307:0.0,10006332:0.0,10006221:0.0,10005794:0.0,10006045:0.0,10006049:0.0,10005845:0.0,10003814:0.0):0.00014,(10006129:0.03017,10005110:0.01489)0.904:0.00014)0.606:0.00014)0.861:0.01484)0.954:0.02020,(((10006256:0.0,10006284:0.0,10006231:0.0,10003761:0.0,10003763:0.0,10005008:0.0,10005010:0.0,10006306:0.0,10006308:0.0,10006331:0.0,10006220:0.0,10006222:0.0,10005844:0.0,10005846:0.0,10006128:0.0,10006130:0.0):0.00015,(10005793:0.0,10005795:0.0,10006044:0.0,10006046:0.0,10006048:0.0,10003813:0.0,10003815:0.0):0.01482)0.946:0.03036,(10005934:0.00014,((10004948:0.0,10008436:0.0):0.00015,((((10008520:0.0,10008521:0.0,10008662:0.0,10008663:0.0):0.00014,(((10002804:0.01474,(10002914:0.0,10002915:0.0,10000634:0.0,10000635:0.0,10001186:0.0,10001187:0.0,10001949:0.0,10001950:0.0):0.03083)0.936:0.04678,(((10002332:0.0,10000372:0.0,10001422:0.0,10001117:0.0,10001060:0.0,10002853:0.0):0.00014,((10000785:0.03040,((10000025:0.04050,10000026:0.01646)0.816:0.01913,((10000028:0.0,10000029:0.0,10000030:0.0,10000031:0.0):0.03025,10000032:0.00014)0.855:0.03121)0.954:0.06469)0.643:0.00015,10002631:0.01489)0.945:0.00015)0.893:0.00016,((10002269:0.0,10002270:0.0):0.00016,10008641:0.03053)0.920:0.03007)0.440:0.00016)0.824:0.01493,(((((10001800:0.0,10001024:0.0):0.01498,10001801:0.00015)0.888:0.01482,(((10001840:0.0,10001841:0.0,10000733:0.0,10002742:0.0,10000309:0.0,10001233:0.0,10000876:0.0,10002257:0.0,10002510:0.0,10000941:0.0,10000942:0.0,10000997:0.0,10000998:0.0,10002387:0.0,10001486:0.0,10001487:0.0,10000462:0.0,10003023:0.0,10002176:0.0,10002565:0.0,10002566:0.0,10001642:0.0,10001643:0.0,10002820:0.0,10002821:0.0,10001924:0.0,10001925:0.0,10000696:0.0,10000697:0.0,10002027:0.0):0.00014,10001458:0.03000)0.851:0.01498,(10002057:0.0,10002058:0.0,10000477:0.0,10000484:0.0,10000528:0.0,10000559:0.0,10001318:0.0,10001321:0.0,10000569:0.0,10000575:0.0,10001352:0.0,10001359:0.0,10000796:0.0,10000803:0.0):0.03034)0.321:0.00015)0.816:0.00016,(10000398:0.0,10000415:0.0,10001251:0.0,10001258:0.0,10001693:0.0,10002465:0.0,10002466:0.0,10002425:0.0,10002961:0.0,10002118:0.0,10002119:0.0,10002207:0.0,10002208:0.0):0.03053)0.901:0.06269,(10008771:0.0,10008772:0.0,10008712:0.0,10008727:0.0,10000286:0.0):0.03060)0.021:0.00015)0.978:0.04607)0.892:0.02997,(10008597:0.0,10008598:0.0,10008810:0.0,10008811:0.0):0.00015)0.991:0.07835,(10005326:0.0,10006953:0.0):0.03065)0.892:0.00012)0.909:0.01482)0.159:0.00015)0.954:0.02010)0.954:0.02016,(10004238:0.0,10004239:0.0,10004290:0.0,10004291:0.0,10005153:0.0,10005154:0.0,10005155:0.0):0.00014)0.991:0.09811,(10005366:0.0,10005869:0.0,10005480:0.0,10005422:0.0,10004699:0.0,10006828:0.0,10004756:0.0,10006897:0.0):0.06346)0.926:0.00014)0.931:0.10096,((10010061:0.0,10009836:0.0):0.06168,(10010063:0.0,10009801:0.0):0.00016)0.675:0.05249)0.889:0.05936,((((10010786:0.0,10011583:0.0):0.00015,(10010455:0.01498,((10010994:0.0,10011550:0.0,10010721:0.0,10011432:0.0,10010741:0.0,10011537:0.0,10010423:0.0,10011324:0.0,10010488:0.0,10011029:0.0,10011357:0.0):0.00016,((10010754:0.0,10011433:0.0,10010521:0.0,10011366:0.0,10010852:0.0,10010819:0.0):0.00015,10010553:0.01493)0.845:0.01488)0.152:0.00015)0.847:0.01499)0.958:0.03054,((((((10011255:0.0,10011468:0.0,10010605:0.0,10011293:0.0,10010907:0.0,10011074:0.0):0.00015,10010635:0.01490)0.880:0.08069,((10010951:0.0,10011156:0.0,10011193:0.0,10010202:0.0,10011230:0.0,10010220:0.0,10010295:0.0,10011508:0.0):0.01539,(10010273:0.0,10011108:0.0,10010344:0.0,10008954:0.0,10008917:0.0):0.01404)0.820:0.03844)0.934:0.07878,(10010991:0.0,10010388:0.0):0.00015)0.899:0.02986,((((((10010116:0.0,10004861:0.0):0.01491,(10005557:0.0,10005977:0.0,10004686:0.0):0.01445)0.879:0.03145,((((10005634:0.0,10006161:0.0):0.00345,((10003865:0.0,10006550:0.0):0.03043,(10003874:0.0,10006700:0.0):0.03048)0.762:0.01496)0.997:0.01113,(((10010106:0.0,10005369:0.0,10005883:0.0,10005483:0.0,10005425:0.0,10004702:0.0,10006846:0.0,10004839:0.0,10005064:0.0,10008292:0.0):0.00015,(10005623:0.0,10006181:0.0):0.02938)0.202:0.00014,((10004223:0.0,10005572:0.0,10005960:0.0,10004759:0.0,10006899:0.0,10004666:0.0,10008465:0.0):0.01459,((((10004083:0.0,10004084:0.0,10004086:0.0,10006774:0.0,10006775:0.0,10006777:0.0,10004141:0.0,10004142:0.0,10004144:0.0):0.01465,((10001723:0.0,10001753:0.0,10005743:0.0,10002676:0.0,10002683:0.0):0.00014,(10008376:0.01460,((10005740:0.0,10005741:0.0):0.00014,(10005742:0.01484,(10004085:0.0,10006776:0.0,10004143:0.0):0.00015)0.146:0.01482)0.908:0.03023)0.886:0.00014)0.895:0.00015)0.859:0.02939,10008395:0.00014)0.909:0.04612,(((10003542:0.0,10006389:0.0):0.00014,(10003151:0.00014,((((10003129:0.0,10006735:0.0,10005184:0.0,10004609:0.0):0.00828,((10004895:0.0,10004896:0.0):0.01515,(10008315:0.00014,((10003057:0.0,10007171:0.0,10007116:0.0,10007069:0.0,10007021:0.0,10007847:0.0,10004345:0.0,10008034:0.0,10004400:0.0,10007806:0.0,10007460:0.0,10007759:0.0,10007414:0.0,10007987:0.0,10003265:0.0,10005229:0.0,10003298:0.0,10007606:0.0,10007877:0.0,10007710:0.0,10005284:0.0,10007661:0.0,10004504:0.0,10007329:0.0,10007319:0.0,10007533:0.0,10007920:0.0,10003490:0.0,10004584:0.0,10007247:0.0,10007198:0.0,10004872:0.0,10008079:0.0):0.00014,10007508:0.01482)0.844:0.01484)0.795:0.01498)0.868:0.02873)0.765:0.00857,(10003582:0.00805,10003611:0.02823)0.800:0.00885)0.807:0.01505,(((10003053:0.0,10007160:0.0,10007058:0.0,10007010:0.0,10007839:0.0,10004341:0.0,10008024:0.0,10005225:0.0,10003294:0.0,10007883:0.0,10007702:0.0):0.01493,(10007457:0.0,10007411:0.0):0.01482)0.866:0.00014,((10003345:0.0,10007106:0.0,10004395:0.0,10004396:0.0,10007799:0.0,10007456:0.0,10007753:0.0,10007410:0.0,10007971:0.0,10003261:0.0,10005224:0.0,10007600:0.0,10007882:0.0,10007701:0.0,10005279:0.0,10005280:0.0,10007653:0.0,10004500:0.0,10007356:0.0,10007357:0.0,10007563:0.0,10007564:0.0,10007496:0.0,10007497:0.0,10007941:0.0,10003485:0.0,10003486:0.0,10004554:0.0,10007268:0.0,10007224:0.0,10007225:0.0,10008068:0.0,10008069:0.0,10001599:0.0,10001600:0.0,10001601:0.0):0.00014,((10004167:0.0,10008158:0.0,10008157:0.0,10008156:0.0,10008160:0.0,10005065:0.0,10008163:0.0,10004170:0.0,10008159:0.0):0.01478,10001571:0.01482)0.884:0.00011)0.000:0.00015)0.910:0.00015)0.839:0.01484)0.651:0.00014)0.944:0.02939,(10003553:0.0,10006386:0.0):0.00015)0.756:0.01531)0.844:0.04608)0.931:0.00014)0.956:0.02971)0.410:0.00015,10004444:0.01462)0.828:0.02906)0.931:0.04637,(10009407:0.0,10009159:0.0):0.00015)0.924:0.03017,(((10009137:0.0,10009362:0.0):0.00014,(10009427:0.0,10009175:0.0):0.06097)0.800:0.02967,((10009156:0.0,10009374:0.0):0.00016,(10009087:0.0,10009324:0.0):0.01456)0.443:0.00016)0.787:0.01453)0.757:0.01411,(((10009519:0.0,10009521:0.0):0.00014,((10009001:0.0,10009280:0.0,10009455:0.0,10009544:0.0,10009545:0.0):0.03041,((10003200:0.0,10003409:0.0,10006609:0.0,10003433:0.0,10003654:0.0,10006433:0.0,10008228:0.0,10003699:0.0,10008166:0.0,10003960:0.0,10006515:0.0,10003969:0.0,10004059:0.0,10006658:0.0,10006947:0.0):0.02829,(10005681:0.0,10006086:0.0):0.03312)0.987:0.10004)0.481:0.00014)0.846:0.01484,(10009032:0.0,10009033:0.0,10009249:0.0,10009250:0.0,10009088:0.0,10009325:0.0):0.00016)0.884:0.04845)0.936:0.04767)0.753:0.01483,(10010398:0.0,10010684:0.0):0.00016)0.253:0.00014)0.946:0.06638,10000027:0.06760)0.734:0.02560)0.820:0.03108,((10009940:0.09879,(10009769:0.00014,10010140:0.10958)0.835:0.03067)0.810:0.03182,((10008148:0.15660,((10009895:0.0,10009965:0.0,10008877:0.0):0.01456,(10009688:0.0,10009646:0.0):0.00014)0.836:0.03230)0.451:0.01267,(((10009625:0.0,10010019:0.0):0.04550,((10009888:0.0,10008894:0.0):0.00014,(10009718:0.00014,((10009607:0.0,10010030:0.0):0.06067,(10009757:0.0,10010162:0.0):0.04524)0.018:0.00014)0.849:0.01460)0.941:0.02994)0.668:0.00014,10009655:0.00014)0.999:0.00014)0.799:0.02992)0.991:0.12658)0.820:0.03135)0.934:0.27286)0.974:0.40520,((10008992:0.0,10009270:0.0,10009478:0.0,10009558:0.0):0.00015,(10009494:0.06401,((10009396:0.0,10009161:0.0):0.03066,(10009136:0.0,10009361:0.0):0.00014)0.286:0.00015)0.880:0.01516)0.621:0.00016)0.909:0.07964)1.000:0.56727)0.360:0.10021)0.971:0.21310)0.154:0.00294,(((((((10004454:0.01481,((10004928:0.0,10008450:0.0):0.00015,((10003187:0.0,10003392:0.0,10006576:0.0,10003435:0.0,10009896:0.0,10009951:0.0,10008847:0.0):0.00015,((10003634:0.0,10006459:0.0,10008183:0.0,10003937:0.0,10006498:0.0,10006510:0.0,10003974:0.0,10004044:0.0,10006628:0.0,10006945:0.0):0.01479,(10008256:0.0,10003684:0.0):0.00014)0.924:0.03028)0.896:0.03046)0.325:0.01526)0.905:0.03074,(10009669:0.00015,((10005683:0.0,10006088:0.0,10003830:0.0,10006561:0.0,10003879:0.0,10006684:0.0):0.04649,(10005633:0.0,10006160:0.0):0.00016)0.855:0.01474)0.979:0.00014)0.884:0.03030,(10009593:0.0,10010040:0.0,10009722:0.0):0.00016)0.980:0.08035,((10011275:0.0,10011488:0.0,10010614:0.0,10011277:0.0,10010916:0.0,10011081:0.0):0.01484,(10010634:0.00015,10002663:0.11579)0.858:0.01484)0.875:0.00015)0.665:0.01526,((10000145:0.08059,((10009417:0.0,10009418:0.0,10009168:0.0,10009169:0.0):0.09641,((((10008340:0.0,10008382:0.0,10009151:0.0,10009384:0.0):0.01387,(10010082:0.0,10009838:0.0):0.04764)0.883:0.03162,(((10002074:0.0,10000479:0.0,10000538:0.0,10000539:0.0,10001307:0.0,10001308:0.0,10000571:0.0,10001364:0.0,10000798:0.0):0.01492,(10002075:0.0,10000480:0.0,10000799:0.0):0.00015)0.951:0.04626,((((((10003044:0.0,10007145:0.0,10007090:0.0,10007042:0.0,10006995:0.0,10007824:0.0,10004332:0.0,10008006:0.0,10004386:0.0,10007782:0.0,10007442:0.0,10007736:0.0,10007385:0.0,10007958:0.0,10003252:0.0,10005215:0.0,10003285:0.0,10007582:0.0,10007902:0.0,10007686:0.0,10005270:0.0,10007637:0.0,10004492:0.0,10007339:0.0,10007321:0.0,10007546:0.0,10007480:0.0,10007923:0.0,10003476:0.0,10004545:0.0,10007251:0.0,10007208:0.0,10004868:0.0,10008057:0.0,10004067:0.0,10006801:0.0,10004124:0.0):0.00014,(((10005077:0.0,10005126:0.0):0.01489,((10005754:0.0,10006024:0.0,10005805:0.0,10006148:0.0):0.00015,10003779:0.01501)0.953:0.04672)0.798:0.01527,(10006286:0.0,10003729:0.0,10004975:0.0,10006374:0.0,10006329:0.0,10006199:0.0,10005701:0.0):0.01479)0.916:0.00014)0.919:0.00014,(((10005341:0.0,10006990:0.0):0.14978,(10003101:0.0,10006739:0.0,10005174:0.0,10003142:0.0,10003340:0.0,10004599:0.0):0.06967)0.000:0.02697,(10005937:0.01601,((10005060:0.0,10008278:0.0):0.00016,(10004220:0.00014,10008138:0.09807)0.810:0.03011)0.986:0.08073)0.724:0.01383)1.000:0.00014)0.949:0.03012,((((10000144:0.03073,10000148:0.00015)0.963:0.06719,10000143:0.03193)0.389:0.03029,10000150:0.09841)0.981:0.00015,(10003532:0.0,10006429:0.0):0.00015)0.352:0.00014)0.846:0.01474,(10005591:0.0,10005964:0.0,10004682:0.0,10008451:0.0,10009915:0.0):0.00014)0.241:0.00015,((10003606:0.02004,((10000764:0.07818,(10000346:0.0,10001415:0.0):0.00758)0.737:0.00783,((10004233:0.0,10004285:0.0,10009761:0.0,10010158:0.0):0.01492,(10009036:0.0,10009254:0.0):0.03015)0.040:0.00016)0.954:0.02005)0.954:0.02005,(10005390:0.0,10005888:0.0,10005504:0.0,10005448:0.0,10004724:0.0,10006807:0.0,10004787:0.0,10006892:0.0,10004859:0.0,10002301:0.0):0.00016)0.867:0.01491)0.943:0.03016)0.444:0.00016)0.927:0.02995,(10009500:0.0,10009066:0.0,10009330:0.0):0.00015)0.949:0.00016)0.343:0.00015)0.975:0.06342,(10001759:0.03039,10002671:0.00016)0.327:0.00015)0.412:0.01447)0.776:0.02832,(((10008982:0.0,10009275:0.0):0.03039,(10009450:0.00014,10009551:0.01476)0.487:0.00015)0.660:0.01832,(((10010339:0.0,10008949:0.0,10008931:0.0):0.03024,((10010285:0.0,10011098:0.0):0.00014,(10010322:0.0,10011501:0.0):0.03017)0.000:0.00016)0.778:0.03467,((10010946:0.0,10011164:0.0,10011202:0.0,10010197:0.0,10011239:0.0):0.00015,(10010249:0.02981,((10010964:0.0,10010361:0.0):0.05889,((10010579:0.00015,((((10010717:0.0,10011428:0.0,10011311:0.0):0.00014,(10010512:0.01486,(10010482:0.0,10011347:0.0):0.01501)0.875:0.00014)0.919:0.00015,10010923:0.07978)0.927:0.00983,(10010548:0.00983,(10011004:0.0,10011560:0.0,10010446:0.0,10010761:0.0,10011440:0.0,10010812:0.0,10011609:0.0,10011053:0.0,10011394:0.0,10011395:0.0,10010880:0.0,10010881:0.0,10010846:0.0,10010847:0.0):0.00983)0.928:0.00484)0.927:0.00983)0.871:0.04221,(10010421:0.0,10010681:0.0):0.05369)0.769:0.03170)0.740:0.02133)0.918:0.04796)0.791:0.02902)0.894:0.06985)0.776:0.04190)0.808:0.04155,10000281:0.05551)0.448:0.06116)0.100:0.17173)0.928:0.18839)0.352:0.09474,10008405:0.21186)0.836:0.08488)0.949:0.14229,(((10001755:0.0,10001604:0.0,10002718:0.0):0.09475,((10008786:0.04986,(10000765:0.08125,((((((((10004927:0.0,10008449:0.0):0.05622,((10004488:0.0,10005581:0.0,10005981:0.0,10004673:0.0,10008474:0.0,10005626:0.0,10006186:0.0):0.00015,10002395:0.06050)0.820:0.01635)0.820:0.01636,((10000416:0.0,10001268:0.0):0.00014,(((((10000365:0.0,10001393:0.0):0.02660,10008149:0.05052)0.900:0.02662,((10002240:0.0,10001799:0.0,10002420:0.0,10002962:0.0,10001922:0.0,10000665:0.0):0.02912,(((10001102:0.0,10001062:0.0,10001450:0.0):0.00014,(10002867:0.02933,(10000285:0.00014,(10008719:0.0,10008592:0.0,10008797:0.0):0.06049)0.908:0.02961)0.424:0.00015)0.946:0.02917,(10001485:0.0,10003040:0.0):0.00014)0.079:0.00015)0.208:0.02928)0.614:0.00014,10002155:0.00014)0.853:0.01441,((10001823:0.0,10002498:0.0,10002554:0.0):0.07682,10002278:0.00014)0.849:0.01449)0.897:0.00014)0.966:0.00016)0.877:0.02968,10008639:0.06202)1.000:0.00014,((10002084:0.0,10000487:0.0,10000525:0.0,10001316:0.0,10000578:0.0,10001357:0.0,10000806:0.0):0.03053,((10005397:0.0,10005863:0.0,10005512:0.0,10005456:0.0,10004732:0.0,10006820:0.0,10004788:0.0,10006880:0.0):0.02941,10004827:0.00016)0.915:0.04528)0.252:0.03014)0.746:0.01361,(10008546:0.0,10008688:0.0):0.13388)0.149:0.03056,(((10000721:0.0,10002748:0.0):0.00014,((10000321:0.0,10001236:0.0):0.00015,(10002642:0.00014,10002806:0.02928)0.773:0.04476)0.957:0.04452)0.924:0.02936,((10002919:0.0,10001644:0.0,10002822:0.0):0.00014,((10000440:0.0,10001044:0.0):0.01441,(10000944:0.0,10000992:0.0,10002468:0.0):0.01438)0.912:0.00015)0.984:0.00014)0.440:0.00016)0.990:0.07643,((10001711:0.0,10002101:0.0,10002225:0.0):0.00014,(10002324:0.04473,((10000901:0.0,10000643:0.0,10001188:0.0,10001948:0.0):0.00016,10002026:0.01438)0.861:0.00016)0.948:0.02944)0.540:0.00015)0.806:0.02773)0.935:0.10865)0.976:0.15397,(((10008334:0.01523,10008380:0.08115)0.290:0.01391,(((10000064:0.07830,((((10003199:0.0,10003408:0.0,10006615:0.0,10003432:0.0,10003636:0.0,10006461:0.0,10008237:0.0,10003686:0.0,10008207:0.0,10003852:0.0,10006544:0.0,10003901:0.0,10006689:0.0,10003925:0.0,10006488:0.0,10003994:0.0,10004024:0.0,10006623:0.0,10006944:0.0):0.02984,10000057:0.11561)0.816:0.02989,(10005052:0.0,10008295:0.0):0.02926)0.916:0.00015,10004190:0.00015)0.769:0.01507)0.940:0.06419,(10003597:0.06080,(10005661:0.0,10006066:0.0):0.00014)0.820:0.02801)0.876:0.03172,10005910:0.00014)0.876:0.03027)0.747:0.01370,(((((10005363:0.0,10006973:0.0):0.04444,((10003141:0.0,10003339:0.0):0.00016,((10003100:0.0,10006738:0.0):0.01450,(10005173:0.0,10004598:0.0):0.00014)0.838:0.01440)0.984:0.09553)0.998:0.00013,((10004232:0.0,10004284:0.0):0.03919,(10005700:0.00014,((10005076:0.0,10005125:0.0,10003728:0.0,10004974:0.0,10005753:0.0,10006007:0.0,10005804:0.0,10006146:0.0,10003778:0.0):0.00016,(10004066:0.0,10006762:0.0,10004123:0.0):0.02938)0.819:0.02928)0.808:0.01686)0.843:0.01775)0.902:0.02951,(10003529:0.0,10006419:0.0):0.00014)0.950:0.00014,(10003068:0.0,10007167:0.0,10007113:0.0,10007062:0.0,10007017:0.0,10007846:0.0,10004356:0.0,10008029:0.0,10004411:0.0,10007803:0.0,10007468:0.0,10007757:0.0,10007417:0.0,10007984:0.0,10003236:0.0,10005240:0.0,10003309:0.0,10007604:0.0,10007878:0.0,10007709:0.0,10005295:0.0,10007660:0.0,10004515:0.0,10007362:0.0,10007317:0.0,10007568:0.0,10007504:0.0,10007946:0.0,10003501:0.0,10004564:0.0,10007272:0.0,10007232:0.0,10004916:0.0,10008099:0.0):0.09608)0.121:0.03182)0.789:0.03496)0.672:0.02173)0.982:0.14719,(10002636:0.10777,((10000059:0.11035,(((10009849:0.0,10009955:0.0,10008887:0.0):0.01079,10009729:0.06676)0.898:0.05932,(((((10009130:0.0,10009356:0.0):0.01429,(10009428:0.0,10009197:0.0):0.00015)0.932:0.04512,(10009102:0.0,10009310:0.0):0.02981)0.777:0.01436,((10009580:0.00016,(10009022:0.0,10009232:0.0):0.06080)0.792:0.01438,10009518:0.01455)0.811:0.01423)0.997:0.00016,(10008976:0.0,10009302:0.0,10009444:0.0):0.04486)0.656:0.03477)0.749:0.03120)0.711:0.02620,((((((10010416:0.0,10010658:0.0):0.18824,(((10011011:0.0,10011567:0.0,10010470:0.0,10010801:0.0,10011598:0.0,10011042:0.0,10011382:0.0,10010868:0.0,10010834:0.0):0.00014,(((10010749:0.0,10011545:0.0,10010449:0.0):0.01432,(10010767:0.0,10011446:0.0):0.01446)0.808:0.01449,10011304:0.01422)0.864:0.00014)0.944:0.00015,((10010536:0.0,10010567:0.0):0.02896,(((10010705:0.0,10011416:0.0):0.00014,10010518:0.02900)0.842:0.01429,10011354:0.00015)0.215:0.00016)0.857:0.01432)0.878:0.00014)0.981:0.13421,((10009786:0.0,10010175:0.0):0.04330,((10010989:0.0,10010386:0.0):0.04561,((((((10010340:0.0,10008950:0.0,10008913:0.0):0.07666,(10010291:0.0,10011516:0.0):0.00016)0.170:0.01430,(10010269:0.0,10011104:0.0):0.03016)0.914:0.04597,(10010216:0.06142,(10010927:0.0,10011133:0.0,10011170:0.0,10010178:0.0,10011207:0.0):0.02981)0.721:0.01447)0.884:0.03002,((10011273:0.0,10011481:0.0,10010914:0.0,10011079:0.0):0.00014,10010611:0.01442)0.884:0.00014)0.855:0.01430,10010623:0.00014)0.901:0.04691)0.849:0.03602)0.972:0.08031)0.464:0.00015,10009649:0.03264)0.796:0.03985,(10009603:0.0,10010025:0.0):0.06827)0.713:0.03274,((10010074:0.0,10009833:0.0):0.11248,10009941:0.19694)0.637:0.00011)0.836:0.04886)0.920:0.07576)0.115:0.03390)0.391:0.00014)0.953:0.08039)0.532:0.00014,((((((((10005914:0.19376,(10004890:0.10566,10008108:0.10938)0.697:0.03804)0.874:0.08934,(((10005842:0.0,10006113:0.0):0.10070,10006937:0.12013)0.632:0.00848,((10005580:0.0,10005968:0.0):0.16764,((((10010263:0.0,10011118:0.0):0.00015,(10010314:0.0,10011517:0.0):0.02894)0.968:0.04304,((10010334:0.0,10008944:0.0,10008909:0.0):0.01595,(((10000240:0.0,10000242:0.0,10000243:0.0,10000244:0.0,10000245:0.0):0.02170,((10010943:0.0,10011166:0.0,10011203:0.0,10010194:0.0,10011240:0.0):0.03685,10010243:0.01479)0.892:0.05410)0.817:0.03426,(((((10008133:0.00014,(10010130:0.0,10010136:0.0,10005402:0.0,10005406:0.0,10005409:0.0,10005412:0.0,10005416:0.0,10005880:0.0,10005896:0.0,10005899:0.0,10005903:0.0,10005904:0.0,10005517:0.0,10005520:0.0,10005524:0.0,10005527:0.0,10005531:0.0,10005461:0.0,10005465:0.0,10005468:0.0,10005471:0.0,10005475:0.0,10004737:0.0,10004741:0.0,10004744:0.0,10004747:0.0,10004751:0.0,10006835:0.0,10006839:0.0,10006845:0.0,10006848:0.0,10006851:0.0,10006853:0.0,10004794:0.0,10004797:0.0,10004800:0.0,10004803:0.0,10004807:0.0,10006858:0.0,10006900:0.0,10006901:0.0,10006902:0.0):0.01435)0.813:0.01442,((10010691:0.0,10011402:0.0):0.00016,(((10010996:0.0,10011552:0.0,10010722:0.0,10011518:0.0,10010436:0.0,10010490:0.0,10010788:0.0,10011585:0.0,10011034:0.0,10011368:0.0,10010854:0.0,10010821:0.0,10011359:0.0):0.00016,(10010457:0.0,10011328:0.0):0.01426)0.858:0.01435,(10010756:0.0,10011435:0.0,10010523:0.0,10010584:0.0):0.00015)0.829:0.01417)0.908:0.02959)0.789:0.01442,(10009562:0.0,10009585:0.0):0.00014)0.847:0.01432,((10000239:0.00015,(((((10003558:0.0,10003561:0.0,10006402:0.0,10006404:0.0,10002361:0.0,10002809:0.0,10005045:0.0,10008287:0.0):0.00014,(10000845:0.01430,(((((((10008709:0.0,10008744:0.0):0.00015,10008776:0.07615)0.839:0.01420,((10011259:0.0,10011474:0.0,10010608:0.0,10011276:0.0,10010911:0.0,10011077:0.0):0.01424,((10002666:0.00016,10001715:0.01435)0.449:0.01417,((10002251:0.0,10003008:0.0):0.00015,((((10010971:0.0,10010368:0.0):0.09433,10001105:0.01434)0.579:0.00015,(10008971:0.0,10009297:0.0,10009473:0.0):0.00014)0.911:0.02897,10002657:0.06020)0.959:0.00014)0.896:0.00014)0.882:0.01435)0.118:0.00015)0.892:0.00015,(10001830:0.0,10001863:0.0,10001870:0.0,10001875:0.0,10000718:0.0,10002767:0.0,10000319:0.0,10001209:0.0,10002318:0.0,10002351:0.0,10000872:0.0,10002516:0.0,10002526:0.0,10002532:0.0,10002538:0.0,10001092:0.0,10001097:0.0,10000907:0.0,10000940:0.0,10000953:0.0,10000958:0.0,10000977:0.0,10000983:0.0,10001003:0.0,10001016:0.0,10001019:0.0,10001443:0.0,10002773:0.0,10002800:0.0,10000466:0.0,10001053:0.0,10002863:0.0,10002442:0.0,10002481:0.0,10002482:0.0,10002489:0.0,10002142:0.0,10002159:0.0,10002413:0.0,10002418:0.0,10002543:0.0,10002546:0.0,10002564:0.0,10002573:0.0,10002579:0.0,10002972:0.0,10002976:0.0,10002996:0.0,10002031:0.0,10002089:0.0,10002095:0.0,10002122:0.0,10002182:0.0,10002191:0.0,10002214:0.0,10002005:0.0,10002016:0.0):0.00014)0.952:0.00014,(10001480:0.0,10002894:0.0,10002931:0.0,10002939:0.0,10002943:0.0,10002949:0.0,10001618:0.0,10001652:0.0,10001658:0.0,10001669:0.0,10000618:0.0,10001161:0.0,10001171:0.0,10001178:0.0,10001182:0.0,10001192:0.0,10001936:0.0,10001942:0.0,10001944:0.0,10001968:0.0,10001972:0.0,10001975:0.0):0.01426)0.573:0.00015,(((10001738:0.0,10001741:0.0,10001751:0.0,10009091:0.0,10009344:0.0,10002674:0.0,10002706:0.0,10002713:0.0,10002724:0.0):0.00014,(10001523:0.0,10000680:0.0,10000684:0.0):0.01426)0.418:0.00014,((10001890:0.0,10001897:0.0,10001902:0.0):0.01426,((10005069:0.0,10005073:0.0,10005102:0.0,10004227:0.0,10004247:0.0,10004268:0.0,10004271:0.0,10004279:0.0,10004299:0.0,10004321:0.0,10004324:0.0,10005120:0.0,10005148:0.0,10005167:0.0,10005170:0.0,10003099:0.0,10003122:0.0,10006728:0.0,10006737:0.0,10006755:0.0,10005194:0.0,10005198:0.0,10003163:0.0,10003164:0.0,10003167:0.0,10003357:0.0,10003360:0.0,10004620:0.0,10004624:0.0,10003064:0.0,10003067:0.0,10003091:0.0,10007170:0.0,10007068:0.0,10007020:0.0,10007851:0.0,10004352:0.0,10004355:0.0,10004379:0.0,10008028:0.0,10008038:0.0,10008049:0.0,10004407:0.0,10004410:0.0,10004433:0.0,10007810:0.0,10007471:0.0,10007726:0.0,10007421:0.0,10007983:0.0,10007991:0.0,10008000:0.0,10003232:0.0,10003235:0.0,10003272:0.0,10005236:0.0,10005239:0.0,10005262:0.0,10003305:0.0,10003308:0.0,10003332:0.0,10007610:0.0,10007862:0.0,10007714:0.0,10005291:0.0,10005294:0.0,10005317:0.0,10007665:0.0,10004511:0.0,10004514:0.0,10004537:0.0,10007328:0.0,10007292:0.0,10007537:0.0,10007507:0.0,10007919:0.0,10003497:0.0,10003500:0.0,10003523:0.0,10004563:0.0,10004588:0.0,10004591:0.0,10007246:0.0,10007197:0.0,10009847:0.0,10009886:0.0,10009992:0.0,10009995:0.0,10009996:0.0,10008883:0.0,10008886:0.0,10008892:0.0,10009696:0.0,10009701:0.0,10009705:0.0,10009732:0.0,10009645:0.0,10009661:0.0,10009667:0.0,10005615:0.0,10006174:0.0,10004871:0.0,10004875:0.0,10004909:0.0,10004915:0.0,10008078:0.0,10008082:0.0,10008098:0.0,10008105:0.0,10006268:0.0,10006275:0.0,10006254:0.0,10006255:0.0,10003723:0.0,10003753:0.0,10003757:0.0,10004969:0.0,10005000:0.0,10005004:0.0,10006376:0.0,10006303:0.0,10006313:0.0,10006323:0.0,10006334:0.0,10006355:0.0,10006203:0.0,10006224:0.0,10005779:0.0,10005786:0.0,10005790:0.0,10006042:0.0,10006043:0.0,10005829:0.0,10005836:0.0,10005840:0.0,10006107:0.0,10006111:0.0,10006114:0.0,10003773:0.0,10003806:0.0,10003810:0.0,10005721:0.0,10005729:0.0,10005734:0.0,10002052:0.0,10002069:0.0,10002072:0.0,10000473:0.0,10000512:0.0,10000515:0.0,10000548:0.0,10000850:0.0,10000851:0.0,10001301:0.0,10001317:0.0,10001330:0.0,10001334:0.0,10000564:0.0,10000605:0.0,10000608:0.0,10000611:0.0,10001347:0.0,10001355:0.0,10001380:0.0,10001381:0.0,10000812:0.0,10000835:0.0,10000842:0.0,10009924:0.0,10009932:0.0,10009950:0.0,10010062:0.0,10010083:0.0,10010090:0.0,10009792:0.0,10009800:0.0,10009832:0.0,10004091:0.0,10004099:0.0,10004104:0.0,10006756:0.0,10006767:0.0,10006788:0.0,10004117:0.0,10004151:0.0,10004156:0.0):0.01423,(10005931:0.0,10005951:0.0,10009746:0.0,10009749:0.0,10010170:0.0,10009045:0.0,10009048:0.0,10009051:0.0,10009255:0.0,10009258:0.0,10004935:0.0,10008418:0.0,10001539:0.0,10001612:0.0,10009435:0.0,10009440:0.0,10009185:0.0,10009188:0.0,10009194:0.0):0.00014)0.382:0.00015)0.920:0.02905)0.636:0.02931)0.867:0.01430,10002485:0.00015)0.135:0.01426)0.883:0.00014)0.888:0.00014,(10000241:0.02892,(10000384:0.0,10000409:0.0,10000426:0.0,10001266:0.0,10001280:0.0,10001286:0.0):0.00015)0.909:0.01419)0.807:0.01413,(10010643:0.04430,((10000349:0.0,10001396:0.0):0.00016,((10000762:0.0,10000781:0.0):0.02898,10002311:0.00016)0.872:0.01434)0.764:0.01424)0.757:0.01480)0.844:0.01745,(((10010420:0.0,10010680:0.0):0.06285,(((10009487:0.0,10009490:0.0,10009532:0.0):0.00015,((10009616:0.0,10009621:0.0,10010013:0.0,10010041:0.0,10008347:0.0,10004187:0.0,10004443:0.0,10004464:0.0,10004470:0.0,10009854:0.0,10009862:0.0,10009958:0.0,10008870:0.0,10003615:0.0,10003618:0.0,10005545:0.0,10005552:0.0,10005560:0.0,10005563:0.0,10005567:0.0,10005600:0.0,10005979:0.0,10005989:0.0,10005995:0.0,10006003:0.0,10006005:0.0,10006006:0.0,10004821:0.0,10004833:0.0,10004858:0.0,10004656:0.0,10004661:0.0,10004679:0.0,10004689:0.0,10008486:0.0,10008489:0.0,10008496:0.0,10008505:0.0,10008251:0.0,10005659:0.0,10006064:0.0):0.00015,(10000280:0.04452,(10008538:0.0,10008543:0.0,10008680:0.0,10008685:0.0,10008587:0.0,10008590:0.0,10008837:0.0,10008841:0.0,10008614:0.0):0.00015)0.452:0.01420)0.873:0.01435)0.939:0.01931,(10008369:0.0,10001779:0.0,10001786:0.0,10001792:0.0):0.01930)0.939:0.01945)0.626:0.00015,(10003197:0.0,10003388:0.0,10006619:0.0,10003453:0.0,10003652:0.0,10006465:0.0,10003685:0.0,10008170:0.0,10003853:0.0,10006549:0.0,10003902:0.0,10006690:0.0,10003926:0.0,10006523:0.0,10003978:0.0,10004051:0.0,10006635:0.0,10006905:0.0,10009128:0.0,10009144:0.0,10009377:0.0,10009393:0.0):0.01429)0.823:0.01673)0.928:0.03868)0.367:0.02897,10000246:0.00015)0.915:0.02903)0.837:0.00014,(10005340:0.0,10005345:0.0,10005360:0.0,10006970:0.0,10006986:0.0):0.06008)0.624:0.00928)0.884:0.05616)0.390:0.00015)0.894:0.05706,10001760:0.05223)0.860:0.07345)0.780:0.03977)0.827:0.04331)0.995:0.22301,(((((10001809:0.01432,((10002601:0.06281,((10009006:0.0,10009289:0.0,10009460:0.0):0.00015,10009584:0.02908)0.578:0.06289)0.827:0.01921,(10009647:0.00014,((10009869:0.0,10009988:0.0,10008873:0.0):0.01537,((10009629:0.0,10010009:0.0):0.01435,10009734:0.00016)0.788:0.01514)0.998:0.12771)0.950:0.07360)0.745:0.01236)0.467:0.00014,(((10001676:0.0,10002111:0.0,10002199:0.0):0.04434,10002012:0.02862)0.919:0.00016,((10002843:0.00014,(10001852:0.01423,(10002386:0.0,10002571:0.0):0.00014)0.856:0.01419)0.978:0.06303,((10000330:0.0,10001214:0.0,10002504:0.0,10000937:0.0,10000963:0.0,10001504:0.0,10002479:0.0,10002907:0.0,10002161:0.0,10001627:0.0,10001914:0.0,10000692:0.0,10000626:0.0,10001148:0.0,10001982:0.0):0.00015,(10002266:0.0,10003020:0.0):0.01419)0.751:0.01307)0.864:0.03180)0.917:0.02966)0.696:0.00015,(((((((10000397:0.0,10001250:0.0):0.01407,(10002079:0.0,10000503:0.0,10000543:0.0,10001293:0.0,10000593:0.0,10001361:0.0,10000829:0.0):0.00014)0.811:0.05819,((10001457:0.00016,(((10000729:0.0,10002753:0.0,10000335:0.0,10001224:0.0,10000880:0.0,10001805:0.0,10001498:0.0,10000451:0.0,10001054:0.0,10002886:0.0,10001677:0.0,10002478:0.0,10002926:0.0,10002166:0.0,10002549:0.0,10002835:0.0,10001913:0.0,10000672:0.0,10000653:0.0,10001159:0.0,10001929:0.0,10002107:0.0,10002198:0.0,10001997:0.0):0.00016,((10001850:0.0,10002336:0.0,10000922:0.0,10001008:0.0,10001636:0.0):0.00015,((10002245:0.0,10002400:0.0,10002965:0.0):0.01426,(10002643:0.03024,10003030:0.02989)0.865:0.03008)0.801:0.00015)0.916:0.01419)0.805:0.00015,(10002517:0.00015,(10002793:0.0,10002389:0.0):0.01435)0.233:0.01426)0.873:0.01435)0.949:0.02913,(10001138:0.0,10001071:0.0):0.00014)0.888:0.08570)0.906:0.12086,(10000373:0.0,10001423:0.0):0.04943)0.788:0.04710,10000766:0.06480)0.904:0.07391,(((10008778:0.0,10008723:0.0,10008519:0.0,10008661:0.0,10008596:0.0,10008809:0.0,10010069:0.0,10009807:0.0):0.02886,(10009148:0.0,10009353:0.0):0.00014)0.800:0.00015,((10003732:0.0,10004978:0.0,10006372:0.0,10006302:0.0,10006326:0.0,10006223:0.0,10005757:0.0,10006030:0.0,10005808:0.0,10006132:0.0,10003782:0.0):0.04510,(10005080:0.00015,10005128:0.02898)0.778:0.01407)0.904:0.02963)0.758:0.02966)0.888:0.06910,(((((10005915:0.00016,((10004258:0.0,10004311:0.0,10003077:0.0,10007151:0.0,10007095:0.0,10007045:0.0,10007001:0.0,10007827:0.0,10004365:0.0,10008018:0.0,10004420:0.0,10007785:0.0,10007452:0.0,10007739:0.0,10007396:0.0,10007980:0.0,10003245:0.0,10005249:0.0,10003318:0.0,10007586:0.0,10007898:0.0,10007689:0.0,10005304:0.0,10007643:0.0,10004524:0.0,10007342:0.0,10007304:0.0,10007549:0.0,10007488:0.0,10007926:0.0,10003510:0.0,10004573:0.0,10007256:0.0,10007214:0.0,10003538:0.0,10006412:0.0,10004882:0.0,10008089:0.0,10005746:0.0,10004069:0.0,10006792:0.0,10004127:0.0):0.00016,((10003174:0.0,10008621:0.0):0.00014,(((10005182:0.0,10004607:0.0):0.01423,10003371:0.00014)0.873:0.01426,(10003132:0.0,10006746:0.0):0.01426)0.404:0.00016)0.840:0.01426)0.923:0.02886)0.353:0.00015,((10003602:0.03029,(10005391:0.0,10005889:0.0,10005505:0.0,10005449:0.0,10004725:0.0,10006843:0.0,10004779:0.0,10006887:0.0):0.06219)0.853:0.02913,(10004947:0.0,10008435:0.0):0.00016)0.932:0.02898)0.948:0.02898,(((10004465:0.0,10004855:0.0,10005607:0.0,10006169:0.0):0.02879,((10003415:0.0,10006588:0.0,10003460:0.0):0.00015,(((10000371:0.0,10001421:0.0):0.02815,10002268:0.04597)0.945:0.07884,(10005686:0.0,10006091:0.0):0.01400)1.000:0.00015)0.849:0.01403)0.922:0.00016,(10005575:0.0,10005954:0.0,10004669:0.0,10008469:0.0):0.00014)0.969:0.00015)0.917:0.04551,((((((10009582:0.06103,((10009004:0.0,10009287:0.0,10009458:0.0):0.02888,(10009029:0.0,10009246:0.0,10009538:0.0,10009082:0.0,10009308:0.0):0.03095)0.825:0.03120)0.843:0.03100,(10009439:0.0,10009181:0.0):0.00014)0.985:0.05909,10009908:0.00016)0.914:0.05990,((10008123:0.00014,((((((10008197:0.0,10003930:0.0,10006506:0.0,10003981:0.0,10004033:0.0,10006643:0.0,10006908:0.0):0.01402,(10003885:0.0,10006673:0.0):0.00014)0.393:0.02896,10003209:0.01402)0.382:0.00014,(10003638:0.0,10006452:0.0,10008242:0.0,10003688:0.0,10003859:0.0,10006537:0.0):0.00015)0.918:0.01401,(10005044:0.0,10008286:0.0):0.00014)0.953:0.00015,10000290:0.02849)0.965:0.04383)0.929:0.06053,(10009750:0.0,10010157:0.0):0.01512)0.800:0.00013)0.954:0.05898,((10010925:0.0,10011131:0.0,10011168:0.0,10010176:0.0,10011205:0.0):0.01426,(10010231:0.01422,((10010253:0.0,10011102:0.0):0.01395,((10010289:0.0,10011496:0.0):0.00016,(10010325:0.0,10008935:0.0,10008900:0.0):0.02802)0.792:0.01386)0.877:0.02926)0.746:0.01435)0.990:0.09399)0.823:0.00014,(10009631:0.0,10009997:0.0):0.00016)0.750:0.01316)0.844:0.03081,(((10004216:0.01230,((10001764:0.0,10002670:0.0):0.00015,10001563:0.02897)1.000:0.13236)0.903:0.04641,10009737:0.00014)0.979:0.00014,(10009877:0.0,10009974:0.0,10008861:0.0,10009650:0.0):0.01430)0.906:0.06120)0.954:0.07963)0.556:0.03087)0.956:0.07757,(((((10000389:0.0,10001241:0.0):0.01514,((10000748:0.0,10002764:0.0,10001471:0.0):0.01419,10002786:0.00016)0.931:0.09517)0.773:0.04525,((10005671:0.0,10006076:0.0):0.01598,(((10003910:0.0,10006672:0.0):0.08757,(10003189:0.0,10003396:0.0,10006595:0.0,10003441:0.0,10003663:0.0,10006476:0.0,10008255:0.0,10003712:0.0,10008196:0.0,10003858:0.0,10006536:0.0,10003928:0.0,10006525:0.0,10003980:0.0,10006907:0.0):0.02483)0.850:0.02424,((10004053:0.0,10006636:0.0):0.02984,((10004485:0.0,10005645:0.0,10006164:0.0):0.00014,((10003649:0.0,10006467:0.0):0.00014,(10003669:0.0,10006446:0.0):0.02892)0.869:0.01426)0.985:0.06168)0.820:0.00015)0.935:0.06005)0.901:0.06468)0.568:0.04237,10009906:0.09019)0.774:0.02633,10008773:0.01284)0.839:0.04727)0.574:0.03148,((((10000142:0.08193,((10000756:0.0,10002732:0.0,10000866:0.0,10002414:0.0,10002950:0.0):0.00014,(10000297:0.0,10001201:0.0):0.01419)0.934:0.06384)0.712:0.01188,((((10010108:0.0,10005381:0.0,10005891:0.0,10005495:0.0,10005438:0.0,10004714:0.0,10004770:0.0,10006866:0.0):0.02907,(10000267:0.04403,((10002406:0.00014,10002981:0.01423)0.931:0.04457,10004844:0.01495)0.749:0.02910)0.764:0.00016)0.790:0.01424,(10009060:0.0,10009218:0.0):0.03017)0.870:0.03030,10008728:0.00015)0.894:0.03024)0.762:0.01474,((10008144:0.07501,(((((10002271:0.00016,((10001724:0.0,10002678:0.0):0.01434,10000134:0.01448)0.903:0.02948)0.905:0.02963,(10005539:0.0,10006001:0.0,10004695:0.0,10008456:0.0):0.04511)0.779:0.01406,(((10008522:0.0,10008664:0.0):0.02886,((((((10004215:0.0,10005042:0.0,10008257:0.0):0.04400,(10001579:0.0,10001580:0.0,10001581:0.0):0.00014)0.926:0.02904,(10000135:0.0,10000140:0.0):0.02913)0.684:0.00014,(10008324:0.0,10008398:0.0,10005935:0.0):0.00014)0.856:0.01426,(10003536:0.0,10006410:0.0):0.01435)0.906:0.00015,(10008599:0.0,10008812:0.0):0.00014)0.958:0.00015)0.929:0.02886,(10000138:0.0,10000139:0.0,10000141:0.0):0.00014)0.112:0.00014)0.749:0.02886,10008642:0.00016)0.915:0.02906,((10008779:0.02909,(10009141:0.0,10009387:0.0):0.04485)0.793:0.01485,(10009411:0.0,10009196:0.0):0.00015)0.925:0.02918)0.233:0.00014)0.772:0.01338,(10001139:0.0,10001066:0.0):0.07317)0.816:0.01909)0.867:0.02971,(((((((10005201:0.0,10003170:0.0,10003364:0.0):0.00014,10004628:0.01426)0.646:0.00015,((10003110:0.0,10006717:0.0):0.00014,(10003045:0.0,10007146:0.0,10007091:0.0,10007043:0.0,10006996:0.0,10007825:0.0,10004333:0.0,10008007:0.0,10004387:0.0,10007783:0.0,10007453:0.0,10007737:0.0,10007394:0.0,10007962:0.0,10003253:0.0,10005216:0.0,10003286:0.0,10007584:0.0,10007899:0.0,10007687:0.0,10005271:0.0,10007639:0.0,10004493:0.0,10007340:0.0,10007305:0.0,10007547:0.0,10007482:0.0,10007924:0.0,10003477:0.0,10004546:0.0,10007252:0.0,10007210:0.0,10004884:0.0,10008058:0.0):0.04468)0.829:0.01434)0.895:0.02965,((10000881:0.0,10000457:0.0,10001034:0.0):0.04377,(10008321:0.00014,10008353:0.07664)0.811:0.01456)0.766:0.01471)0.846:0.01726,((((((10010953:0.0,10011152:0.0,10011189:0.0,10010204:0.0,10011226:0.0):0.02915,10010246:0.01419)0.933:0.04685,((10010346:0.0,10008956:0.0,10008919:0.0):0.02733,((10010275:0.0,10011110:0.0):0.00016,10010297:0.01419)0.955:0.04406)0.928:0.00015)0.887:0.04630,(((10010403:0.0,10010682:0.0):0.09636,(((10011256:0.0,10011469:0.0,10010606:0.0,10011294:0.0,10010908:0.0,10011075:0.0):0.00016,10010647:0.01435)0.974:0.04440,((10004949:0.0,10008437:0.0,10011013:0.0,10011569:0.0,10010706:0.0,10011417:0.0,10010736:0.0,10011532:0.0,10010453:0.0,10010768:0.0,10011447:0.0,10010472:0.0,10011318:0.0,10010503:0.0,10010803:0.0,10011600:0.0,10011052:0.0,10010538:0.0,10011384:0.0,10010870:0.0,10010836:0.0,10011356:0.0,10010569:0.0):0.00014,((10002330:0.0,10002879:0.0):0.02886,10000786:0.04440)0.971:0.00016)0.911:0.00015)0.759:0.03061)0.808:0.02852,((10005792:0.0,10006047:0.0,10003812:0.0):0.00015,((10005323:0.0,10006979:0.0):0.04413,(10003604:0.00951,(10005089:0.0,10004253:0.0,10004305:0.0,10005136:0.0,10006283:0.0,10006241:0.0,10003760:0.0,10005007:0.0,10006369:0.0,10006305:0.0,10006333:0.0,10006213:0.0,10005817:0.0,10006125:0.0,10005711:0.0,10004107:0.0,10006780:0.0,10004159:0.0):0.00951)0.929:0.00951)0.596:0.00015)0.955:0.00014)0.859:0.03079)0.863:0.03190,((10010974:0.0,10010371:0.0):0.07696,(10002059:0.0,10000478:0.0,10000549:0.0,10001312:0.0,10000570:0.0,10001360:0.0,10000797:0.0):0.04645)0.782:0.02672)0.930:0.06351,(((((((10005078:0.0,10005159:0.0,10006264:0.0,10006251:0.0,10003730:0.0,10004976:0.0,10006381:0.0,10006315:0.0,10006339:0.0,10006201:0.0,10005755:0.0,10006025:0.0,10005806:0.0,10006150:0.0,10003780:0.0,10004068:0.0,10006802:0.0,10004125:0.0):0.02933,10005702:0.00014)0.995:0.07573,(10004185:0.0,10004186:0.0,10010119:0.0,10005385:0.0,10005860:0.0,10005499:0.0,10005443:0.0,10004719:0.0,10006818:0.0,10005582:0.0,10005982:0.0,10004774:0.0,10006888:0.0,10004812:0.0,10004646:0.0,10008488:0.0,10005041:0.0,10008297:0.0):0.00015)0.952:0.02897,10003605:0.00014)0.884:0.01435,(10008363:0.00014,(10003572:0.0,10006430:0.0):0.01423)0.244:0.00016)0.844:0.01426,10008306:0.00016)0.919:0.04463,(((((10009602:0.0,10010024:0.0,10009858:0.0,10009972:0.0,10008854:0.0,10009690:0.0,10009683:0.0):0.00014,((((((((10009002:0.0,10009282:0.0,10009575:0.0,10009027:0.0,10009244:0.0,10009120:0.0,10009380:0.0,10009075:0.0,10009337:0.0):0.00014,((10009121:0.0,10009381:0.0):0.01426,10009456:0.06016)0.910:0.00014)0.965:0.00015,(10009537:0.00015,(10009402:0.0,10009208:0.0):0.01419)0.948:0.02905)0.900:0.02946,10009911:0.02950)0.895:0.01922,(10000908:0.0,10000970:0.0,10001670:0.0,10002836:0.0,10001175:0.0,10001973:0.0):0.01910)0.949:0.01909,10000269:0.05932)0.945:0.00014,(10001836:0.0,10009756:0.0,10010151:0.0,10010054:0.0,10009824:0.0,10003001:0.0,10002575:0.0,10001879:0.0,10000705:0.0):0.00016)0.899:0.00014,((10002494:0.0,10001773:0.0,10002364:0.0,10001515:0.0,10002912:0.0):0.00014,10002178:0.01423)0.884:0.01423)0.830:0.02886)0.941:0.04355,(10008732:0.00014,(((10003186:0.0,10003651:0.0,10006466:0.0,10005682:0.0,10006087:0.0,10008184:0.0,10003848:0.0,10006562:0.0,10003892:0.0,10006702:0.0,10003975:0.0,10004023:0.0,10006622:0.0,10006942:0.0):0.00014,((10008226:0.0,10003705:0.0,10003924:0.0,10006487:0.0):0.00015,(((10008555:0.0,10008697:0.0,10008604:0.0,10008823:0.0):0.00016,10008628:0.02913)0.781:0.01362,(10002302:0.00015,((10000379:0.0,10001420:0.0):0.02819,10002252:0.08004)0.852:0.04692)0.988:0.09441)0.765:0.01519)0.854:0.01426)0.422:0.00014,(10003391:0.0,10006575:0.0,10003434:0.0):0.02910)0.974:0.06057)0.913:0.00014)0.574:0.04274,((10002634:0.0,10002638:0.0):0.10483,10002656:0.10147)0.892:0.08848)0.891:0.06312,((10004866:0.01426,((10004963:0.0,10008408:0.0):0.02900,((10004234:0.0,10004286:0.0):0.01435,10005938:0.00016)0.863:0.02913)0.830:0.00014)0.948:0.00016,(10004473:0.0,10003042:0.0,10007141:0.0,10007122:0.0,10007075:0.0,10007027:0.0,10007856:0.0,10004330:0.0,10008004:0.0,10004384:0.0,10007778:0.0,10007438:0.0,10007732:0.0,10007389:0.0,10007956:0.0,10003250:0.0,10005213:0.0,10003283:0.0,10007615:0.0,10007905:0.0,10007681:0.0,10005268:0.0,10007633:0.0,10004490:0.0,10007335:0.0,10007307:0.0,10007542:0.0,10007476:0.0,10007952:0.0,10003474:0.0,10004543:0.0,10007278:0.0,10007204:0.0,10001762:0.0,10005608:0.0,10006170:0.0,10008055:0.0,10002667:0.0):0.00014)0.912:0.00016)0.745:0.00015)0.684:0.03059)0.915:0.05599)0.814:0.01485,(10000386:0.0,10001262:0.0,10002056:0.0,10000493:0.0,10000523:0.0,10001303:0.0,10000583:0.0,10001341:0.0,10000819:0.0):0.00016)0.238:0.00014,10008137:0.02913)0.934:0.02932)0.893:0.00015)0.718:0.02212)0.879:0.03831,(10000712:0.62127,((10010067:0.0,10009805:0.0):0.08650,(10009743:0.00016,10010172:0.04479)0.856:0.02244)0.192:0.00783)0.357:0.02018)0.793:0.03677,((10000137:0.04596,(10000656:0.28983,(10000136:0.11958,10000270:0.26458)0.673:0.04504)0.893:0.11727)0.733:0.01559,(10009505:0.00014,(10009074:0.0,10009336:0.0):0.04462)0.973:0.07673)0.814:0.03846)0.959:0.08364,((((((10009775:0.00016,(10000257:0.00015,((((10008303:0.00014,(10009413:0.0,10009177:0.0):0.02952)0.582:0.00015,(((((10003076:0.0,10007150:0.0,10007094:0.0,10007047:0.0,10007000:0.0,10007830:0.0,10004364:0.0,10008017:0.0,10004419:0.0,10007787:0.0,10007450:0.0,10007741:0.0,10007399:0.0,10007979:0.0,10003244:0.0,10005248:0.0,10003317:0.0,10007588:0.0,10007896:0.0,10007691:0.0,10005303:0.0,10007642:0.0,10004523:0.0,10007344:0.0,10007302:0.0,10007551:0.0,10007487:0.0,10007929:0.0,10003509:0.0,10007255:0.0,10007213:0.0,10005922:0.0,10001766:0.0,10003539:0.0,10006413:0.0,10004886:0.0,10008060:0.0,10001546:0.0,10001565:0.0,10001566:0.0,10002691:0.0):0.00016,(10003370:0.01467,10004572:0.01455)0.884:0.00015)0.972:0.00014,((10001846:0.00015,(((10002507:0.01462,(10002369:0.0,10002038:0.0,10000520:0.0,10000541:0.0,10001288:0.0,10000615:0.0,10001382:0.0,10000846:0.0):0.00014)0.948:0.06389,((10000326:0.0,10001235:0.0,10000893:0.0,10001129:0.0,10001080:0.0,10000912:0.0,10001010:0.0,10001494:0.0,10000458:0.0,10001020:0.0,10001687:0.0,10002445:0.0,10002922:0.0,10001621:0.0,10000622:0.0,10001154:0.0,10001977:0.0,10002117:0.0,10002206:0.0):0.04485,10003017:0.00014)0.610:0.03080)0.840:0.03010,(((10002436:0.0,10002979:0.0):0.00016,((10000432:0.0,10001281:0.0,10002076:0.0,10000501:0.0,10000531:0.0,10001315:0.0,10000591:0.0,10001362:0.0,10000827:0.0):0.06263,((10011023:0.0,10011579:0.0):0.02695,((10011376:0.0,10010862:0.0,10010828:0.0):0.06232,(((10011057:0.00016,((10010744:0.0,10011540:0.0,10010425:0.0):0.01442,(10010764:0.0,10011443:0.0):0.01464)0.789:0.01455)0.807:0.00031,((10010700:0.0,10011411:0.0):0.01497,(10010562:0.04529,((10010465:0.0,10011345:0.0):0.01450,10010515:0.01446)0.769:0.01455)0.851:0.03025)0.833:0.02913)0.845:0.02920,(((10010406:0.0,10010665:0.0):0.04471,(10010815:0.0,10011612:0.0):0.01438)0.773:0.01452,10011329:0.00015)0.903:0.00015)0.852:0.03023)0.758:0.01762)0.991:0.12157)0.743:0.01588)0.942:0.02935,(10001845:0.0,10002506:0.0,10002368:0.0):0.00015)0.964:0.04475)0.455:0.00015)0.952:0.02916,(((10002628:0.0,10002784:0.0):0.00016,((10000749:0.0,10002765:0.0,10002260:0.0,10003016:0.0,10002172:0.0,10001876:0.0):0.00014,(10000325:0.0,10001234:0.0,10002326:0.0,10000892:0.0,10000911:0.0,10001009:0.0,10001814:0.0,10001493:0.0,10002459:0.0,10002551:0.0,10001620:0.0,10002829:0.0,10000688:0.0,10000621:0.0,10001153:0.0,10001976:0.0):0.01482)0.931:0.03017)0.913:0.02964,((10002261:0.0,10001781:0.0,10002162:0.0,10002422:0.0,10002552:0.0,10002952:0.0,10002830:0.0,10001904:0.0,10000703:0.0):0.00014,((10002327:0.0,10001460:0.0,10002876:0.0,10002009:0.0):0.04494,(10000745:0.0,10002760:0.0):0.01451)0.932:0.00014)0.926:0.00015)0.376:0.00015)0.943:0.02920)0.915:0.02947,(((10008396:0.00014,10008135:0.03025)0.923:0.02977,(10003127:0.0,10006733:0.0,10005205:0.0,10003149:0.0,10004605:0.0):0.01467)0.912:0.00014,(10005114:0.0,10004310:0.0,10005158:0.0,10003765:0.0,10005012:0.0,10006363:0.0,10006335:0.0,10006207:0.0,10005848:0.0,10006139:0.0,10005745:0.0,10004110:0.0,10006791:0.0,10004162:0.0):0.00014)0.950:0.00015)0.764:0.01451,(10005350:0.0,10006987:0.0):0.04684)0.869:0.02977)0.932:0.02916,(10003600:0.02977,(10005797:0.0,10006029:0.0,10003817:0.0):0.01455)0.124:0.00015)0.340:0.00014,(10008770:0.09374,(10009496:0.00015,(((((10000789:0.01480,(((10000218:0.0,10000222:0.0,10000224:0.0,10000228:0.0):0.01458,10000226:0.00015)0.936:0.04642,((10010990:0.01458,10010387:0.00015)0.931:0.04609,((10010270:0.0,10011105:0.0):0.00016,((10010928:0.0,10011135:0.0,10011172:0.0,10010179:0.0,10011209:0.0,10010217:0.0):0.04667,(10010292:0.0,10011511:0.0):0.04674)0.770:0.01438)0.885:0.03052)0.771:0.01415)0.771:0.01476)0.883:0.03005,((((((((10009879:0.0,10009976:0.0,10008863:0.0):0.00014,10009739:0.01482)0.949:0.03032,((10009595:0.0,10010026:0.0,10009671:0.0):0.01491,((10008551:0.0,10008693:0.0):0.03014,(10008602:0.0,10008806:0.0):0.00014)0.913:0.03018)0.238:0.00015)0.912:0.02838,((10010066:0.0,10009804:0.0):0.04467,((10008737:0.03009,10008640:0.04530)0.548:0.02932,10003211:0.04458)0.877:0.00015)0.785:0.00742)0.789:0.00858,(10000352:0.0,10001413:0.0):0.04609)0.806:0.01484,((10010105:0.0,10004709:0.0,10006825:0.0,10004765:0.0,10006870:0.0,10004837:0.0):0.04507,(10005376:0.0,10005873:0.0,10005490:0.0,10005433:0.0):0.00015)0.953:0.04503)0.776:0.00015,(10004184:0.0,10005588:0.0,10005974:0.0,10004680:0.0,10008477:0.0,10005619:0.0,10006154:0.0,10009037:0.0,10009236:0.0,10004954:0.0,10008430:0.0,10009133:0.0,10009359:0.0,10005037:0.0,10008284:0.0):0.00016)0.545:0.00014,(10009566:0.00016,(10009096:0.0,10009319:0.0):0.01467)0.922:0.02977)0.861:0.01438)0.299:0.00014,10004477:0.01452)0.950:0.02945,(10000220:0.00015,(((((10011317:0.04506,((10010341:0.0,10008951:0.0,10008914:0.0):0.02968,((10011257:0.0,10011470:0.0,10010607:0.0,10011295:0.0,10010909:0.0,10011076:0.0):0.00014,10010649:0.01467)0.976:0.04549)0.095:0.00014)0.776:0.01434,(10010415:0.0,10010664:0.0):0.03027)0.886:0.03027,(10000230:0.00014,((10010774:0.0,10011453:0.0):0.06160,(10000216:0.00014,((10003417:0.0,10006590:0.0):0.00015,((10003462:0.0,10003660:0.0,10006473:0.0,10008244:0.0,10003695:0.0):0.00016,(10005669:0.0,10006074:0.0,10008198:0.0,10003931:0.0,10006492:0.0,10003982:0.0,10004055:0.0,10006638:0.0,10006909:0.0):0.01434)0.422:0.02933)0.964:0.04497)0.711:0.02942)0.260:0.00015)0.948:0.02929)0.599:0.00014,(10010727:0.0,10011523:0.0,10010441:0.0):0.00015)0.406:0.00016,(10009008:0.0,10009291:0.0,10009462:0.0):0.01455)0.933:0.02914)0.212:0.00015)0.905:0.02936,(((10011020:0.0,10011576:0.0,10010714:0.0,10011425:0.0,10010479:0.0,10010493:0.0,10010810:0.0,10011607:0.0,10011048:0.0,10011391:0.0,10010877:0.0,10010843:0.0):0.00015,10011342:0.01458)0.905:0.02982,(10010545:0.00015,10010576:0.01458)0.909:0.00016)0.286:0.01479)0.902:0.02953)0.828:0.01577)0.828:0.01575)0.991:0.05975)0.950:0.04513)0.861:0.01450,10010141:0.00014)0.762:0.01336,(10003835:0.0,10006558:0.0):0.01556)0.841:0.03223,(10009943:0.20284,10002283:0.13293)0.418:0.00015)0.802:0.09561,((10010975:0.0,10010372:0.0):0.07430,(((10011253:0.0,10010905:0.0):0.00014,(10011476:0.0,10010602:0.0,10011281:0.0,10010651:0.0,10011070:0.0):0.02981)0.945:0.06494,(((10010323:0.0,10008933:0.0,10008898:0.0):0.00015,((10010251:0.0,10011100:0.0):0.00016,(10010287:0.0,10011507:0.0):0.01441)0.851:0.01440)0.946:0.06327,((10010948:0.0,10011160:0.0,10011197:0.0,10010199:0.0,10011234:0.0):0.00014,10010232:0.04519)0.818:0.02933)0.833:0.03151)0.749:0.03935)0.940:0.17553)0.281:0.06394,((((((10005418:0.0,10005866:0.0,10005533:0.0,10005477:0.0,10004753:0.0,10006832:0.0,10004809:0.0,10006863:0.0):0.01537,((10003217:0.0,10003404:0.0,10006584:0.0,10003470:0.0,10003645:0.0,10006444:0.0,10008220:0.0,10003700:0.0,10005678:0.0,10006083:0.0,10008169:0.0,10003842:0.0,10006548:0.0,10003891:0.0,10006710:0.0,10003934:0.0,10006501:0.0,10004009:0.0,10004040:0.0,10006625:0.0,10006951:0.0):0.06599,((10004824:0.00014,10004860:0.22084)0.911:0.09932,(10003914:0.0,10006679:0.0):0.09315)0.893:0.11085)0.931:0.14978)0.644:0.01452,(10008769:0.02993,(10005537:0.0,10005952:0.0,10004693:0.0,10008475:0.0):0.00014)0.471:0.00014)0.856:0.03000,(((((10009464:0.0,10009572:0.0):0.06206,((10003569:0.0,10006405:0.0):0.03068,(10003581:0.00016,((10004189:0.0,10005057:0.0,10008298:0.0):0.00014,(10009753:0.00014,10010121:0.02984)0.933:0.02998)0.943:0.03030)0.982:0.06328)0.877:0.00015)0.564:0.03056,((10009010:0.0,10009293:0.0):0.01492,(10009062:0.0,10009220:0.0,10009504:0.0,10009070:0.0,10009322:0.0):0.00016)0.766:0.01489)0.875:0.03068,((10004452:0.0,10003074:0.0,10007154:0.0,10007099:0.0,10007051:0.0,10007004:0.0,10007833:0.0,10004362:0.0,10008015:0.0,10004417:0.0,10007791:0.0,10007446:0.0,10007745:0.0,10007403:0.0,10007977:0.0,10003242:0.0,10005246:0.0,10003315:0.0,10007593:0.0,10007892:0.0,10007695:0.0,10005301:0.0,10007647:0.0,10004521:0.0,10007348:0.0,10007300:0.0,10007555:0.0,10007490:0.0,10007932:0.0,10003507:0.0,10004570:0.0,10007260:0.0,10007218:0.0,10005621:0.0,10006156:0.0):0.00014,(10004449:0.04627,(((10009708:0.01476,((10009591:0.0,10010008:0.0):0.00015,((10009882:0.0,10009979:0.0,10008866:0.0,10009712:0.0):0.04686,(((10004466:0.0,10010118:0.0,10005373:0.0,10005858:0.0,10005487:0.0,10005430:0.0,10004706:0.0,10006808:0.0,10004762:0.0,10006883:0.0,10003635:0.0,10006460:0.0,10008232:0.0,10003703:0.0):0.00016,((((((((10005093:0.0,10004274:0.0,10004327:0.0,10005141:0.0,10005183:0.0,10003175:0.0,10004608:0.0,10003095:0.0,10007173:0.0,10007125:0.0,10007078:0.0,10007040:0.0,10007821:0.0,10004383:0.0,10008053:0.0,10004438:0.0,10007763:0.0,10007423:0.0,10007725:0.0,10007374:0.0,10007990:0.0,10003269:0.0,10005267:0.0,10003336:0.0,10007570:0.0,10007859:0.0,10007676:0.0,10005322:0.0,10007628:0.0,10004542:0.0,10007372:0.0,10007291:0.0,10007531:0.0,10007908:0.0,10003528:0.0,10004596:0.0,10007233:0.0,10007185:0.0,10003545:0.0,10006399:0.0,10004912:0.0,10008095:0.0,10006249:0.0,10003746:0.0,10004993:0.0,10006314:0.0,10006349:0.0,10006225:0.0,10005773:0.0,10006031:0.0,10005823:0.0,10006104:0.0,10003798:0.0,10004087:0.0,10006783:0.0):0.00014,(((10002606:0.06253,(10008317:0.0,10008397:0.0,10001752:0.0,10004936:0.0,10008419:0.0,10002675:0.0):0.00015)0.787:0.03014,10007520:0.01486)0.349:0.00015,(10005912:0.00014,10003588:0.03014)0.906:0.03002)0.703:0.00016)0.916:0.00014,(10003133:0.0,10006747:0.0):0.01487)0.874:0.01482,((((((10000256:0.00015,((((10004962:0.0,10008407:0.0):0.12958,((10000715:0.0,10002730:0.0):0.00015,((((10000359:0.0,10001401:0.0):0.00015,((10000378:0.0,10001419:0.0):0.03035,(10002669:0.06725,10010100:0.14126)0.759:0.02805)0.785:0.01531)0.787:0.01515,10002013:0.04660)0.779:0.01474,((10000315:0.0,10001199:0.0,10002363:0.0):0.00014,((10002314:0.0,10001107:0.0,10001089:0.0,10002858:0.0):0.02993,(10000865:0.0,10002520:0.0,10002768:0.0,10000470:0.0,10001055:0.0,10001699:0.0,10002148:0.0,10002085:0.0,10002179:0.0):0.00014)0.848:0.01479)0.556:0.00014)0.952:0.03028)0.809:0.01703)0.787:0.01431,(10002837:0.01487,(((10000553:0.0,10001327:0.0,10000600:0.0,10001339:0.0,10000817:0.0):0.00014,((10001858:0.0,10002583:0.0):0.01486,(10000423:0.0,10001267:0.0,10002054:0.0,10000491:0.0):0.00015)0.128:0.01480)0.848:0.01486,(10010060:0.0,10009830:0.0):0.03001)0.001:0.00015)0.944:0.00016)0.869:0.06291,((10009779:0.0,10010152:0.0):0.05790,((10002253:0.0,10001793:0.0,10002911:0.0,10001892:0.0,10000655:0.0,10001183:0.0,10001969:0.0):0.00015,(((10002304:0.00015,10000294:0.07958)0.837:0.01474,(10001444:0.0,10001520:0.0):0.00015)0.844:0.00014,(((10000954:0.0,10001000:0.0,10002423:0.0,10002986:0.0,10001649:0.0):0.01492,10002998:0.00016)0.011:0.00014,10002483:0.04620)0.825:0.01491)0.928:0.03028)0.814:0.01473)0.857:0.01996)0.762:0.01401)0.876:0.01469,(10000776:0.02986,10000673:0.00014)1.000:0.00014)0.898:0.05771,(10002291:0.00015,((10005329:0.0,10006956:0.0):0.03205,10000215:0.11797)0.977:0.11717)0.916:0.04349)0.587:0.00528,(((((((10009111:0.0,10009364:0.0):0.06405,(10009401:0.0,10009207:0.0):0.06419)0.851:0.03187,(10009408:0.0,10009165:0.0):0.03080)0.859:0.03014,(10009495:0.0,10009158:0.0,10009366:0.0,10009076:0.0,10009338:0.0):0.00015)0.862:0.03089,((10008981:0.0,10009281:0.0):0.03002,10009449:0.00014)0.945:0.06517)0.848:0.03125,(10009059:0.0,10009228:0.0):0.00015)0.909:0.06269,10009550:0.00014)0.962:0.08231)0.909:0.05124,(10001598:0.0,10005717:0.0,10004145:0.0):0.00014)0.927:0.03036,10003372:0.00015)0.561:0.00014)0.768:0.03069,(((10008633:0.06236,10008756:0.03014)0.739:0.00016,(10008510:0.0,10008652:0.0):0.00014)0.946:0.02993,10009917:0.00014)0.860:0.01482)0.829:0.00014,(10004202:0.0,10005541:0.0,10005972:0.0,10004697:0.0,10008458:0.0,10005617:0.0,10006152:0.0,10005059:0.0,10008291:0.0):0.00015)0.964:0.00015,((10008182:0.0,10003827:0.0,10006552:0.0,10003876:0.0,10006691:0.0,10003936:0.0,10006497:0.0,10003973:0.0,10004043:0.0,10006627:0.0,10006938:0.0):0.00015,(((10008705:0.00015,((10008730:0.0,10008529:0.0,10008671:0.0,10008625:0.0):0.00014,(10008578:0.0,10008814:0.0):0.06252)0.913:0.02992)0.839:0.01479,(10008562:0.0,10008832:0.0):0.00014)0.906:0.03026,(10008304:0.00015,10008372:0.06228)0.393:0.01498)0.782:0.01463)0.992:0.06270)0.212:0.03041,(10005660:0.0,10006065:0.0):0.03014)0.881:0.00014)0.744:0.00016,(10008115:0.08014,(10003198:0.0,10003389:0.0,10006605:0.0,10003454:0.0):0.00014)0.959:0.03013)0.769:0.01484)0.885:0.03119)0.846:0.01493)0.431:0.00015,(10005923:0.0,10010046:0.0,10009816:0.0):0.00014)0.971:0.00015,(10009680:0.02984,((((10009608:0.0,10010022:0.0):0.00014,(10009881:0.0,10009978:0.0,10008865:0.0):0.01476)0.951:0.03002,10009909:0.06313)0.980:0.00015,10009654:0.00014)0.972:0.00014)0.977:0.04649)0.927:0.03053)0.967:0.00016)0.420:0.00016)0.200:0.00014,(10004891:0.0,10008064:0.0):0.03027)0.840:0.03156)0.760:0.02733,10008122:0.09053)0.941:0.09510,10000219:0.05962)0.823:0.08041)0.892:0.11557)0.573:0.00015,((((10006263:0.00592,((((((10008997:0.0,10009276:0.0,10009451:0.0):0.06097,(10009546:0.00016,(((10009914:0.03042,10002720:0.03003)0.876:0.03011,10002811:0.00015)0.116:0.02964,(10008344:0.00014,10008352:0.02977)0.941:0.02972)0.962:0.00016)0.948:0.00014)0.070:0.04395,((10000773:0.00016,(10000002:0.06143,((10001533:0.0,10001534:0.0):0.00014,((10002596:0.0,10002782:0.0):0.02948,10001742:0.01455)0.898:0.00014)0.964:0.00015)0.945:0.02963)0.765:0.03267,(((10003180:0.0,10003668:0.0,10006445:0.0,10008210:0.0,10003716:0.0,10005652:0.0,10006057:0.0,10003823:0.0,10006530:0.0,10003918:0.0,10006699:0.0,10003958:0.0,10006490:0.0,10004015:0.0,10006664:0.0):0.01551,(10003380:0.0,10006580:0.0,10003427:0.0,10008180:0.0,10003970:0.0,10006949:0.0):0.01610)0.906:0.08163,(((((10009787:0.0,10010163:0.0,10004960:0.0,10008443:0.0):0.00016,(((10008534:0.0,10008676:0.0,10008580:0.0,10008818:0.0):0.01469,(((10000403:0.0,10001271:0.0):0.03964,(10008748:0.01459,((10002296:0.0,10002511:0.0):0.00015,((10002040:0.0,10000518:0.0,10000533:0.0,10001295:0.0,10000601:0.0,10001376:0.0,10000838:0.0):0.01479,((10009018:0.0,10009217:0.0):0.00760,10009516:0.04425)0.785:0.00808)0.792:0.01479)0.803:0.01492)0.837:0.01794)0.811:0.01707,10008631:0.01466)0.425:0.00015)0.780:0.01493,((10009693:0.02960,10008753:0.11347)0.454:0.00014,((10009611:0.0,10010034:0.0,10009856:0.0,10009970:0.0,10008852:0.0,10009637:0.0):0.00016,((10003552:0.0,10006396:0.0):0.00016,(10003591:0.00014,((10008162:0.0,10008161:0.0):0.02936,((10003061:0.0,10007138:0.0,10007119:0.0,10007072:0.0,10007024:0.0,10007853:0.0,10004349:0.0,10008041:0.0,10003302:0.0):0.01458,(10004404:0.0,10007775:0.0,10007435:0.0,10007729:0.0,10007392:0.0,10003229:0.0,10005233:0.0,10007612:0.0,10007874:0.0,10007678:0.0,10005288:0.0,10007630:0.0,10004508:0.0,10007332:0.0,10007310:0.0,10007541:0.0,10007473:0.0,10003494:0.0,10004560:0.0,10007275:0.0,10007202:0.0):0.00014)0.200:0.00015)0.752:0.02977)0.910:0.02977)0.914:0.02980)0.751:0.00014)0.569:0.02980)0.926:0.04575)0.084:0.00014,(10002358:0.04573,((10008349:0.0,10008361:0.0):0.02980,(10009564:0.0,10000340:0.0,10001403:0.0):0.00014)0.010:0.00016)0.899:0.02977)0.712:0.01167,10002665:0.28355)0.776:0.00201,((((10000429:0.0,10001244:0.0):0.04454,(10010240:0.01282,((10010933:0.0,10011140:0.0,10011177:0.0,10010184:0.0,10011215:0.0):0.05842,((10010311:0.0,10011503:0.0):0.05458,(((10010642:0.00014,(10000229:0.10510,((10000217:0.0,10000225:0.0,10000227:0.0):0.09745,(10000221:0.0,10000223:0.0):0.00014)0.865:0.12785)0.995:0.35477)0.698:0.01446,((10011271:0.0,10011478:0.0,10010912:0.0,10011080:0.0):0.00015,10010598:0.01438)0.739:0.01450)0.995:0.12734,(((10010771:0.0,10011450:0.0):0.01440,((10010710:0.0,10011421:0.0):0.01434,((10010740:0.0,10011536:0.0,10010422:0.0,10010476:0.0,10011330:0.0,10010507:0.0,10011036:0.0,10010542:0.0,10011388:0.0,10010874:0.0,10010840:0.0,10010573:0.0):0.00014,((10011017:0.0,10011573:0.0,10011339:0.0):0.01438,(10010807:0.0,10011604:0.0):0.01436)0.936:0.00016)0.896:0.00015)0.710:0.00015)0.959:0.06176,((10010260:0.0,10011128:0.0):0.03823,(10010331:0.00776,(10008941:0.0,10008906:0.0):0.00777)0.767:0.02845)0.806:0.02814)0.400:0.00014)0.735:0.03197)0.757:0.05481)0.691:0.02429)0.994:0.26690)0.953:0.16352,10009927:0.03428)0.811:0.04055,((10009119:0.0,10009375:0.0,10009441:0.0,10009189:0.0):0.03807,((((10010080:0.0,10009817:0.0):0.02089,((((10005384:0.0,10005901:0.0,10005498:0.0,10005441:0.0,10005442:0.0,10004717:0.0,10004718:0.0,10006817:0.0,10006822:0.0):0.00015,(10005549:0.0,10005987:0.0,10004773:0.0,10006895:0.0,10004846:0.0,10004683:0.0,10008487:0.0):0.01467)0.945:0.02977,(10004457:0.0,10005624:0.0,10006178:0.0,10009140:0.0,10009386:0.0,10009430:0.0,10009190:0.0):0.00016)0.492:0.02980,(10004210:0.0,10008131:0.0,10009073:0.0,10009348:0.0,10005062:0.0,10008264:0.0):0.00015)0.929:0.03697)0.779:0.02174,((10005736:0.0,10004079:0.0,10006769:0.0):0.01458,10004137:0.00014)0.979:0.08536)0.704:0.01136,(10004644:0.0,10004645:0.0,10008480:0.0):0.01412)0.761:0.02836)0.888:0.04725)0.925:0.06869)0.688:0.02246)0.966:0.08124)0.745:0.02595)0.761:0.02311,(10005377:0.0,10005874:0.0,10005491:0.0,10005434:0.0,10004710:0.0,10006826:0.0,10004766:0.0,10006871:0.0,10004842:0.0,10004843:0.0):0.02961)0.950:0.06253,((((10003081:0.0,10007140:0.0,10007121:0.0,10007074:0.0,10007026:0.0,10007855:0.0,10004369:0.0,10008022:0.0,10004424:0.0,10007777:0.0,10007437:0.0,10007731:0.0,10007390:0.0,10007961:0.0,10003249:0.0,10005253:0.0,10003322:0.0,10007614:0.0,10007907:0.0,10007680:0.0,10005308:0.0,10007632:0.0,10004528:0.0,10007334:0.0,10007308:0.0,10007540:0.0,10007475:0.0,10007951:0.0,10003514:0.0,10004577:0.0,10007277:0.0,10007203:0.0,10005906:0.0,10004865:0.0,10008054:0.0):0.00014,((10008111:0.00014,(10002659:0.0,10003223:0.0,10003378:0.0,10006578:0.0,10003426:0.0,10003627:0.0,10006468:0.0,10008224:0.0,10003677:0.0,10005693:0.0,10006098:0.0,10008202:0.0,10003868:0.0,10006533:0.0,10003872:0.0,10006685:0.0,10003965:0.0,10006516:0.0,10004014:0.0,10004019:0.0,10006656:0.0,10006930:0.0):0.02964)0.349:0.00014,(((((((10004208:0.0,10005569:0.0,10005570:0.0,10005955:0.0,10005956:0.0,10004663:0.0,10004664:0.0,10008501:0.0,10008502:0.0,10002305:0.0,10005022:0.0,10005023:0.0,10008266:0.0,10008267:0.0):0.00015,(((10010716:0.0,10011427:0.0,10010497:0.0):0.03139,((10010778:0.0,10011457:0.0):0.01486,(((10011003:0.0,10011559:0.0,10010481:0.0,10010795:0.0,10011592:0.0,10011035:0.0,10011393:0.0,10010879:0.0,10010845:0.0):0.00971,10011346:0.00972)0.914:0.00973,((10010735:0.0,10011531:0.0,10010451:0.0):0.02935,(10010547:0.03052,10010578:0.01410)0.822:0.04637)0.922:0.00015)0.785:0.01478)0.744:0.01380)0.963:0.06380,(10004209:0.00014,((10002078:0.0,10000489:0.0,10000522:0.0,10001302:0.0,10000580:0.0,10001343:0.0,10000808:0.0):0.01455,10004458:0.02935)0.893:0.00015)0.914:0.00015)0.832:0.01458)0.847:0.00015,(((10000279:0.07834,((10009623:0.0,10010004:0.0,10009857:0.0,10009971:0.0,10008853:0.0,10009634:0.0):0.00014,10009692:0.01455)0.412:0.00015)0.027:0.02976,10003595:0.00015)0.861:0.02971,((10005609:0.0,10006171:0.0):0.02938,((10009759:0.0,10010166:0.0):0.02983,(10000341:0.0,10001404:0.0,10004922:0.0,10008444:0.0):0.02955)0.192:0.00015)0.963:0.00015)0.406:0.02989)0.852:0.03226,((10010085:0.0,10010086:0.0,10009794:0.0,10009795:0.0):0.06219,(((10003548:0.0,10006398:0.0):0.00016,(10000394:0.0,10001247:0.0):0.01452)0.641:0.00015,((((10001834:0.0,10003004:0.0,10002143:0.0,10002405:0.0,10002572:0.0,10002960:0.0):0.04564,(10002499:0.0,10001782:0.0,10002373:0.0,10001514:0.0,10002875:0.0,10001907:0.0,10000675:0.0,10002020:0.0):0.00014)0.802:0.02972,10002334:0.02999)0.116:0.00015,10000255:0.00015)0.919:0.02952)0.761:0.01546)0.710:0.03205)0.932:0.06164,(((((10008764:0.0,10008648:0.0):0.00016,(10008533:0.0,10008675:0.0):0.01468)0.832:0.00014,(10010401:0.0,10010675:0.0):0.07904)0.841:0.03060,(10008745:0.00016,(10008607:0.0,10008822:0.0):0.01467)0.892:0.03067)0.770:0.01411,(10005331:0.0,10006966:0.0):0.00015)0.786:0.01481)0.768:0.01450,10003337:0.00014)0.879:0.01467,(10005070:0.0,10004272:0.0,10004325:0.0,10005164:0.0,10003119:0.0,10006754:0.0,10005212:0.0,10003139:0.0,10004637:0.0,10006257:0.0,10006233:0.0,10003724:0.0,10004970:0.0,10006340:0.0,10006198:0.0,10005780:0.0,10006039:0.0,10005830:0.0,10006115:0.0,10003774:0.0,10005724:0.0,10004094:0.0,10006787:0.0,10004166:0.0):0.00015)0.933:0.02977)0.909:0.02977)0.923:0.02972,(10001118:0.0,10001086:0.0):0.02980)0.966:0.00014,(10000735:0.0,10002726:0.0,10000300:0.0,10001203:0.0,10009019:0.0,10009229:0.0,10000859:0.0,10002247:0.0,10000909:0.0,10000971:0.0,10000468:0.0,10001038:0.0,10001706:0.0,10002916:0.0,10001671:0.0,10001180:0.0,10001938:0.0,10009529:0.0,10009530:0.0,10009103:0.0,10009311:0.0,10002130:0.0,10002195:0.0):0.00015)0.954:0.00014)0.832:0.01445,((10002621:0.06293,(10001934:0.02976,((10001829:0.0,10001862:0.0,10001867:0.0,10001869:0.0,10001872:0.0,10001874:0.0,10000862:0.0,10000870:0.0,10000899:0.0,10002250:0.0,10000905:0.0,10000938:0.0,10000951:0.0,10000956:0.0,10000975:0.0,10000981:0.0,10001001:0.0,10001014:0.0,10001017:0.0,10001538:0.0,10001541:0.0,10001543:0.0,10001548:0.0,10001554:0.0,10001556:0.0,10001561:0.0,10001595:0.0,10001603:0.0,10001607:0.0,10001609:0.0,10001611:0.0,10001614:0.0,10001777:0.0,10001784:0.0,10001790:0.0,10001439:0.0,10001441:0.0,10001478:0.0,10001512:0.0,10001516:0.0,10001521:0.0,10003007:0.0,10003036:0.0,10001689:0.0,10001701:0.0,10001714:0.0,10001717:0.0,10002440:0.0,10002892:0.0,10002929:0.0,10002937:0.0,10002941:0.0,10002947:0.0,10002141:0.0,10002158:0.0,10002412:0.0,10002541:0.0,10002544:0.0,10002562:0.0,10002577:0.0,10002971:0.0,10002975:0.0,10002995:0.0,10001616:0.0,10001650:0.0,10001656:0.0,10001667:0.0,10002807:0.0,10002824:0.0,10001888:0.0,10001895:0.0,10001900:0.0,10000658:0.0,10000679:0.0,10000683:0.0,10000617:0.0,10001173:0.0,10001191:0.0,10001966:0.0,10001970:0.0,10002087:0.0,10002093:0.0,10002120:0.0,10002123:0.0,10002180:0.0,10002189:0.0,10002212:0.0,10002215:0.0):0.00015,(10001445:0.0,10002490:0.0):0.04482)0.909:0.00014)0.631:0.02989)0.886:0.03056,((((10000000:0.0,10000001:0.0,10000003:0.0,10000005:0.0,10000006:0.0,10000008:0.0):0.00014,(10000004:0.0,10000007:0.0):0.11345)0.977:0.06160,(10000318:0.0,10001208:0.0,10001057:0.0):0.01467)0.926:0.00015,(10000717:0.0,10000720:0.0,10002747:0.0,10000436:0.0):0.00014)0.953:0.00016)0.898:0.02958)0.790:0.00960)0.877:0.04392,((10003614:0.0,10003617:0.0):0.01456,(((((10008970:0.0,10009296:0.0):0.02999,((((10002611:0.0,10002316:0.0,10001110:0.0,10001115:0.0,10001090:0.0,10002771:0.0,10002798:0.0,10002360:0.0,10002861:0.0,10002003:0.0,10002014:0.0):0.00015,((10008374:0.0,10008385:0.0,10008388:0.0):0.02977,(10002514:0.0,10002524:0.0,10002530:0.0,10002536:0.0):0.00015)0.432:0.02988)0.949:0.01966,((((10005068:0.0,10005072:0.0,10005101:0.0,10004226:0.0,10004246:0.0,10004267:0.0,10004270:0.0,10004278:0.0,10004298:0.0,10004320:0.0,10004323:0.0,10005119:0.0,10005147:0.0,10005166:0.0,10005169:0.0,10006282:0.0,10006293:0.0,10006253:0.0,10003722:0.0,10003752:0.0,10003756:0.0,10004968:0.0,10004999:0.0,10005003:0.0,10006383:0.0,10006297:0.0,10006322:0.0,10006353:0.0,10006354:0.0,10006227:0.0,10005778:0.0,10005785:0.0,10005789:0.0,10006010:0.0,10005828:0.0,10005835:0.0,10005839:0.0,10006106:0.0,10006110:0.0,10003772:0.0,10003805:0.0,10003809:0.0,10005720:0.0,10005733:0.0,10004090:0.0,10004098:0.0,10004103:0.0,10006766:0.0,10004116:0.0,10004150:0.0,10004155:0.0):0.00014,10005728:0.01452)0.800:0.02878,((10009615:0.0,10009620:0.0,10010012:0.0):0.01293,(10009644:0.0,10009660:0.0,10009666:0.0):0.01687)0.916:0.04951)0.870:0.03290,(10005930:0.0,10005950:0.0):0.00015)0.949:0.01966)0.949:0.01966,(10009472:0.0,10009044:0.0,10009047:0.0,10009050:0.0,10009257:0.0,10002310:0.0,10002071:0.0,10000472:0.0,10000511:0.0,10000514:0.0,10000547:0.0,10001300:0.0,10000563:0.0,10000604:0.0,10000607:0.0,10000610:0.0,10001346:0.0,10000811:0.0,10000834:0.0,10000841:0.0,10000844:0.0):0.00014)0.094:0.00015)0.925:0.02964,(10008323:0.0,10008333:0.0,10008346:0.0):0.00014)0.976:0.04557,((10003098:0.0,10003121:0.0,10006727:0.0,10005193:0.0,10005197:0.0,10003162:0.0,10003166:0.0,10003356:0.0,10003359:0.0,10004619:0.0,10004623:0.0,10003063:0.0,10003066:0.0,10003090:0.0,10007169:0.0,10007115:0.0,10007067:0.0,10007019:0.0,10007850:0.0,10004351:0.0,10004354:0.0,10004378:0.0,10008036:0.0,10004406:0.0,10004409:0.0,10004432:0.0,10007809:0.0,10007470:0.0,10007762:0.0,10007420:0.0,10007999:0.0,10003231:0.0,10003234:0.0,10003271:0.0,10005235:0.0,10005238:0.0,10005261:0.0,10003304:0.0,10003307:0.0,10003331:0.0,10007609:0.0,10007861:0.0,10007713:0.0,10005290:0.0,10005293:0.0,10005316:0.0,10007664:0.0,10004510:0.0,10004513:0.0,10004536:0.0,10007327:0.0,10007536:0.0,10007506:0.0,10007948:0.0,10003496:0.0,10003499:0.0,10003522:0.0,10004562:0.0,10004587:0.0,10004590:0.0,10007245:0.0,10007196:0.0,10003557:0.0,10003560:0.0,10006401:0.0,10008081:0.0,10008097:0.0,10008107:0.0):0.00014,(((10009695:0.0,10009700:0.0,10009704:0.0,10009731:0.0):0.04557,(10009846:0.0,10009853:0.0,10009861:0.0,10009885:0.0,10008869:0.0,10008882:0.0,10008885:0.0,10008891:0.0):0.00015)0.123:0.02964,(10004870:0.0,10004874:0.0,10004908:0.0,10004914:0.0):0.02972)0.151:0.00015)0.640:0.00014)0.928:0.02973,((10010135:0.0,10005401:0.0,10005405:0.0,10005408:0.0,10005411:0.0,10005415:0.0,10005879:0.0,10005516:0.0,10005519:0.0,10005523:0.0,10005526:0.0,10005530:0.0,10005460:0.0,10005464:0.0,10005467:0.0,10005470:0.0,10005474:0.0,10004736:0.0,10004740:0.0,10004743:0.0,10004746:0.0,10004750:0.0,10006838:0.0,10004793:0.0,10004796:0.0,10004799:0.0,10004802:0.0,10004806:0.0,10006857:0.0,10006861:0.0,10006904:0.0):0.09384,((((10005544:0.0,10005551:0.0,10005554:0.0,10005559:0.0,10005562:0.0,10005566:0.0,10005599:0.0,10005994:0.0,10004655:0.0,10004678:0.0,10004688:0.0,10008491:0.0,10008493:0.0,10008507:0.0):0.00014,10004660:0.01455)0.874:0.03379,((10004934:0.0,10008417:0.0,10010052:0.0,10010092:0.0,10009841:0.0,10009842:0.0,10009843:0.0,10009844:0.0):0.00016,((10000761:0.0,10000780:0.0):0.00016,(10000710:0.0,10000711:0.0,10001395:0.0):0.02977)0.946:0.02988)0.926:0.04474)0.339:0.01404,(((10003185:0.0,10008141:0.0,10004832:0.0,10004857:0.0,10003632:0.0,10006457:0.0,10008217:0.0,10003682:0.0,10005658:0.0,10006063:0.0,10008206:0.0,10003829:0.0,10003850:0.0,10006554:0.0,10006573:0.0,10003881:0.0,10003899:0.0,10006704:0.0,10006714:0.0,10003940:0.0,10003962:0.0,10006504:0.0,10003990:0.0,10003993:0.0,10004047:0.0,10006631:0.0,10006934:0.0):0.00016,((10001737:0.0,10001740:0.0,10001750:0.0):0.02964,((10004175:0.0,10004205:0.0,10004207:0.0,10004442:0.0,10004463:0.0,10004469:0.0,10009745:0.0,10009748:0.0,10010169:0.0,10004820:0.0,10004849:0.0,10005630:0.0,10005636:0.0,10002673:0.0,10002705:0.0,10002712:0.0,10002723:0.0,10005021:0.0,10005026:0.0,10008289:0.0):0.00014,10008613:0.01451)0.571:0.00014)0.883:0.01467)0.808:0.01519,(((((10009486:0.0,10009090:0.0,10009343:0.0):0.00014,(10009489:0.0,10009511:0.0,10009527:0.0,10009127:0.0,10009143:0.0,10009376:0.0,10009395:0.0):0.02977)0.882:0.03070,(10009434:0.0,10009184:0.0,10009187:0.0,10009193:0.0):0.04692)0.745:0.01449,(10009919:0.0,10009923:0.0,10009931:0.0):0.00015)0.924:0.02964,(10003387:0.0,10003394:0.0,10006612:0.0,10003452:0.0,10003458:0.0):0.00015)0.914:0.03968)0.865:0.02257)0.881:0.00016)0.397:0.02942)0.248:0.00016)0.897:0.06543)0.884:0.04668,((10005339:0.0,10005344:0.0,10005359:0.0,10006969:0.0,10006985:0.0):0.03467,((10000383:0.0,10000408:0.0,10000425:0.0,10001265:0.0):0.00016,((10008537:0.0,10008542:0.0,10008679:0.0,10008684:0.0):0.00015,(10008793:0.02931,(10008708:0.0,10008743:0.0,10008586:0.0,10008589:0.0,10008836:0.0):0.00014)0.862:0.01466)0.975:0.06137)0.935:0.07650)0.759:0.01656)0.788:0.03321,((((10010983:0.01457,10010380:0.00014)0.983:0.16057,(((((10010404:0.00014,10010673:0.01482)0.995:0.11664,(10010760:0.0,10011439:0.0,10010510:0.0):0.00014)0.900:0.01485,(10010715:0.0,10011426:0.0):0.00014)0.999:0.07984,(10011327:0.03008,((10010750:0.0,10011546:0.0,10010429:0.0,10010480:0.0,10010811:0.0,10011608:0.0,10011056:0.0,10011392:0.0,10010878:0.0,10010844:0.0):0.00014,((10011021:0.0,10011577:0.0):0.01482,(10010546:0.0,10010577:0.0):0.01479)0.920:0.00016)0.874:0.00014)0.181:0.00015)0.780:0.00761,10011343:0.00780)0.947:0.08608)0.596:0.01720,((10011134:0.0,10011171:0.0,10010212:0.0,10011208:0.0,10010215:0.0):0.03601,((10011254:0.0,10010906:0.0):0.00015,(10011491:0.00014,(10010612:0.0,10011287:0.0,10010653:0.0):0.00014)0.850:0.01462)0.681:0.00911)0.834:0.03206)0.760:0.01818,((10010326:0.0,10008936:0.0,10008901:0.0):0.00015,(10010290:0.00016,(10010254:0.0,10011103:0.0):0.06098)0.841:0.02937)0.902:0.04872)0.920:0.08592)0.951:0.10842)0.837:0.02372,(10000019:0.03079,(((((10004955:0.0,10008431:0.0):0.01439,((10004219:0.0,10009776:0.0,10010142:0.0,10005038:0.0,10008285:0.0):0.00014,((((((10009780:0.0,10010139:0.0):0.01436,(10005342:0.0,10006983:0.0):0.01441)0.906:0.00016,(((10008526:0.0,10008527:0.0,10008668:0.0,10008669:0.0):0.00016,(10008573:0.0,10008574:0.0,10008575:0.0,10008802:0.0,10008803:0.0,10008804:0.0):0.01438)0.913:0.02928,((((((10008979:0.0,10009285:0.0,10009447:0.0,10009577:0.0):0.04464,(10008774:0.0,10008775:0.0):0.00014)0.923:0.02951,(10005082:0.0,10004237:0.0,10004289:0.0,10005130:0.0,10008307:0.0,10000260:0.0,10006270:0.0,10006271:0.0,10006234:0.0,10006235:0.0,10003733:0.0,10003734:0.0,10004979:0.0,10004980:0.0,10006336:0.0,10006337:0.0,10006208:0.0,10006209:0.0,10005759:0.0,10006028:0.0,10005810:0.0,10006134:0.0,10003784:0.0,10005704:0.0,10005705:0.0,10004071:0.0,10006794:0.0,10004128:0.0,10004129:0.0):0.01438)0.935:0.00015,(((10003112:0.0,10006719:0.0,10005180:0.0,10003172:0.0,10003343:0.0):0.00014,10004631:0.01438)0.822:0.01445,10004541:0.01433)0.865:0.00015)0.000:0.00014,(10005081:0.0,10004236:0.0,10004288:0.0,10005129:0.0,10008733:0.0,10008734:0.0,10003047:0.0,10003085:0.0,10007148:0.0,10007180:0.0,10007093:0.0,10007126:0.0,10007046:0.0,10007085:0.0,10006998:0.0,10007039:0.0,10007820:0.0,10007828:0.0,10004335:0.0,10004373:0.0,10008009:0.0,10008045:0.0,10004389:0.0,10004437:0.0,10007764:0.0,10007786:0.0,10007424:0.0,10007451:0.0,10007724:0.0,10007740:0.0,10007375:0.0,10007397:0.0,10007965:0.0,10007989:0.0,10003255:0.0,10003276:0.0,10005218:0.0,10005266:0.0,10003288:0.0,10003326:0.0,10007571:0.0,10007587:0.0,10007872:0.0,10007897:0.0,10007675:0.0,10007690:0.0,10005273:0.0,10005321:0.0,10007627:0.0,10007641:0.0,10004495:0.0,10007343:0.0,10007373:0.0,10007290:0.0,10007303:0.0,10007530:0.0,10007550:0.0,10007484:0.0,10007512:0.0,10007909:0.0,10007927:0.0,10003479:0.0,10003527:0.0,10004548:0.0,10004595:0.0,10007234:0.0,10007254:0.0,10007186:0.0,10007212:0.0,10008394:0.0,10005924:0.0,10001767:0.0,10001768:0.0,10003601:0.0,10003570:0.0,10006406:0.0,10009054:0.0,10009055:0.0,10009240:0.0,10009241:0.0,10004887:0.0,10004888:0.0,10008061:0.0,10008062:0.0,10001567:0.0,10001568:0.0,10001569:0.0,10001570:0.0,10005758:0.0,10006027:0.0,10005809:0.0,10006133:0.0,10003783:0.0,10004070:0.0,10006793:0.0,10009105:0.0,10009333:0.0,10002692:0.0,10002693:0.0):0.00014)0.924:0.00014,(((10002629:0.0,10002032:0.0,10002262:0.0):0.00015,((10002062:0.0,10000498:0.0,10000557:0.0,10000558:0.0,10001323:0.0,10001324:0.0,10000588:0.0,10001372:0.0,10000824:0.0):0.01438,((10001848:0.0,10001849:0.0,10000746:0.0,10000747:0.0,10002761:0.0,10002762:0.0,10002328:0.0,10002329:0.0,10000894:0.0,10002508:0.0,10000392:0.0,10000411:0.0,10000412:0.0,10001254:0.0,10001255:0.0,10001275:0.0,10000913:0.0,10000914:0.0,10000915:0.0,10001011:0.0,10001012:0.0,10001013:0.0,10001815:0.0,10001816:0.0,10002370:0.0,10001495:0.0,10001496:0.0,10001497:0.0,10002063:0.0,10000499:0.0,10000589:0.0,10001373:0.0,10000825:0.0,10000459:0.0,10001021:0.0,10003018:0.0,10003019:0.0,10002923:0.0,10002924:0.0,10002170:0.0,10002171:0.0,10002429:0.0,10002430:0.0,10002582:0.0,10002956:0.0,10002957:0.0,10001622:0.0,10001623:0.0,10001624:0.0,10002831:0.0,10002832:0.0,10001877:0.0,10001878:0.0,10000689:0.0,10000690:0.0,10000623:0.0,10000624:0.0,10000625:0.0,10001155:0.0,10001156:0.0,10001157:0.0,10001978:0.0,10001979:0.0,10001980:0.0,10002103:0.0,10002219:0.0):0.00014,((10000327:0.0,10000328:0.0,10001211:0.0,10001212:0.0,10001127:0.0,10001128:0.0,10001073:0.0,10001074:0.0,10001461:0.0,10001462:0.0,10002785:0.0,10002010:0.0,10002011:0.0):0.01438,((10000895:0.0,10002877:0.0,10002878:0.0,10001684:0.0,10001685:0.0,10002446:0.0,10002447:0.0,10002448:0.0,10002925:0.0,10002104:0.0,10002220:0.0):0.00961,10002581:0.00961)0.929:0.00961)0.908:0.00014)0.924:0.00015)0.939:0.02933)0.900:0.02970,(((10005555:0.0,10005975:0.0):0.00014,(10004649:0.0,10008478:0.0):0.01438)0.950:0.02928,((10010115:0.0,10004760:0.0,10006882:0.0):0.01438,(10005370:0.0,10005890:0.0,10005484:0.0,10005426:0.0,10004703:0.0,10006850:0.0,10005556:0.0,10005976:0.0,10004822:0.0,10004650:0.0,10008479:0.0):0.00014)0.450:0.00016)0.866:0.02971)0.780:0.01459)0.890:0.01435)0.934:0.00016)0.000:0.00014,(10009596:0.0,10010027:0.0,10009880:0.0,10009899:0.0,10009954:0.0,10009977:0.0,10008850:0.0,10008864:0.0,10009717:0.0,10009672:0.0,10009673:0.0,10008623:0.0,10009506:0.0,10009507:0.0,10009125:0.0,10009389:0.0):0.00014)0.943:0.00014,(((10010045:0.0,10009815:0.0):0.06083,((10009397:0.0,10009162:0.0):0.02914,(10009929:0.0,10009944:0.0):0.01439)0.201:0.00015)0.841:0.01441,(10000353:0.0,10001414:0.0,10002284:0.0,10002285:0.0):0.00015)0.915:0.01438)0.273:0.00016,((10004474:0.01386,(10005620:0.0,10006155:0.0):0.03006)0.882:0.03008,((10003212:0.0,10003418:0.0,10006591:0.0,10003463:0.0,10005685:0.0,10006090:0.0,10008187:0.0,10003836:0.0,10006559:0.0,10003883:0.0,10006681:0.0,10003950:0.0,10006494:0.0,10004001:0.0,10004032:0.0,10006642:0.0,10006914:0.0):0.00014,(10000768:0.04531,((10003661:0.0,10006474:0.0):0.00011,(10008136:0.01441,(10008245:0.0,10003710:0.0):0.00016)0.895:0.01438)0.765:0.01430)0.878:0.02971)0.060:0.00015)0.530:0.02941)0.917:0.02902)0.837:0.01439)0.932:0.00015,((10000018:0.0,10000020:0.0,10000021:0.0,10000022:0.0,10000023:0.0):0.11123,((10010981:0.01442,10010378:0.00016)0.942:0.06736,(10000024:0.00016,((10010333:0.01437,(10008943:0.0,10008908:0.0):0.01459)0.933:0.04581,((10011266:0.0,10011487:0.0,10010593:0.0,10011298:0.0,10010632:0.0,10010904:0.0,10011062:0.0):0.07707,((10010313:0.0,10011493:0.0):0.12966,((10010262:0.0,10011117:0.0):0.01439,((10010936:0.0,10011144:0.0,10011181:0.0,10010187:0.0,10011218:0.0):0.01441,10010222:0.00014)0.841:0.01436)0.073:0.00015)0.753:0.00680)0.688:0.00816)0.343:0.03004)0.773:0.02379)0.720:0.03230)0.726:0.01858)0.909:0.02928,10000017:0.02877)0.191:0.00015,(((10010745:0.0,10011541:0.0,10010426:0.0,10010765:0.0,10011444:0.0,10010516:0.0):0.00014,((10010719:0.0,10011430:0.0):0.04444,(10010531:0.0,10010561:0.0):0.02928)0.964:0.00014)0.944:0.00014,(((10011024:0.0,10011580:0.0):0.01438,(10010485:0.0,10010816:0.0,10011613:0.0,10011027:0.0,10011397:0.0,10010883:0.0,10010849:0.0,10011333:0.0):0.00014)0.893:0.00016,(10011323:0.01409,((10010411:0.0,10010666:0.0):0.11244,(((10008991:0.0,10009268:0.0):0.00014,(10009470:0.0,10009568:0.0):0.01467)0.756:0.02932,((10005665:0.0,10006070:0.0):0.00015,(((((10000369:0.0,10001428:0.0):0.00015,((10002648:0.11658,(10000298:0.0,10001239:0.0):0.11697)0.667:0.01555,(((10000783:0.00015,(10002238:0.0,10009098:0.0,10009306:0.0):0.02991)0.819:0.02775,(((10002632:0.0,10000869:0.0,10001434:0.0,10000455:0.0,10001036:0.0,10001707:0.0,10002097:0.0,10002184:0.0,10002018:0.0):0.00016,(10000388:0.0,10001285:0.0):0.02985)0.810:0.03038,(10002539:0.0,10002043:0.0,10000474:0.0,10000565:0.0,10000566:0.0,10001348:0.0,10000813:0.0):0.01489)0.766:0.00883)0.770:0.00761,(10000555:0.0,10001289:0.0):0.00014)0.937:0.02972)0.976:0.00014)0.967:0.00014,((10009409:0.0,10009166:0.0):0.01460,((10009017:0.0,10009216:0.0,10009122:0.0,10009382:0.0):0.00014,(((10008582:0.0,10008829:0.0):0.00014,(10008722:0.04748,((((((((10000232:0.0,10000236:0.0,10000237:0.0):0.01464,(10000231:0.08041,(10000234:0.0,10000235:0.0):0.01364)0.746:0.01624)0.772:0.04606,10000238:0.04525)0.840:0.00010,10004847:0.00014)0.948:0.04496,(10010109:0.0,10005387:0.0,10005862:0.0,10005501:0.0,10005445:0.0,10004721:0.0,10006841:0.0,10005540:0.0,10005996:0.0,10004776:0.0,10006890:0.0,10004696:0.0,10008498:0.0):0.00016)1.000:0.00011,((10009772:0.0,10010129:0.0,10004944:0.0,10008427:0.0,10009903:0.0):0.00014,(10003413:0.0,10006610:0.0,10003438:0.0):0.04519)0.839:0.01454)1.000:0.01425,(10004180:0.0,10005035:0.0,10008263:0.0):0.00014)0.377:0.00014,((((10003206:0.0,10003637:0.0,10006451:0.0,10008231:0.0,10003714:0.0,10008176:0.0,10003947:0.0,10006485:0.0,10003998:0.0,10004029:0.0,10006662:0.0,10006952:0.0):0.00016,(10003856:0.0,10006542:0.0,10003905:0.0,10006708:0.0):0.02998)0.932:0.04651,(((10010723:0.0,10011519:0.0,10010437:0.0,10010508:0.0):0.00014,((((10010997:0.0,10011553:0.0,10010757:0.0,10011436:0.0,10010458:0.0,10011055:0.0,10011369:0.0,10010855:0.0,10010822:0.0,10011360:0.0):0.00966,(10010524:0.00014,10010554:0.01452)0.923:0.00966)0.923:0.00966,(10010692:0.0,10011403:0.0,10010789:0.0,10011586:0.0):0.00014)0.676:0.00015,10000233:0.02972)0.329:0.01458)0.969:0.06275,(((((((10010255:0.0,10011123:0.0,10010306:0.0,10011513:0.0):0.05071,(10010237:0.06918,(10010929:0.0,10011136:0.0,10011173:0.0,10010180:0.0,10011210:0.0):0.09041)0.614:0.00659)0.973:0.08120,10008937:0.00488)0.682:0.01069,(10010327:0.0,10008902:0.0):0.01386)0.942:0.04615,(((10011274:0.0,10010587:0.0,10011285:0.0,10010915:0.0,10011061:0.0):0.01461,10010641:0.00015)0.828:0.07886,(10010986:0.0,10010383:0.0):0.13374)0.970:0.00015)0.885:0.04589,(10010059:0.0,10009829:0.0):0.06159)0.196:0.00014,(10010419:0.0,10010679:0.0):0.03019)0.776:0.01447)0.736:0.01408)0.906:0.04639,(10004446:0.0,10005642:0.0):0.01448)0.806:0.01430)0.911:0.04614)0.450:0.02881)0.864:0.02887,((10008539:0.0,10008681:0.0,10008617:0.0):0.00014,10009515:0.04520)0.360:0.00015)0.905:0.01427)0.783:0.01448)0.951:0.04476)0.836:0.01416,(10000713:0.0,10002728:0.0):0.00014)0.306:0.00016,((10008143:0.00014,(10009721:0.02939,((10009628:0.0,10010033:0.0,10009662:0.0):0.01671,(10009897:0.0,10009952:0.0,10008848:0.0):0.01293)0.762:0.01468)0.975:0.06470)0.920:0.02994,(10002281:0.04427,(((10005365:0.0,10006978:0.0):0.04722,((10008356:0.0,10003564:0.0,10006425:0.0,10006266:0.0,10003738:0.0,10004984:0.0,10006216:0.0,10005709:0.0,10004075:0.0,10006798:0.0,10004133:0.0):0.01366,(((10005918:0.02958,((10004879:0.0,10001591:0.0):0.00014,((((10001827:0.0,10001729:0.0,10002374:0.0,10002434:0.0,10002567:0.0,10002980:0.0,10002848:0.0,10002701:0.0):0.00014,10003009:0.01467)0.102:0.01468,((10003072:0.0,10007159:0.0,10007105:0.0,10007057:0.0,10007009:0.0,10007838:0.0,10004360:0.0,10008033:0.0,10004415:0.0,10007796:0.0,10007463:0.0,10007750:0.0,10007407:0.0,10007975:0.0,10003240:0.0,10005244:0.0,10003313:0.0,10007597:0.0,10007887:0.0,10007700:0.0,10005299:0.0,10007652:0.0,10004519:0.0,10007353:0.0,10007295:0.0,10007560:0.0,10007495:0.0,10007938:0.0,10003505:0.0,10004568:0.0,10007265:0.0,10007223:0.0,10008086:0.0,10001794:0.0,10001518:0.0,10001663:0.0,10001905:0.0,10000662:0.0,10000636:0.0,10001184:0.0,10001945:0.0):0.00014,(10000902:0.0,10001004:0.0,10002484:0.0,10002896:0.0):0.02964)0.225:0.00014)0.850:0.01467,10002153:0.02964)0.649:0.00014)0.595:0.00015)0.958:0.02988,((10003368:0.00014,((10005178:0.0,10004603:0.0):0.00015,((10003106:0.0,10006744:0.0):0.01466,10002868:0.03030)0.783:0.01487)0.843:0.01455)0.853:0.01458,10003146:0.00015)0.495:0.00015)0.753:0.01418,((10003579:0.04492,((10004252:0.0,10004304:0.0,10005134:0.0):0.02948,((10005763:0.0,10006023:0.0,10005814:0.0,10006138:0.0,10003788:0.0):0.00014,10008311:0.01455)0.663:0.00014)0.865:0.01466)0.011:0.00014,10005086:0.00014)0.786:0.01559)0.888:0.03123)0.000:0.00015)0.000:0.00014,((10002321:0.03427,((10001114:0.0,10001095:0.0):0.00014,10002774:0.06200)0.891:0.06824)0.973:0.10909,(10008758:0.06226,10000264:0.01493)0.000:0.00014)0.800:0.01545)0.978:0.07725)0.634:0.00160)0.941:0.03013)0.970:0.04442)0.868:0.06206)0.985:0.12597)0.835:0.04857)0.876:0.02921)0.228:0.01412)0.956:0.04392)0.735:0.01214)0.971:0.09910)0.840:0.04229)0.825:0.12678,(((10008401:0.11846,10008402:0.00016)0.957:0.24418,((10000159:0.00015,(10000157:0.06015,10000174:0.32464)0.919:0.15882)0.977:0.39379,(((10000061:0.0,10000063:0.0):0.11895,(10000058:0.06368,(10000060:0.0,10000062:0.0):0.00014)0.894:0.11674)0.917:0.24066,(10001383:0.35616,10001389:0.03062)0.962:0.27173)0.000:0.00206)0.925:0.21582)0.635:0.18862,(10008403:0.20179,10008404:0.22458)0.782:0.16392)0.000:0.00294)0.881:0.07846,(((10003567:0.0,10006394:0.0):0.01467,((10005131:0.0,10005919:0.0):0.00014,(((10006285:0.0,10006243:0.0,10003735:0.0,10004981:0.0,10006380:0.0,10006346:0.0):0.00014,(((10004249:0.0,10004301:0.0):0.02964,10003785:0.00016)0.605:0.02948,(((10004958:0.0,10008441:0.0):0.01474,(10005348:0.0,10006965:0.0):0.11527)0.877:0.02042,(10005083:0.0,10006193:0.0,10005760:0.0,10006020:0.0,10005811:0.0,10006135:0.0):0.01924)0.938:0.01924)0.952:0.00014)0.881:0.00015,10006304:0.01462)0.837:0.01455)0.586:0.00014)0.528:0.00015,(((((((10002661:0.0,10002662:0.0):0.09707,(10008978:0.0,10009284:0.0,10009446:0.0,10009543:0.0):0.02898)0.816:0.03037,((10008643:0.00016,(((10008973:0.0,10009299:0.0):0.03438,((10009483:0.0,10009563:0.0):0.04460,(10009034:0.0,10009251:0.0):0.00014)0.754:0.06083)0.954:0.09712,(10009155:0.0,10009373:0.0):0.02172)0.845:0.04074)0.746:0.02997,((10009067:0.0,10009339:0.0):0.01470,(((((10000787:0.04149,(10001133:0.07693,(10000461:0.0,10001023:0.0):0.00014)0.985:0.11250)0.767:0.02274,((10000731:0.0,10002756:0.0):0.05057,10000857:0.10814)0.710:0.06923)0.727:0.00014,(10001582:0.00015,((((10001366:0.13594,(((((10003406:0.0,10006603:0.0,10003430:0.0):0.00015,((10003228:0.0,10008179:0.0,10003869:0.0,10006527:0.0,10003873:0.0,10006696:0.0,10003964:0.0,10006496:0.0,10004011:0.0,10004018:0.0,10006655:0.0,10006941:0.0):0.00014,(10005696:0.0,10006101:0.0):0.04464)0.963:0.04506)0.922:0.07480,(10000153:0.12798,(10000536:0.0,10001297:0.0):0.13488)0.872:0.07778)0.700:0.02168,(10008132:0.02851,(10009926:0.15686,(10008755:0.06444,10008750:0.06221)0.872:0.05356)0.768:0.04663)0.924:0.00015)0.660:0.02110,10005936:0.07647)0.865:0.04276)0.851:0.04381,10008059:0.00015)0.796:0.01532,(((10008399:0.06333,((10003111:0.0,10006718:0.0,10005202:0.0,10004629:0.0):0.01435,(10003171:0.0,10003365:0.0):0.00014)0.768:0.01367)0.858:0.03083,(10003599:0.01443,10004885:0.09520)0.000:0.00015)0.000:0.00016,(((10008704:0.02933,(((10008987:0.0,10009261:0.0,10009466:0.0,10003594:0.0,10000694:0.0,10002695:0.0):0.00014,((((((10005019:0.0,10008301:0.0):0.00014,(((10004212:0.02928,((10003222:0.0,10003471:0.0,10008558:0.0,10008700:0.0,10008583:0.0,10008834:0.0,10005403:0.0,10005881:0.0,10005521:0.0,10005462:0.0,10004738:0.0,10006852:0.0,10005593:0.0,10005984:0.0,10004780:0.0,10006873:0.0,10004862:0.0,10004642:0.0,10004643:0.0,10008471:0.0,10008481:0.0,10003650:0.0,10006471:0.0,10008225:0.0,10003702:0.0,10005650:0.0,10006055:0.0,10008608:0.0,10008199:0.0,10003845:0.0,10006534:0.0,10003957:0.0,10006489:0.0,10003972:0.0,10004042:0.0,10006663:0.0,10006939:0.0):0.00014,(10000428:0.0,10001243:0.0):0.01438)0.540:0.00015)0.928:0.02951,((10004966:0.0,10008411:0.0):0.01434,(10002082:0.0,10000485:0.0,10000561:0.0,10001311:0.0,10000576:0.0,10001353:0.0,10000804:0.0):0.00014)0.675:0.00016)0.972:0.04476,(10009968:0.02899,(10008876:0.0,10003551:0.0,10006417:0.0):0.00014)0.982:0.06008)0.715:0.00014)0.955:0.02913,(10001820:0.01435,10008366:0.01438)0.502:0.00015)0.781:0.01460,(10009365:0.00014,((10009013:0.0,10009225:0.0):0.01466,(10009157:0.0,10009086:0.0,10009314:0.0):0.01465)0.792:0.01460)0.804:0.01460)0.789:0.01461,((10007216:0.01436,(((10002505:0.0,10002367:0.0,10002568:0.0):0.01955,((((10004467:0.0,10001745:0.0,10002887:0.0,10001990:0.0):0.00014,(10002788:0.01435,(10000750:0.0,10002754:0.0,10000946:0.0,10000960:0.0,10001812:0.0,10001506:0.0,10002470:0.0,10002906:0.0,10002173:0.0,10001635:0.0,10001916:0.0,10000650:0.0,10001146:0.0,10001984:0.0):0.02941)0.940:0.00014)0.904:0.00015,(10002644:0.01464,(((10000305:0.0,10001210:0.0,10000878:0.0,10002102:0.0,10002218:0.0):0.02936,(10002408:0.0,10002968:0.0):0.00015)0.935:0.04407,((10000381:0.0,10001405:0.0):0.00016,((10002289:0.00015,((10003405:0.0,10006604:0.0):0.06258,(10005651:0.0,10006056:0.0):0.01424)0.530:0.06278)0.903:0.02925,(10000775:0.00014,(10000296:0.01449,10009520:0.04569)0.881:0.02989)0.846:0.01435)0.871:0.00014)0.911:0.00015)0.709:0.02943)0.797:0.01433)0.779:0.00959,(10002230:0.01421,((10005616:0.0,10006162:0.0):0.00014,(10010050:0.0,10009790:0.0):0.12841)0.975:0.06272)0.037:0.00782)0.907:0.01682)0.939:0.01954,(((10010144:0.04562,((10001083:0.09472,10001683:0.00016)0.961:0.06280,10001464:0.02908)0.843:0.03089)0.847:0.02990,(((10009755:0.07764,10009925:0.03019)0.973:0.00016,(((10003894:0.0,10006668:0.0):0.04596,(((10009598:0.0,10010002:0.0):0.00014,10009663:0.04464)0.691:0.00014,10009716:0.07699)0.714:0.03057)0.752:0.01337,10008767:0.00014)0.917:0.06063)0.903:0.06211,(((10009872:0.11528,(((10010409:0.0,10010660:0.0):0.07782,((10010746:0.0,10011542:0.0,10010427:0.0):0.00015,((10010718:0.0,10011429:0.0,10010779:0.0,10011458:0.0,10010498:0.0):0.00014,((10011022:0.0,10011578:0.0,10010464:0.0,10010796:0.0,10011593:0.0,10011039:0.0,10011375:0.0,10010861:0.0,10010827:0.0,10011344:0.0):0.00014,((10010530:0.0,10010560:0.0):0.02946,10011310:0.00014)0.031:0.01440)0.852:0.01441)0.887:0.02907)0.342:0.02990)0.896:0.05751,((((10010296:0.0,10011494:0.0):0.01461,((10010274:0.0,10011109:0.0):0.00014,(10010345:0.00014,(10008955:0.0,10008918:0.0):0.01460)0.856:0.01465)0.795:0.01483)0.786:0.03282,((10010952:0.0,10011155:0.0,10011192:0.0,10010203:0.0,10011229:0.0):0.04357,10010221:0.00014)0.941:0.09883)0.885:0.09202,((10010985:0.0,10010382:0.0):0.05982,((10010595:0.01434,(10011280:0.0,10011063:0.0):0.00014)0.778:0.00016,(10010652:0.03024,(10011244:0.0,10010894:0.0):0.03026)0.773:0.01402)0.958:0.08523)0.471:0.01530)0.902:0.08334)0.016:0.01760)0.504:0.04447,(10003032:0.0,10002819:0.0):0.06102)0.182:0.03187,10008129:0.00015)0.884:0.02970)0.837:0.03015)0.938:0.00015,10001532:0.02936)0.916:0.02942)0.924:0.00014)0.550:0.00014,(10003049:0.0,10007152:0.0,10007097:0.0,10007049:0.0,10007002:0.0,10007831:0.0,10004337:0.0,10008011:0.0,10004391:0.0,10007789:0.0,10007447:0.0,10007743:0.0,10007401:0.0,10007967:0.0,10003257:0.0,10005220:0.0,10003290:0.0,10007591:0.0,10007893:0.0,10007693:0.0,10005275:0.0,10007645:0.0,10004497:0.0,10007346:0.0,10007323:0.0,10007553:0.0,10007489:0.0,10007930:0.0,10003481:0.0,10004550:0.0,10007258:0.0,10009554:0.0):0.00014)0.707:0.00014)0.878:0.01443,((10009416:0.0,10009167:0.0):0.01438,(10008342:0.00014,(10002337:0.02928,((10004168:0.0,10008154:0.0,10005852:0.0,10004171:0.0,10005066:0.0):0.00014,10004169:0.01450)0.938:0.02887)0.938:0.00015)0.879:0.00014)0.170:0.01435)0.856:0.00014)0.915:0.01439,(10005942:0.0,10004892:0.0,10008065:0.0):0.00014)0.557:0.00014)0.947:0.06300,((10009452:0.02748,(10010047:0.0,10009839:0.0):0.04687)0.981:0.09681,((10005092:0.0,10004243:0.0,10004295:0.0,10005149:0.0,10006291:0.0,10003745:0.0,10004992:0.0,10006324:0.0,10006196:0.0,10005772:0.0,10006032:0.0,10005822:0.0,10006103:0.0,10003797:0.0,10005716:0.0,10005855:0.0,10006790:0.0,10005856:0.0):0.00014,(10005357:0.0,10006963:0.0):0.09474)0.758:0.01437)0.920:0.04727)0.824:0.02862,10010094:0.00015)0.998:0.11070)0.907:0.03045)0.917:0.00015,(((10003537:0.0,10006411:0.0):0.01435,(10008325:0.00820,((((10001725:0.00014,10002679:0.02917)0.410:0.00015,(10002721:0.03017,10000268:0.03016)0.774:0.01396)0.922:0.02991,((10008787:0.04558,10009492:0.01485)0.755:0.00804,((10000849:0.07647,(10004486:0.03021,((10010137:0.0,10005592:0.0,10006004:0.0,10004690:0.0,10008454:0.0):0.00016,(10005371:0.0,10005882:0.0,10005485:0.0,10005427:0.0,10004704:0.0,10006840:0.0,10004761:0.0,10006896:0.0,10004830:0.0):0.02909)0.947:0.04575)0.639:0.01482)0.738:0.00015,(10005646:0.0,10006165:0.0):0.04490)0.943:0.04411)0.753:0.00728)0.643:0.00970,((((10005324:0.0,10006980:0.0):0.08027,((10005137:0.0,10005712:0.0,10004108:0.0,10006781:0.0,10004160:0.0):0.00948,(10006267:0.0,10003741:0.0,10004988:0.0,10006212:0.0,10005767:0.0,10005843:0.0,10006127:0.0,10003792:0.0):0.00949)0.788:0.00892)0.796:0.01550,10005090:0.00014)0.801:0.02797,(((10004242:0.0,10004294:0.0):0.03106,(10004182:0.00014,(10005043:0.0,10008258:0.0):0.01441)0.918:0.06250)0.036:0.02925,(((((10009630:0.0,10010010:0.0):0.07901,(10009424:0.0,10009172:0.0):0.04623)0.834:0.04591,(10002402:0.12824,((10000413:0.0,10001256:0.0):0.03905,((10002523:0.02913,((10000736:0.0,10002727:0.0):0.00014,((((10003005:0.0,10002146:0.0,10002091:0.0,10002193:0.0,10002022:0.0):0.00014,(((10001704:0.03017,(10002607:0.05892,(10001597:0.09270,(10002797:0.01438,((10001109:0.0,10002859:0.0):0.00014,((10000337:0.0,10001205:0.0):0.02928,10001100:0.01436)0.912:0.00016)0.917:0.00015)0.661:0.01790)0.835:0.03779)0.841:0.03901)0.158:0.02971,(10002587:0.00015,(10002394:0.01450,10002840:0.00014)0.952:0.02905)0.587:0.00014)0.912:0.01425,((10002322:0.0,10002428:0.0,10002990:0.0):0.01438,10000681:0.01450)0.225:0.00015)0.305:0.00015)0.940:0.00015,(10000861:0.0,10002258:0.0,10000949:0.0,10000987:0.0,10001783:0.0,10001527:0.0,10002457:0.0,10002944:0.0,10001661:0.0,10001899:0.0,10001179:0.0,10001940:0.0):0.01435)0.958:0.02943,(10000406:0.0,10001278:0.0):0.00015)0.992:0.06136)0.693:0.00015)0.119:0.01501,(10002055:0.0,10000507:0.0,10000545:0.0,10001290:0.0,10000597:0.0,10001336:0.0,10000814:0.0):0.01418)0.945:0.09370)0.830:0.05859)0.834:0.05818)0.504:0.00014,(((((10001103:0.01449,10001084:0.00014)0.967:0.07666,(((10001712:0.0,10002086:0.0,10002188:0.0):0.00014,10002984:0.01438)0.785:0.01461,(10001472:0.04631,((10001887:0.0,10002007:0.0):0.00014,((((10002388:0.02966,10002593:0.02998)0.881:0.03045,10002503:0.00014)0.299:0.00015,10002259:0.02928)0.950:0.01938,(10002348:0.02915,10000704:0.00014)0.950:0.01938)0.950:0.01939)0.847:0.02940)0.864:0.03121)0.281:0.02916)0.501:0.00015,((10003000:0.0,10002145:0.0):0.00014,(10002865:0.05689,((10000955:0.0,10000969:0.0,10001477:0.0,10001645:0.0,10002813:0.0):0.00016,(10001835:0.05020,((10000320:0.0,10001216:0.0):0.00014,(10002042:0.0,10000505:0.0,10000595:0.0,10001378:0.0,10000831:0.0):0.02936)0.865:0.05113)0.879:0.05076)0.818:0.01640)0.837:0.01641)0.944:0.03039)0.923:0.03179,10002899:0.08086)0.946:0.00015,(10001813:0.25827,(10002272:0.00015,((10004950:0.0,10008438:0.0):0.09171,(10008145:0.12997,((10003640:0.0,10006439:0.0,10008241:0.0,10003690:0.0,10005672:0.0,10006077:0.0):0.00014,((10003913:0.0,10006678:0.0):0.02952,((10003214:0.0,10003421:0.0,10006599:0.0,10003443:0.0):0.01450,(10008191:0.0,10003862:0.0,10006566:0.0,10003953:0.0,10006512:0.0,10004005:0.0,10004036:0.0,10006646:0.0,10006918:0.0):0.00015)0.097:0.00015)0.859:0.02936)0.836:0.05589)0.767:0.03699)0.955:0.09826)0.868:0.08259)0.704:0.03189)0.894:0.05997)0.774:0.01592,(10002613:0.03012,10002802:0.06177)0.890:0.04489)0.777:0.02060)0.846:0.04387)0.862:0.04384)0.929:0.03860)0.770:0.00734)0.907:0.03005,((10003046:0.0,10007147:0.0,10007092:0.0,10007044:0.0,10006997:0.0,10007826:0.0,10004334:0.0,10008008:0.0,10004388:0.0,10007784:0.0,10007454:0.0,10007738:0.0,10007395:0.0,10007963:0.0,10003254:0.0,10005217:0.0,10003287:0.0,10007585:0.0,10007900:0.0,10007688:0.0,10005272:0.0,10007640:0.0,10007341:0.0,10007306:0.0,10007548:0.0,10007483:0.0,10007925:0.0,10003478:0.0,10004547:0.0,10007253:0.0,10007211:0.0):0.00016,((10008146:0.00014,(10002635:0.06700,10000160:0.08771)0.894:0.06666)0.969:0.06105,10004494:0.00014)0.854:0.01435)0.964:0.00015)0.922:0.02860)0.928:0.04488)0.954:0.04482)0.966:0.05878,(10008729:0.00016,(10000374:0.0,10001424:0.0):0.12953)0.906:0.06087)0.000:0.00014,((10008523:0.0,10008665:0.0):0.04708,((10009648:0.00709,(((10009767:0.0,10010146:0.0):0.06089,(10009907:0.08178,((10009870:0.0,10009989:0.0,10008874:0.0):0.00015,10009735:0.04488)0.401:0.04698)0.946:0.00015)0.908:0.06072,(10010068:0.0,10009806:0.0):0.01606)0.768:0.00748)0.929:0.02779,(10008600:0.0,10008813:0.0):0.00014)0.884:0.04628)0.644:0.02983)0.954:0.06163)0.847:0.03123)0.963:0.08001)0.869:0.00015,(((((10005666:0.0,10006071:0.0):0.02933,((10003400:0.0,10006606:0.0,10003467:0.0,10003642:0.0,10006478:0.0,10003692:0.0):0.00015,((10008238:0.0,10003889:0.0,10006688:0.0):0.01434,(10003840:0.0,10006547:0.0):0.00014)0.924:0.01438)0.368:0.00014)0.984:0.06017,((10003207:0.0,10008171:0.0,10003983:0.0,10004056:0.0,10006639:0.0,10006910:0.0):0.00014,(10003932:0.0,10006521:0.0):0.01438)0.427:0.00015)0.897:0.04673,(10000156:0.01507,((10000163:0.0,10000166:0.0,10000172:0.0,10000175:0.0):0.09421,10000169:0.00015)0.766:0.01418)0.930:0.06369)0.901:0.05066,((((10010079:0.0,10009821:0.0):0.09465,(10000151:0.00015,10000173:0.18770)0.055:0.04522)0.544:0.00015,10009928:0.04426)0.916:0.06351,(((10010957:0.0,10011145:0.0,10011182:0.0,10010208:0.0,10011219:0.0):0.00014,(10010245:0.03007,(((10010278:0.0,10011113:0.0):0.00014,(10010301:0.0,10011502:0.0,10010350:0.0,10008960:0.0,10008923:0.0):0.01434)0.961:0.06191,((10011264:0.0,10011289:0.0,10010630:0.0,10010886:0.0,10011092:0.0):0.01403,10010619:0.00014)0.747:0.01428)0.875:0.03152)0.841:0.04534)0.932:0.08157,((10010982:0.0,10010379:0.0):0.05208,(10006262:0.01527,((10010701:0.0,10011412:0.0):0.01455,((10010656:0.0,10010921:0.0):0.21097,((10011007:0.0,10011563:0.0,10010734:0.0,10011530:0.0,10010450:0.0,10010466:0.0,10011320:0.0,10010511:0.0,10010797:0.0,10011594:0.0,10011028:0.0,10010532:0.0,10011378:0.0,10010864:0.0,10010830:0.0,10010563:0.0):0.00014,(10010780:0.0,10011459:0.0,10011350:0.0):0.01435)1.000:0.00014)0.170:0.01454)0.900:0.10193)0.843:0.10178)0.850:0.05376)0.783:0.04738)0.894:0.06628)0.483:0.03013)0.857:0.03128,(((((10009855:0.0,10009969:0.0,10008851:0.0):0.00015,(10009682:0.01449,(10009762:0.00014,10010164:0.01438)0.446:0.00016)0.984:0.06010)0.777:0.01348,(10009713:0.0,10009714:0.0):0.03062)0.934:0.04610,(((10002617:0.04065,(10001106:0.0,10001088:0.0):0.02203)0.940:0.05816,((((10002288:0.0,10005030:0.0,10008293:0.0):0.05976,((10001754:0.0,10001530:0.0,10001531:0.0,10002687:0.0):0.00014,((10000343:0.0,10001409:0.0):0.00014,((10002500:0.0,10002375:0.0):0.03306,((10000660:0.00015,((10001833:0.0,10000755:0.0,10002731:0.0,10002228:0.0,10000903:0.0,10000932:0.0,10000999:0.0,10001005:0.0,10001789:0.0,10001475:0.0,10001519:0.0,10000439:0.0,10001043:0.0,10002895:0.0,10002900:0.0,10002152:0.0,10002399:0.0,10002556:0.0,10002964:0.0,10001665:0.0,10001672:0.0,10002810:0.0,10001903:0.0,10000619:0.0,10001162:0.0,10001181:0.0,10001927:0.0,10001946:0.0):0.00015,(10000864:0.0,10001448:0.0,10002770:0.0,10003029:0.0,10002452:0.0,10002453:0.0,10002098:0.0,10002185:0.0):0.02941)0.891:0.01448)0.907:0.05740,((10002352:0.0,10002019:0.0):0.00016,((10000299:0.0,10001202:0.0,10002857:0.0):0.01449,10000763:0.05960)0.258:0.00014)0.753:0.01780)0.423:0.03027)0.937:0.07349)0.954:0.04512)0.913:0.00015)0.914:0.05408,((10001708:0.00014,10002616:0.06122)0.965:0.05995,(((((10009024:0.0,10009025:0.0,10009234:0.0,10009235:0.0,10009534:0.0,10009535:0.0):0.00015,((10003196:0.0,10003407:0.0,10006613:0.0,10003431:0.0,10008509:0.0,10008651:0.0,10008560:0.0,10008795:0.0,10008610:0.0,10009117:0.0,10009350:0.0):0.00014,(10004924:0.0,10008446:0.0,10009438:0.0,10009180:0.0):0.01434)0.945:0.02908)0.916:0.02928,(10002066:0.0,10000492:0.0,10000524:0.0,10001325:0.0,10000582:0.0,10001340:0.0,10000818:0.0,10009100:0.0,10009328:0.0):0.00015)0.925:0.02951,(10000420:0.0,10001246:0.0):0.02902)0.591:0.00016,10008703:0.00014)0.995:0.00015)0.861:0.03839)0.185:0.03019,((10009605:0.0,10009999:0.0):0.07594,(10000275:0.01434,((((10005333:0.0,10006959:0.0):0.02945,((10004460:0.0,10005628:0.0,10003867:0.0,10006568:0.0,10003877:0.0,10006692:0.0):0.02941,(10003610:0.0,10003648:0.0,10006464:0.0,10008252:0.0):0.00014)0.772:0.01448)0.803:0.01449,(10004120:0.01438,10008757:0.06105)0.357:0.00016)0.939:0.00015,(10005074:0.0,10004228:0.0,10004280:0.0,10005162:0.0,10003135:0.0,10006749:0.0,10005211:0.0,10003179:0.0,10003377:0.0,10004636:0.0,10006276:0.0,10006247:0.0,10003725:0.0,10004971:0.0,10006317:0.0,10006343:0.0,10006200:0.0,10005750:0.0,10006013:0.0,10005801:0.0,10006116:0.0,10003775:0.0,10005697:0.0,10004063:0.0,10006759:0.0):0.00014)0.949:0.00016)0.874:0.00016)0.874:0.03758)0.782:0.02213)0.944:0.00015,(10003079:0.0,10007144:0.0,10007089:0.0,10007041:0.0,10006994:0.0,10007823:0.0,10004367:0.0,10008020:0.0,10004422:0.0,10007781:0.0,10007441:0.0,10007735:0.0,10007386:0.0,10007959:0.0,10003247:0.0,10005251:0.0,10003320:0.0,10007581:0.0,10007903:0.0,10007685:0.0,10005306:0.0,10007636:0.0,10004526:0.0,10007338:0.0,10007312:0.0,10007545:0.0,10007479:0.0,10007922:0.0,10003512:0.0,10004575:0.0,10007250:0.0,10007207:0.0,10004905:0.0,10008091:0.0):0.00016)0.959:0.00014)0.944:0.02908,((10004199:0.0,10008378:0.0,10005907:0.0,10008152:0.0,10010120:0.0,10003573:0.0,10006428:0.0,10005386:0.0,10005861:0.0,10005500:0.0,10005444:0.0,10004720:0.0,10006819:0.0,10005536:0.0,10005997:0.0,10004775:0.0,10006889:0.0,10004834:0.0,10004638:0.0,10008476:0.0,10003701:0.0,10005680:0.0,10006085:0.0,10008181:0.0,10003966:0.0,10006499:0.0,10003971:0.0,10004020:0.0,10006666:0.0,10006936:0.0):0.00015,(10008336:0.01428,((((10010806:0.0,10011603:0.0):0.01433,((10011016:0.0,10011572:0.0,10010475:0.0,10011303:0.0,10011040:0.0,10010541:0.0,10011387:0.0,10010873:0.0,10010839:0.0,10011338:0.0,10010572:0.0):0.00014,((10010770:0.0,10011449:0.0,10010506:0.0):0.01435,(10010709:0.0,10011420:0.0):0.01438)0.886:0.00015)0.918:0.00014)0.654:0.02918,((10010739:0.0,10011535:0.0,10010435:0.0):0.06047,(10010657:0.0,10010920:0.0):0.13008)0.603:0.00014)0.784:0.02046,((10010970:0.00777,10010367:0.00764)0.865:0.04871,(((10010286:0.0,10011500:0.0):0.01440,(10010213:0.00015,(((10010250:0.0,10011099:0.0):0.06139,(10010338:0.0,10008948:0.0,10008897:0.0):0.03073)0.848:0.02832,(10010942:0.0,10011163:0.0,10011200:0.0,10010193:0.0,10011237:0.0):0.06228)0.652:0.00014)0.787:0.01479)0.734:0.01412,((10010610:0.0,10011073:0.0):0.00014,((10011245:0.0,10010895:0.0):0.01411,10010624:0.06159)0.787:0.01498)0.787:0.06320)0.931:0.07824)0.729:0.04882)0.077:0.05579)1.000:0.00016)0.879:0.00016)0.852:0.03120)0.877:0.05634,(10000158:0.08358,(10002725:0.48080,((10000152:0.04516,10000155:0.00014)0.630:0.01629,(10000168:0.00014,((10000162:0.0,10000165:0.0):0.00014,(10000154:0.07729,10000171:0.04417)0.904:0.00014)0.836:0.01434)0.910:0.04357)0.546:0.01005)0.936:0.19668)0.701:0.03762)0.613:0.04901,(((10005927:0.04613,((10009610:0.0,10010021:0.0):0.02908,10009658:0.00015)0.990:0.16129)0.067:0.07095,(((((10004959:0.0,10008442:0.0):0.02938,10002703:0.00014)0.974:0.04446,10003748:0.00016)0.865:0.00014,(((10000273:0.01468,(10000358:0.0,10001400:0.0):0.06132)0.768:0.01559,(((10010960:0.0,10011141:0.0,10011178:0.0,10010211:0.0,10011211:0.0,10010229:0.0):0.00015,((10010307:0.02994,(10010637:0.01481,((10011262:0.0,10010918:0.0):0.01413,((10011465:0.0,10011284:0.0,10011091:0.0):0.00015,10010590:0.01441)0.928:0.03007)0.661:0.01488)0.902:0.04640)0.969:0.08258,((10010256:0.0,10011124:0.0):0.01434,(10010328:0.0,10008938:0.0,10008903:0.0):0.00016)0.699:0.01366)0.889:0.03073)0.994:0.13619,((((10010258:0.0,10011126:0.0):0.04685,10010309:0.04683)0.727:0.01290,((10010329:0.00015,(10008939:0.0,10008904:0.0):0.01451)0.979:0.06412,(((10010931:0.0,10011138:0.0,10011175:0.0,10010182:0.0,10011213:0.0):0.01462,10010238:0.01542)0.904:0.05170,(((10010947:0.0,10011162:0.0,10011199:0.0,10010198:0.0,10011236:0.0):0.03247,10010235:0.01314)0.963:0.10521,((((10010288:0.0,10011497:0.0):0.04723,(10010324:0.0,10008934:0.0,10008899:0.0):0.06460)0.834:0.03117,((10011247:0.0,10010599:0.0,10011288:0.0,10010897:0.0,10011067:0.0):0.04545,10010648:0.00016)0.805:0.01442)0.786:0.01670,(10010252:0.0,10011101:0.0):0.01328)0.829:0.03619)0.883:0.05810)0.614:0.03406)0.722:0.01435)0.995:0.09578,(10010976:0.0,10010373:0.0):0.00015)0.852:0.03448)0.622:0.02730)0.902:0.04450,(((10006295:0.0,10006229:0.0,10004995:0.0,10006320:0.0,10006210:0.0,10005775:0.0,10006019:0.0,10003800:0.0,10005726:0.0,10004088:0.0,10006804:0.0,10004146:0.0):0.00014,((10006367:0.0,10005825:0.0,10006140:0.0):0.00014,(10005096:0.02925,10005142:0.06078)0.000:0.00014)0.943:0.02928)0.297:0.00014,(10005353:0.0,10006989:0.0):0.04491)0.786:0.00931)0.745:0.00604)0.940:0.06197,((10003554:0.0,10006387:0.0):0.01432,((10008379:0.00016,(10008339:0.02926,((10002290:0.03825,(((10009099:0.0,10009307:0.0):0.00014,((10009053:0.0,10009239:0.0):0.00014,(10008998:0.0,10009277:0.0,10009547:0.0):0.02938)0.853:0.01449)0.000:0.02731,10009514:0.07240)0.307:0.06130)0.800:0.04324,10001735:0.00016)0.463:0.02908)0.876:0.00016)0.924:0.00014,((10003060:0.0,10007139:0.0,10007120:0.0,10007073:0.0,10007025:0.0,10007854:0.0,10004348:0.0,10008040:0.0,10004403:0.0,10007776:0.0,10007436:0.0,10007730:0.0,10007391:0.0,10007955:0.0,10003268:0.0,10005232:0.0,10003301:0.0,10007613:0.0,10007873:0.0,10007679:0.0,10005287:0.0,10007631:0.0,10004507:0.0,10007333:0.0,10007309:0.0,10007539:0.0,10007474:0.0,10007950:0.0,10003493:0.0,10004559:0.0,10007276:0.0,10007201:0.0,10004904:0.0,10008077:0.0):0.00756,10003589:0.00742)0.997:0.09541)0.807:0.03010)0.772:0.01509)0.701:0.01520)0.859:0.04599,(10000434:0.01434,10001035:0.00015)0.870:0.04634)0.857:0.04510)0.942:0.10128)0.829:0.04101)0.823:0.05429,(10000214:0.21541,((((10002614:0.0,10001456:0.0,10002781:0.0,10001041:0.0,10001690:0.0):0.00016,((10001837:0.0,10000726:0.0,10002750:0.0,10000324:0.0,10001237:0.0,10002325:0.0,10000885:0.0,10001142:0.0,10001061:0.0,10001093:0.0,10000950:0.0,10000990:0.0,10001775:0.0,10001491:0.0,10000444:0.0,10003041:0.0,10002890:0.0,10002469:0.0,10002946:0.0,10002137:0.0,10002407:0.0,10002580:0.0,10002967:0.0,10001615:0.0,10002850:0.0,10001909:0.0,10000663:0.0,10000855:0.0,10001176:0.0,10001193:0.0,10002116:0.0,10002204:0.0,10001988:0.0):0.00014,(10002233:0.0,10002496:0.0):0.01462)0.948:0.02977)0.987:0.06177,(10000207:0.0,10000209:0.0,10000212:0.0):0.00016)0.876:0.02990,(10000203:0.0,10000211:0.0):0.00016)0.894:0.00016)0.976:0.09748)0.764:0.00016,(((10010977:0.00016,10010374:0.01454)0.935:0.08394,(((10002623:0.00015,((10009633:0.0,10010017:0.0):0.04109,(10009898:0.0,10009953:0.0,10008849:0.0,10009685:0.0):0.05718)0.982:0.11797)0.846:0.04777,(((10010110:0.0,10005374:0.0,10005885:0.0,10005488:0.0,10005431:0.0,10004707:0.0,10006809:0.0,10004763:0.0,10006868:0.0):0.06980,(((10010412:0.0,10010661:0.0):0.03092,(10011014:0.0,10011570:0.0,10010707:0.0,10011418:0.0,10010738:0.0,10011534:0.0,10010434:0.0,10010769:0.0,10011448:0.0,10010473:0.0,10011301:0.0,10010504:0.0,10010804:0.0,10011601:0.0,10011043:0.0,10010539:0.0,10011385:0.0,10010871:0.0,10010837:0.0,10011336:0.0,10010570:0.0):0.03092)0.909:0.06330,(10009948:0.06141,(10009083:0.0,10009316:0.0):0.01687)0.265:0.01668)0.735:0.02627)0.937:0.06933,(((10010938:0.0,10011149:0.0,10011186:0.0,10010189:0.0,10011223:0.0):0.01237,10010224:0.04826)0.971:0.08625,((10011267:0.0,10011466:0.0,10010588:0.0,10011290:0.0,10010627:0.0,10010888:0.0,10011089:0.0):0.00014,((10010336:0.0,10008946:0.0,10008911:0.0):0.05675,((10010266:0.0,10011121:0.0):0.00014,(10010317:0.0,10011512:0.0):0.04531)0.942:0.07576)0.887:0.07680)0.791:0.02801)0.890:0.04719)0.894:0.00016)0.886:0.07099,(10004481:0.03005,((10005638:0.0,10006182:0.0):0.03347,(((10000772:0.01830,((10009573:0.00014,((10009009:0.0,10009292:0.0):0.00796,10009463:0.06088)0.770:0.00752)0.880:0.04456,10000205:0.03358)0.443:0.02970)0.931:0.06318,(((10008721:0.10064,(10008646:0.00014,((((10003194:0.0,10003401:0.0,10006616:0.0,10003468:0.0):0.00016,(((10003833:0.0,10006526:0.0):0.03068,(10003888:0.0,10006676:0.0):0.03055)0.882:0.03099,(10008308:0.0,10008576:0.0,10008799:0.0):0.03027)0.747:0.00015)0.795:0.01508,(((10009115:0.0,10009383:0.0):0.00015,(((10009889:0.0,10009961:0.0,10008895:0.0):0.01480,(10009592:0.0,10010039:0.0):0.00016)0.874:0.01491,(10009719:0.01479,10009657:0.00016)0.801:0.00014)0.896:0.04621)0.964:0.04643,(((10005055:0.0,10008270:0.0):0.03027,((10005587:0.0,10005980:0.0,10004828:0.0,10004675:0.0,10008460:0.0,10000537:0.0,10001306:0.0):0.01460,(10003644:0.0,10006443:0.0,10008249:0.0,10003698:0.0,10005689:0.0,10006094:0.0,10008172:0.0,10003944:0.0,10006482:0.0,10003984:0.0,10004026:0.0,10006659:0.0,10006922:0.0):0.03082)0.899:0.03082)0.790:0.00014,(10004222:0.0,10008552:0.0,10008694:0.0,10009541:0.0):0.00014)0.926:0.00014)0.905:0.03047)0.768:0.01399,(10002273:0.01495,10008383:0.06284)0.754:0.01570)0.915:0.08119)0.990:0.11504)0.078:0.00016,(10008761:0.00015,10009754:0.06157)0.887:0.06070)0.878:0.03451,(10000427:0.0,10001274:0.0):0.03318)0.892:0.05134)0.352:0.00585,((((10000356:0.0,10001430:0.0):0.04762,(10000287:0.00016,10006259:0.07938)0.854:0.03123)0.758:0.01430,((10001593:0.05517,(10001726:0.01466,10002698:0.00014)0.888:0.05620)0.369:0.03061,10010147:0.02222)0.778:0.02351)0.802:0.01467,(10008118:0.09751,((10009035:0.0,10009253:0.0):0.01478,(10010042:0.0,10009812:0.0):0.03008)0.904:0.03046)0.349:0.00016)0.952:0.06001)0.521:0.00896)0.750:0.01318)0.599:0.01148)0.919:0.12321)0.840:0.06123,(10000201:0.09634,((10005706:0.0,10004072:0.0,10006795:0.0,10004130:0.0):0.02986,((10003128:0.0,10006734:0.0,10005181:0.0,10003173:0.0,10003344:0.0,10004632:0.0,10003075:0.0,10007155:0.0,10007100:0.0,10007052:0.0,10007005:0.0,10007834:0.0,10004363:0.0,10008016:0.0,10004418:0.0,10007792:0.0,10007448:0.0,10007746:0.0,10007400:0.0,10007978:0.0,10003243:0.0,10005247:0.0,10003316:0.0,10007590:0.0,10007894:0.0,10007696:0.0,10005302:0.0,10007648:0.0,10004522:0.0,10007349:0.0,10007301:0.0,10007556:0.0,10007486:0.0,10007933:0.0,10003508:0.0,10004571:0.0,10007261:0.0,10007219:0.0,10004881:0.0,10008088:0.0):0.03039,10002379:0.03086)0.781:0.01485)0.852:0.00016)0.957:0.07334)0.601:0.00577)0.920:0.04737,((((10005429:0.29573,(10000437:0.0,10001051:0.0,10002491:0.0,10000642:0.0,10001170:0.0,10001961:0.0):0.26516)0.089:0.00015,((((10009003:0.0,10009283:0.0,10009457:0.0,10009576:0.0):0.09121,((10010959:0.04556,(10011147:0.0,10011184:0.0,10010210:0.0,10011221:0.0):0.00014)0.912:0.04970,(10010242:0.04749,10009946:0.19821)0.207:0.00014)0.904:0.07172)0.731:0.03752,((((10008624:0.00014,((10010988:0.0,10010385:0.0):0.05635,((10000377:0.0,10001418:0.0):0.00015,10002275:0.07837)0.690:0.07695)0.739:0.07823)0.941:0.06261,((10000263:0.01424,(((10000127:0.0,10000129:0.0,10000130:0.0,10000131:0.0,10000132:0.0):0.02971,10000133:0.00016)0.960:0.06508,10000793:0.01238)0.913:0.05018)0.864:0.03081,(((10005577:0.0,10005965:0.0,10004854:0.0):0.00014,(10005578:0.0,10005966:0.0,10004652:0.0,10004671:0.0,10008461:0.0,10008462:0.0,10008504:0.0):0.01468)0.496:0.00015,((10005392:0.0,10005893:0.0,10005506:0.0,10005450:0.0,10004726:0.0,10006815:0.0,10004781:0.0,10006874:0.0):0.00015,((((10005050:0.0,10008274:0.0):0.00015,(10008331:0.04704,((10009412:0.0,10009176:0.0):0.06616,((10009028:0.0,10009245:0.0):0.07812,(10009512:0.0,10009513:0.0):0.02455)0.777:0.02608)0.920:0.06872)0.738:0.01400)0.941:0.04948,(10004455:0.01455,(10005603:0.0,10006177:0.0):0.00015)0.825:0.02890)0.802:0.03227,(10001722:0.00016,(((10009609:0.0,10010038:0.0):0.02988,10009676:0.00016)0.871:0.03035,((10009868:0.0,10009987:0.0,10008872:0.0):0.01455,10009733:0.00014)0.870:0.02997)0.885:0.03021)0.867:0.04573)0.934:0.04969)0.529:0.02987)0.787:0.01506)0.905:0.03155)0.887:0.00015,(10002682:0.05020,(((10008393:0.01492,10005921:0.00015)0.791:0.01496,(((((10003419:0.0,10006597:0.0,10003442:0.0,10005674:0.0,10006079:0.0):0.00015,10003191:0.03028)0.774:0.01564,(10003693:0.03014,(10003665:0.0,10006448:0.0,10008239:0.0):0.00014)0.773:0.01424)0.357:0.02305,((10009118:0.0,10009351:0.0):0.10702,((10005087:0.0,10004259:0.0,10004312:0.0,10005157:0.0,10005352:0.0,10006967:0.0,10006248:0.0,10003764:0.0,10005011:0.0,10006361:0.0,10006344:0.0,10005796:0.0,10006016:0.0,10005847:0.0,10006131:0.0,10003816:0.0):0.00990,(10005738:0.0,10004081:0.0,10006771:0.0,10004139:0.0):0.02159)0.781:0.03169)0.433:0.02320)0.786:0.02496,(10008790:0.0,10009081:0.0,10009312:0.0):0.04754)0.773:0.01528)0.867:0.03227,(((((((10010352:0.0,10008962:0.0,10008925:0.0):0.00015,((10010303:0.00014,(10011269:0.0,10011471:0.0,10010597:0.0,10010650:0.0,10010890:0.0,10011065:0.0):0.01491)0.788:0.02572,(10010280:0.0,10011115:0.0):0.02503)0.085:0.02493)0.927:0.04515,(10004957:0.0,10008433:0.0):0.00014)0.777:0.01512,((10010759:0.0,10011438:0.0):0.01512,(((10010731:0.0,10011527:0.0,10010445:0.0,10011322:0.0,10010509:0.0,10010526:0.0,10010556:0.0):0.00014,((10010999:0.0,10011555:0.0,10010460:0.0,10011032:0.0,10011371:0.0,10010857:0.0,10010824:0.0):0.00014,10011362:0.01479)0.859:0.01474)0.315:0.00016,((10010392:0.0,10010672:0.0):0.01482,((10010694:0.0,10011405:0.0):0.00014,(10010791:0.0,10011588:0.0):0.01479)0.226:0.00016)0.882:0.01487)0.792:0.01500)0.814:0.01853)0.915:0.05394,(((10003130:0.0,10003131:0.0,10006736:0.0):0.01480,(10005185:0.0,10004610:0.0,10003082:0.0,10007176:0.0,10007128:0.0,10007081:0.0,10007035:0.0,10007816:0.0,10004370:0.0,10008042:0.0,10004434:0.0,10007767:0.0,10007427:0.0,10007720:0.0,10007378:0.0,10008001:0.0,10003273:0.0,10005263:0.0,10003323:0.0,10007574:0.0,10007868:0.0,10007671:0.0,10005318:0.0,10007623:0.0,10004538:0.0,10007368:0.0,10007286:0.0,10007526:0.0,10007515:0.0,10007913:0.0,10003524:0.0,10004592:0.0,10007238:0.0,10007189:0.0,10003562:0.0,10006391:0.0,10004917:0.0,10008100:0.0):0.00014)0.875:0.01491,((10004192:0.0,10003152:0.0,10003346:0.0,10003585:0.0):0.00014,(10008189:0.0,10003861:0.0,10006565:0.0,10003912:0.0,10006677:0.0,10003952:0.0,10006508:0.0,10004003:0.0,10004035:0.0,10006645:0.0,10006916:0.0):0.01482)0.412:0.00014)0.812:0.01732)0.781:0.01595,(10001574:0.0,10001575:0.0,10001576:0.0):0.00016)0.903:0.00014,10000126:0.02961)0.833:0.03077)0.701:0.01061)0.915:0.06633)0.464:0.07801,((10008726:0.00015,((10008517:0.0,10008518:0.0,10008659:0.0,10008660:0.0,10008603:0.0,10008830:0.0):0.00016,(10000128:0.06827,(10009778:0.00015,((10010072:0.0,10009810:0.0):0.06313,10010127:0.07901)0.891:0.00015)0.947:0.10796)0.823:0.04722)0.916:0.03002)0.619:0.00015,(10008125:0.04632,(10002605:0.00016,(((10001851:0.0,10000743:0.0,10002766:0.0,10000874:0.0,10002242:0.0,10002033:0.0,10000395:0.0,10001248:0.0,10000920:0.0,10000947:0.0,10000961:0.0,10000968:0.0,10001807:0.0,10001808:0.0,10002382:0.0,10001499:0.0,10001500:0.0,10002044:0.0,10000483:0.0,10001298:0.0,10000574:0.0,10001369:0.0,10000802:0.0,10000464:0.0,10001048:0.0,10003028:0.0,10002477:0.0,10002901:0.0,10002902:0.0,10002167:0.0,10002401:0.0,10002592:0.0,10002993:0.0,10001629:0.0,10001633:0.0,10002849:0.0,10001919:0.0,10001920:0.0,10000669:0.0,10000671:0.0,10000630:0.0,10000652:0.0,10001152:0.0,10001158:0.0,10001957:0.0,10001981:0.0,10001994:0.0):0.00015,(10006269:0.24558,(10000334:0.0,10001223:0.0,10001131:0.0,10001068:0.0,10001470:0.0):0.00014)0.862:0.01477)0.948:0.03011,(10002339:0.0,10002776:0.0,10002881:0.0,10001692:0.0,10002132:0.0,10002205:0.0):0.00014)0.788:0.03039)1.000:0.20029)0.575:0.00016)0.837:0.03403)0.828:0.06114)0.992:0.17959,(10003203:0.31825,(10002077:0.0,10000488:0.0,10000551:0.0,10001313:0.0,10000579:0.0,10001342:0.0,10000807:0.0):0.01707)0.819:0.05797)0.048:0.02461)0.799:0.04240,((10002609:0.02963,10002320:0.01508)0.964:0.00014,(((((10009751:0.0,10010128:0.0):0.01463,((10009149:0.0,10009354:0.0):0.01455,(10009431:0.0,10009191:0.0):0.00015)1.000:0.00014)0.838:0.08439,((10000074:0.0,10000076:0.0,10000077:0.0,10000078:0.0,10000079:0.0):0.00016,((((10004939:0.0,10008422:0.0):0.00016,((10009636:0.00015,((10009612:0.0,10010006:0.0):0.04585,(10009875:0.0,10009967:0.0,10008859:0.0):0.06096)0.919:0.00015)0.918:0.04225,((((((((10008305:0.04471,10008121:0.07879)0.889:0.00015,(10010055:0.0,10009825:0.0):0.00015)0.952:0.02901,((10004461:0.0,10005647:0.0,10006166:0.0):0.02791,(((10004692:0.0,10008473:0.0):0.00014,((10005583:0.0,10005985:0.0,10004698:0.0,10008494:0.0):0.00015,10009935:0.01469)0.851:0.01474)0.816:0.01487,(10004672:0.0,10008472:0.0):0.03037)0.774:0.00886)0.776:0.00771)0.301:0.00014,(10003216:0.0,10003218:0.0,10003219:0.0,10003403:0.0,10006608:0.0,10003445:0.0,10009785:0.0,10010138:0.0,10004818:0.0,10008637:0.0,10003900:0.0,10006683:0.0,10004050:0.0,10006634:0.0):0.00014)0.754:0.00016,(10003942:0.0,10006502:0.0):0.06156)0.805:0.01445,((10005396:0.0,10005876:0.0,10004731:0.0,10006830:0.0,10004786:0.0,10006891:0.0,10005677:0.0,10006082:0.0,10008165:0.0,10003851:0.0,10006563:0.0,10003977:0.0):0.00014,(10006950:0.01474,(10005511:0.0,10005455:0.0):0.01469)0.902:0.00011)0.937:0.00016)0.851:0.01440,(10005054:0.0,10008269:0.0):0.00015)0.781:0.01726,((10009422:0.0,10009200:0.0):0.04653,((10009531:0.0,10009134:0.0,10009391:0.0,10009106:0.0,10009334:0.0):0.00014,((10009005:0.0,10009288:0.0):0.00014,((10009459:0.0,10009058:0.0,10009227:0.0):0.03012,10009583:0.02923)0.219:0.00016)0.956:0.02901)0.932:0.00015)0.933:0.05914)0.103:0.01411)0.895:0.03249)0.997:0.00016,(10000075:0.10918,(((10010993:0.0,10010390:0.0):0.20672,(10010410:0.0,10010674:0.0):0.09141)0.853:0.06967,(10000073:0.00015,10000080:0.02927)0.909:0.08571)0.811:0.05043)0.473:0.06627)0.820:0.03013,((10002604:0.0,10002775:0.0):0.00015,((((((10008740:0.0,10008547:0.0,10008689:0.0,10008593:0.0,10008798:0.0):0.00014,10008768:0.02977)0.053:0.00014,((((10009727:0.02964,((10008362:0.01450,(((10005105:0.0,10003620:0.0,10003543:0.0,10006390:0.0,10006279:0.0,10006244:0.0,10003744:0.0,10004991:0.0,10006377:0.0,10006301:0.0,10006338:0.0,10005771:0.0,10006050:0.0,10005821:0.0,10006102:0.0,10003796:0.0,10005735:0.0,10004105:0.0,10006789:0.0,10004157:0.0):0.00014,(10006211:0.00015,((10004248:0.0,10004300:0.0):0.01468,10005139:0.00014)0.868:0.02961)0.847:0.01468)0.713:0.00015,(10003069:0.0,10007164:0.0,10007108:0.0,10007063:0.0,10007013:0.0,10007843:0.0,10004357:0.0,10008030:0.0,10004412:0.0,10007801:0.0,10007459:0.0,10007755:0.0,10007413:0.0,10007985:0.0,10003237:0.0,10005241:0.0,10003310:0.0,10007602:0.0,10007881:0.0,10007706:0.0,10005296:0.0,10007655:0.0,10004516:0.0,10007359:0.0,10007315:0.0,10007566:0.0,10007501:0.0,10007943:0.0,10003502:0.0,10004565:0.0,10007270:0.0,10007227:0.0,10000363:0.0,10001391:0.0,10002307:0.0,10004876:0.0,10008083:0.0):0.00014)0.892:0.00015)0.000:0.00014,((10005337:0.0,10006988:0.0):0.09731,(10003123:0.0,10006729:0.0,10005199:0.0,10003169:0.0,10003362:0.0,10004625:0.0):0.00014)0.836:0.01448)0.946:0.02964)0.916:0.00014,(10002697:0.00015,((10005943:0.0,10001733:0.0):0.00014,10001584:0.04453)0.855:0.01449)0.860:0.02906)0.843:0.02907,(10003653:0.0,10006432:0.0,10003680:0.0):0.00014)0.837:0.01445,(10004221:0.01465,10008215:0.00015)0.688:0.00015)0.858:0.01435)0.862:0.02906,(10000778:0.02932,10000291:0.04563)0.877:0.03180)0.871:0.03015,((10003031:0.0,10002409:0.0,10002969:0.0,10001918:0.0):0.00015,((10000404:0.0,10001272:0.0,10002061:0.0,10000506:0.0,10000550:0.0,10001291:0.0,10000596:0.0,10001335:0.0,10000832:0.0):0.04546,((10002521:0.01469,10001502:0.00014)0.799:0.01487,10002175:0.01472)0.835:0.01461)0.920:0.00014)0.981:0.00014)0.913:0.04600,(((10000730:0.0,10002758:0.0,10000333:0.0,10001222:0.0,10000879:0.0,10001806:0.0,10002381:0.0,10002882:0.0,10002106:0.0,10002197:0.0,10001993:0.0):0.00014,((10002486:0.04471,(((10001130:0.0,10000463:0.0,10001047:0.0,10001679:0.0):0.00014,10001082:0.01445)0.486:0.00016,((10002476:0.0,10002909:0.0,10000670:0.0):0.00015,(10002241:0.0,10000919:0.0,10000967:0.0,10001632:0.0):0.02978)0.852:0.01474)0.877:0.01450)0.849:0.00014,10002350:0.01436)0.815:0.00014)0.957:0.00015,((10001847:0.0,10002550:0.0,10002842:0.0):0.01640,10001466:0.05644)0.809:0.01638)0.769:0.01406)0.949:0.04574)0.786:0.03251)0.992:0.12784)0.987:0.18233)0.681:0.02799,(((10010076:0.0,10009835:0.0):0.09618,((10010391:0.0,10010676:0.0):0.04726,((10009626:0.0,10010035:0.0):0.08064,((10004188:0.0,10005047:0.0,10008282:0.0):0.03023,(((10003192:0.0,10003398:0.0,10006586:0.0):0.03227,((10003666:0.0,10006449:0.0,10003860:0.0,10006538:0.0):0.01596,((((10008246:0.0,10005684:0.0,10006089:0.0):0.00808,10003694:0.00821)0.822:0.02610,(10003911:0.0,10006709:0.0,10003951:0.0,10006507:0.0):0.00821)0.806:0.00806,(10008188:0.0,10004002:0.0,10004034:0.0,10006644:0.0,10006915:0.0):0.00014)0.661:0.02968)0.854:0.03257)0.816:0.02895,10003466:0.00015)0.930:0.04617)0.716:0.01567)0.860:0.03119)0.894:0.00016)0.785:0.02654,((((10008763:0.01474,10009905:0.02996)0.828:0.02898,((10005639:0.0,10006180:0.0):0.02964,(10004482:0.00016,(10003624:0.00015,((((10004241:0.0,10004293:0.0):0.00016,(((10005091:0.0,10005768:0.0,10006052:0.0,10003793:0.0):0.01448,((10006232:0.0,10003742:0.0,10004989:0.0,10006365:0.0,10006312:0.0):0.00014,(10005818:0.0,10006126:0.0):0.01452)1.000:0.00015)0.858:0.06319,10005933:0.03012)0.752:0.01494)0.949:0.02952,((((10003125:0.0,10006731:0.0,10005204:0.0,10003148:0.0,10004604:0.0):0.00014,10003369:0.01458)0.833:0.01455,10004539:0.01455)0.886:0.00014,(10005156:0.0,10003083:0.0,10007177:0.0,10007129:0.0,10007083:0.0,10007037:0.0,10007817:0.0,10004371:0.0,10008043:0.0,10004435:0.0,10007768:0.0,10007428:0.0,10007721:0.0,10007379:0.0,10008002:0.0,10003274:0.0,10005264:0.0,10003324:0.0,10007575:0.0,10007869:0.0,10007673:0.0,10005319:0.0,10007624:0.0,10007369:0.0,10007288:0.0,10007527:0.0,10007516:0.0,10007911:0.0,10003525:0.0,10004593:0.0,10007235:0.0,10007187:0.0,10003541:0.0,10006424:0.0,10004918:0.0,10008101:0.0,10005739:0.0,10004082:0.0,10006773:0.0,10004140:0.0):0.00014)0.956:0.00015)0.871:0.03016,((((10010131:0.0,10005380:0.0,10005865:0.0,10005494:0.0,10005437:0.0,10004713:0.0,10006842:0.0,10004769:0.0,10006865:0.0):0.00016,(10008327:0.00014,10008360:0.02937)0.910:0.02999)0.884:0.01466,(10009674:0.06127,(10005590:0.0,10005990:0.0,10004838:0.0,10004657:0.0,10008495:0.0):0.00014)0.086:0.00016)0.760:0.06167,(10005327:0.0,10006954:0.0):0.15315)0.959:0.00015)0.932:0.03027)0.985:0.06238)0.629:0.00015)0.935:0.06518)0.807:0.03300,((10009867:0.0,10009994:0.0,10008846:0.0):0.02998,(10009724:0.06080,((10008571:0.0,10008839:0.0):0.00014,((10008524:0.0,10008666:0.0):0.01492,10008644:0.00015)0.857:0.01476)0.953:0.02996)0.769:0.00015)0.971:0.08439)0.803:0.02946,(((10010776:0.0,10011455:0.0,10011305:0.0,10010495:0.0):0.00014,(((10010558:0.00014,(10010729:0.0,10011525:0.0,10010443:0.0,10010528:0.0):0.01458)0.143:0.01455,((10011001:0.0,10011557:0.0,10010462:0.0,10011049:0.0,10011373:0.0,10010859:0.0,10010825:0.0):0.00014,10011364:0.01468)0.054:0.00015)0.869:0.01458,(10010696:0.0,10011407:0.0):0.01462)0.880:0.00015)0.985:0.00015,((10010992:0.0,10010389:0.0):0.16890,(10010793:0.0,10011590:0.0):0.01667)0.791:0.01413)0.868:0.03137)0.809:0.03936)0.878:0.05338)0.797:0.03696,(((10001113:0.0,10001098:0.0):0.01698,(((10001572:0.0,10001578:0.0,10001586:0.0):0.00016,((10000364:0.0,10001392:0.0):0.01466,((10001718:0.0,10002689:0.0,10002021:0.0):0.00015,10002277:0.01455)0.888:0.00014)0.988:0.09603)0.974:0.07817,10001703:0.03255)0.332:0.01448)0.856:0.03809,((((((10001831:0.0,10000738:0.0,10002734:0.0,10002267:0.0,10002495:0.0,10000948:0.0,10000986:0.0,10001770:0.0,10002377:0.0,10001526:0.0,10000469:0.0,10002999:0.0,10002945:0.0,10002135:0.0,10002415:0.0,10002588:0.0,10002997:0.0,10001660:0.0,10002838:0.0,10001894:0.0,10000659:0.0,10000641:0.0,10001169:0.0,10001964:0.0):0.00016,10001046:0.01455)0.950:0.02983,(((10000081:0.00014,10000088:0.01455)0.866:0.03045,(10000082:0.04814,(10000084:0.0,10000085:0.0,10000086:0.0,10000087:0.0):0.02945)0.891:0.04826)0.948:0.06608,((10000336:0.0,10001204:0.0):0.01512,(10002650:0.00016,(10002649:0.00016,(10005351:0.0,10006991:0.0):0.11674)0.852:0.01463)0.995:0.11621)0.819:0.03008)0.829:0.03045)0.443:0.00015,(10000083:0.09872,((((((10000860:0.0,10001438:0.0,10002860:0.0,10002090:0.0,10002192:0.0):0.00015,10002454:0.01467)0.942:0.02987,10002805:0.01466)0.905:0.00015,((10004951:0.0,10008439:0.0):0.02215,10008110:0.12048)0.814:0.04237)0.905:0.04556,((10009567:0.02977,10009517:0.06119)0.639:0.00014,(10009469:0.0,10009040:0.0,10009259:0.0,10009078:0.0,10009326:0.0):0.00016)0.973:0.00016)0.867:0.03070,(10008990:0.0,10009267:0.0):0.01414)0.869:0.03148)0.734:0.01461)0.950:0.05695,((10000422:0.0,10001260:0.0):0.00014,(10000767:0.11709,10000259:0.07793)0.808:0.03674)0.802:0.01521)0.808:0.01844,(((10009723:0.04512,((10009587:0.0,10010015:0.0,10009894:0.0,10009973:0.0,10008879:0.0,10009638:0.0):0.00015,((10009781:0.00014,10010143:0.01455)0.796:0.01474,(((10005940:0.00016,(((10003621:0.02862,(10004440:0.01454,(10005610:0.0,10006184:0.0):0.00015)0.879:0.06499)0.946:0.06483,(10008147:0.01455,(10005715:0.0,10004106:0.0,10006799:0.0,10004158:0.0):0.00016)0.979:0.04535)0.786:0.00015,((10001734:0.0,10002677:0.0):0.03449,(((10003114:0.0,10006721:0.0):0.00014,((10005179:0.0,10004626:0.0):0.00015,(10003154:0.0,10003348:0.0):0.01455)0.857:0.01455)0.990:0.00015,(((10005150:0.0,10008319:0.0,10008736:0.0):0.00972,((10008358:0.00016,(10003568:0.0,10006431:0.0):0.02999)0.920:0.02965,((10005106:0.0,10004240:0.0,10004292:0.0,10006277:0.0,10006238:0.0,10003758:0.0,10005005:0.0,10006358:0.0,10006341:0.0,10006204:0.0,10005791:0.0,10006036:0.0,10005841:0.0,10006112:0.0,10003811:0.0):0.00014,(10003655:0.0,10006434:0.0,10008227:0.0,10003706:0.0,10005662:0.0,10006067:0.0):0.02952)0.043:0.00014)0.914:0.00973)0.914:0.00971,(10003054:0.0,10007163:0.0,10007107:0.0,10007059:0.0,10007011:0.0,10007840:0.0,10004342:0.0,10008025:0.0,10004397:0.0,10007800:0.0,10007458:0.0,10007754:0.0,10007412:0.0,10007972:0.0,10003262:0.0,10005226:0.0,10003295:0.0,10007601:0.0,10007884:0.0,10007703:0.0,10005281:0.0,10007654:0.0,10004501:0.0,10007358:0.0,10007314:0.0,10007565:0.0,10007498:0.0,10007942:0.0,10003487:0.0,10004555:0.0,10007269:0.0,10007226:0.0,10004897:0.0,10008070:0.0):0.00015)0.868:0.04544)0.969:0.10979)0.784:0.06839)0.799:0.00016)0.838:0.01455,10008754:0.00014)0.981:0.07836,(((10008553:0.0,10008695:0.0,10008626:0.0):0.00014,10001585:0.11545)0.720:0.01465,(10009936:0.0,10009937:0.0):0.00014)0.900:0.00014)0.951:0.04601)0.775:0.01473)0.172:0.00014)0.904:0.02996,((10004940:0.0,10008423:0.0):0.00014,((10003202:0.0,10003927:0.0,10006480:0.0,10004052:0.0,10006667:0.0,10006906:0.0):0.00014,((((((10009549:0.0,10009030:0.0,10009031:0.0,10009247:0.0,10009248:0.0,10009499:0.0,10009509:0.0,10009112:0.0,10009367:0.0,10009080:0.0,10009347:0.0):0.00014,((10009436:0.0,10009179:0.0):0.04508,(10009000:0.0,10009279:0.0,10009454:0.0):0.01467)0.537:0.00015)0.946:0.02944,((10010124:0.0,10005393:0.0,10005894:0.0,10005507:0.0,10005451:0.0,10004727:0.0,10006816:0.0,10004782:0.0,10006875:0.0,10004852:0.0):0.01467,((10003831:0.0,10006539:0.0):0.00015,((10008577:0.0,10008800:0.0):0.00014,(10010088:0.0,10009797:0.0):0.01462)0.945:0.02974)0.790:0.02964)0.487:0.00014)0.269:0.00016,(10004195:0.0,10004196:0.0,10003410:0.0,10006593:0.0,10003456:0.0,10008195:0.0,10003979:0.0,10005024:0.0,10008268:0.0):0.00014)0.957:0.00014,(10005595:0.0,10005962:0.0,10004639:0.0,10008503:0.0):0.02952)0.910:0.03000,(10003907:0.0,10006705:0.0):0.02980)0.600:0.00014)0.923:0.01455)1.000:0.00014)0.862:0.05599,((10008714:0.14880,10010103:0.15727)0.773:0.05555,(10000357:0.0,10001399:0.0):0.01141)0.866:0.06695)0.925:0.08227)0.865:0.04065)0.151:0.01014)0.943:0.06421)0.888:0.05607)0.872:0.05672,(((((((((10009599:0.0,10010003:0.0):0.00014,10009904:0.19592)0.843:0.03022,(10009890:0.0,10009962:0.0,10008896:0.0):0.00015)0.810:0.01532,(10009686:0.01492,10009664:0.00015)0.826:0.01699)0.911:0.09326,(((10005140:0.03582,(((10000674:0.02186,(10002519:0.00014,(10002362:0.0,10002396:0.0):0.01438)0.805:0.02383)0.950:0.09624,10000125:0.03177)0.906:0.06538,(10000118:0.08259,(10000119:0.00016,((10000121:0.0,10000122:0.0,10000124:0.0):0.02917,10000123:0.00015)0.589:0.02939)0.964:0.10476)0.792:0.04274)0.792:0.03974)0.160:0.05175,(10006912:0.15038,10008113:0.02649)0.529:0.01712)0.819:0.05217,((10008611:0.00014,(((10008540:0.0,10008554:0.0,10008682:0.0,10008696:0.0):0.01438,(10008561:0.0,10008821:0.0):0.00014)0.592:0.00014,(10008747:0.03051,10008782:0.06197)0.779:0.01343)0.978:0.04494)0.984:0.10239,(10004203:0.00015,(10005063:0.0,10008294:0.0):0.01448)0.972:0.13033)0.849:0.00015)0.957:0.10286)0.850:0.05921,(((10010113:0.0,10005420:0.0,10005868:0.0,10005535:0.0,10005479:0.0,10004755:0.0,10006834:0.0,10004811:0.0,10006898:0.0,10004864:0.0):0.03018,(((10010693:0.0,10011404:0.0):0.00014,(10010525:0.02962,10010555:0.00014)0.958:0.02934)0.783:0.01460,((10010998:0.0,10011554:0.0,10010459:0.0,10011299:0.0,10010501:0.0,10010790:0.0,10011587:0.0,10011058:0.0,10011370:0.0,10010856:0.0,10010823:0.0,10011361:0.0):0.00014,(10010742:0.0,10011538:0.0,10010452:0.0,10010758:0.0,10011437:0.0):0.01450)0.807:0.01473)0.771:0.01481)0.757:0.01403,((((10001449:0.04491,10002780:0.00014)0.966:0.07382,(((10000314:0.0,10001218:0.0,10002248:0.0):0.00961,(10009497:0.0,10009147:0.0,10009352:0.0,10009429:0.0,10009198:0.0):0.00961)0.929:0.00961,((10001838:0.0,10001776:0.0,10001476:0.0,10003034:0.0,10002163:0.0,10002569:0.0,10001884:0.0,10000654:0.0,10001160:0.0,10001947:0.0):0.00014,(((10004938:0.0,10008421:0.0):0.04489,((((10000120:0.03019,(((10003115:0.0,10006722:0.0,10003055:0.0,10007165:0.0,10007111:0.0,10007060:0.0,10007012:0.0,10007844:0.0,10004343:0.0,10008026:0.0,10004398:0.0,10007802:0.0,10007466:0.0,10007756:0.0,10007416:0.0,10007981:0.0,10003263:0.0,10005227:0.0,10003296:0.0,10007603:0.0,10007879:0.0,10007707:0.0,10005282:0.0,10007658:0.0,10004502:0.0,10007360:0.0,10007316:0.0,10007567:0.0,10007502:0.0,10007944:0.0,10003488:0.0,10004556:0.0,10007271:0.0,10007230:0.0,10004898:0.0,10008071:0.0,10005730:0.0,10004100:0.0,10006763:0.0,10004152:0.0):0.00014,((10000390:0.0,10001242:0.0):0.02938,((10005187:0.0,10003155:0.0,10003349:0.0):0.00014,((10005104:0.0,10003754:0.0,10005001:0.0,10006359:0.0,10006325:0.0,10005787:0.0,10006012:0.0,10005837:0.0,10006108:0.0,10003807:0.0):0.01436,(10004612:0.00014,(10005364:0.0,10006977:0.0):0.01474)0.853:0.01441)0.893:0.00016)0.930:0.00015)0.346:0.01441)0.923:0.02932,((10003544:0.0,10006403:0.0):0.00015,((10004472:0.0,10005625:0.0,10006176:0.0):0.02910,(10005546:0.0,10005986:0.0,10004641:0.0,10008499:0.0):0.00015)0.865:0.01450)0.901:0.00015)0.643:0.03031)0.866:0.03023,(10008977:0.0,10009303:0.0):0.00015)0.669:0.02944,(10009445:0.0,10009581:0.0):0.00015)0.806:0.00820,((10009057:0.0,10009226:0.0,10009109:0.0,10009323:0.0):0.00818,10002719:0.00818)0.959:0.02515)0.806:0.00820)0.337:0.00014,(10010073:0.0,10009811:0.0,10002424:0.0,10002987:0.0):0.00015)0.913:0.01441)0.344:0.00015)0.794:0.01526)0.836:0.01688,((10008316:0.00961,(((10004276:0.0,10004329:0.0,10005913:0.0):0.00014,10001732:0.01441)0.365:0.00014,10002633:0.02929)0.929:0.00961)0.929:0.00961,10008390:0.00014)0.814:0.01455)0.777:0.01461,10001583:0.00016)0.875:0.03065)0.778:0.01703)0.735:0.03079,(((10010400:0.01447,10010668:0.00015)0.749:0.04000,(((10010956:0.0,10011151:0.0,10011188:0.0,10010207:0.0,10011225:0.0):0.00014,(10010225:0.0,10010227:0.0):0.01479)0.781:0.02247,((10010654:0.0,10008968:0.0,10008932:0.0):0.06966,(((10010264:0.0,10011119:0.0):0.03783,(10010628:0.03000,((10011272:0.0,10010913:0.0):0.00016,(10011480:0.0,10010596:0.0,10011292:0.0,10011064:0.0):0.01465)0.827:0.03089)0.875:0.04116)0.731:0.03214,((10010315:0.0,10011514:0.0):0.00014,(10010304:0.00014,10011332:0.01472)0.999:0.09487)0.927:0.05358)0.596:0.00014)0.828:0.05287)0.951:0.10850)0.906:0.08882,((10003633:0.0,10006458:0.0,10008218:0.0,10003683:0.0,10005690:0.0,10006095:0.0):0.00016,((10003390:0.0,10006574:0.0,10003455:0.0):0.00015,((10003201:0.0,10008185:0.0,10003864:0.0,10006569:0.0,10003878:0.0,10006712:0.0,10003941:0.0,10006505:0.0,10003976:0.0,10004048:0.0,10006632:0.0):0.00015,((10009773:0.0,10010133:0.0,10006943:0.0):0.00015,10003587:0.01450)0.856:0.01441)0.903:0.01445)0.946:0.02926)0.744:0.04020)0.679:0.02985)0.323:0.00016,(10010967:0.0,10010364:0.0):0.11637)0.997:0.20990,(10002618:0.24706,(((((10010226:0.02995,((10011250:0.0,10011477:0.0,10011492:0.0,10010589:0.0,10011286:0.0,10010900:0.0,10011090:0.0):0.01439,((10010636:0.01438,((10010955:0.0,10011150:0.0,10011187:0.0,10010206:0.0,10011224:0.0):0.07857,((10010298:0.0,10011504:0.0):0.00016,((10010276:0.0,10011111:0.0):0.00015,(((10010966:0.0,10010363:0.0):0.02911,((10010407:0.0,10010677:0.0):0.02918,(((10010777:0.0,10011456:0.0):0.00960,(10010529:0.0,10010559:0.0):0.00961)0.929:0.00961,((10011002:0.0,10011558:0.0,10010730:0.0,10011526:0.0,10010444:0.0,10010463:0.0,10011306:0.0,10010496:0.0,10010794:0.0,10011591:0.0,10011050:0.0,10011374:0.0,10010860:0.0,10010826:0.0,10011365:0.0):0.00014,(10010697:0.0,10011408:0.0):0.01434)0.419:0.00015)0.844:0.01439)0.025:0.00015)0.713:0.06122,(10010347:0.0,10008957:0.0,10008920:0.0):0.02909)0.160:0.00014)0.922:0.01441)0.871:0.01440)0.390:0.00015)0.227:0.00015,((((10008140:0.01451,(((10004441:0.0,10004462:0.0,10004468:0.0,10003184:0.0,10003386:0.0,10003393:0.0,10006611:0.0,10003451:0.0,10003457:0.0,10005629:0.0,10005635:0.0,10003631:0.0,10006456:0.0,10008216:0.0,10003681:0.0,10005657:0.0,10006062:0.0,10008205:0.0,10003880:0.0,10003898:0.0,10006703:0.0,10006713:0.0,10003939:0.0,10003961:0.0,10006503:0.0,10003989:0.0,10003992:0.0,10004046:0.0,10006630:0.0,10006933:0.0):0.00014,((((10003097:0.0,10003120:0.0,10006726:0.0,10005192:0.0,10005196:0.0,10003161:0.0,10003165:0.0,10004618:0.0,10004622:0.0,10003613:0.0,10003616:0.0):0.00015,(10000067:0.04473,(10003355:0.0,10003358:0.0):0.01450)0.924:0.00014)0.977:0.00014,(((10003062:0.0,10003065:0.0,10003089:0.0,10007168:0.0,10007114:0.0,10007066:0.0,10007018:0.0,10007849:0.0,10004350:0.0,10004353:0.0,10004377:0.0,10008035:0.0,10004405:0.0,10004408:0.0,10004431:0.0,10007808:0.0,10007469:0.0,10007761:0.0,10007419:0.0,10007998:0.0,10003230:0.0,10003233:0.0,10003270:0.0,10005234:0.0,10005237:0.0,10005260:0.0,10003303:0.0,10003306:0.0,10003330:0.0,10007608:0.0,10007860:0.0,10007712:0.0,10005289:0.0,10005292:0.0,10005315:0.0,10004509:0.0,10004512:0.0,10004535:0.0,10007326:0.0,10007535:0.0,10007505:0.0,10007947:0.0,10003495:0.0,10003498:0.0,10003521:0.0,10004561:0.0,10004586:0.0,10004589:0.0,10007244:0.0,10007195:0.0,10004869:0.0,10004873:0.0,10004907:0.0,10004913:0.0,10008080:0.0,10008096:0.0,10008106:0.0):0.00016,((10009614:0.0,10009619:0.0,10010011:0.0,10009845:0.0,10009852:0.0,10009860:0.0,10009884:0.0,10008868:0.0,10008881:0.0,10008884:0.0,10008890:0.0,10009694:0.0,10009699:0.0,10009703:0.0,10009730:0.0):0.00015,(10009643:0.0,10009659:0.0,10009665:0.0):0.02962)0.921:0.02941)0.043:0.00014,10007663:0.01450)0.972:0.04485)0.923:0.02913,(10003828:0.0,10003849:0.0,10006553:0.0,10006572:0.0):0.01441)0.831:0.00015)0.896:0.00016,(10009918:0.0,10009922:0.0,10009930:0.0):0.09659)0.399:0.01468)0.724:0.01413,(((10006281:0.0,10006292:0.0,10006252:0.0,10003721:0.0,10003751:0.0,10003755:0.0,10004967:0.0,10004998:0.0,10005002:0.0,10006382:0.0,10006321:0.0,10006352:0.0,10006226:0.0,10005777:0.0,10005784:0.0,10005788:0.0,10006009:0.0,10005827:0.0,10005834:0.0,10005838:0.0,10006105:0.0,10006109:0.0,10003771:0.0,10003804:0.0,10003808:0.0):0.00014,((10005067:0.0,10005071:0.0,10005100:0.0,10005118:0.0,10005146:0.0,10005165:0.0,10005168:0.0):0.00014,(10004225:0.0,10004245:0.0,10004266:0.0,10004269:0.0,10004277:0.0,10004297:0.0,10004319:0.0,10004322:0.0):0.01441)0.916:0.02928)0.562:0.00015,(((10008585:0.0,10008588:0.0,10008835:0.0):0.08302,(10009744:0.0,10009747:0.0,10010168:0.0):0.04816)0.840:0.04470,(10000065:0.00015,(10000066:0.0,10000068:0.0,10000069:0.0,10000070:0.0,10000071:0.0,10000072:0.0):0.01440)1.000:0.11263)0.298:0.00016)0.972:0.06291)0.882:0.03054,((10009471:0.03230,(((10005338:0.0,10005343:0.0,10005358:0.0,10006968:0.0,10006984:0.0):0.04603,((10008322:0.0,10008332:0.0,10008345:0.0,10005929:0.0,10005949:0.0):0.00016,(10008373:0.0,10008384:0.0,10008387:0.0):0.01447)0.287:0.01432)0.892:0.03225,(10009485:0.12746,(10002620:0.09409,(10008969:0.0,10009295:0.0):0.04675)0.398:0.03105)0.438:0.00014)0.856:0.03071)0.833:0.02756,((10000760:0.0,10000779:0.0):0.02923,((10004174:0.0,10004204:0.0,10004206:0.0,10010134:0.0,10005400:0.0,10005404:0.0,10005407:0.0,10005410:0.0,10005414:0.0,10005878:0.0,10005515:0.0,10005518:0.0,10005522:0.0,10005525:0.0,10005529:0.0,10005459:0.0,10005463:0.0,10005466:0.0,10005469:0.0,10005473:0.0,10004735:0.0,10004739:0.0,10004742:0.0,10004745:0.0,10004749:0.0,10006837:0.0,10005543:0.0,10005550:0.0,10005553:0.0,10005558:0.0,10005561:0.0,10005565:0.0,10005598:0.0,10005993:0.0,10004792:0.0,10004795:0.0,10004798:0.0,10004801:0.0,10004805:0.0,10006856:0.0,10006860:0.0,10006903:0.0,10004819:0.0,10004831:0.0,10004848:0.0,10004856:0.0,10004654:0.0,10004659:0.0,10004677:0.0,10004687:0.0,10008490:0.0,10008492:0.0,10008506:0.0):0.00015,(10005020:0.0,10005025:0.0,10008288:0.0):0.01450)0.970:0.04449)0.085:0.00014)0.881:0.02909)0.712:0.00015,(((10008612:0.04590,((10005719:0.0,10005727:0.0,10005732:0.0,10004089:0.0,10004097:0.0,10004102:0.0,10006765:0.0,10004115:0.0,10004149:0.0,10004154:0.0):0.00014,((10008707:0.0,10008742:0.0):0.00015,(10008792:0.02896,(10008536:0.0,10008541:0.0,10008678:0.0,10008683:0.0):0.00015)0.912:0.02940)0.945:0.06034)0.774:0.01461)0.780:0.01462,(10010051:0.0,10010091:0.0,10009791:0.0,10009799:0.0,10009822:0.0,10009831:0.0):0.00016)0.799:0.01712,(10002309:0.00014,((10000348:0.0,10000366:0.0,10001394:0.0):0.02913,((10003556:0.0,10003559:0.0,10006400:0.0):0.02900,(10004933:0.0,10008416:0.0):0.00015)0.907:0.02962)0.161:0.00015)0.799:0.01711)0.912:0.03914)0.914:0.02943)0.850:0.01439)0.371:0.00014)0.994:0.06050,(10009488:0.0,10009510:0.0,10009526:0.0,10009433:0.0,10009183:0.0,10009186:0.0,10009192:0.0):0.00015)0.160:0.00014,((((10001440:0.0,10001442:0.0):0.06061,(10002610:0.00014,((10001828:0.0,10001861:0.0,10001866:0.0,10001868:0.0,10001871:0.0,10001873:0.0,10000716:0.0,10000719:0.0,10002746:0.0,10000317:0.0,10001207:0.0,10002317:0.0,10000863:0.0,10000871:0.0,10000898:0.0,10002249:0.0,10002515:0.0,10002525:0.0,10002531:0.0,10002537:0.0,10001111:0.0,10001116:0.0,10001091:0.0,10001096:0.0,10000382:0.0,10000407:0.0,10000424:0.0,10001264:0.0,10000906:0.0,10000939:0.0,10000952:0.0,10000957:0.0,10000976:0.0,10000982:0.0,10001002:0.0,10001015:0.0,10001018:0.0,10001537:0.0,10001540:0.0,10001542:0.0,10001547:0.0,10001553:0.0,10001555:0.0,10001560:0.0,10001594:0.0,10001602:0.0,10001606:0.0,10001608:0.0,10001610:0.0,10001613:0.0,10001778:0.0,10001785:0.0,10001791:0.0,10002772:0.0,10002799:0.0,10002359:0.0,10002070:0.0,10000471:0.0,10000510:0.0,10000513:0.0,10000546:0.0,10001299:0.0,10000562:0.0,10000603:0.0,10000606:0.0,10000609:0.0,10001345:0.0,10000810:0.0,10000833:0.0,10000840:0.0,10000843:0.0,10000435:0.0,10001056:0.0,10003006:0.0,10003035:0.0,10002862:0.0,10001688:0.0,10001700:0.0,10001713:0.0,10001716:0.0,10002441:0.0,10002893:0.0,10002930:0.0,10002938:0.0,10002942:0.0,10002948:0.0,10002140:0.0,10002157:0.0,10002411:0.0,10002542:0.0,10002545:0.0,10002563:0.0,10002578:0.0,10002970:0.0,10002974:0.0,10002994:0.0,10001617:0.0,10001651:0.0,10001657:0.0,10001668:0.0,10002808:0.0,10002825:0.0,10001889:0.0,10001896:0.0,10001901:0.0,10000657:0.0,10000678:0.0,10000682:0.0,10000616:0.0,10001172:0.0,10001190:0.0,10001935:0.0,10001941:0.0,10001943:0.0,10001967:0.0,10001971:0.0,10002088:0.0,10002094:0.0,10002121:0.0,10002124:0.0,10002181:0.0,10002190:0.0,10002213:0.0,10002216:0.0,10002004:0.0,10002015:0.0):0.00014,(10001479:0.0,10001513:0.0,10001517:0.0,10001522:0.0):0.01438)0.731:0.00015)0.866:0.00015)0.950:0.02870,(10001736:0.0,10001739:0.0,10001749:0.0,10002672:0.0,10002704:0.0,10002711:0.0,10002722:0.0):0.00016)0.892:0.01427,((10000278:0.00016,(10009043:0.0,10009046:0.0,10009049:0.0,10009256:0.0):0.02962)0.917:0.02913,((10009126:0.0,10009142:0.0,10009089:0.0,10009342:0.0):0.00014,10009394:0.02902)0.905:0.02964)0.623:0.00014)0.417:0.01421)0.993:0.17190,(((((((10000739:0.0,10002735:0.0):0.02922,((10000777:0.06732,10000295:0.10768)0.867:0.04847,(10000345:0.0,10001432:0.0):0.00015)0.978:0.00014)0.813:0.02957,10002294:0.04587)0.855:0.03239,(10002048:0.0,10000519:0.0,10000852:0.0,10001292:0.0,10000602:0.0,10001365:0.0,10000839:0.0):0.03016)0.440:0.07976,((10000904:0.0,10000974:0.0,10001666:0.0):0.01442,((10002343:0.0,10002450:0.0,10002917:0.0):0.02943,10002855:0.01449)0.013:0.00014)0.952:0.02899)1.000:0.00016,10002828:0.00015)0.967:0.00015,((10000438:0.0,10001042:0.0):0.00015,((10000868:0.0,10001104:0.0,10001099:0.0,10001705:0.0,10002096:0.0,10002183:0.0,10002002:0.0):0.01310,(10001386:0.0,10001388:0.0):0.37500)0.739:0.00157)1.000:0.19355)0.898:0.05737)0.761:0.03042,((((((10009618:0.0,10010001:0.0,10004181:0.0,10004445:0.0,10003183:0.0,10003385:0.0,10006600:0.0,10003450:0.0,10009768:0.0,10010155:0.0,10005547:0.0,10005957:0.0,10004789:0.0,10006881:0.0,10004651:0.0,10005612:0.0,10006185:0.0,10004926:0.0,10008448:0.0):0.00014,((10003628:0.0,10006438:0.0,10008212:0.0,10003718:0.0,10005656:0.0,10006061:0.0,10008167:0.0,10003847:0.0,10006545:0.0,10003897:0.0,10006706:0.0,10003938:0.0,10006511:0.0,10003991:0.0,10004045:0.0,10006629:0.0,10006935:0.0):0.01455,(10008114:0.04568,(((10009415:0.0,10009202:0.0):0.04508,((10009525:0.00014,(10009565:0.00800,(10009097:0.0,10009305:0.0):0.06030)0.775:0.00749)0.919:0.02965,((10008318:0.0,10010114:0.0,10004851:0.0,10005046:0.0,10008281:0.0):0.00015,(10009132:0.0,10009358:0.0):0.01455)0.531:0.00014)0.872:0.01466)0.135:0.00014,(10005398:0.0,10005871:0.0,10005513:0.0,10005457:0.0,10004733:0.0,10006821:0.0):0.00014)0.849:0.02974)0.949:0.00015)0.912:0.00014)0.675:0.00014,(10009893:0.0,10009993:0.0,10008878:0.0,10009691:0.0,10009678:0.0):0.02979)0.916:0.07371,(10008367:0.05324,((10009061:0.0,10009219:0.0):0.03162,(10010056:0.0,10009826:0.0):0.01362)0.924:0.06502)0.220:0.00070)0.886:0.06531,((10011129:0.30612,(10002664:0.18943,((10000034:0.17379,10000038:0.00015)0.944:0.14710,(10002255:0.00014,(10001771:0.03801,(10000629:0.0,10001151:0.0,10001956:0.0):0.28244)0.992:0.34220)0.811:0.09013)0.652:0.06543)0.870:0.09445)0.602:0.00614,(10009007:0.0,10009290:0.0):0.00015)0.859:0.04912)0.860:0.05936,((10010244:0.04035,((10010752:0.0,10011548:0.0,10010432:0.0):0.00401,((10010785:0.0,10011464:0.0):0.01451,((10011026:0.0,10011582:0.0,10010689:0.0,10011400:0.0,10010487:0.0,10010520:0.0,10010818:0.0,10011615:0.0,10011059:0.0,10010552:0.0,10011399:0.0,10010885:0.0,10010851:0.0,10011335:0.0,10010585:0.0):0.00014,(10011302:0.0,10011308:0.0):0.01458)0.567:0.03029)0.853:0.04372)0.903:0.05879)0.614:0.00998,(((((10011263:0.0,10010617:0.0,10011279:0.0,10010919:0.0,10011088:0.0):0.00014,10010633:0.01468)0.968:0.00013,((10000040:0.04106,(10000033:0.00014,(10002646:0.02942,10002658:0.00014)1.000:0.26619)0.887:0.07051)0.984:0.12822,(((10010302:0.0,10011509:0.0):0.00014,((10008961:0.0,10008924:0.0):0.01455,((10010279:0.0,10011114:0.0):0.00014,10010351:0.01451)0.580:0.00014)0.896:0.02956)0.870:0.04630,((10010958:0.0,10011146:0.0,10011183:0.0,10010209:0.0,10011220:0.0):0.02042,(10010396:0.0,10010659:0.0):0.07854)0.886:0.06284)0.739:0.01609)0.846:0.03256)0.851:0.03125,(((((10005103:0.0,10001758:0.0,10000526:0.0,10001310:0.0,10000584:0.0,10001358:0.0,10000820:0.0,10002714:0.0):0.00014,(10002081:0.0,10000494:0.0):0.01451)0.904:0.00015,((10004973:0.0,10006192:0.0,10005752:0.0,10006017:0.0,10005803:0.0,10006118:0.0,10003777:0.0):0.03074,(((((10004230:0.0,10004282:0.0,10005161:0.0,10005945:0.0,10005699:0.0,10004065:0.0,10006761:0.0,10004122:0.0):0.01458,((10003080:0.0,10007143:0.0,10007124:0.0,10007077:0.0,10007029:0.0,10007858:0.0,10004368:0.0,10008021:0.0,10004423:0.0,10007780:0.0,10007440:0.0,10007734:0.0,10007387:0.0,10007960:0.0,10003248:0.0,10005252:0.0,10003321:0.0,10007617:0.0,10007904:0.0,10007683:0.0,10005307:0.0,10007635:0.0,10007337:0.0,10007544:0.0,10007478:0.0,10007954:0.0,10003513:0.0,10004576:0.0,10007280:0.0,10007206:0.0,10004906:0.0,10008092:0.0,10000396:0.0,10001249:0.0,10001549:0.0,10001550:0.0):0.00014,10004527:0.01453)0.587:0.00014)0.949:0.02972,(10002299:0.00015,((10008718:0.06168,((10008545:0.0,10008687:0.0):0.00014,(10008784:0.00015,10002645:0.07782)0.921:0.02971)0.789:0.04604)0.959:0.00015,(10008591:0.0,10008796:0.0,10008638:0.0):0.00014)0.949:0.02952)0.235:0.00016)0.798:0.01478,(((10009461:0.0,10000288:0.0):0.00015,(10000350:0.0,10001397:0.0):0.01482)0.277:0.00015,(((10000790:0.04633,(10002342:0.0,10001140:0.0,10001076:0.0,10001433:0.0,10001697:0.0,10002129:0.0,10002209:0.0,10002024:0.0):0.01482)0.707:0.00016,(10001826:0.0,10000724:0.0,10002738:0.0,10000323:0.0,10001231:0.0,10000897:0.0,10002229:0.0,10002534:0.0,10000929:0.0,10000973:0.0,10001769:0.0,10002355:0.0,10001473:0.0,10000441:0.0,10001032:0.0,10003011:0.0,10002874:0.0,10002455:0.0,10002910:0.0,10002154:0.0,10002416:0.0,10002555:0.0,10002977:0.0,10001662:0.0,10002845:0.0,10001886:0.0,10000853:0.0,10000854:0.0,10001166:0.0,10001937:0.0):0.00014)0.679:0.00015,(10002599:0.01507,10002791:0.01485)0.902:0.03049)0.914:0.03031)0.805:0.01506)0.902:0.03044,(10003727:0.00015,((10003575:0.0,10006422:0.0):0.00016,10009938:0.04569)0.855:0.01452)0.931:0.00016)0.843:0.03015)0.876:0.03063)0.805:0.01632,((10005361:0.0,10006971:0.0):0.11997,(10003607:0.00014,((10003136:0.0,10006750:0.0,10005208:0.0,10003176:0.0,10003374:0.0):0.00014,10004633:0.01455)0.944:0.02964)0.819:0.03298)0.703:0.01167)0.928:0.06312,(10000035:0.04076,(((10010394:0.0,10010688:0.0):0.00016,((10010792:0.0,10011589:0.0):0.03019,((10011000:0.0,10011556:0.0,10010695:0.0,10011406:0.0,10010775:0.0,10011454:0.0,10010461:0.0,10011309:0.0,10010494:0.0,10011045:0.0,10010527:0.0,10011372:0.0,10010858:0.0,10011363:0.0,10010557:0.0):0.00014,(10010728:0.0,10011524:0.0,10010442:0.0):0.01479)0.558:0.00015)0.827:0.06285)0.707:0.08736,(((((10008531:0.0,10008673:0.0):0.00015,((((10009094:0.0,10009331:0.0):0.00015,(10009015:0.0,10009214:0.0):0.04682)0.975:0.03051,((10008993:0.0,10009271:0.0):0.01499,((10009479:0.0,10009569:0.0,10009116:0.0,10009349:0.0):0.00014,(10009405:0.0,10009209:0.0):0.01504)0.789:0.01535)0.613:0.03089)0.948:0.00014,10009493:0.00014)0.960:0.03072)0.781:0.00015,((10008570:0.0,10008831:0.0):0.00014,(((10000792:0.06163,(((((((10004254:0.0,10004306:0.0,10006278:0.0,10006239:0.0,10003739:0.0,10004986:0.0,10006370:0.0,10006214:0.0,10005765:0.0,10006014:0.0,10005815:0.0,10006123:0.0,10003790:0.0,10005737:0.0,10004080:0.0,10006770:0.0):0.00014,10004138:0.03066)0.745:0.04640,(10008392:0.00014,10008330:0.06431)0.917:0.03066)0.054:0.00016,((((10005112:0.00014,(10005649:0.0,10006175:0.0):0.01500)0.000:0.00016,((((10000009:0.00014,(((10000010:0.01500,10000014:0.00015)0.952:0.03049,10000015:0.00015)0.060:0.00015,(10000012:0.0,10000013:0.0):0.03066)0.923:0.03054)0.877:0.00016,10000016:0.04688)0.930:0.04743,(10005349:0.0,10006982:0.0):0.04736)0.864:0.03106,((10003108:0.0,10003109:0.0,10006716:0.0,10004627:0.0):0.01512,(10005200:0.0,10003363:0.0):0.00014)0.611:0.00014)0.949:0.03043)0.858:0.01501,10005309:0.01517)0.904:0.00016,(10005151:0.0,10004478:0.0,10003092:0.0,10007178:0.0,10007127:0.0,10007082:0.0,10007036:0.0,10007819:0.0,10004380:0.0,10008050:0.0,10004425:0.0,10007766:0.0,10007426:0.0,10007722:0.0,10007377:0.0,10007992:0.0,10003277:0.0,10005254:0.0,10003333:0.0,10007573:0.0,10007871:0.0,10007672:0.0,10007626:0.0,10004529:0.0,10007371:0.0,10007287:0.0,10007529:0.0,10007517:0.0,10007910:0.0,10003515:0.0,10004578:0.0,10007237:0.0,10007184:0.0,10005920:0.0,10003623:0.0,10003563:0.0,10006392:0.0,10005394:0.0,10005892:0.0,10005509:0.0,10005453:0.0,10004729:0.0,10006814:0.0,10005564:0.0,10005969:0.0,10004784:0.0,10006877:0.0,10004853:0.0,10004658:0.0,10008463:0.0,10004910:0.0,10008093:0.0):0.00014)0.838:0.00014)0.920:0.03066,10004191:0.00016)0.952:0.03080,(10004956:0.0,10008432:0.0,10005049:0.0,10008273:0.0):0.00016)0.799:0.01518,(10008124:0.03128,(((10003664:0.0,10006440:0.0):0.00715,((10003420:0.0,10006598:0.0,10003464:0.0):0.03091,(10008253:0.0,10003713:0.0,10005673:0.0,10006078:0.0,10008190:0.0,10004004:0.0,10006917:0.0):0.00014)0.890:0.06025)0.855:0.03686,((10003838:0.0,10006567:0.0):0.00014,((10003190:0.0,10003884:0.0,10006682:0.0):0.01517,(10003929:0.0,10004054:0.0,10006637:0.0):0.00014)0.960:0.08081)0.284:0.04233)0.882:0.04381)0.767:0.01492)0.807:0.02501)0.765:0.02310,(10001573:0.09934,((10000376:0.0,10001417:0.0):0.03070,((10001721:0.0,10002681:0.0):0.03146,(10000262:0.01515,10002274:0.03105)0.877:0.03175)0.767:0.01488)0.446:0.00016)0.790:0.01662)0.603:0.03119,((10008788:0.04759,(10008725:0.04944,10008645:0.01338)0.949:0.07021)0.919:0.04161,(((10000402:0.0,10001282:0.0,10002068:0.0,10000497:0.0,10000535:0.0,10001322:0.0,10000823:0.0):0.00014,(10000587:0.0,10001371:0.0):0.01498)0.993:0.08077,(((10000311:0.0,10001219:0.0,10000465:0.0):0.00014,(((10000877:0.0,10001124:0.0,10001077:0.0,10001031:0.0,10001709:0.0,10002099:0.0,10002186:0.0):0.00015,(10002403:0.01504,10002985:0.00014)0.830:0.01498)0.972:0.09948,(10002597:0.0,10001842:0.0,10000732:0.0,10002757:0.0,10002235:0.0,10002529:0.0,10000916:0.0,10000978:0.0,10001774:0.0,10002779:0.0,10002357:0.0,10001510:0.0,10003037:0.0,10002460:0.0,10002920:0.0,10002149:0.0,10002557:0.0,10001626:0.0,10002852:0.0,10001911:0.0,10000698:0.0,10000646:0.0,10001195:0.0,10001955:0.0,10002001:0.0):0.01498)0.914:0.00014)0.812:0.00015,(10001453:0.03019,(10002344:0.03031,10002864:0.00015)0.929:0.04700)0.890:0.03093)0.875:0.00014)0.984:0.12713)0.836:0.03045)0.793:0.01652)0.984:0.06285)0.793:0.04709,(10009945:0.08740,((10009622:0.0,10010014:0.0):0.08018,(10009679:0.00014,((10009891:0.0,10009963:0.0,10008871:0.0):0.00015,10009709:0.03046)0.919:0.03058)0.304:0.00014)0.922:0.06354)0.795:0.03724)0.821:0.05729,(((10002654:0.22576,(((10010962:0.0,10010359:0.0):0.01720,(((10010622:0.00014,((10011249:0.0,10011473:0.0,10010603:0.0,10011296:0.0,10010899:0.0,10011071:0.0):0.00014,((10010283:0.00014,10011096:0.09510)0.972:0.04628,(10010320:0.0,10011498:0.0):0.15461)0.844:0.00014)0.932:0.01482)0.914:0.03071,((10010356:0.0,10008966:0.0,10008929:0.0):0.08023,10010230:0.00015)0.637:0.01527)0.787:0.01462,(10010941:0.0,10011161:0.0,10011198:0.0,10010192:0.0,10011235:0.0):0.00015)0.978:0.09715)0.301:0.03118,10000011:0.12455)0.099:0.05930)0.714:0.02887,(10010071:0.0,10009809:0.0):0.00016)0.823:0.02934,(10009777:0.0,10010126:0.0):0.04951)0.763:0.04408)0.913:0.12184)0.964:0.16246)0.732:0.02136)0.892:0.05644)0.765:0.02732,((10010965:0.0,10010362:0.0):0.00015,(10000036:0.0,10000037:0.0,10000039:0.0):0.11454)0.946:0.05834)0.396:0.03901)0.906:0.08143)0.891:0.07682)0.225:0.03651)0.614:0.03020)0.718:0.03687)0.898:0.05125)0.786:0.00014)0.956:0.07683);
