# Supplementary material for: tRNA Signatures Reveal a Polyphyletic Origin of SAR11 Strains among Alphaproteobacteria
Source: PLoS Comput Biol. 2014 Feb 27;10(2):e1003454. doi: 10.1371/journal.pcbi.1003454 (PMC3937112; doi:10.1371/journal.pcbi.1003454)
Supplement: Dataset S5 — Source code and data to reproduce Figure 6 . (ZIP) [file pcbi.1003454.s005.zip › Source_data_and_methods_for_Figure_6/env_root_unifrac.txt]

10009587	ACIDIPHILIUMCRYPTUMJF5
10009588	ACIDIPHILIUMCRYPTUMJF5
10009589	ACIDIPHILIUMCRYPTUMJF5
10009590	ACIDIPHILIUMCRYPTUMJF5
10009591	ACIDIPHILIUMCRYPTUMJF5
10009592	ACIDIPHILIUMCRYPTUMJF5
10009593	ACIDIPHILIUMCRYPTUMJF5
10009594	ACIDIPHILIUMCRYPTUMJF5
10009595	ACIDIPHILIUMCRYPTUMJF5
10009596	ACIDIPHILIUMCRYPTUMJF5
10009597	ACIDIPHILIUMCRYPTUMJF5
10009598	ACIDIPHILIUMCRYPTUMJF5
10009599	ACIDIPHILIUMCRYPTUMJF5
10009600	ACIDIPHILIUMCRYPTUMJF5
10009601	ACIDIPHILIUMCRYPTUMJF5
10009602	ACIDIPHILIUMCRYPTUMJF5
10009603	ACIDIPHILIUMCRYPTUMJF5
10009604	ACIDIPHILIUMCRYPTUMJF5
10009605	ACIDIPHILIUMCRYPTUMJF5
10009606	ACIDIPHILIUMCRYPTUMJF5
10009607	ACIDIPHILIUMCRYPTUMJF5
10009608	ACIDIPHILIUMCRYPTUMJF5
10009609	ACIDIPHILIUMCRYPTUMJF5
10009610	ACIDIPHILIUMCRYPTUMJF5
10009611	ACIDIPHILIUMCRYPTUMJF5
10009612	ACIDIPHILIUMCRYPTUMJF5
10009613	ACIDIPHILIUMCRYPTUMJF5
10009614	ACIDIPHILIUMCRYPTUMJF5
10009615	ACIDIPHILIUMCRYPTUMJF5
10009616	ACIDIPHILIUMCRYPTUMJF5
10009617	ACIDIPHILIUMCRYPTUMJF5
10009618	ACIDIPHILIUMCRYPTUMJF5
10009619	ACIDIPHILIUMCRYPTUMJF5
10009620	ACIDIPHILIUMCRYPTUMJF5
10009621	ACIDIPHILIUMCRYPTUMJF5
10009622	ACIDIPHILIUMCRYPTUMJF5
10009623	ACIDIPHILIUMCRYPTUMJF5
10009624	ACIDIPHILIUMCRYPTUMJF5
10009625	ACIDIPHILIUMCRYPTUMJF5
10009626	ACIDIPHILIUMCRYPTUMJF5
10009627	ACIDIPHILIUMCRYPTUMJF5
10009628	ACIDIPHILIUMCRYPTUMJF5
10009629	ACIDIPHILIUMCRYPTUMJF5
10009630	ACIDIPHILIUMCRYPTUMJF5
10009631	ACIDIPHILIUMCRYPTUMJF5
10009632	ACIDIPHILIUMCRYPTUMJF5
10009633	ACIDIPHILIUMCRYPTUMJF5
10009997	ACIDIPHILIUMCRYPTUMJF5
10009998	ACIDIPHILIUMCRYPTUMJF5
10009999	ACIDIPHILIUMCRYPTUMJF5
10010000	ACIDIPHILIUMCRYPTUMJF5
10010001	ACIDIPHILIUMCRYPTUMJF5
10010002	ACIDIPHILIUMCRYPTUMJF5
10010003	ACIDIPHILIUMCRYPTUMJF5
10010004	ACIDIPHILIUMCRYPTUMJF5
10010005	ACIDIPHILIUMCRYPTUMJF5
10010006	ACIDIPHILIUMCRYPTUMJF5
10010007	ACIDIPHILIUMCRYPTUMJF5
10010008	ACIDIPHILIUMCRYPTUMJF5
10010009	ACIDIPHILIUMCRYPTUMJF5
10010010	ACIDIPHILIUMCRYPTUMJF5
10010011	ACIDIPHILIUMCRYPTUMJF5
10010012	ACIDIPHILIUMCRYPTUMJF5
10010013	ACIDIPHILIUMCRYPTUMJF5
10010014	ACIDIPHILIUMCRYPTUMJF5
10010015	ACIDIPHILIUMCRYPTUMJF5
10010016	ACIDIPHILIUMCRYPTUMJF5
10010017	ACIDIPHILIUMCRYPTUMJF5
10010018	ACIDIPHILIUMCRYPTUMJF5
10010019	ACIDIPHILIUMCRYPTUMJF5
10010020	ACIDIPHILIUMCRYPTUMJF5
10010021	ACIDIPHILIUMCRYPTUMJF5
10010022	ACIDIPHILIUMCRYPTUMJF5
10010023	ACIDIPHILIUMCRYPTUMJF5
10010024	ACIDIPHILIUMCRYPTUMJF5
10010025	ACIDIPHILIUMCRYPTUMJF5
10010026	ACIDIPHILIUMCRYPTUMJF5
10010027	ACIDIPHILIUMCRYPTUMJF5
10010028	ACIDIPHILIUMCRYPTUMJF5
10010029	ACIDIPHILIUMCRYPTUMJF5
10010030	ACIDIPHILIUMCRYPTUMJF5
10010031	ACIDIPHILIUMCRYPTUMJF5
10010032	ACIDIPHILIUMCRYPTUMJF5
10010033	ACIDIPHILIUMCRYPTUMJF5
10010034	ACIDIPHILIUMCRYPTUMJF5
10010035	ACIDIPHILIUMCRYPTUMJF5
10010036	ACIDIPHILIUMCRYPTUMJF5
10010037	ACIDIPHILIUMCRYPTUMJF5
10010038	ACIDIPHILIUMCRYPTUMJF5
10010039	ACIDIPHILIUMCRYPTUMJF5
10010040	ACIDIPHILIUMCRYPTUMJF5
10010041	ACIDIPHILIUMCRYPTUMJF5
10005067	AGROBACTERIUMRADIOBACTERK84
10005068	AGROBACTERIUMRADIOBACTERK84
10005069	AGROBACTERIUMRADIOBACTERK84
10005070	AGROBACTERIUMRADIOBACTERK84
10005071	AGROBACTERIUMRADIOBACTERK84
10005072	AGROBACTERIUMRADIOBACTERK84
10005073	AGROBACTERIUMRADIOBACTERK84
10005074	AGROBACTERIUMRADIOBACTERK84
10005075	AGROBACTERIUMRADIOBACTERK84
10005076	AGROBACTERIUMRADIOBACTERK84
10005077	AGROBACTERIUMRADIOBACTERK84
10005078	AGROBACTERIUMRADIOBACTERK84
10005079	AGROBACTERIUMRADIOBACTERK84
10005080	AGROBACTERIUMRADIOBACTERK84
10005081	AGROBACTERIUMRADIOBACTERK84
10005082	AGROBACTERIUMRADIOBACTERK84
10005083	AGROBACTERIUMRADIOBACTERK84
10005084	AGROBACTERIUMRADIOBACTERK84
10005085	AGROBACTERIUMRADIOBACTERK84
10005086	AGROBACTERIUMRADIOBACTERK84
10005087	AGROBACTERIUMRADIOBACTERK84
10005088	AGROBACTERIUMRADIOBACTERK84
10005089	AGROBACTERIUMRADIOBACTERK84
10005090	AGROBACTERIUMRADIOBACTERK84
10005091	AGROBACTERIUMRADIOBACTERK84
10005092	AGROBACTERIUMRADIOBACTERK84
10005093	AGROBACTERIUMRADIOBACTERK84
10005094	AGROBACTERIUMRADIOBACTERK84
10005095	AGROBACTERIUMRADIOBACTERK84
10005096	AGROBACTERIUMRADIOBACTERK84
10005097	AGROBACTERIUMRADIOBACTERK84
10005098	AGROBACTERIUMRADIOBACTERK84
10005099	AGROBACTERIUMRADIOBACTERK84
10005100	AGROBACTERIUMRADIOBACTERK84
10005101	AGROBACTERIUMRADIOBACTERK84
10005102	AGROBACTERIUMRADIOBACTERK84
10005103	AGROBACTERIUMRADIOBACTERK84
10005104	AGROBACTERIUMRADIOBACTERK84
10005105	AGROBACTERIUMRADIOBACTERK84
10005106	AGROBACTERIUMRADIOBACTERK84
10005107	AGROBACTERIUMRADIOBACTERK84
10005108	AGROBACTERIUMRADIOBACTERK84
10005109	AGROBACTERIUMRADIOBACTERK84
10005110	AGROBACTERIUMRADIOBACTERK84
10005111	AGROBACTERIUMRADIOBACTERK84
10005112	AGROBACTERIUMRADIOBACTERK84
10005113	AGROBACTERIUMRADIOBACTERK84
10005114	AGROBACTERIUMRADIOBACTERK84
10005115	AGROBACTERIUMRADIOBACTERK84
10005116	AGROBACTERIUMRADIOBACTERK84
10005117	AGROBACTERIUMRADIOBACTERK84
10004225	AGROBACTERIUMTUMEFACIENSSTRC58
10004226	AGROBACTERIUMTUMEFACIENSSTRC58
10004227	AGROBACTERIUMTUMEFACIENSSTRC58
10004228	AGROBACTERIUMTUMEFACIENSSTRC58
10004229	AGROBACTERIUMTUMEFACIENSSTRC58
10004230	AGROBACTERIUMTUMEFACIENSSTRC58
10004231	AGROBACTERIUMTUMEFACIENSSTRC58
10004232	AGROBACTERIUMTUMEFACIENSSTRC58
10004233	AGROBACTERIUMTUMEFACIENSSTRC58
10004234	AGROBACTERIUMTUMEFACIENSSTRC58
10004235	AGROBACTERIUMTUMEFACIENSSTRC58
10004236	AGROBACTERIUMTUMEFACIENSSTRC58
10004237	AGROBACTERIUMTUMEFACIENSSTRC58
10004238	AGROBACTERIUMTUMEFACIENSSTRC58
10004239	AGROBACTERIUMTUMEFACIENSSTRC58
10004240	AGROBACTERIUMTUMEFACIENSSTRC58
10004241	AGROBACTERIUMTUMEFACIENSSTRC58
10004242	AGROBACTERIUMTUMEFACIENSSTRC58
10004243	AGROBACTERIUMTUMEFACIENSSTRC58
10004244	AGROBACTERIUMTUMEFACIENSSTRC58
10004245	AGROBACTERIUMTUMEFACIENSSTRC58
10004246	AGROBACTERIUMTUMEFACIENSSTRC58
10004247	AGROBACTERIUMTUMEFACIENSSTRC58
10004248	AGROBACTERIUMTUMEFACIENSSTRC58
10004249	AGROBACTERIUMTUMEFACIENSSTRC58
10004250	AGROBACTERIUMTUMEFACIENSSTRC58
10004251	AGROBACTERIUMTUMEFACIENSSTRC58
10004252	AGROBACTERIUMTUMEFACIENSSTRC58
10004253	AGROBACTERIUMTUMEFACIENSSTRC58
10004254	AGROBACTERIUMTUMEFACIENSSTRC58
10004255	AGROBACTERIUMTUMEFACIENSSTRC58
10004256	AGROBACTERIUMTUMEFACIENSSTRC58
10004257	AGROBACTERIUMTUMEFACIENSSTRC58
10004258	AGROBACTERIUMTUMEFACIENSSTRC58
10004259	AGROBACTERIUMTUMEFACIENSSTRC58
10004260	AGROBACTERIUMTUMEFACIENSSTRC58
10004261	AGROBACTERIUMTUMEFACIENSSTRC58
10004262	AGROBACTERIUMTUMEFACIENSSTRC58
10004263	AGROBACTERIUMTUMEFACIENSSTRC58
10004264	AGROBACTERIUMTUMEFACIENSSTRC58
10004265	AGROBACTERIUMTUMEFACIENSSTRC58
10004266	AGROBACTERIUMTUMEFACIENSSTRC58
10004267	AGROBACTERIUMTUMEFACIENSSTRC58
10004268	AGROBACTERIUMTUMEFACIENSSTRC58
10004269	AGROBACTERIUMTUMEFACIENSSTRC58
10004270	AGROBACTERIUMTUMEFACIENSSTRC58
10004271	AGROBACTERIUMTUMEFACIENSSTRC58
10004272	AGROBACTERIUMTUMEFACIENSSTRC58
10004273	AGROBACTERIUMTUMEFACIENSSTRC58
10004274	AGROBACTERIUMTUMEFACIENSSTRC58
10004275	AGROBACTERIUMTUMEFACIENSSTRC58
10004276	AGROBACTERIUMTUMEFACIENSSTRC58
10004277	AGROBACTERIUMTUMEFACIENSSTRC58
10004278	AGROBACTERIUMTUMEFACIENSSTRC58
10004279	AGROBACTERIUMTUMEFACIENSSTRC58
10004280	AGROBACTERIUMTUMEFACIENSSTRC58
10004281	AGROBACTERIUMTUMEFACIENSSTRC58
10004282	AGROBACTERIUMTUMEFACIENSSTRC58
10004283	AGROBACTERIUMTUMEFACIENSSTRC58
10004284	AGROBACTERIUMTUMEFACIENSSTRC58
10004285	AGROBACTERIUMTUMEFACIENSSTRC58
10004286	AGROBACTERIUMTUMEFACIENSSTRC58
10004287	AGROBACTERIUMTUMEFACIENSSTRC58
10004288	AGROBACTERIUMTUMEFACIENSSTRC58
10004289	AGROBACTERIUMTUMEFACIENSSTRC58
10004290	AGROBACTERIUMTUMEFACIENSSTRC58
10004291	AGROBACTERIUMTUMEFACIENSSTRC58
10004292	AGROBACTERIUMTUMEFACIENSSTRC58
10004293	AGROBACTERIUMTUMEFACIENSSTRC58
10004294	AGROBACTERIUMTUMEFACIENSSTRC58
10004295	AGROBACTERIUMTUMEFACIENSSTRC58
10004296	AGROBACTERIUMTUMEFACIENSSTRC58
10004297	AGROBACTERIUMTUMEFACIENSSTRC58
10004298	AGROBACTERIUMTUMEFACIENSSTRC58
10004299	AGROBACTERIUMTUMEFACIENSSTRC58
10004300	AGROBACTERIUMTUMEFACIENSSTRC58
10004301	AGROBACTERIUMTUMEFACIENSSTRC58
10004302	AGROBACTERIUMTUMEFACIENSSTRC58
10004303	AGROBACTERIUMTUMEFACIENSSTRC58
10004304	AGROBACTERIUMTUMEFACIENSSTRC58
10004305	AGROBACTERIUMTUMEFACIENSSTRC58
10004306	AGROBACTERIUMTUMEFACIENSSTRC58
10004307	AGROBACTERIUMTUMEFACIENSSTRC58
10004308	AGROBACTERIUMTUMEFACIENSSTRC58
10004309	AGROBACTERIUMTUMEFACIENSSTRC58
10004310	AGROBACTERIUMTUMEFACIENSSTRC58
10004311	AGROBACTERIUMTUMEFACIENSSTRC58
10004312	AGROBACTERIUMTUMEFACIENSSTRC58
10004313	AGROBACTERIUMTUMEFACIENSSTRC58
10004314	AGROBACTERIUMTUMEFACIENSSTRC58
10004315	AGROBACTERIUMTUMEFACIENSSTRC58
10004316	AGROBACTERIUMTUMEFACIENSSTRC58
10004317	AGROBACTERIUMTUMEFACIENSSTRC58
10004318	AGROBACTERIUMTUMEFACIENSSTRC58
10004319	AGROBACTERIUMTUMEFACIENSSTRC58
10004320	AGROBACTERIUMTUMEFACIENSSTRC58
10004321	AGROBACTERIUMTUMEFACIENSSTRC58
10004322	AGROBACTERIUMTUMEFACIENSSTRC58
10004323	AGROBACTERIUMTUMEFACIENSSTRC58
10004324	AGROBACTERIUMTUMEFACIENSSTRC58
10004325	AGROBACTERIUMTUMEFACIENSSTRC58
10004326	AGROBACTERIUMTUMEFACIENSSTRC58
10004327	AGROBACTERIUMTUMEFACIENSSTRC58
10004328	AGROBACTERIUMTUMEFACIENSSTRC58
10004329	AGROBACTERIUMTUMEFACIENSSTRC58
10005118	AGROBACTERIUMVITISS4
10005119	AGROBACTERIUMVITISS4
10005120	AGROBACTERIUMVITISS4
10005121	AGROBACTERIUMVITISS4
10005122	AGROBACTERIUMVITISS4
10005123	AGROBACTERIUMVITISS4
10005124	AGROBACTERIUMVITISS4
10005125	AGROBACTERIUMVITISS4
10005126	AGROBACTERIUMVITISS4
10005127	AGROBACTERIUMVITISS4
10005128	AGROBACTERIUMVITISS4
10005129	AGROBACTERIUMVITISS4
10005130	AGROBACTERIUMVITISS4
10005131	AGROBACTERIUMVITISS4
10005132	AGROBACTERIUMVITISS4
10005133	AGROBACTERIUMVITISS4
10005134	AGROBACTERIUMVITISS4
10005135	AGROBACTERIUMVITISS4
10005136	AGROBACTERIUMVITISS4
10005137	AGROBACTERIUMVITISS4
10005138	AGROBACTERIUMVITISS4
10005139	AGROBACTERIUMVITISS4
10005140	AGROBACTERIUMVITISS4
10005141	AGROBACTERIUMVITISS4
10005142	AGROBACTERIUMVITISS4
10005143	AGROBACTERIUMVITISS4
10005144	AGROBACTERIUMVITISS4
10005145	AGROBACTERIUMVITISS4
10005146	AGROBACTERIUMVITISS4
10005147	AGROBACTERIUMVITISS4
10005148	AGROBACTERIUMVITISS4
10005149	AGROBACTERIUMVITISS4
10005150	AGROBACTERIUMVITISS4
10005151	AGROBACTERIUMVITISS4
10005152	AGROBACTERIUMVITISS4
10005153	AGROBACTERIUMVITISS4
10005154	AGROBACTERIUMVITISS4
10005155	AGROBACTERIUMVITISS4
10005156	AGROBACTERIUMVITISS4
10005157	AGROBACTERIUMVITISS4
10005158	AGROBACTERIUMVITISS4
10005159	AGROBACTERIUMVITISS4
10005160	AGROBACTERIUMVITISS4
10005161	AGROBACTERIUMVITISS4
10005162	AGROBACTERIUMVITISS4
10005163	AGROBACTERIUMVITISS4
10005164	AGROBACTERIUMVITISS4
10005165	AGROBACTERIUMVITISS4
10005166	AGROBACTERIUMVITISS4
10005167	AGROBACTERIUMVITISS4
10005168	AGROBACTERIUMVITISS4
10005169	AGROBACTERIUMVITISS4
10005170	AGROBACTERIUMVITISS4
10005171	AGROBACTERIUMVITISS4
10002596	ALPHAPROTEOBACTERIUMHTCC2255
10002597	ALPHAPROTEOBACTERIUMHTCC2255
10002598	ALPHAPROTEOBACTERIUMHTCC2255
10002599	ALPHAPROTEOBACTERIUMHTCC2255
10002600	ALPHAPROTEOBACTERIUMHTCC2255
10002601	ALPHAPROTEOBACTERIUMHTCC2255
10002602	ALPHAPROTEOBACTERIUMHTCC2255
10002603	ALPHAPROTEOBACTERIUMHTCC2255
10002604	ALPHAPROTEOBACTERIUMHTCC2255
10002605	ALPHAPROTEOBACTERIUMHTCC2255
10002606	ALPHAPROTEOBACTERIUMHTCC2255
10002607	ALPHAPROTEOBACTERIUMHTCC2255
10002608	ALPHAPROTEOBACTERIUMHTCC2255
10002609	ALPHAPROTEOBACTERIUMHTCC2255
10002610	ALPHAPROTEOBACTERIUMHTCC2255
10002611	ALPHAPROTEOBACTERIUMHTCC2255
10002612	ALPHAPROTEOBACTERIUMHTCC2255
10002613	ALPHAPROTEOBACTERIUMHTCC2255
10002614	ALPHAPROTEOBACTERIUMHTCC2255
10002615	ALPHAPROTEOBACTERIUMHTCC2255
10002616	ALPHAPROTEOBACTERIUMHTCC2255
10002617	ALPHAPROTEOBACTERIUMHTCC2255
10002618	ALPHAPROTEOBACTERIUMHTCC2255
10002619	ALPHAPROTEOBACTERIUMHTCC2255
10002620	ALPHAPROTEOBACTERIUMHTCC2255
10002621	ALPHAPROTEOBACTERIUMHTCC2255
10002622	ALPHAPROTEOBACTERIUMHTCC2255
10002623	ALPHAPROTEOBACTERIUMHTCC2255
10002624	ALPHAPROTEOBACTERIUMHTCC2255
10002625	ALPHAPROTEOBACTERIUMHTCC2255
10002626	ALPHAPROTEOBACTERIUMHTCC2255
10002627	ALPHAPROTEOBACTERIUMHTCC2255
10002628	ALPHAPROTEOBACTERIUMHTCC2255
10002629	ALPHAPROTEOBACTERIUMHTCC2255
10002630	ALPHAPROTEOBACTERIUMHTCC2255
10002631	ALPHAPROTEOBACTERIUMHTCC2255
10002632	ALPHAPROTEOBACTERIUMHTCC2255
10002633	ALPHAPROTEOBACTERIUMHTCC2255
10002634	ALPHAPROTEOBACTERIUMHTCC2255
10002635	ALPHAPROTEOBACTERIUMHTCC2255
10002636	ALPHAPROTEOBACTERIUMHTCC2255
10002637	ALPHAPROTEOBACTERIUMHTCC2255
10002638	ALPHAPROTEOBACTERIUMHTCC2255
10002639	ALPHAPROTEOBACTERIUMHTCC2255
10002640	ALPHAPROTEOBACTERIUMHTCC2255
10002641	ALPHAPROTEOBACTERIUMHTCC2255
10002642	ALPHAPROTEOBACTERIUMHTCC2255
10002643	ALPHAPROTEOBACTERIUMHTCC2255
10002644	ALPHAPROTEOBACTERIUMHTCC2255
10002645	ALPHAPROTEOBACTERIUMHTCC2255
10002646	ALPHAPROTEOBACTERIUMHTCC2255
10002647	ALPHAPROTEOBACTERIUMHTCC2255
10002648	ALPHAPROTEOBACTERIUMHTCC2255
10002649	ALPHAPROTEOBACTERIUMHTCC2255
10002650	ALPHAPROTEOBACTERIUMHTCC2255
10002651	ALPHAPROTEOBACTERIUMHTCC2255
10002652	ALPHAPROTEOBACTERIUMHTCC2255
10002653	ALPHAPROTEOBACTERIUMHTCC2255
10002654	ALPHAPROTEOBACTERIUMHTCC2255
10002655	ALPHAPROTEOBACTERIUMHTCC2255
10002656	ALPHAPROTEOBACTERIUMHTCC2255
10002657	ALPHAPROTEOBACTERIUMHTCC2255
10002658	ALPHAPROTEOBACTERIUMHTCC2255
10002659	ALPHAPROTEOBACTERIUMHTCC2255
10002660	ALPHAPROTEOBACTERIUMHTCC2255
10002661	ALPHAPROTEOBACTERIUMHTCC2255
10002662	ALPHAPROTEOBACTERIUMHTCC2255
10002663	ALPHAPROTEOBACTERIUMHTCC2255
10002664	ALPHAPROTEOBACTERIUMHTCC2255
10002665	ALPHAPROTEOBACTERIUMHTCC2255
10002666	ALPHAPROTEOBACTERIUMHTCC2255
10010925	ANAPLASMAMARGINALESTRFLORIDA
10010926	ANAPLASMAMARGINALESTRFLORIDA
10010927	ANAPLASMAMARGINALESTRFLORIDA
10010928	ANAPLASMAMARGINALESTRFLORIDA
10010929	ANAPLASMAMARGINALESTRFLORIDA
10010930	ANAPLASMAMARGINALESTRFLORIDA
10010931	ANAPLASMAMARGINALESTRFLORIDA
10010932	ANAPLASMAMARGINALESTRFLORIDA
10010933	ANAPLASMAMARGINALESTRFLORIDA
10010934	ANAPLASMAMARGINALESTRFLORIDA
10010935	ANAPLASMAMARGINALESTRFLORIDA
10010936	ANAPLASMAMARGINALESTRFLORIDA
10010937	ANAPLASMAMARGINALESTRFLORIDA
10010938	ANAPLASMAMARGINALESTRFLORIDA
10010939	ANAPLASMAMARGINALESTRFLORIDA
10010940	ANAPLASMAMARGINALESTRFLORIDA
10010941	ANAPLASMAMARGINALESTRFLORIDA
10010942	ANAPLASMAMARGINALESTRFLORIDA
10010943	ANAPLASMAMARGINALESTRFLORIDA
10010944	ANAPLASMAMARGINALESTRFLORIDA
10010945	ANAPLASMAMARGINALESTRFLORIDA
10010946	ANAPLASMAMARGINALESTRFLORIDA
10010947	ANAPLASMAMARGINALESTRFLORIDA
10010948	ANAPLASMAMARGINALESTRFLORIDA
10010949	ANAPLASMAMARGINALESTRFLORIDA
10010950	ANAPLASMAMARGINALESTRFLORIDA
10010951	ANAPLASMAMARGINALESTRFLORIDA
10010952	ANAPLASMAMARGINALESTRFLORIDA
10010953	ANAPLASMAMARGINALESTRFLORIDA
10010954	ANAPLASMAMARGINALESTRFLORIDA
10010955	ANAPLASMAMARGINALESTRFLORIDA
10010956	ANAPLASMAMARGINALESTRFLORIDA
10010957	ANAPLASMAMARGINALESTRFLORIDA
10010958	ANAPLASMAMARGINALESTRFLORIDA
10010959	ANAPLASMAMARGINALESTRFLORIDA
10010960	ANAPLASMAMARGINALESTRFLORIDA
10011131	ANAPLASMAMARGINALESTRMISSISSIPPI
10011132	ANAPLASMAMARGINALESTRMISSISSIPPI
10011133	ANAPLASMAMARGINALESTRMISSISSIPPI
10011134	ANAPLASMAMARGINALESTRMISSISSIPPI
10011135	ANAPLASMAMARGINALESTRMISSISSIPPI
10011136	ANAPLASMAMARGINALESTRMISSISSIPPI
10011137	ANAPLASMAMARGINALESTRMISSISSIPPI
10011138	ANAPLASMAMARGINALESTRMISSISSIPPI
10011139	ANAPLASMAMARGINALESTRMISSISSIPPI
10011140	ANAPLASMAMARGINALESTRMISSISSIPPI
10011141	ANAPLASMAMARGINALESTRMISSISSIPPI
10011142	ANAPLASMAMARGINALESTRMISSISSIPPI
10011143	ANAPLASMAMARGINALESTRMISSISSIPPI
10011144	ANAPLASMAMARGINALESTRMISSISSIPPI
10011145	ANAPLASMAMARGINALESTRMISSISSIPPI
10011146	ANAPLASMAMARGINALESTRMISSISSIPPI
10011147	ANAPLASMAMARGINALESTRMISSISSIPPI
10011148	ANAPLASMAMARGINALESTRMISSISSIPPI
10011149	ANAPLASMAMARGINALESTRMISSISSIPPI
10011150	ANAPLASMAMARGINALESTRMISSISSIPPI
10011151	ANAPLASMAMARGINALESTRMISSISSIPPI
10011152	ANAPLASMAMARGINALESTRMISSISSIPPI
10011153	ANAPLASMAMARGINALESTRMISSISSIPPI
10011154	ANAPLASMAMARGINALESTRMISSISSIPPI
10011155	ANAPLASMAMARGINALESTRMISSISSIPPI
10011156	ANAPLASMAMARGINALESTRMISSISSIPPI
10011157	ANAPLASMAMARGINALESTRMISSISSIPPI
10011158	ANAPLASMAMARGINALESTRMISSISSIPPI
10011159	ANAPLASMAMARGINALESTRMISSISSIPPI
10011160	ANAPLASMAMARGINALESTRMISSISSIPPI
10011161	ANAPLASMAMARGINALESTRMISSISSIPPI
10011162	ANAPLASMAMARGINALESTRMISSISSIPPI
10011163	ANAPLASMAMARGINALESTRMISSISSIPPI
10011164	ANAPLASMAMARGINALESTRMISSISSIPPI
10011165	ANAPLASMAMARGINALESTRMISSISSIPPI
10011166	ANAPLASMAMARGINALESTRMISSISSIPPI
10011167	ANAPLASMAMARGINALESTRMISSISSIPPI
10011168	ANAPLASMAMARGINALESTRPUERTORICO
10011169	ANAPLASMAMARGINALESTRPUERTORICO
10011170	ANAPLASMAMARGINALESTRPUERTORICO
10011171	ANAPLASMAMARGINALESTRPUERTORICO
10011172	ANAPLASMAMARGINALESTRPUERTORICO
10011173	ANAPLASMAMARGINALESTRPUERTORICO
10011174	ANAPLASMAMARGINALESTRPUERTORICO
10011175	ANAPLASMAMARGINALESTRPUERTORICO
10011176	ANAPLASMAMARGINALESTRPUERTORICO
10011177	ANAPLASMAMARGINALESTRPUERTORICO
10011178	ANAPLASMAMARGINALESTRPUERTORICO
10011179	ANAPLASMAMARGINALESTRPUERTORICO
10011180	ANAPLASMAMARGINALESTRPUERTORICO
10011181	ANAPLASMAMARGINALESTRPUERTORICO
10011182	ANAPLASMAMARGINALESTRPUERTORICO
10011183	ANAPLASMAMARGINALESTRPUERTORICO
10011184	ANAPLASMAMARGINALESTRPUERTORICO
10011185	ANAPLASMAMARGINALESTRPUERTORICO
10011186	ANAPLASMAMARGINALESTRPUERTORICO
10011187	ANAPLASMAMARGINALESTRPUERTORICO
10011188	ANAPLASMAMARGINALESTRPUERTORICO
10011189	ANAPLASMAMARGINALESTRPUERTORICO
10011190	ANAPLASMAMARGINALESTRPUERTORICO
10011191	ANAPLASMAMARGINALESTRPUERTORICO
10011192	ANAPLASMAMARGINALESTRPUERTORICO
10011193	ANAPLASMAMARGINALESTRPUERTORICO
10011194	ANAPLASMAMARGINALESTRPUERTORICO
10011195	ANAPLASMAMARGINALESTRPUERTORICO
10011196	ANAPLASMAMARGINALESTRPUERTORICO
10011197	ANAPLASMAMARGINALESTRPUERTORICO
10011198	ANAPLASMAMARGINALESTRPUERTORICO
10011199	ANAPLASMAMARGINALESTRPUERTORICO
10011200	ANAPLASMAMARGINALESTRPUERTORICO
10011201	ANAPLASMAMARGINALESTRPUERTORICO
10011202	ANAPLASMAMARGINALESTRPUERTORICO
10011203	ANAPLASMAMARGINALESTRPUERTORICO
10011204	ANAPLASMAMARGINALESTRPUERTORICO
10010176	ANAPLASMAMARGINALESTRSTMARIES
10010177	ANAPLASMAMARGINALESTRSTMARIES
10010178	ANAPLASMAMARGINALESTRSTMARIES
10010179	ANAPLASMAMARGINALESTRSTMARIES
10010180	ANAPLASMAMARGINALESTRSTMARIES
10010181	ANAPLASMAMARGINALESTRSTMARIES
10010182	ANAPLASMAMARGINALESTRSTMARIES
10010183	ANAPLASMAMARGINALESTRSTMARIES
10010184	ANAPLASMAMARGINALESTRSTMARIES
10010185	ANAPLASMAMARGINALESTRSTMARIES
10010186	ANAPLASMAMARGINALESTRSTMARIES
10010187	ANAPLASMAMARGINALESTRSTMARIES
10010188	ANAPLASMAMARGINALESTRSTMARIES
10010189	ANAPLASMAMARGINALESTRSTMARIES
10010190	ANAPLASMAMARGINALESTRSTMARIES
10010191	ANAPLASMAMARGINALESTRSTMARIES
10010192	ANAPLASMAMARGINALESTRSTMARIES
10010193	ANAPLASMAMARGINALESTRSTMARIES
10010194	ANAPLASMAMARGINALESTRSTMARIES
10010195	ANAPLASMAMARGINALESTRSTMARIES
10010196	ANAPLASMAMARGINALESTRSTMARIES
10010197	ANAPLASMAMARGINALESTRSTMARIES
10010198	ANAPLASMAMARGINALESTRSTMARIES
10010199	ANAPLASMAMARGINALESTRSTMARIES
10010200	ANAPLASMAMARGINALESTRSTMARIES
10010201	ANAPLASMAMARGINALESTRSTMARIES
10010202	ANAPLASMAMARGINALESTRSTMARIES
10010203	ANAPLASMAMARGINALESTRSTMARIES
10010204	ANAPLASMAMARGINALESTRSTMARIES
10010205	ANAPLASMAMARGINALESTRSTMARIES
10010206	ANAPLASMAMARGINALESTRSTMARIES
10010207	ANAPLASMAMARGINALESTRSTMARIES
10010208	ANAPLASMAMARGINALESTRSTMARIES
10010209	ANAPLASMAMARGINALESTRSTMARIES
10010210	ANAPLASMAMARGINALESTRSTMARIES
10010211	ANAPLASMAMARGINALESTRSTMARIES
10010212	ANAPLASMAMARGINALESTRSTMARIES
10011205	ANAPLASMAMARGINALESTRVIRGINIA
10011206	ANAPLASMAMARGINALESTRVIRGINIA
10011207	ANAPLASMAMARGINALESTRVIRGINIA
10011208	ANAPLASMAMARGINALESTRVIRGINIA
10011209	ANAPLASMAMARGINALESTRVIRGINIA
10011210	ANAPLASMAMARGINALESTRVIRGINIA
10011211	ANAPLASMAMARGINALESTRVIRGINIA
10011212	ANAPLASMAMARGINALESTRVIRGINIA
10011213	ANAPLASMAMARGINALESTRVIRGINIA
10011214	ANAPLASMAMARGINALESTRVIRGINIA
10011215	ANAPLASMAMARGINALESTRVIRGINIA
10011216	ANAPLASMAMARGINALESTRVIRGINIA
10011217	ANAPLASMAMARGINALESTRVIRGINIA
10011218	ANAPLASMAMARGINALESTRVIRGINIA
10011219	ANAPLASMAMARGINALESTRVIRGINIA
10011220	ANAPLASMAMARGINALESTRVIRGINIA
10011221	ANAPLASMAMARGINALESTRVIRGINIA
10011222	ANAPLASMAMARGINALESTRVIRGINIA
10011223	ANAPLASMAMARGINALESTRVIRGINIA
10011224	ANAPLASMAMARGINALESTRVIRGINIA
10011225	ANAPLASMAMARGINALESTRVIRGINIA
10011226	ANAPLASMAMARGINALESTRVIRGINIA
10011227	ANAPLASMAMARGINALESTRVIRGINIA
10011228	ANAPLASMAMARGINALESTRVIRGINIA
10011229	ANAPLASMAMARGINALESTRVIRGINIA
10011230	ANAPLASMAMARGINALESTRVIRGINIA
10011231	ANAPLASMAMARGINALESTRVIRGINIA
10011232	ANAPLASMAMARGINALESTRVIRGINIA
10011233	ANAPLASMAMARGINALESTRVIRGINIA
10011234	ANAPLASMAMARGINALESTRVIRGINIA
10011235	ANAPLASMAMARGINALESTRVIRGINIA
10011236	ANAPLASMAMARGINALESTRVIRGINIA
10011237	ANAPLASMAMARGINALESTRVIRGINIA
10011238	ANAPLASMAMARGINALESTRVIRGINIA
10011239	ANAPLASMAMARGINALESTRVIRGINIA
10011240	ANAPLASMAMARGINALESTRVIRGINIA
10011241	ANAPLASMAMARGINALESTRVIRGINIA
10010213	ANAPLASMAPHAGOCYTOPHILUMHZ
10010214	ANAPLASMAPHAGOCYTOPHILUMHZ
10010215	ANAPLASMAPHAGOCYTOPHILUMHZ
10010216	ANAPLASMAPHAGOCYTOPHILUMHZ
10010217	ANAPLASMAPHAGOCYTOPHILUMHZ
10010218	ANAPLASMAPHAGOCYTOPHILUMHZ
10010219	ANAPLASMAPHAGOCYTOPHILUMHZ
10010220	ANAPLASMAPHAGOCYTOPHILUMHZ
10010221	ANAPLASMAPHAGOCYTOPHILUMHZ
10010222	ANAPLASMAPHAGOCYTOPHILUMHZ
10010223	ANAPLASMAPHAGOCYTOPHILUMHZ
10010224	ANAPLASMAPHAGOCYTOPHILUMHZ
10010225	ANAPLASMAPHAGOCYTOPHILUMHZ
10010226	ANAPLASMAPHAGOCYTOPHILUMHZ
10010227	ANAPLASMAPHAGOCYTOPHILUMHZ
10010228	ANAPLASMAPHAGOCYTOPHILUMHZ
10010229	ANAPLASMAPHAGOCYTOPHILUMHZ
10010230	ANAPLASMAPHAGOCYTOPHILUMHZ
10010231	ANAPLASMAPHAGOCYTOPHILUMHZ
10010232	ANAPLASMAPHAGOCYTOPHILUMHZ
10010233	ANAPLASMAPHAGOCYTOPHILUMHZ
10010234	ANAPLASMAPHAGOCYTOPHILUMHZ
10010235	ANAPLASMAPHAGOCYTOPHILUMHZ
10010236	ANAPLASMAPHAGOCYTOPHILUMHZ
10010237	ANAPLASMAPHAGOCYTOPHILUMHZ
10010238	ANAPLASMAPHAGOCYTOPHILUMHZ
10010239	ANAPLASMAPHAGOCYTOPHILUMHZ
10010240	ANAPLASMAPHAGOCYTOPHILUMHZ
10010241	ANAPLASMAPHAGOCYTOPHILUMHZ
10010242	ANAPLASMAPHAGOCYTOPHILUMHZ
10010243	ANAPLASMAPHAGOCYTOPHILUMHZ
10010244	ANAPLASMAPHAGOCYTOPHILUMHZ
10010245	ANAPLASMAPHAGOCYTOPHILUMHZ
10010246	ANAPLASMAPHAGOCYTOPHILUMHZ
10010247	ANAPLASMAPHAGOCYTOPHILUMHZ
10010248	ANAPLASMAPHAGOCYTOPHILUMHZ
10010249	ANAPLASMAPHAGOCYTOPHILUMHZ
10008751	ASTICCACAULISEXCENTRICUSCB48
10008752	ASTICCACAULISEXCENTRICUSCB48
10008753	ASTICCACAULISEXCENTRICUSCB48
10008754	ASTICCACAULISEXCENTRICUSCB48
10008755	ASTICCACAULISEXCENTRICUSCB48
10008756	ASTICCACAULISEXCENTRICUSCB48
10008757	ASTICCACAULISEXCENTRICUSCB48
10008758	ASTICCACAULISEXCENTRICUSCB48
10008759	ASTICCACAULISEXCENTRICUSCB48
10008760	ASTICCACAULISEXCENTRICUSCB48
10008761	ASTICCACAULISEXCENTRICUSCB48
10008762	ASTICCACAULISEXCENTRICUSCB48
10008763	ASTICCACAULISEXCENTRICUSCB48
10008764	ASTICCACAULISEXCENTRICUSCB48
10008765	ASTICCACAULISEXCENTRICUSCB48
10008766	ASTICCACAULISEXCENTRICUSCB48
10008767	ASTICCACAULISEXCENTRICUSCB48
10008768	ASTICCACAULISEXCENTRICUSCB48
10008769	ASTICCACAULISEXCENTRICUSCB48
10008770	ASTICCACAULISEXCENTRICUSCB48
10008771	ASTICCACAULISEXCENTRICUSCB48
10008772	ASTICCACAULISEXCENTRICUSCB48
10008773	ASTICCACAULISEXCENTRICUSCB48
10008774	ASTICCACAULISEXCENTRICUSCB48
10008775	ASTICCACAULISEXCENTRICUSCB48
10008776	ASTICCACAULISEXCENTRICUSCB48
10008777	ASTICCACAULISEXCENTRICUSCB48
10008778	ASTICCACAULISEXCENTRICUSCB48
10008779	ASTICCACAULISEXCENTRICUSCB48
10008780	ASTICCACAULISEXCENTRICUSCB48
10008781	ASTICCACAULISEXCENTRICUSCB48
10008782	ASTICCACAULISEXCENTRICUSCB48
10008783	ASTICCACAULISEXCENTRICUSCB48
10008784	ASTICCACAULISEXCENTRICUSCB48
10008785	ASTICCACAULISEXCENTRICUSCB48
10008786	ASTICCACAULISEXCENTRICUSCB48
10008787	ASTICCACAULISEXCENTRICUSCB48
10008788	ASTICCACAULISEXCENTRICUSCB48
10008789	ASTICCACAULISEXCENTRICUSCB48
10008790	ASTICCACAULISEXCENTRICUSCB48
10008791	ASTICCACAULISEXCENTRICUSCB48
10008792	ASTICCACAULISEXCENTRICUSCB48
10008793	ASTICCACAULISEXCENTRICUSCB48
10008794	ASTICCACAULISEXCENTRICUSCB48
10008302	AURANTIMONASSPSI859A1
10008303	AURANTIMONASSPSI859A1
10008304	AURANTIMONASSPSI859A1
10008305	AURANTIMONASSPSI859A1
10008306	AURANTIMONASSPSI859A1
10008307	AURANTIMONASSPSI859A1
10008308	AURANTIMONASSPSI859A1
10008309	AURANTIMONASSPSI859A1
10008310	AURANTIMONASSPSI859A1
10008311	AURANTIMONASSPSI859A1
10008312	AURANTIMONASSPSI859A1
10008313	AURANTIMONASSPSI859A1
10008314	AURANTIMONASSPSI859A1
10008315	AURANTIMONASSPSI859A1
10008316	AURANTIMONASSPSI859A1
10008317	AURANTIMONASSPSI859A1
10008318	AURANTIMONASSPSI859A1
10008319	AURANTIMONASSPSI859A1
10008320	AURANTIMONASSPSI859A1
10008321	AURANTIMONASSPSI859A1
10008322	AURANTIMONASSPSI859A1
10008323	AURANTIMONASSPSI859A1
10008324	AURANTIMONASSPSI859A1
10008325	AURANTIMONASSPSI859A1
10008326	AURANTIMONASSPSI859A1
10008327	AURANTIMONASSPSI859A1
10008328	AURANTIMONASSPSI859A1
10008329	AURANTIMONASSPSI859A1
10008330	AURANTIMONASSPSI859A1
10008331	AURANTIMONASSPSI859A1
10008332	AURANTIMONASSPSI859A1
10008333	AURANTIMONASSPSI859A1
10008334	AURANTIMONASSPSI859A1
10008335	AURANTIMONASSPSI859A1
10008336	AURANTIMONASSPSI859A1
10008337	AURANTIMONASSPSI859A1
10008338	AURANTIMONASSPSI859A1
10008339	AURANTIMONASSPSI859A1
10008340	AURANTIMONASSPSI859A1
10008341	AURANTIMONASSPSI859A1
10008342	AURANTIMONASSPSI859A1
10008343	AURANTIMONASSPSI859A1
10008344	AURANTIMONASSPSI859A1
10008345	AURANTIMONASSPSI859A1
10008346	AURANTIMONASSPSI859A1
10008347	AURANTIMONASSPSI859A1
10008348	AURANTIMONASSPSI859A1
10008349	AURANTIMONASSPSI859A1
10008350	AURANTIMONASSPSI859A1
10008351	AURANTIMONASSPSI859A1
10004173	AZORHIZOBIUMCAULINODANSORS571
10004174	AZORHIZOBIUMCAULINODANSORS571
10004175	AZORHIZOBIUMCAULINODANSORS571
10004176	AZORHIZOBIUMCAULINODANSORS571
10004177	AZORHIZOBIUMCAULINODANSORS571
10004178	AZORHIZOBIUMCAULINODANSORS571
10004179	AZORHIZOBIUMCAULINODANSORS571
10004180	AZORHIZOBIUMCAULINODANSORS571
10004181	AZORHIZOBIUMCAULINODANSORS571
10004182	AZORHIZOBIUMCAULINODANSORS571
10004183	AZORHIZOBIUMCAULINODANSORS571
10004184	AZORHIZOBIUMCAULINODANSORS571
10004185	AZORHIZOBIUMCAULINODANSORS571
10004186	AZORHIZOBIUMCAULINODANSORS571
10004187	AZORHIZOBIUMCAULINODANSORS571
10004188	AZORHIZOBIUMCAULINODANSORS571
10004189	AZORHIZOBIUMCAULINODANSORS571
10004190	AZORHIZOBIUMCAULINODANSORS571
10004191	AZORHIZOBIUMCAULINODANSORS571
10004192	AZORHIZOBIUMCAULINODANSORS571
10004193	AZORHIZOBIUMCAULINODANSORS571
10004194	AZORHIZOBIUMCAULINODANSORS571
10004195	AZORHIZOBIUMCAULINODANSORS571
10004196	AZORHIZOBIUMCAULINODANSORS571
10004197	AZORHIZOBIUMCAULINODANSORS571
10004198	AZORHIZOBIUMCAULINODANSORS571
10004199	AZORHIZOBIUMCAULINODANSORS571
10004200	AZORHIZOBIUMCAULINODANSORS571
10004201	AZORHIZOBIUMCAULINODANSORS571
10004202	AZORHIZOBIUMCAULINODANSORS571
10004203	AZORHIZOBIUMCAULINODANSORS571
10004204	AZORHIZOBIUMCAULINODANSORS571
10004205	AZORHIZOBIUMCAULINODANSORS571
10004206	AZORHIZOBIUMCAULINODANSORS571
10004207	AZORHIZOBIUMCAULINODANSORS571
10004208	AZORHIZOBIUMCAULINODANSORS571
10004209	AZORHIZOBIUMCAULINODANSORS571
10004210	AZORHIZOBIUMCAULINODANSORS571
10004211	AZORHIZOBIUMCAULINODANSORS571
10004212	AZORHIZOBIUMCAULINODANSORS571
10004213	AZORHIZOBIUMCAULINODANSORS571
10004214	AZORHIZOBIUMCAULINODANSORS571
10004215	AZORHIZOBIUMCAULINODANSORS571
10004216	AZORHIZOBIUMCAULINODANSORS571
10004217	AZORHIZOBIUMCAULINODANSORS571
10004218	AZORHIZOBIUMCAULINODANSORS571
10004219	AZORHIZOBIUMCAULINODANSORS571
10004220	AZORHIZOBIUMCAULINODANSORS571
10004221	AZORHIZOBIUMCAULINODANSORS571
10004222	AZORHIZOBIUMCAULINODANSORS571
10004223	AZORHIZOBIUMCAULINODANSORS571
10004224	AZORHIZOBIUMCAULINODANSORS571
10003096	BARTONELLABACILLIFORMISKC583
10003097	BARTONELLABACILLIFORMISKC583
10003098	BARTONELLABACILLIFORMISKC583
10003099	BARTONELLABACILLIFORMISKC583
10003100	BARTONELLABACILLIFORMISKC583
10003101	BARTONELLABACILLIFORMISKC583
10003102	BARTONELLABACILLIFORMISKC583
10003103	BARTONELLABACILLIFORMISKC583
10003104	BARTONELLABACILLIFORMISKC583
10003105	BARTONELLABACILLIFORMISKC583
10003106	BARTONELLABACILLIFORMISKC583
10003107	BARTONELLABACILLIFORMISKC583
10003108	BARTONELLABACILLIFORMISKC583
10003109	BARTONELLABACILLIFORMISKC583
10003110	BARTONELLABACILLIFORMISKC583
10003111	BARTONELLABACILLIFORMISKC583
10003112	BARTONELLABACILLIFORMISKC583
10003113	BARTONELLABACILLIFORMISKC583
10003114	BARTONELLABACILLIFORMISKC583
10003115	BARTONELLABACILLIFORMISKC583
10003116	BARTONELLABACILLIFORMISKC583
10003117	BARTONELLABACILLIFORMISKC583
10003118	BARTONELLABACILLIFORMISKC583
10003119	BARTONELLABACILLIFORMISKC583
10003120	BARTONELLABACILLIFORMISKC583
10003121	BARTONELLABACILLIFORMISKC583
10003122	BARTONELLABACILLIFORMISKC583
10003123	BARTONELLABACILLIFORMISKC583
10003124	BARTONELLABACILLIFORMISKC583
10003125	BARTONELLABACILLIFORMISKC583
10003126	BARTONELLABACILLIFORMISKC583
10003127	BARTONELLABACILLIFORMISKC583
10003128	BARTONELLABACILLIFORMISKC583
10003129	BARTONELLABACILLIFORMISKC583
10003130	BARTONELLABACILLIFORMISKC583
10003131	BARTONELLABACILLIFORMISKC583
10003132	BARTONELLABACILLIFORMISKC583
10003133	BARTONELLABACILLIFORMISKC583
10003134	BARTONELLABACILLIFORMISKC583
10003135	BARTONELLABACILLIFORMISKC583
10003136	BARTONELLABACILLIFORMISKC583
10003137	BARTONELLABACILLIFORMISKC583
10003138	BARTONELLABACILLIFORMISKC583
10004168	BARTONELLABACILLIFORMISKC583
10006716	BARTONELLABACILLIFORMISKC583
10006717	BARTONELLABACILLIFORMISKC583
10006718	BARTONELLABACILLIFORMISKC583
10006719	BARTONELLABACILLIFORMISKC583
10006720	BARTONELLABACILLIFORMISKC583
10006721	BARTONELLABACILLIFORMISKC583
10006722	BARTONELLABACILLIFORMISKC583
10006723	BARTONELLABACILLIFORMISKC583
10006724	BARTONELLABACILLIFORMISKC583
10006725	BARTONELLABACILLIFORMISKC583
10006726	BARTONELLABACILLIFORMISKC583
10006727	BARTONELLABACILLIFORMISKC583
10006728	BARTONELLABACILLIFORMISKC583
10006729	BARTONELLABACILLIFORMISKC583
10006730	BARTONELLABACILLIFORMISKC583
10006731	BARTONELLABACILLIFORMISKC583
10006732	BARTONELLABACILLIFORMISKC583
10006733	BARTONELLABACILLIFORMISKC583
10006734	BARTONELLABACILLIFORMISKC583
10006735	BARTONELLABACILLIFORMISKC583
10006736	BARTONELLABACILLIFORMISKC583
10006737	BARTONELLABACILLIFORMISKC583
10006738	BARTONELLABACILLIFORMISKC583
10006739	BARTONELLABACILLIFORMISKC583
10006740	BARTONELLABACILLIFORMISKC583
10006741	BARTONELLABACILLIFORMISKC583
10006742	BARTONELLABACILLIFORMISKC583
10006743	BARTONELLABACILLIFORMISKC583
10006744	BARTONELLABACILLIFORMISKC583
10006745	BARTONELLABACILLIFORMISKC583
10006746	BARTONELLABACILLIFORMISKC583
10006747	BARTONELLABACILLIFORMISKC583
10006748	BARTONELLABACILLIFORMISKC583
10006749	BARTONELLABACILLIFORMISKC583
10006750	BARTONELLABACILLIFORMISKC583
10006751	BARTONELLABACILLIFORMISKC583
10006752	BARTONELLABACILLIFORMISKC583
10006753	BARTONELLABACILLIFORMISKC583
10006754	BARTONELLABACILLIFORMISKC583
10006755	BARTONELLABACILLIFORMISKC583
10008154	BARTONELLABACILLIFORMISKC583
10005172	BARTONELLAGRAHAMIIAS4AUP
10005173	BARTONELLAGRAHAMIIAS4AUP
10005174	BARTONELLAGRAHAMIIAS4AUP
10005175	BARTONELLAGRAHAMIIAS4AUP
10005176	BARTONELLAGRAHAMIIAS4AUP
10005177	BARTONELLAGRAHAMIIAS4AUP
10005178	BARTONELLAGRAHAMIIAS4AUP
10005179	BARTONELLAGRAHAMIIAS4AUP
10005180	BARTONELLAGRAHAMIIAS4AUP
10005181	BARTONELLAGRAHAMIIAS4AUP
10005182	BARTONELLAGRAHAMIIAS4AUP
10005183	BARTONELLAGRAHAMIIAS4AUP
10005184	BARTONELLAGRAHAMIIAS4AUP
10005185	BARTONELLAGRAHAMIIAS4AUP
10005186	BARTONELLAGRAHAMIIAS4AUP
10005187	BARTONELLAGRAHAMIIAS4AUP
10005188	BARTONELLAGRAHAMIIAS4AUP
10005189	BARTONELLAGRAHAMIIAS4AUP
10005190	BARTONELLAGRAHAMIIAS4AUP
10005191	BARTONELLAGRAHAMIIAS4AUP
10005192	BARTONELLAGRAHAMIIAS4AUP
10005193	BARTONELLAGRAHAMIIAS4AUP
10005194	BARTONELLAGRAHAMIIAS4AUP
10005195	BARTONELLAGRAHAMIIAS4AUP
10005196	BARTONELLAGRAHAMIIAS4AUP
10005197	BARTONELLAGRAHAMIIAS4AUP
10005198	BARTONELLAGRAHAMIIAS4AUP
10005199	BARTONELLAGRAHAMIIAS4AUP
10005200	BARTONELLAGRAHAMIIAS4AUP
10005201	BARTONELLAGRAHAMIIAS4AUP
10005202	BARTONELLAGRAHAMIIAS4AUP
10005203	BARTONELLAGRAHAMIIAS4AUP
10005204	BARTONELLAGRAHAMIIAS4AUP
10005205	BARTONELLAGRAHAMIIAS4AUP
10005206	BARTONELLAGRAHAMIIAS4AUP
10005207	BARTONELLAGRAHAMIIAS4AUP
10005208	BARTONELLAGRAHAMIIAS4AUP
10005209	BARTONELLAGRAHAMIIAS4AUP
10005210	BARTONELLAGRAHAMIIAS4AUP
10005211	BARTONELLAGRAHAMIIAS4AUP
10005212	BARTONELLAGRAHAMIIAS4AUP
10005852	BARTONELLAGRAHAMIIAS4AUP
10003139	BARTONELLAHENSELAE
10003140	BARTONELLAHENSELAE
10003141	BARTONELLAHENSELAE
10003142	BARTONELLAHENSELAE
10003143	BARTONELLAHENSELAE
10003144	BARTONELLAHENSELAE
10003145	BARTONELLAHENSELAE
10003146	BARTONELLAHENSELAE
10003147	BARTONELLAHENSELAE
10003148	BARTONELLAHENSELAE
10003149	BARTONELLAHENSELAE
10003150	BARTONELLAHENSELAE
10003151	BARTONELLAHENSELAE
10003152	BARTONELLAHENSELAE
10003153	BARTONELLAHENSELAE
10003154	BARTONELLAHENSELAE
10003155	BARTONELLAHENSELAE
10003156	BARTONELLAHENSELAE
10003157	BARTONELLAHENSELAE
10003158	BARTONELLAHENSELAE
10003159	BARTONELLAHENSELAE
10003160	BARTONELLAHENSELAE
10003161	BARTONELLAHENSELAE
10003162	BARTONELLAHENSELAE
10003163	BARTONELLAHENSELAE
10003164	BARTONELLAHENSELAE
10003165	BARTONELLAHENSELAE
10003166	BARTONELLAHENSELAE
10003167	BARTONELLAHENSELAE
10003168	BARTONELLAHENSELAE
10003169	BARTONELLAHENSELAE
10003170	BARTONELLAHENSELAE
10003171	BARTONELLAHENSELAE
10003172	BARTONELLAHENSELAE
10003173	BARTONELLAHENSELAE
10003174	BARTONELLAHENSELAE
10003175	BARTONELLAHENSELAE
10003176	BARTONELLAHENSELAE
10003177	BARTONELLAHENSELAE
10003178	BARTONELLAHENSELAE
10003179	BARTONELLAHENSELAE
10004169	BARTONELLAHENSELAE
10004172	BARTONELLAHENSELAE
10003337	BARTONELLAQUINTANASTRTOULOUSE
10003338	BARTONELLAQUINTANASTRTOULOUSE
10003339	BARTONELLAQUINTANASTRTOULOUSE
10003340	BARTONELLAQUINTANASTRTOULOUSE
10003341	BARTONELLAQUINTANASTRTOULOUSE
10003342	BARTONELLAQUINTANASTRTOULOUSE
10003343	BARTONELLAQUINTANASTRTOULOUSE
10003344	BARTONELLAQUINTANASTRTOULOUSE
10003345	BARTONELLAQUINTANASTRTOULOUSE
10003346	BARTONELLAQUINTANASTRTOULOUSE
10003347	BARTONELLAQUINTANASTRTOULOUSE
10003348	BARTONELLAQUINTANASTRTOULOUSE
10003349	BARTONELLAQUINTANASTRTOULOUSE
10003350	BARTONELLAQUINTANASTRTOULOUSE
10003351	BARTONELLAQUINTANASTRTOULOUSE
10003352	BARTONELLAQUINTANASTRTOULOUSE
10003353	BARTONELLAQUINTANASTRTOULOUSE
10003354	BARTONELLAQUINTANASTRTOULOUSE
10003355	BARTONELLAQUINTANASTRTOULOUSE
10003356	BARTONELLAQUINTANASTRTOULOUSE
10003357	BARTONELLAQUINTANASTRTOULOUSE
10003358	BARTONELLAQUINTANASTRTOULOUSE
10003359	BARTONELLAQUINTANASTRTOULOUSE
10003360	BARTONELLAQUINTANASTRTOULOUSE
10003361	BARTONELLAQUINTANASTRTOULOUSE
10003362	BARTONELLAQUINTANASTRTOULOUSE
10003363	BARTONELLAQUINTANASTRTOULOUSE
10003364	BARTONELLAQUINTANASTRTOULOUSE
10003365	BARTONELLAQUINTANASTRTOULOUSE
10003366	BARTONELLAQUINTANASTRTOULOUSE
10003367	BARTONELLAQUINTANASTRTOULOUSE
10003368	BARTONELLAQUINTANASTRTOULOUSE
10003369	BARTONELLAQUINTANASTRTOULOUSE
10003370	BARTONELLAQUINTANASTRTOULOUSE
10003371	BARTONELLAQUINTANASTRTOULOUSE
10003372	BARTONELLAQUINTANASTRTOULOUSE
10003373	BARTONELLAQUINTANASTRTOULOUSE
10003374	BARTONELLAQUINTANASTRTOULOUSE
10003375	BARTONELLAQUINTANASTRTOULOUSE
10003376	BARTONELLAQUINTANASTRTOULOUSE
10003377	BARTONELLAQUINTANASTRTOULOUSE
10004171	BARTONELLAQUINTANASTRTOULOUSE
10004597	BARTONELLATRIBOCORUMCIP105476
10004598	BARTONELLATRIBOCORUMCIP105476
10004599	BARTONELLATRIBOCORUMCIP105476
10004600	BARTONELLATRIBOCORUMCIP105476
10004601	BARTONELLATRIBOCORUMCIP105476
10004602	BARTONELLATRIBOCORUMCIP105476
10004603	BARTONELLATRIBOCORUMCIP105476
10004604	BARTONELLATRIBOCORUMCIP105476
10004605	BARTONELLATRIBOCORUMCIP105476
10004606	BARTONELLATRIBOCORUMCIP105476
10004607	BARTONELLATRIBOCORUMCIP105476
10004608	BARTONELLATRIBOCORUMCIP105476
10004609	BARTONELLATRIBOCORUMCIP105476
10004610	BARTONELLATRIBOCORUMCIP105476
10004611	BARTONELLATRIBOCORUMCIP105476
10004612	BARTONELLATRIBOCORUMCIP105476
10004613	BARTONELLATRIBOCORUMCIP105476
10004614	BARTONELLATRIBOCORUMCIP105476
10004615	BARTONELLATRIBOCORUMCIP105476
10004616	BARTONELLATRIBOCORUMCIP105476
10004617	BARTONELLATRIBOCORUMCIP105476
10004618	BARTONELLATRIBOCORUMCIP105476
10004619	BARTONELLATRIBOCORUMCIP105476
10004620	BARTONELLATRIBOCORUMCIP105476
10004621	BARTONELLATRIBOCORUMCIP105476
10004622	BARTONELLATRIBOCORUMCIP105476
10004623	BARTONELLATRIBOCORUMCIP105476
10004624	BARTONELLATRIBOCORUMCIP105476
10004625	BARTONELLATRIBOCORUMCIP105476
10004626	BARTONELLATRIBOCORUMCIP105476
10004627	BARTONELLATRIBOCORUMCIP105476
10004628	BARTONELLATRIBOCORUMCIP105476
10004629	BARTONELLATRIBOCORUMCIP105476
10004630	BARTONELLATRIBOCORUMCIP105476
10004631	BARTONELLATRIBOCORUMCIP105476
10004632	BARTONELLATRIBOCORUMCIP105476
10004633	BARTONELLATRIBOCORUMCIP105476
10004634	BARTONELLATRIBOCORUMCIP105476
10004635	BARTONELLATRIBOCORUMCIP105476
10004636	BARTONELLATRIBOCORUMCIP105476
10004637	BARTONELLATRIBOCORUMCIP105476
10005066	BARTONELLATRIBOCORUMCIP105476
10004439	BEIJERINCKIAINDICASUBSPINDICAATCC9039
10004440	BEIJERINCKIAINDICASUBSPINDICAATCC9039
10004441	BEIJERINCKIAINDICASUBSPINDICAATCC9039
10004442	BEIJERINCKIAINDICASUBSPINDICAATCC9039
10004443	BEIJERINCKIAINDICASUBSPINDICAATCC9039
10004444	BEIJERINCKIAINDICASUBSPINDICAATCC9039
10004445	BEIJERINCKIAINDICASUBSPINDICAATCC9039
10004446	BEIJERINCKIAINDICASUBSPINDICAATCC9039
10004447	BEIJERINCKIAINDICASUBSPINDICAATCC9039
10004448	BEIJERINCKIAINDICASUBSPINDICAATCC9039
10004449	BEIJERINCKIAINDICASUBSPINDICAATCC9039
10004450	BEIJERINCKIAINDICASUBSPINDICAATCC9039
10004451	BEIJERINCKIAINDICASUBSPINDICAATCC9039
10004452	BEIJERINCKIAINDICASUBSPINDICAATCC9039
10004453	BEIJERINCKIAINDICASUBSPINDICAATCC9039
10004454	BEIJERINCKIAINDICASUBSPINDICAATCC9039
10004455	BEIJERINCKIAINDICASUBSPINDICAATCC9039
10004456	BEIJERINCKIAINDICASUBSPINDICAATCC9039
10004457	BEIJERINCKIAINDICASUBSPINDICAATCC9039
10004458	BEIJERINCKIAINDICASUBSPINDICAATCC9039
10004459	BEIJERINCKIAINDICASUBSPINDICAATCC9039
10004460	BEIJERINCKIAINDICASUBSPINDICAATCC9039
10004461	BEIJERINCKIAINDICASUBSPINDICAATCC9039
10004462	BEIJERINCKIAINDICASUBSPINDICAATCC9039
10004463	BEIJERINCKIAINDICASUBSPINDICAATCC9039
10004464	BEIJERINCKIAINDICASUBSPINDICAATCC9039
10004465	BEIJERINCKIAINDICASUBSPINDICAATCC9039
10004466	BEIJERINCKIAINDICASUBSPINDICAATCC9039
10004467	BEIJERINCKIAINDICASUBSPINDICAATCC9039
10004468	BEIJERINCKIAINDICASUBSPINDICAATCC9039
10004469	BEIJERINCKIAINDICASUBSPINDICAATCC9039
10004470	BEIJERINCKIAINDICASUBSPINDICAATCC9039
10004471	BEIJERINCKIAINDICASUBSPINDICAATCC9039
10004472	BEIJERINCKIAINDICASUBSPINDICAATCC9039
10004473	BEIJERINCKIAINDICASUBSPINDICAATCC9039
10004474	BEIJERINCKIAINDICASUBSPINDICAATCC9039
10004475	BEIJERINCKIAINDICASUBSPINDICAATCC9039
10004476	BEIJERINCKIAINDICASUBSPINDICAATCC9039
10004477	BEIJERINCKIAINDICASUBSPINDICAATCC9039
10004478	BEIJERINCKIAINDICASUBSPINDICAATCC9039
10004479	BEIJERINCKIAINDICASUBSPINDICAATCC9039
10004480	BEIJERINCKIAINDICASUBSPINDICAATCC9039
10004481	BEIJERINCKIAINDICASUBSPINDICAATCC9039
10004482	BEIJERINCKIAINDICASUBSPINDICAATCC9039
10004483	BEIJERINCKIAINDICASUBSPINDICAATCC9039
10004484	BEIJERINCKIAINDICASUBSPINDICAATCC9039
10004485	BEIJERINCKIAINDICASUBSPINDICAATCC9039
10004486	BEIJERINCKIAINDICASUBSPINDICAATCC9039
10004487	BEIJERINCKIAINDICASUBSPINDICAATCC9039
10004488	BEIJERINCKIAINDICASUBSPINDICAATCC9039
10004489	BEIJERINCKIAINDICASUBSPINDICAATCC9039
10003180	BRADYRHIZOBIUMJAPONICUMUSDA110
10003181	BRADYRHIZOBIUMJAPONICUMUSDA110
10003182	BRADYRHIZOBIUMJAPONICUMUSDA110
10003183	BRADYRHIZOBIUMJAPONICUMUSDA110
10003184	BRADYRHIZOBIUMJAPONICUMUSDA110
10003185	BRADYRHIZOBIUMJAPONICUMUSDA110
10003186	BRADYRHIZOBIUMJAPONICUMUSDA110
10003187	BRADYRHIZOBIUMJAPONICUMUSDA110
10003188	BRADYRHIZOBIUMJAPONICUMUSDA110
10003189	BRADYRHIZOBIUMJAPONICUMUSDA110
10003190	BRADYRHIZOBIUMJAPONICUMUSDA110
10003191	BRADYRHIZOBIUMJAPONICUMUSDA110
10003192	BRADYRHIZOBIUMJAPONICUMUSDA110
10003193	BRADYRHIZOBIUMJAPONICUMUSDA110
10003194	BRADYRHIZOBIUMJAPONICUMUSDA110
10003195	BRADYRHIZOBIUMJAPONICUMUSDA110
10003196	BRADYRHIZOBIUMJAPONICUMUSDA110
10003197	BRADYRHIZOBIUMJAPONICUMUSDA110
10003198	BRADYRHIZOBIUMJAPONICUMUSDA110
10003199	BRADYRHIZOBIUMJAPONICUMUSDA110
10003200	BRADYRHIZOBIUMJAPONICUMUSDA110
10003201	BRADYRHIZOBIUMJAPONICUMUSDA110
10003202	BRADYRHIZOBIUMJAPONICUMUSDA110
10003203	BRADYRHIZOBIUMJAPONICUMUSDA110
10003204	BRADYRHIZOBIUMJAPONICUMUSDA110
10003205	BRADYRHIZOBIUMJAPONICUMUSDA110
10003206	BRADYRHIZOBIUMJAPONICUMUSDA110
10003207	BRADYRHIZOBIUMJAPONICUMUSDA110
10003208	BRADYRHIZOBIUMJAPONICUMUSDA110
10003209	BRADYRHIZOBIUMJAPONICUMUSDA110
10003210	BRADYRHIZOBIUMJAPONICUMUSDA110
10003211	BRADYRHIZOBIUMJAPONICUMUSDA110
10003212	BRADYRHIZOBIUMJAPONICUMUSDA110
10003213	BRADYRHIZOBIUMJAPONICUMUSDA110
10003214	BRADYRHIZOBIUMJAPONICUMUSDA110
10003215	BRADYRHIZOBIUMJAPONICUMUSDA110
10003216	BRADYRHIZOBIUMJAPONICUMUSDA110
10003217	BRADYRHIZOBIUMJAPONICUMUSDA110
10003218	BRADYRHIZOBIUMJAPONICUMUSDA110
10003219	BRADYRHIZOBIUMJAPONICUMUSDA110
10003220	BRADYRHIZOBIUMJAPONICUMUSDA110
10003221	BRADYRHIZOBIUMJAPONICUMUSDA110
10003222	BRADYRHIZOBIUMJAPONICUMUSDA110
10003223	BRADYRHIZOBIUMJAPONICUMUSDA110
10003224	BRADYRHIZOBIUMJAPONICUMUSDA110
10003225	BRADYRHIZOBIUMJAPONICUMUSDA110
10003226	BRADYRHIZOBIUMJAPONICUMUSDA110
10003227	BRADYRHIZOBIUMJAPONICUMUSDA110
10003228	BRADYRHIZOBIUMJAPONICUMUSDA110
10003378	BRADYRHIZOBIUMSPBTAI1
10003379	BRADYRHIZOBIUMSPBTAI1
10003380	BRADYRHIZOBIUMSPBTAI1
10003381	BRADYRHIZOBIUMSPBTAI1
10003382	BRADYRHIZOBIUMSPBTAI1
10003383	BRADYRHIZOBIUMSPBTAI1
10003384	BRADYRHIZOBIUMSPBTAI1
10003385	BRADYRHIZOBIUMSPBTAI1
10003386	BRADYRHIZOBIUMSPBTAI1
10003387	BRADYRHIZOBIUMSPBTAI1
10003388	BRADYRHIZOBIUMSPBTAI1
10003389	BRADYRHIZOBIUMSPBTAI1
10003390	BRADYRHIZOBIUMSPBTAI1
10003391	BRADYRHIZOBIUMSPBTAI1
10003392	BRADYRHIZOBIUMSPBTAI1
10003393	BRADYRHIZOBIUMSPBTAI1
10003394	BRADYRHIZOBIUMSPBTAI1
10003395	BRADYRHIZOBIUMSPBTAI1
10003396	BRADYRHIZOBIUMSPBTAI1
10003397	BRADYRHIZOBIUMSPBTAI1
10003398	BRADYRHIZOBIUMSPBTAI1
10003399	BRADYRHIZOBIUMSPBTAI1
10003400	BRADYRHIZOBIUMSPBTAI1
10003401	BRADYRHIZOBIUMSPBTAI1
10003402	BRADYRHIZOBIUMSPBTAI1
10003403	BRADYRHIZOBIUMSPBTAI1
10003404	BRADYRHIZOBIUMSPBTAI1
10003405	BRADYRHIZOBIUMSPBTAI1
10003406	BRADYRHIZOBIUMSPBTAI1
10003407	BRADYRHIZOBIUMSPBTAI1
10003408	BRADYRHIZOBIUMSPBTAI1
10003409	BRADYRHIZOBIUMSPBTAI1
10003410	BRADYRHIZOBIUMSPBTAI1
10003411	BRADYRHIZOBIUMSPBTAI1
10003412	BRADYRHIZOBIUMSPBTAI1
10003413	BRADYRHIZOBIUMSPBTAI1
10003414	BRADYRHIZOBIUMSPBTAI1
10003415	BRADYRHIZOBIUMSPBTAI1
10003416	BRADYRHIZOBIUMSPBTAI1
10003417	BRADYRHIZOBIUMSPBTAI1
10003418	BRADYRHIZOBIUMSPBTAI1
10003419	BRADYRHIZOBIUMSPBTAI1
10003420	BRADYRHIZOBIUMSPBTAI1
10003421	BRADYRHIZOBIUMSPBTAI1
10003422	BRADYRHIZOBIUMSPBTAI1
10003423	BRADYRHIZOBIUMSPBTAI1
10003424	BRADYRHIZOBIUMSPBTAI1
10003425	BRADYRHIZOBIUMSPBTAI1
10006574	BRADYRHIZOBIUMSPBTAI1
10006575	BRADYRHIZOBIUMSPBTAI1
10006576	BRADYRHIZOBIUMSPBTAI1
10006577	BRADYRHIZOBIUMSPBTAI1
10006578	BRADYRHIZOBIUMSPBTAI1
10006579	BRADYRHIZOBIUMSPBTAI1
10006580	BRADYRHIZOBIUMSPBTAI1
10006581	BRADYRHIZOBIUMSPBTAI1
10006582	BRADYRHIZOBIUMSPBTAI1
10006583	BRADYRHIZOBIUMSPBTAI1
10006584	BRADYRHIZOBIUMSPBTAI1
10006585	BRADYRHIZOBIUMSPBTAI1
10006586	BRADYRHIZOBIUMSPBTAI1
10006587	BRADYRHIZOBIUMSPBTAI1
10006588	BRADYRHIZOBIUMSPBTAI1
10006589	BRADYRHIZOBIUMSPBTAI1
10006590	BRADYRHIZOBIUMSPBTAI1
10006591	BRADYRHIZOBIUMSPBTAI1
10006592	BRADYRHIZOBIUMSPBTAI1
10006593	BRADYRHIZOBIUMSPBTAI1
10006594	BRADYRHIZOBIUMSPBTAI1
10006595	BRADYRHIZOBIUMSPBTAI1
10006596	BRADYRHIZOBIUMSPBTAI1
10006597	BRADYRHIZOBIUMSPBTAI1
10006598	BRADYRHIZOBIUMSPBTAI1
10006599	BRADYRHIZOBIUMSPBTAI1
10006600	BRADYRHIZOBIUMSPBTAI1
10006601	BRADYRHIZOBIUMSPBTAI1
10006602	BRADYRHIZOBIUMSPBTAI1
10006603	BRADYRHIZOBIUMSPBTAI1
10006604	BRADYRHIZOBIUMSPBTAI1
10006605	BRADYRHIZOBIUMSPBTAI1
10006606	BRADYRHIZOBIUMSPBTAI1
10006607	BRADYRHIZOBIUMSPBTAI1
10006608	BRADYRHIZOBIUMSPBTAI1
10006609	BRADYRHIZOBIUMSPBTAI1
10006610	BRADYRHIZOBIUMSPBTAI1
10006611	BRADYRHIZOBIUMSPBTAI1
10006612	BRADYRHIZOBIUMSPBTAI1
10006613	BRADYRHIZOBIUMSPBTAI1
10006614	BRADYRHIZOBIUMSPBTAI1
10006615	BRADYRHIZOBIUMSPBTAI1
10006616	BRADYRHIZOBIUMSPBTAI1
10006617	BRADYRHIZOBIUMSPBTAI1
10006618	BRADYRHIZOBIUMSPBTAI1
10006619	BRADYRHIZOBIUMSPBTAI1
10003426	BRADYRHIZOBIUMSPORS278
10003427	BRADYRHIZOBIUMSPORS278
10003428	BRADYRHIZOBIUMSPORS278
10003429	BRADYRHIZOBIUMSPORS278
10003430	BRADYRHIZOBIUMSPORS278
10003431	BRADYRHIZOBIUMSPORS278
10003432	BRADYRHIZOBIUMSPORS278
10003433	BRADYRHIZOBIUMSPORS278
10003434	BRADYRHIZOBIUMSPORS278
10003435	BRADYRHIZOBIUMSPORS278
10003436	BRADYRHIZOBIUMSPORS278
10003437	BRADYRHIZOBIUMSPORS278
10003438	BRADYRHIZOBIUMSPORS278
10003439	BRADYRHIZOBIUMSPORS278
10003440	BRADYRHIZOBIUMSPORS278
10003441	BRADYRHIZOBIUMSPORS278
10003442	BRADYRHIZOBIUMSPORS278
10003443	BRADYRHIZOBIUMSPORS278
10003444	BRADYRHIZOBIUMSPORS278
10003445	BRADYRHIZOBIUMSPORS278
10003446	BRADYRHIZOBIUMSPORS278
10003447	BRADYRHIZOBIUMSPORS278
10003448	BRADYRHIZOBIUMSPORS278
10003449	BRADYRHIZOBIUMSPORS278
10003450	BRADYRHIZOBIUMSPORS278
10003451	BRADYRHIZOBIUMSPORS278
10003452	BRADYRHIZOBIUMSPORS278
10003453	BRADYRHIZOBIUMSPORS278
10003454	BRADYRHIZOBIUMSPORS278
10003455	BRADYRHIZOBIUMSPORS278
10003456	BRADYRHIZOBIUMSPORS278
10003457	BRADYRHIZOBIUMSPORS278
10003458	BRADYRHIZOBIUMSPORS278
10003459	BRADYRHIZOBIUMSPORS278
10003460	BRADYRHIZOBIUMSPORS278
10003461	BRADYRHIZOBIUMSPORS278
10003462	BRADYRHIZOBIUMSPORS278
10003463	BRADYRHIZOBIUMSPORS278
10003464	BRADYRHIZOBIUMSPORS278
10003465	BRADYRHIZOBIUMSPORS278
10003466	BRADYRHIZOBIUMSPORS278
10003467	BRADYRHIZOBIUMSPORS278
10003468	BRADYRHIZOBIUMSPORS278
10003469	BRADYRHIZOBIUMSPORS278
10003470	BRADYRHIZOBIUMSPORS278
10003471	BRADYRHIZOBIUMSPORS278
10003472	BRADYRHIZOBIUMSPORS278
10003473	BRADYRHIZOBIUMSPORS278
10008703	BREVUNDIMONASSPBAL3
10008704	BREVUNDIMONASSPBAL3
10008705	BREVUNDIMONASSPBAL3
10008706	BREVUNDIMONASSPBAL3
10008707	BREVUNDIMONASSPBAL3
10008708	BREVUNDIMONASSPBAL3
10008709	BREVUNDIMONASSPBAL3
10008710	BREVUNDIMONASSPBAL3
10008711	BREVUNDIMONASSPBAL3
10008712	BREVUNDIMONASSPBAL3
10008713	BREVUNDIMONASSPBAL3
10008714	BREVUNDIMONASSPBAL3
10008715	BREVUNDIMONASSPBAL3
10008716	BREVUNDIMONASSPBAL3
10008717	BREVUNDIMONASSPBAL3
10008718	BREVUNDIMONASSPBAL3
10008719	BREVUNDIMONASSPBAL3
10008720	BREVUNDIMONASSPBAL3
10008721	BREVUNDIMONASSPBAL3
10008722	BREVUNDIMONASSPBAL3
10008723	BREVUNDIMONASSPBAL3
10008724	BREVUNDIMONASSPBAL3
10008725	BREVUNDIMONASSPBAL3
10008726	BREVUNDIMONASSPBAL3
10008727	BREVUNDIMONASSPBAL3
10008728	BREVUNDIMONASSPBAL3
10008729	BREVUNDIMONASSPBAL3
10008730	BREVUNDIMONASSPBAL3
10008731	BREVUNDIMONASSPBAL3
10008732	BREVUNDIMONASSPBAL3
10008733	BREVUNDIMONASSPBAL3
10008734	BREVUNDIMONASSPBAL3
10008735	BREVUNDIMONASSPBAL3
10008736	BREVUNDIMONASSPBAL3
10008737	BREVUNDIMONASSPBAL3
10008738	BREVUNDIMONASSPBAL3
10008739	BREVUNDIMONASSPBAL3
10008740	BREVUNDIMONASSPBAL3
10008741	BREVUNDIMONASSPBAL3
10008742	BREVUNDIMONASSPBAL3
10008743	BREVUNDIMONASSPBAL3
10008744	BREVUNDIMONASSPBAL3
10008745	BREVUNDIMONASSPBAL3
10008746	BREVUNDIMONASSPBAL3
10008747	BREVUNDIMONASSPBAL3
10008748	BREVUNDIMONASSPBAL3
10008749	BREVUNDIMONASSPBAL3
10008750	BREVUNDIMONASSPBAL3
10003042	BRUCELLAABORTUSBIOVAR1STR9941
10003043	BRUCELLAABORTUSBIOVAR1STR9941
10003044	BRUCELLAABORTUSBIOVAR1STR9941
10003045	BRUCELLAABORTUSBIOVAR1STR9941
10003046	BRUCELLAABORTUSBIOVAR1STR9941
10003047	BRUCELLAABORTUSBIOVAR1STR9941
10003048	BRUCELLAABORTUSBIOVAR1STR9941
10003049	BRUCELLAABORTUSBIOVAR1STR9941
10003050	BRUCELLAABORTUSBIOVAR1STR9941
10003051	BRUCELLAABORTUSBIOVAR1STR9941
10003052	BRUCELLAABORTUSBIOVAR1STR9941
10003053	BRUCELLAABORTUSBIOVAR1STR9941
10003054	BRUCELLAABORTUSBIOVAR1STR9941
10003055	BRUCELLAABORTUSBIOVAR1STR9941
10003056	BRUCELLAABORTUSBIOVAR1STR9941
10003057	BRUCELLAABORTUSBIOVAR1STR9941
10003058	BRUCELLAABORTUSBIOVAR1STR9941
10003059	BRUCELLAABORTUSBIOVAR1STR9941
10003060	BRUCELLAABORTUSBIOVAR1STR9941
10003061	BRUCELLAABORTUSBIOVAR1STR9941
10003062	BRUCELLAABORTUSBIOVAR1STR9941
10003063	BRUCELLAABORTUSBIOVAR1STR9941
10003064	BRUCELLAABORTUSBIOVAR1STR9941
10003065	BRUCELLAABORTUSBIOVAR1STR9941
10003066	BRUCELLAABORTUSBIOVAR1STR9941
10003067	BRUCELLAABORTUSBIOVAR1STR9941
10003068	BRUCELLAABORTUSBIOVAR1STR9941
10003069	BRUCELLAABORTUSBIOVAR1STR9941
10003070	BRUCELLAABORTUSBIOVAR1STR9941
10003071	BRUCELLAABORTUSBIOVAR1STR9941
10003072	BRUCELLAABORTUSBIOVAR1STR9941
10003073	BRUCELLAABORTUSBIOVAR1STR9941
10003074	BRUCELLAABORTUSBIOVAR1STR9941
10003075	BRUCELLAABORTUSBIOVAR1STR9941
10003076	BRUCELLAABORTUSBIOVAR1STR9941
10003077	BRUCELLAABORTUSBIOVAR1STR9941
10003078	BRUCELLAABORTUSBIOVAR1STR9941
10003079	BRUCELLAABORTUSBIOVAR1STR9941
10003080	BRUCELLAABORTUSBIOVAR1STR9941
10003081	BRUCELLAABORTUSBIOVAR1STR9941
10003082	BRUCELLAABORTUSBIOVAR1STR9941
10003083	BRUCELLAABORTUSBIOVAR1STR9941
10003084	BRUCELLAABORTUSBIOVAR1STR9941
10003085	BRUCELLAABORTUSBIOVAR1STR9941
10003086	BRUCELLAABORTUSBIOVAR1STR9941
10003087	BRUCELLAABORTUSBIOVAR1STR9941
10003088	BRUCELLAABORTUSBIOVAR1STR9941
10003089	BRUCELLAABORTUSBIOVAR1STR9941
10003090	BRUCELLAABORTUSBIOVAR1STR9941
10003091	BRUCELLAABORTUSBIOVAR1STR9941
10003092	BRUCELLAABORTUSBIOVAR1STR9941
10003093	BRUCELLAABORTUSBIOVAR1STR9941
10003094	BRUCELLAABORTUSBIOVAR1STR9941
10003095	BRUCELLAABORTUSBIOVAR1STR9941
10004167	BRUCELLAABORTUSBIOVAR1STR9941
10007136	BRUCELLAABORTUSBV2STR86859
10007137	BRUCELLAABORTUSBV2STR86859
10007138	BRUCELLAABORTUSBV2STR86859
10007139	BRUCELLAABORTUSBV2STR86859
10007140	BRUCELLAABORTUSBV2STR86859
10007141	BRUCELLAABORTUSBV2STR86859
10007142	BRUCELLAABORTUSBV2STR86859
10007143	BRUCELLAABORTUSBV2STR86859
10007144	BRUCELLAABORTUSBV2STR86859
10007145	BRUCELLAABORTUSBV2STR86859
10007146	BRUCELLAABORTUSBV2STR86859
10007147	BRUCELLAABORTUSBV2STR86859
10007148	BRUCELLAABORTUSBV2STR86859
10007149	BRUCELLAABORTUSBV2STR86859
10007150	BRUCELLAABORTUSBV2STR86859
10007151	BRUCELLAABORTUSBV2STR86859
10007152	BRUCELLAABORTUSBV2STR86859
10007153	BRUCELLAABORTUSBV2STR86859
10007154	BRUCELLAABORTUSBV2STR86859
10007155	BRUCELLAABORTUSBV2STR86859
10007156	BRUCELLAABORTUSBV2STR86859
10007157	BRUCELLAABORTUSBV2STR86859
10007158	BRUCELLAABORTUSBV2STR86859
10007159	BRUCELLAABORTUSBV2STR86859
10007160	BRUCELLAABORTUSBV2STR86859
10007161	BRUCELLAABORTUSBV2STR86859
10007162	BRUCELLAABORTUSBV2STR86859
10007163	BRUCELLAABORTUSBV2STR86859
10007164	BRUCELLAABORTUSBV2STR86859
10007165	BRUCELLAABORTUSBV2STR86859
10007166	BRUCELLAABORTUSBV2STR86859
10007167	BRUCELLAABORTUSBV2STR86859
10007168	BRUCELLAABORTUSBV2STR86859
10007169	BRUCELLAABORTUSBV2STR86859
10007170	BRUCELLAABORTUSBV2STR86859
10007171	BRUCELLAABORTUSBV2STR86859
10007172	BRUCELLAABORTUSBV2STR86859
10007173	BRUCELLAABORTUSBV2STR86859
10007174	BRUCELLAABORTUSBV2STR86859
10007175	BRUCELLAABORTUSBV2STR86859
10007176	BRUCELLAABORTUSBV2STR86859
10007177	BRUCELLAABORTUSBV2STR86859
10007178	BRUCELLAABORTUSBV2STR86859
10007179	BRUCELLAABORTUSBV2STR86859
10007180	BRUCELLAABORTUSBV2STR86859
10007181	BRUCELLAABORTUSBV2STR86859
10007182	BRUCELLAABORTUSBV2STR86859
10007183	BRUCELLAABORTUSBV2STR86859
10008158	BRUCELLAABORTUSBV2STR86859
10007089	BRUCELLAABORTUSBV3STRTULYA
10007090	BRUCELLAABORTUSBV3STRTULYA
10007091	BRUCELLAABORTUSBV3STRTULYA
10007092	BRUCELLAABORTUSBV3STRTULYA
10007093	BRUCELLAABORTUSBV3STRTULYA
10007094	BRUCELLAABORTUSBV3STRTULYA
10007095	BRUCELLAABORTUSBV3STRTULYA
10007096	BRUCELLAABORTUSBV3STRTULYA
10007097	BRUCELLAABORTUSBV3STRTULYA
10007098	BRUCELLAABORTUSBV3STRTULYA
10007099	BRUCELLAABORTUSBV3STRTULYA
10007100	BRUCELLAABORTUSBV3STRTULYA
10007101	BRUCELLAABORTUSBV3STRTULYA
10007102	BRUCELLAABORTUSBV3STRTULYA
10007103	BRUCELLAABORTUSBV3STRTULYA
10007104	BRUCELLAABORTUSBV3STRTULYA
10007105	BRUCELLAABORTUSBV3STRTULYA
10007106	BRUCELLAABORTUSBV3STRTULYA
10007107	BRUCELLAABORTUSBV3STRTULYA
10007108	BRUCELLAABORTUSBV3STRTULYA
10007109	BRUCELLAABORTUSBV3STRTULYA
10007110	BRUCELLAABORTUSBV3STRTULYA
10007111	BRUCELLAABORTUSBV3STRTULYA
10007112	BRUCELLAABORTUSBV3STRTULYA
10007113	BRUCELLAABORTUSBV3STRTULYA
10007114	BRUCELLAABORTUSBV3STRTULYA
10007115	BRUCELLAABORTUSBV3STRTULYA
10007116	BRUCELLAABORTUSBV3STRTULYA
10007117	BRUCELLAABORTUSBV3STRTULYA
10007118	BRUCELLAABORTUSBV3STRTULYA
10007119	BRUCELLAABORTUSBV3STRTULYA
10007120	BRUCELLAABORTUSBV3STRTULYA
10007121	BRUCELLAABORTUSBV3STRTULYA
10007122	BRUCELLAABORTUSBV3STRTULYA
10007123	BRUCELLAABORTUSBV3STRTULYA
10007124	BRUCELLAABORTUSBV3STRTULYA
10007125	BRUCELLAABORTUSBV3STRTULYA
10007126	BRUCELLAABORTUSBV3STRTULYA
10007127	BRUCELLAABORTUSBV3STRTULYA
10007128	BRUCELLAABORTUSBV3STRTULYA
10007129	BRUCELLAABORTUSBV3STRTULYA
10007130	BRUCELLAABORTUSBV3STRTULYA
10007131	BRUCELLAABORTUSBV3STRTULYA
10007132	BRUCELLAABORTUSBV3STRTULYA
10007133	BRUCELLAABORTUSBV3STRTULYA
10007134	BRUCELLAABORTUSBV3STRTULYA
10007135	BRUCELLAABORTUSBV3STRTULYA
10007041	BRUCELLAABORTUSBV4STR292
10007042	BRUCELLAABORTUSBV4STR292
10007043	BRUCELLAABORTUSBV4STR292
10007044	BRUCELLAABORTUSBV4STR292
10007045	BRUCELLAABORTUSBV4STR292
10007046	BRUCELLAABORTUSBV4STR292
10007047	BRUCELLAABORTUSBV4STR292
10007048	BRUCELLAABORTUSBV4STR292
10007049	BRUCELLAABORTUSBV4STR292
10007050	BRUCELLAABORTUSBV4STR292
10007051	BRUCELLAABORTUSBV4STR292
10007052	BRUCELLAABORTUSBV4STR292
10007053	BRUCELLAABORTUSBV4STR292
10007054	BRUCELLAABORTUSBV4STR292
10007055	BRUCELLAABORTUSBV4STR292
10007056	BRUCELLAABORTUSBV4STR292
10007057	BRUCELLAABORTUSBV4STR292
10007058	BRUCELLAABORTUSBV4STR292
10007059	BRUCELLAABORTUSBV4STR292
10007060	BRUCELLAABORTUSBV4STR292
10007061	BRUCELLAABORTUSBV4STR292
10007062	BRUCELLAABORTUSBV4STR292
10007063	BRUCELLAABORTUSBV4STR292
10007064	BRUCELLAABORTUSBV4STR292
10007065	BRUCELLAABORTUSBV4STR292
10007066	BRUCELLAABORTUSBV4STR292
10007067	BRUCELLAABORTUSBV4STR292
10007068	BRUCELLAABORTUSBV4STR292
10007069	BRUCELLAABORTUSBV4STR292
10007070	BRUCELLAABORTUSBV4STR292
10007071	BRUCELLAABORTUSBV4STR292
10007072	BRUCELLAABORTUSBV4STR292
10007073	BRUCELLAABORTUSBV4STR292
10007074	BRUCELLAABORTUSBV4STR292
10007075	BRUCELLAABORTUSBV4STR292
10007076	BRUCELLAABORTUSBV4STR292
10007077	BRUCELLAABORTUSBV4STR292
10007078	BRUCELLAABORTUSBV4STR292
10007079	BRUCELLAABORTUSBV4STR292
10007080	BRUCELLAABORTUSBV4STR292
10007081	BRUCELLAABORTUSBV4STR292
10007082	BRUCELLAABORTUSBV4STR292
10007083	BRUCELLAABORTUSBV4STR292
10007084	BRUCELLAABORTUSBV4STR292
10007085	BRUCELLAABORTUSBV4STR292
10007086	BRUCELLAABORTUSBV4STR292
10007087	BRUCELLAABORTUSBV4STR292
10007088	BRUCELLAABORTUSBV4STR292
10008157	BRUCELLAABORTUSBV4STR292
10006993	BRUCELLAABORTUSBV6STR870
10006994	BRUCELLAABORTUSBV6STR870
10006995	BRUCELLAABORTUSBV6STR870
10006996	BRUCELLAABORTUSBV6STR870
10006997	BRUCELLAABORTUSBV6STR870
10006998	BRUCELLAABORTUSBV6STR870
10006999	BRUCELLAABORTUSBV6STR870
10007000	BRUCELLAABORTUSBV6STR870
10007001	BRUCELLAABORTUSBV6STR870
10007002	BRUCELLAABORTUSBV6STR870
10007003	BRUCELLAABORTUSBV6STR870
10007004	BRUCELLAABORTUSBV6STR870
10007005	BRUCELLAABORTUSBV6STR870
10007006	BRUCELLAABORTUSBV6STR870
10007007	BRUCELLAABORTUSBV6STR870
10007008	BRUCELLAABORTUSBV6STR870
10007009	BRUCELLAABORTUSBV6STR870
10007010	BRUCELLAABORTUSBV6STR870
10007011	BRUCELLAABORTUSBV6STR870
10007012	BRUCELLAABORTUSBV6STR870
10007013	BRUCELLAABORTUSBV6STR870
10007014	BRUCELLAABORTUSBV6STR870
10007015	BRUCELLAABORTUSBV6STR870
10007016	BRUCELLAABORTUSBV6STR870
10007017	BRUCELLAABORTUSBV6STR870
10007018	BRUCELLAABORTUSBV6STR870
10007019	BRUCELLAABORTUSBV6STR870
10007020	BRUCELLAABORTUSBV6STR870
10007021	BRUCELLAABORTUSBV6STR870
10007022	BRUCELLAABORTUSBV6STR870
10007023	BRUCELLAABORTUSBV6STR870
10007024	BRUCELLAABORTUSBV6STR870
10007025	BRUCELLAABORTUSBV6STR870
10007026	BRUCELLAABORTUSBV6STR870
10007027	BRUCELLAABORTUSBV6STR870
10007028	BRUCELLAABORTUSBV6STR870
10007029	BRUCELLAABORTUSBV6STR870
10007030	BRUCELLAABORTUSBV6STR870
10007031	BRUCELLAABORTUSBV6STR870
10007032	BRUCELLAABORTUSBV6STR870
10007033	BRUCELLAABORTUSBV6STR870
10007034	BRUCELLAABORTUSBV6STR870
10007035	BRUCELLAABORTUSBV6STR870
10007036	BRUCELLAABORTUSBV6STR870
10007037	BRUCELLAABORTUSBV6STR870
10007038	BRUCELLAABORTUSBV6STR870
10007039	BRUCELLAABORTUSBV6STR870
10007040	BRUCELLAABORTUSBV6STR870
10008156	BRUCELLAABORTUSBV6STR870
10007811	BRUCELLAABORTUSBV9STRC68
10007812	BRUCELLAABORTUSBV9STRC68
10007813	BRUCELLAABORTUSBV9STRC68
10007814	BRUCELLAABORTUSBV9STRC68
10007815	BRUCELLAABORTUSBV9STRC68
10007816	BRUCELLAABORTUSBV9STRC68
10007817	BRUCELLAABORTUSBV9STRC68
10007818	BRUCELLAABORTUSBV9STRC68
10007819	BRUCELLAABORTUSBV9STRC68
10007820	BRUCELLAABORTUSBV9STRC68
10007821	BRUCELLAABORTUSBV9STRC68
10007822	BRUCELLAABORTUSBV9STRC68
10007823	BRUCELLAABORTUSBV9STRC68
10007824	BRUCELLAABORTUSBV9STRC68
10007825	BRUCELLAABORTUSBV9STRC68
10007826	BRUCELLAABORTUSBV9STRC68
10007827	BRUCELLAABORTUSBV9STRC68
10007828	BRUCELLAABORTUSBV9STRC68
10007829	BRUCELLAABORTUSBV9STRC68
10007830	BRUCELLAABORTUSBV9STRC68
10007831	BRUCELLAABORTUSBV9STRC68
10007832	BRUCELLAABORTUSBV9STRC68
10007833	BRUCELLAABORTUSBV9STRC68
10007834	BRUCELLAABORTUSBV9STRC68
10007835	BRUCELLAABORTUSBV9STRC68
10007836	BRUCELLAABORTUSBV9STRC68
10007837	BRUCELLAABORTUSBV9STRC68
10007838	BRUCELLAABORTUSBV9STRC68
10007839	BRUCELLAABORTUSBV9STRC68
10007840	BRUCELLAABORTUSBV9STRC68
10007841	BRUCELLAABORTUSBV9STRC68
10007842	BRUCELLAABORTUSBV9STRC68
10007843	BRUCELLAABORTUSBV9STRC68
10007844	BRUCELLAABORTUSBV9STRC68
10007845	BRUCELLAABORTUSBV9STRC68
10007846	BRUCELLAABORTUSBV9STRC68
10007847	BRUCELLAABORTUSBV9STRC68
10007848	BRUCELLAABORTUSBV9STRC68
10007849	BRUCELLAABORTUSBV9STRC68
10007850	BRUCELLAABORTUSBV9STRC68
10007851	BRUCELLAABORTUSBV9STRC68
10007852	BRUCELLAABORTUSBV9STRC68
10007853	BRUCELLAABORTUSBV9STRC68
10007854	BRUCELLAABORTUSBV9STRC68
10007855	BRUCELLAABORTUSBV9STRC68
10007856	BRUCELLAABORTUSBV9STRC68
10007857	BRUCELLAABORTUSBV9STRC68
10007858	BRUCELLAABORTUSBV9STRC68
10008160	BRUCELLAABORTUSBV9STRC68
10004330	BRUCELLAABORTUSS19
10004331	BRUCELLAABORTUSS19
10004332	BRUCELLAABORTUSS19
10004333	BRUCELLAABORTUSS19
10004334	BRUCELLAABORTUSS19
10004335	BRUCELLAABORTUSS19
10004336	BRUCELLAABORTUSS19
10004337	BRUCELLAABORTUSS19
10004338	BRUCELLAABORTUSS19
10004339	BRUCELLAABORTUSS19
10004340	BRUCELLAABORTUSS19
10004341	BRUCELLAABORTUSS19
10004342	BRUCELLAABORTUSS19
10004343	BRUCELLAABORTUSS19
10004344	BRUCELLAABORTUSS19
10004345	BRUCELLAABORTUSS19
10004346	BRUCELLAABORTUSS19
10004347	BRUCELLAABORTUSS19
10004348	BRUCELLAABORTUSS19
10004349	BRUCELLAABORTUSS19
10004350	BRUCELLAABORTUSS19
10004351	BRUCELLAABORTUSS19
10004352	BRUCELLAABORTUSS19
10004353	BRUCELLAABORTUSS19
10004354	BRUCELLAABORTUSS19
10004355	BRUCELLAABORTUSS19
10004356	BRUCELLAABORTUSS19
10004357	BRUCELLAABORTUSS19
10004358	BRUCELLAABORTUSS19
10004359	BRUCELLAABORTUSS19
10004360	BRUCELLAABORTUSS19
10004361	BRUCELLAABORTUSS19
10004362	BRUCELLAABORTUSS19
10004363	BRUCELLAABORTUSS19
10004364	BRUCELLAABORTUSS19
10004365	BRUCELLAABORTUSS19
10004366	BRUCELLAABORTUSS19
10004367	BRUCELLAABORTUSS19
10004368	BRUCELLAABORTUSS19
10004369	BRUCELLAABORTUSS19
10004370	BRUCELLAABORTUSS19
10004371	BRUCELLAABORTUSS19
10004372	BRUCELLAABORTUSS19
10004373	BRUCELLAABORTUSS19
10004374	BRUCELLAABORTUSS19
10004375	BRUCELLAABORTUSS19
10004376	BRUCELLAABORTUSS19
10004377	BRUCELLAABORTUSS19
10004378	BRUCELLAABORTUSS19
10004379	BRUCELLAABORTUSS19
10004380	BRUCELLAABORTUSS19
10004381	BRUCELLAABORTUSS19
10004382	BRUCELLAABORTUSS19
10004383	BRUCELLAABORTUSS19
10005065	BRUCELLAABORTUSS19
10008004	BRUCELLAABORTUSSTR2308A
10008005	BRUCELLAABORTUSSTR2308A
10008006	BRUCELLAABORTUSSTR2308A
10008007	BRUCELLAABORTUSSTR2308A
10008008	BRUCELLAABORTUSSTR2308A
10008009	BRUCELLAABORTUSSTR2308A
10008010	BRUCELLAABORTUSSTR2308A
10008011	BRUCELLAABORTUSSTR2308A
10008012	BRUCELLAABORTUSSTR2308A
10008013	BRUCELLAABORTUSSTR2308A
10008014	BRUCELLAABORTUSSTR2308A
10008015	BRUCELLAABORTUSSTR2308A
10008016	BRUCELLAABORTUSSTR2308A
10008017	BRUCELLAABORTUSSTR2308A
10008018	BRUCELLAABORTUSSTR2308A
10008019	BRUCELLAABORTUSSTR2308A
10008020	BRUCELLAABORTUSSTR2308A
10008021	BRUCELLAABORTUSSTR2308A
10008022	BRUCELLAABORTUSSTR2308A
10008023	BRUCELLAABORTUSSTR2308A
10008024	BRUCELLAABORTUSSTR2308A
10008025	BRUCELLAABORTUSSTR2308A
10008026	BRUCELLAABORTUSSTR2308A
10008027	BRUCELLAABORTUSSTR2308A
10008028	BRUCELLAABORTUSSTR2308A
10008029	BRUCELLAABORTUSSTR2308A
10008030	BRUCELLAABORTUSSTR2308A
10008031	BRUCELLAABORTUSSTR2308A
10008032	BRUCELLAABORTUSSTR2308A
10008033	BRUCELLAABORTUSSTR2308A
10008034	BRUCELLAABORTUSSTR2308A
10008035	BRUCELLAABORTUSSTR2308A
10008036	BRUCELLAABORTUSSTR2308A
10008037	BRUCELLAABORTUSSTR2308A
10008038	BRUCELLAABORTUSSTR2308A
10008039	BRUCELLAABORTUSSTR2308A
10008040	BRUCELLAABORTUSSTR2308A
10008041	BRUCELLAABORTUSSTR2308A
10008042	BRUCELLAABORTUSSTR2308A
10008043	BRUCELLAABORTUSSTR2308A
10008044	BRUCELLAABORTUSSTR2308A
10008045	BRUCELLAABORTUSSTR2308A
10008046	BRUCELLAABORTUSSTR2308A
10008047	BRUCELLAABORTUSSTR2308A
10008048	BRUCELLAABORTUSSTR2308A
10008049	BRUCELLAABORTUSSTR2308A
10008050	BRUCELLAABORTUSSTR2308A
10008051	BRUCELLAABORTUSSTR2308A
10008052	BRUCELLAABORTUSSTR2308A
10008053	BRUCELLAABORTUSSTR2308A
10008163	BRUCELLAABORTUSSTR2308A
10004384	BRUCELLACANISATCC23365
10004385	BRUCELLACANISATCC23365
10004386	BRUCELLACANISATCC23365
10004387	BRUCELLACANISATCC23365
10004388	BRUCELLACANISATCC23365
10004389	BRUCELLACANISATCC23365
10004390	BRUCELLACANISATCC23365
10004391	BRUCELLACANISATCC23365
10004392	BRUCELLACANISATCC23365
10004393	BRUCELLACANISATCC23365
10004394	BRUCELLACANISATCC23365
10004395	BRUCELLACANISATCC23365
10004396	BRUCELLACANISATCC23365
10004397	BRUCELLACANISATCC23365
10004398	BRUCELLACANISATCC23365
10004399	BRUCELLACANISATCC23365
10004400	BRUCELLACANISATCC23365
10004401	BRUCELLACANISATCC23365
10004402	BRUCELLACANISATCC23365
10004403	BRUCELLACANISATCC23365
10004404	BRUCELLACANISATCC23365
10004405	BRUCELLACANISATCC23365
10004406	BRUCELLACANISATCC23365
10004407	BRUCELLACANISATCC23365
10004408	BRUCELLACANISATCC23365
10004409	BRUCELLACANISATCC23365
10004410	BRUCELLACANISATCC23365
10004411	BRUCELLACANISATCC23365
10004412	BRUCELLACANISATCC23365
10004413	BRUCELLACANISATCC23365
10004414	BRUCELLACANISATCC23365
10004415	BRUCELLACANISATCC23365
10004416	BRUCELLACANISATCC23365
10004417	BRUCELLACANISATCC23365
10004418	BRUCELLACANISATCC23365
10004419	BRUCELLACANISATCC23365
10004420	BRUCELLACANISATCC23365
10004421	BRUCELLACANISATCC23365
10004422	BRUCELLACANISATCC23365
10004423	BRUCELLACANISATCC23365
10004424	BRUCELLACANISATCC23365
10004425	BRUCELLACANISATCC23365
10004426	BRUCELLACANISATCC23365
10004427	BRUCELLACANISATCC23365
10004428	BRUCELLACANISATCC23365
10004429	BRUCELLACANISATCC23365
10004430	BRUCELLACANISATCC23365
10004431	BRUCELLACANISATCC23365
10004432	BRUCELLACANISATCC23365
10004433	BRUCELLACANISATCC23365
10004434	BRUCELLACANISATCC23365
10004435	BRUCELLACANISATCC23365
10004436	BRUCELLACANISATCC23365
10004437	BRUCELLACANISATCC23365
10004438	BRUCELLACANISATCC23365
10007763	BRUCELLACETIB194
10007764	BRUCELLACETIB194
10007765	BRUCELLACETIB194
10007766	BRUCELLACETIB194
10007767	BRUCELLACETIB194
10007768	BRUCELLACETIB194
10007769	BRUCELLACETIB194
10007770	BRUCELLACETIB194
10007771	BRUCELLACETIB194
10007772	BRUCELLACETIB194
10007773	BRUCELLACETIB194
10007774	BRUCELLACETIB194
10007775	BRUCELLACETIB194
10007776	BRUCELLACETIB194
10007777	BRUCELLACETIB194
10007778	BRUCELLACETIB194
10007779	BRUCELLACETIB194
10007780	BRUCELLACETIB194
10007781	BRUCELLACETIB194
10007782	BRUCELLACETIB194
10007783	BRUCELLACETIB194
10007784	BRUCELLACETIB194
10007785	BRUCELLACETIB194
10007786	BRUCELLACETIB194
10007787	BRUCELLACETIB194
10007788	BRUCELLACETIB194
10007789	BRUCELLACETIB194
10007790	BRUCELLACETIB194
10007791	BRUCELLACETIB194
10007792	BRUCELLACETIB194
10007793	BRUCELLACETIB194
10007794	BRUCELLACETIB194
10007795	BRUCELLACETIB194
10007796	BRUCELLACETIB194
10007797	BRUCELLACETIB194
10007798	BRUCELLACETIB194
10007799	BRUCELLACETIB194
10007800	BRUCELLACETIB194
10007801	BRUCELLACETIB194
10007802	BRUCELLACETIB194
10007803	BRUCELLACETIB194
10007804	BRUCELLACETIB194
10007805	BRUCELLACETIB194
10007806	BRUCELLACETIB194
10007807	BRUCELLACETIB194
10007808	BRUCELLACETIB194
10007809	BRUCELLACETIB194
10007810	BRUCELLACETIB194
10007423	BRUCELLACETIM13051
10007424	BRUCELLACETIM13051
10007425	BRUCELLACETIM13051
10007426	BRUCELLACETIM13051
10007427	BRUCELLACETIM13051
10007428	BRUCELLACETIM13051
10007429	BRUCELLACETIM13051
10007430	BRUCELLACETIM13051
10007431	BRUCELLACETIM13051
10007432	BRUCELLACETIM13051
10007433	BRUCELLACETIM13051
10007434	BRUCELLACETIM13051
10007435	BRUCELLACETIM13051
10007436	BRUCELLACETIM13051
10007437	BRUCELLACETIM13051
10007438	BRUCELLACETIM13051
10007439	BRUCELLACETIM13051
10007440	BRUCELLACETIM13051
10007441	BRUCELLACETIM13051
10007442	BRUCELLACETIM13051
10007443	BRUCELLACETIM13051
10007444	BRUCELLACETIM13051
10007445	BRUCELLACETIM13051
10007446	BRUCELLACETIM13051
10007447	BRUCELLACETIM13051
10007448	BRUCELLACETIM13051
10007449	BRUCELLACETIM13051
10007450	BRUCELLACETIM13051
10007451	BRUCELLACETIM13051
10007452	BRUCELLACETIM13051
10007453	BRUCELLACETIM13051
10007454	BRUCELLACETIM13051
10007455	BRUCELLACETIM13051
10007456	BRUCELLACETIM13051
10007457	BRUCELLACETIM13051
10007458	BRUCELLACETIM13051
10007459	BRUCELLACETIM13051
10007460	BRUCELLACETIM13051
10007461	BRUCELLACETIM13051
10007462	BRUCELLACETIM13051
10007463	BRUCELLACETIM13051
10007464	BRUCELLACETIM13051
10007465	BRUCELLACETIM13051
10007466	BRUCELLACETIM13051
10007467	BRUCELLACETIM13051
10007468	BRUCELLACETIM13051
10007469	BRUCELLACETIM13051
10007470	BRUCELLACETIM13051
10007471	BRUCELLACETIM13051
10007715	BRUCELLACETIM490951
10007716	BRUCELLACETIM490951
10007717	BRUCELLACETIM490951
10007718	BRUCELLACETIM490951
10007719	BRUCELLACETIM490951
10007720	BRUCELLACETIM490951
10007721	BRUCELLACETIM490951
10007722	BRUCELLACETIM490951
10007723	BRUCELLACETIM490951
10007724	BRUCELLACETIM490951
10007725	BRUCELLACETIM490951
10007726	BRUCELLACETIM490951
10007727	BRUCELLACETIM490951
10007728	BRUCELLACETIM490951
10007729	BRUCELLACETIM490951
10007730	BRUCELLACETIM490951
10007731	BRUCELLACETIM490951
10007732	BRUCELLACETIM490951
10007733	BRUCELLACETIM490951
10007734	BRUCELLACETIM490951
10007735	BRUCELLACETIM490951
10007736	BRUCELLACETIM490951
10007737	BRUCELLACETIM490951
10007738	BRUCELLACETIM490951
10007739	BRUCELLACETIM490951
10007740	BRUCELLACETIM490951
10007741	BRUCELLACETIM490951
10007742	BRUCELLACETIM490951
10007743	BRUCELLACETIM490951
10007744	BRUCELLACETIM490951
10007745	BRUCELLACETIM490951
10007746	BRUCELLACETIM490951
10007747	BRUCELLACETIM490951
10007748	BRUCELLACETIM490951
10007749	BRUCELLACETIM490951
10007750	BRUCELLACETIM490951
10007751	BRUCELLACETIM490951
10007752	BRUCELLACETIM490951
10007753	BRUCELLACETIM490951
10007754	BRUCELLACETIM490951
10007755	BRUCELLACETIM490951
10007756	BRUCELLACETIM490951
10007757	BRUCELLACETIM490951
10007758	BRUCELLACETIM490951
10007759	BRUCELLACETIM490951
10007760	BRUCELLACETIM490951
10007761	BRUCELLACETIM490951
10007762	BRUCELLACETIM490951
10007374	BRUCELLACETIM644931
10007375	BRUCELLACETIM644931
10007376	BRUCELLACETIM644931
10007377	BRUCELLACETIM644931
10007378	BRUCELLACETIM644931
10007379	BRUCELLACETIM644931
10007380	BRUCELLACETIM644931
10007381	BRUCELLACETIM644931
10007382	BRUCELLACETIM644931
10007383	BRUCELLACETIM644931
10007384	BRUCELLACETIM644931
10007385	BRUCELLACETIM644931
10007386	BRUCELLACETIM644931
10007387	BRUCELLACETIM644931
10007388	BRUCELLACETIM644931
10007389	BRUCELLACETIM644931
10007390	BRUCELLACETIM644931
10007391	BRUCELLACETIM644931
10007392	BRUCELLACETIM644931
10007393	BRUCELLACETIM644931
10007394	BRUCELLACETIM644931
10007395	BRUCELLACETIM644931
10007396	BRUCELLACETIM644931
10007397	BRUCELLACETIM644931
10007398	BRUCELLACETIM644931
10007399	BRUCELLACETIM644931
10007400	BRUCELLACETIM644931
10007401	BRUCELLACETIM644931
10007402	BRUCELLACETIM644931
10007403	BRUCELLACETIM644931
10007404	BRUCELLACETIM644931
10007405	BRUCELLACETIM644931
10007406	BRUCELLACETIM644931
10007407	BRUCELLACETIM644931
10007408	BRUCELLACETIM644931
10007409	BRUCELLACETIM644931
10007410	BRUCELLACETIM644931
10007411	BRUCELLACETIM644931
10007412	BRUCELLACETIM644931
10007413	BRUCELLACETIM644931
10007414	BRUCELLACETIM644931
10007415	BRUCELLACETIM644931
10007416	BRUCELLACETIM644931
10007417	BRUCELLACETIM644931
10007418	BRUCELLACETIM644931
10007419	BRUCELLACETIM644931
10007420	BRUCELLACETIM644931
10007421	BRUCELLACETIM644931
10007422	BRUCELLACETIM644931
10007955	BRUCELLACETISTRCUDO
10007956	BRUCELLACETISTRCUDO
10007957	BRUCELLACETISTRCUDO
10007958	BRUCELLACETISTRCUDO
10007959	BRUCELLACETISTRCUDO
10007960	BRUCELLACETISTRCUDO
10007961	BRUCELLACETISTRCUDO
10007962	BRUCELLACETISTRCUDO
10007963	BRUCELLACETISTRCUDO
10007964	BRUCELLACETISTRCUDO
10007965	BRUCELLACETISTRCUDO
10007966	BRUCELLACETISTRCUDO
10007967	BRUCELLACETISTRCUDO
10007968	BRUCELLACETISTRCUDO
10007969	BRUCELLACETISTRCUDO
10007970	BRUCELLACETISTRCUDO
10007971	BRUCELLACETISTRCUDO
10007972	BRUCELLACETISTRCUDO
10007973	BRUCELLACETISTRCUDO
10007974	BRUCELLACETISTRCUDO
10007975	BRUCELLACETISTRCUDO
10007976	BRUCELLACETISTRCUDO
10007977	BRUCELLACETISTRCUDO
10007978	BRUCELLACETISTRCUDO
10007979	BRUCELLACETISTRCUDO
10007980	BRUCELLACETISTRCUDO
10007981	BRUCELLACETISTRCUDO
10007982	BRUCELLACETISTRCUDO
10007983	BRUCELLACETISTRCUDO
10007984	BRUCELLACETISTRCUDO
10007985	BRUCELLACETISTRCUDO
10007986	BRUCELLACETISTRCUDO
10007987	BRUCELLACETISTRCUDO
10007988	BRUCELLACETISTRCUDO
10007989	BRUCELLACETISTRCUDO
10007990	BRUCELLACETISTRCUDO
10007991	BRUCELLACETISTRCUDO
10007992	BRUCELLACETISTRCUDO
10007993	BRUCELLACETISTRCUDO
10007994	BRUCELLACETISTRCUDO
10007995	BRUCELLACETISTRCUDO
10007996	BRUCELLACETISTRCUDO
10007997	BRUCELLACETISTRCUDO
10007998	BRUCELLACETISTRCUDO
10007999	BRUCELLACETISTRCUDO
10008000	BRUCELLACETISTRCUDO
10008001	BRUCELLACETISTRCUDO
10008002	BRUCELLACETISTRCUDO
10008003	BRUCELLACETISTRCUDO
10008162	BRUCELLACETISTRCUDO
10003229	BRUCELLAMELITENSIS16M
10003230	BRUCELLAMELITENSIS16M
10003231	BRUCELLAMELITENSIS16M
10003232	BRUCELLAMELITENSIS16M
10003233	BRUCELLAMELITENSIS16M
10003234	BRUCELLAMELITENSIS16M
10003235	BRUCELLAMELITENSIS16M
10003236	BRUCELLAMELITENSIS16M
10003237	BRUCELLAMELITENSIS16M
10003238	BRUCELLAMELITENSIS16M
10003239	BRUCELLAMELITENSIS16M
10003240	BRUCELLAMELITENSIS16M
10003241	BRUCELLAMELITENSIS16M
[truncated: 9,616 more rows]
