# Supplementary material for: tRNA Signatures Reveal a Polyphyletic Origin of SAR11 Strains among Alphaproteobacteria
Source: PLoS Comput Biol. 2014 Feb 27;10(2):e1003454. doi: 10.1371/journal.pcbi.1003454 (PMC3937112; doi:10.1371/journal.pcbi.1003454)
Supplement: Dataset S5 — Source code and data to reproduce Figure 6 . (ZIP) [file pcbi.1003454.s005.zip › Source_data_and_methods_for_Figure_6/funi_distmat6mRqyBSRBANtU7LGXlSz.txt.xls]

212
ACIDIPHILIUMCRYPTUMJF5	0	0.210772169723	0.224980728971	0.218405515398	0.311906431256	0.313243755367	0.30865568295	0.30865568295	0.308786976368	0.30865568295	0.308884362013	0.20749804974	0.190052562814	0.192617387607	0.227283377789	0.218131418985	0.219911100225	0.218266493052	0.218504134622	0.175622116908	0.206342628403	0.177188380566	0.180915475869	0.208237427228	0.191763246352	0.206962334286	0.196416794705	0.206962334286	0.207076897827	0.207076897827	0.191763246352	0.200244188795	0.191362663784	0.190113396505	0.20674657337	0.190113396505	0.20674657337	0.190570123613	0.192440560724	0.191563657328	0.191763246352	0.190228875457	0.206744549353	0.206744549353	0.191467055468	0.190229480114	0.190934644059	0.206525219675	0.225740261746
AGROBACTERIUMRADIOBACTERK84	0.210772169723	0	0.0946259229275	0.0453546933735	0.30566009952	0.33251561363	0.328467438203	0.328467438203	0.328592643887	0.328467438203	0.328306906792	0.195628095791	0.150108388627	0.194870780598	0.170669279433	0.163817486001	0.166405227922	0.164717872077	0.164205737295	0.17348656595	0.227125586239	0.200873064161	0.196808049041	0.189054436672	0.114444809858	0.140514821617	0.165846423788	0.140514821617	0.140633933427	0.140633933427	0.114444809858	0.113220739607	0.114012971284	0.153562752666	0.140287691536	0.153562752666	0.140287691536	0.132810861531	0.13027499783	0.114229736773	0.114444809858	0.153681223194	0.14028304099	0.14028304099	0.114122598695	0.153679012921	0.124626224109	0.140049618664	0.198506192324
AGROBACTERIUMTUMEFACIENSSTRC58	0.224980728971	0.0946259229275	0	0.0702266424209	0.289243291597	0.331260430925	0.327127438857	0.327127438857	0.327255326258	0.327127438857	0.330934065946	0.207718326006	0.153076819511	0.18654021329	0.174467768416	0.168128154341	0.160801532351	0.168859880249	0.168525029236	0.165667457398	0.241424622633	0.223023757876	0.214981821251	0.195760419831	0.13415202369	0.183501749984	0.179503873092	0.183501749984	0.183617070279	0.183617070279	0.13415202369	0.155377313596	0.133722092377	0.164029252452	0.183281902659	0.164029252452	0.183281902659	0.135862527559	0.113751867917	0.133937924441	0.13415202369	0.16414854662	0.183277345544	0.183277345544	0.133834014195	0.164146320986	0.10415651056	0.183051349308	0.202608559056
AGROBACTERIUMVITISS4	0.218405515398	0.0453546933735	0.0702266424209	0	0.307579926526	0.341479572921	0.337457639865	0.337457639865	0.337581727878	0.337457639865	0.336324923724	0.201048850358	0.16084637917	0.192633199824	0.188950890301	0.18277005729	0.176297495396	0.183650371573	0.183154149379	0.179860101572	0.238442476949	0.215430602352	0.209459883632	0.192509987767	0.114856790234	0.167400926116	0.185364229852	0.167400926116	0.167516827153	0.167516827153	0.114856790234	0.139867882891	0.114423952323	0.172305569127	0.167179857274	0.172305569127	0.167179857274	0.149486924784	0.127216024553	0.114641172521	0.114856790234	0.172421944798	0.167175392948	0.167175392948	0.114539050795	0.17241977361	0.124851139725	0.166948261781	0.219016967889
ALPHAPROTEOBACTERIUMHTCC2255	0.311906431256	0.30566009952	0.289243291597	0.307579926526	0	0.331785772087	0.329117800643	0.329117800643	0.329247334639	0.329117800643	0.329991371358	0.285313973006	0.291595765544	0.306744278842	0.2884462296	0.285342256491	0.305412341274	0.285841323035	0.285688735234	0.307294442901	0.301322125683	0.293988275962	0.293825944889	0.290156296807	0.305774427848	0.311732614386	0.30369460905	0.311732614386	0.311831347642	0.311831347642	0.305774427848	0.313792847811	0.305424624953	0.292445037429	0.311542271381	0.292445037429	0.311542271381	0.296314928118	0.289150171285	0.30560014036	0.305774427848	0.292547624628	0.311540485797	0.311540485797	0.305515784027	0.292545710696	0.288995403207	0.311346992685	0.297654338678
ANAPLASMAMARGINALESTRFLORIDA	0.313243755367	0.33251561363	0.331260430925	0.341479572921	0.331785772087	0	0.0155968671928	0.0155968671928	0.0157859058422	0.0155968671928	0.0538663105696	0.311656587757	0.308274629989	0.32546271492	0.307985047787	0.304111705545	0.3186997118	0.304766219652	0.304439956016	0.326739843288	0.318525022602	0.301499614415	0.302827584591	0.316816153707	0.317690675849	0.311314017318	0.301752022081	0.311314017318	0.311410222297	0.311410222297	0.317690675849	0.315766073145	0.317352244058	0.293208810926	0.311125713079	0.293208810926	0.311125713079	0.301086840723	0.304677396662	0.317522668203	0.317690675849	0.293310364768	0.311125864861	0.311125864861	0.317439467481	0.293306683747	0.314170584229	0.310935439018	0.292360688427
ANAPLASMAMARGINALESTRMISSISSIPPI	0.30865568295	0.328467438203	0.327127438857	0.337457639865	0.329117800643	0.0155968671928	0	9.32703195693e-101	0.00019293227699	9.32703195693e-101	0.0412994707295	0.307269432438	0.303257506302	0.320436548546	0.306909386324	0.301819720929	0.314027067275	0.302479767495	0.302150735993	0.322113952911	0.315254151058	0.297051609675	0.298975991157	0.313310071811	0.313807581073	0.308925985011	0.299840140556	0.308925985011	0.309023001343	0.309023001343	0.313807581073	0.313786631569	0.313465836665	0.29159590816	0.308736392676	0.29159590816	0.308736392676	0.297575298843	0.301219184349	0.313637877821	0.313807581073	0.291698006474	0.30873634549	0.30873634549	0.313553995041	0.291694500359	0.310238202387	0.308544513094	0.290538688207
ANAPLASMAMARGINALESTRPUERTORICO	0.30865568295	0.328467438203	0.327127438857	0.337457639865	0.329117800643	0.0155968671928	9.32703195693e-101	0	0.00019293227699	9.32703195693e-101	0.0412994707295	0.307269432438	0.303257506302	0.320436548546	0.306909386324	0.301819720929	0.314027067275	0.302479767495	0.302150735993	0.322113952911	0.315254151058	0.297051609675	0.298975991157	0.313310071811	0.313807581073	0.308925985011	0.299840140556	0.308925985011	0.309023001343	0.309023001343	0.313807581073	0.313786631569	0.313465836665	0.29159590816	0.308736392676	0.29159590816	0.308736392676	0.297575298843	0.301219184349	0.313637877821	0.313807581073	0.291698006474	0.30873634549	0.30873634549	0.313553995041	0.291694500359	0.310238202387	0.308544513094	0.290538688207
ANAPLASMAMARGINALESTRSTMARIES	0.308786976368	0.328592643887	0.327255326258	0.337581727878	0.329247334639	0.0157859058422	0.00019293227699	0.00019293227699	0	0.00019293227699	0.041482081816	0.307400683146	0.303391351133	0.320570235815	0.307042220412	0.30195428101	0.314159418443	0.302614072036	0.302285168524	0.322246277168	0.315384971588	0.297185325741	0.299109941358	0.313440255343	0.313936766082	0.30905489014	0.299973928518	0.30905489014	0.309151870285	0.309151870285	0.313936766082	0.313914073973	0.313595149719	0.291730920363	0.308865368059	0.291730920363	0.308865368059	0.297708413885	0.301353307605	0.313767126513	0.313936766082	0.291832980077	0.308865321209	0.308865321209	0.313683274891	0.291829474988	0.310370795225	0.308673560082	0.290675634154
ANAPLASMAMARGINALESTRVIRGINIA	0.30865568295	0.328467438203	0.327127438857	0.337457639865	0.329117800643	0.0155968671928	9.32703195693e-101	9.32703195693e-101	0.00019293227699	0	0.0412994707295	0.307269432438	0.303257506302	0.320436548546	0.306909386324	0.301819720929	0.314027067275	0.302479767495	0.302150735993	0.322113952911	0.315254151058	0.297051609675	0.298975991157	0.313310071811	0.313807581073	0.308925985011	0.299840140556	0.308925985011	0.309023001343	0.309023001343	0.313807581073	0.313786631569	0.313465836665	0.29159590816	0.308736392676	0.29159590816	0.308736392676	0.297575298843	0.301219184349	0.313637877821	0.313807581073	0.291698006474	0.30873634549	0.30873634549	0.313553995041	0.291694500359	0.310238202387	0.308544513094	0.290538688207
ANAPLASMAPHAGOCYTOPHILUMHZ	0.308884362013	0.328306906792	0.330934065946	0.336324923724	0.329991371358	0.0538663105696	0.0412994707295	0.0412994707295	0.041482081816	0.0412994707295	0	0.309038257383	0.30705852555	0.319204398259	0.304139386393	0.300021523236	0.312983115795	0.300688923483	0.300356219011	0.321104991194	0.30954930802	0.296968312255	0.298150923587	0.313848344957	0.317370285402	0.314660534241	0.306061503632	0.314660534241	0.314757539102	0.314757539102	0.317370285402	0.319034125303	0.317027464974	0.29751644955	0.314470942251	0.29751644955	0.314470942251	0.303046910208	0.305044249559	0.317200051125	0.317370285402	0.297618561736	0.314470909351	0.314470909351	0.317115896535	0.297615041868	0.314457138982	0.314279083826	0.298182456958
ASTICCACAULISEXCENTRICUSCB48	0.20749804974	0.195628095791	0.207718326006	0.201048850358	0.285313973006	0.311656587757	0.307269432438	0.307269432438	0.307400683146	0.307269432438	0.309038257383	0	0.193219848057	0.20386285776	0.216081392163	0.206643515708	0.217229571156	0.20708841121	0.207020810382	0.205013592669	0.201261808172	0.17969571495	0.183679081484	0.124662685523	0.204822632758	0.196866521449	0.188005344839	0.196866521449	0.19697960453	0.19697960453	0.204822632758	0.205290564772	0.204427062464	0.180080755761	0.196647315832	0.180080755761	0.196647315832	0.194148430936	0.203159052512	0.204626130564	0.204822632758	0.180198141594	0.196646170743	0.196646170743	0.204529529394	0.180195214852	0.201955517459	0.196423659178	0.201180994963
AURANTIMONASSPSI859A1	0.190052562814	0.150108388627	0.153076819511	0.16084637917	0.291595765544	0.308274629989	0.303257506302	0.303257506302	0.303391351133	0.303257506302	0.30705852555	0.193219848057	0	0.139782597202	0.187398893419	0.171667061228	0.184369085438	0.172554975453	0.172066573586	0.151154615504	0.181573286105	0.164804199516	0.155793837793	0.18466965456	0.146749880512	0.153942269714	0.145973029568	0.153942269714	0.154063030582	0.154063030582	0.146749880512	0.162907438241	0.146321160689	0.134111593638	0.153709461244	0.134111593638	0.153709461244	0.139545701188	0.134479830357	0.146536511903	0.146749880512	0.13423649481	0.1537072773	0.1537072773	0.146432634588	0.134234164572	0.129693293343	0.153470616602	0.172232211378
AZORHIZOBIUMCAULINODANSORS571	0.192617387607	0.194870780598	0.18654021329	0.192633199824	0.306744278842	0.32546271492	0.320436548546	0.320436548546	0.320570235815	0.320436548546	0.319204398259	0.20386285776	0.139782597202	0	0.21260586719	0.197827198953	0.2131512386	0.197991818826	0.198223601632	0.119934437886	0.167456763122	0.160794798947	0.148557131227	0.184849988827	0.178406384224	0.201212747789	0.193322159024	0.201212747789	0.201329470447	0.201329470447	0.178406384224	0.202886287205	0.177984467952	0.181349259892	0.200987722136	0.181349259892	0.200987722136	0.184523753966	0.161917386831	0.178196096296	0.178406384224	0.181470216461	0.200985611187	0.200985611187	0.17809438359	0.181467959824	0.155192745585	0.200756859041	0.213495550542
BARTONELLABACILLIFORMISKC583	0.227283377789	0.170669279433	0.174467768416	0.188950890301	0.2884462296	0.307985047787	0.306909386324	0.306909386324	0.307042220412	0.306909386324	0.304139386393	0.216081392163	0.187398893419	0.21260586719	0	0.0266502224096	0.0518119395408	0.0300089671084	0.0274683518476	0.19817233242	0.238930254774	0.224776258186	0.224942997218	0.215804132419	0.150254917891	0.163707199626	0.148818694964	0.163707199626	0.163826293008	0.163826293008	0.150254917891	0.147875025472	0.149827079223	0.139047195564	0.163475972599	0.139047195564	0.163475972599	0.127946324727	0.133380914463	0.150042450704	0.150254917891	0.139172174858	0.163475043891	0.163475043891	0.149935093724	0.139168782221	0.135373283216	0.163240426032	0.131175797226
BARTONELLAGRAHAMIIAS4AUP	0.218131418985	0.163817486001	0.168128154341	0.18277005729	0.285342256491	0.304111705545	0.301819720929	0.301819720929	0.30195428101	0.301819720929	0.300021523236	0.206643515708	0.171667061228	0.197827198953	0.0266502224096	0	0.0434380904651	0.00516906012657	0.00155485441544	0.190437687166	0.233559274999	0.213734883978	0.211587919748	0.205343881512	0.13923249867	0.152665292956	0.137047883826	0.152665292956	0.152786626952	0.152786626952	0.13923249867	0.146614570915	0.138796574144	0.127765750016	0.152429589379	0.127765750016	0.152429589379	0.127323228373	0.122749814138	0.139016043924	0.13923249867	0.127893182379	0.15242873748	0.15242873748	0.138906637826	0.127889627121	0.125707298389	0.152189609923	0.121283536778
BARTONELLAHENSELAE	0.219911100225	0.166405227922	0.160801532351	0.176297495396	0.305412341274	0.3186997118	0.314027067275	0.314027067275	0.314159418443	0.314027067275	0.312983115795	0.217229571156	0.184369085438	0.2131512386	0.0518119395408	0.0434380904651	0	0.0454331320767	0.0449455292855	0.192159916058	0.249736671047	0.225388383427	0.223730687927	0.212900228319	0.142460393958	0.166242984504	0.152128886702	0.166242984504	0.166362502449	0.166362502449	0.142460393958	0.147251659545	0.142025916372	0.141388512243	0.166011071665	0.141388512243	0.166011071665	0.125444312077	0.125584628598	0.142244587873	0.142460393958	0.141513887264	0.166010035282	0.166010035282	0.142138438751	0.141510588462	0.12772897081	0.165774683897	0.129065597042
BARTONELLAQUINTANASTRTOULOUSE	0.218266493052	0.164717872077	0.168859880249	0.183650371573	0.285841323035	0.304766219652	0.302479767495	0.302479767495	0.302614072036	0.302479767495	0.300688923483	0.20708841121	0.172554975453	0.197991818826	0.0300089671084	0.00516906012657	0.0454331320767	0	0.0067199010518	0.190666001277	0.234108971107	0.214293139916	0.212154951931	0.205623522862	0.140041766119	0.153453525022	0.137868014967	0.153453525022	0.153574631905	0.153574631905	0.140041766119	0.14740526763	0.139603450148	0.128593335703	0.153216025816	0.128593335703	0.153216025816	0.128147099016	0.12358933069	0.139823307709	0.140041766119	0.128720125973	0.153214729703	0.153214729703	0.139713303458	0.128716976049	0.126545015045	0.15297556885	0.122136509673
BARTONELLATRIBOCORUMCIP105476	0.218504134622	0.164205737295	0.168525029236	0.183154149379	0.285688735234	0.304439956016	0.302150735993	0.302150735993	0.302285168524	0.302150735993	0.300356219011	0.207020810382	0.172066573586	0.198223601632	0.0274683518476	0.00155485441544	0.0449455292855	0.0067199010518	0	0.190834578466	0.233926872656	0.214110322441	0.211966112066	0.205722023387	0.139639196337	0.153061881836	0.137461841247	0.153061881836	0.153183102289	0.153183102289	0.139639196337	0.147012222463	0.139203682338	0.128183052977	0.15282639804	0.128183052977	0.15282639804	0.127738332999	0.123172555868	0.139422945757	0.139639196337	0.128310364017	0.152825547566	0.152825547566	0.139313640689	0.128306811586	0.126129266559	0.152586643266	0.12170943697
BEIJERINCKIAINDICASUBSPINDICAATCC9039	0.175622116908	0.17348656595	0.165667457398	0.179860101572	0.307294442901	0.326739843288	0.322113952911	0.322113952911	0.322246277168	0.322113952911	0.321104991194	0.205013592669	0.151154615504	0.119934437886	0.19817233242	0.190437687166	0.192159916058	0.190666001277	0.190834578466	0	0.176507425713	0.158930523086	0.149622164362	0.180855210521	0.16371199245	0.207421082421	0.200596756303	0.207421082421	0.207536012336	0.207536012336	0.16371199245	0.183884114509	0.163285799402	0.187682847171	0.207199513661	0.187682847171	0.207199513661	0.165334572959	0.148507381689	0.163499548338	0.16371199245	0.1878019296	0.207197435146	0.207197435146	0.16339926208	0.187799707925	0.139575498648	0.206972198129	0.222200996405
BRADYRHIZOBIUMJAPONICUMUSDA110	0.206342628403	0.227125586239	0.241424622633	0.238442476949	0.301322125683	0.318525022602	0.315254151058	0.315254151058	0.315384971588	0.315254151058	0.30954930802	0.201261808172	0.181573286105	0.167456763122	0.238930254774	0.233559274999	0.249736671047	0.234108971107	0.233926872656	0.176507425713	0	0.0630966430272	0.0576097187991	0.207798491166	0.231188590618	0.218587335299	0.211370877981	0.218587335299	0.218698266594	0.218698266594	0.231188590618	0.230603244534	0.230805268248	0.200135740347	0.218373477226	0.200135740347	0.218373477226	0.213048376859	0.226474510968	0.230997601719	0.231188590618	0.20025048075	0.218371471056	0.218371471056	0.230905162149	0.200248340076	0.225127197868	0.218154074979	0.23682128613
BRADYRHIZOBIUMSPBTAI1	0.177188380566	0.200873064161	0.223023757876	0.215430602352	0.293988275962	0.301499614415	0.297051609675	0.297051609675	0.297185325741	0.297051609675	0.296968312255	0.17969571495	0.164804199516	0.160794798947	0.224776258186	0.213734883978	0.225388383427	0.214293139916	0.214110322441	0.158930523086	0.0630966430272	0	0.0166116446576	0.187424231671	0.204003840106	0.198293027749	0.183996652197	0.198293027749	0.198406353017	0.198406353017	0.204003840106	0.208932910191	0.203608679095	0.178281625472	0.198074554861	0.178281625472	0.198074554861	0.196545014726	0.204144818033	0.203806952436	0.204003840106	0.178398985347	0.198072505403	0.198072505403	0.203711657985	0.178396795801	0.204301625305	0.197850418695	0.215968615456
BRADYRHIZOBIUMSPORS278	0.180915475869	0.196808049041	0.214981821251	0.209459883632	0.293825944889	0.302827584591	0.298975991157	0.298975991157	0.299109941358	0.298975991157	0.298150923587	0.183679081484	0.155793837793	0.148557131227	0.224942997218	0.211587919748	0.223730687927	0.212154951931	0.211966112066	0.149622164362	0.0576097187991	0.0166116446576	0	0.179960196494	0.199167676132	0.201641330324	0.190841323679	0.201641330324	0.201754683802	0.201754683802	0.199167676132	0.212503143358	0.19876832976	0.178555211552	0.201422802649	0.178555211552	0.201422802649	0.197288167417	0.196852676457	0.198968703342	0.199167676132	0.178673065197	0.201420752674	0.201420752674	0.198872399526	0.17867086644	0.196099128251	0.201198609725	0.220395930985
BREVUNDIMONASSPBAL3	0.208237427228	0.189054436672	0.195760419831	0.192509987767	0.290156296807	0.316816153707	0.313310071811	0.313310071811	0.313440255343	0.313310071811	0.313848344957	0.124662685523	0.18466965456	0.184849988827	0.215804132419	0.205343881512	0.212900228319	0.205623522862	0.205722023387	0.180855210521	0.207798491166	0.187424231671	0.179960196494	0	0.185685953793	0.199624386576	0.189683328886	0.199624386576	0.199737147488	0.199737147488	0.185685953793	0.194986890907	0.185281670709	0.175928727967	0.19940678185	0.175928727967	0.19940678185	0.176137720787	0.173808550709	0.185484865045	0.185685953793	0.176046024024	0.199404907696	0.199404907696	0.185386665692	0.176043835668	0.174286723432	0.199183762529	0.214082244035
BRUCELLAABORTUSBIOVAR1STR9941	0.191763246352	0.114444809858	0.13415202369	0.114856790234	0.305774427848	0.317690675849	0.313807581073	0.313807581073	0.313936766082	0.313807581073	0.317370285402	0.204822632758	0.146749880512	0.178406384224	0.150254917891	0.13923249867	0.142460393958	0.140041766119	0.139639196337	0.16371199245	0.231188590618	0.204003840106	0.199167676132	0.185685953793	0	0.0644974742101	0.0849375197067	0.0644974742101	0.0646307040342	0.0646307040342	9.26440615157e-101	0.0412886966228	0.000512741910327	0.0715879668117	0.0652397705295	0.0715879668117	0.0652397705295	0.0538910523501	0.0289680559578	0.000505117984138	9.26440615157e-101	0.0717191877179	0.064985824507	0.064985824507	0.000643014863484	0.0717226002226	0.0398344153376	0.0649811652023	0.1256085021
BRUCELLAABORTUSBV2STR86859	0.206962334286	0.140514821617	0.183501749984	0.167400926116	0.311732614386	0.311314017318	0.308925985011	0.308925985011	0.30905489014	0.308925985011	0.314660534241	0.196866521449	0.153942269714	0.201212747789	0.163707199626	0.152665292956	0.166242984504	0.153453525022	0.153061881836	0.207421082421	0.218587335299	0.198293027749	0.201641330324	0.199624386576	0.0644974742101	0	0.0428108055942	9.09574890684e-101	0.000141242964068	0.000141242964068	0.0644974742101	0.031146622901	0.065035164704	0.0314740981024	0.000838982173602	0.0314740981024	0.000838982173602	0.0524540675637	0.0877488187598	0.0650130231392	0.0644974742101	0.0316097160392	0.000556661472026	0.000556661472026	0.0651560588668	0.0316128735286	0.0931106996054	0.000565077574425	0.086415150143
BRUCELLAABORTUSBV3STRTULYA	0.196416794705	0.165846423788	0.179503873092	0.185364229852	0.30369460905	0.301752022081	0.299840140556	0.299840140556	0.299973928518	0.299840140556	0.306061503632	0.188005344839	0.145973029568	0.193322159024	0.148818694964	0.137047883826	0.152128886702	0.137868014967	0.137461841247	0.200596756303	0.211370877981	0.183996652197	0.190841323679	0.189683328886	0.0849375197067	0.0428108055942	0	0.0428108055942	0.0429493742733	0.0429493742733	0.0849375197067	0.0654233142696	0.0849825525483	0.0176199190442	0.0431114674511	0.0176199190442	0.0431114674511	0.0501561825049	0.0821455536009	0.0852134533654	0.0849375197067	0.0177610425356	0.0431066887186	0.0431066887186	0.085103798472	0.0177641849297	0.0867780434265	0.0428399267852	0.0678336070015
BRUCELLAABORTUSBV4STR292	0.206962334286	0.140514821617	0.183501749984	0.167400926116	0.311732614386	0.311314017318	0.308925985011	0.308925985011	0.30905489014	0.308925985011	0.314660534241	0.196866521449	0.153942269714	0.201212747789	0.163707199626	0.152665292956	0.166242984504	0.153453525022	0.153061881836	0.207421082421	0.218587335299	0.198293027749	0.201641330324	0.199624386576	0.0644974742101	9.09574890684e-101	0.0428108055942	0	0.000141242964068	0.000141242964068	0.0644974742101	0.031146622901	0.065035164704	0.0314740981024	0.000838982173602	0.0314740981024	0.000838982173602	0.0524540675637	0.0877488187598	0.0650130231392	0.0644974742101	0.0316097160392	0.000556661472026	0.000556661472026	0.0651560588668	0.0316128735286	0.0931106996054	0.000565077574425	0.086415150143
BRUCELLAABORTUSBV6STR870	0.207076897827	0.140633933427	0.183617070279	0.167516827153	0.311831347642	0.311410222297	0.309023001343	0.309023001343	0.309151870285	0.309023001343	0.314757539102	0.19697960453	0.154063030582	0.201329470447	0.163826293008	0.152786626952	0.166362502449	0.153574631905	0.153183102289	0.207536012336	0.218698266594	0.198406353017	0.201754683802	0.199737147488	0.0646307040342	0.000141242964068	0.0429493742733	0.000141242964068	0	9.09322710465e-101	0.0646307040342	0.0312828585554	0.0651683841093	0.0316139174525	0.000980146532788	0.0316139174525	0.000980146532788	0.0525900981958	0.0878813446583	0.0651462131229	0.0646307040342	0.03174949661	0.000697865337795	0.000697865337795	0.0652892444604	0.0317526540174	0.0932427038348	0.000706318622215	0.0865488585633
BRUCELLAABORTUSBV9STRC68	0.207076897827	0.140633933427	0.183617070279	0.167516827153	0.311831347642	0.311410222297	0.309023001343	0.309023001343	0.309151870285	0.309023001343	0.314757539102	0.19697960453	0.154063030582	0.201329470447	0.163826293008	0.152786626952	0.166362502449	0.153574631905	0.153183102289	0.207536012336	0.218698266594	0.198406353017	0.201754683802	0.199737147488	0.0646307040342	0.000141242964068	0.0429493742733	0.000141242964068	9.09322710465e-101	0	0.0646307040342	0.0312828585554	0.0651683841093	0.0316139174525	0.000980146532788	0.0316139174525	0.000980146532788	0.0525900981958	0.0878813446583	0.0651462131229	0.0646307040342	0.03174949661	0.000697865337795	0.000697865337795	0.0652892444604	0.0317526540174	0.0932427038348	0.000706318622215	0.0865488585633
BRUCELLAABORTUSS19	0.191763246352	0.114444809858	0.13415202369	0.114856790234	0.305774427848	0.317690675849	0.313807581073	0.313807581073	0.313936766082	0.313807581073	0.317370285402	0.204822632758	0.146749880512	0.178406384224	0.150254917891	0.13923249867	0.142460393958	0.140041766119	0.139639196337	0.16371199245	0.231188590618	0.204003840106	0.199167676132	0.185685953793	9.26440615157e-101	0.0644974742101	0.0849375197067	0.0644974742101	0.0646307040342	0.0646307040342	0	0.0412886966228	0.000512741910327	0.0715879668117	0.0652397705295	0.0715879668117	0.0652397705295	0.0538910523501	0.0289680559578	0.000505117984138	9.26440615157e-101	0.0717191877179	0.064985824507	0.064985824507	0.000643014863484	0.0717226002226	0.0398344153376	0.0649811652023	0.1256085021
BRUCELLAABORTUSSTR2308A	0.200244188795	0.113220739607	0.155377313596	0.139867882891	0.313792847811	0.315766073145	0.313786631569	0.313786631569	0.313914073973	0.313786631569	0.319034125303	0.205290564772	0.162907438241	0.202886287205	0.147875025472	0.146614570915	0.147251659545	0.14740526763	0.147012222463	0.183884114509	0.230603244534	0.208932910191	0.212503143358	0.194986890907	0.0412886966228	0.031146622901	0.0654233142696	0.031146622901	0.0312828585554	0.0312828585554	0.0412886966228	0	0.0418134297733	0.0519667078205	0.0319470960916	0.0519667078205	0.0319470960916	0.0304170264471	0.0630041825939	0.0417966120077	0.0412886966228	0.0520988744763	0.0316769910309	0.0316769910309	0.0419367320182	0.0521018493576	0.0672784617995	0.031682858796	0.100838360385
BRUCELLACANISATCC23365	0.191362663784	0.114012971284	0.133722092377	0.114423952323	0.305424624953	0.317352244058	0.313465836665	0.313465836665	0.313595149719	0.313465836665	0.317027464974	0.204427062464	0.146321160689	0.177984467952	0.149827079223	0.138796574144	0.142025916372	0.139603450148	0.139203682338	0.163285799402	0.230805268248	0.203608679095	0.19876832976	0.185281670709	0.000512741910327	0.065035164704	0.0849825525483	0.065035164704	0.0651683841093	0.0651683841093	0.000512741910327	0.0418134297733	0	0.071108748282	0.0647699615747	0.071108748282	0.0647699615747	0.0534083862487	0.0284718139681	0.00025849870325	0.000512741910327	0.0712462216303	0.0647714122617	0.0647714122617	0.00013040263732	0.07124351515	0.0393472757407	0.0645045095458	0.125153522977
BRUCELLACETIB194	0.190113396505	0.153562752666	0.164029252452	0.172305569127	0.292445037429	0.293208810926	0.29159590816	0.29159590816	0.291730920363	0.29159590816	0.29751644955	0.180080755761	0.134111593638	0.181349259892	0.139047195564	0.127765750016	0.141388512243	0.128593335703	0.128183052977	0.187682847171	0.200135740347	0.178281625472	0.178555211552	0.175928727967	0.0715879668117	0.0314740981024	0.0176199190442	0.0314740981024	0.0316139174525	0.0316139174525	0.0715879668117	0.0519667078205	0.071108748282	0	0.0311937335903	9.49512820797e-101	0.0311937335903	0.0325560626091	0.0659361876698	0.0713483362219	0.0715879668117	0.000151405844305	0.0311965636415	0.0311965636415	0.0712314780398	0.000146362670082	0.0713878035299	0.0309196710132	0.0599857895432
BRUCELLACETIM13051	0.20674657337	0.140287691536	0.183281902659	0.167179857274	0.311542271381	0.311125713079	0.308736392676	0.308736392676	0.308865368059	0.308736392676	0.314470942251	0.196647315832	0.153709461244	0.200987722136	0.163475972599	0.152429589379	0.166011071665	0.153216025816	0.15282639804	0.207199513661	0.218373477226	0.198074554861	0.201422802649	0.19940678185	0.0652397705295	0.000838982173602	0.0431114674511	0.000838982173602	0.000980146532788	0.000980146532788	0.0652397705295	0.0319470960916	0.0647699615747	0.0311937335903	0	0.0311937335903	9.10061247122e-101	0.0521841349894	0.0874912209915	0.0650036235677	0.0652397705295	0.0313372267829	0.000558946161292	0.000558946161292	0.0648909219967	0.0313325854367	0.0928585107974	0.000282196345864	0.0861491172725
BRUCELLACETIM490951	0.190113396505	0.153562752666	0.164029252452	0.172305569127	0.292445037429	0.293208810926	0.29159590816	0.29159590816	0.291730920363	0.29159590816	0.29751644955	0.180080755761	0.134111593638	0.181349259892	0.139047195564	0.127765750016	0.141388512243	0.128593335703	0.128183052977	0.187682847171	0.200135740347	0.178281625472	0.178555211552	0.175928727967	0.0715879668117	0.0314740981024	0.0176199190442	0.0314740981024	0.0316139174525	0.0316139174525	0.0715879668117	0.0519667078205	0.071108748282	9.49512820797e-101	0.0311937335903	0	0.0311937335903	0.0325560626091	0.0659361876698	0.0713483362219	0.0715879668117	0.000151405844305	0.0311965636415	0.0311965636415	0.0712314780398	0.000146362670082	0.0713878035299	0.0309196710132	0.0599857895432
BRUCELLACETIM644931	0.20674657337	0.140287691536	0.183281902659	0.167179857274	0.311542271381	0.311125713079	0.308736392676	0.308736392676	0.308865368059	0.308736392676	0.314470942251	0.196647315832	0.153709461244	0.200987722136	0.163475972599	0.152429589379	0.166011071665	0.153216025816	0.15282639804	0.207199513661	0.218373477226	0.198074554861	0.201422802649	0.19940678185	0.0652397705295	0.000838982173602	0.0431114674511	0.000838982173602	0.000980146532788	0.000980146532788	0.0652397705295	0.0319470960916	0.0647699615747	0.0311937335903	9.10061247122e-101	0.0311937335903	0	0.0521841349894	0.0874912209915	0.0650036235677	0.0652397705295	0.0313372267829	0.000558946161292	0.000558946161292	0.0648909219967	0.0313325854367	0.0928585107974	0.000282196345864	0.0861491172725
BRUCELLACETISTRCUDO	0.190570123613	0.132810861531	0.135862527559	0.149486924784	0.296314928118	0.301086840723	0.297575298843	0.297575298843	0.297708413885	0.297575298843	0.303046910208	0.194148430936	0.139545701188	0.184523753966	0.127946324727	0.127323228373	0.125444312077	0.128147099016	0.127738332999	0.165334572959	0.213048376859	0.196545014726	0.197288167417	0.176137720787	0.0538910523501	0.0524540675637	0.0501561825049	0.0524540675637	0.0525900981958	0.0525900981958	0.0538910523501	0.0304170264471	0.0534083862487	0.0325560626091	0.0521841349894	0.0325560626091	0.0521841349894	0	0.042532179334	0.0536507872358	0.0538910523501	0.0327013110445	0.0521867386155	0.0521867386155	0.0535327036689	0.0326968078638	0.0468687459382	0.0519176167204	0.0789053901456
BRUCELLAMELITENSIS16M	0.192440560724	0.13027499783	0.113751867917	0.127216024553	0.289150171285	0.304677396662	0.301219184349	0.301219184349	0.301353307605	0.301219184349	0.305044249559	0.203159052512	0.134479830357	0.161917386831	0.133380914463	0.122749814138	0.125584628598	0.12358933069	0.123172555868	0.148507381689	0.226474510968	0.204144818033	0.196852676457	0.173808550709	0.0289680559578	0.0877488187598	0.0821455536009	0.0877488187598	0.0878813446583	0.0878813446583	0.0289680559578	0.0630041825939	0.0284718139681	0.0659361876698	0.0874912209915	0.0659361876698	0.0874912209915	0.042532179334	0	0.0284603357714	0.0289680559578	0.0658071516661	0.0872283800529	0.0872283800529	0.0286009750811	0.0660742728385	0.0146083400143	0.0872314752857	0.108475317913
BRUCELLAMELITENSISATCC23457	0.191563657328	0.114229736773	0.133937924441	0.114641172521	0.30560014036	0.317522668203	0.313637877821	0.313637877821	0.313767126513	0.313637877821	0.317200051125	0.204626130564	0.146536511903	0.178196096296	0.150042450704	0.139016043924	0.142244587873	0.139823307709	0.139422945757	0.163499548338	0.230997601719	0.203806952436	0.198968703342	0.185484865045	0.000505117984138	0.0650130231392	0.0852134533654	0.0650130231392	0.0651462131229	0.0651462131229	0.000505117984138	0.0417966120077	0.00025849870325	0.0713483362219	0.0650036235677	0.0713483362219	0.0650036235677	0.0536507872358	0.0284603357714	0	0.000505117984138	0.0712256990352	0.0645009785984	0.0645009785984	0.000388836105834	0.0714830362386	0.0395894226127	0.0647448901322	0.125381787444
BRUCELLAMELITENSISBIOVARABORTUS2308	0.191763246352	0.114444809858	0.13415202369	0.114856790234	0.305774427848	0.317690675849	0.313807581073	0.313807581073	0.313936766082	0.313807581073	0.317370285402	0.204822632758	0.146749880512	0.178406384224	0.150254917891	0.13923249867	0.142460393958	0.140041766119	0.139639196337	0.16371199245	0.231188590618	0.204003840106	0.199167676132	0.185685953793	9.26440615157e-101	0.0644974742101	0.0849375197067	0.0644974742101	0.0646307040342	0.0646307040342	9.26440615157e-101	0.0412886966228	0.000512741910327	0.0715879668117	0.0652397705295	0.0715879668117	0.0652397705295	0.0538910523501	0.0289680559578	0.000505117984138	0	0.0717191877179	0.064985824507	0.064985824507	0.000643014863484	0.0717226002226	0.0398344153376	0.0649811652023	0.1256085021
BRUCELLAMELITENSISBV1STRREV1	0.190228875457	0.153681223194	0.16414854662	0.172421944798	0.292547624628	0.293310364768	0.291698006474	0.291698006474	0.291832980077	0.291698006474	0.297618561736	0.180198141594	0.13423649481	0.181470216461	0.139172174858	0.127893182379	0.141513887264	0.128720125973	0.128310364017	0.1878019296	0.20025048075	0.178398985347	0.178673065197	0.176046024024	0.0717191877179	0.0316097160392	0.0177610425356	0.0316097160392	0.03174949661	0.03174949661	0.0717191877179	0.0520988744763	0.0712462216303	0.000151405844305	0.0313372267829	0.000151405844305	0.0313372267829	0.0327013110445	0.0658071516661	0.0712256990352	0.0717191877179	0	0.031049882416	0.031049882416	0.0713689162274	0.00029772631427	0.0715218431712	0.0310632427789	0.0601304580071
BRUCELLAMELITENSISBV2STR639	0.206744549353	0.14028304099	0.183277345544	0.167175392948	0.311540485797	0.311125864861	0.30873634549	0.30873634549	0.308865321209	0.30873634549	0.314470909351	0.196646170743	0.1537072773	0.200985611187	0.163475043891	0.15242873748	0.166010035282	0.153214729703	0.152825547566	0.207197435146	0.218371471056	0.198072505403	0.201420752674	0.199404907696	0.064985824507	0.000556661472026	0.0431066887186	0.000556661472026	0.000697865337795	0.000697865337795	0.064985824507	0.0316769910309	0.0647714122617	0.0311965636415	0.000558946161292	0.0311965636415	0.000558946161292	0.0521867386155	0.0872283800529	0.0645009785984	0.064985824507	0.031049882416	0	9.10065810759e-101	0.0648923728059	0.0313354154544	0.0928536924169	0.000284890837207	0.0861521256264
BRUCELLAMELITENSISBV3STRETHER	0.206744549353	0.14028304099	0.183277345544	0.167175392948	0.311540485797	0.311125864861	0.30873634549	0.30873634549	0.308865321209	0.30873634549	0.314470909351	0.196646170743	0.1537072773	0.200985611187	0.163475043891	0.15242873748	0.166010035282	0.153214729703	0.152825547566	0.207197435146	0.218371471056	0.198072505403	0.201420752674	0.199404907696	0.064985824507	0.000556661472026	0.0431066887186	0.000556661472026	0.000697865337795	0.000697865337795	0.064985824507	0.0316769910309	0.0647714122617	0.0311965636415	0.000558946161292	0.0311965636415	0.000558946161292	0.0521867386155	0.0872283800529	0.0645009785984	0.064985824507	0.031049882416	9.10065810759e-101	0	0.0648923728059	0.0313354154544	0.0928536924169	0.000284890837207	0.0861521256264
BRUCELLAMICROTICCM4915	0.191467055468	0.114122598695	0.133834014195	0.114539050795	0.305515784027	0.317439467481	0.313553995041	0.313553995041	0.313683274891	0.313553995041	0.317115896535	0.204529529394	0.146432634588	0.17809438359	0.149935093724	0.138906637826	0.142138438751	0.139713303458	0.139313640689	0.16339926208	0.230905162149	0.203711657985	0.198872399526	0.185386665692	0.000643014863484	0.0651560588668	0.085103798472	0.0651560588668	0.0652892444604	0.0652892444604	0.000643014863484	0.0419367320182	0.00013040263732	0.0712314780398	0.0648909219967	0.0712314780398	0.0648909219967	0.0535327036689	0.0286009750811	0.000388836105834	0.000643014863484	0.0713689162274	0.0648923728059	0.0648923728059	0	0.0713662104214	0.0394752110018	0.0646255371227	0.125270729364
BRUCELLANEOTOMAE5K33	0.190229480114	0.153679012921	0.164146320986	0.17241977361	0.292545710696	0.293306683747	0.291694500359	0.291694500359	0.291829474988	0.291694500359	0.297615041868	0.180195214852	0.134234164572	0.181467959824	0.139168782221	0.127889627121	0.141510588462	0.128716976049	0.128306811586	0.187799707925	0.200248340076	0.178396795801	0.17867086644	0.176043835668	0.0717226002226	0.0316128735286	0.0177641849297	0.0316128735286	0.0317526540174	0.0317526540174	0.0717226002226	0.0521018493576	0.07124351515	0.000146362670082	0.0313325854367	0.000146362670082	0.0313325854367	0.0326968078638	0.0660742728385	0.0714830362386	0.0717226002226	0.00029772631427	0.0313354154544	0.0313354154544	0.0713662104214	0	0.0715253276967	0.031058599417	0.0601195015165
BRUCELLAOVISATCC25840	0.190934644059	0.124626224109	0.10415651056	0.124851139725	0.288995403207	0.314170584229	0.310238202387	0.310238202387	0.310370795225	0.310238202387	0.314457138982	0.201955517459	0.129693293343	0.155192745585	0.135373283216	0.125707298389	0.12772897081	0.126545015045	0.126129266559	0.139575498648	0.225127197868	0.204301625305	0.196099128251	0.174286723432	0.0398344153376	0.0931106996054	0.0867780434265	0.0931106996054	0.0932427038348	0.0932427038348	0.0398344153376	0.0672784617995	0.0393472757407	0.0713878035299	0.0928585107974	0.0713878035299	0.0928585107974	0.0468687459382	0.0146083400143	0.0395894226127	0.0398344153376	0.0715218431712	0.0928536924169	0.0928536924169	0.0394752110018	0.0715253276967	0	0.0925998460301	0.116353900758
BRUCELLAPINNIPEDIALISB294	0.206525219675	0.140049618664	0.183051349308	0.166948261781	0.311346992685	0.310935439018	0.308544513094	0.308544513094	0.308673560082	0.308544513094	0.314279083826	0.196423659178	0.153470616602	0.200756859041	0.163240426032	0.152189609923	0.165774683897	0.15297556885	0.152586643266	0.206972198129	0.218154074979	0.197850418695	0.201198609725	0.199183762529	0.0649811652023	0.000565077574425	0.0428399267852	0.000565077574425	0.000706318622215	0.000706318622215	0.0649811652023	0.031682858796	0.0645045095458	0.0309196710132	0.000282196345864	0.0309196710132	0.000282196345864	0.0519176167204	0.0872314752857	0.0647448901322	0.0649811652023	0.0310632427789	0.000284890837207	0.000284890837207	0.0646255371227	0.031058599417	0.0925998460301	0	0.0858872858699
BRUCELLAPINNIPEDIALISM1639910	0.225740261746	0.198506192324	0.202608559056	0.219016967889	0.297654338678	0.292360688427	0.290538688207	0.290538688207	0.290675634154	0.290538688207	0.298182456958	0.201180994963	0.172232211378	0.213495550542	0.131175797226	0.121283536778	0.129065597042	0.122136509673	0.12170943697	0.222200996405	0.23682128613	0.215968615456	0.220395930985	0.214082244035	0.1256085021	0.086415150143	0.0678336070015	0.086415150143	0.0865488585633	0.0865488585633	0.1256085021	0.100838360385	0.125153522977	0.0599857895432	0.0861491172725	0.0599857895432	0.0861491172725	0.0789053901456	0.108475317913	0.125381787444	0.1256085021	0.0601304580071	0.0861521256264	0.0861521256264	0.125270729364	0.0601195015165	0.116353900758	0.0858872858699	0
BRUCELLAPINNIPEDIALISM292941	0.206525219675	0.140049618664	0.183051349308	0.166948261781	0.311346992685	0.310935439018	0.308544513094	0.308544513094	0.308673560082	0.308544513094	0.314279083826	0.196423659178	0.153470616602	0.200756859041	0.163240426032	0.152189609923	0.165774683897	0.15297556885	0.152586643266	0.206972198129	0.218154074979	0.197850418695	0.201198609725	0.199183762529	0.0649811652023	0.000565077574425	0.0428399267852	0.000565077574425	0.000706318622215	0.000706318622215	0.0649811652023	0.031682858796	0.0645045095458	0.0309196710132	0.000282196345864	0.0309196710132	0.000282196345864	0.0519176167204	0.0872314752857	0.0647448901322	0.0649811652023	0.0310632427789	0.000284890837207	0.000284890837207	0.0646255371227	0.031058599417	0.0925998460301	9.10560475989e-101	0.0858872858699
BRUCELLASP8313	0.206653684348	0.140584700152	0.183402947834	0.167460416284	0.312377295353	0.320012710812	0.316884632808	0.316884632808	0.317012095303	0.316884632808	0.322686758723	0.198291801365	0.153835573345	0.200939402079	0.168320867771	0.158476814508	0.170259985027	0.159442461793	0.158870815365	0.207151936033	0.219267386418	0.200025250404	0.202837997282	0.203507144769	0.0732270272197	0.0175078525048	0.0574799361702	0.0175078525048	0.0176467131645	0.0176467131645	0.0732270272197	0.0442498122322	0.0727647520096	0.0447575151952	0.0172425641871	0.0447575151952	0.0172425641871	0.0640680133179	0.0963549577194	0.0729969078215	0.0732270272197	0.0448913174751	0.0172374996297	0.0172374996297	0.072884705339	0.0448945107248	0.0931509980372	0.0169650799596	0.098499590344
BRUCELLASPF599	0.190345358512	0.153800724467	0.164268878037	0.172539332837	0.292651103337	0.293409145459	0.291797715032	0.291797715032	0.29193265033	0.291797715032	0.297718256417	0.180315040229	0.134362481592	0.181592223495	0.139296068908	0.128019311422	0.141638387413	0.128846412528	0.128436371853	0.187922046497	0.200366218633	0.178517365623	0.178791943381	0.176164340044	0.0718541069424	0.0317493573233	0.0179060110565	0.0317493573233	0.0318890983802	0.0318890983802	0.0718541069424	0.0522349111379	0.0713775445954	0.000293176695567	0.0314718014138	0.000293176695567	0.0314718014138	0.0322783472724	0.0662117333134	0.071616997468	0.0718541069424	0.00044449708457	0.0314746313805	0.0314746313805	0.0715002046827	0.000439456142129	0.0716622869713	0.031197893809	0.0602652907935
BRUCELLASUIS1330	0.191362663784	0.114012971284	0.133722092377	0.114423952323	0.305424624953	0.317352244058	0.313465836665	0.313465836665	0.313595149719	0.313465836665	0.317027464974	0.204427062464	0.146321160689	0.177984467952	0.149827079223	0.138796574144	0.142025916372	0.139603450148	0.139203682338	0.163285799402	0.230805268248	0.203608679095	0.19876832976	0.185281670709	0.000512741910327	0.065035164704	0.0849825525483	0.065035164704	0.0651683841093	0.0651683841093	0.000512741910327	0.0418134297733	9.27351455579e-101	0.071108748282	0.0647699615747	0.071108748282	0.0647699615747	0.0534083862487	0.0284718139681	0.00025849870325	0.000512741910327	0.0712462216303	0.0647714122617	0.0647714122617	0.00013040263732	0.07124351515	0.0393472757407	0.0645045095458	0.125153522977
BRUCELLASUISATCC23445	0.19244105947	0.130275097145	0.113752203786	0.127216556026	0.289150617754	0.304675377025	0.301217355768	0.301217355768	0.301351479293	0.301217355768	0.305042403083	0.2031578631	0.134479771322	0.161917923318	0.133379430582	0.122748214666	0.125583250769	0.123585763841	0.123170956903	0.148507922467	0.226474991609	0.20414531037	0.196853175578	0.173808135299	0.0289713979241	0.0877514016334	0.0821478543166	0.0877514016334	0.0878839270831	0.0878839270831	0.0289713979241	0.063007082114	0.0284680756249	0.0659321621627	0.0874872684106	0.0659321621627	0.0874872684106	0.0425281914021	0.000269075053389	0.028719436008	0.0289713979241	0.0660732905875	0.0874890255049	0.0874890255049	0.0285972371465	0.0660702478152	0.0146116729358	0.0872275217478	0.108471213266
BRUCELLASUISBV3STR686	0.206635836978	0.140167343199	0.183165328853	0.167062813493	0.311444579727	0.311030524729	0.308640401199	0.308640401199	0.308769412401	0.308640401199	0.314374961468	0.196535427305	0.153589974863	0.200872229057	0.163358136102	0.152309535342	0.165892814452	0.153095717225	0.152706456396	0.207085795183	0.218263717174	0.19796242651	0.201310645974	0.19929521217	0.0648617879469	0.000425444674179	0.0429742898572	0.000425444674179	0.000566685748058	0.000566685748058	0.0648617879469	0.031550378941	0.0646359236191	0.0310552997528	0.000419149980928	0.0310552997528	0.000419149980928	0.0520495109761	0.0873600659271	0.0648741870999	0.0648617879469	0.0311988324365	0.000421844446579	0.000421844446579	0.0647569177917	0.0311941900785	0.0927278717917	0.000139631108176	0.0860167876864
BRUCELLASUISBV5STR513	0.206741978277	0.140280624297	0.183274951203	0.167173102265	0.311538695687	0.311121418519	0.308732071015	0.308732071015	0.308861047519	0.308732071015	0.314466599061	0.196640066579	0.153707358187	0.200988271102	0.163476568628	0.15243016117	0.166011677966	0.153215672993	0.152826970552	0.207194899911	0.218371545359	0.198069930983	0.201420828599	0.199402176619	0.0652421678362	0.000841769362622	0.0431115295189	0.000841769362622	0.000982933675972	0.000982933675972	0.0652421678362	0.0319497430767	0.0647657700116	0.0311938855808	0.000559038973003	0.0311938855808	0.000559038973003	0.0521843987365	0.0874913816371	0.0650060208807	0.0652421678362	0.0313373791057	0.000561733426333	0.000561733426333	0.0648867312601	0.0313327377486	0.0928587308793	0.000276995238877	0.0861495244435
CANDIDATUSLIBERIBACTERASIATICUSSTRPSY62	0.253624521275	0.180868369754	0.193407810682	0.197417516352	0.287774078702	0.324179112016	0.320830666053	0.320830666053	0.320960640645	0.320830666053	0.314653118291	0.225535125273	0.199412271649	0.227400789327	0.143916040591	0.138525352256	0.162672560799	0.138809603086	0.138611979916	0.222844625764	0.249211111596	0.240763505429	0.236464720299	0.23343228241	0.212228192401	0.227008971017	0.209975192082	0.227008971017	0.22711889	0.22711889	0.212228192401	0.221920545957	0.211835741568	0.204395444072	0.226798915007	0.204395444072	0.226798915007	0.202383378344	0.195752436523	0.212033855786	0.212228192401	0.204510128038	0.226797334914	0.226797334914	0.211935531148	0.204507635296	0.195060231787	0.226581515102	0.196943681929
CAULOBACTERCRESCENTUSCB15	0.215723127001	0.211908390721	0.200365764792	0.215762225196	0.292579313183	0.315845233055	0.311300402121	0.311300402121	0.311434650719	0.311300402121	0.312916480845	0.149378264014	0.187329301659	0.172620823937	0.225153124634	0.21901677562	0.233033990689	0.219507050681	0.219399113838	0.173150360639	0.215128035958	0.209322188761	0.201069996313	0.108952947344	0.205627105564	0.22298036961	0.216739565062	0.22298036961	0.223092889035	0.223092889035	0.205627105564	0.213297529022	0.205222249136	0.203707978531	0.222763448064	0.203707978531	0.222763448064	0.195823254947	0.189615981383	0.205425578711	0.205627105564	0.203824548316	0.222761413144	0.222761413144	0.205327555998	0.203822373519	0.187082878321	0.222540900451	0.238203977448
CAULOBACTERCRESCENTUSNA1000	0.215722978172	0.211908243982	0.200365612924	0.215762078493	0.292579176625	0.315845104604	0.311300272148	0.311300272148	0.311434520796	0.311300272148	0.312916350058	0.149378102983	0.187329145605	0.172620661106	0.225152976201	0.219016625144	0.233033842748	0.219506900447	0.21939896351	0.173150199215	0.215127886094	0.209322038464	0.201069843742	0.108952778557	0.205626956169	0.222980224868	0.216739415479	0.222980224868	0.223092744335	0.223092744335	0.205626956169	0.213297383133	0.205222099588	0.203707826867	0.22276330324	0.203707826867	0.22276330324	0.195823102676	0.189615825904	0.20542542924	0.205626956169	0.203824396697	0.222761268321	0.222761268321	0.20532740649	0.203822221898	0.187082722112	0.222540755545	0.238203830434
CAULOBACTERSPK31	0.197471194233	0.202924083307	0.195193611522	0.205241162545	0.294573007204	0.311582909358	0.306879931851	0.306879931851	0.307014496366	0.306879931851	0.311896073481	0.149461534392	0.18233532478	0.17926439908	0.226946265004	0.217580253097	0.221586527483	0.21805556131	0.217961715509	0.172878026192	0.209205083448	0.19498882999	0.190106969571	0.099645451419	0.194153332982	0.203849920557	0.195373740728	0.203849920557	0.203964750523	0.203964750523	0.194153332982	0.199594003039	0.19374375337	0.182339111793	0.203628433473	0.182339111793	0.203628433473	0.180234948103	0.181939178861	0.193949586182	0.194153332982	0.182458321809	0.203626440411	0.203626440411	0.193850150842	0.182456097752	0.177453194871	0.2034013168	0.222013409676
CITREICELLASPSE45	0.274604922607	0.230575291726	0.190618749094	0.212588314149	0.252494957734	0.350560525901	0.345072734325	0.345072734325	0.345198388973	0.345072734325	0.347319079053	0.251931685399	0.249496753232	0.249910633351	0.261129462343	0.257471430866	0.247820526873	0.257258525932	0.257829101746	0.222071429178	0.292764516292	0.278240474913	0.271955892088	0.23133327238	0.22533097438	0.274600277876	0.271103368863	0.274600277876	0.274703688868	0.274703688868	0.22533097438	0.2486783851	0.224945458337	0.256841997093	0.274403256177	0.256841997093	0.274403256177	0.23086261979	0.2076179726	0.22514007694	0.22533097438	0.256949059491	0.274401386011	0.274401386011	0.225046539139	0.256947062064	0.205642510449	0.274198727572	0.280192058042
DINOROSEOBACTERSHIBAEDFL12	0.276934988858	0.270177338761	0.268368391282	0.277979394831	0.225498423238	0.323954213047	0.318303190665	0.318303190665	0.318434076581	0.318303190665	0.320189261745	0.221469109312	0.2637978908	0.281066559752	0.242903420926	0.234655386589	0.246784887469	0.234716962555	0.235024321741	0.273872242762	0.283184443067	0.261130255879	0.262807407282	0.238008979486	0.262427287291	0.25831377459	0.246489968112	0.25831377459	0.258419583365	0.258419583365	0.262427287291	0.265487071264	0.262060121866	0.236315296468	0.258112466307	0.236315296468	0.258112466307	0.245896261086	0.244875872835	0.262245555407	0.262427287291	0.236425396882	0.258110552777	0.258110552777	0.262156432148	0.236423342776	0.24949447454	0.257903195246	0.226814294052
EHRLICHIACANISSTRJAKE	0.312063578314	0.331166756059	0.334374290313	0.339666865033	0.33053365615	0.0876903483838	0.0802080855639	0.0802080855639	0.0803811147363	0.0802080855639	0.0785006027585	0.311999338155	0.311297850001	0.320105485383	0.302098283672	0.298768531045	0.315386727878	0.299428693084	0.299099589021	0.324630577424	0.314757835833	0.299420369806	0.300602009622	0.320308523165	0.319417776482	0.31351347531	0.303585060975	0.31351347531	0.313609453642	0.313609453642	0.319417776482	0.318530684978	0.319080197391	0.296759709352	0.31332589485	0.296759709352	0.31332589485	0.304869334543	0.307057474965	0.319250146064	0.319417776482	0.296860651952	0.313325859458	0.313325859458	0.319167273872	0.296857174087	0.31611595552	0.313136068974	0.296161611484
EHRLICHIACHAFFEENSISSTRARKANSAS	0.316389436148	0.334901846707	0.337773549883	0.343134416563	0.336122313316	0.0947707442606	0.0847286628661	0.0847286628661	0.0849005796337	0.0847286628661	0.0670117052023	0.314985307611	0.315933008917	0.32483741269	0.307830931549	0.305010615232	0.319196992847	0.305663827749	0.305338217053	0.329318941353	0.315915359783	0.303263560639	0.304524166141	0.323423409798	0.323465243848	0.319748387677	0.31001013515	0.319748387677	0.319843351377	0.319843351377	0.323465243848	0.324653845042	0.323130161204	0.302827898209	0.319562767204	0.302827898209	0.319562767204	0.308866676585	0.311317162179	0.323298856356	0.323465243848	0.302927830148	0.319562747607	0.319562747607	0.323216588426	0.302924373585	0.320487535817	0.319374948332	0.304451176766
EHRLICHIACHAFFEENSISSTRSAPULPA	0.323595883388	0.347791188698	0.348555418878	0.35290945992	0.37024178021	0.205295374652	0.209401768288	0.209401768288	0.209546452255	0.209401768288	0.19569870263	0.335664230412	0.330089229046	0.334112782104	0.340720094503	0.338747941388	0.354431053814	0.339359222581	0.339051477023	0.326349350299	0.33265954749	0.320994674791	0.31928481331	0.338501498019	0.340752761025	0.346554131995	0.337169828999	0.346554131995	0.346643038316	0.346643038316	0.340752761025	0.346343862042	0.340437869869	0.330966316979	0.346382737566	0.330966316979	0.346382737566	0.333329991221	0.332239238271	0.340595866068	0.340752761025	0.331058213718	0.34638112976	0.34638112976	0.34051992931	0.331056499221	0.32877109003	0.346206903871	0.353458621046
EHRLICHIARUMINANTIUMSTRGARDEL	0.310974239773	0.328921840753	0.332083728606	0.337515872088	0.33450231926	0.0799423566472	0.0861088743164	0.0861088743164	0.0862801718521	0.0861088743164	0.0865576316649	0.308753235479	0.310444605431	0.319733845163	0.301176646437	0.298275724872	0.313311549106	0.298933920657	0.298605793933	0.323979413968	0.314479495558	0.296436758629	0.297613089985	0.316969387527	0.31675744705	0.311642588897	0.301479576573	0.311642588897	0.311738485151	0.311738485151	0.31675744705	0.315880661872	0.316419492869	0.293931539763	0.311454887789	0.293931539763	0.311454887789	0.301531168003	0.304013265999	0.31658967556	0.31675744705	0.294032708345	0.311455039985	0.311455039985	0.316506594421	0.294029039499	0.313739144293	0.311265224818	0.294474918942
EHRLICHIARUMINANTIUMSTRWELGEVONDENCIRAD	0.311247119273	0.329182804525	0.332348457346	0.337774649521	0.334770244136	0.080029666993	0.0862016140305	0.0862016140305	0.0863728267208	0.0862016140305	0.0866509616295	0.309026362947	0.310720819216	0.320012843318	0.301455927805	0.298557725814	0.313587805353	0.299215390324	0.298887529702	0.324254540799	0.314752602681	0.296715848771	0.297892957474	0.317239427742	0.317025708388	0.311910387491	0.301757909398	0.311910387491	0.31200620915	0.31200620915	0.317025708388	0.31614566446	0.316688018141	0.294212156337	0.31172283132	0.294212156337	0.31172283132	0.301807205851	0.304291822897	0.316858068145	0.317025708388	0.294313245246	0.311722984132	0.311722984132	0.31677505128	0.294309578594	0.314014221548	0.311533315954	0.294758882673
EHRLICHIARUMINANTIUMSTRWELGEVONDENUPRETORIA	0.311231905658	0.329168255139	0.332333698158	0.337760222053	0.334755306844	0.080282908912	0.086448825928	0.086448825928	0.0866199960599	0.086448825928	0.0869002320859	0.309011135494	0.310705419773	0.319997288781	0.301440357325	0.298542003745	0.313572403568	0.299199697869	0.298871822414	0.324239202049	0.314737376409	0.296700288908	0.297877354299	0.317224372413	0.317010752197	0.311895457048	0.301742391784	0.311895457048	0.311991282865	0.311991282865	0.317010752197	0.316130889878	0.316673047238	0.294196511384	0.311707892798	0.294196511384	0.311707892798	0.301791816138	0.304276292816	0.316843104638	0.317010752197	0.294297604734	0.311708045576	0.311708045576	0.31676008419	0.29429393796	0.313998885473	0.311518369204	0.294743051184
ERYTHROBACTERLITORALISHTCC2594	0.209845306073	0.231818959888	0.244436502407	0.246408064406	0.281178428583	0.2786209671	0.274481929736	0.274481929736	0.274623592359	0.274481929736	0.275095834009	0.203026817059	0.197986341195	0.222008788563	0.207473648286	0.199861138557	0.206051321903	0.200644924453	0.200253524559	0.224481186175	0.213241319357	0.192929905386	0.197000886704	0.222290607962	0.221510401151	0.212373842543	0.202746027713	0.212373842543	0.212488086536	0.212488086536	0.221510401151	0.219851217765	0.221111680551	0.192947447145	0.212152457682	0.192947447145	0.212152457682	0.205490291218	0.213959917508	0.22131207922	0.221510401151	0.193066451865	0.212151150529	0.212151150529	0.221215054513	0.193063584066	0.218276715337	0.211926498421	0.193483431998
ERYTHROBACTERSPNAP1	0.214201082208	0.235965640197	0.244674011894	0.248865700131	0.272553800376	0.282190255799	0.278498457681	0.278498457681	0.27863799756	0.278498457681	0.280385578268	0.194206219929	0.210332243834	0.226814742836	0.208286791057	0.200584767553	0.211682370461	0.201360250258	0.200972997735	0.230284650947	0.213093690052	0.192877394447	0.196960235421	0.215884851154	0.226537808995	0.216330325113	0.206450526708	0.216330325113	0.216442929066	0.216442929066	0.226537808995	0.224117235607	0.226145403614	0.196961833324	0.216112113565	0.196961833324	0.216112113565	0.209783800145	0.218988070632	0.226342629905	0.226537808995	0.197079113965	0.216110828964	0.216110828964	0.226247136505	0.197076284537	0.223091382451	0.215889400153	0.20478045693
ERYTHROBACTERSPSD21	0.194759445492	0.220413952674	0.253422051734	0.237809500248	0.31405681115	0.300806027938	0.299162595294	0.299162595294	0.29929480544	0.299162595294	0.299549256303	0.214226405972	0.21136989477	0.238297291984	0.24032876913	0.232669448646	0.234190619415	0.233395038106	0.233032750144	0.224109676434	0.225739351966	0.202581931228	0.209488187842	0.225022817779	0.196548012691	0.185327945595	0.190719163495	0.185327945595	0.185442161498	0.185442161498	0.196548012691	0.182960738477	0.196150672492	0.186718980295	0.185106860326	0.186718980295	0.185106860326	0.190214144268	0.210327817998	0.196350331399	0.196548012691	0.186834662568	0.185105392187	0.185105392187	0.19625375712	0.186832015329	0.213052198447	0.184880964186	0.199328993349
FULVIMARINAPELAGIHTCC2506	0.226488335269	0.177079480501	0.176151535367	0.174380751512	0.309834476768	0.326645705283	0.322982657466	0.322982657466	0.323113087328	0.322982657466	0.318383989169	0.221114107296	0.089165622552	0.164736988637	0.205567964289	0.191071663413	0.202542722209	0.191518020982	0.19146296236	0.193205246506	0.217448807019	0.20379802867	0.194828377806	0.212281319096	0.159575050611	0.184839056805	0.175911009486	0.184839056805	0.184955738205	0.184955738205	0.159575050611	0.189517730306	0.159152335398	0.165848471285	0.184616547944	0.165848471285	0.184616547944	0.172331723697	0.138708423506	0.159364479225	0.159575050611	0.165969143944	0.184612002486	0.184612002486	0.159262448843	0.165966892597	0.140831055086	0.184383335876	0.20201103899
GLUCONACETOBACTERDIAZOTROPHICUSPAL5	0.131212603524	0.222093367503	0.209263976294	0.21832402519	0.32405728491	0.319313209109	0.314912466972	0.314912466972	0.315043040554	0.314912466972	0.314291133105	0.247667863673	0.207873288073	0.197304463769	0.216714748606	0.212445337117	0.196658714256	0.212641434713	0.212822142136	0.176528264729	0.234000164512	0.214634192109	0.208358330998	0.214997597904	0.192176580255	0.226388294533	0.226130649326	0.226388294533	0.226497859706	0.226497859706	0.192176580255	0.19930467684	0.191774765057	0.209118301023	0.226177070334	0.209118301023	0.226177070334	0.179367280386	0.17532756131	0.191976377256	0.192176580255	0.209231479789	0.226175088874	0.226175088874	0.191879478101	0.209232137384	0.181820004714	0.225960370528	0.223630016172
GLUCONACETOBACTERDIAZOTROPHICUSPAL5JGI	0.143390233009	0.21597360004	0.188013571503	0.193759508858	0.329288135926	0.335707318868	0.330557269945	0.330557269945	0.330685264893	0.330557269945	0.328635429616	0.253313391135	0.199519769962	0.181515924723	0.229627230814	0.222009953485	0.208064657563	0.222243626979	0.22238338231	0.165280655275	0.240390731678	0.223057171354	0.213686250863	0.218864393831	0.176157791241	0.239485669416	0.238576130147	0.239485669416	0.239593715674	0.239593715674	0.176157791241	0.211694032269	0.17574671689	0.221676863858	0.239277373175	0.221676863858	0.239277373175	0.193264892993	0.15870705792	0.175952975063	0.176157791241	0.221788600585	0.239275419179	0.239275419179	0.175853842994	0.221789293914	0.165285167794	0.239063676859	0.250462199288
GLUCONOBACTEROXYDANS621H	0.153037902652	0.212919049478	0.177419168298	0.188487494188	0.324537528392	0.34142824667	0.336104010458	0.336104010458	0.336230965915	0.336104010458	0.338683446438	0.247917477963	0.19412320606	0.181495489579	0.228062675126	0.22101239253	0.205140201377	0.221247069918	0.221386363361	0.165597276769	0.244039849878	0.227175238655	0.218110761608	0.219618500234	0.178446256661	0.241200667408	0.238136615248	0.241200667408	0.241308487646	0.241308487646	0.178446256661	0.213069559333	0.178036256476	0.222650266796	0.240992806884	0.222650266796	0.240992806884	0.194416698493	0.159510241515	0.17824197569	0.178446256661	0.222761882433	0.240990856976	0.240990856976	0.178143102658	0.222762578486	0.155421077009	0.240779557562	0.251632988067
GRANULIBACTERBETHESDENSISCGDNIH1	0.115074235239	0.187042831601	0.180780875231	0.185994937829	0.328217826063	0.329214682484	0.324641234264	0.324641234264	0.324770434098	0.324641234264	0.323576881263	0.235809749327	0.176129155419	0.169303946764	0.22837202872	0.220675828661	0.213366348226	0.220881006534	0.221050115862	0.150865880593	0.226699960072	0.208781457098	0.199852304894	0.206618686923	0.175010242041	0.22860815925	0.225359775925	0.22860815925	0.228717812685	0.228717812685	0.175010242041	0.201558965001	0.174598360587	0.209808191178	0.228396764573	0.209808191178	0.228396764573	0.183863893308	0.157798341789	0.174805023756	0.175010242041	0.209921697173	0.228394781512	0.228394781512	0.174705697045	0.209922359095	0.150157338653	0.228179889427	0.24411609366
HIRSCHIABALTICAATCC49814	0.26426039918	0.23196323279	0.224164075406	0.236842594213	0.24616667837	0.301952198541	0.29679786478	0.29679786478	0.296931610517	0.29679786478	0.292666183691	0.226560767647	0.234391083959	0.249038601419	0.218513585741	0.212083398427	0.231269118579	0.212837757851	0.21245957211	0.233947124164	0.262371692295	0.244201322078	0.240632151275	0.224477402651	0.242176124586	0.27365652273	0.263678600367	0.27365652273	0.273759180899	0.273759180899	0.242176124586	0.260230239249	0.241799965825	0.25328640638	0.273458614305	0.25328640638	0.273458614305	0.241497292026	0.224118257148	0.241988704718	0.242176124586	0.253393038924	0.273456757758	0.273456757758	0.241897992727	0.253391049515	0.222902810962	0.273255575691	0.2586049919
HOEFLEAPHOTOTROPHICADFL43	0.205428368168	0.134585971913	0.139225506726	0.142451800047	0.265537587025	0.303568643239	0.298395967744	0.298395967744	0.298532669697	0.298395967744	0.299320900844	0.188508479461	0.14273485516	0.190047591852	0.140483417473	0.132884463093	0.138511576403	0.133127034553	0.13330877148	0.183588280595	0.218920813577	0.191832943278	0.189852921302	0.178691164132	0.153523839985	0.168615450667	0.152227816853	0.168615450667	0.168735788648	0.168735788648	0.153523839985	0.158397595345	0.153091778109	0.142641316148	0.168382994156	0.142641316148	0.168382994156	0.133910489309	0.132166529676	0.153308980654	0.153523839985	0.142766948726	0.168381164292	0.168381164292	0.153206382627	0.14276442749	0.131594805836	0.168144982511	0.149375559313
HYPHOMICROBIUMDENITRIFICANSATCC51888	0.217847165331	0.246380929138	0.248070702958	0.25439524733	0.276411878221	0.30180511693	0.296945220784	0.296945220784	0.297081262278	0.296945220784	0.296408082963	0.187569419705	0.207230146289	0.205403956981	0.214944369232	0.205769387169	0.215937590582	0.20655282304	0.206155299962	0.205268916138	0.185678670226	0.166481045151	0.170281103485	0.211666948893	0.24212276409	0.233240862485	0.217540555569	0.233240862485	0.233351091994	0.233351091994	0.24212276409	0.24308054615	0.241740059398	0.210713935056	0.233028356225	0.210713935056	0.233028356225	0.222840429424	0.227892161104	0.241932083556	0.24212276409	0.210828623811	0.233026362729	0.233026362729	0.241839792802	0.210826484105	0.230830660289	0.232810339306	0.203226306826
HYPHOMONASNEPTUNIUMATCC15444	0.255161038523	0.251937069749	0.247791991447	0.261840291532	0.267209789739	0.297857901087	0.29252157779	0.29252157779	0.292657032125	0.29252157779	0.294513786174	0.205855273433	0.234965347005	0.256166353056	0.224534126497	0.214861944739	0.229707860514	0.215285285568	0.215239336394	0.246965717227	0.262187776759	0.243562851366	0.246967173926	0.212949891223	0.2541752878	0.248270061472	0.235431011992	0.248270061472	0.248377005585	0.248377005585	0.2541752878	0.253121608193	0.253799658052	0.226232791029	0.248062111629	0.226232791029	0.248062111629	0.233062174766	0.237884905278	0.253988869445	0.2541752878	0.226345220968	0.248061511247	0.248061511247	0.253896773578	0.226341953429	0.244324498756	0.247850594379	0.216021129624
JANNASCHIASPCCS1	0.285514175161	0.280637610416	0.281503863552	0.292124604648	0.227106081563	0.328133479387	0.322976558825	0.322976558825	0.323104024857	0.322976558825	0.325189223803	0.231042254921	0.277769064853	0.291811388278	0.24703284831	0.237286332941	0.251594608488	0.237344113772	0.237646722658	0.286443941885	0.28808185888	0.267769045369	0.272181097731	0.249813922222	0.269066527088	0.259603136905	0.247812647846	0.259603136905	0.259706737505	0.259706737505	0.269066527088	0.266673581449	0.268707370684	0.237864813444	0.259403412449	0.237864813444	0.259403412449	0.247306782571	0.253632959378	0.26888757814	0.269066527088	0.237972539078	0.259401538872	0.259401538872	0.268800966429	0.237970529272	0.258671001969	0.259198511857	0.226538164395
LABRENZIAALEXANDRIIDFL11	0.201751901926	0.138380582012	0.138982334853	0.140724776195	0.28641986783	0.316432702602	0.312071573741	0.312071573741	0.312204125108	0.312071573741	0.31138907623	0.204789046437	0.143059031168	0.16498230679	0.180367077726	0.175427148169	0.171099431692	0.17566746178	0.175826074479	0.143895295426	0.213093505018	0.194937977052	0.188575828987	0.18890686629	0.142628846361	0.179278579995	0.17444269772	0.179278579995	0.179396074334	0.179396074334	0.142628846361	0.152192014004	0.142200141536	0.159547775586	0.179054647523	0.159547775586	0.179054647523	0.13281843755	0.127803828718	0.142416457207	0.142628846361	0.159669377739	0.179052522656	0.179052522656	0.142312491395	0.15966710905	0.121724569799	0.178822263578	0.201701093005
LOKTANELLAVESTFOLDENSISSKA53	0.277293827791	0.252891674915	0.249144788188	0.262787604798	0.224206361853	0.319342584182	0.314491488976	0.314491488976	0.314621062984	0.314491488976	0.316642040817	0.228687519985	0.271174072393	0.287897033413	0.230141689483	0.219874849797	0.235685041182	0.219617215994	0.220244953678	0.272827620414	0.284042480696	0.264948483208	0.266659345504	0.242335504585	0.257408694112	0.266377602767	0.255318041259	0.266377602767	0.266480656363	0.266480656363	0.257408694112	0.258491043476	0.257042370173	0.244999151411	0.266178932524	0.244999151411	0.266178932524	0.239154634323	0.241847819338	0.257226174132	0.257408694112	0.245106294493	0.266177068835	0.266177068835	0.257137833906	0.245104295557	0.247057163147	0.265975113033	0.237133883718
MAGNETOSPIRILLUMMAGNETICUMAMB1	0.173160169299	0.206996876758	0.207493069022	0.214011386164	0.310078518588	0.306747338197	0.301818147334	0.301818147334	0.301953434991	0.301818147334	0.30136162507	0.214280308398	0.186861274982	0.176984896171	0.234143904266	0.222294049918	0.222253311642	0.222761217924	0.222672473174	0.166068928715	0.194877909444	0.1804532557	0.17161299672	0.196693409575	0.201751649329	0.224191699912	0.220901406952	0.224191699912	0.224303384422	0.224303384422	0.201751649329	0.217382598524	0.201347995876	0.205336306779	0.2239763885	0.205336306779	0.2239763885	0.199448440991	0.196782315868	0.20155053126	0.201751649329	0.205451940036	0.223974368688	0.223974368688	0.201453188613	0.205449782709	0.196122681864	0.223755493515	0.244759178916
MAGNETOSPIRILLUMMAGNETOTACTICUM	0.207468471646	0.226181248842	0.244651490547	0.236694342901	0.323918986671	0.308126020689	0.306504326959	0.306504326959	0.306635325676	0.306504326959	0.309375013336	0.230916960052	0.20818611776	0.216619673622	0.237255538576	0.226560987246	0.227722841597	0.226957000401	0.226927676386	0.210891221027	0.22807454085	0.205261810246	0.210274646695	0.23580588037	0.207200320565	0.198773357805	0.205057066395	0.198773357805	0.198885835841	0.198885835841	0.207200320565	0.200684004619	0.206809481549	0.195555922251	0.198556518863	0.195555922251	0.198556518863	0.202163682163	0.218969260851	0.207005585979	0.207200320565	0.195670007179	0.198554484736	0.198554484736	0.206911333868	0.195667878731	0.223933428182	0.198334059843	0.221294367749
MARICAULISMARISMCS10	0.237826852532	0.242172519712	0.236927119782	0.249877794794	0.266518842078	0.308221783869	0.301479210734	0.301479210734	0.301614028445	0.301479210734	0.303110192456	0.196741547952	0.217986169941	0.223899369147	0.203306010514	0.192988602187	0.208211993515	0.193448961158	0.193379699476	0.225208139543	0.251428349845	0.225990026376	0.226726202339	0.188628158714	0.234459567744	0.233786472665	0.219346939323	0.233786472665	0.233896345005	0.233896345005	0.234459567744	0.242762530715	0.234076400144	0.210609101873	0.233577343815	0.210609101873	0.233577343815	0.222029297416	0.214928494788	0.234269869391	0.234459567744	0.210723509154	0.233575356789	0.233575356789	0.234176884067	0.210721374699	0.217392863686	0.233360034626	0.203283640453
MESORHIZOBIUMLOTIMAFF303099	0.183849618854	0.127446544743	0.176018113982	0.152394005707	0.309026107155	0.314877228213	0.312610979363	0.312610979363	0.31273917745	0.312610979363	0.312876225065	0.204162370605	0.141511765777	0.177928903585	0.171761770431	0.158370208301	0.170607693483	0.159230129359	0.158764065367	0.175643342779	0.209599420439	0.181733110578	0.179384504643	0.195681639023	0.105836875328	0.0961248781955	0.115631067816	0.0961248781955	0.0962527226136	0.0962527226136	0.105836875328	0.0969010188012	0.105400707531	0.107248108445	0.095883325068	0.107248108445	0.095883325068	0.10717381697	0.118796301524	0.10561978726	0.105836875328	0.107373096756	0.0958810591098	0.0958810591098	0.105516465479	0.107370764883	0.11886595535	0.0956355130182	0.156841202023
MESORHIZOBIUMSPBNC1	0.164065125943	0.132306529315	0.159303484553	0.151927476514	0.285920334615	0.302197389299	0.298144316702	0.298144316702	0.298277377526	0.298144316702	0.29878170902	0.17545110467	0.123099308772	0.168497881303	0.137600169857	0.127935797171	0.138041004781	0.128183949181	0.128350780985	0.165201090515	0.196364438714	0.160115520015	0.165994815872	0.167386113974	0.105146748827	0.105816254048	0.0862396877355	0.105816254048	0.105942233128	0.105942233128	0.105146748827	0.103929582778	0.104701974208	0.0821566978331	0.105572824949	0.0821566978331	0.105572824949	0.0883371798454	0.103861498922	0.104925340015	0.105146748827	0.0822875190827	0.105570883873	0.105570883873	0.104819731147	0.0822849058634	0.101944661794	0.105323662553	0.128955015739
METHYLOBACTERIUMCHLOROMETHANICUMCM4	0.20192207335	0.194580291385	0.168620579198	0.184371742814	0.314033927603	0.325589907071	0.321095083163	0.321095083163	0.321225389351	0.321095083163	0.319866313044	0.22009492159	0.161706372856	0.131222041847	0.213023918946	0.205176628672	0.198193948817	0.205672788657	0.205559643078	0.110511079707	0.206517750593	0.192517424574	0.180877830734	0.197343504488	0.173402180483	0.216356539412	0.211166317289	0.216356539412	0.216468296806	0.216468296806	0.173402180483	0.195807104869	0.172988025554	0.198745334717	0.21614108834	0.198745334717	0.21614108834	0.177341727577	0.157951232314	0.173195772178	0.173402180483	0.198860812525	0.216139067224	0.216139067224	0.173098329732	0.198858658095	0.153438408896	0.215920051235	0.228638233803
METHYLOBACTERIUMEXTORQUENSAM1	0.223996646111	0.215713967343	0.176816437695	0.192945488194	0.315487921022	0.337525547264	0.331852566345	0.331852566345	0.331982202412	0.331852566345	0.329555291041	0.242144232179	0.182880201124	0.14722449547	0.227418231221	0.219541951672	0.214433292565	0.22004690875	0.219922217639	0.126783795804	0.229134123475	0.218063685378	0.206321196283	0.216610291132	0.192158385401	0.243941470585	0.236873693184	0.243941470585	0.244050451544	0.244050451544	0.192158385401	0.223241040026	0.19174935157	0.225526938641	0.243731371111	0.225526938641	0.243731371111	0.205020463039	0.173751961811	0.191954586655	0.192158385401	0.225639781693	0.243729400192	0.243729400192	0.191858334114	0.225637676422	0.170644606496	0.243515823068	0.251633526333
METHYLOBACTERIUMEXTORQUENSDM4	0.233451545014	0.227165656291	0.189155376244	0.204661272903	0.318819228577	0.34222364322	0.336750509586	0.336750509586	0.336879527841	0.336750509586	0.334489398642	0.251388298901	0.194375223783	0.157613274677	0.234336637164	0.227684575521	0.222808969033	0.228191870691	0.22806186644	0.138163131114	0.238942591109	0.229369730571	0.217959287554	0.226716083124	0.205875230578	0.256482526686	0.249240732918	0.256482526686	0.256589973285	0.256589973285	0.205875230578	0.236094917112	0.205472105933	0.238071081444	0.256275385011	0.238071081444	0.256275385011	0.217886402383	0.187512961452	0.205674376182	0.205875230578	0.238182386275	0.256273441837	0.256273441837	0.205579472242	0.238180309703	0.184174053047	0.256062871167	0.260420481127
METHYLOBACTERIUMEXTORQUENSPA1	0.211572896604	0.205167433067	0.175895507047	0.193220533677	0.318004138904	0.330429655935	0.326058781626	0.326058781626	0.326187692894	0.326058781626	0.324844501538	0.229681443503	0.171683590383	0.135892494347	0.222971244435	0.21530049561	0.207985032292	0.215787722463	0.215677312595	0.118202348587	0.217347437645	0.202969524612	0.191680447237	0.205341634293	0.182242679729	0.226323347013	0.221236099817	0.226323347013	0.226433310596	0.226433310596	0.182242679729	0.20539564138	0.181834373551	0.208913817128	0.226111354431	0.208913817128	0.226111354431	0.18695750497	0.164230324891	0.182039197441	0.182242679729	0.209027436135	0.226109365761	0.226109365761	0.181943151481	0.209025316383	0.156938019435	0.225893865896	0.236985592375
METHYLOBACTERIUMNODULANSORS2060	0.230177597947	0.230395949266	0.195782496668	0.215965097648	0.324459087992	0.346985193822	0.341707480741	0.341707480741	0.341835395046	0.341707480741	0.342744414668	0.254485940397	0.200443845843	0.160973338059	0.231155947176	0.227657515416	0.217917921132	0.227834901951	0.228034399474	0.139512036645	0.248638235145	0.233844061722	0.223414683198	0.231935719415	0.203681549257	0.255720539923	0.251421106129	0.255720539923	0.25582798081	0.25582798081	0.203681549257	0.232450721238	0.203275794844	0.237225371847	0.255511767645	0.237225371847	0.255511767645	0.213777173049	0.185608257323	0.203478403624	0.203681549257	0.237336677538	0.255509824572	0.255509824572	0.203383220908	0.23733460095	0.18302263098	0.255299264857	0.256768319484
METHYLOBACTERIUMPOPULIBJ001	0.210200563886	0.202940381806	0.165217989805	0.181856668433	0.31256575843	0.331055281382	0.326509950375	0.326509950375	0.326640265362	0.326509950375	0.324589801666	0.229535564142	0.169190883066	0.128275313224	0.220167809079	0.21227185552	0.20666368989	0.212770362175	0.212654591668	0.109072674832	0.210862676028	0.198985771661	0.187080497799	0.204665350647	0.182860684008	0.230048069504	0.222928473287	0.230048069504	0.230158753218	0.230158753218	0.182860684008	0.209465144852	0.18244800385	0.211374700054	0.229834687607	0.211374700054	0.229834687607	0.191006605117	0.162368900164	0.182655034265	0.182860684008	0.211489287725	0.229832685897	0.229832685897	0.182557955593	0.211487149905	0.157191739766	0.22961577235	0.241556661931
METHYLOBACTERIUMRADIOTOLERANSJCM2831	0.201337576044	0.206219406465	0.179520519731	0.195936338634	0.316384107973	0.334115092407	0.329691418115	0.329691418115	0.329820266122	0.329691418115	0.327836121631	0.231174461997	0.165794541649	0.120597934257	0.219820924533	0.211670654264	0.21272820019	0.212163856687	0.212051117034	0.105628327614	0.204216575719	0.192354135581	0.180516834459	0.205462197602	0.179884440154	0.228206496895	0.222595412658	0.228206496895	0.228316726306	0.228316726306	0.179884440154	0.206300053918	0.179472945187	0.209521340247	0.227993991407	0.209521340247	0.227993991407	0.188765463043	0.160734091977	0.179679369094	0.179884440154	0.209635436362	0.227991997922	0.227991997922	0.179582565967	0.209633307711	0.152022082062	0.22777597608	0.243530445398
METHYLOBACTERIUMSP446	0.230099999197	0.238013768953	0.219912779001	0.231519787204	0.314313586976	0.340780639637	0.334506164504	0.334506164504	0.334636544321	0.334506164504	0.333181601969	0.252478085801	0.208096662867	0.159063521214	0.214014080146	0.212480042074	0.210065892556	0.212665763397	0.212867566623	0.144442979389	0.221572182616	0.230689978383	0.219744956047	0.232396407297	0.221151594338	0.269302429521	0.262198538087	0.269302429521	0.269408768211	0.269408768211	0.221151594338	0.247033490378	0.22075340737	0.249998686534	0.269097423127	0.249998686534	0.269097423127	0.228100004834	0.202248386057	0.220953200469	0.221151594338	0.250109039084	0.26909549998	0.26909549998	0.220859464202	0.250106980281	0.198137188367	0.268887099104	0.253003034183
METHYLOCELLASILVESTRISBL2	0.177453368821	0.196993729308	0.220638539307	0.213769257133	0.31269124781	0.316381278836	0.31325980018	0.31325980018	0.313391568923	0.31325980018	0.313937919354	0.176422330079	0.171622384703	0.155990161418	0.191806604183	0.180600832686	0.192998642268	0.18074546846	0.180995563545	0.105856187932	0.16728515261	0.138994061622	0.146627634151	0.191488244764	0.168883475714	0.153425636612	0.150702509048	0.153425636612	0.15354633138	0.15354633138	0.168883475714	0.164640109051	0.168466700921	0.143998178829	0.153192651928	0.143998178829	0.153192651928	0.163526401422	0.177483217602	0.168675518029	0.168883475714	0.144121507841	0.153190469181	0.153190469181	0.168572408468	0.144119206934	0.17828706161	0.152953938206	0.172400837527
NEORICKETTSIARISTICIISTRILLINOIS	0.293571363831	0.300016332155	0.306483446618	0.308908768747	0.317221801995	0.203308821946	0.208182594439	0.208182594439	0.208334891047	0.208182594439	0.20098689987	0.288604971917	0.286384118642	0.299266549997	0.272888273088	0.272162809068	0.289877917746	0.272863949819	0.272514293677	0.2986267761	0.28206753446	0.278162411899	0.278653173944	0.294639279843	0.29727122368	0.296947917237	0.287141778506	0.296947917237	0.297048388715	0.297048388715	0.29727122368	0.300099158341	0.296913672758	0.278531089915	0.296750326137	0.278531089915	0.296750326137	0.2839783932	0.28593343173	0.297093870983	0.29727122368	0.278637829413	0.296751107367	0.296751107367	0.297005595226	0.278633344777	0.293442488074	0.296551609152	0.285236126316
NEORICKETTSIASENNETSUSTRMIYAYAMA	0.293289989468	0.299742702675	0.306206990632	0.308637371148	0.316945221301	0.202994819131	0.20786891911	0.20786891911	0.208021336394	0.20786891911	0.200667679738	0.288322290859	0.28609654029	0.298977232125	0.272595949569	0.271868521122	0.289590474275	0.272570231403	0.272220289953	0.298339480875	0.281779829717	0.277874419665	0.278364057529	0.294358826844	0.296993795592	0.296672966655	0.286856058062	0.296672966655	0.296773516728	0.296773516728	0.296993795592	0.299826651264	0.296635964134	0.278242682459	0.296475222481	0.278242682459	0.296475222481	0.283693813602	0.285645918924	0.29681630345	0.296993795592	0.27834950629	0.296476003304	0.296476003304	0.296727959227	0.278345019084	0.293157559238	0.296276349971	0.284946668332
NITROBACTERHAMBURGENSISX14	0.187197896187	0.192109093652	0.208541329821	0.205011079207	0.311932972012	0.311922757543	0.307345015573	0.307345015573	0.307476742693	0.307345015573	0.307056195416	0.185907552754	0.164087643674	0.156088441073	0.221916424972	0.214650823815	0.217044490777	0.215212185778	0.215025735159	0.155891399745	0.0847125984961	0.0691815725714	0.0630751687782	0.180826915286	0.197077202768	0.188035023372	0.177804396897	0.188035023372	0.188149772068	0.188149772068	0.197077202768	0.1936019557	0.1966786964	0.164392594101	0.187813806364	0.164392594101	0.187813806364	0.177275548677	0.194296882076	0.196878648274	0.197077202768	0.164511909386	0.187811731164	0.187811731164	0.19678254708	0.164509683359	0.193032860617	0.187586854975	0.206699087646
NITROBACTERSPNB311A	0.19130673406	0.207020449273	0.222379040748	0.222042472628	0.309656565189	0.307671101326	0.303523352331	0.303523352331	0.303654914719	0.303523352331	0.306077161314	0.185783585309	0.173113052676	0.170006927401	0.226530197056	0.217268501508	0.226003948112	0.217819420222	0.217639597895	0.171527033558	0.0986069764858	0.070735548024	0.076576228392	0.198145941936	0.210371913784	0.194040085208	0.178245297997	0.194040085208	0.194153228201	0.194153228201	0.210371913784	0.205864661615	0.209982636617	0.173567099655	0.193821964338	0.173567099655	0.193821964338	0.193010053753	0.21020907813	0.210177957385	0.210371913784	0.17368430352	0.193819918186	0.193819918186	0.210084081919	0.173682116882	0.209763527251	0.193598190165	0.211852384248
NITROBACTERWINOGRADSKYINB255	0.184667379462	0.202977052447	0.222695280019	0.218468616386	0.305707341528	0.304244085055	0.300717473908	0.300717473908	0.300849909451	0.300717473908	0.300808277317	0.179191298373	0.173690552269	0.167739456074	0.218469483888	0.208772093264	0.220152507141	0.209328323577	0.209148211815	0.172091440681	0.0948987405391	0.0670120924497	0.0728507597953	0.196851244257	0.206418622366	0.190782625644	0.178605871414	0.190782625644	0.190896517325	0.190896517325	0.206418622366	0.20153256605	0.206026382736	0.17341275346	0.190563061197	0.17341275346	0.190563061197	0.192783456579	0.208661952411	0.206223190052	0.206418622366	0.173530286469	0.190561001501	0.190561001501	0.20612860015	0.173528093692	0.209074311633	0.190337805714	0.207322214468
NOVOSPHINGOBIUMAROMATICIVORANSDSM12444	0.183088505838	0.184428195678	0.195319363442	0.19462689992	0.293283771263	0.302279594527	0.297466294978	0.297466294978	0.297602121104	0.297466294978	0.296126672848	0.207975184254	0.176306925086	0.182174921788	0.215971093644	0.206365614924	0.210754208718	0.207136228246	0.206750906448	0.174718148111	0.201713782829	0.189224384664	0.184291960188	0.190543383848	0.17654119042	0.204908154036	0.20841289284	0.204908154036	0.205022361588	0.205022361588	0.17654119042	0.186413858247	0.17612522448	0.194016178321	0.204687978774	0.194016178321	0.204687978774	0.177734281713	0.171529886522	0.176334019108	0.17654119042	0.194133193791	0.204685913337	0.204685913337	0.176233497117	0.194131010676	0.166890598055	0.204462094087	0.226719455933
OCEANIBULBUSINDOLIFEXHEL45	0.283526566937	0.276400369501	0.260777188579	0.278600972357	0.222708672685	0.335050567611	0.329158960131	0.329158960131	0.32928787438	0.329158960131	0.334797910055	0.246802365472	0.260776648925	0.279371814925	0.268841308408	0.256275282952	0.266009233565	0.256316112707	0.256634116126	0.275126248586	0.298276100174	0.273280695908	0.272556361091	0.248334854556	0.263321386878	0.265237108961	0.252607173783	0.265237108961	0.26534202056	0.26534202056	0.263321386878	0.274631341336	0.262951941449	0.242897189664	0.265034855428	0.242897189664	0.265034855428	0.254454194721	0.244735662497	0.26313731238	0.263321386878	0.243006437496	0.265032958116	0.265032958116	0.263048219223	0.243004399297	0.244579283908	0.264827357901	0.242295630451
OCEANICAULISALEXANDRIIHTCC2633	0.220675703471	0.214208430756	0.223094643078	0.225938633644	0.290347570936	0.319848629835	0.315876392119	0.315876392119	0.316004352297	0.315876392119	0.317841184083	0.166898466145	0.204299490211	0.218249224621	0.228198130778	0.218555399959	0.227437706099	0.218977097387	0.218922176848	0.220225078476	0.224486945139	0.194699334972	0.200940462843	0.180485557587	0.210128347447	0.200132780214	0.190083617592	0.200132780214	0.20024397912	0.20024397912	0.210128347447	0.208783575266	0.209742763091	0.182158156665	0.199918408074	0.182158156665	0.199918408074	0.195277209987	0.207585599922	0.209936230517	0.210128347447	0.182272993298	0.199916397093	0.199916397093	0.209843245691	0.182270850822	0.212223459846	0.199698480961	0.199302270078
OCEANICOLABATSENSISHTCC2597	0.281295398104	0.267103432486	0.262702711478	0.277468907808	0.21134180431	0.317549167973	0.312760746202	0.312760746202	0.312891880593	0.312760746202	0.314302044296	0.216560645591	0.26264545567	0.281848931756	0.24308988006	0.23618668976	0.251060639823	0.236249527723	0.236552564697	0.275241565546	0.271668006557	0.252234288724	0.254120297011	0.236557116756	0.270493704832	0.263205233222	0.251505863702	0.263205233222	0.263309702626	0.263309702626	0.270493704832	0.271086583146	0.2701277593	0.24141307446	0.263002348969	0.24141307446	0.263002348969	0.251697492609	0.252916019626	0.270312036627	0.270493704832	0.241522724826	0.263001572506	0.263001572506	0.270222429478	0.241519730062	0.257241318426	0.262795727017	0.229779693515
OCEANICOLAGRANULOSUSHTCC2516	0.274623637957	0.24490407827	0.208714394352	0.222984201871	0.233487202529	0.35353095163	0.34767506865	0.34767506865	0.347799286929	0.34767506865	0.346484189708	0.260726586604	0.262683759634	0.259709808867	0.255363226822	0.250451265431	0.240690278129	0.250227244029	0.250809560067	0.236500050119	0.298089599194	0.28031525086	0.274204960349	0.240791601435	0.246816008161	0.286542875907	0.281697557597	0.286542875907	0.286643832467	0.286643832467	0.246816008161	0.262254406875	0.246444090653	0.268365770774	0.286350747854	0.268365770774	0.286350747854	0.244104215086	0.226300876641	0.246631898314	0.246816008161	0.268470376682	0.286348922085	0.286348922085	0.246541633907	0.268468425083	0.221989128423	0.286151075174	0.273719312523
OCHROBACTRUMANTHROPIATCC49188	0.210649746696	0.127685489561	0.119605803358	0.108363587671	0.315447579515	0.340948047344	0.336842515417	0.336842515417	0.336967807873	0.336842515417	0.33944298003	0.223936312887	0.163562094446	0.189749421085	0.166753436505	0.159034432366	0.150244217063	0.160139058552	0.15943321556	0.167311600059	0.249751706363	0.225284146214	0.219397560527	0.203922538438	0.0458255874745	0.109399091991	0.124035869066	0.109399091991	0.109526402915	0.109526402915	0.0458255874745	0.0818548214209	0.0453528996317	0.110698175164	0.109158388259	0.110698175164	0.109158388259	0.0877674779916	0.0620708851762	0.0455889678149	0.0458255874745	0.110824319373	0.109153863692	0.109153863692	0.0454777926155	0.110827847627	0.0569291015504	0.108908803204	0.165452379703
OCHROBACTRUMINTERMEDIUMLMG3301	0.204152439017	0.117670835252	0.121975979086	0.104169025326	0.313739719334	0.335471506754	0.331374770393	0.331374770393	0.331500697913	0.331374770393	0.335084780392	0.21579166625	0.160093015861	0.188503602595	0.158359569528	0.150613351095	0.141665761969	0.151578071399	0.151014833351	0.168651612693	0.242832759433	0.217993833036	0.214180478548	0.198638958252	0.0277339042906	0.0888567485172	0.109382372303	0.0888567485172	0.0889866207327	0.0889866207327	0.0277339042906	0.0614264353232	0.0272463938175	0.0954572032612	0.088608544299	0.0954572032612	0.088608544299	0.0722730075982	0.0521497500034	0.0274910718319	0.0277339042906	0.0955851015145	0.0886038997705	0.0886038997705	0.0273732954272	0.0955885783471	0.0502940983482	0.0883497154552	0.149807370757
OCTADECABACTERANTARCTICUS238	0.299875337644	0.273871457816	0.2666735298	0.282033674962	0.228686520861	0.337400972509	0.332418890543	0.332418890543	0.332544546419	0.332418890543	0.333217428625	0.247187105457	0.269825198661	0.301055775473	0.257659109639	0.242372254802	0.265363336797	0.242425182157	0.242730147226	0.298112088984	0.298903335391	0.280351687192	0.277654791262	0.26468345929	0.278310363086	0.279461373214	0.266460989797	0.279461373214	0.279562169462	0.279562169462	0.278310363086	0.289058199287	0.277955839988	0.258929359775	0.279267055095	0.258929359775	0.279267055095	0.270337692829	0.262748441749	0.278133722662	0.278310363086	0.259034080745	0.279265232234	0.279265232234	0.27804822829	0.259032126996	0.267381983887	0.279067700982	0.255664088429
OCTADECABACTERANTARCTICUS307	0.289375938043	0.271620473658	0.266961425721	0.278474307302	0.231150318693	0.339129214379	0.33630028872	0.33630028872	0.336425714925	0.33630028872	0.334017981184	0.246767263096	0.280390723382	0.301754422777	0.242260800089	0.234128645683	0.252090987432	0.234205257673	0.234491911919	0.285945657413	0.299729181522	0.28624113428	0.284639894585	0.252577281794	0.26872141974	0.280831923629	0.269347459089	0.280831923629	0.280932926493	0.280932926493	0.26872141974	0.274846695739	0.268360749636	0.260113491659	0.280637206872	0.260113491659	0.280637206872	0.255871632289	0.251411916456	0.26854171676	0.26872141974	0.260218468288	0.280635380269	0.280635380269	0.268454739977	0.260216509771	0.255619545733	0.280437443358	0.251622590037
OLIGOTROPHACARBOXIDOVORANSOM5	0.193103286525	0.208088302371	0.231531901484	0.223411910414	0.303100006262	0.308530940198	0.306002652816	0.306002652816	0.30613394602	0.306002652816	0.303914997152	0.179355191096	0.17187075229	0.173691441032	0.227773341838	0.219166440932	0.231742629706	0.219716398003	0.219537211132	0.177736817572	0.0867212806783	0.0499660263203	0.0603646344146	0.196627076711	0.211631492126	0.196883923781	0.181921967341	0.196883923781	0.196996836674	0.196996836674	0.211631492126	0.208008397702	0.211242247087	0.176826101789	0.19666624637	0.176826101789	0.19666624637	0.195530160532	0.21220763851	0.211437551807	0.211631492126	0.176943022405	0.196664204377	0.196664204377	0.211343684073	0.176940841053	0.212507126161	0.196442926965	0.213761317996
ORIENTIATSUTSUGAMUSHIBORYONG	0.301391162221	0.309091353478	0.306923018379	0.317788438849	0.320739108916	0.247715392739	0.247564321388	0.247564321388	0.247707422355	0.247564321388	0.244219081088	0.293109497712	0.294610158579	0.298932059925	0.277884084426	0.277997853871	0.293436462106	0.277235754879	0.278342536607	0.304195306787	0.288790883376	0.284788058564	0.284515154625	0.304643866496	0.311019594866	0.312205792468	0.301238539044	0.312205792468	0.31230299638	0.31230299638	0.311019594866	0.315315114743	0.310673212361	0.294123680873	0.312014891895	0.294123680873	0.312014891895	0.298969711574	0.299208427704	0.310847739581	0.311019594866	0.294226751031	0.312015472039	0.312015472039	0.310762329272	0.294222595034	0.302141423406	0.311822639811	0.301369101715
ORIENTIATSUTSUGAMUSHISTRIKEDA	0.301252627439	0.308956861439	0.306785470114	0.317655035062	0.320602146099	0.247567758746	0.2474159124	0.2474159124	0.247559069817	0.2474159124	0.244068758009	0.29296964904	0.294468653869	0.298788011351	0.27773956326	0.277852539043	0.293294098734	0.277090426547	0.278197360506	0.304053455346	0.288648997609	0.284645997113	0.284372394671	0.304506217383	0.310884162627	0.312071848098	0.301099112865	0.312071848098	0.31216908987	0.31216908987	0.310884162627	0.315182359266	0.310537644767	0.293983202995	0.311880873837	0.293983202995	0.311880873837	0.298830993298	0.299067964781	0.310712240054	0.310884162627	0.294086313726	0.311881453752	0.311881453752	0.310626796733	0.294082156527	0.302001334781	0.311688546834	0.301228271458
PARACOCCUSDENITRIFICANSPD1222	0.244568753042	0.20634378966	0.209697051048	0.213749833618	0.259385555912	0.325875359711	0.32131330326	0.32131330326	0.321440789723	0.32131330326	0.321426785328	0.201053850662	0.2238515503	0.225604775405	0.231481589291	0.228795720578	0.224050757656	0.228466384321	0.22915927083	0.20095230839	0.242546386985	0.227239083605	0.220657396529	0.171354245318	0.209432288185	0.229936510439	0.226731508389	0.229936510439	0.230044018396	0.230044018396	0.209432288185	0.210924989203	0.20904367073	0.212501781354	0.22972925345	0.212501781354	0.22972925345	0.189499677472	0.195067506394	0.209238920019	0.209432288185	0.212612834713	0.229727309213	0.229727309213	0.209144671383	0.212610762822	0.194901294885	0.229516625373	0.236344538205
PARVIBACULUMLAVAMENTIVORANSDS1	0.182988240308	0.185136749346	0.206687709658	0.20242466054	0.284393005497	0.293258233289	0.290064577023	0.290064577023	0.290200099178	0.290064577023	0.290299681138	0.171069527494	0.178730877063	0.181999719256	0.211890809081	0.201020037304	0.210538588962	0.201378750221	0.201402921838	0.173943935035	0.167642344028	0.139328390071	0.144969465072	0.184370478394	0.192281309725	0.175463582696	0.168952008052	0.175463582696	0.175580541501	0.175580541501	0.192281309725	0.18586475913	0.191880777379	0.160778643434	0.175240527771	0.160778643434	0.175240527771	0.180418072839	0.196212192744	0.192082679095	0.192281309725	0.160898930335	0.175238412602	0.175238412602	0.191985640812	0.160896686181	0.19808872703	0.175009205051	0.186876406074
PELAGIBACTERUBIQUEHIMB114	0.306866140952	0.289212947864	0.291013933602	0.294646777533	0.300471446356	0.31496427006	0.320478986003	0.320478986003	0.320606608754	0.320478986003	0.318268659241	0.272329911391	0.281779131325	0.284267450763	0.260811857699	0.264259091991	0.292857794694	0.264954294468	0.264605867981	0.297681650394	0.28218709837	0.272533985621	0.272734396312	0.282274670868	0.300991055111	0.297345209732	0.284812406542	0.297345209732	0.297443291307	0.297443291307	0.300991055111	0.302230105445	0.300648424783	0.279095008319	0.297156125211	0.279095008319	0.297156125211	0.288665573691	0.289845807055	0.300820340144	0.300991055111	0.279196654253	0.297154351446	0.297154351446	0.30073502413	0.279194757874	0.290927059199	0.29696214056	0.287500902064
PELAGIBACTERUBIQUEHIMB5	0.340175286483	0.331281902237	0.332235265023	0.335178117065	0.340222448546	0.331723376737	0.334229653887	0.334229653887	0.334351766757	0.334229653887	0.329432446794	0.319545261198	0.321561331125	0.325250466064	0.31657018811	0.317893572673	0.34245927464	0.318525572468	0.318207396598	0.335172070676	0.32864063402	0.322007197412	0.321682933162	0.328321427655	0.343629091588	0.343934911306	0.331842278492	0.343934911306	0.344024371652	0.344024371652	0.343629091588	0.347945987847	0.343314873377	0.326616962976	0.343762448671	0.326616962976	0.343762448671	0.334866147014	0.333935069837	0.34347253201	0.343629091588	0.326709666273	0.343760830843	0.343760830843	0.343394130668	0.326707936728	0.335449362242	0.343585518894	0.338362011266
PELAGIBACTERUBIQUEHIMB59	0.286600985724	0.290533200206	0.281645665208	0.300391853768	0.290964958911	0.278854078244	0.278760500575	0.278760500575	0.278901067637	0.278760500575	0.276459720464	0.271790312821	0.268931687059	0.277135367003	0.26380471817	0.262332152994	0.27524586845	0.263055349149	0.262693221352	0.275811925836	0.282563548632	0.272253693984	0.271437139269	0.280261235457	0.2837042899	0.289937805968	0.281671133851	0.289937805968	0.290040611627	0.290040611627	0.2837042899	0.292403845317	0.283339980411	0.271152984758	0.289739611206	0.271152984758	0.289739611206	0.275263675883	0.269718844126	0.283522775007	0.2837042899	0.271259662409	0.289737751961	0.289737751961	0.283434920253	0.271257672165	0.272858881818	0.289536276094	0.282715566906
PELAGIBACTERUBIQUEHTCC1002	0.348474778291	0.338045679859	0.337229098114	0.341993824767	0.358505098637	0.345686934884	0.34759693724	0.34759693724	0.347714558646	0.34759693724	0.345328653909	0.323522651529	0.331256477148	0.33206655387	0.324199192364	0.326905853718	0.353911015846	0.327518675155	0.327210152028	0.338217025113	0.339317612033	0.330353102998	0.331705535341	0.330506518105	0.348449647138	0.348240211525	0.337093326443	0.348240211525	0.348327588002	0.348327588002	0.348449647138	0.352336017707	0.348143039673	0.334234959076	0.34807176733	0.334234959076	0.34807176733	0.341996585328	0.340980188292	0.348296878999	0.348449647138	0.334325037933	0.348070187205	0.348070187205	0.348220357806	0.334323357348	0.342114726399	0.347898961628	0.351702606276
PELAGIBACTERUBIQUEHTCC1062	0.347286809139	0.336859752383	0.336019702087	0.340809871409	0.357316766157	0.344505615593	0.346413421157	0.346413421157	0.346531469662	0.346413421157	0.344131538782	0.322291928627	0.330023672092	0.330806947161	0.322956142618	0.32566114741	0.352715006657	0.326276236403	0.32596657194	0.336978248865	0.338106037261	0.329130177165	0.330479828785	0.329287808775	0.347271485386	0.347072062648	0.335877476508	0.347072062648	0.347159752594	0.347159752594	0.347271485386	0.351180036032	0.346963767814	0.333016894115	0.346903014028	0.333016894115	0.346903014028	0.340799234891	0.339766287083	0.347118164199	0.347271485386	0.333107302862	0.346901428232	0.346901428232	0.347041370615	0.333105616123	0.340901159681	0.346729588089	0.350501981709
PELAGIBACTERUBIQUEHTCC7211	0.351716336097	0.342093824766	0.341233136858	0.345611592109	0.358308697978	0.343013493812	0.345840171812	0.345840171812	0.345957616114	0.345840171812	0.343281382942	0.333118039176	0.332616966799	0.334357745517	0.327117492542	0.327792203427	0.351161630214	0.328401607816	0.328094804399	0.343823274058	0.34625935652	0.336097853585	0.336538958809	0.340426395386	0.353094565552	0.35046893169	0.340143416373	0.35046893169	0.350555649104	0.350555649104	0.353094565552	0.356291842392	0.352791415314	0.33640537804	0.350301758305	0.33640537804	0.350301758305	0.344958900001	0.343957709468	0.352943519839	0.353094565552	0.336494784081	0.350300190103	0.350300190103	0.35286784318	0.336493116048	0.345633083206	0.35013025669	0.346556962172
PELAGIBACTERUBIQUEHTCC9565	0.341188156971	0.333213487877	0.333253701797	0.337628414456	0.361362498415	0.345671459003	0.347440452764	0.347440452764	0.347558474932	0.347440452764	0.346877904606	0.319796954384	0.32819625675	0.330878199977	0.323871308005	0.326932839989	0.351049098832	0.327547613543	0.32723810808	0.334979846416	0.340100877662	0.326918302694	0.328105815756	0.327526397015	0.343746479134	0.342522270555	0.333520369481	0.342522270555	0.342610689364	0.342610689364	0.343746479134	0.347272265176	0.343436683047	0.330337536643	0.342351816744	0.330337536643	0.342351816744	0.338413274767	0.336599806859	0.343592122369	0.343746479134	0.330428432206	0.342350217766	0.342350217766	0.343514824052	0.330426736384	0.337745567601	0.342176949107	0.348089949336
PELAGIBACTERUBIQUEIMCC9063	0.33027280672	0.319730055197	0.318831051765	0.323976178529	0.338115102964	0.32470471764	0.327282049335	0.327282049335	0.327405060577	0.327282049335	0.327471825439	0.310306796476	0.313467149897	0.311586613625	0.295295743457	0.297171208976	0.323502105767	0.297820387435	0.297493562619	0.321864033972	0.320259865958	0.309547059854	0.310078970541	0.314941885022	0.330808884073	0.329090575456	0.317571881361	0.329090575456	0.329181784606	0.329181784606	0.330808884073	0.333620729994	0.330489502065	0.312209165301	0.328914741669	0.312209165301	0.328914741669	0.32122190608	0.320862212449	0.330649751511	0.330808884073	0.312303561098	0.328913092219	0.328913092219	0.330570112915	0.312301799976	0.32230968813	0.328734353709	0.324954731014
PHAEOBACTERGALLAECIENSIS210	0.269208694756	0.244304079934	0.217451655888	0.231853026114	0.251128455166	0.34087895343	0.33646235771	0.33646235771	0.336588697446	0.33646235771	0.343429107613	0.249606082802	0.261982320548	0.274549791975	0.263668490357	0.262767457327	0.253345890142	0.26280221873	0.263119825638	0.243229706489	0.297089911504	0.27824156556	0.273953554931	0.230556408807	0.231386468549	0.271053190133	0.26405239422	0.271053190133	0.271156327482	0.271156327482	0.231386468549	0.248424953705	0.231006840504	0.251671456432	0.27085663833	0.251671456432	0.27085663833	0.22919755702	0.212891451804	0.231198474831	0.231386468549	0.251778437504	0.270854773122	0.270854773122	0.231106371245	0.251776441592	0.214325721968	0.270652652413	0.267064191842
PHAEOBACTERGALLAECIENSISBS107	0.273678414626	0.25402818844	0.218284434935	0.236451991078	0.254731376998	0.346109595571	0.341353585781	0.341353585781	0.341479526715	0.341353585781	0.347355342312	0.264066951907	0.268887423646	0.280174000093	0.265947506088	0.264373213039	0.252823321133	0.264406727704	0.264726337027	0.249098260676	0.307830487582	0.288874739698	0.284647415622	0.24214145337	0.240441797389	0.280029307713	0.27413774286	0.280029307713	0.280131602117	0.280131602117	0.240441797389	0.257267215038	0.240064928879	0.261160201	0.279834240026	0.261160201	0.279834240026	0.238139805535	0.221476948114	0.240255107651	0.240441797389	0.261266278135	0.279832390057	0.279832390057	0.240163703686	0.261264299089	0.222176597085	0.279631920441	0.274414439072
PHENYLOBACTERIUMZUCINEUMHLK1	0.223288182736	0.244502879068	0.238257418513	0.247761386557	0.273326804878	0.302374561046	0.295138297464	0.295138297464	0.295276315514	0.295138297464	0.296757750008	0.156077887247	0.198004946699	0.191909631494	0.195681585432	0.186012691563	0.199409746378	0.186485634803	0.186413019653	0.197270435497	0.208691582764	0.195535466231	0.19516100072	0.141300051147	0.224246811698	0.217863322343	0.203329937653	0.217863322343	0.217977086374	0.217977086374	0.224246811698	0.2259424493	0.223847681552	0.194414685256	0.217642478809	0.194414685256	0.217642478809	0.205013013223	0.205354033669	0.224048627977	0.224246811698	0.194534144348	0.217641562987	0.217641562987	0.223950982496	0.194530941517	0.211456918167	0.217417468113	0.19010387481
PSEUDOVIBRIOSPJE062	0.287191200682	0.265956484285	0.261025034677	0.255540621053	0.334366971774	0.385072363427	0.381184461351	0.381184461351	0.381308775504	0.381184461351	0.373848357647	0.270808680371	0.252438664629	0.241937155939	0.274280854759	0.269086911349	0.284925720178	0.26947490468	0.269455910464	0.256502164063	0.286732083584	0.279788868763	0.27434478561	0.283424517333	0.237198465413	0.258867951172	0.262851977118	0.258867951172	0.25897851149	0.25897851149	0.237198465413	0.261411121269	0.236792301948	0.251619221478	0.258653273628	0.251619221478	0.258653273628	0.260243716223	0.244861698895	0.236998002167	0.237198465413	0.251732159133	0.258651274093	0.258651274093	0.236896508387	0.251730052108	0.238970978672	0.25842955534	0.302061338586
RHIZOBIUMETLI8C3	0.237216927656	0.145214045504	0.194787569952	0.159584519723	0.3219423056	0.318394757446	0.315200185031	0.315200185031	0.315328998008	0.315200185031	0.315808351974	0.236903303464	0.215233367443	0.242563134722	0.231722800391	0.21759109039	0.23214897687	0.21847036708	0.217960443716	0.243901690337	0.263215953846	0.233882499988	0.233097954633	0.229651485799	0.199034593688	0.219587642646	0.229965994697	0.219587642646	0.219696744463	0.219696744463	0.199034593688	0.208319834418	0.198641382554	0.220436996491	0.219379934008	0.220436996491	0.219379934008	0.214791638117	0.212778893701	0.198838676996	0.199034593688	0.220547084486	0.219375339787	0.219375339787	0.198743852888	0.220545030606	0.213063311793	0.219161532174	0.241686632255
RHIZOBIUMETLIBRASIL5	0.299255535139	0.200809214595	0.223849276356	0.204089392358	0.38398587796	0.4050483407	0.402894234774	0.402894234774	0.403008427844	0.402894234774	0.40015729188	0.268044897553	0.283292551885	0.291310857149	0.253204158426	0.265688950931	0.269688359315	0.266751708867	0.266041504531	0.27465491044	0.30702655134	0.309204242285	0.308691173235	0.266421441077	0.237720885577	0.261208679639	0.280488779312	0.261208679639	0.261313665743	0.261313665743	0.237720885577	0.240729122945	0.237331190082	0.269098382133	0.26100095409	0.269098382133	0.26100095409	0.248477523953	0.247088756215	0.237529016738	0.237720885577	0.26920929186	0.261002385922	0.261002385922	0.237430337038	0.269201379467	0.249693284485	0.260790643528	0.296281887584
RHIZOBIUMETLICFN42	0.209244654707	0.0164094554586	0.101065896256	0.0556813396773	0.305262165758	0.333181828491	0.329140281643	0.329140281643	0.329265258845	0.329140281643	0.3289854271	0.19155873474	0.149741084089	0.195007568308	0.170308783718	0.163179617552	0.165482617195	0.164360683492	0.163567840896	0.173632341931	0.227221062733	0.20098991085	0.196928801593	0.184453084057	0.115708062913	0.14178684543	0.16712796335	0.14178684543	0.141905684195	0.141905684195	0.115708062913	0.114509424713	0.115277193324	0.154851223458	0.141560239777	0.154851223458	0.141560239777	0.134109291999	0.131559393957	0.115493472507	0.115708062913	0.154969415345	0.141555596203	0.141555596203	0.11538923853	0.154967210271	0.125927644833	0.141322709141	0.200892966212
RHIZOBIUMETLICIAT652	0.20933618783	0.014897985761	0.101701425413	0.0547607946228	0.305899494168	0.333149843559	0.329108603986	0.329108603986	0.3292335727	0.329108603986	0.328953506461	0.19219743777	0.149840624397	0.195104045457	0.170405693712	0.163277900812	0.165580735088	0.164458735659	0.163666032644	0.17373062456	0.22731104427	0.201082549063	0.197022323913	0.185092982604	0.116312051951	0.142421432284	0.16777487485	0.142421432284	0.142540169674	0.142540169674	0.116312051951	0.115144380594	0.115881525468	0.155497906406	0.142195021791	0.155497906406	0.142195021791	0.134754761763	0.132182640707	0.116097632481	0.116312051951	0.155615994139	0.142190380334	0.142190380334	0.115993481284	0.155613791008	0.126562340269	0.141957691962	0.200986963355
RHIZOBIUMETLICIAT894	0.355555836397	0.25820314481	0.283830491703	0.281785475557	0.351724458303	0.369284492152	0.371850861034	0.371850861034	0.371973955096	0.371850861034	0.366997604381	0.331029742179	0.311138261813	0.341528772904	0.242436525191	0.249601979772	0.272118242351	0.250124415003	0.249967569229	0.344299348968	0.341362244794	0.344376482359	0.34508107995	0.3353600085	0.30015894514	0.301931499474	0.291760664848	0.301931499474	0.302033114582	0.302033114582	0.30015894514	0.299183043643	0.29979159043	0.28161241283	0.301730140857	0.28161241283	0.301730140857	0.281281964422	0.286748334233	0.2999782651	0.30015894514	0.281724242942	0.301731714767	0.301731714767	0.299884857001	0.281716167865	0.295554615415	0.301526427745	0.26596832832
RHIZOBIUMETLIGR56	0.302647486637	0.198123047074	0.237460857986	0.210797778062	0.400450773199	0.401605568054	0.398899545687	0.398899545687	0.399007814262	0.398899545687	0.404382547245	0.29745938848	0.293037803629	0.321729352781	0.290114896581	0.287418218536	0.264336760833	0.288521360368	0.287736603387	0.295303899698	0.337543979584	0.317108934209	0.319845282338	0.302457386744	0.246909346505	0.254076949128	0.283152807913	0.254076949128	0.254176854982	0.254176854982	0.246909346505	0.237737047246	0.246546554819	0.273294977697	0.253879571588	0.273294977697	0.253879571588	0.255847401054	0.266135996936	0.246729443807	0.246909346505	0.273397510192	0.253879627994	0.253879627994	0.246638820196	0.273391374445	0.264222355693	0.253679473437	0.294971974487
RHIZOBIUMETLIIE4771	0.278179767125	0.1737398251	0.211026832184	0.182348426162	0.374668714195	0.366986372099	0.364388340947	0.364388340947	0.364505859614	0.364388340947	0.369952827408	0.265067681058	0.260020461513	0.283339789576	0.263697312334	0.264915796632	0.243373144762	0.265946617711	0.265256767086	0.272542759553	0.309427265528	0.287559998662	0.289084384849	0.261791930846	0.214160285721	0.233391249362	0.258468865214	0.233391249362	0.233496613548	0.233496613548	0.214160285721	0.211152904758	0.213771416201	0.246297091268	0.233182543155	0.246297091268	0.233182543155	0.224211157787	0.230050402392	0.213967480963	0.214160285721	0.246406527632	0.233182956929	0.233182956929	0.213870239624	0.246399742127	0.238191823948	0.232971578952	0.263693028293
RHIZOBIUMETLIKIM5	0.256040867007	0.150077796833	0.206401735796	0.169757577134	0.327114438234	0.339545185899	0.337804466565	0.337804466565	0.337924840234	0.337804466565	0.345730595303	0.231843949685	0.248397028044	0.275111651962	0.241355196945	0.242698444407	0.250431227842	0.244067854224	0.243043696147	0.258391555027	0.283654660818	0.261779349474	0.264841047816	0.245504594478	0.205144879481	0.20963189702	0.238598671276	0.20963189702	0.209738720909	0.209738720909	0.205144879481	0.194390297826	0.204768827699	0.227473968663	0.20943011454	0.227473968663	0.20943011454	0.211883003897	0.222699199987	0.204958050418	0.205144879481	0.227579363814	0.209425648652	0.209425648652	0.204867105371	0.227577397478	0.220901043425	0.2092163122	0.254860348662
RHIZOBIUMLEGUMINOSARUMBVTRIFOLIIWSM1325	0.237007538894	0.0649345352288	0.148656822625	0.104265387711	0.331069243945	0.343981789031	0.34156693042	0.34156693042	0.341686369499	0.34156693042	0.342171637309	0.215391276544	0.188041231361	0.233136746863	0.194299357769	0.186316189296	0.193401956243	0.187171678633	0.186683403755	0.220068397216	0.249216298512	0.223147298012	0.222629492258	0.208811197604	0.1469963651	0.140978671841	0.175442170439	0.140978671841	0.141094534485	0.141094534485	0.1469963651	0.137008920325	0.146591230513	0.163352140362	0.140757814816	0.163352140362	0.140757814816	0.155031778377	0.164921697061	0.146794630026	0.1469963651	0.16346604251	0.140753216257	0.140753216257	0.146696477723	0.16346391746	0.165126342417	0.14052616706	0.205713385322
RHIZOBIUMLEGUMINOSARUMBVTRIFOLIIWSM2304	0.213286833194	0.0317685340042	0.102478264607	0.0623381398194	0.308718212472	0.336593496157	0.33254039549	0.33254039549	0.332664455777	0.33254039549	0.332901213496	0.191557513317	0.163461140574	0.20981881976	0.176840658933	0.170360872841	0.167934580223	0.171254511584	0.170744785937	0.183162599043	0.235201458608	0.212117884976	0.20839299616	0.192867202766	0.127843783496	0.144154711557	0.172983196683	0.144154711557	0.144272955568	0.144272955568	0.127843783496	0.124817005254	0.127419529567	0.160515970002	0.14392929685	0.160515970002	0.14392929685	0.138318110382	0.142331061513	0.127632513722	0.127843783496	0.160633099662	0.143924619877	0.143924619877	0.127529785764	0.160630914404	0.137253735081	0.143692898844	0.206214428777
RHIZOBIUMLEGUMINOSARUMBVVICIAE3841	0.215443653059	0.0243464594602	0.101991936492	0.0562619487272	0.31014035413	0.33346596619	0.331090554665	0.331090554665	0.331214865429	0.331090554665	0.330812345659	0.197197031036	0.159374660514	0.198986108113	0.172176334008	0.163927975386	0.166805244483	0.16482041663	0.164314943336	0.182129026069	0.233257327123	0.205215486311	0.202654563653	0.192308238327	0.118280009084	0.144842466997	0.167884865717	0.144842466997	0.144960598152	0.144960598152	0.118280009084	0.121445995227	0.117851673772	0.156122991763	0.144617171864	0.156122991763	0.144617171864	0.139575061267	0.134146257868	0.118066657283	0.118280009084	0.156240716201	0.14461259494	0.14461259494	0.11796312194	0.156238519847	0.127971104731	0.144381095104	0.198455681174
RHIZOBIUMSPNGR234	0.232326156877	0.0942166710612	0.144792288483	0.109300209094	0.328805911483	0.347030170617	0.34381082293	0.34381082293	0.3439299802	0.34381082293	0.343443081184	0.233981741223	0.172867789263	0.205720673883	0.195903803601	0.188479990218	0.189917458551	0.188804529638	0.18884956623	0.193863010834	0.253256678106	0.225553188499	0.222130349381	0.222303693899	0.116786642416	0.142835581411	0.180185962132	0.142835581411	0.142951313769	0.142951313769	0.116786642416	0.125262538602	0.116367685174	0.168392268534	0.142614812579	0.168392268534	0.142614812579	0.150549621107	0.137280248164	0.116577981306	0.116786642416	0.168505604653	0.142610379255	0.142610379255	0.116476774062	0.168503490164	0.129918143553	0.142383585153	0.220007277533
RHODOBACTERACEAEBACTERIUMKLH11	0.253996787093	0.227149565703	0.21279147229	0.233597022155	0.233362415271	0.340529515822	0.336330031919	0.336330031919	0.33645358692	0.336330031919	0.340306449295	0.235132717781	0.244517389322	0.260834044065	0.255033589564	0.254593828289	0.256351073599	0.254365780323	0.254942024902	0.22389038864	0.277221120684	0.261391494671	0.257624148576	0.218950219352	0.232213476225	0.259993556524	0.253690605732	0.259993556524	0.260095959159	0.260095959159	0.232213476225	0.238254962183	0.231842751158	0.24178753236	0.259798635221	0.24178753236	0.259798635221	0.221187110817	0.214920164331	0.232029932821	0.232213476225	0.241893494794	0.259796783328	0.259796783328	0.231939969022	0.241891517881	0.210516855551	0.259596106778	0.267465032061
RHODOBACTERALESBACTERIUMHTCC2083	0.284446619921	0.274445835464	0.271503482324	0.28529645733	0.240254699158	0.326222628546	0.320025458266	0.320025458266	0.320152922295	0.320025458266	0.322318375686	0.247122723459	0.270441362579	0.289425138989	0.249175343998	0.236568696235	0.252557860201	0.236626900367	0.236927822671	0.27941126758	0.297934774897	0.276096342449	0.275613487926	0.251447869761	0.26423327306	0.263065516859	0.251155963306	0.263065516859	0.263168189419	0.263168189419	0.26423327306	0.271088870225	0.26387331226	0.242329265899	0.262867581856	0.242329265899	0.262867581856	0.252713442311	0.248799735395	0.264053923131	0.26423327306	0.242435889873	0.262865725068	0.262865725068	0.263967117481	0.242433900619	0.25428695408	0.262664517572	0.239584440383
RHODOBACTERALESBACTERIUMHTCC2150	0.282670397533	0.255175181966	0.250416162071	0.262937443241	0.2129573437	0.325102367941	0.320286947012	0.320286947012	0.320413540227	0.320286947012	0.317901140965	0.24703302368	0.265990427818	0.29161702019	0.23812207906	0.229145024502	0.247618670848	0.229209832492	0.22950525823	0.268592780674	0.290242628611	0.271147123045	0.268555739287	0.250463125825	0.259340145746	0.285709465968	0.276564717799	0.285709465968	0.285808349735	0.285808349735	0.259340145746	0.273103478773	0.258980121979	0.265772193589	0.285518835601	0.265772193589	0.285518835601	0.25499699139	0.243153418579	0.259160764161	0.259340145746	0.265874846212	0.285517047339	0.285517047339	0.259073943392	0.265872931049	0.249319315048	0.285323265922	0.267530624354
RHODOBACTERALESBACTERIUMHTCC2654	0.275410483355	0.273291535845	0.268298951536	0.276975079593	0.219516689941	0.325383747832	0.319691200867	0.319691200867	0.319818854606	0.319691200867	0.31744065302	0.216959894873	0.262472946843	0.278901767519	0.248574820538	0.239016052104	0.251653126376	0.238749924531	0.239374391001	0.277554376997	0.276904177517	0.256264170706	0.258302018456	0.240702758595	0.272938858968	0.266776545312	0.254341465213	0.266776545312	0.266878801348	0.266878801348	0.272938858968	0.274506592356	0.272585155377	0.245213056126	0.266582028009	0.245213056126	0.266582028009	0.255304084995	0.255839907486	0.272763806063	0.272938858968	0.245319381041	0.266580178759	0.266580178759	0.272677942533	0.245317397368	0.26014949758	0.266379788051	0.238754510083
RHODOBACTERALESBACTERIUMY4I	0.259276652879	0.246131375525	0.229729683833	0.24476667983	0.239560102855	0.324550564378	0.321084242287	0.321084242287	0.321213381516	0.321084242287	0.327914616227	0.236562619716	0.248444573505	0.260749535391	0.259114676976	0.249251412475	0.257587563351	0.24905506853	0.249609876907	0.247262241816	0.284219674771	0.265194485629	0.261076539974	0.219871306568	0.230170212254	0.249855433878	0.241270315793	0.249855433878	0.249961466241	0.249961466241	0.230170212254	0.247736993045	0.229788056831	0.229265825099	0.249651020543	0.229265825099	0.249651020543	0.22907241595	0.21234063457	0.229979804574	0.230170212254	0.229375898717	0.249649102975	0.249649102975	0.229887646466	0.229373845109	0.21684088214	0.249441308388	0.241607829445
RHODOBACTERSPHAEROIDES	0.241807572906	0.208979174828	0.212993097175	0.21719546156	0.272777423195	0.329932957603	0.327008914283	0.327008914283	0.327132679841	0.327008914283	0.333888776134	0.222363826192	0.235051688871	0.249898604809	0.23644242943	0.237197558143	0.231204248197	0.236784572754	0.237549460267	0.231131402174	0.249974994508	0.235850829788	0.232395971336	0.196481475083	0.206367445126	0.217872120435	0.213216298392	0.217872120435	0.21797905076	0.21797905076	0.206367445126	0.196378019982	0.205988814027	0.196562538879	0.217668542098	0.196562538879	0.217668542098	0.178574853035	0.199446581607	0.206179947789	0.206367445126	0.196673443247	0.217666608341	0.217666608341	0.20608808438	0.19667137413	0.200220191124	0.217457061329	0.225551351874
RHODOBACTERSPHAEROIDES241	0.244471515285	0.197946152686	0.185540755393	0.199729158295	0.264327415182	0.336399366251	0.331984879711	0.331984879711	0.332109824141	0.331984879711	0.336217633707	0.232567542654	0.217791281691	0.222555501878	0.237869399618	0.233118513062	0.230658738257	0.232739190765	0.233478446488	0.207766097232	0.258827326105	0.24532440562	0.237738136521	0.200581341724	0.193877647865	0.233920975948	0.232276220794	0.233920975948	0.234027475224	0.234027475224	0.193877647865	0.208254583382	0.193486483333	0.21613768552	0.233718120001	0.21613768552	0.233718120001	0.190687277702	0.176406909108	0.193683926177	0.193877647865	0.216247748476	0.233716194017	0.233716194017	0.193589030676	0.216245695062	0.172720403742	0.233507488407	0.242983636962
RHODOBACTERSPHAEROIDESATCC17025	0.239974116664	0.209722033653	0.209573561203	0.207584420481	0.281329455012	0.331454388185	0.327034558196	0.327034558196	0.327158536742	0.327034558196	0.329413526529	0.212544776892	0.232750198973	0.240382348675	0.236997492377	0.237196105177	0.226780556163	0.236767109485	0.237548639055	0.228927373797	0.241614150691	0.222597416834	0.223679412734	0.193091155292	0.215468242403	0.233049378179	0.227382572612	0.233049378179	0.23315441571	0.23315441571	0.215468242403	0.209021767569	0.21509332297	0.215948255758	0.23284945311	0.215948255758	0.23284945311	0.195239134662	0.211657638068	0.215282596513	0.215468242403	0.216056676222	0.23284755358	0.23284755358	0.215191627189	0.216054653447	0.213357389801	0.23264171548	0.239191860945
RHODOBACTERSPHAEROIDESATCC17029	0.268159732755	0.228367077235	0.208094874322	0.217661986765	0.269386866771	0.347395552977	0.342204310132	0.342204310132	0.342327936741	0.342204310132	0.345175540897	0.252017149094	0.250997880704	0.254843963646	0.257315646635	0.254337446719	0.243941068174	0.253964228748	0.254689143221	0.236085462828	0.281151246872	0.266857221594	0.260120694581	0.221505458937	0.225003498134	0.267775577186	0.264273575494	0.267775577186	0.267877855056	0.267877855056	0.225003498134	0.242032798265	0.224625697352	0.249530380963	0.267580715073	0.249530380963	0.267580715073	0.223180797675	0.207206318748	0.224816430154	0.225003498134	0.24963626816	0.267578865425	0.267578865425	0.224724759707	0.249634292653	0.205102226603	0.267378431546	0.270665812938
RHODOBACTERSPHAEROIDESKD131	0.25552568341	0.210557090067	0.181211319945	0.192289255265	0.26869660018	0.344714491879	0.340019792917	0.340019792917	0.34014402147	0.340019792917	0.342803406198	0.247063075208	0.230233856037	0.232184835962	0.246235018932	0.241825440765	0.231548417332	0.241459734253	0.242183601381	0.213886051217	0.272875029859	0.259151498902	0.25163353414	0.215147891658	0.199848797474	0.251365442969	0.249697059159	0.251365442969	0.251470172359	0.251470172359	0.199848797474	0.224773159881	0.19945807924	0.233576658202	0.251165879192	0.233576658202	0.251165879192	0.20638855662	0.183051477946	0.199655305929	0.199848797474	0.233684964728	0.251163985208	0.251163985208	0.199560514393	0.233682944085	0.182441390949	0.250958746779	0.256254807964
RHODOPSEUDOMONASPALUSTRIS	0.179218326778	0.206325180107	0.231317343461	0.221813287839	0.297827506865	0.299206143855	0.295556580456	0.295556580456	0.295690320657	0.295556580456	0.295604269088	0.174947625683	0.170645676069	0.162817854486	0.224754085744	0.214895577517	0.226087506824	0.21544441394	0.215269719035	0.168967522118	0.0675852211488	0.0361340149296	0.0436589426573	0.193460276861	0.206890975671	0.192521927526	0.18089469996	0.192521927526	0.192635849672	0.192635849672	0.206890975671	0.20280922229	0.206497545057	0.175409227287	0.192302131611	0.175409227287	0.192302131611	0.194305049901	0.209623742491	0.20669471662	0.206890975671	0.17552676661	0.192300071361	0.192300071361	0.206599951683	0.175524573716	0.21068226569	0.192076815301	0.20884782549
RHODOPSEUDOMONASPALUSTRISBISA53	0.181862086174	0.196320715585	0.214713585185	0.208902496506	0.293986277004	0.303673777644	0.299814940638	0.299814940638	0.299949131554	0.299814940638	0.298994491102	0.183744180999	0.151920145518	0.144866510617	0.220193590825	0.206769687694	0.218941509805	0.207340307728	0.207151354914	0.147987179097	0.0644015338106	0.0438011431988	0.0297191415964	0.181419780134	0.195074032251	0.197676295399	0.186760834518	0.197676295399	0.197790548965	0.197790548965	0.195074032251	0.208559058248	0.194671444694	0.174448359718	0.197456032225	0.174448359718	0.197456032225	0.193230919265	0.192683321772	0.194873444703	0.195074032251	0.17456716083	0.197453965968	0.197453965968	0.194776359229	0.174564944398	0.191934009765	0.197230058439	0.216366914012
RHODOPSEUDOMONASPALUSTRISBISB18	0.18755868117	0.20782475408	0.223714671041	0.220068861499	0.302293519542	0.312630650983	0.308847589086	0.308847589086	0.308978999197	0.308847589086	0.308109662979	0.189628191589	0.163215179877	0.157884964755	0.231197963407	0.21794569346	0.230031202849	0.21869456077	0.218318941335	0.154181733503	0.0772468076176	0.0564712955963	0.0454514158049	0.193568595598	0.205818685344	0.208829371971	0.198208864524	0.208829371971	0.208941155712	0.208941155712	0.205818685344	0.219388259914	0.205424611017	0.186135233893	0.208613870941	0.186135233893	0.208613870941	0.204499631161	0.203741141934	0.205622339088	0.205818685344	0.186251416692	0.208611849361	0.208611849361	0.205527306699	0.186249249107	0.203100717927	0.208392783727	0.227124804023
RHODOPSEUDOMONASPALUSTRISBISB5	0.182777739794	0.205230937775	0.233317442591	0.221097909991	0.305584751555	0.304591282819	0.301675456543	0.301675456543	0.30180807194	0.301675456543	0.301632547606	0.189176826372	0.171662743196	0.165988822385	0.234755932568	0.223367791635	0.227178466378	0.223913005598	0.223738000741	0.1688128553	0.073628180247	0.0390044533237	0.0461234956977	0.196206230101	0.208737364383	0.19704633276	0.18879335442	0.19704633276	0.197159647701	0.197159647701	0.208737364383	0.20813548121	0.208344800259	0.182768195167	0.196827767334	0.182768195167	0.196827767334	0.202280572912	0.211606231505	0.20854156737	0.208737364383	0.182884718221	0.196825718064	0.196825718064	0.208446996825	0.182882544287	0.212277250838	0.196603651916	0.219794758424
RHODOPSEUDOMONASPALUSTRISCGA009	0.182163779534	0.198139331508	0.216210892632	0.21096753461	0.294550203359	0.30159180996	0.297730314388	0.297730314388	0.297864629069	0.297730314388	0.296893923657	0.183086669565	0.153816881121	0.144212946057	0.22365063103	0.210275364183	0.222425565606	0.210841402246	0.210654550347	0.149462196545	0.0609522007008	0.0355911314051	0.0209158176406	0.179788247697	0.198123556785	0.200574922396	0.189731532239	0.200574922396	0.200688532899	0.200688532899	0.198123556785	0.211463777072	0.197722964407	0.177436649974	0.200355843621	0.177436649974	0.200355843621	0.196206679219	0.195780036953	0.197923787933	0.198123556785	0.177554776327	0.200353788997	0.200353788997	0.197827267876	0.177552572484	0.195019158742	0.200131142131	0.219303164821
RHODOPSEUDOMONASPALUSTRISHAA2	0.195930152975	0.212329743622	0.235770939508	0.228916627478	0.305389383296	0.306026786059	0.303139302291	0.303139302291	0.303270760717	0.303139302291	0.302821293047	0.194326853346	0.173318664605	0.17039746276	0.231442660896	0.22112605668	0.23097513442	0.221673861447	0.221494819152	0.175583178455	0.0723127996432	0.0562774694974	0.0535650265343	0.195634036845	0.214372596273	0.186789550376	0.178974523472	0.186789550376	0.186903560054	0.186903560054	0.214372596273	0.203659962713	0.213985464566	0.168822470585	0.186569704038	0.168822470585	0.186569704038	0.192013880339	0.21233450961	0.214179535877	0.214372596273	0.16894018785	0.186567642214	0.186567642214	0.214086260913	0.168937991634	0.212675070358	0.186344216006	0.206877862524
RHODOPSEUDOMONASPALUSTRISTIE1	0.183309718593	0.204488739663	0.223498666837	0.21448494846	0.297094245191	0.304461749616	0.300629787158	0.300629787158	0.300762996514	0.300629787158	0.296819477238	0.182348876224	0.169280655122	0.157063598746	0.224581268106	0.216828646641	0.226512720851	0.217385998114	0.217203106636	0.159168793856	0.064864196316	0.0476994864093	0.0402550301197	0.18115724084	0.206006451141	0.203242152998	0.192913473119	0.203242152998	0.203354924079	0.203354924079	0.206006451141	0.205908783877	0.205611422243	0.180246130616	0.203024693092	0.180246130616	0.203024693092	0.190589015839	0.203817623217	0.205809454788	0.206006451141	0.180363364376	0.203022653654	0.203022653654	0.205714276084	0.180361177184	0.203061925786	0.202801652712	0.219947832196
RHODOSPIRILLUMCENTENUMSW	0.22801544633	0.230636138456	0.21779890804	0.23108572519	0.305479269927	0.319773562942	0.313687096048	0.313687096048	0.313821721928	0.313687096048	0.313068392072	0.247075828253	0.229826892696	0.215293025457	0.229417227353	0.223787050268	0.226347009245	0.224389069457	0.224169495989	0.184449408476	0.248448210405	0.235220300084	0.224862739555	0.227322834133	0.2290994789	0.276468805244	0.273266395129	0.276468805244	0.276574230327	0.276574230327	0.2290994789	0.248318574857	0.228704287893	0.257767434653	0.276265560049	0.257767434653	0.276265560049	0.230704096321	0.207841200999	0.228902673237	0.2290994789	0.257876781294	0.276263653423	0.276263653423	0.22880712513	0.257874741257	0.201942410616	0.276057042764	0.267019552847
RHODOSPIRILLUMRUBRUM	0.183902323133	0.191657444952	0.192759206346	0.197600469911	0.30395024601	0.30853994484	0.303804377602	0.303804377602	0.303937605579	0.303804377602	0.302995548255	0.212922680684	0.180697428002	0.174279669722	0.215203618562	0.21215957328	0.203064272385	0.212136310649	0.212538072154	0.15127988717	0.207607743038	0.19151603087	0.185055423171	0.186318803302	0.195526399692	0.233268288084	0.229279352262	0.233268288084	0.233377312966	0.233377312966	0.195526399692	0.206500233328	0.195124070668	0.214174822827	0.233058105132	0.214174822827	0.233058105132	0.188543849178	0.182130052568	0.195326033985	0.195526399692	0.214287737449	0.233056133437	0.233056133437	0.195228770796	0.214285630839	0.178203127163	0.232842473088	0.245606015694
RHODOSPIRILLUMRUBRUMATCC11170	0.205931832669	0.208537550118	0.192268545949	0.198624401147	0.30446103541	0.318589192222	0.313364259134	0.313364259134	0.313497260076	0.313364259134	0.31126970505	0.232863220346	0.192589653368	0.173312732209	0.225634565424	0.216270277535	0.217736227661	0.21627576	0.216651487373	0.159741421872	0.228601164669	0.214839187964	0.206537242839	0.205317548276	0.201856090594	0.257069904985	0.253627811975	0.257069904985	0.257176817177	0.257176817177	0.201856090594	0.234045859341	0.201452639419	0.238272577264	0.256863793936	0.238272577264	0.256863793936	0.216446241374	0.183992155874	0.20165507329	0.201856090594	0.238383376352	0.256861860433	0.256861860433	0.201557779428	0.238381309214	0.181504067144	0.256652337947	0.262997341588
RICKETTSIAAFRICAEESF5	0.276001838799	0.294988690305	0.28699445731	0.298476692846	0.310482279859	0.235988671819	0.234928938083	0.234928938083	0.235076436445	0.234928938083	0.230177638586	0.270377455613	0.270305113353	0.273787574716	0.274528387554	0.272089996494	0.28376953301	0.271323003063	0.27244235989	0.27816272634	0.285123282028	0.271340740834	0.268869644818	0.284701203461	0.287988947424	0.296187071677	0.283413187608	0.296187071677	0.296287885425	0.296287885425	0.287988947424	0.299888453492	0.287625887764	0.277192637298	0.29598881149	0.277192637298	0.29598881149	0.28267074515	0.274840594453	0.287808851995	0.287988947424	0.277299823908	0.295989592562	0.295989592562	0.28771924295	0.277295325013	0.275521042549	0.295789417094	0.285913536714
RICKETTSIAAKARISTRHARTFORD	0.278485754521	0.296763382098	0.288824700785	0.300250732874	0.312280861661	0.237927740029	0.236880604202	0.236880604202	0.23702735107	0.236880604202	0.232158130643	0.272244401615	0.272198663946	0.275718313421	0.27640652593	0.273985213565	0.285636406838	0.273218372439	0.274335744935	0.280066687528	0.286968042512	0.273212768841	0.270756631368	0.28653260588	0.289799031516	0.297959530469	0.285262679048	0.297959530469	0.298059837121	0.298059837121	0.289799031516	0.301643794152	0.289437803669	0.279053256452	0.297762257933	0.279053256452	0.297762257933	0.284506622865	0.276720760172	0.289619846636	0.289799031516	0.279159898521	0.297763041619	0.297763041619	0.289530684595	0.279155416217	0.277402344066	0.297563866986	0.287775693996
RICKETTSIABELLIIOSU85389	0.283423730024	0.302386826497	0.289929186289	0.30508693878	0.308366947185	0.243013059447	0.241319207967	0.241319207967	0.241465674069	0.241319207967	0.236146830299	0.277459829728	0.277381164684	0.278064339299	0.282332667889	0.280369297273	0.292335937299	0.279593153418	0.280718138254	0.282055184015	0.291181224904	0.278117197937	0.275516843372	0.287961629755	0.29517010436	0.304000355869	0.291396984828	0.304000355869	0.304100184838	0.304100184838	0.29517010436	0.307314567709	0.29480998213	0.285102708505	0.303803804511	0.285102708505	0.303803804511	0.289954175232	0.279088936833	0.294991504343	0.29517010436	0.285209021656	0.30380472977	0.30380472977	0.294902521681	0.285204412409	0.278560480951	0.303606357533	0.294929476186
RICKETTSIABELLIIRML369C	0.27694407393	0.296471751206	0.287989046737	0.299959211915	0.311985327566	0.236838351198	0.235806151572	0.235806151572	0.235953166802	0.235806151572	0.231072532447	0.271937621482	0.271887521534	0.274842106743	0.276097914419	0.27367379958	0.285329650836	0.272906932768	0.274024631653	0.279188414745	0.286089155962	0.271708109398	0.269269080566	0.285648516482	0.289501590911	0.297668266793	0.284958772732	0.297668266793	0.297768656687	0.297768656687	0.289501590911	0.301355340764	0.289140062372	0.278747519897	0.297470832128	0.278747519897	0.297470832128	0.284204948069	0.276411816546	0.289322256565	0.289501590911	0.278854251349	0.297471615385	0.297471615385	0.289233021147	0.278849766321	0.277093214845	0.297272276461	0.287469713308
RICKETTSIACANADENSISSTRMCKIEL	0.279515102714	0.29892705637	0.29105585607	0.302413556771	0.314473217307	0.239523670217	0.238508780818	0.238508780818	0.238654758125	0.238508780818	0.233814962925	0.274520340365	0.274506849634	0.277514586598	0.278695955815	0.276295386172	0.28791201588	0.275528743713	0.276643690851	0.281823979646	0.288643128984	0.273702125921	0.271293490936	0.288184126467	0.292005732936	0.300120476952	0.287517228151	0.300120476952	0.300220167092	0.300220167092	0.292005732936	0.303783923572	0.291646732012	0.281321404753	0.299924405203	0.281321404753	0.299924405203	0.286744684492	0.27901264143	0.291827654999	0.292005732936	0.281427384885	0.299925192043	0.299925192043	0.291739036394	0.281422922771	0.279695589412	0.299727234214	0.290045547682
RICKETTSIACONORIISTRMALISH7	0.277711375345	0.296622490652	0.288679405796	0.300109894677	0.312138085626	0.237773801812	0.236725667718	0.236725667718	0.236872474175	0.236725667718	0.232000908909	0.272096191858	0.272048347175	0.275565053531	0.27625743179	0.273834765704	0.285488209342	0.273067912137	0.274185442331	0.27991555028	0.286821596919	0.273064157063	0.270606833728	0.286387218001	0.289655333613	0.297818816445	0.28511585795	0.297818816445	0.297919163308	0.297919163308	0.289655333613	0.301504437689	0.289293960512	0.278905551056	0.29762146559	0.278905551056	0.29762146559	0.284360879574	0.276571505633	0.289476076531	0.289655333613	0.279012236302	0.297622249069	0.297622249069	0.289386879044	0.279007752682	0.277252999915	0.297422995072	0.287627871079
RICKETTSIAENDOSYMBIONTOFIXODESSCAPULARIS	0.294313425934	0.309111971798	0.302412508606	0.313536037391	0.31341150983	0.255216417437	0.254605896794	0.254605896794	0.254750617035	0.254605896794	0.246903051937	0.290587593517	0.284824802831	0.298964817674	0.28337378813	0.284212411388	0.299686838486	0.283769475574	0.284561405258	0.302017372542	0.293815312252	0.287558190226	0.285636691962	0.306569520479	0.303474943106	0.309177207601	0.296312015747	0.309177207601	0.309276850861	0.309276850861	0.303474943106	0.312282877584	0.303116791259	0.290702430211	0.308980799653	0.290702430211	0.308980799653	0.296569176327	0.291478378632	0.303297361627	0.303474943106	0.290808667924	0.308981871034	0.308981871034	0.303208759823	0.290803917215	0.293163087793	0.308783718825	0.301785586565
RICKETTSIAFELISURRWXCAL2	0.278479031513	0.297356184688	0.289436018749	0.300843308572	0.312881570978	0.238575431505	0.237532492366	0.237532492366	0.237678988651	0.237532492366	0.232819627939	0.272867985361	0.272831103337	0.276363118617	0.277033822843	0.274618202229	0.286259926661	0.273851414116	0.274968122779	0.280702567732	0.287584198092	0.273838041379	0.271386890254	0.287144316349	0.290403636058	0.298551586286	0.285880414414	0.298551586286	0.298651723837	0.298651723837	0.290403636058	0.302230140719	0.290043019041	0.279674714173	0.298354643106	0.279674714173	0.298354643106	0.285119828964	0.277348730934	0.290224754806	0.290403636058	0.27978117467	0.298355427659	0.298355427659	0.290135741824	0.279776697902	0.278030690816	0.298156586778	0.288397637518
RICKETTSIAMASSILIAEMTU5	0.277105724242	0.296043654793	0.288082466442	0.299531274861	0.311551485399	0.237141359499	0.236089120754	0.236089120754	0.236236172154	0.236089120754	0.231354967442	0.271487279301	0.271430768962	0.27493536718	0.275644878303	0.273216646734	0.284879335336	0.272449742685	0.27356792047	0.279294590353	0.286219927021	0.272453590254	0.269991391893	0.285789898615	0.289064961763	0.297240709236	0.284512645186	0.297240709236	0.297341221387	0.297341221387	0.289064961763	0.300931910459	0.288702991593	0.278298706845	0.297043036455	0.278298706845	0.297043036455	0.28376210024	0.275958292167	0.288885407893	0.289064961763	0.278405569578	0.297043819084	0.297043819084	0.288796064707	0.278401080549	0.276639417279	0.296844238865	0.28702053574
RICKETTSIAPEACOCKIISTRRUSTIC	0.276374685074	0.295345006436	0.287361941535	0.298832881424	0.310843418931	0.23637799732	0.235320797055	0.235320797055	0.235468144376	0.235320797055	0.230575292195	0.270752306679	0.2706853172	0.274175265295	0.274905494945	0.27247053759	0.284144383926	0.271703573968	0.27282253275	0.27854503359	0.285493685073	0.271716615401	0.269248526406	0.285068918435	0.288352376759	0.296542939791	0.283784540698	0.296542939791	0.296643651623	0.296643651623	0.288352376759	0.300240881543	0.287989685263	0.277566222643	0.296344878099	0.277566222643	0.296344878099	0.283039358391	0.275218110092	0.288172464336	0.288352376759	0.277673299806	0.296345659698	0.296345659698	0.28808294513	0.277668804244	0.275898787456	0.296145685376	0.286287440957
RICKETTSIAPROWAZEKII	0.277137923692	0.293549015245	0.285783433268	0.29818065825	0.308609585267	0.239868365354	0.23861126279	0.23861126279	0.238757909289	0.23861126279	0.231857532111	0.274186953925	0.272229048096	0.27595100971	0.273026725796	0.271503234253	0.284952899273	0.271417990854	0.27185553372	0.281140368539	0.282525562117	0.27106690526	0.268515192456	0.28729043968	0.28956808444	0.297651781167	0.284084619568	0.297651781167	0.297752289066	0.297752289066	0.28956808444	0.301210965528	0.289205791504	0.27883719454	0.29745374092	0.27883719454	0.29745374092	0.285179135494	0.2771077056	0.28938843244	0.28956808444	0.27894429312	0.297454774037	0.297454774037	0.289298849831	0.278939548635	0.278619676969	0.297254951527	0.290365538539
RICKETTSIARICKETTSII	0.271180021903	0.287953678059	0.291211033474	0.296831365689	0.320475748902	0.238478369416	0.235856576585	0.235856576585	0.236002704887	0.235856576585	0.233057148292	0.27697188267	0.271859426695	0.27690161296	0.276295642427	0.271522975118	0.282919659329	0.270762854206	0.271872703867	0.28075244358	0.286336190849	0.265499733761	0.265645957889	0.292547286725	0.285097634868	0.286628089849	0.276935190362	0.286628089849	0.286729457032	0.286729457032	0.285097634868	0.292013045552	0.284736412375	0.272376113651	0.286429143633	0.272376113651	0.286429143633	0.280619082438	0.279156080013	0.284918389857	0.285097634868	0.272482879538	0.286429661203	0.286429661203	0.284829390455	0.272478642177	0.279773498141	0.286228656316	0.286566370743
RICKETTSIARICKETTSIISTRIOWA	0.27325971917	0.291006695321	0.294617428428	0.299095694724	0.335721322579	0.248414416829	0.246353377875	0.246353377875	0.246497120175	0.246353377875	0.244916953707	0.281043650181	0.276176736023	0.283385459214	0.289264744142	0.281872965177	0.279474483831	0.281104901248	0.282216800929	0.284797035073	0.291576486005	0.269349365934	0.271393300599	0.296290929335	0.285496842329	0.283916192687	0.276071613622	0.283916192687	0.284017681237	0.284017681237	0.285496842329	0.288250626008	0.285136413592	0.270728311632	0.283716673708	0.270728311632	0.283716673708	0.278866941387	0.280916109335	0.285318048763	0.285496842329	0.270835267523	0.283717415084	0.283717415084	0.285229096204	0.270830799893	0.282386971875	0.283515946761	0.282344396395
RICKETTSIARICKETTSIISTRSHEILASMITH	0.271180021903	0.287953678059	0.291211033474	0.296831365689	0.320475748902	0.238478369416	0.235856576585	0.235856576585	0.236002704887	0.235856576585	0.233057148292	0.27697188267	0.271859426695	0.27690161296	0.276295642427	0.271522975118	0.282919659329	0.270762854206	0.271872703867	0.28075244358	0.286336190849	0.265499733761	0.265645957889	0.292547286725	0.285097634868	0.286628089849	0.276935190362	0.286628089849	0.286729457032	0.286729457032	0.285097634868	0.292013045552	0.284736412375	0.272376113651	0.286429143633	0.272376113651	0.286429143633	0.280619082438	0.279156080013	0.284918389857	0.285097634868	0.272482879538	0.286429661203	0.286429661203	0.284829390455	0.272478642177	0.279773498141	0.286228656316	0.286566370743
RICKETTSIASIBIRICA246	0.278010531565	0.29690840836	0.288974258622	0.300395704053	0.312427825656	0.238086195421	0.237040086821	0.237040086821	0.237186772365	0.237040086821	0.232319964997	0.272396959939	0.2723533902	0.275876067509	0.276559993839	0.274140074537	0.285788951366	0.273373246283	0.274490456421	0.280222257256	0.287118784382	0.273365740725	0.270910823613	0.286682259493	0.289946946002	0.298104374078	0.285413807428	0.298104374078	0.298204639346	0.298204639346	0.289946946002	0.301787240616	0.28958586764	0.27920529524	0.297907182142	0.27920529524	0.297907182142	0.284656642342	0.27687439309	0.289767835427	0.289946946002	0.279311892873	0.29790796604	0.29790796604	0.289678709864	0.279307411924	0.277556069125	0.297708873084	0.287927852928
RICKETTSIATYPHISTRWILMINGTON	0.28075317527	0.299529887232	0.291677439848	0.303016139795	0.315083952157	0.240950324875	0.239922725374	0.239922725374	0.240068304694	0.239922725374	0.235245011835	0.275154408576	0.275149865343	0.278726983219	0.279333752638	0.276938946697	0.28854594494	0.276172362128	0.277286632335	0.283033789615	0.289843308528	0.276130619591	0.273697708519	0.28938719975	0.2926205278	0.300722546765	0.288145315506	0.300722546765	0.300822065474	0.300822065474	0.2926205278	0.304380203838	0.292262146077	0.281953287394	0.300526808918	0.281953287394	0.300526808918	0.28736819975	0.279651117263	0.29244275765	0.2926205278	0.282059083484	0.300527596632	0.300527596632	0.292354290152	0.282054626988	0.28033444126	0.300329977156	0.290677872234
ROSEOBACTERDENITRIFICANSOCH114	0.294929771947	0.282741747157	0.281281419885	0.290662611089	0.247100552815	0.316211826815	0.311110965796	0.311110965796	0.311242598056	0.311110965796	0.314747946258	0.259450520928	0.274229952321	0.296213736821	0.249578044306	0.243450663176	0.264624674262	0.243503366953	0.243813573505	0.293144409301	0.305139116854	0.291621848027	0.292613242606	0.261626540434	0.269639623001	0.261663395696	0.251620227282	0.261663395696	0.26176822767	0.26176822767	0.269639623001	0.268747365642	0.269275416297	0.242809335495	0.261461296141	0.242809335495	0.261461296141	0.253151631563	0.254752341309	0.269458158416	0.269639623001	0.242917971179	0.261459400276	0.261459400276	0.269370328656	0.242915944399	0.261977981711	0.26125395723	0.242415116958
ROSEOBACTERLITORALISOCH149	0.295797013395	0.28360772761	0.282166161719	0.291522940812	0.248040211999	0.317044153534	0.311953747918	0.311953747918	0.31208505833	0.311953747918	0.315593356096	0.260359261298	0.275133061564	0.297110802724	0.250509637333	0.244395187243	0.265543772683	0.244446913998	0.244757192194	0.294038332516	0.30599898318	0.292494602155	0.2934887396	0.262533154811	0.270530100138	0.262555216403	0.252546479428	0.262555216403	0.262659795299	0.262659795299	0.270530100138	0.269626752954	0.270166781217	0.243744036297	0.262353604844	0.243744036297	0.262353604844	0.254068293454	0.255678897513	0.270349077832	0.270530100138	0.243852403959	0.262351713557	0.262351713557	0.270261462177	0.243850382179	0.262896960103	0.262146766717	0.243362413776
ROSEOBACTERSPAZWK3B	0.274970705675	0.266371334645	0.261113493717	0.276269991073	0.214215007322	0.326914241257	0.321289886964	0.321289886964	0.321417950424	0.321289886964	0.322666654033	0.219481783944	0.263113573918	0.28104741798	0.249327975055	0.238002319756	0.250137734628	0.237743080341	0.238363175492	0.276187086354	0.28455528883	0.261961334814	0.261445095064	0.23915737325	0.264756956296	0.261961502719	0.249352198656	0.261961502719	0.262064996681	0.262064996681	0.264756956296	0.270322414269	0.264397257833	0.239897384006	0.261764612855	0.239897384006	0.261764612855	0.250632693423	0.246692216443	0.264578923253	0.264756956296	0.240005059764	0.26176274121	0.26176274121	0.264491610836	0.240003050889	0.24959686506	0.261559923478	0.229329609603
ROSEOBACTERSPCCS2	0.289556317554	0.277072578111	0.277390947486	0.287918541274	0.235401090482	0.322629644966	0.318291403327	0.318291403327	0.318417698954	0.318291403327	0.321488802891	0.247488763329	0.281409081357	0.298023514319	0.24934688318	0.241779277583	0.259962756676	0.241829248088	0.242131702795	0.294539895082	0.29512408686	0.275112953825	0.278390324667	0.258295550667	0.271167163958	0.259838744679	0.248030764938	0.259838744679	0.259940676414	0.259940676414	0.271167163958	0.267958228297	0.270814751629	0.239532015516	0.259642238785	0.239532015516	0.259642238785	0.25126319192	0.256627674194	0.270991574542	0.271167163958	0.23963777142	0.259640395409	0.259640395409	0.270906589344	0.239635798359	0.262841310755	0.25944064191	0.2361402369
ROSEOBACTERSPGAI101	0.289129094239	0.283413774922	0.270309559623	0.282854418247	0.22045523522	0.343089446456	0.337053257132	0.337053257132	0.337180995209	0.337053257132	0.336702856852	0.247799696712	0.271587440067	0.280554337399	0.266185916515	0.254146933087	0.27229124029	0.25423526254	0.254507775616	0.283425844874	0.294601118497	0.276530568829	0.272628722729	0.257883526851	0.277403622625	0.281927009824	0.26878181905	0.281927009824	0.282029809213	0.282029809213	0.277403622625	0.291015931476	0.277040272539	0.260836488658	0.281728828091	0.260836488658	0.281728828091	0.27207356359	0.259013778009	0.277222585225	0.277403622625	0.260943435887	0.281726968974	0.281726968974	0.277134961955	0.26094144061	0.25991209522	0.281525507635	0.258813220056
ROSEOBACTERSPMED193	0.279616994878	0.25580461692	0.234607407187	0.25195166449	0.27501760952	0.341082199014	0.339298330946	0.339298330946	0.33942035863	0.339298330946	0.347259927285	0.256191415046	0.279147829484	0.293653282339	0.272904057416	0.27376655859	0.262227544812	0.273789774893	0.274103058409	0.267086106747	0.300748336239	0.291766870212	0.292263752071	0.246190523037	0.242342975288	0.258787556225	0.256065164323	0.258787556225	0.258889322895	0.258889322895	0.242342975288	0.233067600604	0.241980063143	0.241860351501	0.258593794489	0.241860351501	0.258593794489	0.216167406627	0.228506026814	0.242163315073	0.242342975288	0.24196545679	0.258591954107	0.258591954107	0.242075239906	0.241963495866	0.23395088899	0.258392525306	0.253666881663
ROSEOBACTERSPSK20926	0.277614513102	0.253467061337	0.215864266964	0.234936574942	0.252179526197	0.351432478761	0.346704197246	0.346704197246	0.346828671461	0.346704197246	0.35313605711	0.262087560743	0.27034809794	0.280405118469	0.274296484591	0.273445459567	0.262914702623	0.273655645027	0.273792965038	0.250680908671	0.306998988536	0.289072619967	0.284737749487	0.242247387739	0.240258313539	0.281713116299	0.275484787076	0.281713116299	0.281814813609	0.281814813609	0.240258313539	0.258562963793	0.239882799885	0.262803633897	0.28151930279	0.262803633897	0.28151930279	0.239761375011	0.221822410903	0.240072350696	0.240258313539	0.262909095805	0.281517463624	0.281517463624	0.2399812485	0.262907128236	0.222901202004	0.281318164862	0.278905766285
ROSEOVARIUSNUBINHIBENSISM	0.266027325892	0.259089725344	0.249350471379	0.268518711998	0.224535299173	0.334634667315	0.329456154963	0.329456154963	0.329582908254	0.329456154963	0.335759090102	0.239079873706	0.266724935608	0.285635037823	0.244978632526	0.236040892232	0.241855236288	0.235796967839	0.236403349687	0.262809091226	0.295635551765	0.271865351633	0.272676442242	0.228592759309	0.247752231955	0.256774336658	0.242974037754	0.256774336658	0.256878745661	0.256878745661	0.247752231955	0.250780881533	0.247383490364	0.234048560535	0.256575687333	0.234048560535	0.256575687333	0.229924836457	0.229250793755	0.247569695433	0.247752231955	0.234157264454	0.256573799137	0.256573799137	0.247480201181	0.234155236398	0.229235955754	0.256369187834	0.230366194385
ROSEOVARIUSSP217	0.280659577211	0.266953091225	0.261924074035	0.277487623133	0.234031438888	0.334094826273	0.329533438743	0.329533438743	0.329658302673	0.329533438743	0.331455914709	0.233994745043	0.283126314852	0.302264805782	0.244705086871	0.238698110683	0.242850275602	0.238434315441	0.239053859258	0.278199801196	0.300330196219	0.279458008357	0.283750249928	0.244242202937	0.263234029917	0.269513861763	0.258388884988	0.269513861763	0.269614981854	0.269614981854	0.263234029917	0.259255047415	0.26287591942	0.248342574665	0.269318920162	0.248342574665	0.269318920162	0.239678396136	0.24621824454	0.263055601615	0.263234029917	0.24844765804	0.269317091458	0.269317091458	0.262969242237	0.248445697528	0.250379757545	0.269118927551	0.235963306265
ROSEOVARIUSSPHTCC2601	0.271866502173	0.230361069255	0.198964604648	0.213102370452	0.254539124325	0.349845185623	0.345178365984	0.345178365984	0.345301956392	0.345178365984	0.352324574238	0.249514649566	0.250181183507	0.256959418827	0.261873434029	0.257894457681	0.246706610907	0.257680113008	0.258245992936	0.228554689751	0.290833041923	0.270793893598	0.266300750516	0.222231458009	0.218959367104	0.263006704756	0.259438900712	0.263006704756	0.26311008055	0.26311008055	0.218959367104	0.239154982517	0.218577009989	0.245070972826	0.262809756501	0.245070972826	0.262809756501	0.220632958771	0.202699543226	0.218770044782	0.218959367104	0.245177945722	0.262807886992	0.262807886992	0.218677267997	0.24517594996	0.202336581975	0.262605300703	0.264351109209
ROSEOVARIUSSPTM1035	0.284613931269	0.250265828705	0.237594073927	0.253538904639	0.232167917093	0.351118396654	0.345803048972	0.345803048972	0.345926471492	0.345803048972	0.345880236081	0.253843471377	0.273081993218	0.288528681834	0.251668080695	0.247885224868	0.245188115516	0.247643227517	0.248241354382	0.253155824083	0.305557812782	0.28328173232	0.279139062967	0.2376840722	0.2544635779	0.279171347414	0.270998412394	0.279171347414	0.279272415421	0.279272415421	0.2544635779	0.261589142761	0.254096492289	0.257483068421	0.278976505204	0.257483068421	0.278976505204	0.240364724122	0.234467238395	0.254280678333	0.2544635779	0.257588239555	0.278974677425	0.278974677425	0.254192154447	0.257586277409	0.231796411598	0.278776613167	0.26314308821
RUEGERIASPR11	0.268737531309	0.244710415752	0.2185160412	0.233875177574	0.248129400105	0.337891413588	0.333458172558	0.333458172558	0.333585128707	0.333458172558	0.340281405544	0.251038087032	0.262579343626	0.274923994165	0.261609807725	0.260334588425	0.250150084923	0.260374059646	0.260688245746	0.243973478788	0.297908078171	0.278493487635	0.274562727616	0.231362026264	0.230199599828	0.268155338766	0.261081013632	0.268155338766	0.268258921901	0.268258921901	0.230199599828	0.245916554098	0.229816946146	0.248701272195	0.267955647037	0.248701272195	0.267955647037	0.226325324005	0.211423119626	0.230008943956	0.230199599828	0.248808715806	0.267953773761	0.267953773761	0.229916665676	0.248806711265	0.213704631345	0.267750778732	0.263482664501
SAGITTULASTELLATAE37	0.245728487077	0.237907510316	0.235163879624	0.246127082081	0.234743796118	0.320133237402	0.316285362916	0.316285362916	0.31641299859	0.316285362916	0.322402193058	0.19676017462	0.229953586637	0.262844073692	0.257632987902	0.246745012256	0.256102219802	0.246793643789	0.247097858955	0.258026026282	0.257402240695	0.232863521793	0.233870751018	0.211205472217	0.232456795918	0.225572451084	0.212267897652	0.225572451084	0.225682507615	0.225682507615	0.232456795918	0.236394066588	0.232085175716	0.205022327422	0.225367896283	0.205022327422	0.225367896283	0.220487084335	0.223570351151	0.232272809835	0.232456795918	0.205133735199	0.225365953	0.225365953	0.232182628607	0.205131656694	0.225485997056	0.225155372865	0.22775105022
SILICIBACTERLACUSCAERULENSISITI1157	0.245772306982	0.206727353248	0.202250263395	0.215158090618	0.241948034184	0.338882444438	0.33449953594	0.33449953594	0.334624805092	0.33449953594	0.339109426604	0.226234966775	0.233371691769	0.245074030351	0.237044669002	0.236926063896	0.235873252382	0.236712247131	0.237286543424	0.213547312596	0.268248246812	0.250570458025	0.246641329478	0.198465601562	0.207751466091	0.239156959912	0.234723354475	0.239156959912	0.23926591752	0.23926591752	0.207751466091	0.212951399329	0.207364625397	0.220330244485	0.23895428446	0.220330244485	0.23895428446	0.195254382541	0.189485578864	0.207559906538	0.207751466091	0.220440424265	0.238952359566	0.238952359566	0.207466050076	0.220438368673	0.184680479789	0.23874377172	0.245726101968
SILICIBACTERPOMEROYIDSS3	0.263301304783	0.243616650724	0.232660312275	0.24206703061	0.255238209131	0.344206265419	0.340416269007	0.340416269007	0.34053956539	0.340416269007	0.347992149672	0.24464829634	0.254349600375	0.260257239474	0.273652646012	0.265815216428	0.27070658504	0.265580870601	0.266159601367	0.249101743407	0.28873929749	0.270660150776	0.266805837135	0.219431251466	0.235189687115	0.256595586613	0.253511194798	0.256595586613	0.256698874909	0.256698874909	0.235189687115	0.245921684244	0.234818902162	0.238734797171	0.256398919525	0.238734797171	0.256398919525	0.228398451382	0.21894748853	0.235006118827	0.235189687115	0.238841625131	0.256397051611	0.256397051611	0.234916138252	0.238839632071	0.216137463688	0.256194638658	0.25992429386
SILICIBACTERSPTM1040	0.271245716499	0.241951718628	0.235488309662	0.246671702761	0.272191418349	0.331879371077	0.32959759257	0.32959759257	0.329723779891	0.32959759257	0.337391743959	0.248302478524	0.260493865787	0.278385362363	0.260509699858	0.265384218583	0.262999922686	0.265415705599	0.265731241622	0.250595751058	0.294787731505	0.278521251245	0.2780105879	0.229213970323	0.232114504143	0.25273266115	0.247308473457	0.25273266115	0.252837196812	0.252837196812	0.232114504143	0.234192741825	0.231738610441	0.233858735837	0.252532445498	0.233858735837	0.252532445498	0.215310451341	0.218117597824	0.23192787979	0.232114504143	0.233966999896	0.252530555014	0.252530555014	0.231836912729	0.233964980045	0.220113724389	0.252325695959	0.257311790538
SILICIBACTERSPTRICHCH4B	0.288269761593	0.260951615437	0.225175781521	0.245740447489	0.271807278087	0.347018008179	0.342425420351	0.342425420351	0.342549933969	0.342425420351	0.348594284544	0.275152741553	0.278575365902	0.288886948741	0.272102424646	0.27242425366	0.263156611528	0.272449656192	0.272770049468	0.257562706755	0.31720828909	0.302546284254	0.299827526053	0.256410419526	0.249423992013	0.287209586503	0.281964122466	0.287209586503	0.287309888508	0.287309888508	0.249423992013	0.263624938294	0.249055288728	0.268906024933	0.287018411913	0.268906024933	0.287018411913	0.245253615131	0.23161601356	0.249241395991	0.249423992013	0.269009960358	0.287016597988	0.287016597988	0.249151948767	0.269008021267	0.233714364095	0.286820034797	0.286184112288
SINORHIZOBIUMMEDICAEWSM419	0.227068323498	0.0861623316931	0.151693629541	0.116607430471	0.327700246782	0.340656930135	0.338297970394	0.338297970394	0.338417728697	0.338297970394	0.338417932415	0.226322928483	0.176132446532	0.214532699397	0.1872835022	0.183647660781	0.183398038908	0.184231080955	0.184018176048	0.19823667792	0.247613840583	0.219493377035	0.218650560158	0.219066802799	0.120621209267	0.125339631165	0.163161122535	0.125339631165	0.125457337326	0.125457337326	0.120621209267	0.10584766212	0.12020508544	0.150603171335	0.125115141303	0.150603171335	0.125115141303	0.13341022716	0.142630025177	0.120414051155	0.120621209267	0.150718543134	0.125110588511	0.125110588511	0.120313339943	0.150716390665	0.138847958718	0.124879927164	0.202189782148
SINORHIZOBIUMMELILOTI1021	0.229267231654	0.0862490978473	0.137258707809	0.101678112	0.327049474726	0.34404972581	0.340808312836	0.340808312836	0.340928292965	0.340808312836	0.340415547053	0.230186834936	0.169826324292	0.203187954461	0.193272457421	0.185816950043	0.187254879958	0.185976307642	0.186188615381	0.191573473392	0.251678855078	0.223977879624	0.220509103625	0.221579944211	0.110695547605	0.136748500571	0.174043588884	0.136748500571	0.136865321866	0.136865321866	0.110695547605	0.119160642289	0.11027272751	0.162237528444	0.136525637644	0.162237528444	0.136525637644	0.144386697103	0.131067303276	0.110484962132	0.110695547605	0.162351970468	0.136521179259	0.136521179259	0.110382822922	0.162349835347	0.12362098245	0.136292250745	0.213899386741
SPHINGOMONASSPSKA58	0.201936900771	0.220785145377	0.211829465654	0.213725377829	0.302550642868	0.323871301884	0.320356359339	0.320356359339	0.320490144664	0.320356359339	0.316151404731	0.235850423848	0.193108488377	0.175515656661	0.224698235629	0.219816876222	0.228974066409	0.220588969139	0.220202654659	0.170033438609	0.223023351016	0.211247609298	0.204552853404	0.21395996364	0.193273318854	0.237147421714	0.235804897848	0.237147421714	0.23725896113	0.23725896113	0.193273318854	0.221674574431	0.192858922757	0.223784274899	0.236932388603	0.223784274899	0.236932388603	0.210697747361	0.184204138381	0.193066849151	0.193273318854	0.223899032884	0.236930371394	0.236930371394	0.192966915683	0.223896891892	0.180354416215	0.236711777193	0.249781371336
SPHINGOMONASWITTICHIIRW1	0.177241369099	0.202103998465	0.221210599561	0.210113340253	0.314223768275	0.318954262279	0.314618082029	0.314618082029	0.314749463564	0.314618082029	0.314099676929	0.208858914338	0.18258825584	0.175301799512	0.235432702639	0.22624813029	0.224854554215	0.22699199665	0.226620505308	0.174320930871	0.201310606906	0.17815631894	0.172887867861	0.185328535868	0.185385767691	0.197976285534	0.199691591329	0.197976285534	0.198090520118	0.198090520118	0.185385767691	0.191559427097	0.184977198004	0.187386433486	0.197755892028	0.187386433486	0.197755892028	0.186491563702	0.189701916194	0.185182372988	0.185385767691	0.187503397584	0.197753937387	0.197753937387	0.185083397748	0.187501215424	0.188013325243	0.197529955695	0.228798990571
SPHINGOPYXISALASKENSISRB2256	0.180857051401	0.200261586398	0.233378268233	0.217600585768	0.300865862009	0.288647526613	0.285216651861	0.285216651861	0.285353791138	0.285216651861	0.285103334221	0.188944282778	0.186252261119	0.20069702241	0.220457643767	0.209581403306	0.215421430138	0.210342138133	0.209962144219	0.201206723486	0.191213532023	0.164502297907	0.171383597766	0.210433823953	0.189096023187	0.170787925887	0.17247930579	0.170787925887	0.170906136605	0.170906136605	0.189096023187	0.18232192181	0.188688398179	0.165967068018	0.170559321065	0.165967068018	0.170559321065	0.18587998614	0.200165590187	0.188893190278	0.189096023187	0.166087594468	0.170557658421	0.170557658421	0.188794208014	0.166084981088	0.202251462909	0.170325520271	0.196576936571
STAPPIAAGGREGATAIAM12614	0.224912813586	0.174193838887	0.171554201539	0.165875245379	0.290440733559	0.318477798374	0.313993950073	0.313993950073	0.314126179583	0.313993950073	0.312203714842	0.227739646799	0.179002137358	0.19029000888	0.195731220959	0.190438559899	0.182986122616	0.190738404482	0.190830370518	0.178920125615	0.23258791306	0.21222731194	0.205371936252	0.211689945512	0.161645416109	0.20983453012	0.204241972876	0.20983453012	0.209947691093	0.209947691093	0.161645416109	0.184088399097	0.161225956263	0.190289733657	0.209618602816	0.190289733657	0.209618602816	0.16527455698	0.147297513541	0.161437551557	0.161645416109	0.190406931287	0.209616556317	0.209616556317	0.161335854462	0.190404744772	0.14863430894	0.209394789386	0.215622334789
SULFITOBACTERSPEE36	0.261396922587	0.231499855168	0.209965422021	0.220120781404	0.247654097073	0.354492607096	0.349790193814	0.349790193814	0.349911557493	0.349790193814	0.349305635948	0.236739311014	0.256916807989	0.264906943794	0.261542681898	0.257648448108	0.249990724856	0.257781105386	0.257996136712	0.236159585268	0.283739588284	0.265413980808	0.261543026058	0.218721892132	0.234321425724	0.263891626119	0.259536529966	0.263891626119	0.263993750757	0.263993750757	0.234321425724	0.24525771532	0.233948427524	0.246047323459	0.263694747754	0.246047323459	0.263694747754	0.225633227017	0.219347797677	0.234135579736	0.234321425724	0.246152966801	0.26369290088	0.26369290088	0.234045630122	0.246150995841	0.216101991027	0.263492767954	0.275521958393
SULFITOBACTERSPNAS141	0.254665989763	0.228355616497	0.219092674791	0.224935419711	0.24241498496	0.349384425955	0.34510644229	0.34510644229	0.345228880933	0.34510644229	0.344829360016	0.227482642647	0.252332029479	0.260941924972	0.254657689458	0.250461283872	0.251023672244	0.250589110089	0.250812926537	0.23614488552	0.278923943405	0.257463573401	0.253120653872	0.209567396237	0.230941561326	0.259778041985	0.252073611322	0.259778041985	0.259880903874	0.259880903874	0.230941561326	0.243076288659	0.230566303064	0.238581213255	0.259579742199	0.238581213255	0.259579742199	0.224817258922	0.217484939301	0.230754589339	0.230941561326	0.238688079495	0.25957788199	0.25957788199	0.230664094687	0.238686085721	0.216327194814	0.259376303968	0.269423171192
THALASSIOBIUMSPR2A62	0.271052964937	0.257010462732	0.255037774116	0.264763717606	0.233768744953	0.336497220749	0.330905741153	0.330905741153	0.331031006438	0.330905741153	0.332795591227	0.244144027532	0.275438999948	0.287581633511	0.237105914809	0.221742919375	0.238706430324	0.221486022619	0.222108546156	0.272679169062	0.2966192959	0.274371021896	0.273859189435	0.246588332767	0.251893852897	0.270702717231	0.25960428025	0.270702717231	0.270804198382	0.270804198382	0.251893852897	0.262946690472	0.251530664827	0.249587171073	0.270509688105	0.249587171073	0.270509688105	0.243852061884	0.236266421744	0.251714071604	0.251893852897	0.249692638446	0.270507852871	0.270507852871	0.251625922165	0.24969067077	0.241438107765	0.270308981128	0.245338961329
WOLBACHIAENDOSYMBIONTOFCULEXQUINQUEFASCIATUSJHB	0.303831038437	0.317137607412	0.322732565685	0.326427401473	0.328585362272	0.122859527633	0.124639823282	0.124639823282	0.124803978715	0.124639823282	0.123912494987	0.300009917751	0.299346381729	0.315216971933	0.294255353196	0.292077627445	0.307228367069	0.292742024617	0.292410777568	0.316774107207	0.311019805925	0.291122590867	0.292814855548	0.308071591491	0.305490757203	0.298807175526	0.290659356087	0.298807175526	0.298904906968	0.298904906968	0.305490757203	0.303021036259	0.305146490735	0.283525374453	0.298615307399	0.283525374453	0.298615307399	0.289543769837	0.2942460783	0.305319945491	0.305490757203	0.283628485164	0.298615845776	0.298615845776	0.305235071761	0.283624359854	0.303469637912	0.298422014559	0.284209564982
WOLBACHIAENDOSYMBIONTOFDROSOPHILAANANASSAE	0.338570840907	0.343177781917	0.334408142236	0.344906178849	0.387767333434	0.254000221509	0.251289799876	0.251289799876	0.251431533837	0.251289799876	0.249412343312	0.347609856699	0.326698332808	0.343919224055	0.346022495863	0.341952822548	0.349905095489	0.34257590784	0.342265491416	0.339652494416	0.364901891088	0.343640234957	0.342215619704	0.346075427938	0.319205240087	0.329740768627	0.326460013838	0.329740768627	0.329835061812	0.329835061812	0.319205240087	0.328099329704	0.318861777923	0.316443795251	0.329551073821	0.316443795251	0.329551073821	0.316059287637	0.307966093172	0.319035285294	0.319205240087	0.316546447734	0.329554643933	0.329554643933	0.31894943014	0.316539134761	0.320895905423	0.32936457821	0.328669403744
WOLBACHIAENDOSYMBIONTOFDROSOPHILAMELANOGASTER	0.304828812246	0.318098614534	0.323704017059	0.327379584819	0.329563579602	0.123724853732	0.125517205431	0.125517205431	0.125680962576	0.125517205431	0.124798189223	0.301010854637	0.300362066239	0.316233335252	0.295276062258	0.293107179207	0.308236971078	0.293769636731	0.293439361242	0.317780373122	0.312013150426	0.292140230695	0.293834596152	0.309061583841	0.306477593798	0.299794404644	0.291682226698	0.299794404644	0.299891861102	0.299891861102	0.306477593798	0.303998105001	0.30613429904	0.284555875583	0.29960307162	0.284555875583	0.29960307162	0.29055988146	0.295268301485	0.306307265159	0.306477593798	0.284658693144	0.299603611725	0.299603611725	0.306222628407	0.284654576469	0.304480017624	0.299410322902	0.285252157071
WOLBACHIAENDOSYMBIONTOFMUSCIDIFURAXUNIRAPTOR	0.358167472128	0.359845920483	0.369359914884	0.363310866256	0.397109444136	0.268188117168	0.268555425315	0.268555425315	0.268693414918	0.268555425315	0.254043966235	0.360420568772	0.36257138547	0.373698759369	0.3689973462	0.366143251462	0.381536199808	0.36674108759	0.366443370535	0.361950598251	0.369642933241	0.354604340352	0.353601022195	0.355359940525	0.355049781775	0.370147235608	0.365425672197	0.370147235608	0.370235543601	0.370235543601	0.355049781775	0.363320225521	0.354725145122	0.355817351734	0.369969106373	0.355817351734	0.369969106373	0.354023712004	0.353450407315	0.354889202581	0.355049781775	0.355914071585	0.369972766816	0.369972766816	0.35480789767	0.355906888013	0.360156756932	0.369794448881	0.382016273731
WOLBACHIAENDOSYMBIONTSTRAINTRSOFBRUGIAMALAYI	0.306141879159	0.320506757862	0.326144565647	0.329776039768	0.332007771066	0.125850471053	0.127649151343	0.127649151343	0.127812110663	0.127649151343	0.127314663499	0.30333193203	0.301701194479	0.3175640144	0.297807215986	0.295657771348	0.310752602355	0.296316173586	0.295987931255	0.319096960561	0.313437125829	0.293486607358	0.295182783701	0.311543869271	0.308937201728	0.302013302201	0.293144965218	0.302013302201	0.302110215719	0.302110215719	0.308937201728	0.306558724196	0.308595941542	0.286871336032	0.30182302438	0.286871336032	0.30182302438	0.293199856651	0.297803186634	0.308767884964	0.308937201728	0.286973575785	0.301823568756	0.301823568756	0.30868374338	0.286969475301	0.306995829919	0.301631349923	0.287954391873
WOLBACHIAPIPIENTIS	0.303831038437	0.317137607412	0.322732565685	0.326427401473	0.328585362272	0.122859527633	0.124639823282	0.124639823282	0.124803978715	0.124639823282	0.123912494987	0.300009917751	0.299346381729	0.315216971933	0.294255353196	0.292077627445	0.307228367069	0.292742024617	0.292410777568	0.316774107207	0.311019805925	0.291122590867	0.292814855548	0.308071591491	0.305490757203	0.298807175526	0.290659356087	0.298807175526	0.298904906968	0.298904906968	0.305490757203	0.303021036259	0.305146490735	0.283525374453	0.298615307399	0.283525374453	0.298615307399	0.289543769837	0.2942460783	0.305319945491	0.305490757203	0.283628485164	0.298615845776	0.298615845776	0.305235071761	0.283624359854	0.303469637912	0.298422014559	0.284209564982
WOLBACHIASPWRI	0.308909308413	0.321711051034	0.327707976605	0.330847805496	0.333850542012	0.127424996007	0.137253163467	0.137253163467	0.13741401457	0.137253163467	0.133812015316	0.304531186698	0.304445181505	0.322118436287	0.297189116748	0.296925463316	0.313017867673	0.2975813632	0.297254373937	0.322938913994	0.314188673435	0.296266860874	0.297737870098	0.313210066793	0.309410587822	0.302445179772	0.294830448233	0.302445179772	0.302541846869	0.302541846869	0.309410587822	0.307276382486	0.309069877783	0.287728201048	0.302255043373	0.287728201048	0.302255043373	0.293725327613	0.29920589848	0.309241600392	0.309410587822	0.287830351547	0.302255814726	0.302255814726	0.309157448886	0.287826029641	0.308538511245	0.302063856541	0.288299615039
XANTHOBACTERAUTOTROPHICUSPY2	0.150584973513	0.196513569092	0.207124935408	0.200283050188	0.306288300229	0.313945291258	0.308959309093	0.308959309093	0.309093395528	0.308959309093	0.308890656208	0.179431319988	0.139934552706	0.080138515194	0.204604240067	0.19364096495	0.203534553681	0.193776360756	0.194033876327	0.134342762479	0.155583077684	0.132525605977	0.134189293879	0.183439713186	0.181444302215	0.18290782495	0.172075453329	0.18290782495	0.183025610926	0.183025610926	0.181444302215	0.191464680226	0.181029817183	0.165197933756	0.182680750673	0.165197933756	0.182680750673	0.181580081066	0.181646181788	0.181237787444	0.181444302215	0.16531957475	0.182678620515	0.182678620515	0.181137832702	0.16531730534	0.17958795877	0.182447787607	0.199803425532
ZYMOMONASMOBILISSUBSPMOBILISATCC10988	0.19013529312	0.214587848402	0.241047690267	0.231968495381	0.323442562417	0.327414555016	0.32501797083	0.32501797083	0.325143776474	0.32501797083	0.325016377174	0.222592145868	0.214442834771	0.220619550152	0.234605727378	0.22597398395	0.227495924457	0.226696998269	0.226335974067	0.20413955666	0.225958694648	0.20049164448	0.206906573346	0.220201727003	0.196900122465	0.189267720398	0.202248625827	0.189267720398	0.189380037705	0.189380037705	0.196900122465	0.186448218477	0.196508086714	0.193966236816	0.18905068428	0.193966236816	0.18905068428	0.193298385492	0.209626960012	0.196705017188	0.196900122465	0.194079248692	0.18904899188	0.18904899188	0.196609893286	0.194076909224	0.212229931556	0.18882854581	0.224162364536
ZYMOMONASMOBILISSUBSPMOBILISZM4	0.203348690845	0.19166408792	0.203528999417	0.200568208264	0.319936002135	0.329822307586	0.326910290769	0.326910290769	0.327037785169	0.326910290769	0.325506016001	0.241213816079	0.196864517879	0.187835655311	0.227326863946	0.22162147892	0.217148294059	0.222360990739	0.221991546984	0.166400386436	0.231913361611	0.210000846425	0.204946478273	0.220914849871	0.174669403566	0.209626580239	0.221083714095	0.209626580239	0.209737836531	0.209737836531	0.174669403566	0.183344014335	0.174260998463	0.206527184803	0.209412096376	0.206527184803	0.209412096376	0.185305296283	0.178216843078	0.174465984646	0.174669403566	0.206640026623	0.209410084341	0.209410084341	0.174367321582	0.206637921368	0.176814327888	0.209192053148	0.242037141648
[truncated: 163 more columns]
