# Supplementary material for: tRNA Signatures Reveal a Polyphyletic Origin of SAR11 Strains among Alphaproteobacteria
Source: PLoS Comput Biol. 2014 Feb 27;10(2):e1003454. doi: 10.1371/journal.pcbi.1003454 (PMC3937112; doi:10.1371/journal.pcbi.1003454)
Supplement: Dataset S5 — Source code and data to reproduce Figure 6 . (ZIP) [file pcbi.1003454.s005.zip › Source_data_and_methods_for_Figure_6/README]

#####
# This directory contains information on how to
# re-create the unifrac tree, following the procedure
# from the Widmann et al. paper in 2010 in RNA
####

files
--------
edit_alphaproteobacterial_trnas.fas    	      	   -alphaproteobacterial tRNAS without tRNAs from WOLBACHIA_ENDOSYMBIONT_OF_DROSOPHILA_SIMULANS
			   			   and CANDIDATUS_HODGKINIA_CICADICOLA_DSEM (have less than 20 tRNAs)
noAC_alphaproteobacterial_trnas.fas		   -file above with the anticodon extracted
tRNAseq_parse_unifrac				   -code to create FastUniFrac input files and FastTree input file
seq_root_unifrac.fas				   -sequence file created by tRNAseq_parse_unifrac for input to FastUniFrac
env_root_unifrac.txt				   -"environment" file needed for input to FastUniFrac
environments.zip				   -env_root_unifrac.txt zipped (required by FastUniFrac server)
allalphas.fasttree.tre				   -output of FastTree
tree.zip					   -allalphas.fasttree.tre zipped (required by FastUniFrac server)
funi_distmat6mRqyBSRBANtU7LGXlSz.txt.xls	   -output of FastUniFrac retrieved from the server (distance matrix)
unifrac_distmat_weighted_normalized.tre		   -output of BioNJ after input of FastUniFrac distance matrix
fascut						   -From BFAST tools (David H. Ardell unpublished).  Allows cutting of parts of 
						   sequences in fasta file. requires BioPerl

procedure (FastTree http://meta.microbesonline.org/fasttree/,
and BIONJ http://www.phylogeny.fr/version2_cgi/downloads.cgi)
---------
## Cut out anticodon (consistent with method in UniFrac paper)
fascut 1..37,41..77 < edit_alphaproteobacterial_trnas.fas > noAC_alphaproteobacterial_trnas.fas

##format files for UniFrac and tree building (creates sequence file 
##required for FastTree and environment file required for input 
##to FastUniFrac web server)
./tRNAseq_parse_unifrac -s "noAC_alphaproteobacterial_tRNAs.fas"

##Make tree for UniFrac
FastTree -nt seq_root_unifrac.fas > allalphas.fasttree.tre

##Make zip files for UniFrac -- http://bmf2.colorado.edu/cgi-bin/fastunifrac on 11-13-12
zip tree.zip allalphas.fasttree.tre 
zip environments.zip env_root_unifrac.txt 

##edit the output of UniFrac to replace the whole header line with the number of environments (212 in this case)
##Now chage output of distmat from UniFrac to tree with BioNJ (downloaded November 2012)
BIONJ_MacOS
##inputfile funi_distmat6mRqyBSRBANtU7LGXlSz.txt.xls
##outputfile unifrac_distmat_weighted_normalized.tre

## final figure made with TreeView software (http://tree.bio.ed.ac.uk/software/figtree/)
