# Supplementary material for: tRNA Signatures Reveal a Polyphyletic Origin of SAR11 Strains among Alphaproteobacteria
Source: PLoS Comput Biol. 2014 Feb 27;10(2):e1003454. doi: 10.1371/journal.pcbi.1003454 (PMC3937112; doi:10.1371/journal.pcbi.1003454)
Supplement: Dataset S5 — Source code and data to reproduce Figure 6 . (ZIP) [file pcbi.1003454.s005.zip › Source_data_and_methods_for_Figure_6/tRNAseq_parse_unifrac]

#!/usr/bin/perl -w

use Getopt::Std;
use vars qw($VERSION $DESC $opt_h $opt_f);

$VERSION = 0.1;
$DESC    = "Creates tRNA-specific sequence files in different formats with unique tags for each tRNA\n";
$NAME    = $0;
$NAME    =~ s/^.*\///;


#Command line options
$opt_h = undef;
$opt_u = undef;
$opt_s = "noAC_alphaproteobacterial_trnas.fas";
&getopts('uhs:');

if ($opt_h){ # or scalar(@ARGV) != 1) {
    print STDERR <<"QQ_HELP_QQ";
 
  $NAME $VERSION
  $DESC
  Copyleft 2010-2011 Katherine C.H. Amrine
  All wrongs reversed.
  
  Usage  : $NAME  

 OUTPUT: a sequence file in fasta format with new tags

 Examples: $NAME -u -s "tRNAseqfile.fas" 
           $NAME -s "tRNAseqfile.fas"
 
	 Options: -h print this help
	 -s sequence file
	 -u whether or not you want unique sequences. Default is no

QQ_HELP_QQ
exit 1;
}


$seqfile = $opt_s;
open(SEQFILE,"$seqfile") || die("Cannot Open Sequence File");
@fasseqs = <SEQFILE>;
close(SEQFILE);
$ok = 0;
$tag = 10000000;
foreach my $fasseq (@fasseqs){
    if($fasseq =~ /^\>/){
	if($ok == 1 && $opt_u){
	    if($count{$aa}{$ac}{$seq}){
		$count{$aa}{$ac}{$seq}++;
		push(@{$exists{$species}},$tags{$aa}{$ac}{$seq});
	    }
	    else{
		$tag++;
		$seqs{$aa}{$ac}{$tag} = $seq;
		$count{$aa}{$ac}{$seq}++;
		$tags{$aa}{$ac}{$seq} = $tag;
		push(@{$exists{$species}},$tag);
	    }
	    $ok = 0;
	    $seq = "";
	}
	elsif($ok == 1){
	    $seqs{$species}{$tag} = $seq;
	    $tag++;
	    $ok = 0;
	    $seq = "";
	}
	undef $aa;
	undef $ac;
	@desc = split / /,$fasseq;
	$id = $desc[0];
	$id =~ /^\>(\w)(...?)_(...)/;
	$aa = $1;
	$ac = $2;
	if(defined $aa && defined $ac){
	    $species = $desc[3];
	    $seen{$species}++;
	    $ok = 1;
	}
    }
    else{
	if($ok == 1){
	    $seq .= $fasseq;
	    $seq =~ tr/\n//d;
	}
    }
}
if($ok == 1 && $opt_u eq undef){
    $seqs{$species}{$tag} = $seq;
    $tag++;
}

open(OUTSEQFILE,">seq_root_unifrac.fas");
if($opt_u){
    foreach my $aas (sort keys %seqs){
	foreach my $acs (sort keys %{ $seqs{$aas} }){
	    foreach my $newtags (sort keys %{ $seqs{$aas}{$acs} }){
		print OUTSEQFILE join "",">",$newtags,"\n";
		print OUTSEQFILE join "",$seqs{$aas}{$acs}{$newtags},"\n";
	    }
	}
    }
}
else{
    foreach my $species (sort keys %seqs){
	foreach my $tag (sort keys %{ $seqs{$species} }){
	    print OUTSEQFILE join "",">",$tag,"\n";
	    print OUTSEQFILE join "",$seqs{$species}{$tag},"\n";
	}
    }
}
close(OUTSEQFILE);
open(OUTENVFILE,">env_root_unifrac.txt");
if($opt_u){
    foreach my $species (sort keys %exists){
	foreach my $seq (@{$exists{$species}}){
	    print OUTENVFILE join "",$seq,"\t",$species,"\n";
	}
    }
}
else{
    foreach my $species (sort keys %seqs){
	foreach my $tag (sort keys %{ $seqs{$species} }){
	    $editspecies = $species;
	    $editspecies =~ s/[^A-Z0-9\+\.\#\t\n]//g;
	    print OUTENVFILE join "",$tag,"\t",$editspecies,"\n"
	}
    }
}
close(OUTENVFILE);
