# Supplementary material for: tRNA Signatures Reveal a Polyphyletic Origin of SAR11 Strains among Alphaproteobacteria
Source: PLoS Comput Biol. 2014 Feb 27;10(2):e1003454. doi: 10.1371/journal.pcbi.1003454 (PMC3937112; doi:10.1371/journal.pcbi.1003454)
Supplement: Dataset S5 — Source code and data to reproduce Figure 6 . (ZIP) [file pcbi.1003454.s005.zip › Source_data_and_methods_for_Figure_6/unifrac_distmat_weighted_normalized.tre]

((BRUCELLAPINNIPEDIALISM292941:0.000000,BRUCELLAPINNIPEDIALISB294:0.000000):0.000000,BRUCELLASUISBV5STR513:0.000277,(((((((((((((((((((ZYMOMONASMOBILISSUBSPMOBILISZM4:0.025292,ZYMOMONASMOBILISSUBSPMOBILISATCC10988:0.029352):0.026339,SPHINGOMONASWITTICHIIRW1:0.045962):0.024257,((SPHINGOPYXISALASKENSISRB2256:0.044704,(ERYTHROBACTERSPSD21:0.044643,(ERYTHROBACTERSPNAP1:0.021056,ERYTHROBACTERLITORALISHTCC2594:0.019024):0.030907):0.017957):0.016277,(SPHINGOMONASSPSKA58:0.068078,NOVOSPHINGOBIUMAROMATICIVORANSDSM12444:0.045839):0.020456):0.001293):0.021391,((((XANTHOBACTERAUTOTROPHICUSPY2:0.036820,AZORHIZOBIUMCAULINODANSORS571:0.043318):0.029080,(((RHODOSPIRILLUMRUBRUMATCC11170:0.026313,RHODOSPIRILLUMRUBRUM:0.013319):0.053568,RHODOSPIRILLUMCENTENUMSW:0.102773):0.019680,(((METHYLOBACTERIUMSP446:0.043240,METHYLOBACTERIUMNODULANSORS2060:0.037710):0.030478,(METHYLOBACTERIUMRADIOTOLERANSJCM2831:0.033872,((METHYLOBACTERIUMPOPULIBJ001:0.008027,(METHYLOBACTERIUMEXTORQUENSDM4:0.015432,METHYLOBACTERIUMEXTORQUENSAM1:0.006107):0.012964):0.007861,(METHYLOBACTERIUMEXTORQUENSPA1:0.012133,METHYLOBACTERIUMCHLOROMETHANICUMCM4:0.004803):0.005166):0.017824):0.011222):0.020953,BEIJERINCKIAINDICASUBSPINDICAATCC9039:0.046653):0.015906):0.006223):0.005099,((GRANULIBACTERBETHESDENSISCGDNIH1:0.042940,(GLUCONOBACTEROXYDANS621H:0.036163,(GLUCONACETOBACTERDIAZOTROPHICUSPAL5JGI:0.023657,GLUCONACETOBACTERDIAZOTROPHICUSPAL5:0.022420):0.011600):0.016072):0.021369,ACIDIPHILIUMCRYPTUMJF5:0.062457):0.028700):0.002404,(MAGNETOSPIRILLUMMAGNETOTACTICUM:0.073246,MAGNETOSPIRILLUMMAGNETICUMAMB1:0.065499):0.031668):0.006348):0.003018,((((((((((RHODOPSEUDOMONASPALUSTRISTIE1:0.012134,RHODOPSEUDOMONASPALUSTRISCGA009:0.007621):0.004074,(RHODOPSEUDOMONASPALUSTRISBISB5:0.016098,RHODOPSEUDOMONASPALUSTRIS:0.012071):0.002892):0.002293,RHODOPSEUDOMONASPALUSTRISHAA2:0.022205):0.003880,(BRADYRHIZOBIUMSPORS278:0.007409,BRADYRHIZOBIUMSPBTAI1:0.009203):0.010954):0.000779,(RHODOPSEUDOMONASPALUSTRISBISB18:0.016121,RHODOPSEUDOMONASPALUSTRISBISA53:0.005364):0.012408):0.001413,BRADYRHIZOBIUMJAPONICUMUSDA110:0.042639):0.005559,OLIGOTROPHACARBOXIDOVORANSOM5:0.035469):0.006787,((NITROBACTERWINOGRADSKYINB255:0.008050,NITROBACTERSPNB311A:0.011828):0.015167,NITROBACTERHAMBURGENSISX14:0.018891):0.013041):0.040658,(PARVIBACULUMLAVAMENTIVORANSDS1:0.057060,HYPHOMICROBIUMDENITRIFICANSATCC51888:0.099839):0.006579):0.011197,METHYLOCELLASILVESTRISBL2:0.058883):0.009049):0.002735,((((((((WOLBACHIASPWRI:0.012712,(((WOLBACHIAPIPIENTIS:0.000000,WOLBACHIAENDOSYMBIONTOFCULEXQUINQUEFASCIATUSJHB:0.000000):0.002026,WOLBACHIAENDOSYMBIONTOFDROSOPHILAMELANOGASTER:0.002963):0.003205,WOLBACHIAENDOSYMBIONTSTRAINTRSOFBRUGIAMALAYI:0.008429):0.003000):0.044776,((((EHRLICHIARUMINANTIUMSTRWELGEVONDENUPRETORIA:0.000185,EHRLICHIARUMINANTIUMSTRWELGEVONDENCIRAD:0.000190):0.000695,EHRLICHIARUMINANTIUMSTRGARDEL:0.000617):0.025884,(EHRLICHIACHAFFEENSISSTRARKANSAS:0.024430,EHRLICHIACANISSTRJAKE:0.019974):0.008124):0.013666,(ANAPLASMAPHAGOCYTOPHILUMHZ:0.022880,(((ANAPLASMAMARGINALESTRVIRGINIA:0.000000,(ANAPLASMAMARGINALESTRPUERTORICO:0.000000,ANAPLASMAMARGINALESTRMISSISSIPPI:0.000000):0.000000):0.000030,ANAPLASMAMARGINALESTRSTMARIES:0.000163):0.006189,ANAPLASMAMARGINALESTRFLORIDA:0.009387):0.015949):0.016656):0.022135):0.023929,EHRLICHIACHAFFEENSISSTRSAPULPA:0.115210):0.012265,(WOLBACHIAENDOSYMBIONTOFMUSCIDIFURAXUNIRAPTOR:0.130516,WOLBACHIAENDOSYMBIONTOFDROSOPHILAANANASSAE:0.102948):0.019248):0.032323,(((((((((RICKETTSIATYPHISTRWILMINGTON:0.008490,(RICKETTSIAFELISURRWXCAL2:0.003710,RICKETTSIAAKARISTRHARTFORD:0.003245):0.002530):0.000061,((((RICKETTSIASIBIRICA246:0.001638,RICKETTSIACONORIISTRMALISH7:0.001335):0.001034,RICKETTSIAPEACOCKIISTRRUSTIC:0.001029):0.000644,RICKETTSIAAFRICAEESF5:0.001396):0.000918,RICKETTSIAMASSILIAEMTU5:0.003357):0.001606):0.001142,RICKETTSIACANADENSISSTRMCKIEL:0.008835):0.002138,(RICKETTSIABELLIIRML369C:0.005389,RICKETTSIABELLIIOSU85389:0.009233):0.003094):0.009985,RICKETTSIAPROWAZEKII:0.019995):0.003135,RICKETTSIAENDOSYMBIONTOFIXODESSCAPULARIS:0.036295):0.003288,((RICKETTSIARICKETTSIISTRSHEILASMITH:0.000000,RICKETTSIARICKETTSII:0.000000):0.010409,RICKETTSIARICKETTSIISTRIOWA:0.013707):0.013924):0.040424,(ORIENTIATSUTSUGAMUSHISTRIKEDA:0.000447,ORIENTIATSUTSUGAMUSHIBORYONG:0.000587):0.080799):0.026238,(NEORICKETTSIASENNETSUSTRMIYAYAMA:0.001307,NEORICKETTSIARISTICIISTRILLINOIS:0.001590):0.097358):0.012188):0.025121,(((PELAGIBACTERUBIQUEIMCC9063:0.070681,((PELAGIBACTERUBIQUEHTCC9565:0.020023,(PELAGIBACTERUBIQUEHTCC1062:0.001919,PELAGIBACTERUBIQUEHTCC1002:0.003096):0.019381):0.030329,(PELAGIBACTERUBIQUEHTCC7211:0.032664,PELAGIBACTERUBIQUEHIMB5:0.022200):0.022002):0.035643):0.025584,PELAGIBACTERUBIQUEHIMB114:0.063341):0.060712,PELAGIBACTERUBIQUEHIMB59:0.113768):0.010398):0.043212,((((((((((THALASSIOBIUMSPR2A62:0.035215,(OCTADECABACTERANTARCTICUS307:0.020303,OCTADECABACTERANTARCTICUS238:0.024596):0.026199):0.009660,LOKTANELLAVESTFOLDENSISSKA53:0.040684):0.007877,(((ROSEOVARIUSSPTM1035:0.030564,ROSEOVARIUSSP217:0.032188):0.011937,(ROSEOVARIUSNUBINHIBENSISM:0.029251,ROSEOBACTERSPAZWK3B:0.033237):0.005386):0.007177,((ROSEOBACTERSPGAI101:0.038958,OCEANIBULBUSINDOLIFEXHEL45:0.029296):0.018506,(JANNASCHIASPCCS1:0.037951,DINOROSEOBACTERSHIBAEDFL12:0.031988):0.009796):0.004308):0.004448):0.001844,(RHODOBACTERALESBACTERIUMHTCC2654:0.037627,OCEANICOLABATSENSISHTCC2597:0.032701):0.018669):0.005641,(((ROSEOBACTERSPCCS2:0.049067,(ROSEOBACTERLITORALISOCH149:0.002038,ROSEOBACTERDENITRIFICANSOCH114:0.001090):0.051606):0.000526,RHODOBACTERALESBACTERIUMHTCC2083:0.046315):0.016300,RHODOBACTERALESBACTERIUMHTCC2150:0.061943):0.002855):0.014401,SAGITTULASTELLATAE37:0.050493):0.009931,(((SULFITOBACTERSPNAS141:0.006121,SULFITOBACTERSPEE36:0.009024):0.052024,(((((SILICIBACTERSPTRICHCH4B:0.047253,((RUEGERIASPR11:0.006272,PHAEOBACTERGALLAECIENSIS210:0.007435):0.005864,(ROSEOBACTERSPSK20926:0.020394,PHAEOBACTERGALLAECIENSISBS107:0.018056):0.002487):0.014678):0.007839,RHODOBACTERALESBACTERIUMY4I:0.030554):0.017695,(SILICIBACTERPOMEROYIDSS3:0.042720,(SILICIBACTERLACUSCAERULENSISITI1157:0.014629,RHODOBACTERACEAEBACTERIUMKLH11:0.028343):0.005293):0.012003):0.004570,(ROSEOVARIUSSPHTCC2601:0.031447,CITREICELLASPSE45:0.034866):0.020180):0.004919,(SILICIBACTERSPTM1040:0.053187,ROSEOBACTERSPMED193:0.060177):0.011947):0.002182):0.007630,OCEANICOLAGRANULOSUSHTCC2516:0.078389):0.003305):0.019235,ALPHAPROTEOBACTERIUMHTCC2255:0.145296):0.005646,((((RHODOBACTERSPHAEROIDESKD131:0.016039,RHODOBACTERSPHAEROIDESATCC17029:0.030230):0.005166,RHODOBACTERSPHAEROIDES241:0.012438):0.019948,(RHODOBACTERSPHAEROIDESATCC17025:0.027147,RHODOBACTERSPHAEROIDES:0.024919):0.008060):0.024836,PARACOCCUSDENITRIFICANSPD1222:0.055630):0.014530):0.027342,((OCEANICAULISALEXANDRIIHTCC2633:0.058047,(MARICAULISMARISMCS10:0.065018,HYPHOMONASNEPTUNIUMATCC15444:0.080201):0.011408):0.015259,HIRSCHIABALTICAATCC49814:0.113547):0.013116):0.008477):0.003685,((PHENYLOBACTERIUMZUCINEUMHLK1:0.075974,((CAULOBACTERSPK31:0.036146,(CAULOBACTERCRESCENTUSNA1000:0.000001,CAULOBACTERCRESCENTUSCB15:0.000002):0.045953):0.016349,BREVUNDIMONASSPBAL3:0.046930):0.008809):0.008345,ASTICCACAULISEXCENTRICUSCB48:0.069726):0.020785):0.012355):0.010139,((STAPPIAAGGREGATAIAM12614:0.054669,LABRENZIAALEXANDRIIDFL11:0.031103):0.029017,PSEUDOVIBRIOSPJE062:0.153768):0.014192):0.005958,(FULVIMARINAPELAGIHTCC2506:0.056676,AURANTIMONASSPSI859A1:0.032490):0.035843):0.005700,(HOEFLEAPHOTOTROPHICADFL43:0.066035,(CANDIDATUSLIBERIBACTERASIATICUSSTRPSY62:0.101774,((((BARTONELLATRIBOCORUMCIP105476:0.000983,BARTONELLAGRAHAMIIAS4AUP:0.000572):0.001889,BARTONELLAQUINTANASTRTOULOUSE:0.003128):0.007346,BARTONELLABACILLIFORMISKC583:0.018057):0.009077,BARTONELLAHENSELAE:0.025128):0.023860):0.017270):0.013201):0.007247,(((SINORHIZOBIUMMELILOTI1021:0.005266,RHIZOBIUMSPNGR234:0.009066):0.008575,SINORHIZOBIUMMEDICAEWSM419:0.012628):0.037339,(((((RHIZOBIUMLEGUMINOSARUMBVVICIAE3841:0.013354,((RHIZOBIUMETLICIAT652:0.001465,RHIZOBIUMETLICFN42:0.001249):0.006541,AGROBACTERIUMRADIOBACTERK84:0.007825):0.001963):0.002517,RHIZOBIUMLEGUMINOSARUMBVTRIFOLIIWSM2304:0.018584):0.007263,RHIZOBIUMLEGUMINOSARUMBVTRIFOLIIWSM1325:0.039881):0.013055,(AGROBACTERIUMVITISS4:0.032199,AGROBACTERIUMTUMEFACIENSSTRC58:0.038027):0.012917):0.006428,(((RHIZOBIUMETLIKIM5:0.061039,RHIZOBIUMETLIGR56:0.106677):0.017942,((RHIZOBIUMETLIIE4771:0.068029,RHIZOBIUMETLIBRASIL5:0.087056):0.015750,RHIZOBIUMETLICIAT894:0.144880):0.013756):0.019405,RHIZOBIUMETLI8C3:0.094780):0.016669):0.011199):0.020322):0.008641,MESORHIZOBIUMSPBNC1:0.042632):0.004593,MESORHIZOBIUMLOTIMAFF303099:0.050489):0.016014,(((OCHROBACTRUMINTERMEDIUMLMG3301:0.004549,OCHROBACTRUMANTHROPIATCC49188:0.020925):0.020705,((((BRUCELLASUIS1330:0.000000,BRUCELLACANISATCC23365:0.000000):0.000004,BRUCELLAMICROTICCM4915:0.000126):0.000063,BRUCELLAMELITENSISATCC23457:0.000192):0.000063,(BRUCELLAMELITENSISBIOVARABORTUS2308:0.000000,(BRUCELLAABORTUSS19:0.000000,BRUCELLAABORTUSBIOVAR1STR9941:0.000000):0.000000):0.000349):0.002259):0.006925,((BRUCELLASUISATCC23445:0.000149,BRUCELLAMELITENSIS16M:0.000120):0.004444,BRUCELLAOVISATCC25840:0.010033):0.015935):0.019959):0.007787,BRUCELLACETISTRCUDO:0.015597):0.003287,BRUCELLAABORTUSSTR2308A:0.012273):0.011448,(((BRUCELLASPF599:0.000281,(BRUCELLANEOTOMAE5K33:0.000143,(BRUCELLACETIM490951:0.000000,BRUCELLACETIB194:0.000000):0.000003):0.000009):0.000013,BRUCELLAMELITENSISBV1STRREV1:0.000127):0.002801,(BRUCELLAPINNIPEDIALISM1639910:0.055090,BRUCELLAABORTUSBV3STRTULYA:0.012743):0.002061):0.014758):0.011244,BRUCELLASP8313:0.014784):0.002210,(BRUCELLASUISBV3STR686:0.000102,((BRUCELLAMELITENSISBV3STRETHER:0.000000,BRUCELLAMELITENSISBV2STR639:0.000000):0.000170,((BRUCELLAABORTUSBV9STRC68:0.000000,BRUCELLAABORTUSBV6STR870:0.000000):0.000141,(BRUCELLAABORTUSBV4STR292:0.000000,BRUCELLAABORTUSBV2STR86859:0.000000):0.000000):0.000386):0.000085):0.000018):0.000022,(BRUCELLACETIM644931:0.000000,BRUCELLACETIM13051:0.000000):0.000280):0.000002);
