# Supplementary material for: tRNA Signatures Reveal a Polyphyletic Origin of SAR11 Strains among Alphaproteobacteria
Source: PLoS Comput Biol. 2014 Feb 27;10(2):e1003454. doi: 10.1371/journal.pcbi.1003454 (PMC3937112; doi:10.1371/journal.pcbi.1003454)
Supplement: Dataset S6 — Source code and data to reproduce Figure 7 . (ZIP) [file pcbi.1003454.s006.zip]

Archive with 26 entries (25 files):
- Source_data_and_methods_for_Figure_7/
- Source_data_and_methods_for_Figure_7/.DS_Store
- Source_data_and_methods_for_Figure_7/alpha_tRNA_comp_dist_mat.dist
- Source_data_and_methods_for_Figure_7/alpha_tRNA_composition.neighbor.fig.pdf
- Source_data_and_methods_for_Figure_7/alpha_tRNA_composition.neighbor.fig.tre
- Source_data_and_methods_for_Figure_7/alpha_tRNA_composition.neighbor.out
- Source_data_and_methods_for_Figure_7/alpha_tRNA_composition.neighbor.pdf
- Source_data_and_methods_for_Figure_7/alpha_tRNA_composition.neighbor.tre
- Source_data_and_methods_for_Figure_7/alpha_tRNA_composition_input.txt
- Source_data_and_methods_for_Figure_7/boxplot.R
- Source_data_and_methods_for_Figure_7/boxplot.Rout
- Source_data_and_methods_for_Figure_7/CLB_all.fas
- Source_data_and_methods_for_Figure_7/compute_composition_distance_matrix.pl
- Source_data_and_methods_for_Figure_7/fascomp
- Source_data_and_methods_for_Figure_7/fascomp_sevenmodel_prob.txt
- Source_data_and_methods_for_Figure_7/HOWTO
- Source_data_and_methods_for_Figure_7/HOWTO~
- Source_data_and_methods_for_Figure_7/PEL_all.fas
- Source_data_and_methods_for_Figure_7/RHB_all.fas
- Source_data_and_methods_for_Figure_7/RHD_all.fas
- Source_data_and_methods_for_Figure_7/RHZ_all.fas
- Source_data_and_methods_for_Figure_7/RKT_all.fas
- Source_data_and_methods_for_Figure_7/Rplots.pdf
- Source_data_and_methods_for_Figure_7/run_neighbor.pl
- Source_data_and_methods_for_Figure_7/run_neighbor.pl~
- Source_data_and_methods_for_Figure_7/SPG_all.fas
