# Supplementary material for: tRNA Signatures Reveal a Polyphyletic Origin of SAR11 Strains among Alphaproteobacteria
Source: PLoS Comput Biol. 2014 Feb 27;10(2):e1003454. doi: 10.1371/journal.pcbi.1003454 (PMC3937112; doi:10.1371/journal.pcbi.1003454)
Supplement: Dataset S6 — Source code and data to reproduce Figure 7 . (ZIP) [file pcbi.1003454.s006.zip › Source_data_and_methods_for_Figure_7/alpha_tRNA_comp_dist_mat.dist]

  7
CLB           0.00000  0.20007  0.04523  0.03550  0.01387  0.21800  0.02706
PLG           0.20007  0.00000  0.15739  0.22880  0.20316  0.02734  0.20214
RHB           0.04523  0.15739  0.00000  0.07475  0.04919  0.17705  0.05358
RHD           0.03550  0.22880  0.07475  0.00000  0.02648  0.24625  0.02868
RHZ           0.01387  0.20316  0.04919  0.02648  0.00000  0.22077  0.01434
RKT           0.21800  0.02734  0.17705  0.24625  0.22077  0.00000  0.21880
SPG           0.02706  0.20214  0.05358  0.02868  0.01434  0.21880  0.00000
