# Supplementary material for: tRNA Signatures Reveal a Polyphyletic Origin of SAR11 Strains among Alphaproteobacteria
Source: PLoS Comput Biol. 2014 Feb 27;10(2):e1003454. doi: 10.1371/journal.pcbi.1003454 (PMC3937112; doi:10.1371/journal.pcbi.1003454)
Supplement: Dataset S6 — Source code and data to reproduce Figure 7 . (ZIP) [file pcbi.1003454.s006.zip › Source_data_and_methods_for_Figure_7/alpha_tRNA_composition.neighbor.out]

   7 Populations

Neighbor-Joining/UPGMA method version 3.6b


 UPGMA method

 Negative branch lengths allowed


             +CLB       
           +-1 
         +-2 +RHZ       
         ! ! 
       +-4 +SPG       
       ! ! 
  +----5 +RHD       
  !    ! 
--6    +RHB       
  ! 
  !    +PLG       
  +----3 
       +RKT       


From     To            Length          Height
----     --            ------          ------
   6        5          0.07578         0.07578
   5        4          0.01273         0.08851
   4        2          0.00476         0.09327
   2        1          0.00341         0.09669
   1     CLB           0.00694         0.10362
   1     RHZ           0.00694         0.10362
   2     SPG           0.01035         0.10362
   4     RHD           0.01511         0.10362
   5     RHB           0.02784         0.10362
   6        3          0.08995         0.08995
   3     PLG           0.01367         0.10362
   3     RKT           0.01367         0.10362
