# Supplementary material for: tRNA Signatures Reveal a Polyphyletic Origin of SAR11 Strains among Alphaproteobacteria
Source: PLoS Comput Biol. 2014 Feb 27;10(2):e1003454. doi: 10.1371/journal.pcbi.1003454 (PMC3937112; doi:10.1371/journal.pcbi.1003454)
Supplement: Dataset S6 — Source code and data to reproduce Figure 7 . (ZIP) [file pcbi.1003454.s006.zip › Source_data_and_methods_for_Figure_7/alpha_tRNA_composition.neighbor.tre]

(((((CLB:0.00694,RHZ:0.00694):0.00341,SPG:0.01035):0.00476,
RHD:0.01511):0.01273,RHB:0.02784):0.07578,(PLG:0.01367,RKT:0.01367):0.08995);
