# Supplementary material for: tRNA Signatures Reveal a Polyphyletic Origin of SAR11 Strains among Alphaproteobacteria
Source: PLoS Comput Biol. 2014 Feb 27;10(2):e1003454. doi: 10.1371/journal.pcbi.1003454 (PMC3937112; doi:10.1371/journal.pcbi.1003454)
Supplement: Dataset S6 — Source code and data to reproduce Figure 7 . (ZIP) [file pcbi.1003454.s006.zip › Source_data_and_methods_for_Figure_7/alpha_tRNA_composition_input.txt]

>        -       A       C       G       T TOTAL // CLB_all.fas
      2844    8654   13250   16378   10310   51436
>        -       A       C       G       T TOTAL // RHB_all.fas
      9939   31644   45776   58340   37561  183260
>        -       A       C       G       T TOTAL // RHD_all.fas
      2726    8357   12994   15873    9638   49588
>        -       A       C       G       T TOTAL // RHZ_all.fas
     23129   71614  109001  134202   83706  421652
>        -       A       C       G       T TOTAL // RKT_all.fas
      6226   22420   27273   34946   26945  117810
>        -       A       C       G       T TOTAL // SPG_all.fas
      2633    8170   12346   15040    9397   47586
>        -       A       C       G       T TOTAL // PLG_all.fas
      1094    3678    4514    5928    4421   19635
