# Supplementary material for: tRNA Signatures Reveal a Polyphyletic Origin of SAR11 Strains among Alphaproteobacteria
Source: PLoS Comput Biol. 2014 Feb 27;10(2):e1003454. doi: 10.1371/journal.pcbi.1003454 (PMC3937112; doi:10.1371/journal.pcbi.1003454)
Supplement: Dataset S6 — Source code and data to reproduce Figure 7 . (ZIP) [file pcbi.1003454.s006.zip › Source_data_and_methods_for_Figure_7/boxplot.R]

basecomp <- read.table("fascomp_sevenmodel_prob.txt",header = T)
basecomp.edit <- t(basecomp)
basecomp.order <- cbind(basecomp.edit[,7],basecomp.edit[,5],basecomp.edit[,3],basecomp.edit[,6],basecomp.edit[,1],basecomp.edit[,2],basecomp.edit[,4])
par(mar=c(4,9,2,2))
barplot(as.matrix(rbind(basecomp.order[1,],basecomp.order[4,],basecomp.order[2,],basecomp.order[3,])),horiz=TRUE,col=c("purple","mediumpurple","orange","darkorange"),las = 2,legend.text=c("A","T","C","G"),yaxt='n')
axis(2,at=c(1.1,2.2,3.3,4.4,5.5,6.7,7.9),labels = c("SAR11","Rickettsiales","Rhodospirillales","Sphingomonadales","Caulobacterales","Rhodobacteraceae","Rhizobiales"),tick = F,las=2)
