# Supplementary material for: tRNA Signatures Reveal a Polyphyletic Origin of SAR11 Strains among Alphaproteobacteria
Source: PLoS Comput Biol. 2014 Feb 27;10(2):e1003454. doi: 10.1371/journal.pcbi.1003454 (PMC3937112; doi:10.1371/journal.pcbi.1003454)
Supplement: Dataset S6 — Source code and data to reproduce Figure 7 . (ZIP) [file pcbi.1003454.s006.zip › Source_data_and_methods_for_Figure_7/CLB_all.fas]

>RACG_RCS_W08010808 ABRU01000008 ALPHAPROTEOBACTERIA BREVUNDIMONAS_SP-_BAL3 96148 96224 ARG ACG 0 0      WGS_DIVISION_IN_DDBJ/EMBL/GENBAN
-GCACCCGTAGCTCAGCT-GGAT-AGAGCACCAGACTACGAATCTGGGGGTCGGGCGTTC
GAATCGCTCCGGGTGCG
>RCCG_RCS_W08010809 ABRU01000008 ALPHAPROTEOBACTERIA BREVUNDIMONAS_SP-_BAL3 33944 33871 ARG CCG 0 0      WGS_DIVISION_IN_DDBJ/EMBL/GENBAN
-GCACCCGTAGCTCAGCT-GGAT-AGAGTACTGCCCTCCGAAGGCAGGGGTCACAGGTTC
GAATCCTGTCGGGTGCG
>VGAC_RCS_W08010810 ABRU01000010 ALPHAPROTEOBACTERIA BREVUNDIMONAS_SP-_BAL3 160709 160783 VAL GAC 0 0      WGS_DIVISION_IN_DDBJ/EMBL/GENB
-GGATGCGTAGCTCAGC--GGG--AGAGCACCTCGTTGACATCGAGGGGGTCACAGGTTC
AATCCCTGTCGCGTCCA
>LCAA_RCS_W08010811 ABRU01000010 ALPHAPROTEOBACTERIA BREVUNDIMONAS_SP-_BAL3 101518 101437 LEU CAA 0 0      WGS_DIVISION_IN_DDBJ/EMBL/GENB
-GCGGGCGTGGTGGAATT-GGTA-GACGCGCTGGACTCAAAATCCAGT-G-TGCCGGTTC
GACCCCGGCCGCCCGCA
>IGAT_RCS_W08010812 ABRU01000014 ALPHAPROTEOBACTERIA BREVUNDIMONAS_SP-_BAL3 13598 13674 ILE GAT 0 0      WGS_DIVISION_IN_DDBJ/EMBL/GENBAN
-AGGCCCGTAGCTCAGGT-GGTT-AGAGCGTACGCCTGATAAGCGTAAGGTCGGCAGTTC
GAGTCTGCCCGGGCCTA
>ATGC_RCS_W08010813 ABRU01000014 ALPHAPROTEOBACTERIA BREVUNDIMONAS_SP-_BAL3 13763 13838 ALA TGC 0 0      WGS_DIVISION_IN_DDBJ/EMBL/GENBAN
-GGGGCCATAGCTCAGTT-GGT--AGAGCGCCTGCTTTGCAAGCAGGATGTCGTCGGTTC
GACTCCGTCTGGCTCCA
>XCAT_RCS_W08010814 ABRU01000014 ALPHAPROTEOBACTERIA BREVUNDIMONAS_SP-_BAL3 17133 17209 MET CAT 0 0     TRNA-MET(INITIATOR)- WGS_DIVISION
-CGCGGGATGGAGCAGCCCGGT--AGCTCGTCAGGCTCATAACCTGAAGGTCGTAGGTTC
AAATCCTACTCCCGCAC
>TCGT_RCS_W08010815 ABRU01000015 ALPHAPROTEOBACTERIA BREVUNDIMONAS_SP-_BAL3 24032 23960 THR CGT 0 0      WGS_DIVISION_IN_DDBJ/EMBL/GENBAN
-GCCGCTTTAGCTCAGCC-GGT--AGAGCACCTCATTCGTAATGAGGGGGTCGCGTGTTC
GAGTCACGCAAGCGGCA
>LCAG_RCS_W08010816 ABRU01000017 ALPHAPROTEOBACTERIA BREVUNDIMONAS_SP-_BAL3 16384 16470 LEU CAG 0 0      WGS_DIVISION_IN_DDBJ/EMBL/GENBAN
-GCCCAGATGGCGGAATT-GGTA-GACGCGCTGGCTTCAGGTGCCAGT-G-TGGAGGTTC
GAGTCCTCTTCTGGGCA
>ETTC_RCS_W08010817 ABRU01000018 ALPHAPROTEOBACTERIA BREVUNDIMONAS_SP-_BAL3 9466 9395 GLU TTC 0 0      WGS_DIVISION_IN_DDBJ/EMBL/GENBANK
-GGTCCCTTCGTCTATC--GGTT-AGGACGTCAGGTTTTCAACCTGAAAA-GAGGGGTTC
GACTCCCCTAGGGACTG
>LTAA_RCS_W08010818 ABRU01000021 ALPHAPROTEOBACTERIA BREVUNDIMONAS_SP-_BAL3 101513 101599 LEU TAA 0 0      WGS_DIVISION_IN_DDBJ/EMBL/GENB
-GCGGGCGTGGCGAAACT-GGTA-GACGCAGCAGACTTAAAATCTGCCGCTTGCCGGTTC
GACCCCGGCCGCCCGCA
>KTTT_RCS_W08010819 ABRU01000024 ALPHAPROTEOBACTERIA BREVUNDIMONAS_SP-_BAL3 32350 32426 LYS TTT 0 0      WGS_DIVISION_IN_DDBJ/EMBL/GENBAN
-GCGTCCTTAGCTCAGTT-GGTT-AGAGCATCTGACTTTTAATCAGAGGGTCCTCGGTTC
GAGCCCGAGAGGACGTA
>SGCT_RCS_W08010820 ABRU01000031 ALPHAPROTEOBACTERIA BREVUNDIMONAS_SP-_BAL3 12104 12195 SER GCT 0 0      WGS_DIVISION_IN_DDBJ/EMBL/GENBAN
-GGAGACGTGGCCGAGT--GGCTGAAGGCAACGGTTTGCTAAATCGTCGC-CGAGGGTTC
GAATCCCTCCGTCTCCG
>LGAG_RCS_W08010821 ABRU01000031 ALPHAPROTEOBACTERIA BREVUNDIMONAS_SP-_BAL3 67148 67067 LEU GAG 0 0      WGS_DIVISION_IN_DDBJ/EMBL/GENBAN
-GCGGTCGTGGCGGAATT-GGTA-GACGCGCAGCGTTGAGGTCGCTGT-G-TGGAAGTTC
GAGTCTTCTCGACCGCA
>SCGA_RCS_W08010822 ABRU01000031 ALPHAPROTEOBACTERIA BREVUNDIMONAS_SP-_BAL3 56307 56221 SER CGA 0 0      WGS_DIVISION_IN_DDBJ/EMBL/GENBAN
-GGAGAGGTGGCAGAGT--GGTCGAATGTACCGCACTCGAAATGCGGC---CGTGGGTTC
GAATCCCACCCTCTCCG
>FGAA_RCS_W08010823 ABRU01000032 ALPHAPROTEOBACTERIA BREVUNDIMONAS_SP-_BAL3 7857 7932 PHE GAA 0 0      WGS_DIVISION_IN_DDBJ/EMBL/GENBANK
-GCCTGGATAGCTCAGCT-GGT--AGAGCAGCGGATTGAAAATCCGCGTGTCGGTGGTTC
GAACCCGCCTCCAGGCA
>HGTG_RCS_W08010824 ABRU01000032 ALPHAPROTEOBACTERIA BREVUNDIMONAS_SP-_BAL3 10664 10740 HIS GTG 0 0      WGS_DIVISION_IN_DDBJ/EMBL/GENBAN
-GCCGCCTTAGCTCAGTT-GGTT-AGAGCGCCGGTTTGTGGAACCGGAGGTCCTCAGTTC
AAGCCTGAGAGGCGGTA
>TGGT_RCS_W08010825 ABRU01000032 ALPHAPROTEOBACTERIA BREVUNDIMONAS_SP-_BAL3 3019 2948 THR GGT 0 0      WGS_DIVISION_IN_DDBJ/EMBL/GENBANK
-GCCGCCGTAGCTCAGT--GGT--AGAGCGCATCCTTGGTAAGGCTGAGGTCGTGGGTTC
GATTCCCCCCGGCGGCA
>TTGT_RCS_W08010826 ABRU01000033 ALPHAPROTEOBACTERIA BREVUNDIMONAS_SP-_BAL3 58552 58480 THR TGT 0 0      WGS_DIVISION_IN_DDBJ/EMBL/GENBAN
-GCCGGTTTAGCTCAGTT-GGT--AGAGCGCCAGTTTTGTAAACTGGATGTCGCGGGTTC
GATTCCTGCAACCGGCA
>WCCA_RCS_W08010827 ABRU01000034 ALPHAPROTEOBACTERIA BREVUNDIMONAS_SP-_BAL3 14026 14101 TRP CCA 0 0      WGS_DIVISION_IN_DDBJ/EMBL/GENBAN
-AGGAGTTTAGCTCAGCT-GGT--AGAGCACCGGTCTCCAAAACCGGGGGTCGTGGGTTC
GAGTCCCCCAACTCCTG
>PGGG_RCS_W08010828 ABRU01000039 ALPHAPROTEOBACTERIA BREVUNDIMONAS_SP-_BAL3 151144 151220 PRO GGG 0 0      WGS_DIVISION_IN_DDBJ/EMBL/GENB
-CGGAGCGTGGCGCAGCCTGGT--AGCGCACTTGACTGGGGGTCAAGGGGTCGCAGGTTC
GAATCCTGTCGCTCCGA
>STGA_RCS_W08010829 ABRU01000039 ALPHAPROTEOBACTERIA BREVUNDIMONAS_SP-_BAL3 68167 68081 SER TGA 0 0      WGS_DIVISION_IN_DDBJ/EMBL/GENBAN
-GGAAGTGTGGCCGAGT--GGTTTAAGGCACTGGTCTTGAAAACCAGC---CGTGGGTTC
GAATCCCACCGCTTCCG
>CGCA_RCS_W08010830 ABRU01000040 ALPHAPROTEOBACTERIA BREVUNDIMONAS_SP-_BAL3 80900 80973 CYS GCA 0 0      WGS_DIVISION_IN_DDBJ/EMBL/GENBAN
-GGCCTGATGGCGGAGT--GGT--GACGCAGAGGACTGCAAATCCTTGCA-CCCGGGTTC
GATTCCCGGTCAGGCCT
>NGTT_RCS_W08010831 ABRU01000040 ALPHAPROTEOBACTERIA BREVUNDIMONAS_SP-_BAL3 82138 82212 ASN GTT 0 0      WGS_DIVISION_IN_DDBJ/EMBL/GENBAN
-TCCGCGGTAGCTCAGT--GGT--AGAGCAGCCGACTGTTAATCGGCTGGTCGTAGGTTC
GAATCCTACCCGCGGAG
>ETTC_RCS_W08010832 ABRU01000040 ALPHAPROTEOBACTERIA BREVUNDIMONAS_SP-_BAL3 129098 129027 GLU TTC 0 0      WGS_DIVISION_IN_DDBJ/EMBL/GENB
-GGTCCCTTCGTCTATC--GGTT-AGGACGTCAGGTTTTCAACCTGAAAA-GAGGGGTTC
GACTCCCCTAGGGACTG
>PTGG_RCS_W08010833 ABRU01000040 ALPHAPROTEOBACTERIA BREVUNDIMONAS_SP-_BAL3 127677 127604 PRO TGG 0 0      WGS_DIVISION_IN_DDBJ/EMBL/GENB
-CGGGGTGTAGCGCAGCCTGGT--AGCGCATCTGGTTTGGGACCAGAGGGTCGGAGGTTC
GAATCCTCTCGCCCCGA
>RTCT_RCS_W08010834 ABRU01000040 ALPHAPROTEOBACTERIA BREVUNDIMONAS_SP-_BAL3 127198 127125 ARG TCT 0 0      WGS_DIVISION_IN_DDBJ/EMBL/GENB
-GCGCCCTTAGCTCAACC-GGAT-AGAGCACCCGCCTTCTAAGCGGACGGTTGCAGGTTC
GAGTCCTGCAGGGCGCG
>VCAC_RCS_W08010835 ABRU01000040 ALPHAPROTEOBACTERIA BREVUNDIMONAS_SP-_BAL3 15476 15405 VAL CAC 0 0      WGS_DIVISION_IN_DDBJ/EMBL/GENBAN
-GGATGCGTAGCTCAGC--GGG--AGAGCACCTCGTTCACACCGAGGGGGTCACAGGTTC
AATCCCTGTCGCATCCA
>LTAG_RCS_W08010836 ABRU01000041 ALPHAPROTEOBACTERIA BREVUNDIMONAS_SP-_BAL3 50968 50887 LEU TAG 0 0      WGS_DIVISION_IN_DDBJ/EMBL/GENBAN
-GCGGATGTGGCGGAACT-GGTA-GACGCACTGGATTTAGGTTCCAGC-G-TGGAGGTTC
GAGTCCTCTCATCCGCA
>PCGG_RCS_W08010837 ABRU01000042 ALPHAPROTEOBACTERIA BREVUNDIMONAS_SP-_BAL3 7704 7780 PRO CGG 0 0      WGS_DIVISION_IN_DDBJ/EMBL/GENBANK
-CGGAGTGTGGCTCAGCCTGGT--AGAGCACTGCGTTCGGGACGCAGGGGTCGGAGGTTC
GAATCCTCTCACTCCGA
>DGTC_RCS_W08010838 ABRU01000042 ALPHAPROTEOBACTERIA BREVUNDIMONAS_SP-_BAL3 78138 78214 ASP GTC 0 0      WGS_DIVISION_IN_DDBJ/EMBL/GENBAN
-GCGGGTGTAGCTCAGTT-GGTT-AGAGTGCCGGCCTGTCACGCCGGAGGTCGCGGGTTC
GAGCCCCGTCACTCGCG
>DGTC_RCS_W08010839 ABRU01000042 ALPHAPROTEOBACTERIA BREVUNDIMONAS_SP-_BAL3 78296 78372 ASP GTC 0 0      WGS_DIVISION_IN_DDBJ/EMBL/GENBAN
-GCGGGTGTAGCTCAGTT-GGTT-AGAGTGCCGGCCTGTCACGCCGGAGGTCGCGGGTTC
GAGCCCCGTCACTCGCG
>QTTG_RCS_W08010840 ABRU01000042 ALPHAPROTEOBACTERIA BREVUNDIMONAS_SP-_BAL3 7504 7434 GLN TTG 0 0      WGS_DIVISION_IN_DDBJ/EMBL/GENBANK
-TGGGGAATGGTGTAAT--GGT--AACACTCCGGTTTTTGGTACCGTC-ATTCTAGGTTC
GAGTCCTAGTTCCCCAG
>KCTT_RCS_W08010841 ABRU01000043 ALPHAPROTEOBACTERIA BREVUNDIMONAS_SP-_BAL3 100474 100549 LYS CTT 0 0      WGS_DIVISION_IN_DDBJ/EMBL/GENB
-GGGTGATTAGCTCAGTT-GGT--AGAGCAGCTGACTCTTAATCAGCGGGTCGTAGGTTC
GAACCCTACATCACCCA
>VTAC_RCS_W08010842 ABRU01000043 ALPHAPROTEOBACTERIA BREVUNDIMONAS_SP-_BAL3 75360 75287 VAL TAC 0 0      WGS_DIVISION_IN_DDBJ/EMBL/GENBAN
-GGGCGGCTAGCTCAGCT-GGTC-AGAGCATCTCGTTTACACCGAGAGGGTCGGCGGTTC
GAACCCGTCGCCGCCTA
>YGTA_RCS_W08010843 ABRU01000049 ALPHAPROTEOBACTERIA BREVUNDIMONAS_SP-_BAL3 13865 13785 TYR GTA 0 0      WGS_DIVISION_IN_DDBJ/EMBL/GENBAN
-GGGGGAATGCCCGAGT--GGCA-AAGGGGGGGGACTGTAAATCCCCT-TTCGAAGGTTC
GAGTCCTTCTTCCCCCA
>GTCC_RCS_W08010844 ABRU01000049 ALPHAPROTEOBACTERIA BREVUNDIMONAS_SP-_BAL3 13700 13630 GLY TCC 0 0      WGS_DIVISION_IN_DDBJ/EMBL/GENBAN
-GCGGGTATAGCACAAT--GGT--AGTGCAGCAGCCTTCCAAGCTGAGGA-TGTCGGTTC
GATCCCGTCTACCCGCT
>JCAT_RCS_W08010845 ABRU01000050 ALPHAPROTEOBACTERIA BREVUNDIMONAS_SP-_BAL3 216269 216344 MET CAT 0 0     TRNA-MET(ILE)_WHOSE_CAU_ANTICOD
-GGGCCTGTAGCTCAAT--GGTT-AGAGCCGACCGCTCATAACGGTCTGGTTGGGGGTTC
GAGTCCCTCCGGGCCTA
>SGGA_RCS_W08010846 ABRU01000050 ALPHAPROTEOBACTERIA BREVUNDIMONAS_SP-_BAL3 189425 189339 SER GGA 0 0      WGS_DIVISION_IN_DDBJ/EMBL/GENB
-GGACAGGTGGCGGAGT--GGTCGATCGCGCACGCTTGGAAAGCGTGT---CGAGGGTTC
GAATCCCTCTCTGTCCG
>IGAT_RCS_W08010847 ABRU01000050 ALPHAPROTEOBACTERIA BREVUNDIMONAS_SP-_BAL3 117291 117218 ILE GAT 0 0      WGS_DIVISION_IN_DDBJ/EMBL/GENB
-AGGCCCGTAGCTCAGGT-GGTT-AGAGCGTACGCCTGATAAGCGTAAGGTCGGCAGTTC
GAGTCTGCCCGGGCCTA
>ATGC_RCS_W08010848 ABRU01000050 ALPHAPROTEOBACTERIA BREVUNDIMONAS_SP-_BAL3 117126 117054 ALA TGC 0 0      WGS_DIVISION_IN_DDBJ/EMBL/GENB
-GGGGCCATAGCTCAGTT-GGT--AGAGCGCCTGCTTTGCAAGCAGGATGTCGTCGGTTC
GACTCCGTCTGGCTCCA
>XCAT_RCS_W08010849 ABRU01000050 ALPHAPROTEOBACTERIA BREVUNDIMONAS_SP-_BAL3 113756 113683 MET CAT 0 0     TRNA-MET(INITIATOR)- WGS_DIVISI
-CGCGGGATGGAGCAGCCCGGT--AGCTCGTCAGGCTCATAACCTGAAGGTCGTAGGTTC
AAATCCTACTCCCGCAC
>AGGC_RCS_W08010850 ABRU01000057 ALPHAPROTEOBACTERIA BREVUNDIMONAS_SP-_BAL3 5792 5867 ALA GGC 0 0      WGS_DIVISION_IN_DDBJ/EMBL/GENBANK
-GGGGCTTTAGCTCAGTT-GGT--AGAGCGCTTGCATGGCATGCAAGAGGTCAGCGGTTC
GACTCCGCTAAGCTCCA
>GCCC_RCS_W08010851 ABRU01000057 ALPHAPROTEOBACTERIA BREVUNDIMONAS_SP-_BAL3 26144 26073 GLY CCC 0 0      WGS_DIVISION_IN_DDBJ/EMBL/GENBAN
-GCGGGCGTAGTTCAGA--GGT--AGAACGTCAGCTTCCCAAGCTGAATGTCGTGGGTTC
GATTCCCATCGCCCGCT
>MCAT_RCS_W08010852 ABRU01000059 ALPHAPROTEOBACTERIA BREVUNDIMONAS_SP-_BAL3 115173 115100 MET CAT 0 0     TRNA-MET(ELONGATOR)- WGS_DIVISI
-GACTGGGTAGCTCAGAT-GGTT-AGAGCGGTGGATTCATAACCCACAGGTCGGCGGTTC
GATCCCGCCTCCAGTCA
>ACGC_RCS_W08010853 ABRU01000060 ALPHAPROTEOBACTERIA BREVUNDIMONAS_SP-_BAL3 186613 186541 ALA CGC 0 0      WGS_DIVISION_IN_DDBJ/EMBL/GENB
-GGGGCCGTAGCTCAGTT-GGT--AGAGCGCGTCGTTCGCAATGACGAGGTCAGGGGTTC
GACTCCCCTCGGCTCCA
>GGCC_RCS_W08010854 ABRU01000060 ALPHAPROTEOBACTERIA BREVUNDIMONAS_SP-_BAL3 58739 58668 GLY GCC 0 0      WGS_DIVISION_IN_DDBJ/EMBL/GENBAN
-GCGGGCGTAGCTCAGT--GGT--AGAGCACAACCTTGCCAAGGTTGGGGTCGAGAGTTC
GAATCTCTTCGCCCGCT
>RCCT_RCS_W08012983 ABRU01000056 ALPHAPROTEOBACTERIA BREVUNDIMONAS_SP-_BAL3 114293 114217 ARG CCT 0 0      WGS_DIVISION_IN_DDBJ/EMBL/GENB
-GGCCCCGTAGCTCAGCC-GCAT-AGAGCAAGGCTTTCCTAAAGCCGAGGTCGGAGGTTG
GAGTCCTCCCGGGGTCG
>GGCC_RCS_W09133850 ACQR01000001 ALPHAPROTEOBACTERIA ASTICCACAULIS_EXCENTRICUS_CB_48 178267 178193 GLY GCC 0 0      WGS_DIVISION_IN_DDBJ/
-GCGGGTGTAGCTCAGC--GGT--AGAGCGCCACCTTGCCAAGGTGGATGTCGAGAGTTC
GATCCTCTTCACCCGCT
>TCGT_RCS_W09133851 ACQR01000001 ALPHAPROTEOBACTERIA ASTICCACAULIS_EXCENTRICUS_CB_48 145832 145757 THR CGT 0 0      WGS_DIVISION_IN_DDBJ/
-GCCGCTTTAGCTCAGCC-GGT--AGAGCACCTCATTCGTAATGAGGGGGTCAGGTGTTC
GAGTCACCTAAGCGGCA
>ACGC_RCS_W09133852 ACQR01000001 ALPHAPROTEOBACTERIA ASTICCACAULIS_EXCENTRICUS_CB_48 108497 108422 ALA CGC 0 0      WGS_DIVISION_IN_DDBJ/
-GGGGCTATAGCTCAGTT-GGT--AGAGCGCCTCGTTCGCAATGAGGAGGCCAGCGGTTC
GAATCCGCTTAGCTCCA
>KCTT_RCS_W09133853 ACQR01000002 ALPHAPROTEOBACTERIA ASTICCACAULIS_EXCENTRICUS_CB_48 115016 115091 LYS CTT 0 0      WGS_DIVISION_IN_DDBJ/
-GGGTGTGTAGCTCAGTT-GGT--AGAGCAGCTGACTCTTAATCAGCGGGTCCACGGTTC
GAGTCCGTGCTCACCCA
>RCCT_RCS_W09133854 ACQR01000002 ALPHAPROTEOBACTERIA ASTICCACAULIS_EXCENTRICUS_CB_48 180999 180923 ARG CCT 0 0      WGS_DIVISION_IN_DDBJ/
-GGCCCCTTAGCTCAGCC-GGAT-AGAGCAAGGCTTTCCTAAAGCAGAGGTCGCAGGTTC
GAGTCCTGCAGGGGTCA
>VGAC_RCS_W09133855 ACQR01000003 ALPHAPROTEOBACTERIA ASTICCACAULIS_EXCENTRICUS_CB_48 49485 49559 VAL GAC 0 0      WGS_DIVISION_IN_DDBJ/EM
-GGACTCGTAGCTCAGC--GGG--AGAGCACTACGTTGACATCGTAGGGGTCACAGGTTC
AATCCCTGTCGGGTCCA
>RACG_RCS_W09133856 ACQR01000005 ALPHAPROTEOBACTERIA ASTICCACAULIS_EXCENTRICUS_CB_48 66951 67027 ARG ACG 0 0      WGS_DIVISION_IN_DDBJ/EM
-GCACTCGTAGCTCAGCT-GGAT-AGAGCATCAGACTACGAATCTGAGGGTCAGGAGTTC
GAATCTCTTCGAGTGCG
>WCCA_RCS_W09133857 ACQR01000007 ALPHAPROTEOBACTERIA ASTICCACAULIS_EXCENTRICUS_CB_48 121729 121804 TRP CCA 0 0      WGS_DIVISION_IN_DDBJ/
-AGGGGTATAGCTCAGCT-GGT--AGAGCGCCGGTCTCCAAAACCGGAAGTCGTGGGTTC
GAGTCCCTCTGCCCCTG
>YGTA_RCS_W09133858 ACQR01000007 ALPHAPROTEOBACTERIA ASTICCACAULIS_EXCENTRICUS_CB_48 112529 112446 TYR GTA 0 0      WGS_DIVISION_IN_DDBJ/
-GGGGGAATGCCCGAGC--GGCA-AAGGGGGCGGACTGTAAATCCGCT-TTCGCAGGTTC
GAGTCCTGCTTCCCCCA
>GTCC_RCS_W09133859 ACQR01000007 ALPHAPROTEOBACTERIA ASTICCACAULIS_EXCENTRICUS_CB_48 112400 112327 GLY TCC 0 0      WGS_DIVISION_IN_DDBJ/
-GCGGGTATAGCACAAT--GGT--AGTGCAGCAGCCTTCCAAGCTGAGGA-TGTCGGTTC
GATCCCGTCTACCCGCT
>TTGT_RCS_W09133860 ACQR01000007 ALPHAPROTEOBACTERIA ASTICCACAULIS_EXCENTRICUS_CB_48 109972 109897 THR TGT 0 0      WGS_DIVISION_IN_DDBJ/
-GCCGGTTTAGCTCAGTT-GGT--AGAGCAGTTGTTTTGTAAACATCAGGTCGCGGGTTC
GAATCCTGCAACCGGCA
>LTAG_RCS_W09133861 ACQR01000007 ALPHAPROTEOBACTERIA ASTICCACAULIS_EXCENTRICUS_CB_48 74328 74245 LEU TAG 0 0      WGS_DIVISION_IN_DDBJ/EM
-GCGGCTATGGCGGAATT-GGTA-GACGCACCAGGTTTAGGTTCTGGCGG-TGGGGGTTC
GAGTCCCTCTAGCCGCA
>KTTT_RCS_W09133862 ACQR01000007 ALPHAPROTEOBACTERIA ASTICCACAULIS_EXCENTRICUS_CB_48 5760 5684 LYS TTT 0 0      WGS_DIVISION_IN_DDBJ/EMBL
-GAGCCCGTAGCTCAGCC-GGCT-AGAGCATCTGACTTTTAATCAGAGGGTCCTGGGTTC
GAGTCCCAGCGGGCTCA
>AGGC_RCS_W09133863 ACQR01000008 ALPHAPROTEOBACTERIA ASTICCACAULIS_EXCENTRICUS_CB_48 30280 30355 ALA GGC 0 0      WGS_DIVISION_IN_DDBJ/EM
-GGGGCTATAGCTCAGTT-GGT--AGAGCGCTTGAATGGCATTCAAGAGGTCAGCGGTTC
GACTCCGCTTAGCTCCA
>LCAA_RCS_W09133864 ACQR01000012 ALPHAPROTEOBACTERIA ASTICCACAULIS_EXCENTRICUS_CB_48 96419 96502 LEU CAA 0 0      WGS_DIVISION_IN_DDBJ/EM
-GCCCCTGTGGTGAAAT--GGTA-GACGCGCCGGATTCAAAATCCGGT-G-TGTCAGTTC
GAGTCTGACCAGGGGCA
>QTTG_RCS_W09133865 ACQR01000014 ALPHAPROTEOBACTERIA ASTICCACAULIS_EXCENTRICUS_CB_48 46038 46111 GLN TTG 0 0      WGS_DIVISION_IN_DDBJ/EM
-TGGGGAATGGTGTAAT--GGT--AACACTCCGGTTTTTGGTACCGTC-ATTCTAGGTTC
GAGTCCTAGTTCCCCAG
>RCCG_RCS_W09133866 ACQR01000018 ALPHAPROTEOBACTERIA ASTICCACAULIS_EXCENTRICUS_CB_48 183 259 ARG CCG 0 0      WGS_DIVISION_IN_DDBJ/EMBL/G
-GCACCCGTAGCTCAGCT-GGAT-AGAGCGTTGCCCTCCGAAGGCAAAGGTCGTGCGTTC
GAATCGCGCCGGGTGCG
>JCAT_RCS_W09133867 ACQR01000018 ALPHAPROTEOBACTERIA ASTICCACAULIS_EXCENTRICUS_CB_48 62739 62814 MET CAT 0 0     TRNA-MET(ILE)_WHOSE_CAU_
-GGGCGTGTAGCTCAAT--GGTT-AGAGCCGACCGCTCATAACGGTCTGGTTGGGGGTTC
GAGTCCCTCCGCGCCTA
>VCAC_RCS_W09133868 ACQR01000020 ALPHAPROTEOBACTERIA ASTICCACAULIS_EXCENTRICUS_CB_48 74191 74265 VAL CAC 0 0      WGS_DIVISION_IN_DDBJ/EM
-GGACGCGTAGCTCAGC--GGG--AGAGCATTCGCTTCACACGCGAAGGGTCACAGGTTC
AATCCCTGTCGCGTCCA
>VTAC_RCS_W09133869 ACQR01000021 ALPHAPROTEOBACTERIA ASTICCACAULIS_EXCENTRICUS_CB_48 46871 46946 VAL TAC 0 0      WGS_DIVISION_IN_DDBJ/EM
-GGGCGATTAGCTCAGCT-GGC--AGAGCGGCTCGTTTACACCGAGTAGGTCGGCGGTTC
GATCCCGTCATCGCCCA
>ETTC_RCS_W09133870 ACQR01000021 ALPHAPROTEOBACTERIA ASTICCACAULIS_EXCENTRICUS_CB_48 76239 76313 GLU TTC 0 0      WGS_DIVISION_IN_DDBJ/EM
-GGTCCCTTCGTCTATC--GGTT-AGGACGTCAGGTTTTCAACCTGAAAA-GAGGGGTTC
GACTCCCCTAGGGACTG
>ETTC_RCS_W09133871 ACQR01000021 ALPHAPROTEOBACTERIA ASTICCACAULIS_EXCENTRICUS_CB_48 76340 76414 GLU TTC 0 0      WGS_DIVISION_IN_DDBJ/EM
-GGTCCCTTCGTCTATC--GGTT-AGGACGTCAGGTTTTCAACCTGAAAA-GAGGGGTTC
GACTCCCCTAGGGACTG
>PTGG_RCS_W09133872 ACQR01000021 ALPHAPROTEOBACTERIA ASTICCACAULIS_EXCENTRICUS_CB_48 78710 78786 PRO TGG 0 0      WGS_DIVISION_IN_DDBJ/EM
-CGGGGTGTAGCGCAGCCTGGT--AGCGCAGCTGTTTTGGGTGCAGCAGGTCGGAGGTTC
GAATCCTCTCGCCCCGA
>DGTC_RCS_W09133873 ACQR01000021 ALPHAPROTEOBACTERIA ASTICCACAULIS_EXCENTRICUS_CB_48 51331 51255 ASP GTC 0 0      WGS_DIVISION_IN_DDBJ/EM
-GCGGGTGTAGCTCAGTT-GGTT-AGAGTGTCGGCCTGTCACGCCGAAGGTCGCGGGTTC
GAGCCCCGTCACTCGCG
>DGTC_RCS_W09133874 ACQR01000021 ALPHAPROTEOBACTERIA ASTICCACAULIS_EXCENTRICUS_CB_48 51194 51118 ASP GTC 0 0      WGS_DIVISION_IN_DDBJ/EM
-GCGGGTGTAGCTCAGTT-GGTT-AGAGTGTCGGCCTGTCACGCCGAAGGTCGCGGGTTC
GAGCCCCGTCACTCGCG
>XCAT_RCS_W09133875 ACQR01000022 ALPHAPROTEOBACTERIA ASTICCACAULIS_EXCENTRICUS_CB_48 64210 64134 MET CAT 0 0     TRNA-MET(INITIATOR)- WGS
-CGCGGGATGGAGCAGCCCGGT--AGCTCGTCAGGCTCATAACCTGAAGGTCGTCAGTTC
AAATCTGGCTCCCGCAC
>GCCC_RCS_W09133876 ACQR01000023 ALPHAPROTEOBACTERIA ASTICCACAULIS_EXCENTRICUS_CB_48 62468 62395 GLY CCC 0 0      WGS_DIVISION_IN_DDBJ/EM
-GCGGGTGTAGCTCAAT--GGT--AGAGCAGCAGCTTCCCAAGCTGAATA-CGAGGGTTC
GATTCCCTTCACCCGCT
>PGGG_RCS_W09133877 ACQR01000025 ALPHAPROTEOBACTERIA ASTICCACAULIS_EXCENTRICUS_CB_48 7032 6956 PRO GGG 0 0      WGS_DIVISION_IN_DDBJ/EMBL
-CGGAGCGTGGCGCAGCCTGGT--AGCGCACTTGACTGGGGGTCAAGGGGTCGCAGGTTC
GAATCCTGTCGCTCCGA
>PCGG_RCS_W09133878 ACQR01000025 ALPHAPROTEOBACTERIA ASTICCACAULIS_EXCENTRICUS_CB_48 6686 6610 PRO CGG 0 0      WGS_DIVISION_IN_DDBJ/EMBL
-CGGGGAGTGGCGCAGCCTGGT--AGCGCACCTGCTTCGGGAGCAGGGGGTCGCAGGTTC
GAATCCTGTCTCCCCGA
>TGGT_RCS_W09133879 ACQR01000026 ALPHAPROTEOBACTERIA ASTICCACAULIS_EXCENTRICUS_CB_48 34159 34085 THR GGT 0 0      WGS_DIVISION_IN_DDBJ/EM
-GCCGTATTAGCTCAGT--GGT--AGAGCGCATCCTTGGTAAGGCTGAGGTCGGCAGTTC
AATCCTGCCATACGGCA
>LGAG_RCS_W09133880 ACQR01000028 ALPHAPROTEOBACTERIA ASTICCACAULIS_EXCENTRICUS_CB_48 7395 7479 LEU GAG 0 0      WGS_DIVISION_IN_DDBJ/EMBL
-GCGGTCGTGGCGGAATT-GGTA-GACGCGCAGCGTTGAGGTCGCTGT-G-TGGAAGTTC
GAGTCTTCTCGACCGCA
>MCAT_RCS_W09133881 ACQR01000029 ALPHAPROTEOBACTERIA ASTICCACAULIS_EXCENTRICUS_CB_48 18760 18684 MET CAT 0 0     TRNA-MET(ELONGATOR)- WGS
-GGTTGGGTAGCTCAGAT-GGTT-AGAGCGGCGGATTCATAACCCGCAGGTCGGCGGTTC
GATCCCGCCTCCAACCA
>LCAG_RCS_W09133882 ACQR01000034 ALPHAPROTEOBACTERIA ASTICCACAULIS_EXCENTRICUS_CB_48 27356 27270 LEU CAG 0 0      WGS_DIVISION_IN_DDBJ/EM
-GCCCAGGTGGCGGAATT-GGTA-GACGCGCTGGTTTCAGGTACCAGT-G-TGGAGGTTC
GAGTCCTCTCTTGGGCA
>FGAA_RCS_W09133883 ACQR01000035 ALPHAPROTEOBACTERIA ASTICCACAULIS_EXCENTRICUS_CB_48 9269 9194 PHE GAA 0 0      WGS_DIVISION_IN_DDBJ/EMBL
-GCCTGGATAGCTCAGTT-GGT--AGAGCAGCGGATTGAAAATCCGCGTGTCGCTGGTTC
GATTCCGGCTCCAGGCA
>STGA_RCS_W09133884 ACQR01000041 ALPHAPROTEOBACTERIA ASTICCACAULIS_EXCENTRICUS_CB_48 21180 21091 SER TGA 0 0      WGS_DIVISION_IN_DDBJ/EM
-GGACAGGTGGCCGAGT--GGTTTAAGGCAGCGGTCTTGAAAACCGCC---CGTGGGTTC
GAATCCCACCCTGTCCG
>HGTG_RCS_W09133885 ACQR01000046 ALPHAPROTEOBACTERIA ASTICCACAULIS_EXCENTRICUS_CB_48 10867 10792 HIS GTG 0 0      WGS_DIVISION_IN_DDBJ/EM
-GCCGTCTTAGCTCACTT-GGT--AGAGCGCCAGATTGTGGCTCTGGAGGTAGCTGGTTC
GAAACCAGCAGACGGTA
>RTCT_RCS_W09133886 ACQR01000049 ALPHAPROTEOBACTERIA ASTICCACAULIS_EXCENTRICUS_CB_48 1536 1460 ARG TCT 0 0      WGS_DIVISION_IN_DDBJ/EMBL
-GACTCCGTAGCTCAGCT-GGAT-AGAGCATCCGCCTTCTAAGCGGACGGTCGCAGGTTC
GAATCCTGCCGGGGTCG
>CGCA_RCS_W09133887 ACQR01000050 ALPHAPROTEOBACTERIA ASTICCACAULIS_EXCENTRICUS_CB_48 9807 9880 CYS GCA 0 0      WGS_DIVISION_IN_DDBJ/EMBL
-GGCCTGATGGCGGAGC--GGT--TACGCAGCGGATTGCAAATCCGTGTA-GCCCGGTTC
GACTCCGGGTCAGGCCT
>SGCT_RCS_W09133888 ACQR01000050 ALPHAPROTEOBACTERIA ASTICCACAULIS_EXCENTRICUS_CB_48 25045 24954 SER GCT 0 0      WGS_DIVISION_IN_DDBJ/EM
-GGAGACGTGGCCGAGA--GGCTGAAGGCACTCGTTTGCTAAATGAGC---CATGGGTTC
GAATCCCATCGTCTCCG
>NGTT_RCS_W09133889 ACQR01000050 ALPHAPROTEOBACTERIA ASTICCACAULIS_EXCENTRICUS_CB_48 11579 11505 ASN GTT 0 0      WGS_DIVISION_IN_DDBJ/EM
-TCCTCGGTAGCTCAGC--GGT--AGAGCAATCGACTGTTAATCGATTGGTCGCAGGTTC
GAATCCTGCCCGGGGAG
>SCGA_RCS_W09133890 ACQR01000070 ALPHAPROTEOBACTERIA ASTICCACAULIS_EXCENTRICUS_CB_48 13805 13716 SER CGA 0 0      WGS_DIVISION_IN_DDBJ/EM
-GGAGAGGTGGCAGAGT--GGTCGAATGTACCGCACTCGAAATGCGGC---CGTGGGTTC
GAATCCCACCCTCTCCG
>IGAT_RCS_W09133891 ACQR01000078 ALPHAPROTEOBACTERIA ASTICCACAULIS_EXCENTRICUS_CB_48 1910 1986 ILE GAT 0 0      WGS_DIVISION_IN_DDBJ/EMBL
-TGGCCTGTAGCTCAGGT-GGTT-AGAGCGTACGCCTGATAAGCGTAAGGTCGGCAGTTC
GAGTCTGCCCAGGCCAA
>ATGC_RCS_W09133892 ACQR01000078 ALPHAPROTEOBACTERIA ASTICCACAULIS_EXCENTRICUS_CB_48 2014 2089 ALA TGC 0 0      WGS_DIVISION_IN_DDBJ/EMBL
-GGGGCCATAACTCAGTT-GGT--AGAGTGCCTGCTTTGCAAGCAGGATGTCGTCGGTTC
GACTCCGTCTGGCTCCA
>SGGA_RCS_W09133893 ACQR01000080 ALPHAPROTEOBACTERIA ASTICCACAULIS_EXCENTRICUS_CB_48 3889 3800 SER GGA 0 0      WGS_DIVISION_IN_DDBJ/EMBL
-GGACAGGTGGCCGAGT--GGTTGAAGGCGCACGCCTGGAACGCGTGT---CGAGGGTTC
GAATCCCTCTCTGTCCG
>TCGT_RCS_C09103112 CCRE_NA1000 ALPHAPROTEOBACTERIA CAULOBACTER_CRESCENTUS_NA1000 76150 76225 THR CGT 0 0      GIB_IN_DDBJ
-GCCGCCTTAGCTCAGCC-GGT--AGAGCGGCGCATTCGTAATGCGTAGGTCAGGTGTTC
GAGTCACCTAGGCGGCA
>RACG_RCS_C09103113 CCRE_NA1000 ALPHAPROTEOBACTERIA CAULOBACTER_CRESCENTUS_NA1000 582032 582108 ARG ACG 0 0      GIB_IN_DDBJ
-GCGCCCGTAGCTCAGCT-GGAT-AGAGCATCAGACTACGAATCTGAGGGTCGGACGTTC
GAATCGTTCCGGGCGCG
>VGAC_RCS_C09103114 CCRE_NA1000 ALPHAPROTEOBACTERIA CAULOBACTER_CRESCENTUS_NA1000 842304 842378 VAL GAC 0 0      GIB_IN_DDBJ
-GGACGCGTAGCTCAGC--GGG--AGAGCACTACGTTGACATCGTAGGGGTCACAGGTTC
AATCCCTGTCGCGTCCA
>QTTG_RCS_C09103115 CCRE_NA1000 ALPHAPROTEOBACTERIA CAULOBACTER_CRESCENTUS_NA1000 1057201 1057274 GLN TTG 0 0      GIB_IN_DDBJ
-TGGGGAATGGTGTAAT--GGT--AACACTGCGGTTTTTGGTACCGTC-ATTCTAGGTTC
GAGTCCTAGTTCCCCAG
>SGGA_RCS_C09103116 CCRE_NA1000 ALPHAPROTEOBACTERIA CAULOBACTER_CRESCENTUS_NA1000 1141901 1141990 SER GGA 0 0      GIB_IN_DDBJ
-GGTGAGGTGGCCGAGT--GGTTGAAGGCGCACGCCTGGAACGCGTGT---CGAGGGTTC
GAATCCCTCTCTCACCG
>GGCC_RCS_C09103117 CCRE_NA1000 ALPHAPROTEOBACTERIA CAULOBACTER_CRESCENTUS_NA1000 1213683 1213757 GLY GCC 0 0      GIB_IN_DDBJ
-GCGGGCGTAGCTCAGT--GGT--AGAGCGCCACCTTGCCAAGGTGGATGTCGAGAGTTC
GAATCTCTTCGCCCGCT
>GGCC_RCS_C09103118 CCRE_NA1000 ALPHAPROTEOBACTERIA CAULOBACTER_CRESCENTUS_NA1000 1213808 1213882 GLY GCC 0 0      GIB_IN_DDBJ
-GCGGGCGTAGCTCAGT--GGT--AGAGCGCCACCTTGCCAAGGTGGATGTCGAGAGTTC
GAATCTCTTCGCCCGCT
>YGTA_RCS_C09103119 CCRE_NA1000 ALPHAPROTEOBACTERIA CAULOBACTER_CRESCENTUS_NA1000 1423164 1423249 TYR GTA 0 0      GIB_IN_DDBJ
-GGGGGAATGCCCGAGT--GGCA-AAGGGGGGGGACTGTAAATCCCCT-TTCGTAGGTTC
GAGTCCTACTTCCCCCA
>GTCC_RCS_C09103120 CCRE_NA1000 ALPHAPROTEOBACTERIA CAULOBACTER_CRESCENTUS_NA1000 1423360 1423433 GLY TCC 0 0      GIB_IN_DDBJ
-GCGGGTATAGCACAAT--GGT--AGTGCAGCAGCCTTCCAAGCTGAGGA-TGCGGGTTC
GATTCCCGCTACCCGCT
>NGTT_RCS_C09103121 CCRE_NA1000 ALPHAPROTEOBACTERIA CAULOBACTER_CRESCENTUS_NA1000 1491776 1491850 ASN GTT 0 0      GIB_IN_DDBJ
-TCCGCGGTAGCTCAGT--GGT--AGAGCAGCCGGCTGTTAACCGGCTGGTCGTAGGTTC
GAATCCTACCCGCGGAG
>NGTT_RCS_C09103122 CCRE_NA1000 ALPHAPROTEOBACTERIA CAULOBACTER_CRESCENTUS_NA1000 1491986 1492060 ASN GTT 0 0      GIB_IN_DDBJ
-TCCGCGGTAGCTCAGT--GGT--AGAGCAGCCGGCTGTTAACCGGCTGGTCGTAGGTTC
GAATCCTACCCGCGGAG
>PGGG_RCS_C09103123 CCRE_NA1000 ALPHAPROTEOBACTERIA CAULOBACTER_CRESCENTUS_NA1000 1549367 1549443 PRO GGG 0 0      GIB_IN_DDBJ
-CGGAGCGTGGCGCAGCCTGGT--AGCGCACTTGACTGGGGGTCAAGGGGTCGCAGGTTC
GAATCCTGTCGCTCCGA
>ETTC_RCS_C09103124 CCRE_NA1000 ALPHAPROTEOBACTERIA CAULOBACTER_CRESCENTUS_NA1000 1564876 1564950 GLU TTC 0 0      GIB_IN_DDBJ
-GGTCCCTTCGTCTATC--GGTT-AGGACGCCAGATTTTCAATCTGGAGA-GAGGGGTTC
GACTCCCCTAGGGACTG
>ETTC_RCS_C09103125 CCRE_NA1000 ALPHAPROTEOBACTERIA CAULOBACTER_CRESCENTUS_NA1000 1564996 1565070 GLU TTC 0 0      GIB_IN_DDBJ
-GGTCCCTTCGTCTATC--GGTT-AGGACGCCAGATTTTCAATCTGGAGA-GAGGGGTTC
GACTCCCCTAGGGACTG
>PTGG_RCS_C09103126 CCRE_NA1000 ALPHAPROTEOBACTERIA CAULOBACTER_CRESCENTUS_NA1000 1566421 1566497 PRO TGG 0 0      GIB_IN_DDBJ
-CGGAGCGTAGCGCAGCCTGGT--AGCGCATCTGTTTTGGGAGCAGAGGGTCGCAGGTTC
AAATCCTGCCGCTCCGA
>RTCT_RCS_C09103127 CCRE_NA1000 ALPHAPROTEOBACTERIA CAULOBACTER_CRESCENTUS_NA1000 1566858 1566934 ARG TCT 0 0      GIB_IN_DDBJ
-GCGCCCTTAGCTCAGAC-GGAT-AGAGCATTCGCCTTCTAAGCGAACGGTCGCAGGTTC
GAATCCTGCAGGGCGCG
>KTTT_RCS_C09103128 CCRE_NA1000 ALPHAPROTEOBACTERIA CAULOBACTER_CRESCENTUS_NA1000 1782039 1782113 LYS TTT 0 0      GIB_IN_DDBJ
-GGGCCGGTAGCTCAGT--GGT--AGAGCATTCGACTTTTAATCGAATGGTCCTGGGTTC
GAGTCCCAGCCGGCCTA
>STGA_RCS_C09103129 CCRE_NA1000 ALPHAPROTEOBACTERIA CAULOBACTER_CRESCENTUS_NA1000 2044469 2044558 SER TGA 0 0      GIB_IN_DDBJ
-GGACAGGTGGCCGAGT--GGTTTAAGGCAGCGGTCTTGAAAACCGCC---CGTGGGTTC
GAATCCCACCCTGTCCG
>DGTC_RCS_C09103130 CCRE_NA1000 ALPHAPROTEOBACTERIA CAULOBACTER_CRESCENTUS_NA1000 2177672 2177748 ASP GTC 0 0      GIB_IN_DDBJ
-GCGGATGTAGCTCAGTT-GGTT-AGAGCGCCGGCCTGTCACGCCGGAGGTCGCGGGTTC
GAGCCCCGTCATTCGCG
>DGTC_RCS_C09103131 CCRE_NA1000 ALPHAPROTEOBACTERIA CAULOBACTER_CRESCENTUS_NA1000 2177813 2177889 ASP GTC 0 0      GIB_IN_DDBJ
-GCGGATGTAGCTCAGTT-GGTT-AGAGCGCCGGCCTGTCACGCCGGAGGTCGCGGGTTC
GAGCCCCGTCATTCGCG
>GCCC_RCS_C09103132 CCRE_NA1000 ALPHAPROTEOBACTERIA CAULOBACTER_CRESCENTUS_NA1000 2456952 2457026 GLY CCC 0 0      GIB_IN_DDBJ
-GCGGGCGTAGTTCAGA--GGT--AGAACGTCAGCTTCCCAAGCTGAATGTCGGGGGTTC
GATTCCCCCCGCCCGCT
>VCAC_RCS_C09103133 CCRE_NA1000 ALPHAPROTEOBACTERIA CAULOBACTER_CRESCENTUS_NA1000 2535064 2535138 VAL CAC 0 0      GIB_IN_DDBJ
-GGATGCGTAGCTCAGC--GGG--AGAGCACCTCGTTCACACCGAGGGGGTCACAGGTTC
AATCCCTGTCGCATCCA
>TGGT_RCS_C09103134 CCRE_NA1000 ALPHAPROTEOBACTERIA CAULOBACTER_CRESCENTUS_NA1000 2577622 2577696 THR GGT 0 0      GIB_IN_DDBJ
-GCCGCCGTAGCTCAGT--GGT--AGAGCGCATCCTTGGTAAGGCTGAGGTCGGCAGTTC
AATCCTGCCCGGCGGCA
>CGCA_RCS_C09103135 CCRE_NA1000 ALPHAPROTEOBACTERIA CAULOBACTER_CRESCENTUS_NA1000 2607991 2608064 CYS GCA 0 0      GIB_IN_DDBJ
-GGCCCGGTGGCGGAGT--GGT--GACGCAGCGGACTGCAAATCCGTGCA-CGCCGGTTC
GATTCCGGCCCGGGCCT
>LTAA_RCS_C09103136 CCRE_NA1000 ALPHAPROTEOBACTERIA CAULOBACTER_CRESCENTUS_NA1000 2919418 2919502 LEU TAA 0 0      GIB_IN_DDBJ
-GGGGACGTGGCGGAATC-GGTA-GACGCGCCGGACTTAAAATCCGTT-G-TGTGGGTTC
GAGTCCCACCGTCCCTA
>AGGC_RCS_C09103137 CCRE_NA1000 ALPHAPROTEOBACTERIA CAULOBACTER_CRESCENTUS_NA1000 3874441 3874516 ALA GGC 0 0      GIB_IN_DDBJ
-GGGGCTATAGCTCAGCT-GGT--AGAGCGCTTGAATGGCATTCAAGAGGTCAGCGGTTC
GACTCCGCTTAGCTCCA
>ACGC_RCS_C09103138 CCRE_NA1000 ALPHAPROTEOBACTERIA CAULOBACTER_CRESCENTUS_NA1000 3906525 3906450 ALA CGC 0 0      GIB_IN_DDBJ
-GGGGCCGTAGCTCAGAT-GGT--AGAGCGCCTCGTTCGCAATGAGGAGGTCAGGGGTTC
GATTCCCCTCGGCTCCA
>LCAG_RCS_C09103139 CCRE_NA1000 ALPHAPROTEOBACTERIA CAULOBACTER_CRESCENTUS_NA1000 3882851 3882765 LEU CAG 0 0      GIB_IN_DDBJ
-GCCCAGGTGGCGGAATT-GGTA-GACGCGCTGGCTTCAGGTGCCAGT-G-TGGAGGTTC
GAGTCCTCTCCTGGGCA
>IGAT_RCS_C09103140 CCRE_NA1000 ALPHAPROTEOBACTERIA CAULOBACTER_CRESCENTUS_NA1000 3795994 3795918 ILE GAT 0 0      GIB_IN_DDBJ
-AGGCCTGTAGCTCAGGT-GGTT-AGAGCGTACGCCTGATAAGCGTAAGGTCGGCAGTTC
GAGTCTGCCCAGGCCTA
>ATGC_RCS_C09103141 CCRE_NA1000 ALPHAPROTEOBACTERIA CAULOBACTER_CRESCENTUS_NA1000 3795850 3795775 ALA TGC 0 0      GIB_IN_DDBJ
-GGGGCCATAGCTCAGTT-GGT--AGAGCGCCTGCTTTGCAAGCAGGATGTCGTCGGTTC
GAATCCGTCTGGCTCCA
>XCAT_RCS_C09103142 CCRE_NA1000 ALPHAPROTEOBACTERIA CAULOBACTER_CRESCENTUS_NA1000 3792407 3792331 MET CAT 0 0     TRNA-MET(INITIATOR)- GI
-CGCGGGGTGGAGCAGCCCGGT--AGCTCGTCAGGCTCATAACCTGAAGGTCACAGGTTC
AAATCCTGTCCCCGCAC
>WCCA_RCS_C09103143 CCRE_NA1000 ALPHAPROTEOBACTERIA CAULOBACTER_CRESCENTUS_NA1000 3487508 3487433 TRP CCA 0 0      GIB_IN_DDBJ
-AGGAGTGTAGCTCAGCT-GGT--AGAGCATCGGTCTCCAAAACCGAGGGCCGGGGGTTC
GAGTCCCTCCACTCCTG
>MCAT_RCS_C09103144 CCRE_NA1000 ALPHAPROTEOBACTERIA CAULOBACTER_CRESCENTUS_NA1000 3443947 3443871 MET CAT 0 0     TRNA-MET(ELONGATOR)- GI
-GGCTGGGTAGCTCAGAT-GGTT-AGAGCGGTGGATTCATAACCCACAGGTCGGCGGTTC
GATCCCGCCCCCCGCCA
>IGAT_RCS_C09103145 CCRE_NA1000 ALPHAPROTEOBACTERIA CAULOBACTER_CRESCENTUS_NA1000 2865961 2865885 ILE GAT 0 0      GIB_IN_DDBJ
-AGGCCTGTAGCTCAGGT-GGTT-AGAGCGTACGCCTGATAAGCGTAAGGTCGGCAGTTC
GAGTCTGCCCAGGCCTA
>ATGC_RCS_C09103146 CCRE_NA1000 ALPHAPROTEOBACTERIA CAULOBACTER_CRESCENTUS_NA1000 2865817 2865742 ALA TGC 0 0      GIB_IN_DDBJ
-GGGGCCATAGCTCAGTT-GGT--AGAGCGCCTGCTTTGCAAGCAGGATGTCGTCGGTTC
GAATCCGTCTGGCTCCA
>XCAT_RCS_C09103147 CCRE_NA1000 ALPHAPROTEOBACTERIA CAULOBACTER_CRESCENTUS_NA1000 2862374 2862298 MET CAT 0 0     TRNA-MET(INITIATOR)- GI
-CGCGGGGTGGAGCAGCCCGGT--AGCTCGTCAGGCTCATAACCTGAAGGTCACAGGTTC
AAATCCTGTCCCCGCAC
>SGCT_RCS_C09103148 CCRE_NA1000 ALPHAPROTEOBACTERIA CAULOBACTER_CRESCENTUS_NA1000 2656508 2656418 SER GCT 0 0      GIB_IN_DDBJ
-GGAGACGTGGCCGAGA--GGCTGAAGGCACCGCTTTGCTAAAGCGGCAATCGAGGGTTC
GAATCCCTCCGTCTCCG
>FGAA_RCS_C09103149 CCRE_NA1000 ALPHAPROTEOBACTERIA CAULOBACTER_CRESCENTUS_NA1000 2568733 2568658 PHE GAA 0 0      GIB_IN_DDBJ
-GCCTGGGTAGCTCAGTT-GGT--AGAGCAGCGGATTGAAAATCCGCGTGTCGCTGGTTC
GATTCCGGCCCCAGGCA
>HGTG_RCS_C09103150 CCRE_NA1000 ALPHAPROTEOBACTERIA CAULOBACTER_CRESCENTUS_NA1000 2563421 2563345 HIS GTG 0 0      GIB_IN_DDBJ
-GCCGGCTTAGCTCAGTT-GGTT-AGAGCGCTAGATTGTGGATCTAGAGGTCCTCGGTTC
GAGCCCGAGAGCTGGTA
>JCAT_RCS_C09103151 CCRE_NA1000 ALPHAPROTEOBACTERIA CAULOBACTER_CRESCENTUS_NA1000 2521543 2521468 MET CAT 0 0     TRNA-MET(ILE)_WHOSE_CAU
-GGGCCTGTAGCTCAAT--GGTT-AGAGCCGACCGCTCATAACGGTCTGGTTGGGGGTTC
GAGTCCCTCCGGGCCTA
>LCAA_RCS_C09103152 CCRE_NA1000 ALPHAPROTEOBACTERIA CAULOBACTER_CRESCENTUS_NA1000 2421884 2421800 LEU CAA 0 0      GIB_IN_DDBJ
-GCGGGCGTGGTGAAACT-GGTA-GACGCGCCGGACTCAAAATCCGGT-G-TGTCGGTTC
GACCCCGACCGCCCGCA
>LGAG_RCS_C09103153 CCRE_NA1000 ALPHAPROTEOBACTERIA CAULOBACTER_CRESCENTUS_NA1000 2408983 2408899 LEU GAG 0 0      GIB_IN_DDBJ
-GCGGTCGTGGCGGAATT-GGTA-GACGCGCAGCGTTGAGGTCGCTGT-G-TGGAAGTTC
GAGTCTTCTCGACCGCA
>LTAG_RCS_C09103154 CCRE_NA1000 ALPHAPROTEOBACTERIA CAULOBACTER_CRESCENTUS_NA1000 2188648 2188564 LEU TAG 0 0      GIB_IN_DDBJ
-GCGGATGTGGCGAAACT-GGTA-GACGCACTGGATTTAGGTTCCAGC-G-TGGAGGTTC
GAGTCCTCTCATCCGCA
>VTAC_RCS_C09103155 CCRE_NA1000 ALPHAPROTEOBACTERIA CAULOBACTER_CRESCENTUS_NA1000 2180543 2180469 VAL TAC 0 0      GIB_IN_DDBJ
-GGGCAGTTAGCTCAGC--GGT--AGAGCGTCTCGTTTACACCGAGAGGGTCGGGGGTTC
GATCCCCTCACTGCCCA
>TTGT_RCS_C09103156 CCRE_NA1000 ALPHAPROTEOBACTERIA CAULOBACTER_CRESCENTUS_NA1000 1400008 1399934 THR TGT 0 0      GIB_IN_DDBJ
-GCCGGCTTAGCACAGC--GGT--AGTGCAGCGGTTTTGTAAACCGAAGGTCGGGGGTTC
GATCCCCTCAGCCGGCA
>KCTT_RCS_C09103157 CCRE_NA1000 ALPHAPROTEOBACTERIA CAULOBACTER_CRESCENTUS_NA1000 1291668 1291593 LYS CTT 0 0      GIB_IN_DDBJ
-GGGTGTATAGCTCAGTT-GGT--AGAGCAGCTGACTCTTAATCAGCGGGTCCAAGGTTC
GAATCCTTGTACACCCA
>MCAT_RCS_C09103158 CCRE_NA1000 ALPHAPROTEOBACTERIA CAULOBACTER_CRESCENTUS_NA1000 1094527 1094451 MET CAT 0 0     TRNA-MET(ELONGATOR)- GI
-GGCTGGGTAGCTCAGAT-GGTT-AGAGCGGTGGATTCATAACCCACAGGTCGGCGGTTC
GATCCCGCCCCCCGCCA
>PCGG_RCS_C09103159 CCRE_NA1000 ALPHAPROTEOBACTERIA CAULOBACTER_CRESCENTUS_NA1000 1057036 1056960 PRO CGG 0 0      GIB_IN_DDBJ
-CGGAGTGTGGCTCAGTCTGGT--AGAGCACTGCGTTCGGGACGCAGGGGTCGCAGGTTC
AAATCCTGCCACTCCGA
>RCCT_RCS_C09103160 CCRE_NA1000 ALPHAPROTEOBACTERIA CAULOBACTER_CRESCENTUS_NA1000 720441 720365 ARG CCT 0 0      GIB_IN_DDBJ
-GGCCCGGTAGCTCAGCA-GGAT-AGAGCAGCGCTTTCCTAAAGCGAAGGTCGGGGGTTC
GAGTCCCTCCCGGGCCG
>SCGA_RCS_C09103161 CCRE_NA1000 ALPHAPROTEOBACTERIA CAULOBACTER_CRESCENTUS_NA1000 499174 499085 SER CGA 0 0      GIB_IN_DDBJ
-GGAGAGGTGGCAGAGT--GGTCGAATGCGCCGCACTCGAAATGCGGT---CGTGGGTTC
GAATCCCACCCTCTCCG
>RCCG_RCS_C09103162 CCRE_NA1000 ALPHAPROTEOBACTERIA CAULOBACTER_CRESCENTUS_NA1000 200201 200125 ARG CCG 0 0      GIB_IN_DDBJ
-GCACCCGTAGCTCAGCT-GGAT-AGAGCGTTGCCCTCCGAAGGCAAAGGTCACACGTTC
GAATCGTGTCGGGTGCG
>TCGT_RCS_C005328 CCRE_CB15 ALPHAPROTEOBACTERIA CAULOBACTER_CRESCENTUS_CB15 76150 76225 THR CGT 0 0      GIB_IN_DDBJ
-GCCGCCTTAGCTCAGCC-GGT--AGAGCGGCGCATTCGTAATGCGTAGGTCAGGTGTTC
GAGTCACCTAGGCGGCA
>RACG_RCS_C005329 CCRE_CB15 ALPHAPROTEOBACTERIA CAULOBACTER_CRESCENTUS_CB15 556002 556078 ARG ACG 0 0      GIB_IN_DDBJ
-GCGCCCGTAGCTCAGCT-GGAT-AGAGCATCAGACTACGAATCTGAGGGTCGGACGTTC
GAATCGTTCCGGGCGCG
>VGAC_RCS_C005330 CCRE_CB15 ALPHAPROTEOBACTERIA CAULOBACTER_CRESCENTUS_CB15 816274 816348 VAL GAC 0 0      GIB_IN_DDBJ
-GGACGCGTAGCTCAGC--GGG--AGAGCACTACGTTGACATCGTAGGGGTCACAGGTTC
AATCCCTGTCGCGTCCA
>QTTG_RCS_C005331 CCRE_CB15 ALPHAPROTEOBACTERIA CAULOBACTER_CRESCENTUS_CB15 1031170 1031243 GLN TTG 0 0      GIB_IN_DDBJ
-TGGGGAATGGTGTAAT--GGT--AACACTGCGGTTTTTGGTACCGTC-ATTCTAGGTTC
GAGTCCTAGTTCCCCAG
>SGGA_RCS_C005332 CCRE_CB15 ALPHAPROTEOBACTERIA CAULOBACTER_CRESCENTUS_CB15 1115924 1116013 SER GGA 0 0      GIB_IN_DDBJ
-GGTGAGGTGGCCGAGT--GGTTGAAGGCGCACGCCTGGAACGCGTGT---CGAGGGTTC
GAATCCCTCTCTCACCG
>GGCC_RCS_C005333 CCRE_CB15 ALPHAPROTEOBACTERIA CAULOBACTER_CRESCENTUS_CB15 1187706 1187780 GLY GCC 0 0      GIB_IN_DDBJ
-GCGGGCGTAGCTCAGT--GGT--AGAGCGCCACCTTGCCAAGGTGGATGTCGAGAGTTC
GAATCTCTTCGCCCGCT
>GGCC_RCS_C005334 CCRE_CB15 ALPHAPROTEOBACTERIA CAULOBACTER_CRESCENTUS_CB15 1187831 1187905 GLY GCC 0 0      GIB_IN_DDBJ
-GCGGGCGTAGCTCAGT--GGT--AGAGCGCCACCTTGCCAAGGTGGATGTCGAGAGTTC
GAATCTCTTCGCCCGCT
>YGTA_RCS_C005335 CCRE_CB15 ALPHAPROTEOBACTERIA CAULOBACTER_CRESCENTUS_CB15 1397190 1397273 TYR GTA 0 0      GIB_IN_DDBJ
---GGGAATGCCCGAGT--GGCA-AAGGGGGGGGACTGTAAATCCCCT-TTCGTAGGTTC
GAGTCCTACTTCCCCCA
>GTCC_RCS_C005336 CCRE_CB15 ALPHAPROTEOBACTERIA CAULOBACTER_CRESCENTUS_CB15 1397384 1397457 GLY TCC 0 0      GIB_IN_DDBJ
-GCGGGTATAGCACAAT--GGT--AGTGCAGCAGCCTTCCAAGCTGAGGA-TGCGGGTTC
GATTCCCGCTACCCGCT
>NGTT_RCS_C005337 CCRE_CB15 ALPHAPROTEOBACTERIA CAULOBACTER_CRESCENTUS_CB15 1465800 1465874 ASN GTT 0 0      GIB_IN_DDBJ
-TCCGCGGTAGCTCAGT--GGT--AGAGCAGCCGGCTGTTAACCGGCTGGTCGTAGGTTC
GAATCCTACCCGCGGAG
>NGTT_RCS_C005338 CCRE_CB15 ALPHAPROTEOBACTERIA CAULOBACTER_CRESCENTUS_CB15 1466010 1466084 ASN GTT 0 0      GIB_IN_DDBJ
-TCCGCGGTAGCTCAGT--GGT--AGAGCAGCCGGCTGTTAACCGGCTGGTCGTAGGTTC
GAATCCTACCCGCGGAG
>PGGG_RCS_C005339 CCRE_CB15 ALPHAPROTEOBACTERIA CAULOBACTER_CRESCENTUS_CB15 1523391 1523467 PRO GGG 0 0      GIB_IN_DDBJ
-CGGAGCGTGGCGCAGCCTGGT--AGCGCACTTGACTGGGGGTCAAGGGGTCGCAGGTTC
GAATCCTGTCGCTCCGA
>ETTC_RCS_C005340 CCRE_CB15 ALPHAPROTEOBACTERIA CAULOBACTER_CRESCENTUS_CB15 1538900 1538974 GLU TTC 0 0      GIB_IN_DDBJ
-GGTCCCTTCGTCTATC--GGTT-AGGACGCCAGATTTTCAATCTGGAGA-GAGGGGTTC
GACTCCCCTAGGGACTG
>ETTC_RCS_C005341 CCRE_CB15 ALPHAPROTEOBACTERIA CAULOBACTER_CRESCENTUS_CB15 1539020 1539094 GLU TTC 0 0      GIB_IN_DDBJ
-GGTCCCTTCGTCTATC--GGTT-AGGACGCCAGATTTTCAATCTGGAGA-GAGGGGTTC
GACTCCCCTAGGGACTG
>PTGG_RCS_C005342 CCRE_CB15 ALPHAPROTEOBACTERIA CAULOBACTER_CRESCENTUS_CB15 1540445 1540521 PRO TGG 0 0      GIB_IN_DDBJ
-CGGAGCGTAGCGCAGCCTGGT--AGCGCATCTGTTTTGGGAGCAGAGGGTCGCAGGTTC
AAATCCTGCCGCTCCGA
>RTCT_RCS_C005343 CCRE_CB15 ALPHAPROTEOBACTERIA CAULOBACTER_CRESCENTUS_CB15 1540882 1540958 ARG TCT 0 0      GIB_IN_DDBJ
-GCGCCCTTAGCTCAGAC-GGAT-AGAGCATTCGCCTTCTAAGCGAACGGTCGCAGGTTC
GAATCCTGCAGGGCGCG
>KTTT_RCS_C005344 CCRE_CB15 ALPHAPROTEOBACTERIA CAULOBACTER_CRESCENTUS_CB15 1756063 1756137 LYS TTT 0 0      GIB_IN_DDBJ
-GGGCCGGTAGCTCAGT--GGT--AGAGCATTCGACTTTTAATCGAATGGTCCTGGGTTC
GAGTCCCAGCCGGCCTA
>STGA_RCS_C005345 CCRE_CB15 ALPHAPROTEOBACTERIA CAULOBACTER_CRESCENTUS_CB15 2018493 2018582 SER TGA 0 0      GIB_IN_DDBJ
-GGACAGGTGGCCGAGT--GGTTTAAGGCAGCGGTCTTGAAAACCGCC---CGTGGGTTC
GAATCCCACCCTGTCCG
>DGTC_RCS_C005346 CCRE_CB15 ALPHAPROTEOBACTERIA CAULOBACTER_CRESCENTUS_CB15 2151696 2151772 ASP GTC 0 0      GIB_IN_DDBJ
-GCGGATGTAGCTCAGTT-GGTT-AGAGCGCCGGCCTGTCACGCCGGAGGTCGCGGGTTC
GAGCCCCGTCATTCGCG
>DGTC_RCS_C005347 CCRE_CB15 ALPHAPROTEOBACTERIA CAULOBACTER_CRESCENTUS_CB15 2151837 2151913 ASP GTC 0 0      GIB_IN_DDBJ
-GCGGATGTAGCTCAGTT-GGTT-AGAGCGCCGGCCTGTCACGCCGGAGGTCGCGGGTTC
GAGCCCCGTCATTCGCG
>GCCC_RCS_C005348 CCRE_CB15 ALPHAPROTEOBACTERIA CAULOBACTER_CRESCENTUS_CB15 2430972 2431046 GLY CCC 0 0      GIB_IN_DDBJ
-GCGGGCGTAGTTCAGA--GGT--AGAACGTCAGCTTCCCAAGCTGAATGTCGGGGGTTC
GATTCCCCCCGCCCGCT
>VCAC_RCS_C005349 CCRE_CB15 ALPHAPROTEOBACTERIA CAULOBACTER_CRESCENTUS_CB15 2509083 2509157 VAL CAC 0 0      GIB_IN_DDBJ
-GGATGCGTAGCTCAGC--GGG--AGAGCACCTCGTTCACACCGAGGGGGTCACAGGTTC
AATCCCTGTCGCATCCA
>TGGT_RCS_C005350 CCRE_CB15 ALPHAPROTEOBACTERIA CAULOBACTER_CRESCENTUS_CB15 2551641 2551715 THR GGT 0 0      GIB_IN_DDBJ
-GCCGCCGTAGCTCAGT--GGT--AGAGCGCATCCTTGGTAAGGCTGAGGTCGGCAGTTC
AATCCTGCCCGGCGGCA
>CGCA_RCS_C005351 CCRE_CB15 ALPHAPROTEOBACTERIA CAULOBACTER_CRESCENTUS_CB15 2582010 2582083 CYS GCA 0 0      GIB_IN_DDBJ
-GGCCCGGTGGCGGAGT--GGT--GACGCAGCGGACTGCAAATCCGTGCA-CGCCGGTTC
GATTCCGGCCCGGGCCT
>LTAA_RCS_C005352 CCRE_CB15 ALPHAPROTEOBACTERIA CAULOBACTER_CRESCENTUS_CB15 2893438 2893522 LEU TAA 0 0      GIB_IN_DDBJ
-GGGGACGTGGCGGAATC-GGTA-GACGCGCCGGACTTAAAATCCGTT-G-TGTGGGTTC
GAGTCCCACCGTCCCTA
>AGGC_RCS_C005353 CCRE_CB15 ALPHAPROTEOBACTERIA CAULOBACTER_CRESCENTUS_CB15 3848459 3848534 ALA GGC 0 0      GIB_IN_DDBJ
-GGGGCTATAGCTCAGCT-GGT--AGAGCGCTTGAATGGCATTCAAGAGGTCAGCGGTTC
GACTCCGCTTAGCTCCA
>ACGC_RCS_C005354 CCRE_CB15 ALPHAPROTEOBACTERIA CAULOBACTER_CRESCENTUS_CB15 3880543 3880468 ALA CGC 0 0      GIB_IN_DDBJ
-GGGGCCGTAGCTCAGAT-GGT--AGAGCGCCTCGTTCGCAATGAGGAGGTCAGGGGTTC
GATTCCCCTCGGCTCCA
>LCAG_RCS_C005355 CCRE_CB15 ALPHAPROTEOBACTERIA CAULOBACTER_CRESCENTUS_CB15 3856869 3856783 LEU CAG 0 0      GIB_IN_DDBJ
-GCCCAGGTGGCGGAATT-GGTA-GACGCGCTGGCTTCAGGTGCCAGT-G-TGGAGGTTC
GAGTCCTCTCCTGGGCA
>IGAT_RCS_C005356 CCRE_CB15 ALPHAPROTEOBACTERIA CAULOBACTER_CRESCENTUS_CB15 3770012 3769936 ILE GAT 0 0      GIB_IN_DDBJ
-AGGCCTGTAGCTCAGGT-GGTT-AGAGCGTACGCCTGATAAGCGTAAGGTCGGCAGTTC
GAGTCTGCCCAGGCCTA
>ATGC_RCS_C005357 CCRE_CB15 ALPHAPROTEOBACTERIA CAULOBACTER_CRESCENTUS_CB15 3769868 3769793 ALA TGC 0 0      GIB_IN_DDBJ
-GGGGCCATAGCTCAGTT-GGT--AGAGCGCCTGCTTTGCAAGCAGGATGTCGTCGGTTC
GAATCCGTCTGGCTCCA
>XCAT_RCS_C005358 CCRE_CB15 ALPHAPROTEOBACTERIA CAULOBACTER_CRESCENTUS_CB15 3766425 3766349 MET CAT 0 0     TRNA-MET(INITIATOR)- GIB_IN_D
-CGCGGGGTGGAGCAGCCCGGT--AGCTCGTCAGGCTCATAACCTGAAGGTCACAGGTTC
AAATCCTGTCCCCGCAC
>WCCA_RCS_C005359 CCRE_CB15 ALPHAPROTEOBACTERIA CAULOBACTER_CRESCENTUS_CB15 3461519 3461444 TRP CCA 0 0      GIB_IN_DDBJ
-AGGAGTGTAGCTCAGCT-GGT--AGAGCATCGGTCTCCAAAACCGAGGGCCGGGGGTTC
GAGTCCCTCCACTCCTG
>MCAT_RCS_C005360 CCRE_CB15 ALPHAPROTEOBACTERIA CAULOBACTER_CRESCENTUS_CB15 3417958 3417882 MET CAT 0 0     TRNA-MET(ELONGATOR)- GIB_IN_D
-GGCTGGGTAGCTCAGAT-GGTT-AGAGCGGTGGATTCATAACCCACAGGTCGGCGGTTC
GATCCCGCCCCCCGCCA
>IGAT_RCS_C005361 CCRE_CB15 ALPHAPROTEOBACTERIA CAULOBACTER_CRESCENTUS_CB15 2839981 2839905 ILE GAT 0 0      GIB_IN_DDBJ
-AGGCCTGTAGCTCAGGT-GGTT-AGAGCGTACGCCTGATAAGCGTAAGGTCGGCAGTTC
GAGTCTGCCCAGGCCTA
>ATGC_RCS_C005362 CCRE_CB15 ALPHAPROTEOBACTERIA CAULOBACTER_CRESCENTUS_CB15 2839837 2839762 ALA TGC 0 0      GIB_IN_DDBJ
-GGGGCCATAGCTCAGTT-GGT--AGAGCGCCTGCTTTGCAAGCAGGATGTCGTCGGTTC
GAATCCGTCTGGCTCCA
>XCAT_RCS_C005363 CCRE_CB15 ALPHAPROTEOBACTERIA CAULOBACTER_CRESCENTUS_CB15 2836394 2836318 MET CAT 0 0     TRNA-MET(INITIATOR)- GIB_IN_D
-CGCGGGGTGGAGCAGCCCGGT--AGCTCGTCAGGCTCATAACCTGAAGGTCACAGGTTC
AAATCCTGTCCCCGCAC
>SGCT_RCS_C005364 CCRE_CB15 ALPHAPROTEOBACTERIA CAULOBACTER_CRESCENTUS_CB15 2630527 2630437 SER GCT 0 0      GIB_IN_DDBJ
-GGAGACGTGGCCGAGA--GGCTGAAGGCACCGCTTTGCTAAAGCGGCAATCGAGGGTTC
GAATCCCTCCGTCTCCG
>FGAA_RCS_C005365 CCRE_CB15 ALPHAPROTEOBACTERIA CAULOBACTER_CRESCENTUS_CB15 2542752 2542677 PHE GAA 0 0      GIB_IN_DDBJ
-GCCTGGGTAGCTCAGTT-GGT--AGAGCAGCGGATTGAAAATCCGCGTGTCGCTGGTTC
GATTCCGGCCCCAGGCA
>HGTG_RCS_C005366 CCRE_CB15 ALPHAPROTEOBACTERIA CAULOBACTER_CRESCENTUS_CB15 2537440 2537364 HIS GTG 0 0      GIB_IN_DDBJ
-GCCGGCTTAGCTCAGTT-GGTT-AGAGCGCTAGATTGTGGATCTAGAGGTCCTCGGTTC
GAGCCCGAGAGCTGGTA
>JCAT_RCS_C005367 CCRE_CB15 ALPHAPROTEOBACTERIA CAULOBACTER_CRESCENTUS_CB15 2495562 2495487 MET CAT 0 0     TRNA-MET(ILE)_WHOSE_CAU_ANTIC
-GGGCCTGTAGCTCAAT--GGTT-AGAGCCGACCGCTCATAACGGTCTGGTTGGGGGTTC
GAGTCCCTCCGGGCCTA
>LCAA_RCS_C005368 CCRE_CB15 ALPHAPROTEOBACTERIA CAULOBACTER_CRESCENTUS_CB15 2395908 2395824 LEU CAA 0 0      GIB_IN_DDBJ
-GCGGGCGTGGTGAAACT-GGTA-GACGCGCCGGACTCAAAATCCGGT-G-TGTCGGTTC
GACCCCGACCGCCCGCA
>LGAG_RCS_C005369 CCRE_CB15 ALPHAPROTEOBACTERIA CAULOBACTER_CRESCENTUS_CB15 2383007 2382923 LEU GAG 0 0      GIB_IN_DDBJ
-GCGGTCGTGGCGGAATT-GGTA-GACGCGCAGCGTTGAGGTCGCTGT-G-TGGAAGTTC
GAGTCTTCTCGACCGCA
>LTAG_RCS_C005370 CCRE_CB15 ALPHAPROTEOBACTERIA CAULOBACTER_CRESCENTUS_CB15 2162672 2162588 LEU TAG 0 0      GIB_IN_DDBJ
-GCGGATGTGGCGAAACT-GGTA-GACGCACTGGATTTAGGTTCCAGC-G-TGGAGGTTC
GAGTCCTCTCATCCGCA
>VTAC_RCS_C005371 CCRE_CB15 ALPHAPROTEOBACTERIA CAULOBACTER_CRESCENTUS_CB15 2154567 2154493 VAL TAC 0 0      GIB_IN_DDBJ
-GGGCAGTTAGCTCAGC--GGT--AGAGCGTCTCGTTTACACCGAGAGGGTCGGGGGTTC
GATCCCCTCACTGCCCA
>TTGT_RCS_C005372 CCRE_CB15 ALPHAPROTEOBACTERIA CAULOBACTER_CRESCENTUS_CB15 1374032 1373958 THR TGT 0 0      GIB_IN_DDBJ
-GCCGGCTTAGCACAGC--GGT--AGTGCAGCGGTTTTGTAAACCGAAGGTCGGGGGTTC
GATCCCCTCAGCCGGCA
>KCTT_RCS_C005373 CCRE_CB15 ALPHAPROTEOBACTERIA CAULOBACTER_CRESCENTUS_CB15 1265691 1265616 LYS CTT 0 0      GIB_IN_DDBJ
-GGGTGTATAGCTCAGTT-GGT--AGAGCAGCTGACTCTTAATCAGCGGGTCCAAGGTTC
GAATCCTTGTACACCCA
>MCAT_RCS_C005374 CCRE_CB15 ALPHAPROTEOBACTERIA CAULOBACTER_CRESCENTUS_CB15 1068550 1068474 MET CAT 0 0     TRNA-MET(ELONGATOR)- GIB_IN_D
-GGCTGGGTAGCTCAGAT-GGTT-AGAGCGGTGGATTCATAACCCACAGGTCGGCGGTTC
GATCCCGCCCCCCGCCA
>PCGG_RCS_C005375 CCRE_CB15 ALPHAPROTEOBACTERIA CAULOBACTER_CRESCENTUS_CB15 1031005 1030929 PRO CGG 0 0      GIB_IN_DDBJ
-CGGAGTGTGGCTCAGTCTGGT--AGAGCACTGCGTTCGGGACGCAGGGGTCGCAGGTTC
AAATCCTGCCACTCCGA
>RCCT_RCS_C005376 CCRE_CB15 ALPHAPROTEOBACTERIA CAULOBACTER_CRESCENTUS_CB15 694411 694335 ARG CCT 0 0      GIB_IN_DDBJ
-GGCCCGGTAGCTCAGCA-GGAT-AGAGCAGCGCTTTCCTAAAGCGAAGGTCGGGGGTTC
GAGTCCCTCCCGGGCCG
>SCGA_RCS_C005377 CCRE_CB15 ALPHAPROTEOBACTERIA CAULOBACTER_CRESCENTUS_CB15 473144 473055 SER CGA 0 0      GIB_IN_DDBJ
-GGAGAGGTGGCAGAGT--GGTCGAATGCGCCGCACTCGAAATGCGGT---CGTGGGTTC
GAATCCCACCCTCTCCG
>RCCG_RCS_C005378 CCRE_CB15 ALPHAPROTEOBACTERIA CAULOBACTER_CRESCENTUS_CB15 200201 200125 ARG CCG 0 0      GIB_IN_DDBJ
-GCACCCGTAGCTCAGCT-GGAT-AGAGCGTTGCCCTCCGAAGGCAAAGGTCACACGTTC
GAATCGTGTCGGGTGCG
>TCGT_RCS_C08002333 CAUL_K31 ALPHAPROTEOBACTERIA CAULOBACTER_SP-_K31 133456 133531 THR CGT 0 0      GIB_IN_DDBJ
-GCCGCTTTAGCTCAGCT-GGT--AGAGCACCTCATTCGTAATGAGGGGGTCACAGGTTC
GAGTCCTGTAAGCGGCA
>RACG_RCS_C08002334 CAUL_K31 ALPHAPROTEOBACTERIA CAULOBACTER_SP-_K31 432030 432106 ARG ACG 0 0      GIB_IN_DDBJ
-GCGCCCGTAGCTCAGCT-GGAT-AGAGCATCAGACTACGAATCTGAGGGTCGGACGTTC
GAATCGTTCCGGGCGCG
>MCAT_RCS_C08002335 CAUL_K31 ALPHAPROTEOBACTERIA CAULOBACTER_SP-_K31 887470 887546 MET CAT 0 0     TRNA-MET(ELONGATOR)- GIB_IN_DDBJ
-GGCTGGGTAGCTCAGAT-GGTT-AGAGCGGTGGATTCATAACCCACAGGTCGGCGGTTC
GATCCCGCCCCCAGCCA
>VGAC_RCS_C08002336 CAUL_K31 ALPHAPROTEOBACTERIA CAULOBACTER_SP-_K31 918904 918978 VAL GAC 0 0      GIB_IN_DDBJ
-GGACGCGTAGCTCAGC--GGG--AGAGCACCTCGTTGACATCGAGGGGGTCACAGGTTC
AATCCCTGTCGCGTCCA
>GGCC_RCS_C08002337 CAUL_K31 ALPHAPROTEOBACTERIA CAULOBACTER_SP-_K31 1264643 1264717 GLY GCC 0 0      GIB_IN_DDBJ
-GCGGGCGTAGCTCAGT--GGT--AGAGCACAACCTTGCCAAGGTTGGGGTCGAGAGTTC
GAATCTCTTCGCCCGCT
>GGCC_RCS_C08002338 CAUL_K31 ALPHAPROTEOBACTERIA CAULOBACTER_SP-_K31 1264763 1264837 GLY GCC 0 0      GIB_IN_DDBJ
-GCGGGCGTAGCTCAGT--GGT--AGAGCACAACCTTGCCAAGGTTGGGGTCGAGAGTTC
GAATCTCTTCGCCCGCT
>QTTG_RCS_C08002339 CAUL_K31 ALPHAPROTEOBACTERIA CAULOBACTER_SP-_K31 1400912 1400985 GLN TTG 0 0      GIB_IN_DDBJ
-TGGGGAATGGTGTAAT--GGT--AACACTGCGGTTTTTGGTACCGTC-ATTCTAGGTTC
GAGTCCTAGTTCCCCAG
>SGCT_RCS_C08002340 CAUL_K31 ALPHAPROTEOBACTERIA CAULOBACTER_SP-_K31 1630827 1630917 SER GCT 0 0      GIB_IN_DDBJ
-GGAGACGTGGCCGAGA--GGCTGAAGGCACCGCTTTGCTAAAGCGGCAATCGAGGGTTC
GAATCCCTCCGTCTCCG
>YGTA_RCS_C08002341 CAUL_K31 ALPHAPROTEOBACTERIA CAULOBACTER_SP-_K31 1696835 1696920 TYR GTA 0 0      GIB_IN_DDBJ
-GGGGGAATGCCCGAGT--GGCA-AAGGGGGGGGACTGTAAATCCCCT-TTCGTAGGTTC
GAGTCCTACTTCCCCCA
>GTCC_RCS_C08002342 CAUL_K31 ALPHAPROTEOBACTERIA CAULOBACTER_SP-_K31 1696994 1697067 GLY TCC 0 0      GIB_IN_DDBJ
-GCGGGTATAGCACAGT--GGT--AGTGCAGCAGCCTTCCAAGCTGAGGA-TGCGGGTTC
GATTCCCGCTACCCGCT
>GCCC_RCS_C08002343 CAUL_K31 ALPHAPROTEOBACTERIA CAULOBACTER_SP-_K31 1746685 1746759 GLY CCC 0 0      GIB_IN_DDBJ
-GCGGGCGTAGCTCAGA--GGT--AGAGCGTCTGCTTCCCAAGCAGAATGTCGTGGGTTC
GATTCCCATCGCCCGCT
>CGCA_RCS_C08002344 CAUL_K31 ALPHAPROTEOBACTERIA CAULOBACTER_SP-_K31 2342189 2342262 CYS GCA 0 0      GIB_IN_DDBJ
-GGCCCGGTGGCGGAGT--GGT--TACGCAGCGGATTGCAAATCCGTGCA-CCCCGGTTC
GATTCCGGGCCGGGCCT
>KTTT_RCS_C08002345 CAUL_K31 ALPHAPROTEOBACTERIA CAULOBACTER_SP-_K31 2385079 2385153 LYS TTT 0 0      GIB_IN_DDBJ
-GGGCCGGTAGCTCAGT--GGT--AGAGCATTCGACTTTTAATCGAATGGTCCTGGGTTC
GAATCCCAGCCGGCCCA
>STGA_RCS_C08002346 CAUL_K31 ALPHAPROTEOBACTERIA CAULOBACTER_SP-_K31 2934414 2934503 SER TGA 0 0      GIB_IN_DDBJ
-GGGCAGGTGGCCGAGT--GGTTTAAGGCAGCGGTCTTGAAAACCGCC---CGTGGGTTC
GAATCCCACCCTGCCCG
>DGTC_RCS_C08002347 CAUL_K31 ALPHAPROTEOBACTERIA CAULOBACTER_SP-_K31 3076080 3076156 ASP GTC 0 0      GIB_IN_DDBJ
-GCGGATGTAGCTCAGTT-GGTT-AGAGCGCCGGCCTGTCACGCCGGAGGTCGCGGGTTC
GAGTCCCGTCATTCGCG
>DGTC_RCS_C08002348 CAUL_K31 ALPHAPROTEOBACTERIA CAULOBACTER_SP-_K31 3076232 3076308 ASP GTC 0 0      GIB_IN_DDBJ
-GCGGATGTAGCTCAGTT-GGTT-AGAGCGCCGGCCTGTCACGCCGGAGGTCGCGGGTTC
GAGTCCCGTCATTCGCG
>DGTC_RCS_C08002349 CAUL_K31 ALPHAPROTEOBACTERIA CAULOBACTER_SP-_K31 3076384 3076460 ASP GTC 0 0      GIB_IN_DDBJ
-GCGGATGTAGCTCAGTT-GGTT-AGAGCGCCGGCCTGTCACGCCGGAGGTCGCGGGTTC
GAGTCCCGTCATTCGCG
>TTGT_RCS_C08002350 CAUL_K31 ALPHAPROTEOBACTERIA CAULOBACTER_SP-_K31 3328741 3328815 THR TGT 0 0      GIB_IN_DDBJ
-GCCGGATTAGCTCAGC--GGT--AGAGCAGCGGTTTTGTAAACCGAAGGTCGGGGGTTC
AATCCCCTCATCCGGCA
>KCTT_RCS_C08002351 CAUL_K31 ALPHAPROTEOBACTERIA CAULOBACTER_SP-_K31 3536545 3536620 LYS CTT 0 0      GIB_IN_DDBJ
-GGGCGCATAGCTCAGTT-GGT--AGAGCAGCTGACTCTTAATCAGCGGGTCGTAGGTTC
GAATCCTACTGCGCCCA
>VCAC_RCS_C08002352 CAUL_K31 ALPHAPROTEOBACTERIA CAULOBACTER_SP-_K31 3826620 3826694 VAL CAC 0 0      GIB_IN_DDBJ
-GGATGCTTAGCTCAGC--GGG--AGAGCACCTCGTTCACACCGAGGGGGTCGCAGGTTC
AATCCCTGCAGCATCCA
>TGGT_RCS_C08002353 CAUL_K31 ALPHAPROTEOBACTERIA CAULOBACTER_SP-_K31 3886604 3886678 THR GGT 0 0      GIB_IN_DDBJ
-GCCGCGATAGCTCAGT--GGT--AGAGCGCATCCTTGGTAAGGCTGAGGTCCAGGGTTC
GAGTCCCTGTCGTGGCA
>ACGC_RCS_C08002354 CAUL_K31 ALPHAPROTEOBACTERIA CAULOBACTER_SP-_K31 5146516 5146591 ALA CGC 0 0      GIB_IN_DDBJ
-GGGGCCGTAGCTCAGAT-GGT--AGAGCGCCTCGTTCGCAATGAGGAGGTCAGGGGTTC
GATTCCCCTCGGCTCCA
>LCAG_RCS_C08002355 CAUL_K31 ALPHAPROTEOBACTERIA CAULOBACTER_SP-_K31 5357488 5357574 LEU CAG 0 0      GIB_IN_DDBJ
-GCCCAGGTGGCGGAATT-GGTA-GACGCGCTGGCTTCAGGTGCCAGT-G-TGGAGGTTC
GAGTCCTCTCCTGGGCA
>WCCA_RCS_C08002356 CAUL_K31 ALPHAPROTEOBACTERIA CAULOBACTER_SP-_K31 4809659 4809587 TRP CCA 0 0      GIB_IN_DDBJ
-AGGAGTGTAGCTCAGCT-GGT--AGAGCATCGGTCTCCAAAACCGAGGGTCGTGGGTTC
GAGTCCCTCCACTCCTG
>RCCG_RCS_C08002357 CAUL_K31 ALPHAPROTEOBACTERIA CAULOBACTER_SP-_K31 4547477 4547404 ARG CCG 0 0      GIB_IN_DDBJ
-GCACCCGTAGCTCAGCT-GGAT-AGAGCGTTGCCCTCCGAAGGCAAAGGTCACACGTTC
GAATCGTGTCGGGTGCG
>RCCT_RCS_C08002358 CAUL_K31 ALPHAPROTEOBACTERIA CAULOBACTER_SP-_K31 4464642 4464569 ARG CCT 0 0      GIB_IN_DDBJ
-GGCCCGGTAGCTCAGCA-GGAT-AGAGCAGCGCTTTCCTAAAGCGAAGGTCAGGGGTTC
GAGTCCCTTCCGGGCCG
>IGAT_RCS_C08002359 CAUL_K31 ALPHAPROTEOBACTERIA CAULOBACTER_SP-_K31 4034582 4034509 ILE GAT 0 0      GIB_IN_DDBJ
-GGGCCCGTAGCTCAGTT-GGTT-AGAGCGCACGCTTGATAAGCGTGAGGTCATAAGTTC
AAATCTTATCGGGCCTA
>ATGC_RCS_C08002360 CAUL_K31 ALPHAPROTEOBACTERIA CAULOBACTER_SP-_K31 4034437 4034365 ALA TGC 0 0      GIB_IN_DDBJ
-GGGGCCATAGCTCAGTT-GGT--AGAGCGCCTGCTTTGCAAGCAGGATGTCGTCGGTTC
GACTCCGTCTGGCTCCA
>XCAT_RCS_C08002361 CAUL_K31 ALPHAPROTEOBACTERIA CAULOBACTER_SP-_K31 4030988 4030915 MET CAT 0 0     TRNA-MET(INITIATOR)- GIB_IN_DDBJ
-CGCGGGGTGGAGCAGCCCGGT--AGCTCGTCAGGCTCATAACCTGAAGGTCACAGGTTC
AAATCCTGTCCCCGCAC
>IGAT_RCS_C08002362 CAUL_K31 ALPHAPROTEOBACTERIA CAULOBACTER_SP-_K31 4027386 4027313 ILE GAT 0 0      GIB_IN_DDBJ
-GGGCCCGTAGCTCAGTT-GGTT-AGAGCGCACGCTTGATAAGCGTGAGGTCATAAGTTC
AAATCTTATCGGGCCTA
>ATGC_RCS_C08002363 CAUL_K31 ALPHAPROTEOBACTERIA CAULOBACTER_SP-_K31 4027241 4027169 ALA TGC 0 0      GIB_IN_DDBJ
-GGGGCCATAGCTCAGTT-GGT--AGAGCGCCTGCTTTGCAAGCAGGATGTCGTCGGTTC
GACTCCGTCTGGCTCCA
>XCAT_RCS_C08002364 CAUL_K31 ALPHAPROTEOBACTERIA CAULOBACTER_SP-_K31 4023792 4023719 MET CAT 0 0     TRNA-MET(INITIATOR)- GIB_IN_DDBJ
-CGCGGGGTGGAGCAGCCCGGT--AGCTCGTCAGGCTCATAACCTGAAGGTCACAGGTTC
AAATCCTGTCCCCGCAC
>FGAA_RCS_C08002365 CAUL_K31 ALPHAPROTEOBACTERIA CAULOBACTER_SP-_K31 3868005 3867933 PHE GAA 0 0      GIB_IN_DDBJ
-GCCTGGGTAGCTCAGTT-GGT--AGAGCAGCGGATTGAAAATCCGCGTGTCGGTGGTTC
GAATCCGCCCCCAGGCA
>HGTG_RCS_C08002366 CAUL_K31 ALPHAPROTEOBACTERIA CAULOBACTER_SP-_K31 3864772 3864699 HIS GTG 0 0      GIB_IN_DDBJ
-GCCGCCTTAGCTCAGTT-GGTT-AGAGCGCCGGTTTGTGGAACCGGAGGTCCTCAGTTC
AAGCCTGAGAGGCGGTA
>JCAT_RCS_C08002367 CAUL_K31 ALPHAPROTEOBACTERIA CAULOBACTER_SP-_K31 3812135 3812063 MET CAT 0 0     TRNA-MET(ILE)_WHOSE_CAU_ANTICODON_IS
-GGGCCTGTAGCTCAAT--GGTT-AGAGCCGACCGCTCATAACGGTCTGGTTGGGGGTTC
GAGTCCCTCCGGGCCTA
>LCAA_RCS_C08002368 CAUL_K31 ALPHAPROTEOBACTERIA CAULOBACTER_SP-_K31 3453669 3453588 LEU CAA 0 0      GIB_IN_DDBJ
-GCGGGCGTGGTGGAACT-GGTA-GACGCGCCGGACTCAAAATCCGGT-G-TGCCGGTTC
GACCCCGGCCGCCCGCA
>LGAG_RCS_C08002369 CAUL_K31 ALPHAPROTEOBACTERIA CAULOBACTER_SP-_K31 3427744 3427663 LEU GAG 0 0      GIB_IN_DDBJ
-GCGGTCGTGGCGGAATT-GGTA-GACGCGCAGCGTTGAGGTCGCTGT-G-TGGAAGTTC
GAGTCTTCTCGACCGCA
>PGGG_RCS_C08002370 CAUL_K31 ALPHAPROTEOBACTERIA CAULOBACTER_SP-_K31 3296397 3296324 PRO GGG 0 0      GIB_IN_DDBJ
-CGGAGCGTGGCGCAGCCTGGT--AGCGCACTTGACTGGGGGTCAAGGGGTCGCAGGTTC
GAATCCTGTCGCTCCGA
>ETTC_RCS_C08002371 CAUL_K31 ALPHAPROTEOBACTERIA CAULOBACTER_SP-_K31 3276679 3276608 GLU TTC 0 0      GIB_IN_DDBJ
-GGTCCCTTCGTCTATC--GGTT-AGGACGCCAGATTTTCATTCTGGAGA-GAGGGGTTC
GACTCCCCTAGGGACTA
>ETTC_RCS_C08002372 CAUL_K31 ALPHAPROTEOBACTERIA CAULOBACTER_SP-_K31 3276549 3276478 GLU TTC 0 0      GIB_IN_DDBJ
-GGTCCCTTCGTCTATC--GGTT-AGGACGCCAGATTTTCATTCTGGAGA-GAGGGGTTC
GACTCCCCTAGGGACTA
>PTGG_RCS_C08002373 CAUL_K31 ALPHAPROTEOBACTERIA CAULOBACTER_SP-_K31 3275006 3274933 PRO TGG 0 0      GIB_IN_DDBJ
-CGGAGCGTAGCGCAGCCTGGT--AGCGCATCTGGTTTGGGACCAGAGGGTCGCAGGTTC
AAATCCTGCCGCTCCGA
>RTCT_RCS_C08002374 CAUL_K31 ALPHAPROTEOBACTERIA CAULOBACTER_SP-_K31 3274535 3274462 ARG TCT 0 0      GIB_IN_DDBJ
-GCGCCCTTAGCTCAGCT-GGAT-AGAGCACTCGCCTTCTAAGCGAGCGGTCGCTGGTTC
GAATCCAGCAGGGCGCG
>LTAG_RCS_C08002375 CAUL_K31 ALPHAPROTEOBACTERIA CAULOBACTER_SP-_K31 3090494 3090413 LEU TAG 0 0      GIB_IN_DDBJ
-GCGGATGTGGCGAAACT-GGTA-GACGCACCAGATTTAGGTTCTGGC-G-TGGAGGTTC
GAGTCCTCTCATCCGCA
>VTAC_RCS_C08002376 CAUL_K31 ALPHAPROTEOBACTERIA CAULOBACTER_SP-_K31 3082320 3082249 VAL TAC 0 0      GIB_IN_DDBJ
-GGGCGGTTAGCTCAGC--GGT--AGAGCGTCTCGTTTACACCGAGAGGGTCGGGGGTTC
GATCCCCTCACCGCCCA
>NGTT_RCS_C08002377 CAUL_K31 ALPHAPROTEOBACTERIA CAULOBACTER_SP-_K31 2313756 2313685 ASN GTT 0 0      GIB_IN_DDBJ
-TCCGCGGTAGCTCAGT--GGT--AGAGCAGCCGGCTGTTAACCGGCTGGTCGTAGGTTC
GAATCCTACCCGCGGAG
>PCGG_RCS_C08002378 CAUL_K31 ALPHAPROTEOBACTERIA CAULOBACTER_SP-_K31 1400760 1400687 PRO CGG 0 0      GIB_IN_DDBJ
-CGGAGTGTGGCTCAGTCTGGT--AGAGCACTGCGTTCGGGACGCAGGGGTCGCAGGTTC
AAATCCTGCCACTCCGA
>SGGA_RCS_C08002379 CAUL_K31 ALPHAPROTEOBACTERIA CAULOBACTER_SP-_K31 1229941 1229855 SER GGA 0 0      GIB_IN_DDBJ
-GGTGAGGTGGCCGAGT--GGTTGATGGCGCACGCTTGGAAAGCGTGT---CGAGGGTTC
GAATCCCTCTCTCACCG
>SCGA_RCS_C08002380 CAUL_K31 ALPHAPROTEOBACTERIA CAULOBACTER_SP-_K31 384171 384085 SER CGA 0 0      GIB_IN_DDBJ
-GGAGAGGTGGCAGAGT--GGTCGAATGTACCGCACTCGAAATGCGGCGC-CGTGGGTTC
GAATCCCACCCTCTCCG
>AGGC_RCS_C08002381 CAUL_K31 ALPHAPROTEOBACTERIA CAULOBACTER_SP-_K31 109703 109631 ALA GGC 0 0      GIB_IN_DDBJ
-GGGGCTTTAGCTCAGCT-GGT--AGAGCGCTTGCATGGCATGCAAGAGGTCAGCGGTTC
GACTCCGCTAAGCTCCA
>LTAA_RCS_CL08000009 CAUL_K31 ALPHAPROTEOBACTERIA CAULOBACTER_SP-_K31 4086899 4087206 LEU TAA 4086934 4087154 AAGCCAAAAGGATTGAGTGCGCCCGGG
-GCGGGCGTGGCGGAACT-GGTA-GACGCAACGGACTTAAAATCCGTC-A-TGCCGGTTC
GATTCCGGCCGCCCGCA
>RACG_RCS_W018468 AATH01000001 ALPHAPROTEOBACTERIA CAULOBACTER_SP-_K31 15747 15825 ARG ACG 0 0      WGS_DIVISION_IN_DDBJ/EMBL/GENBANK
-GCGCCCGTAGCTCAGCT-GGAT-AGAGCATCAGACTACGAATCTGAGGGTCGGACGTTC
GAATCGTTCCGGGCGCG
>FGAA_RCS_W018469 AATH01000001 ALPHAPROTEOBACTERIA CAULOBACTER_SP-_K31 823880 823955 PHE GAA 0 0      WGS_DIVISION_IN_DDBJ/EMBL/GENBANK
-GCCTGGGTAGCTCAGTT-GGT--AGAGCAGCGGATTGAAAATCCGCGTGTCGGTGGTTC
GAATCCGCCCCCAGGCA
>HGTG_RCS_W018470 AATH01000001 ALPHAPROTEOBACTERIA CAULOBACTER_SP-_K31 827113 827189 HIS GTG 0 0      WGS_DIVISION_IN_DDBJ/EMBL/GENBANK
-GCCGCCTTAGCTCAGTT-GGTT-AGAGCGCCGGTTTGTGGAACCGGAGGTCCTCAGTTC
AAGCCTGAGAGGCGGTA
>JCAT_RCS_W018471 AATH01000001 ALPHAPROTEOBACTERIA CAULOBACTER_SP-_K31 879750 879825 MET CAT 0 0     TRNA-MET(ILE)_WHOSE_CAU_ANTICODON_IS
-GGGCCTGTAGCTCAAT--GGTT-AGAGCCGACCGCTCATAACGGTCTGGTTGGGGGTTC
GAGTCCCTCCGGGCCTA
>TTGT_RCS_W018472 AATH01000001 ALPHAPROTEOBACTERIA CAULOBACTER_SP-_K31 1368484 1368560 THR TGT 0 0      WGS_DIVISION_IN_DDBJ/EMBL/GENBANK
-GCCGGATTAGCTCAGC--GGT--AGAGCAGCGGTTTTGTAAACCGAAGGTCGGGGGTTC
AATCCCCTCATCCGGCA
>KCTT_RCS_W018473 AATH01000001 ALPHAPROTEOBACTERIA CAULOBACTER_SP-_K31 1576289 1576364 LYS CTT 0 0      WGS_DIVISION_IN_DDBJ/EMBL/GENBANK
-GGGCGCATAGCTCAGTT-GGT--AGAGCAGCTGACTCTTAATCAGCGGGTCGTAGGTTC
GAATCCTACTGCGCCCA
>STGA_RCS_W018474 AATH01000001 ALPHAPROTEOBACTERIA CAULOBACTER_SP-_K31 2088367 2088458 SER TGA 0 0      WGS_DIVISION_IN_DDBJ/EMBL/GENBANK
-GGGCAGGTGGCCGAGT--GGTTTAAGGCAGCGGTCTTGAAAACCGCC---CGTGGGTTC
GAATCCCACCCTGCCCG
>DGTC_RCS_W018475 AATH01000001 ALPHAPROTEOBACTERIA CAULOBACTER_SP-_K31 2230034 2230112 ASP GTC 0 0      WGS_DIVISION_IN_DDBJ/EMBL/GENBANK
-GCGGATGTAGCTCAGTT-GGTT-AGAGCGCCGGCCTGTCACGCCGGAGGTCGCGGGTTC
GAGTCCCGTCATTCGCG
>DGTC_RCS_W018476 AATH01000001 ALPHAPROTEOBACTERIA CAULOBACTER_SP-_K31 2230186 2230264 ASP GTC 0 0      WGS_DIVISION_IN_DDBJ/EMBL/GENBANK
-GCGGATGTAGCTCAGTT-GGTT-AGAGCGCCGGCCTGTCACGCCGGAGGTCGCGGGTTC
GAGTCCCGTCATTCGCG
>DGTC_RCS_W018477 AATH01000001 ALPHAPROTEOBACTERIA CAULOBACTER_SP-_K31 2230338 2230416 ASP GTC 0 0      WGS_DIVISION_IN_DDBJ/EMBL/GENBANK
-GCGGATGTAGCTCAGTT-GGTT-AGAGCGCCGGCCTGTCACGCCGGAGGTCGCGGGTTC
GAGTCCCGTCATTCGCG
>LTAG_RCS_W018478 AATH01000001 ALPHAPROTEOBACTERIA CAULOBACTER_SP-_K31 2244453 2244367 LEU TAG 0 0      WGS_DIVISION_IN_DDBJ/EMBL/GENBANK
-GCGGATGTGGCGAAACT-GGTA-GACGCACCAGATTTAGGTTCTGGC-G-TGGAGGTTC
GAGTCCTCTCATCCGCA
>VTAC_RCS_W018479 AATH01000001 ALPHAPROTEOBACTERIA CAULOBACTER_SP-_K31 2236275 2236204 VAL TAC 0 0      WGS_DIVISION_IN_DDBJ/EMBL/GENBANK
-GGGCGGTTAGCTCAGC--GGT--AGAGCGTCTCGTTTACACCGAGAGGGTCGGGGGTTC
GATCCCCTCACCGCCCA
>LCAA_RCS_W018480 AATH01000001 ALPHAPROTEOBACTERIA CAULOBACTER_SP-_K31 1493414 1493328 LEU CAA 0 0      WGS_DIVISION_IN_DDBJ/EMBL/GENBANK
-GCGGGCGTGGTGGAACT-GGTA-GACGCGCCGGACTCAAAATCCGGT-G-TGCCGGTTC
GACCCCGGCCGCCCGCA
>LGAG_RCS_W018481 AATH01000001 ALPHAPROTEOBACTERIA CAULOBACTER_SP-_K31 1467488 1467407 LEU GAG 0 0      WGS_DIVISION_IN_DDBJ/EMBL/GENBANK
-GCGGTCGTGGCGGAATT-GGTA-GACGCGCAGCGTTGAGGTCGCTGT-G-TGGAAGTTC
GAGTCTTCTCGACCGCA
>PGGG_RCS_W018482 AATH01000001 ALPHAPROTEOBACTERIA CAULOBACTER_SP-_K31 1336142 1336064 PRO GGG 0 0      WGS_DIVISION_IN_DDBJ/EMBL/GENBANK
-CGGAGCGTGGCGCAGCCTGGT--AGCGCACTTGACTGGGGGTCAAGGGGTCGCAGGTTC
GAATCCTGTCGCTCCGA
>ETTC_RCS_W018483 AATH01000001 ALPHAPROTEOBACTERIA CAULOBACTER_SP-_K31 1316424 1316348 GLU TTC 0 0      WGS_DIVISION_IN_DDBJ/EMBL/GENBANK
-GGTCCCTTCGTCTATC--GGTT-AGGACGCCAGATTTTCATTCTGGAGA-GAGGGGTTC
GACTCCCCTAGGGACTA
>ETTC_RCS_W018484 AATH01000001 ALPHAPROTEOBACTERIA CAULOBACTER_SP-_K31 1316294 1316218 GLU TTC 0 0      WGS_DIVISION_IN_DDBJ/EMBL/GENBANK
-GGTCCCTTCGTCTATC--GGTT-AGGACGCCAGATTTTCATTCTGGAGA-GAGGGGTTC
GACTCCCCTAGGGACTA
>PTGG_RCS_W018485 AATH01000001 ALPHAPROTEOBACTERIA CAULOBACTER_SP-_K31 1314750 1314677 PRO TGG 0 0      WGS_DIVISION_IN_DDBJ/EMBL/GENBANK
-CGGAGCGTAGCGCAGCCTGGT--AGCGCATCTGGTTTGGGACCAGAGGGTCGCAGGTTC
AAATCCTGCCGCTCCGA
>RTCT_RCS_W018486 AATH01000001 ALPHAPROTEOBACTERIA CAULOBACTER_SP-_K31 1314280 1314202 ARG TCT 0 0      WGS_DIVISION_IN_DDBJ/EMBL/GENBANK
-GCGCCCTTAGCTCAGCT-GGAT-AGAGCACTCGCCTTCTAAGCGAGCGGTCGCTGGTTC
GAATCCAGCAGGGCGCG
>VCAC_RCS_W018487 AATH01000001 ALPHAPROTEOBACTERIA CAULOBACTER_SP-_K31 865265 865194 VAL CAC 0 0      WGS_DIVISION_IN_DDBJ/EMBL/GENBANK
-GGATGCTTAGCTCAGC--GGG--AGAGCACCTCGTTCACACCGAGGGGGTCGCAGGTTC
AATCCCTGCAGCATCCA
>YGTA_RCS_W018488 AATH01000001 ALPHAPROTEOBACTERIA CAULOBACTER_SP-_K31 774849 774762 TYR GTA 0 0      WGS_DIVISION_IN_DDBJ/EMBL/GENBANK
-GGGGGAATGCCCGAGT--GGCA-AAGGGGGGGGACTGTAAATCCCCT-TTCGTAGGTTC
GAGTCCTACTTCCCCCA
>GTCC_RCS_W018489 AATH01000001 ALPHAPROTEOBACTERIA CAULOBACTER_SP-_K31 774690 774615 GLY TCC 0 0      WGS_DIVISION_IN_DDBJ/EMBL/GENBANK
-GCGGGTATAGCACAGT--GGT--AGTGCAGCAGCCTTCCAAGCTGAGGA-TGCGGGTTC
GATTCCCGCTACCCGCT
>GCCC_RCS_W018490 AATH01000001 ALPHAPROTEOBACTERIA CAULOBACTER_SP-_K31 724998 724927 GLY CCC 0 0      WGS_DIVISION_IN_DDBJ/EMBL/GENBANK
-GCGGGCGTAGCTCAGA--GGT--AGAGCGTCTGCTTCCCAAGCAGAATGTCGTGGGTTC
GATTCCCATCGCCCGCT
>ACGC_RCS_W018491 AATH01000001 ALPHAPROTEOBACTERIA CAULOBACTER_SP-_K31 310026 309949 ALA CGC 0 0      WGS_DIVISION_IN_DDBJ/EMBL/GENBANK
-GGGGCCGTAGCTCAGAT-GGT--AGAGCGCCTCGTTCGCAATGAGGAGGTCAGGGGTTC
GATTCCCCTCGGCTCCA
>LCAG_RCS_W018492 AATH01000001 ALPHAPROTEOBACTERIA CAULOBACTER_SP-_K31 99053 98970 LEU CAG 0 0      WGS_DIVISION_IN_DDBJ/EMBL/GENBANK
-GCCCAGGTGGCGGAATT-GGTA-GACGCGCTGGCTTCAGGTGCCAGT-G-TGGAGGTTC
GAGTCCTCTCCTGGGCA
>TCGT_RCS_W018493 AATH01000002 ALPHAPROTEOBACTERIA CAULOBACTER_SP-_K31 116297 116372 THR CGT 0 0      WGS_DIVISION_IN_DDBJ/EMBL/GENBANK
-GCCGCTTTAGCTCAGCT-GGT--AGAGCACCTCATTCGTAATGAGGGGGTCACAGGTTC
GAGTCCTGTAAGCGGCA
>MCAT_RCS_W018494 AATH01000002 ALPHAPROTEOBACTERIA CAULOBACTER_SP-_K31 375129 375056 MET CAT 0 0     TRNA-MET(ELONGATOR)- WGS_DIVISION_IN
-GGCTGGGTAGCTCAGAT-GGTT-AGAGCGGTGGATTCATAACCCACAGGTCGGCGGTTC
GATCCCGCCCCCAGCCA
>AGGC_RCS_W018495 AATH01000002 ALPHAPROTEOBACTERIA CAULOBACTER_SP-_K31 92545 92468 ALA GGC 0 0      WGS_DIVISION_IN_DDBJ/EMBL/GENBANK
-GGGGCTTTAGCTCAGCT-GGT--AGAGCGCTTGCATGGCATGCAAGAGGTCAGCGGTTC
GACTCCGCTAAGCTCCA
>PCGG_RCS_W018496 AATH01000003 ALPHAPROTEOBACTERIA CAULOBACTER_SP-_K31 383717 383795 PRO CGG 0 0      WGS_DIVISION_IN_DDBJ/EMBL/GENBANK
-CGGAGTGTGGCTCAGTCTGGT--AGAGCACTGCGTTCGGGACGCAGGGGTCGCAGGTTC
AAATCCTGCCACTCCGA
>SGGA_RCS_W018497 AATH01000003 ALPHAPROTEOBACTERIA CAULOBACTER_SP-_K31 554536 554627 SER GGA 0 0      WGS_DIVISION_IN_DDBJ/EMBL/GENBANK
-GGTGAGGTGGCCGAGT--GGTTGATGGCGCACGCTTGGAAAGCGTGT---CGAGGGTTC
GAATCCCTCTCTCACCG
>GGCC_RCS_W018498 AATH01000003 ALPHAPROTEOBACTERIA CAULOBACTER_SP-_K31 519835 519764 GLY GCC 0 0      WGS_DIVISION_IN_DDBJ/EMBL/GENBANK
-GCGGGCGTAGCTCAGT--GGT--AGAGCACAACCTTGCCAAGGTTGGGGTCGAGAGTTC
GAATCTCTTCGCCCGCT
>GGCC_RCS_W018499 AATH01000003 ALPHAPROTEOBACTERIA CAULOBACTER_SP-_K31 519715 519644 GLY GCC 0 0      WGS_DIVISION_IN_DDBJ/EMBL/GENBANK
-GCGGGCGTAGCTCAGT--GGT--AGAGCACAACCTTGCCAAGGTTGGGGTCGAGAGTTC
GAATCTCTTCGCCCGCT
>QTTG_RCS_W018500 AATH01000003 ALPHAPROTEOBACTERIA CAULOBACTER_SP-_K31 383567 383492 GLN TTG 0 0      WGS_DIVISION_IN_DDBJ/EMBL/GENBANK
-TGGGGAATGGTGTAAT--GGT--AACACTGCGGTTTTTGGTACCGTC-ATTCTAGGTTC
GAGTCCTAGTTCCCCAG
>SGCT_RCS_W018501 AATH01000003 ALPHAPROTEOBACTERIA CAULOBACTER_SP-_K31 153651 153564 SER GCT 0 0      WGS_DIVISION_IN_DDBJ/EMBL/GENBANK
-GGAGACGTGGCCGAGA--GGCTGAAGGCACCGCTTTGCTAAAGCGGCAATCGAGGGTTC
GAATCCCTCCGTCTCCG
>WCCA_RCS_W018502 AATH01000005 ALPHAPROTEOBACTERIA CAULOBACTER_SP-_K31 77985 78062 TRP CCA 0 0      WGS_DIVISION_IN_DDBJ/EMBL/GENBANK
-AGGAGTGTAGCTCAGCT-GGT--AGAGCATCGGTCTCCAAAACCGAGGGTCGTGGGTTC
GAGTCCCTCCACTCCTG
>NGTT_RCS_W018503 AATH01000005 ALPHAPROTEOBACTERIA CAULOBACTER_SP-_K31 188840 188914 ASN GTT 0 0      WGS_DIVISION_IN_DDBJ/EMBL/GENBANK
-TCCGCGGTAGCTCAGT--GGT--AGAGCAGCCGGCTGTTAACCGGCTGGTCGTAGGTTC
GAATCCTACCCGCGGAG
>CGCA_RCS_W018504 AATH01000005 ALPHAPROTEOBACTERIA CAULOBACTER_SP-_K31 160407 160337 CYS GCA 0 0      WGS_DIVISION_IN_DDBJ/EMBL/GENBANK
-GGCCCGGTGGCGGAGT--GGT--TACGCAGCGGATTGCAAATCCGTGCA-CCCCGGTTC
GATTCCGGGCCGGGCCT
>VGAC_RCS_W018505 AATH01000006 ALPHAPROTEOBACTERIA CAULOBACTER_SP-_K31 285493 285422 VAL GAC 0 0      WGS_DIVISION_IN_DDBJ/EMBL/GENBANK
-GGACGCGTAGCTCAGC--GGG--AGAGCACCTCGTTGACATCGAGGGGGTCACAGGTTC
AATCCCTGTCGCGTCCA
>RCCT_RCS_W018506 AATH01000006 ALPHAPROTEOBACTERIA CAULOBACTER_SP-_K31 64534 64456 ARG CCT 0 0      WGS_DIVISION_IN_DDBJ/EMBL/GENBANK
-GGCCCGGTAGCTCAGCA-GGAT-AGAGCAGCGCTTTCCTAAAGCGAAGGTCAGGGGTTC
GAGTCCCTTCCGGGCCG
>RCCG_RCS_W018507 AATH01000008 ALPHAPROTEOBACTERIA CAULOBACTER_SP-_K31 178953 179029 ARG CCG 0 0      WGS_DIVISION_IN_DDBJ/EMBL/GENBANK
-GCACCCGTAGCTCAGCT-GGAT-AGAGCGTTGCCCTCCGAAGGCAAAGGTCACACGTTC
GAATCGTGTCGGGTGCG
>IGAT_RCS_W018508 AATH01000009 ALPHAPROTEOBACTERIA CAULOBACTER_SP-_K31 17818 17896 ILE GAT 0 0      WGS_DIVISION_IN_DDBJ/EMBL/GENBANK
-GGGCCCGTAGCTCAGTT-GGTT-AGAGCGCACGCTTGATAAGCGTGAGGTCATAAGTTC
AAATCTTATCGGGCCTA
>ATGC_RCS_W018509 AATH01000009 ALPHAPROTEOBACTERIA CAULOBACTER_SP-_K31 17964 18039 ALA TGC 0 0      WGS_DIVISION_IN_DDBJ/EMBL/GENBANK
-GGGGCCATAGCTCAGTT-GGT--AGAGCGCCTGCTTTGCAAGCAGGATGTCGTCGGTTC
GACTCCGTCTGGCTCCA
>XCAT_RCS_W018510 AATH01000009 ALPHAPROTEOBACTERIA CAULOBACTER_SP-_K31 21413 21489 MET CAT 0 0     TRNA-MET(INITIATOR)- WGS_DIVISION_IN_D
-CGCGGGGTGGAGCAGCCCGGT--AGCTCGTCAGGCTCATAACCTGAAGGTCACAGGTTC
AAATCCTGTCCCCGCAC
>TGGT_RCS_W018511 AATH01000009 ALPHAPROTEOBACTERIA CAULOBACTER_SP-_K31 158601 158530 THR GGT 0 0      WGS_DIVISION_IN_DDBJ/EMBL/GENBANK
-GCCGCGATAGCTCAGT--GGT--AGAGCGCATCCTTGGTAAGGCTGAGGTCCAGGGTTC
GAGTCCCTGTCGTGGCA
>KTTT_RCS_W018512 AATH01000014 ALPHAPROTEOBACTERIA CAULOBACTER_SP-_K31 19714 19788 LYS TTT 0 0      WGS_DIVISION_IN_DDBJ/EMBL/GENBANK
-GGGCCGGTAGCTCAGT--GGT--AGAGCATTCGACTTTTAATCGAATGGTCCTGGGTTC
GAATCCCAGCCGGCCCA
>SCGA_RCS_W018513 AATH01000018 ALPHAPROTEOBACTERIA CAULOBACTER_SP-_K31 2532 2441 SER CGA 0 0      WGS_DIVISION_IN_DDBJ/EMBL/GENBANK
-GGAGAGGTGGCAGAGT--GGTCGAATGTACCGCACTCGAAATGCGGCGC-CGTGGGTTC
GAATCCCACCCTCTCCG
>XCAT_RCS_W018514 AATH01000022 ALPHAPROTEOBACTERIA CAULOBACTER_SP-_K31 2095 2022 MET CAT 0 0     TRNA-MET(INITIATOR)- WGS_DIVISION_IN_DDB
-CGCGGGGTGGAGCAGCCCGGT--AGCTCGTCAGGCTCATAACCTGAAGGTCACAGGTTC
AAATCCTGTCCCCGCAC
>RCCG_RCS_C08007876 PZUC_HLK1 ALPHAPROTEOBACTERIA PHENYLOBACTERIUM_ZUCINEUM_HLK1 50835 50911 ARG CCG 0 0      GIB_IN_DDBJ
-GCACCCGTAGCTCAGCT-GGAT-AGAGCGTTGCCCTCCGAAGGCAAAGGTCACACGTTC
GAATCGTGTCGGGTGCG
>LCAG_RCS_C08007877 PZUC_HLK1 ALPHAPROTEOBACTERIA PHENYLOBACTERIUM_ZUCINEUM_HLK1 164027 164113 LEU CAG 0 0      GIB_IN_DDBJ
-GCCCAGGTGGCGGAATT-GGTA-GACGCGCTGGCTTCAGGTGCCAGT-G-TGGAGGTTC
GAGTCCTCTCCTGGGCA
>RACG_RCS_C08007878 PZUC_HLK1 ALPHAPROTEOBACTERIA PHENYLOBACTERIUM_ZUCINEUM_HLK1 456426 456502 ARG ACG 0 0      GIB_IN_DDBJ
-GCGCCCGTAGCTCAGCT-GGAT-AGAGCATCAGACTACGAATCTGAGGGTCGGACGTTC
GAATCGTTCCGGGCGCG
>MCAT_RCS_C08007879 PZUC_HLK1 ALPHAPROTEOBACTERIA PHENYLOBACTERIUM_ZUCINEUM_HLK1 658865 658941 MET CAT 0 0     TRNA-MET(ELONGATOR)- GIB_I
-GGCTGGGTAGCTCAGCT-GGTT-AGAGCGGTGGATTCATAACCCACAGGTCGGCGGTTC
GAGCCCGCCCCCAGCTA
>IGAT_RCS_C08007880 PZUC_HLK1 ALPHAPROTEOBACTERIA PHENYLOBACTERIUM_ZUCINEUM_HLK1 1274039 1274115 ILE GAT 0 0      GIB_IN_DDBJ
-GGGCCTGTAGCTCAGCT-GGTT-AGAGCACACGCCTGATAAGCGTGAGGTCGGCAGTTC
GAGTCTGCCTGGGCCCA
>ATGC_RCS_C08007881 PZUC_HLK1 ALPHAPROTEOBACTERIA PHENYLOBACTERIUM_ZUCINEUM_HLK1 1274212 1274287 ALA TGC 0 0      GIB_IN_DDBJ
-GGGGCCATAGCTCAGTT-GGT--AGAGCGCGTGCTTTGCAAGCATGAGGTCGTCGGTTC
GATCCCGTCTGGCTCCA
>XCAT_RCS_C08007882 PZUC_HLK1 ALPHAPROTEOBACTERIA PHENYLOBACTERIUM_ZUCINEUM_HLK1 1277558 1277634 MET CAT 0 0     TRNA-MET(INITIATOR)- GIB
-CGCGGGGTGGAGCAGCCCGGT--AGCTCGTCAGGCTCATAACCTGAAGGTCACAGGTTC
AAATCCTGTCCCCGCAC
>YGTA_RCS_C08007883 PZUC_HLK1 ALPHAPROTEOBACTERIA PHENYLOBACTERIUM_ZUCINEUM_HLK1 1394049 1394134 TYR GTA 0 0      GIB_IN_DDBJ
-GGGGGAATGCCCGAGT--GGCA-AAGGGGGCGGACTGTAAATCCGCT-TTCGTAGGTTC
GAGTCCTACTTCCCCCA
>GTCC_RCS_C08007884 PZUC_HLK1 ALPHAPROTEOBACTERIA PHENYLOBACTERIUM_ZUCINEUM_HLK1 1394181 1394254 GLY TCC 0 0      GIB_IN_DDBJ
-GCGGGTATAGCACAAT--GGT--AGTGCAGCAGCCTTCCAAGCTGAGGA-TGCGGGTTC
GATTCCCGCTACCCGCT
>WCCA_RCS_C08007885 PZUC_HLK1 ALPHAPROTEOBACTERIA PHENYLOBACTERIUM_ZUCINEUM_HLK1 1396007 1396082 TRP CCA 0 0      GIB_IN_DDBJ
-AGGAGTGTAGCTCAGCT-GGT--AGAGCATCGGTCTCCAAAACCGAGGGCCGGGGGTTC
GAGTCCCTCCACTCCTG
>LGAG_RCS_C08007886 PZUC_HLK1 ALPHAPROTEOBACTERIA PHENYLOBACTERIUM_ZUCINEUM_HLK1 1458159 1458243 LEU GAG 0 0      GIB_IN_DDBJ
-GCGGTCGTGGCGGAATT-GGTA-GACGCGCAGCGTTGAGGTCGCTGT-G-TGGAAGTTC
GAGTCTTCTCGACCGCA
>SGCT_RCS_C08007887 PZUC_HLK1 ALPHAPROTEOBACTERIA PHENYLOBACTERIUM_ZUCINEUM_HLK1 1506898 1506987 SER GCT 0 0      GIB_IN_DDBJ
-GGTGACGTGGCCGAGT--GGCTGAAGGCAACGGTTTGCTAAATCGTC---CGAGGGTTC
GAATCCCTCCGTCACCG
>STGA_RCS_C08007888 PZUC_HLK1 ALPHAPROTEOBACTERIA PHENYLOBACTERIUM_ZUCINEUM_HLK1 1811724 1811813 SER TGA 0 0      GIB_IN_DDBJ
-GGATGGGTGGCCGAGT--GGTTTAAGGCAGCGGTCTTGAAAACCGCC---CGTGGGTTC
GAATCCCACCCCATCCG
>PGGG_RCS_C08007889 PZUC_HLK1 ALPHAPROTEOBACTERIA PHENYLOBACTERIUM_ZUCINEUM_HLK1 1862472 1862548 PRO GGG 0 0      GIB_IN_DDBJ
-CGGAGCGTAGCGCAGCCTGGT--AGCGCACTTGACTGGGGGTCAAGGGGTCGTGGGTTC
GAATCCCGCCGCTCCGA
>LTAG_RCS_C08007890 PZUC_HLK1 ALPHAPROTEOBACTERIA PHENYLOBACTERIUM_ZUCINEUM_HLK1 1907812 1907896 LEU TAG 0 0      GIB_IN_DDBJ
-GCGGATGTGGCGGAATT-GGTA-GACGCACTGGATTTAGGTTCCAGC-G-TGGAGGTTC
GACTCCTCTCATCCGCA
>DGTC_RCS_C08007891 PZUC_HLK1 ALPHAPROTEOBACTERIA PHENYLOBACTERIUM_ZUCINEUM_HLK1 2019909 2019985 ASP GTC 0 0      GIB_IN_DDBJ
-GCGGGTGTAGCTCAGTT-GGTT-AGAGCGCCGGCCTGTCACGCCGGAGGTCGCGGGTTC
GAGCCCCGTCACTCGCG
>NGTT_RCS_C08007892 PZUC_HLK1 ALPHAPROTEOBACTERIA PHENYLOBACTERIUM_ZUCINEUM_HLK1 2155186 2155261 ASN GTT 0 0      GIB_IN_DDBJ
-TCCTCGGTAGCTCAGTT-GGT--AGAGCAGGCGGCTGTTAACCGCCGGGTCGCAGGTTC
GAGTCCTGCCCGGGGAG
>VCAC_RCS_C08007893 PZUC_HLK1 ALPHAPROTEOBACTERIA PHENYLOBACTERIUM_ZUCINEUM_HLK1 2225636 2225710 VAL CAC 0 0      GIB_IN_DDBJ
-GGATGCGTAGCTCAGC--GGG--AGAGCACCTCGTTCACACCGAGGGGGTCACAGGTTC
AATCCCTGTCGCATCCA
>KCTT_RCS_C08007894 PZUC_HLK1 ALPHAPROTEOBACTERIA PHENYLOBACTERIUM_ZUCINEUM_HLK1 2290416 2290491 LYS CTT 0 0      GIB_IN_DDBJ
-GGGTGTATAGCTCAGTT-GGT--AGAGCAGCTGACTCTTAATCAGCGGGTCCAAGGTTC
GAATCCTTGTACACCCA
>TGGT_RCS_C08007895 PZUC_HLK1 ALPHAPROTEOBACTERIA PHENYLOBACTERIUM_ZUCINEUM_HLK1 2487177 2487251 THR GGT 0 0      GIB_IN_DDBJ
-GCCGCCGTAGCTCAGT--GGT--AGAGCGCATCCTTGGTAAGGCTGAGGTCGGCAGTTC
AATCCTGCCCGGCGGCA
>PCGG_RCS_C08007896 PZUC_HLK1 ALPHAPROTEOBACTERIA PHENYLOBACTERIUM_ZUCINEUM_HLK1 3125339 3125415 PRO CGG 0 0      GIB_IN_DDBJ
-CGGAGTGTGGCTCAGTCTGGT--AGAGCACCGCGTTCGGGACGCGGGGGTCGCAGGTTC
AAATCCTGCCACTCCGA
>SGGA_RCS_C08007897 PZUC_HLK1 ALPHAPROTEOBACTERIA PHENYLOBACTERIUM_ZUCINEUM_HLK1 3410478 3410567 SER GGA 0 0      GIB_IN_DDBJ
-GGTGAGGTGGCCGAGT--GGTTGAAGGCGCACGCCTGGAACGCGTGT---CGAGGGTTC
GAATCCCTCTCTCACCG
>TCGT_RCS_C08007898 PZUC_HLK1 ALPHAPROTEOBACTERIA PHENYLOBACTERIUM_ZUCINEUM_HLK1 3845520 3845448 THR CGT 0 0      GIB_IN_DDBJ
-GCCGCCTTAGCTCAGCC-GGT--AGAGCGGCGCATTCGTAATGCGTAGGTCGCGTGTTC
GAGTCACGCAGGCGGCA
>ACGC_RCS_C08007899 PZUC_HLK1 ALPHAPROTEOBACTERIA PHENYLOBACTERIUM_ZUCINEUM_HLK1 3840160 3840088 ALA CGC 0 0      GIB_IN_DDBJ
-GGGGCCGTAGCTCAGTT-GGT--AGAGCGCCTCGTTCGCAATGAGGAGGTCAGGGGTTC
GACTCCCCTCGGCTCCA
>SCGA_RCS_C08007900 PZUC_HLK1 ALPHAPROTEOBACTERIA PHENYLOBACTERIUM_ZUCINEUM_HLK1 3676692 3676606 SER CGA 0 0      GIB_IN_DDBJ
-GGAGAGGTGGCTGAGT--GGTTGAAAGCACCGCACTCGAAATGCGGC---CGAGGGTTC
GAATCCCTCCCTCTCCG
>VGAC_RCS_C08007901 PZUC_HLK1 ALPHAPROTEOBACTERIA PHENYLOBACTERIUM_ZUCINEUM_HLK1 3557362 3557291 VAL GAC 0 0      GIB_IN_DDBJ
-GGACGCGTAGCTCAGC--GGG--AGAGCACTACGTTGACATCGTAGGGGTCGCTGGTTC
AATCCCAGCCGCGTCCA
>GCCC_RCS_C08007902 PZUC_HLK1 ALPHAPROTEOBACTERIA PHENYLOBACTERIUM_ZUCINEUM_HLK1 3353071 3353000 GLY CCC 0 0      GIB_IN_DDBJ
-GCGGGTGTAGTTCAGA--GGT--AGAACGTCAGCTTCCCAAGCTGAATGTCAGGGGTTC
GATTCCCCTCACCCGCT
>LCAA_RCS_C08007903 PZUC_HLK1 ALPHAPROTEOBACTERIA PHENYLOBACTERIUM_ZUCINEUM_HLK1 3241457 3241376 LEU CAA 0 0      GIB_IN_DDBJ
-GCGGGCGTGGCGAAACT-GGTA-GACGCACGGCACTCAAAATGCCGC-A-TGTCGGTTC
GATTCCGACCGCCCGCA
>QTTG_RCS_C08007904 PZUC_HLK1 ALPHAPROTEOBACTERIA PHENYLOBACTERIUM_ZUCINEUM_HLK1 3125197 3125127 GLN TTG 0 0      GIB_IN_DDBJ
-TGGGGAATGGTGTAAT--GGT--AACACAGCGGTTTTTGGTACCGTT-ATTCTAGGTTC
GAGTCCTAGTTCCCCAG
>JCAT_RCS_C08007905 PZUC_HLK1 ALPHAPROTEOBACTERIA PHENYLOBACTERIUM_ZUCINEUM_HLK1 2951009 2950937 MET CAT 0 0     TRNA-MET(ILE)_WHOSE_CAU_
-GGGCCTGTAGCTCAAT--GGTT-AGAGCCGGCCGCTCATAACGGTCTGGTTGCAGGTTC
GAGTCCTGCCGGGCCCA
>FGAA_RCS_C08007906 PZUC_HLK1 ALPHAPROTEOBACTERIA PHENYLOBACTERIUM_ZUCINEUM_HLK1 2479789 2479717 PHE GAA 0 0      GIB_IN_DDBJ
-GCCTGGGTAGCTCAGTT-GGT--AGAGCAGCGGATTGAAAATCCGCGTGTCGGTGGTTC
GAATCCGCCCCCAGGCA
>HGTG_RCS_C08007907 PZUC_HLK1 ALPHAPROTEOBACTERIA PHENYLOBACTERIUM_ZUCINEUM_HLK1 2474996 2474923 HIS GTG 0 0      GIB_IN_DDBJ
-GCCGCCTTAGCTCAGTT-GGTT-AGAGCGCCAGATTGTGGCTCTGGAGGTCCTCCGTTC
GATCCGGAGAGGCGGTA
>VTAC_RCS_C08007908 PZUC_HLK1 ALPHAPROTEOBACTERIA PHENYLOBACTERIUM_ZUCINEUM_HLK1 2023881 2023808 VAL TAC 0 0      GIB_IN_DDBJ
-GGGCGGCTAGCTCAGCT-GGTT-AGAGCATCTCGTTTACACCGAGAGGGTCGGGGGTTC
GAATCCCTCGCCGCCCA
>ETTC_RCS_C08007909 PZUC_HLK1 ALPHAPROTEOBACTERIA PHENYLOBACTERIUM_ZUCINEUM_HLK1 1847046 1846975 GLU TTC 0 0      GIB_IN_DDBJ
-GGGCCCTTCGTCTATC--GGTT-AGGACGTCAGGTTTTCAACCTGAAAA-GAGGGGTTC
GATTCCCCTAGGGCCTG
>PTGG_RCS_C08007910 PZUC_HLK1 ALPHAPROTEOBACTERIA PHENYLOBACTERIUM_ZUCINEUM_HLK1 1845228 1845155 PRO TGG 0 0      GIB_IN_DDBJ
-CGGGGCGTAGCGCAGCCTGGT--AGCGCATCTGCTTTGGGAGCAGAGGGTCGCAGGTTC
AAATCCTGCCGCCCCGA
>RTCT_RCS_C08007911 PZUC_HLK1 ALPHAPROTEOBACTERIA PHENYLOBACTERIUM_ZUCINEUM_HLK1 1844791 1844718 ARG TCT 0 0      GIB_IN_DDBJ
-GCGCCCGTAGCTCAGCT-GGAT-AGAGCACGTGCCTTCTAAGCATGTGGTCGCAGGTTC
GAATCCTGCCGGGCGCG
>KTTT_RCS_C08007912 PZUC_HLK1 ALPHAPROTEOBACTERIA PHENYLOBACTERIUM_ZUCINEUM_HLK1 1588900 1588829 LYS TTT 0 0      GIB_IN_DDBJ
-GGGCCGGTAGCTCAGT--GGT--AGAGCATTCGACTTTTAATCGAATGGTCCTGGGTTC
GAATCCCAGCCGGCCTA
>CGCA_RCS_C08007913 PZUC_HLK1 ALPHAPROTEOBACTERIA PHENYLOBACTERIUM_ZUCINEUM_HLK1 1519926 1519856 CYS GCA 0 0      GIB_IN_DDBJ
-GGCCTGATGGCGGAGT--GGT--GACGCAGCGGACTGCAAATCCGCGTA-CCCGGGTTC
GATTCCCGGTCAGGCCT
>TTGT_RCS_C08007914 PZUC_HLK1 ALPHAPROTEOBACTERIA PHENYLOBACTERIUM_ZUCINEUM_HLK1 1367388 1367316 THR TGT 0 0      GIB_IN_DDBJ
-GCCGGATTAGCTCAGCT-GGT--AGAGCAGCGGTTTTGTAAACCGAAGGTCGCGGGTTC
GAGCCCTGCATCCGGCA
>RCCT_RCS_C08007915 PZUC_HLK1 ALPHAPROTEOBACTERIA PHENYLOBACTERIUM_ZUCINEUM_HLK1 774841 774768 ARG CCT 0 0      GIB_IN_DDBJ
-GGCCCGGTAGCTCAGCC-GGAT-AGAGCAGGGCTTTCCTAAAGCCAAGGTCGGGGGTTC
GAGTCCCTCCCGGGCCG
>AGGC_RCS_C08007916 PZUC_HLK1 ALPHAPROTEOBACTERIA PHENYLOBACTERIUM_ZUCINEUM_HLK1 181059 180987 ALA GGC 0 0      GIB_IN_DDBJ
-GGGGCTATAGCTCAGTT-GGT--AGAGCGCTTGAATGGCATTCAAGAGGTCAGCGGTTC
GACTCCGCTTAGCTCCA
>GGCC_RCS_C08007917 PZUC_HLK1 ALPHAPROTEOBACTERIA PHENYLOBACTERIUM_ZUCINEUM_HLK1 14748 14677 GLY GCC 0 0      GIB_IN_DDBJ
-GCGGGCGTAGCTCAGG--GGT--AGAGCACAACCTTGCCAAGGTTGGGGTCGGGCGTTC
GAATCGCCTCGCCCGCT
>LTAA_RCS_CL08000008 PZUC_HLK1 ALPHAPROTEOBACTERIA PHENYLOBACTERIUM_ZUCINEUM_HLK1 1223347 1223664 LEU TAA 1223383 1223609 GAACTGACGCTTGAG
-GCGGGCGTGGCGAAATT-GGTA-GACGCAACGGACTTAAAATCCGTAGCGTGCCGGTTC
GACCCCGGCCGCCCGCA
