# Supplementary material for: tRNA Signatures Reveal a Polyphyletic Origin of SAR11 Strains among Alphaproteobacteria
Source: PLoS Comput Biol. 2014 Feb 27;10(2):e1003454. doi: 10.1371/journal.pcbi.1003454 (PMC3937112; doi:10.1371/journal.pcbi.1003454)
Supplement: Dataset S6 — Source code and data to reproduce Figure 7 . (ZIP) [file pcbi.1003454.s006.zip › Source_data_and_methods_for_Figure_7/compute_composition_distance_matrix.pl]

#!/usr/bin/perl -w

# takes fascomp abs freqs as input, e.g. input file fascomp_sevenmodel_raw_nohypho.txt

# >        -       A       C       G       T TOTAL // CLB_all.fas
#       2844    8654   13250   16378   10310   51436
# >        -       A       C       G       T TOTAL // HYP_all.fas
#        871    2786    4132    5236    3299   16324

# computes relative frequencies
# applies aitchison centered logratio transformation
# computes euclidean distance metric
# outputs phylip distance matrix

while(<>){
  chomp;
  @F = split;
  if (/>/){ 			## extract taxon name
    $n = $F[-1];
    $n =~ /^([A-Z]+)_/;
    $name = $1;
    $tax++;
  }
  else {
    $T = pop @F; 		## remove totals and save
    shift @F;	 		## remove gap freqs and throw away
    map {$_ /= $T} @F;
    $N = scalar @F;
    $lgm = 0;
    map {$lgm += log $_} @F;
    $lgm /= $N;
    $gm = exp $lgm; 		## compute geometric mean
    push @{ $d{$name} }, map {log ($_ / $gm)} @F;
  } 
}

				## print phylip distance matrix
print "  $tax\n";
foreach my $n1 (sort keys %d){
  printf "%-10s  ",$n1;
  foreach my $n2 (sort keys %d){
    $dist = &compute_dist($n1,$n2);
    printf "  %7.5f",$dist;
  }
  print "\n";
}

sub compute_dist{		## compute eucidean metric on transformed dara
  my ($n1,$n2) = @_;
  my $dist = 0;
  foreach my $i (0..$#{ $d{$n1} }) {
    $dist += ($d{$n1}[$i] - $d{$n2}[$i]) ** 2;
  }
  return sqrt $dist;
}
