# Supplementary material for: tRNA Signatures Reveal a Polyphyletic Origin of SAR11 Strains among Alphaproteobacteria
Source: PLoS Comput Biol. 2014 Feb 27;10(2):e1003454. doi: 10.1371/journal.pcbi.1003454 (PMC3937112; doi:10.1371/journal.pcbi.1003454)
Supplement: Dataset S6 — Source code and data to reproduce Figure 7 . (ZIP) [file pcbi.1003454.s006.zip › Source_data_and_methods_for_Figure_7/fascomp]

#!/usr/bin/perl -w
use Getopt::Std;
use Bio::SeqIO;
use Bio::PrimarySeq;
use Bio::Tools::MySeqStats;

use vars qw($VERSION $DESC $dnastrict $dnaiupac $rnastrict $rnaiupac $proteinstrict $proteiniupac);
$VERSION = 1.0;
$DESC    = "Outputs monomer (letter) composition of a sequence";

$opt_h      = undef; #help
$opt_f    = 'fasta'; #format
$opt_t      = undef; #total
$opt_p      = undef; #pipe
$opt_n      = undef; #normalize by total
$opt_s      = undef; #strict
$opt_i      = undef; #iupac
$opt_m      = undef; #alphabet
$opt_c      = undef; #ignore case
&getopts('hf:tpsm:cin');
$opt_h and do { 
    &print_help;
    die;
};
$opt_m and do { 
  die "USAGE: $0 -m [dna|rna|protein]\n" if ('dna protein rna' !~ /$opt_m/);
};
$opt_s and do { 
  $opt_i = undef;
  $opt_s = 'strict';
};
$opt_i and do { 
  $opt_s = 'iupac';
};
$opt_p and do {
  if (scalar(@ARGV) != 0) {
    die "-p implies no arguments (pipe).\n";
  }
};

(!$opt_p) and do {
  if (scalar(@ARGV) == 0) {
    die "no sequence files specified. -p implies input from stdin if that's what you want.\n";
  }
};


## TO GO INTO DICTIONARY
local $dnastrict     = qr/[ACTGactg]/;
local $dnaiupac      = qr/[ACTGactgMRWSYKVHDBXNmrwsykvhdbxn]/;
local $rnastrict     = qr/[ACUGacug]/;
local $rnaiupac      = qr/[ACUGacugMRWSYKVHDBXNmrwsykvhdbxn]/;
local $proteinstrict = qr/[ACDEFGHIKLMNPQRSTVWYacdefghiklmnpqrstvwy]/;
local $proteiniupac  = qr/[ACDEFGHIKLMNPQRSTVWYacdefghiklmnpqrstvwyBZX\.bzx\*]/;
# USAGE $alphabet = $opt_m . $opt_s; $re = $$alphabet;

if ($opt_p) {
  $IN  = Bio::SeqIO->newFh('-format' => $opt_f);
  while(<$IN>) {
  # my ($primseq,$hash_ref,$job_alphabet);
    my $seqobj = $_;
    $opt_m and do {
      $seqobj->alphabet($opt_m); ##SET ALPHABET OF ALL SEQUENCES
    };
    unless ($warned) {
      $job_alphabet and do {
	if ($seqobj->alphabet ne $job_alphabet) {
	  warn "Sequences appear not to be of the same type.\n";
	}
	$warned = 1;
      };
    }
    unless ($job_alphabet) {
      $job_alphabet = $seqobj->alphabet;
    }
    if ($opt_c) {
      warn "opt c DISABLED\n";
      #      $primseq = $seqobj->primary_seq;
    } else {
      #      $primseq = Bio::PrimarySeq->new(uc $seqobj->seq);
    }
    $filter = qr/./; ## MATCH ANY CHARACTER
    $opt_s and do {
      $alphabet = ($seqobj->alphabet . $opt_s); 
      $filter = $$alphabet;
    };
    $seqstats = Bio::Tools::MySeqStats->new($seqobj);
    $hash_ref = $seqstats->count_monomers();
    if ($opt_t) {
      foreach $mono (keys %$hash_ref) {
	$sum{$mono} += $$hash_ref{$mono};
      }
    } else {
      &print_mono($hash_ref,$seqobj->display_id,$filter);
    }
  }
  $opt_t and do {
    &print_mono(\%sum,'',$filter);
  }
}
else {
  @seqfiles = glob($ARGV[0]);
  foreach $seqfilenm (@seqfiles) {
    my %sum;
    $IN  = Bio::SeqIO->new('-format' => $opt_f, -file => $seqfilenm);
    while(my $seqobj = $IN->next_seq) {
      # my ($primseq,$hash_ref,$job_alphabet);
      $opt_m and do {
	$seqobj->alphabet($opt_m); ##SET ALPHABET OF ALL SEQUENCES
      };
      unless ($warned) {
	$job_alphabet and do {
	  if ($seqobj->alphabet ne $job_alphabet) {
	    warn "Sequences appear not to be of the same type.\n";
	  }
	  $warned = 1;
	};
      }
      unless ($job_alphabet) {
	$job_alphabet = $seqobj->alphabet;
      }
      if ($opt_c) {
	warn "opt c DISABLED\n";
	#	$primseq = $seqobj->primary_seq;
      } else {
	#	$primseq = Bio::PrimarySeq->new(uc $seqobj->seq);
      }
      $filter = qr/./; ## MATCH ANY CHARACTER
      $opt_s and do {
	$alphabet = ($seqobj->alphabet . $opt_s); 
	$filter = $$alphabet;
      };
      $seqstats = Bio::Tools::MySeqStats->new($seqobj);
      $hash_ref = $seqstats->count_monomers();
      if ($opt_t) {
	foreach $mono (keys %$hash_ref) {
	  $sum{$mono} += $$hash_ref{$mono};
	}
      } else {
	&print_mono($hash_ref,$seqobj->display_id,$filter);
      }
    }
    $opt_t and do {
      &print_mono(\%sum,$seqfilenm,$filter);
    }   
  }
  close IN;
}
1;


#-----------------------
sub print_help {
#-----------------------
    print STDERR << "QQ_HELP_QQ";
    
$0 version $VERSION
$DESC
Usage: $0 [-htpisc] [-m alphabet] [-f <file-format>] < <seq-file>
   or: cat <seq-files> | $0 [-htpisc] [-m alphabet] [-f <file-format>] 
 opts: -h this help 
       -t total composition over all sequences
       -p argument from stdin (else default is analyze a list of files as args)
       -n normalize (probabilities instead of frequencies)
       -f file format (default is fasta). Options are:

                       Fasta       FASTA format
                       EMBL        EMBL format
                       GenBank     GenBank format
                       swiss       Swissprot format
                       SCF         SCF tracefile format
                       PIR         Protein Information Resource format
                       GCG         GCG format
                       raw         Raw format (one sequence per line, no ID)
                       ace         ACeDB sequence format
			 
			 various case-spellings are allowed
       
       -s strict alphabet (only unambiguous sense monomers counted)
       -i iupac  alphabet (ambiguity and stop codes counted, -s overrides)
       -m force alphabet [dna,rna,protein] (only affects behavior with a -s flag)
       -c count cases separately

 note: without -s or -i, any character is counted.  Columns may not represent the same 
       characters for multiple sequences if they don't have identical alphabets.
 args: none. Multiple sequence files are read ftom <stdin>.
 returns: to <stdout> 
			       > mono1 mono2 mono3 ... total
                                 freq1 freq2 freq3 ... total

QQ_HELP_QQ
}

#-----------------------
sub print_mono {
#-----------------------
  my ($hashref,$id,$filter) = @_;
  my ($normalizer,@keys);

  if ($opt_s) {
    foreach $key (keys %$hashref) {
      if ($key !~ $filter) {
	warn "Sequence", ($id ? " $id" : '(s)'), " contained excluded character \'$key\'.\n";
      }
    }
    unless ($opt_c) {$filter =~ tr/a-z\\//d;}
    $filter =~ /\[(.+)\]/; ## REGEXP A REGEXP
    $allowed = $1;
    @keys = split //,$allowed;
  } else {
    @keys = sort keys %$hashref;
  }
  print '> ';
  foreach $key (@keys) {
    printf "%8s",$key;
  }
  print " TOTAL";
  print " // $id\n  "; ## THE TRAILING SPACES PRIME FOR THE NEXT LINE
  if ($opt_n) {
    foreach $key (@keys) {
      $normalizer += $$hashref{$key} ? $$hashref{$key} : 0;
    }
    foreach $key (@keys) {
      printf "%8.3f", ($$hashref{$key} && $normalizer) ? ($$hashref{$key}/$normalizer) : 0;
    }
  } else {
    foreach $key (@keys) {
      $normalizer += $$hashref{$key} ? $$hashref{$key} : 0;
      printf "%8d", $$hashref{$key} ? $$hashref{$key} : 0;
    }
      printf "%8d", $normalizer;
  }
  print "\n";
}
