# Supplementary material for: tRNA Signatures Reveal a Polyphyletic Origin of SAR11 Strains among Alphaproteobacteria
Source: PLoS Comput Biol. 2014 Feb 27;10(2):e1003454. doi: 10.1371/journal.pcbi.1003454 (PMC3937112; doi:10.1371/journal.pcbi.1003454)
Supplement: Dataset S6 — Source code and data to reproduce Figure 7 . (ZIP) [file pcbi.1003454.s006.zip › Source_data_and_methods_for_Figure_7/fascomp_sevenmodel_prob.txt]

	A	C	G	T
CLB	0.178095159697069	0.272678630227198	0.337051366480079	0.212174843595654
RHB	0.182574529341511	0.2641111002129	0.336600873523693	0.216713496921896
RHD	0.178332124109086	0.277282232939269	0.338717937774743	0.205667705176902
RHZ	0.179698536847309	0.273512444702062	0.336748443628097	0.210040574822532
RKT	0.200924863779753	0.244416762259822	0.313181101233152	0.241477272727273
SPG	0.18174537850644	0.274642404288924	0.334571663737682	0.209040553466954
PLG	0.198371177390648	0.243460439027021	0.319723855239739	0.238444528342592
