# Supplementary material for: tRNA Signatures Reveal a Polyphyletic Origin of SAR11 Strains among Alphaproteobacteria
Source: PLoS Comput Biol. 2014 Feb 27;10(2):e1003454. doi: 10.1371/journal.pcbi.1003454 (PMC3937112; doi:10.1371/journal.pcbi.1003454)
Supplement: Dataset S6 — Source code and data to reproduce Figure 7 . (ZIP) [file pcbi.1003454.s006.zip › Source_data_and_methods_for_Figure_7/HOWTO~]

#Get basecomp stats
perl -e 'foreach my $clade(qw/CLB RHB RHD RHZ RKT SPG PEL){$filename=join "",$clade,"_all.fas";`fascomp -s -m dna -t $filename >> alpha_tRNA_composition_input.txt`;}
perl -ne 'BEGIN{print "\tA\tC\tG\tT\n";}if(/^\>/){$_ =~ /([A-Z][A-Z][A-Z])_all[._]/; print $1,"\t";}else{@counts =split(/\s+/,$_);$total=$counts[2]+$counts[3]+$counts[4]+$counts[5];print join "",$counts[2]/$total,"\t",$counts[3]/$total,"\t",$counts[4]/$total,"\t",$counts[5]/$total,"\n";}' alpha_tRNA_composition_input.txt > fascomp_sevenmodel_prob.txt

#make composition tree
perl compute_composition_distance_matrix.pl alpha_tRNA_composition_input.txt > alpha_tRNA_comp_dist_mat.dist
perl run_neighbor.pl alpha_tRNA_comp_dist_mat.dist

#make R basecomp figure
R CMD BATCH boxplot.R  ## creates Rplots.pdf
