# Supplementary material for: tRNA Signatures Reveal a Polyphyletic Origin of SAR11 Strains among Alphaproteobacteria
Source: PLoS Comput Biol. 2014 Feb 27;10(2):e1003454. doi: 10.1371/journal.pcbi.1003454 (PMC3937112; doi:10.1371/journal.pcbi.1003454)
Supplement: Dataset S6 — Source code and data to reproduce Figure 7 . (ZIP) [file pcbi.1003454.s006.zip › Source_data_and_methods_for_Figure_7/PEL_all.fas]

>ATGC_PEL_2HIMB114_TA ALPHAPROTEOBACTERIA PELAGIBACTER_UBIQUE_HIMB114 853703 853628
-GGGGGATTAGCTCAGCT-GGG--AGAGCGCCTGATTTGCATTCAGGAGGTCAGCGGTTCG
ATCCCGCTATCCTCCA
>ATGC_PEL_2HIMB5_TA ALPHAPROTEOBACTERIA PELAGIBACTER_UBIQUE_HIMB5 1050524 1050449
-GGGGGATTAGCTCAGCT-GGG--AGAGCGCCTGATTTGCATTCAGGAGGTCAGCGGTTCG
ATCCCGCTATCCTCCA
>AGGC_PEL_2HIMB59_TA ALPHAPROTEOBACTERIA PELAGIBACTER_UBIQUE_HIMB59 653561 653486
-GGGGCCATAGCTCAGCT-GGG--AGAGCGCTACGCTGGCAGCGTAGAGGTCAGGGGTTCG
ATCCCCCTTGGCTCCA
>ATGC_PEL_2HIMB59_TA ALPHAPROTEOBACTERIA PELAGIBACTER_UBIQUE_HIMB59 1384703 1384628
-GGGGGATTAGCTCAGCT-GGG--AGAGCGCCTGATTTGCATTCAGGAGGTCAGCGGTTCG
ATCCCGCTATCCTCCA
>ATGC_PEL_2HTCC1002_TA ALPHAPROTEOBACTERIA PELAGIBACTER_UBIQUE_HTCC1002 378420 378345
-GGGGGATTAGCTCATCT-GGG--AGAGCGCCTGATTTGCATTCAGGAGGTAGCAGGTTCG
ATCCCTGTATCCTCCA
>ATGC_PEL_1HTCC1062_TA ALPHAPROTEOBACTERIA PELAGIBACTER_UBIQUE_HTCC1062 513017 513092
-GGGGGATTAGCTCAGCT-GGG--AGAGCGCCTGATTTGCATTCAGGAGGTCAGCGGTTCG
ATCCCGCTATCCTCCA
>ATGC_PEL_2HTCC7211_TA ALPHAPROTEOBACTERIA PELAGIBACTER_UBIQUE_HTCC7211 47606 47531
-GGGGGATTAGCTCAGCT-GGG--AGAGCGCCTGATTTGCATTCAGGAGGTCAGCGGTTCG
ATCCCGCTATCCTCCA
>ATGC_PEL_2HTCC9565_TA ALPHAPROTEOBACTERIA PELAGIBACTER_UBIQUE_HTCC9565 225985 225910
-GGGGGATTAGCTCATCT-GGG--AGAGCGCCTGATTTGCATTCAGGAGGTAGCAGGTTCG
ATCCCTGTATCCTCCA
>ATGC_PEL_2IMCC9063_TA ALPHAPROTEOBACTERIA PELAGIBACTER_UBIQUE_IMCC9063 109258 109183
-GGGGGATTAGCTCAGCT-GGG--AGAGCGCCTGATTTGCATTCAGGAGGTCAGCGGTTCG
ATCCCGCTATCCTCCA
>CGCA_PEL_1HIMB114_TA ALPHAPROTEOBACTERIA PELAGIBACTER_UBIQUE_HIMB114 495132 495205
-GGCCACGTGGCGGAAT--GGT--TACGCAGAGGATTGCAAATCCTTGTA-TCCCAGTTCG
ATTCTGGGCGTGGCCT
>CGCA_PEL_2HIMB5_TA ALPHAPROTEOBACTERIA PELAGIBACTER_UBIQUE_HIMB5 554067 553994
-GGCAACGTGGCGGAAT--GGT--TACGCAGAGGATTGCAAATCCTTGTA-CCCCGGTTCG
ATTCCGGGCGTTGCCT
>CGCA_PEL_2HIMB59_TA ALPHAPROTEOBACTERIA PELAGIBACTER_UBIQUE_HIMB59 972700 972627
-GGCCCGCTGGCAGATT--GGT--TATGCAGAGGACTGCAAATCCTTGTA-GCTCGGTTCG
ATTCCGGGGTGGGCCT
>CGCA_PEL_1HTCC1002_TA ALPHAPROTEOBACTERIA PELAGIBACTER_UBIQUE_HTCC1002 267389 267462
-GGCATCGTGGCGGAAT--GGT--TACGCAGAGGATTGCAAATCCTTGTA-TCCCAGTTCG
ATTCTGGGCGATGCCT
>CGCA_PEL_2HTCC1062_TA ALPHAPROTEOBACTERIA PELAGIBACTER_UBIQUE_HTCC1062 942610 942537
-GGCATCGTGGCGGAAT--GGT--TACGCAGAGGATTGCAAATCCTTGTA-TCCCAGTTCG
ATTCTGGGCGATGCCT
>CGCA_PEL_1HTCC7211_TA ALPHAPROTEOBACTERIA PELAGIBACTER_UBIQUE_HTCC7211 1009915 1009988
-GGCAACGTGGCGGAAT--GGT--TACGCAGAGGATTGCAAATCCTTGTA-TCCCGGTTCG
ATTCCGGGCGTTGCCT
>CGCA_PEL_1HTCC9565_TA ALPHAPROTEOBACTERIA PELAGIBACTER_UBIQUE_HTCC9565 367937 368010
-GGCAACGTGGCGGAAT--GGT--TACGCAGAGGATTGCAAATCCTTGTA-TCCCAGTTCG
ATTCTGGGCGTTGCCT
>CGCA_PEL_2IMCC9063_TA ALPHAPROTEOBACTERIA PELAGIBACTER_UBIQUE_IMCC9063 960787 960714
-GGCCACGTGGCGGAAT--GGT--TACGCAGAGGATTGCAAATCCTTTTA-TTCCAGTTCG
ATTCTGGACGTGGCCT
>DGTC_PEL_1HIMB114_TA ALPHAPROTEOBACTERIA PELAGIBACTER_UBIQUE_HIMB114 352568 352645
-GGGGGTGTAGCTCAGCTTGGTT-AGAGCGCCTGCCTGTCACGCAGGAGGCCGCGGGTTCG
AGTCCCGTCACTCCCG
>DGTC_PEL_1HIMB5_TA ALPHAPROTEOBACTERIA PELAGIBACTER_UBIQUE_HIMB5 491113 491189
-GGGGGTGTAGCTCAGTT-GGTT-AGAGCGATCGCCTGTCACGCGATAGGTCGAGGGTTCG
AGTCCCTTCACTCCCG
>DGTC_PEL_2HIMB59_TA ALPHAPROTEOBACTERIA PELAGIBACTER_UBIQUE_HIMB59 1173317 1173240
-GGGGGTGTAGTTCAGTTTGGTT-AGAACGCCTGCCTGTCACGCAGGAGGTCGCGGGTTCG
AGTCCCGTCGCTCCCG
>DGTC_PEL_2HTCC1002_TA ALPHAPROTEOBACTERIA PELAGIBACTER_UBIQUE_HTCC1002 53583 53507
-GGGGGTGTAGCTCAGTT-GGTT-AGAGCGATCGCCTGTCACGCGATAGGTCGAGGGTTCG
AGTCCCTTCACTCCCG
>DGTC_PEL_1HTCC1062_TA ALPHAPROTEOBACTERIA PELAGIBACTER_UBIQUE_HTCC1062 849245 849321
-GGGGGTGTAGCTCAGTT-GGTT-AGAGCGATCGCCTGTCACGCGATAGGTCGAGGGTTCG
AGTCCCTTCACTCCCG
>DGTC_PEL_2HTCC7211_TA ALPHAPROTEOBACTERIA PELAGIBACTER_UBIQUE_HTCC7211 1073167 1073091
-GGGGGTGTAGCTCAGTT-GGTT-AGAGCGATCGCCTGTCACGCGATAGGTCGAGGGTTCG
AGTCCCTTCACTCCCG
>DGTC_PEL_2HTCC9565_TA ALPHAPROTEOBACTERIA PELAGIBACTER_UBIQUE_HTCC9565 431293 431217
-GGGGGTGTAGCTCAGTT-GGTT-AGAGCGATCGCCTGTCACGCGATAGGTCGAGGGTTCG
AGTCCCTTCACTCCCG
>DGTC_PEL_2IMCC9063_TA ALPHAPROTEOBACTERIA PELAGIBACTER_UBIQUE_IMCC9063 1096311 1096235
-GGGGGTGTAGCTCAGTT-GGTT-AGAGCGCTGGCCTGTCACGCTAGAGGTCGCGAGTTCG
AGTCTCGTCACTCCCG
>ETTC_PEL_1HIMB114_TA ALPHAPROTEOBACTERIA PELAGIBACTER_UBIQUE_HIMB114 448212 448286
-GGTCCCTTCGTCTATC--GGTT-AGGACACATGGTTTTCATCCATGAAA-GAGGGGTTCG
ATTCCCCTAGGGACCG
>ETTC_PEL_1HIMB5_TA ALPHAPROTEOBACTERIA PELAGIBACTER_UBIQUE_HIMB5 611274 611348
-GGTCCCTTCGTCTATC--GGTT-AGGACACGTGGTTTTCATCCTCGAAA-GAGGGGTTCG
ATTCCCCTAGGGACCG
>ETTC_PEL_2HIMB59_TA ALPHAPROTEOBACTERIA PELAGIBACTER_UBIQUE_HIMB59 1281098 1281024
-GTCTCCTTCGTCTAGC--GGTT-AGGACATCACCCTTTCACGGTGAAGA-CACGGGTTCG
ATTCCCGTAGGAGATG
>ETTC_PEL_2HTCC1002_TA ALPHAPROTEOBACTERIA PELAGIBACTER_UBIQUE_HTCC1002 219733 219659
-GGTCCCTTCGTCTATC--GGTT-AGGACAGCTGGTTTTCATCCTGCAAA-GGGGGGTTCG
ATTCCCCCAGGGACCG
>ETTC_PEL_1HTCC1062_TA ALPHAPROTEOBACTERIA PELAGIBACTER_UBIQUE_HTCC1062 990267 990341
-GGTCCCTTCGTCTATC--GGTT-AGGACAGCTGGTTTTCATCCTGCAAA-GGGGGGTTCG
ATTCCCCCAGGGACCG
>ETTC_PEL_2HTCC7211_TA ALPHAPROTEOBACTERIA PELAGIBACTER_UBIQUE_HTCC7211 925299 925225
-GGTCCCTTCGTCTATC--GGTT-AGGACAGCTGGTTTTCATCCTGCAAA-GGGGGGTTCG
ATTCCCCCAGGGACCG
>ETTC_PEL_2HTCC9565_TA ALPHAPROTEOBACTERIA PELAGIBACTER_UBIQUE_HTCC9565 314371 314297
-GGTCCCTTCGTCTATC--GGTT-AGGACAGCTGGTTTTCATCCTGCAAA-GGGGGGTTCG
ATTCCCCCAGGGACCG
>ETTC_PEL_1IMCC9063_TA ALPHAPROTEOBACTERIA PELAGIBACTER_UBIQUE_IMCC9063 993694 993768
-GGTCCCTTCGTCTATC--GGTT-AGGACAGCTGGTTTTCATCCTGCAAA-GAGGGGTTCG
ATTCCCCTAGGGACCG
>FGAA_PEL_1HIMB114_TA ALPHAPROTEOBACTERIA PELAGIBACTER_UBIQUE_HIMB114 64408 64483
-GGTCTCGTAGCTCAGTT-GGT--AGAGCAGAGCCCTGAAAAGGCTTGTGTCGCTGGTTCA
ATTCCAGCCGAGACCA
>FGAA_PEL_2HIMB5_TA ALPHAPROTEOBACTERIA PELAGIBACTER_UBIQUE_HIMB5 1127303 1127229
-GGCTGGATAGCTCAGG--AGT--AGAGCAGAGCCCTGAAAAGGCTTGTGTCGGGAGTGCG
AATCTCTCTCCAGCCA
>FGAA_PEL_2HIMB59_TA ALPHAPROTEOBACTERIA PELAGIBACTER_UBIQUE_HIMB59 788684 788609
-GGCCAGATAGCTCAGTC-GGT--AGAGCAGAGGACTGAAAATCCTCGTGTCGGCGGTTCG
ATTCCGTCTCTGGCCA
>FGAA_PEL_2HTCC1002_TA ALPHAPROTEOBACTERIA PELAGIBACTER_UBIQUE_HTCC1002 424883 424808
-GGCCCTGTAGCTCAGTT-GGT--AGAGCATCGGATTGAAAATCCGTGTGTCACTGGTTCG
AGTCCAGTTGGGGCCA
>FGAA_PEL_1HTCC1062_TA ALPHAPROTEOBACTERIA PELAGIBACTER_UBIQUE_HTCC1062 466556 466631
-GGCCCTGTAGCTCAGTT-GGT--AGAGCATCGGATTGAAAATCCGTGTGTCACTGGTTCG
AGTCCAGTTGGGGCCA
>FGAA_PEL_2HTCC7211_TA ALPHAPROTEOBACTERIA PELAGIBACTER_UBIQUE_HTCC7211 93001 92927
-GCCTCGGTAGCTCAGG--AGT--AGAGCAGAGCCCTGAAAAGGCTTGTGTCGGAGGTGCG
AATCCTTCCCGAGGCA
>FGAA_PEL_2HTCC9565_TA ALPHAPROTEOBACTERIA PELAGIBACTER_UBIQUE_HTCC9565 273270 273195
-GGCCCTGTAGCTCAGTT-GGT--AGAGCATCGGATTGAAAATCCGTGTGTCACTGGTTCG
AGTCCAGTTGGGGCCA
>FGAA_PEL_1IMCC9063_TA ALPHAPROTEOBACTERIA PELAGIBACTER_UBIQUE_IMCC9063 565290 565365
-GGTCTGATAGCTCAGTT-GGT--AGAGCAGAGCCCTGAAAAGGCTTGTGTCGGTGGTTCA
AGTCCACCTCAGACCA
>GGCC_PEL_1HIMB114_TA ALPHAPROTEOBACTERIA PELAGIBACTER_UBIQUE_HIMB114 1064148 1064222
-GCGGGTGTAGCTCAGT--GGT--AGAGCGAAACGTTGCCAACGTTTAGGTCGTGGGTTCA
ATTCCCTTCACCCGCT
>GTCC_PEL_1HIMB114_TA ALPHAPROTEOBACTERIA PELAGIBACTER_UBIQUE_HIMB114 355314 355387
-GCGGGTGTAGTTCAGT--GGT--AGAACTCCAGCCTTCCAAGCTGGTTG-CGTGAGTTCG
ATTCTCATCACCCGCT
>GGCC_PEL_1HIMB5_TA ALPHAPROTEOBACTERIA PELAGIBACTER_UBIQUE_HIMB5 1277852 1277926
-GCGGGCATAGCTCAGT--GGT--AGAGCGTCTCGTTGCCAACGAGAAGGTCGAGGGTTCG
ACCCCCTTTGCCCGCT
>GTCC_PEL_2HIMB5_TA ALPHAPROTEOBACTERIA PELAGIBACTER_UBIQUE_HIMB5 704759 704686
-GCGGGTGTAGTTCAAT--GGT--AGAACGCTAGCCTTCCAAGCTGGATG-TAAGGGTTCG
ATTCCCTTTACCCGCT
>GGCC_PEL_2HIMB59_TA ALPHAPROTEOBACTERIA PELAGIBACTER_UBIQUE_HIMB59 317272 317198
-GCGGGCGTAGCTCAGG--GGT--AGAGCGCAACCTTGCCAAGGTTGAAGTCGAGGGTTCG
AATCCCTTCGCCCGCT
>GTCC_PEL_1HIMB59_TA ALPHAPROTEOBACTERIA PELAGIBACTER_UBIQUE_HIMB59 916185 916258
-GCGGGTGTAGCTTAAT--GGT--AAAGCTCCAGCCTTCCAAGCTGGCTA-CGAGGGTTCG
ATTCCCTTCACCCGCT
>GGCC_PEL_1HTCC1002_TA ALPHAPROTEOBACTERIA PELAGIBACTER_UBIQUE_HTCC1002 577371 577445
-GCGGGTCTAGCTCATT--GGT--AGAGCGAATCGTTGCCAACGATTAGGTAGAGGGTTCG
ATTCCCTTGACCCGCT
>GTCC_PEL_1HTCC1002_TA ALPHAPROTEOBACTERIA PELAGIBACTER_UBIQUE_HTCC1002 127404 127477
-GCGGGTGTAGTTCAAT--GGT--AGAACGCTAGCCTTCCAAGCTGGATG-TAAGAGTTCG
ATTCTCTTTACCCGCT
>GGCC_PEL_2HTCC1062_TA ALPHAPROTEOBACTERIA PELAGIBACTER_UBIQUE_HTCC1062 319645 319571
-GCGGGTCTAGCTCATT--GGT--AGAGCGAATCGTTGCCAACGATTAGGTAGAGGGTTCG
ATTCCCTTGACCCGCT
>GTCC_PEL_2HTCC1062_TA ALPHAPROTEOBACTERIA PELAGIBACTER_UBIQUE_HTCC1062 1086827 1086754
-GCGGGTGTAGTTCAAT--GGT--AGAACGCTAGCCTTCCAAGCTGGATG-TAAGAGTTCG
ATTCTCTTTACCCGCT
>GGCC_PEL_1HTCC7211_TA ALPHAPROTEOBACTERIA PELAGIBACTER_UBIQUE_HTCC7211 249874 249948
-GCGGGCATAGCTCAGT--GGT--AGAGCGTCTCGTTGCCAACGAGAAGGTCGAGGGTTCG
ACCCCCTTTGCCCGCT
>GTCC_PEL_1HTCC7211_TA ALPHAPROTEOBACTERIA PELAGIBACTER_UBIQUE_HTCC7211 832047 832120
-GCGGGTGTAGTTCAAT--GGT--AGAACGCTAGCCTTCCAAGCTGGATG-TAAGGGTTCG
ATTCCCTTTACCCGCT
>GGCC_PEL_1HTCC9565_TA ALPHAPROTEOBACTERIA PELAGIBACTER_UBIQUE_HTCC9565 427723 427797
-GCGGGTCTAGCTCATT--GGT--AGAGCGAATCGTTGCCAACGATTAGGTAGAGGGTTCG
ATTCCCTTGACCCGCT
>GTCC_PEL_1HTCC9565_TA ALPHAPROTEOBACTERIA PELAGIBACTER_UBIQUE_HTCC9565 218391 218464
-GCGGGTGTAGTTCAAT--GGT--AGAACGCTAGCCTTCCAAGCTGGATG-TAAGAGTTCG
ATTCTCTTTACCCGCT
>GGCC_PEL_2IMCC9063_TA ALPHAPROTEOBACTERIA PELAGIBACTER_UBIQUE_IMCC9063 354507 354433
-GCGGGTCTAGCTCATT--GGT--AGAGCGAATCGTTGCCAACGATTAGGCAGAGGGTTCG
ATTCCCTTGACCCGCT
>GTCC_PEL_2IMCC9063_TA ALPHAPROTEOBACTERIA PELAGIBACTER_UBIQUE_IMCC9063 1093466 1093393
-GCGGGTGTAGTTCAAT--GGT--AGAACTCCAGCCTTCCAAGCTGGTTG-TGAGAGTTCG
ATTCTCTTCACCCGCT
>HGTG_PEL_1HIMB114_TA ALPHAPROTEOBACTERIA PELAGIBACTER_UBIQUE_HIMB114 66882 66958
-GCAGCTGTAGCTCAGTT-AGTT-AGAGCGCCTGTCTGTGGAACAGGAGGTCGTTGGTGCA
ACTCCAACCAGCTGTA
>HGTG_PEL_2HIMB5_TA ALPHAPROTEOBACTERIA PELAGIBACTER_UBIQUE_HIMB5 1126649 1126575
-GCCCGGGTGGTGTAAT--GGTT-AGCACGGAAGTTTGTGGAACTTTAAG-TTTGAGTTCG
ACTCTCAGCCCGGGTA
>HGTG_PEL_2HIMB59_TA ALPHAPROTEOBACTERIA PELAGIBACTER_UBIQUE_HIMB59 1179441 1179365
GGCGGGTGTAGCTCAGCT-GGTT-AGAGCGCCGGTTTGTGGTACCGGAGGTCGGGGGTTCA
AGTCCCCTTACTCGCC
>HGTG_PEL_2HTCC1002_TA ALPHAPROTEOBACTERIA PELAGIBACTER_UBIQUE_HTCC1002 424271 424197
-GCCTGGGTGGTGTAAC--GGTT-AGCACGAAAGTTTGTGGAACTTTAAG-TTTGAGTTCG
ATTCTCAGCCCGGGTA
>HGTG_PEL_1HTCC1062_TA ALPHAPROTEOBACTERIA PELAGIBACTER_UBIQUE_HTCC1062 467168 467242
-GCCTGCGTAGTATAAC--GGTT-AGTACGATAGTTTGTGGAACTATAGG-ATTTGGTTCG
ATTCCAAGCGCGGGTA
>HGTG_PEL_2HTCC7211_TA ALPHAPROTEOBACTERIA PELAGIBACTER_UBIQUE_HTCC7211 92400 92326
-GCCTGGGTGGTGTAAC--GGTT-AGCACGAAAGTTTGTGGAACTTTAAG-TTTGAGTTCG
ATTCTCAGCCCGGGTA
>HGTG_PEL_2HTCC9565_TA ALPHAPROTEOBACTERIA PELAGIBACTER_UBIQUE_HTCC9565 273015 272941
-GCCTGCGTAGTATAAC--GGTT-AGTACGATAGTTTGTGGAACTATAGG-ATTTGGTTCG
ATTCCAAGCGCGGGTA
>HGTG_PEL_1IMCC9063_TA ALPHAPROTEOBACTERIA PELAGIBACTER_UBIQUE_IMCC9063 565529 565605
-GCAGCTGTAGCTCAGTT-GGTT-AGAGCGCTGGTTTGTGGAACCAGATGTCGGTGGTTCG
AATCCACCCAGCTGTA
>IGAT_PEL_2HIMB114_TA ALPHAPROTEOBACTERIA PELAGIBACTER_UBIQUE_HIMB114 853788 853712
-GGGCCGGTAGCTCAGTT-GGTT-AGAGCACACCCTTGATAAGGGTGGGGTCGAAAGTTCA
AGTCTTTCTCGGCCCA
>IGAT_PEL_2HIMB5_TA ALPHAPROTEOBACTERIA PELAGIBACTER_UBIQUE_HIMB5 1050611 1050535
-GGGCCGGTAGCTCAGTT-GGTT-AGAGCACACCCTTGATAAGGGTGGGGTCGAAAGTTCG
AGTCTTTCTCGGCCCA
>IGAT_PEL_2HIMB59_TA ALPHAPROTEOBACTERIA PELAGIBACTER_UBIQUE_HIMB59 1384788 1384712
-GGGCGTGTAGCTCAGTT-GGTT-AGAGCGCGCGCTTGATAAGCGTGAGGTCGGAGGTTCA
AGTCCTCCCTCGCCCA
>IGAT_PEL_2HTCC1002_TA ALPHAPROTEOBACTERIA PELAGIBACTER_UBIQUE_HTCC1002 378508 378432
-GGGCCGGTAGCTCAGTT-GGTT-AGAGCACACCCTTGATAAGGGTGGGGTCGAAAGTTCG
AGTCTTTCTCGGCCCA
>IGAT_PEL_1HTCC1062_TA ALPHAPROTEOBACTERIA PELAGIBACTER_UBIQUE_HTCC1062 512931 513007
-GGGCCGGTAGCTCAGTT-GGTT-AGAGCACACCCTTGATAAGGGTGGGGTCGAAAGTTCG
AGTCTTTCTCGGCCCA
>IGAT_PEL_2HTCC7211_TA ALPHAPROTEOBACTERIA PELAGIBACTER_UBIQUE_HTCC7211 47695 47619
-GGGCCGGTAGCTCAGTT-GGTT-AGAGCACACCCTTGATAAGGGTGGGGTCGAAAGTTCG
AGTCTTTCTCGGCCCA
>IGAT_PEL_2HTCC9565_TA ALPHAPROTEOBACTERIA PELAGIBACTER_UBIQUE_HTCC9565 226073 225997
-GGGCCGGTAGCTCAGTT-GGTT-AGAGCACACCCTTGATAAGGGTGGGGTCGAAAGTTCG
AGTCTTTCTCGGCCCA
>IGAT_PEL_2IMCC9063_TA ALPHAPROTEOBACTERIA PELAGIBACTER_UBIQUE_IMCC9063 109348 109272
-GGGCCGGTAGCTCAGTT-GGTT-AGAGCACACCCTTGATAAGGGTGGGGTCGAAAGTTCG
AGTCTTTCTCGGCCCA
>JCAT_PEL_1HIMB114_TA ALPHAPROTEOBACTERIA PELAGIBACTER_UBIQUE_HIMB114 149513 149589
-GGGCCTGTAGCTCAGTT-GGTT-AGAGCCCCCCGCTCATAACGGGGTTGTCGGGGGTTCA
AATCCCTCCGGGCCCA
>JCAT_PEL_1HIMB5_TA ALPHAPROTEOBACTERIA PELAGIBACTER_UBIQUE_HIMB5 174241 174317
-GGGCCTGTAGCTCAGTT-GGTT-AGAGCAGTACACTCATAATGTATTGGTCCCAGGTTCG
AGTCCTGGCGGGCCCA
>JCAT_PEL_5HIMB59_TA ALPHAPROTEOBACTERIA PELAGIBACTER_UBIQUE_HIMB59 875906 875982
-GGGCCTGTAGTTCAGTT-GGTT-AGAACGCGGTGCTCATAACGCCGTTGTCGCAGGTTCG
AGTCCTGCCGGGCCCA
>JCAT_PEL_7HTCC1002_TA ALPHAPROTEOBACTERIA PELAGIBACTER_UBIQUE_HTCC1002 850979 851055
-GGGCCTGTAGCTCAGTT-GGTT-AGAGCAGTACACTCATAATGTATTGGTCCCAGGTTCG
AGTCCTGGCGGGCCCA
>JCAT_PEL_6HTCC1062_TA ALPHAPROTEOBACTERIA PELAGIBACTER_UBIQUE_HTCC1062 41750 41674
-GGGCCTGTAGCTCAGTT-GGTT-AGAGCAGTACACTCATAATGTATTGGTCCCAGGTTCG
AGTCCTGGCGGGCCCA
>JCAT_PEL_3HTCC7211_TA ALPHAPROTEOBACTERIA PELAGIBACTER_UBIQUE_HTCC7211 491121 491197
-GGGCCTGTAGCTCAGTT-GGTT-AGAGCAGTACACTCATAATGTATTGGTCCCAGGTTCG
AGTCCTGGCGGGCCCA
>JCAT_PEL_5HTCC9565_TA ALPHAPROTEOBACTERIA PELAGIBACTER_UBIQUE_HTCC9565 677253 677329
-GGGCCTGTAGCTCAGTT-GGTT-AGAGCAGTACACTCATAATGTATTGGTCCCAGGTTCG
AGTCCTGGCGGGCCCA
>JCAT_PEL_3IMCC9063_TA ALPHAPROTEOBACTERIA PELAGIBACTER_UBIQUE_IMCC9063 659732 659808
-GGGCCTGTAGCTCAGTT-GGTT-AGAGCCCCCCGCTCATAACGGGGTTGTCCGGGGTTCA
AATCCCTGCGGGCCCA
>KTTT_PEL_1HIMB114_TA ALPHAPROTEOBACTERIA PELAGIBACTER_UBIQUE_HIMB114 468561 468636
-GGGCCCTTAGCTCAGTT-GGT--AGAGCAATTCCCTTTTAAGGAATGGGTCGCAAGTTCG
AATCTTGCAGGGCTCA
>KTTT_PEL_1HIMB5_TA ALPHAPROTEOBACTERIA PELAGIBACTER_UBIQUE_HIMB5 592523 592598
-GGGCCGTTAGCTCAGTT-GGT--AGAGCAATTCCCTTTTAAGGAATGGGTCGCTGGTTCG
AGCCCAGCACGGCTCA
>KTTT_PEL_1HIMB59_TA ALPHAPROTEOBACTERIA PELAGIBACTER_UBIQUE_HIMB59 1004353 1004428
-GGGCCCATAGCTCAGCC-GGT--AGAGCACCTGACTTTTAATCAGGGTGTCGCAGGTTCG
AATCCTGCTGGGCTCA
>KTTT_PEL_2HTCC1002_TA ALPHAPROTEOBACTERIA PELAGIBACTER_UBIQUE_HTCC1002 238671 238596
-GGGCCCTTAGCTCAGTT-GGT--AGAGCAATTCCCTTTTAAGGAATGGGTCGATGGTTCG
AGTCCATCAGGGCTCA
>KTTT_PEL_1HTCC1062_TA ALPHAPROTEOBACTERIA PELAGIBACTER_UBIQUE_HTCC1062 971328 971403
-GGGCCCTTAGCTCAGTT-GGT--AGAGCAATTCCCTTTTAAGGAATGGGTCGATGGTTCG
AGTCCATCAGGGCTCA
>KTTT_PEL_2HTCC7211_TA ALPHAPROTEOBACTERIA PELAGIBACTER_UBIQUE_HTCC7211 944193 944118
-GGGCCCTTAGCTCAGTT-GGT--AGAGCAATTCCCTTTTAAGGAATGGGTCGATGGTTCG
AGTCCATCAGGGCTCA
>KTTT_PEL_2HTCC9565_TA ALPHAPROTEOBACTERIA PELAGIBACTER_UBIQUE_HTCC9565 335079 335004
-GGGCCCTTAGCTCAGTT-GGT--AGAGCAATTCCCTTTTAAGGAATGGGTCGATGGTTCG
AGTCCATCAGGGCTCA
>KTTT_PEL_1IMCC9063_TA ALPHAPROTEOBACTERIA PELAGIBACTER_UBIQUE_IMCC9063 1010481 1010556
-GGGCCCTTAGCTCAGTC-GGT--AGAGCAATTCCCTTTTAAGGAATGGGTCGCAAGTTCG
AATCTTGCAGGGCTCA
>LCAA_PEL_1HIMB114_TA ALPHAPROTEOBACTERIA PELAGIBACTER_UBIQUE_HIMB114 1160741 1160823
-GGGCGAATGGCGGAATT-GGTA-GACGCAGCGGACTCAAAATCCGCCGCTTAAGGGTTCG
ACTCCCTTTTCGCCCA
>LGAG_PEL_2HIMB114_TA ALPHAPROTEOBACTERIA PELAGIBACTER_UBIQUE_HIMB114 687745 687661
-GCGGTCATGCTGGAATT-GGTA-GACAGGCACGGTTGAGGGCCGTGT-G-TGAGAGTTCA
AGTCTCTCTGACCGCA
>LTAA_PEL_1HIMB114_TA ALPHAPROTEOBACTERIA PELAGIBACTER_UBIQUE_HIMB114 341894 341979
-GCCCTCGTGGTGGAATT-GGTA-GACACAAAGGACTTAAAATCCTTG-AGTGCCGGTTCG
AGTCCGGCCGAGGGCA
>LTAG_PEL_1HIMB114_TA ALPHAPROTEOBACTERIA PELAGIBACTER_UBIQUE_HIMB114 346487 346570
-GCGGGAGTGGTGGAAT--GGTA-GACACGCTAGTCTTAGGAACTAGT-G-TGAAGGTTCA
AGTCCTTTCTCCCGCA
>LCAA_PEL_2HIMB5_TA ALPHAPROTEOBACTERIA PELAGIBACTER_UBIQUE_HIMB5 1190145 1190061
-GGGCGAATGGCGGAACT-GGTA-GACGCGCACGACTCAAAATCGTGT-G-TGAGAGTTCG
ATTCTCTCTTCGCCCA
>LGAG_PEL_2HIMB5_TA ALPHAPROTEOBACTERIA PELAGIBACTER_UBIQUE_HIMB5 956218 956133
-GCGGCTATGCTGAAACT-GGTA-GACAGGCACGGTTGAGGGCCGTGT-A-TGAGAGTTCG
AGTCTCTCTAGCCGCA
>LTAA_PEL_2HIMB5_TA ALPHAPROTEOBACTERIA PELAGIBACTER_UBIQUE_HIMB5 706738 706653
-GCCCTCGTGGTGAAATT-GGTA-GACACAAAGGACTTAAAATCCTTG-AGTGCCAGTTCG
AGTCTGGCCGAGGGCA
>LTAG_PEL_1HIMB5_TA ALPHAPROTEOBACTERIA PELAGIBACTER_UBIQUE_HIMB5 484993 485077
-GGGGCGATGGCGGAATT-GGTA-GACGCGTTGGTCTTAGGAACCAAT-G-TGAAGGTTCG
AGTCCTTTTCGCCCTA
>LCAA_PEL_1HIMB59_TA ALPHAPROTEOBACTERIA PELAGIBACTER_UBIQUE_HIMB59 676525 676610
-GGCGTTGTGGCGGAAT--GGTA-GACGCGCCGGATTCAAAATCCGGT-G-TGAGAGTTCG
AGTCTCTCCAGCGCTA
>LGAG_PEL_1HIMB59_TA ALPHAPROTEOBACTERIA PELAGIBACTER_UBIQUE_HIMB59 946007 946094
-GCGGACGTGGCGGAACT-GGTA-GACGCGCAGCGTTGAGGTCGCTGTGTGTGGAAGTTCG
AGTCTTCTCGTCCGCA
>LTAA_PEL_1HIMB59_TA ALPHAPROTEOBACTERIA PELAGIBACTER_UBIQUE_HIMB59 1351808 1351895
-GGCCTCGTGCTGGAATT-GGTA-GACAGTCTGGACTTAAAATCCAGTGG-TGGCGGTTCG
AGTCCGCCCGAGGCTA
>LTAG_PEL_2HIMB59_TA ALPHAPROTEOBACTERIA PELAGIBACTER_UBIQUE_HIMB59 1179355 1179272
-GCGCCAGTGGCGGAAT--GGTA-GACGCACTGGTTTTAGGTACCAGC-G-TGGGGGTTCA
AGTCCCTCCTGGCGCA
>LCAA_PEL_2HTCC1002_TA ALPHAPROTEOBACTERIA PELAGIBACTER_UBIQUE_HTCC1002 488627 488543
-GGGCGAGTGGCGGAACT-GGTA-GACGCGCACGACTCAAAATCGTGT-G-TGAGAGTTCG
ATTCTCTCTTCGCCCA
>LTAA_PEL_1HTCC1002_TA ALPHAPROTEOBACTERIA PELAGIBACTER_UBIQUE_HTCC1002 125415 125499
-GCCCTCGTGGTGAAATT-GGTA-GACACAACGGACTTAAAATCCGTG-G-TGCCAGTTCG
AGTCTGGCCGAGGGCA
>LTAG_PEL_2HTCC1002_TA ALPHAPROTEOBACTERIA PELAGIBACTER_UBIQUE_HTCC1002 59703 59619
-GGGCGAATGGCGGAATT-GGTA-GACGCGCTGGTCTTAGGAACCAGT-G-TGAAGGTTCG
AGTCCTTTTTCGCCTA
>LCAA_PEL_1HTCC1062_TA ALPHAPROTEOBACTERIA PELAGIBACTER_UBIQUE_HTCC1062 408517 408601
-GGGCGAGTGGCGGAACT-GGTA-GACGCGCACGACTCAAAATCGTGT-G-TGAGAGTTCG
ATTCTCTCTTCGCCCA
>LTAA_PEL_2HTCC1062_TA ALPHAPROTEOBACTERIA PELAGIBACTER_UBIQUE_HTCC1062 1088816 1088732
-GCCCTCGTGGTGAAATT-GGTA-GACACAACGGACTTAAAATCCGTG-G-TGCCAGTTCG
AGTCTGGCCGAGGGCA
>LTAG_PEL_1HTCC1062_TA ALPHAPROTEOBACTERIA PELAGIBACTER_UBIQUE_HTCC1062 843125 843209
-GGGCGAATGGCGGAATT-GGTA-GACGCGCTGGTCTTAGGAACCAGT-G-TGAAGGTTCG
AGTCCTTTTTCGCCTA
>LCAA_PEL_2HTCC7211_TA ALPHAPROTEOBACTERIA PELAGIBACTER_UBIQUE_HTCC7211 162110 162026
-GGGCGAATGGCGGAACT-GGTA-GACGCGCACGACTCAAAATCGTGT-G-TGAGAGTTCG
ATTCTCTCTTCGCCCA
>LGAG_PEL_1HTCC7211_TA ALPHAPROTEOBACTERIA PELAGIBACTER_UBIQUE_HTCC7211 523894 523979
-GCGGTCGTGCTGAAATT-GGTA-GACAGGCACGGTTGAGGGCCGTGT-A-TGAGAGTTCG
AGTCTCTCCGACCGCA
>LTAA_PEL_1HTCC7211_TA ALPHAPROTEOBACTERIA PELAGIBACTER_UBIQUE_HTCC7211 825515 825600
-GCCCTCGTGGTGAAATT-GGTA-GACACAAAGGACTTAAAATCCTTG-AGTGCCAGTTCG
AGTCTGGCCGAGGGCA
>LTAG_PEL_2HTCC7211_TA ALPHAPROTEOBACTERIA PELAGIBACTER_UBIQUE_HTCC7211 1089533 1089449
-GGGGCGATGGCGGAATT-GGTA-GACGCGTTGGTCTTAGGAACCAAT-G-TGAAGGTTCG
AGTCCTTTTCGCCCTA
>LCAA_PEL_2HTCC9565_TA ALPHAPROTEOBACTERIA PELAGIBACTER_UBIQUE_HTCC9565 340274 340190
-GGGCGAGTGGCGGAACT-GGTA-GACGCGCACGACTCAAAATCGTGT-G-TGAGAGTTCG
ATTCTCTCTTCGCCCA
>LTAA_PEL_1HTCC9565_TA ALPHAPROTEOBACTERIA PELAGIBACTER_UBIQUE_HTCC9565 199494 199579
-GCCCTCGTGGTGAAATT-GGTA-GACACAAAGGACTTAAAATCCTTG-AGTGCCAGTTCG
AGTCTGGCCGAGGGCA
>LTAG_PEL_2HTCC9565_TA ALPHAPROTEOBACTERIA PELAGIBACTER_UBIQUE_HTCC9565 437555 437471
-GGGCGAATGGCGGAATT-GGTA-GACGCGCTGGTCTTAGGAACCAGT-G-TGAAGGTTCG
AGTCCTTTTTCGCCTA
>LCAA_PEL_1IMCC9063_TA ALPHAPROTEOBACTERIA PELAGIBACTER_UBIQUE_IMCC9063 464086 464171
-GCGGATGTGGTGGAAT--GGTA-GACACGTCAGACTCAAAATCTGAT-G-TAACGGTTCA
AGTCCGTTCATCCGCA
>LGAG_PEL_1IMCC9063_TA ALPHAPROTEOBACTERIA PELAGIBACTER_UBIQUE_IMCC9063 882772 882857
-GCGGCCATGCTGGAATT-GGTA-GACAGGTACGGTTGAGGGCCGTATGTGTGAGAGTTCA
AGTCTCTCTGGCCGCA
>LTAA_PEL_2IMCC9063_TA ALPHAPROTEOBACTERIA PELAGIBACTER_UBIQUE_IMCC9063 1107552 1107468
-GCCCTCGTGGTGGAAT--GGTA-GACACAAAGGACTTAAAATCCTTG-AGTGCCGGTTCG
AGTCCGGCCGAGGGCA
>LTAG_PEL_2IMCC9063_TA ALPHAPROTEOBACTERIA PELAGIBACTER_UBIQUE_IMCC9063 1102467 1102384
-GCGGAAGTGGCGGAAT--GGTA-GACGCGCTGGTCTTAGAAACCAGT-G-TGAAGGTTCA
AGTCCTTTCTTCCGCA
>MCAT_PEL_3HIMB114_TA ALPHAPROTEOBACTERIA PELAGIBACTER_UBIQUE_HIMB114 269411 269487
-GGCGGGGTAGCTCAGTT-GGTT-AGAGCACGGGACTCATAAGCCCGGTGTCGGCAGTTCA
ATTCTGCCTCCCGCTA
>MCAT_PEL_3HIMB5_TA ALPHAPROTEOBACTERIA PELAGIBACTER_UBIQUE_HIMB5 379110 379186
-GGCGGGGTAGCTCAGTT-GGTT-AGAGCGCGGGACTCATAAGCCCGAGGTCAGTGGTTCG
ATCCCACTTCCCGCTA
>MCAT_PEL_4HIMB59_TA ALPHAPROTEOBACTERIA PELAGIBACTER_UBIQUE_HIMB59 1394104 1394028
-GGCGGAGTAGCTCAGTT-GGTT-AGAGCGGTGGAATCATAATCCATGTGTCGGGGGTTCG
AATCCCTCCTCCGCTA
>MCAT_PEL_1HTCC1002_TA ALPHAPROTEOBACTERIA PELAGIBACTER_UBIQUE_HTCC1002 24969 25045
-GGCGGGGTAGCTCAGTC-GGTT-AGAGCGCAGGACTCATAAGCCTGAGGTCAGTGGTTCG
ATTCCACTTCCCGCTA
>MCAT_PEL_4HTCC1062_TA ALPHAPROTEOBACTERIA PELAGIBACTER_UBIQUE_HTCC1062 1166672 1166596
-GGCGGGGTAGCTCAGTC-GGTT-AGAGCGCAGGACTCATAAGCCTGAGGTCAGTGGTTCG
ATTCCACTTCCCGCTA
>MCAT_PEL_5HTCC7211_TA ALPHAPROTEOBACTERIA PELAGIBACTER_UBIQUE_HTCC7211 720774 720850
-GGCGGGGTAGCTCAGTT-GGTT-AGAGCGCAGGACTCATAAGCCTGAGGTCAGTGGTTCG
ATCCCACTTCCCGCTA
>MCAT_PEL_4HTCC9565_TA ALPHAPROTEOBACTERIA PELAGIBACTER_UBIQUE_HTCC9565 471523 471447
-GGCGGGGTAGCTCAGTC-GGTT-AGAGCGCAGGACTCATAAGCCTGAGGTCAGTGGTTCG
ATTCCACTTCCCGCTA
>MCAT_PEL_5IMCC9063_TA ALPHAPROTEOBACTERIA PELAGIBACTER_UBIQUE_IMCC9063 770812 770888
-GGCGGGGTAGCTCAGGT-GGTT-AGAGCGCAGCACTCATAACGCTGAGGTCGGCAGTTCA
AGTCTGCCTCCCGCTA
>NGTT_PEL_1HIMB114_TA ALPHAPROTEOBACTERIA PELAGIBACTER_UBIQUE_HIMB114 495255 495330
-TCCCCGGTAGCTCAGTT-GGT--AGAGCAAGCGGCTGTTAACCGCTTTGTCGCTGGTTCG
AGTCCGGCCCGGGGAG
>NGTT_PEL_2HIMB5_TA ALPHAPROTEOBACTERIA PELAGIBACTER_UBIQUE_HIMB5 553940 553865
-TCCTCGGTAGCTCAGTT-GGT--AGAGCAGTTGACTGTTAATCAATTGGTCGCAGGTTCG
AGTCCTGCCCGAGGAG
>NGTT_PEL_2HIMB59_TA ALPHAPROTEOBACTERIA PELAGIBACTER_UBIQUE_HIMB59 966290 966216
-TCCGCAGTAGCTCAGC--GGT--AGAGCATTCGGCTGTTAACCGACAGGTCGTAGGTTCG
AATCCTACCTGCGGAG
>NGTT_PEL_1HTCC1002_TA ALPHAPROTEOBACTERIA PELAGIBACTER_UBIQUE_HTCC1002 267514 267589
-TCCTCGGTAGCTCAGTT-GGT--AGAGCAGTTGACTGTTAATCAATTGGTCGCAGGTTCG
AGTCCTGCCCGAGGAG
>NGTT_PEL_2HTCC1062_TA ALPHAPROTEOBACTERIA PELAGIBACTER_UBIQUE_HTCC1062 942484 942409
-TCCTCGGTAGCTCAGTT-GGT--AGAGCAGTTGACTGTTAATCAATTGGTCGCAGGTTCG
AGTCCTGCCCGAGGAG
>NGTT_PEL_1HTCC7211_TA ALPHAPROTEOBACTERIA PELAGIBACTER_UBIQUE_HTCC7211 1010039 1010114
-TCCTCGGTAGCTCAGTT-GGT--AGAGCAGTTGACTGTTAATCAATTGGTCGCAGGTTCG
AGTCCTGCCCGAGGAG
>NGTT_PEL_1HTCC9565_TA ALPHAPROTEOBACTERIA PELAGIBACTER_UBIQUE_HTCC9565 368061 368136
-TCCTCGGTAGCTCAGTT-GGT--AGAGCAGTTGACTGTTAATCAATTGGTCGCAGGTTCG
AGTCCTGCCCGAGGAG
>NGTT_PEL_2IMCC9063_TA ALPHAPROTEOBACTERIA PELAGIBACTER_UBIQUE_IMCC9063 960668 960593
-TCCTCGATAGCTCAGTT-GGT--AGAGCAGTTGACTGTTAATCAATTGGTCGCAGGTTCG
AGTCCTGCTCGAGGAG
>PTGG_PEL_1HIMB114_TA ALPHAPROTEOBACTERIA PELAGIBACTER_UBIQUE_HIMB114 453108 453184
-CGGGGCATAGCGCAGCCTGGT--AGCGCATCTGGTTTGGGACCAGAGGGTCGCAAGTTCA
AATCTTGCTGCCCCGA
>PTGG_PEL_1HIMB5_TA ALPHAPROTEOBACTERIA PELAGIBACTER_UBIQUE_HIMB5 607249 607325
-CGGAGTGTAGCGCAGCCTGGT--AGCGCATCTGGTTTGGGACCAGAGGGTCGCAGGTTCG
AATCCTGCCACTCCGA
>PGGG_PEL_2HIMB59_TA ALPHAPROTEOBACTERIA PELAGIBACTER_UBIQUE_HIMB59 1286270 1286194
-CGGGGGTTAGCTCAGTCTGGT--AGAGTGCACGTCTGGGGGGCGTGAGGTCGCTGGTTCA
AGTCCAGTACCCCCGA
>PTGG_PEL_2HIMB59_TA ALPHAPROTEOBACTERIA PELAGIBACTER_UBIQUE_HIMB59 1098408 1098332
-CGGGGAGTAGCTCAGTCTGGT--AGAGTGTCTGCTTTGGGAGCAGAAAGTCGCAGGTTCG
AATCCTGTCTCCCCGA
>PTGG_PEL_2HTCC1002_TA ALPHAPROTEOBACTERIA PELAGIBACTER_UBIQUE_HTCC1002 223778 223702
-CGGGGCGTAGCGCAGCCTGGT--AGCGCATCTGGTTTGGGACCAGAGGGTCGCAGGTTCA
AATCCTGCCGCCCCGA
>PTGG_PEL_1HTCC1062_TA ALPHAPROTEOBACTERIA PELAGIBACTER_UBIQUE_HTCC1062 986221 986297
-CGGGGCGTAGCGCAGCCTGGT--AGCGCATCTGGTTTGGGACCAGAGGGTCGCAGGTTCA
AATCCTGCCGCCCCGA
>PTGG_PEL_2HTCC7211_TA ALPHAPROTEOBACTERIA PELAGIBACTER_UBIQUE_HTCC7211 929348 929272
-CGGAGTGTAGCGCAGCCTGGT--AGCGCATCTGGTTTGGGACCAGAGGGTCGCAGGTTCG
AATCCTGCCACTCCGA
>PTGG_PEL_2HTCC9565_TA ALPHAPROTEOBACTERIA PELAGIBACTER_UBIQUE_HTCC9565 318421 318345
-CGGGGCGTAGCGCAGCCTGGT--AGCGCATCTGGTTTGGGACCAGAGGGTCGCAGGTTCA
AATCCTGCCGCCCCGA
>PTGG_PEL_1IMCC9063_TA ALPHAPROTEOBACTERIA PELAGIBACTER_UBIQUE_IMCC9063 995596 995672
-CGGGGTGTAGCGCAGCCTGGT--AGCGCATCTGCTTTGGGAGCAGAGGGTCCGCGGTTCG
AATCCGTGCACCCCGA
>QTTG_PEL_1HIMB114_TA ALPHAPROTEOBACTERIA PELAGIBACTER_UBIQUE_HIMB114 117231 117305
-TGGGGCATAGCCAAGC--GGT--AAGGCAGCGGTTTTTGGTACCGCCATTCCTAGGTTCG
AATCCTAGTGCCCCAG
>QTTG_PEL_1HIMB5_TA ALPHAPROTEOBACTERIA PELAGIBACTER_UBIQUE_HIMB5 139726 139799
-TGGGGCGTAGCCAAGC--GGT--AAGGCACGGGTTTTTGGTACCTGC-ATCCTAGGTTCG
AATCCTAGCGCCCCAG
>QTTG_PEL_1HIMB59_TA ALPHAPROTEOBACTERIA PELAGIBACTER_UBIQUE_HIMB59 720302 720376
-TGGGGCGTAGCCAAGC--GGT--AAGGCACCGGTTTTTGGTATCGGCATGCGTAGGTTCG
AATCCTACCGCCCCAG
>QTTG_PEL_1HTCC1002_TA ALPHAPROTEOBACTERIA PELAGIBACTER_UBIQUE_HTCC1002 777180 777253
-TGGCCCATGGTGAAGT--GGT--ATCACATCTGTTTTTGGTACAGAG-ATCCGAGGTTCG
AATCCTTGTGGGCCAG
>QTTG_PEL_2HTCC1062_TA ALPHAPROTEOBACTERIA PELAGIBACTER_UBIQUE_HTCC1062 116224 116151
-TGGCCCATGGTGAAGT--GGT--ATCACATCTGTTTTTGGTACAGAG-ATCCGAGGTTCG
AATCCTTGTGGGCCAG
>QTTG_PEL_1HTCC7211_TA ALPHAPROTEOBACTERIA PELAGIBACTER_UBIQUE_HTCC7211 446735 446808
-TGGGGCGTAGCCAAGC--GGT--AAGGCACTGGTTTTTGGTACCGGC-ATCCTAGGTTCG
AATCCTAGCGCCCCAG
>QTTG_PEL_1HTCC9565_TA ALPHAPROTEOBACTERIA PELAGIBACTER_UBIQUE_HTCC9565 637818 637891
-TGGCCCATGGTGAAGT--GGT--ATCACATCTGTTTTTGGTACAGAG-ATCCGAGGTTCG
AATCCTTGTGGGCCAG
>QTTG_PEL_1IMCC9063_TA ALPHAPROTEOBACTERIA PELAGIBACTER_UBIQUE_IMCC9063 626786 626859
-TGGGGCTTAGCCAAGC--GGT--AAGGCAGCGGTTTTTGATACCGCC-ATCCCAGGTTCG
ATCCCTGGAGCCCCAG
>RACG_PEL_2HIMB114_TA ALPHAPROTEOBACTERIA PELAGIBACTER_UBIQUE_HIMB114 914951 914875
-GCGCCCGTAGATCAACT-GGAT-AGATCGTCTGACTACGGATCAGAAGGTTGGGAGTTCG
AATCTTCCCGGGCGCG
>RTCG_PEL_1HIMB114_TA ALPHAPROTEOBACTERIA PELAGIBACTER_UBIQUE_HIMB114 728137 728213
-GCGCCTGTAGCTCAACT-GGAT-AGAGCGCCAGATTTCGGCTCTGGAGGTTCAGGGTTCG
ACTCCTTGCAGGCGCG
>RTCT_PEL_2HIMB114_TA ALPHAPROTEOBACTERIA PELAGIBACTER_UBIQUE_HIMB114 501645 501569
-GCGCCCTTAGCTCAGCT-GGAT-AGAGCAACGGTTTTCTAAACCGTGGGTCCCGTGTTCG
AGTCGCGGAGGGCGCG
>RACG_PEL_1HIMB5_TA ALPHAPROTEOBACTERIA PELAGIBACTER_UBIQUE_HIMB5 1183223 1183299
-GCGCCTGTAGCTCAATT-GGAT-AGAGCGCTTGGCTACGGACCAGGAGGTTCTGGGTTCG
ACTCCTAGCAGGCGCA
>RTCG_PEL_2HIMB5_TA ALPHAPROTEOBACTERIA PELAGIBACTER_UBIQUE_HIMB5 972947 972871
-GCGCTTGTAGCTCAACT-GGAT-AGAGCGCCAGATTTCGGCTCTGGAGGTTCTGGGTTCG
ACTCCTAGCAGGCGCG
>RTCT_PEL_1HIMB5_TA ALPHAPROTEOBACTERIA PELAGIBACTER_UBIQUE_HIMB5 548677 548753
-GCGCCCTTAGCTCAGCT-GGAT-AGAGCATCGGTTTTCTAAACCGAGGGTCGTAGGTTCG
AATCCTTCAGGGCGCG
>RACG_PEL_1HIMB59_TA ALPHAPROTEOBACTERIA PELAGIBACTER_UBIQUE_HIMB59 191840 191914
-GGTTCTGTGGTGAAAC--GGAT-ATCACACTTGACTACGGATCAAGA-ATTCAGGGTTCG
AATCCTTGCAGAACCG
>RCCT_PEL_2HIMB59_TA ALPHAPROTEOBACTERIA PELAGIBACTER_UBIQUE_HIMB59 279425 279349
-GCGTTTGTAGCTCAGTA-GGAT-AGAGCACCAGATTCCTAATCTGGGGGTCGCAGGTTCG
ATTCCTGCCAAGCGCG
>RTCG_PEL_1HIMB59_TA ALPHAPROTEOBACTERIA PELAGIBACTER_UBIQUE_HIMB59 257163 257237
-GGTTCCGTAGTGTAAC--GGAT-AGCACAAATGACTTCGGATCATTTAG-TCAGGGTTCG
AATCCTTGCGGGACCG
>RTCT_PEL_2HIMB59_TA ALPHAPROTEOBACTERIA PELAGIBACTER_UBIQUE_HIMB59 1092807 1092731
-GCGCTCTTAGCTCAGCT-GGAT-AGAGCATCTGCCTTCTAAGCAGAGGGTCGCAGGTTCG
AATCCTGCAGAGCGCG
>RACG_PEL_1HTCC1002_TA ALPHAPROTEOBACTERIA PELAGIBACTER_UBIQUE_HTCC1002 474927 475003
-GGACCGCTGGCCAAATT-GGAT-AAGGCGCTCGGCTACGAACCGGGAGATTCCAGATTCG
AGTTCTGGGCGGTCCA
>RTCG_PEL_2HTCC1002_TA ALPHAPROTEOBACTERIA PELAGIBACTER_UBIQUE_HTCC1002 297023 296947
-GCGCTTGTAGCTCAACT-GGAT-AGAGCGCCTGACTTCGGATCAGGAGGTTCTGGGTTCG
ACTCCTAGCAGGCGCA
>RTCT_PEL_2HTCC1002_TA ALPHAPROTEOBACTERIA PELAGIBACTER_UBIQUE_HTCC1002 273905 273829
-GCGCTCTTAGCTCAGCT-GGAT-AGAGCATCGGTTTTCTAAACCGAGGGTCGGTGGTTCG
AGTCCACCAGAGCGCA
>RACG_PEL_2HTCC1062_TA ALPHAPROTEOBACTERIA PELAGIBACTER_UBIQUE_HTCC1062 415510 415434
-GGACCGCTGGCCAAATT-GGAT-AAGGCGCTCGGCTACGAACCGGGAGATTCCAGATTCG
AGTTCTGGGCGGTCCA
>RTCG_PEL_1HTCC1062_TA ALPHAPROTEOBACTERIA PELAGIBACTER_UBIQUE_HTCC1062 594400 594476
-GCGCTTGTAGCTCAACT-GGAT-AGAGCGCCTGACTTCGGATCAGGAGGTTCTGGGTTCG
ACTCCTAGCAGGCGCA
>RTCT_PEL_1HTCC1062_TA ALPHAPROTEOBACTERIA PELAGIBACTER_UBIQUE_HTCC1062 936095 936171
-GCGCTCTTAGCTCAGCT-GGAT-AGAGCATCGGTTTTCTAAACCGAGGGTCGGTGGTTCG
AGTCCACCAGAGCGCA
>RACG_PEL_1HTCC7211_TA ALPHAPROTEOBACTERIA PELAGIBACTER_UBIQUE_HTCC7211 148389 148465
-GGACCGCTGGCCAAATT-GGAT-AAGGCGCTCGGCTACGAACCGGGAGATTCCAGATTCG
AGTTCTGGGCGGTCCA
>RTCG_PEL_2HTCC7211_TA ALPHAPROTEOBACTERIA PELAGIBACTER_UBIQUE_HTCC7211 1390510 1390434
-GCGCTTGTAGCTCAACT-GGAT-AGAGCGCCTGACTTCGGATCAGGAGGTTCTGGGTTCG
ACTCCTAGCAGGCGCG
>RTCT_PEL_2HTCC7211_TA ALPHAPROTEOBACTERIA PELAGIBACTER_UBIQUE_HTCC7211 1015453 1015377
-GCGCCCTTAGCTCAGCT-GGAT-AGAGCATCGGTTTTCTAAACCGAGGGTCGGAGGTTCG
AATCCTCCAGGGCGCG
>RACG_PEL_1HTCC9565_TA ALPHAPROTEOBACTERIA PELAGIBACTER_UBIQUE_HTCC9565 333223 333299
-GGACCGCTGGCCAAATT-GGAT-AAGGCGCTCGGCTACGAACCGGGAGATTCCAGATTCG
AGTTCTGGGCGGTCCA
>RTCG_PEL_2HTCC9565_TA ALPHAPROTEOBACTERIA PELAGIBACTER_UBIQUE_HTCC9565 137802 137726
-GCGCTTGTAGCTCAACT-GGAT-AGAGTGCCTGACTTCGAATCAGGAGGTTCTAGGTTCG
ACTCCTAGCAGGCGCA
>RTCT_PEL_2HTCC9565_TA ALPHAPROTEOBACTERIA PELAGIBACTER_UBIQUE_HTCC9565 373307 373231
-GCGCTCTTAGCTCAGCT-GGAT-AGAGCATCGGTTTTCTAAACCGAGGGTCGGTGGTTCG
AGTCCACCAGAGCGCA
>RACG_PEL_2IMCC9063_TA ALPHAPROTEOBACTERIA PELAGIBACTER_UBIQUE_IMCC9063 174324 174248
-GCGCTCGTAGATCAACT-GGAT-AGATCGTCTGATTACGAATCAGAAGGTTAGGGGTTCG
AATCCCTTCGAGCGCA
>RTCG_PEL_2IMCC9063_TA ALPHAPROTEOBACTERIA PELAGIBACTER_UBIQUE_IMCC9063 1251401 1251327
-GGTCTTGTAGTGAAAT--GGAT-ATCATTCTTGTCTTCGAAACAAGC-GTTTTAGGTTCG
AATCCTAACAGGACCA
>RTCT_PEL_1IMCC9063_TA ALPHAPROTEOBACTERIA PELAGIBACTER_UBIQUE_IMCC9063 950013 950089
-GCGCTCTTAGCTCAGCT-GGAT-AGAGCATCGGTTTTCTAAACCGAGGGTCGGTGGTTCG
AGTCCACCAGAGCGCA
>SGCT_PEL_1HIMB114_TA ALPHAPROTEOBACTERIA PELAGIBACTER_UBIQUE_HIMB114 416074 416165
-GGACAGGTGGGTGAGT--GGTTGAAACCAGCTGGTTGCTAACTAGCC---CGAGGGTTCG
AATCCCTCCCTGTCCG
>SGGA_PEL_1HIMB114_TA ALPHAPROTEOBACTERIA PELAGIBACTER_UBIQUE_HIMB114 50097 50186
-GGAGAGATGGCCGAGT--GGTTTAAGGCGCACGCTTGGAAAGCGTGT---CGCGGGTTCG
AATCCCGCTCTCTCCG
>STGA_PEL_1HIMB114_TA ALPHAPROTEOBACTERIA PELAGIBACTER_UBIQUE_HIMB114 480515 480604
-GGAGAGGTGGCTGAGC--GGTTGAAAGCACCGGTCTTGAAAACCGGCAT-CGTGGGTTCG
AATCCCACCCTCTCCG
>SGCT_PEL_2HIMB5_TA ALPHAPROTEOBACTERIA PELAGIBACTER_UBIQUE_HIMB5 650419 650328
-GGAGAGATGGGTGAGA--GGCTGAAACCAGTCGTTTGCTAAATGACC---CGAGGGTTCG
AATCCCTCTCTCTCCG
>SGGA_PEL_2HIMB5_TA ALPHAPROTEOBACTERIA PELAGIBACTER_UBIQUE_HIMB5 1152690 1152601
-GGAGAGATGGCCGAGT--GGTTGAAGGCGCACGCTTGGAAAGCGTGTATTCATGGGTTCG
AATCCCATTCTCTCCG
>STGA_PEL_2HIMB5_TA ALPHAPROTEOBACTERIA PELAGIBACTER_UBIQUE_HIMB5 596579 596490
-GGAGAGATGGCTGAGC--GGTTGAAAGCACCGGTCTTGAAAACCGGC---CCTGGGTTCG
AATCCCAGTCTCTCCG
>SGCT_PEL_2HIMB59_TA ALPHAPROTEOBACTERIA PELAGIBACTER_UBIQUE_HIMB59 1302979 1302888
-GGAGAGGTGGGTGAGT--GGCTGAAACCAGCGGTTTGCTAAACCGCC---CGAGGGTTCG
AATCCCTCTCTCTCCG
>SGGA_PEL_1HIMB59_TA ALPHAPROTEOBACTERIA PELAGIBACTER_UBIQUE_HIMB59 577020 577109
-GGAGAGATGGCCGAGT--GGTTTAAGGCGCACGCCTGGAACGCGTGT---CGTGGGTTCG
AATCCCACTCTCTCCG
>STGA_PEL_2HIMB59_TA ALPHAPROTEOBACTERIA PELAGIBACTER_UBIQUE_HIMB59 1051882 1051793
-GGAAGGATGGCTGAGC--GGTTGAAAGCACCGGTCTTGAAAACCGGC---CCTGGGTTCG
AATCCCAGTCCTTCCG
>SGCT_PEL_1HTCC1002_TA ALPHAPROTEOBACTERIA PELAGIBACTER_UBIQUE_HTCC1002 182387 182478
-GGAAGAGTGGGTGAGA--GGCTGAAACCAGTCGTTTGCTAAATGACC---CGAGGGTTCG
AATCCCTCCTCTTCCG
>SGGA_PEL_2HTCC1002_TA ALPHAPROTEOBACTERIA PELAGIBACTER_UBIQUE_HTCC1002 450221 450132
-GGAGAGATGGCTGAGC--GGTTTAAAGCGCACGCTTGGAAAGTGTGT---CCAGGGTTCG
AATCCCTGTCTCTCCG
>STGA_PEL_1HTCC1002_TA ALPHAPROTEOBACTERIA PELAGIBACTER_UBIQUE_HTCC1002 234581 234670
-GGAGAGATGGCAGAGT--GGTTGAATGCACCGGTCTTGAAAACCGGC---CCTGAGTTCG
AATCTCAGTCTCTCCG
>SGCT_PEL_2HTCC1062_TA ALPHAPROTEOBACTERIA PELAGIBACTER_UBIQUE_HTCC1062 1031844 1031753
-GGAAGAGTGGGTGAGA--GGCTGAAACCAGTCGTTTGCTAAATGACC---CGAGGGTTCG
AATCCCTCCTCTTCCG
>SGGA_PEL_1HTCC1062_TA ALPHAPROTEOBACTERIA PELAGIBACTER_UBIQUE_HTCC1062 440216 440305
-GGAGAGATGGCTGAGC--GGTTTAAAGCGCACGCTTGGAAAGTGTGT---CCAGGGTTCG
AATCCCTGTCTCTCCG
>STGA_PEL_2HTCC1062_TA ALPHAPROTEOBACTERIA PELAGIBACTER_UBIQUE_HTCC1062 975418 975329
-GGAGAGATGGCAGAGC--GGTTGAATGCACCGGTCTTGAAAACCGGC---CCTGAGTTCG
AATCTCAGTCTCTCCG
>SGCT_PEL_1HTCC7211_TA ALPHAPROTEOBACTERIA PELAGIBACTER_UBIQUE_HTCC7211 886500 886591
-GGAAGAGTGGGTGAGA--GGCTGAAACCAGTCGTTTGCTAAATGACC---CGAGGGTTCG
AATCCCTCCTCTTCCG
>SGGA_PEL_2HTCC7211_TA ALPHAPROTEOBACTERIA PELAGIBACTER_UBIQUE_HTCC7211 118294 118205
-GGAGAGGTGGCCGAGT--GGTTGAAGGCGCACGCTTGGAAAGCGTGTAT-CATGGGTTCG
AATCCCATTCTCTCCG
>STGA_PEL_1HTCC7211_TA ALPHAPROTEOBACTERIA PELAGIBACTER_UBIQUE_HTCC7211 940114 940203
-GGAGAGATGGCTGAGC--GGTTGAAAGCACCGGTCTTGAAAACCGGC---CCTGGGTTCG
AATCCCAGTCTCTCCG
>SGCT_PEL_1HTCC9565_TA ALPHAPROTEOBACTERIA PELAGIBACTER_UBIQUE_HTCC9565 273022 273113
-GGAAGAGTGGGTGAGA--GGCTGAAACCAGTCGTTTGCTAAATGACC---CGAGGGTTCG
AATCCCTCCTCTTCCG
>SGGA_PEL_2HTCC9565_TA ALPHAPROTEOBACTERIA PELAGIBACTER_UBIQUE_HTCC9565 299394 299305
-GGAGAGATGGCCGAGC--GGTTTAAGGCGCACGCTTGGAAAGTGTGT---CGTGGGTTCG
AATCCCACTCTCTCCG
>STGA_PEL_1HTCC9565_TA ALPHAPROTEOBACTERIA PELAGIBACTER_UBIQUE_HTCC9565 329219 329308
-GGAGAGATGGCAGAGC--GGTTGAATGCACCGGTCTTGAAAACCGGC---CCTGAGTTCG
AATCTCAGTCTCTCCG
>SGCT_PEL_1IMCC9063_TA ALPHAPROTEOBACTERIA PELAGIBACTER_UBIQUE_IMCC9063 980839 980930
-GGTTAGGTGGGTGAGA--GGCTGAAACCAGTCGTTTGCTAAATGACC---CGAGGGTTCG
AATCCCTCCCTGACCG
>SGGA_PEL_1IMCC9063_TA ALPHAPROTEOBACTERIA PELAGIBACTER_UBIQUE_IMCC9063 550510 550599
-GGAGAGATGTGAGAGT--GGTTTAATCAGCACGCTTGGAAAGTGTGTAT-CGAGGGTTCG
AATCCCTCTCTCTCCG
>STGA_PEL_2IMCC9063_TA ALPHAPROTEOBACTERIA PELAGIBACTER_UBIQUE_IMCC9063 981812 981725
-GGAGGGATGGGAGAGT--GGTTTAATCCAGCGGTCTTGAAAACCGCCGC-CGTGAGTTCG
AATCTCACTCCCTCTG
>TGGT_PEL_2HIMB114_TA ALPHAPROTEOBACTERIA PELAGIBACTER_UBIQUE_HIMB114 59084 59009
-GCCCACATAGCTCAGTT-GGT--AGAGCACGTCCATGGTAAGGACGGGGTCATCAGTTCA
ATTCTGGTTGTGGGCA
>TTGT_PEL_2HIMB114_TA ALPHAPROTEOBACTERIA PELAGIBACTER_UBIQUE_HIMB114 562669 562594
-GCCCAAATAGCTCAATT-GGT--AGAGCAACTGATTTGTAATCAGTAGGTCGGGAGTTCG
ATTCTCTCTTTGGGCA
>TGGT_PEL_1HIMB5_A ALPHAPROTEOBACTERIA PELAGIBACTER_UBIQUE_HIMB5 1131495 1131569
-GCCCCTTTAGCTCAGGT-AGT--AGAGTAATTCCATGGTAAGGAAGAGGTCGTCCGTGCA
AGTCGGGCAAGGGGCA
>TTGT_PEL_1HIMB5_TA ALPHAPROTEOBACTERIA PELAGIBACTER_UBIQUE_HIMB5 705800 705875
-GCCCTTGTAGCTCAGTT-GGT--AGAGCAATTGATTTGTAATCAATAGGTCCGCGGTTCG
AATCCGTGCGGGGGCA
>TGGT_PEL_2HIMB59_TA ALPHAPROTEOBACTERIA PELAGIBACTER_UBIQUE_HIMB59 780552 780478
-GCCGCCGTAGCTCAGT--GGT--AGAGCACACCCTTGGTAAGGGTGGGGTCGGAAGTTCA
ATTCTTCTCGGCGGCA
>TTGT_PEL_2HIMB59_TA ALPHAPROTEOBACTERIA PELAGIBACTER_UBIQUE_HIMB59 915138 915063
-GCCGGCTTAGCTCAGTT-GGT--AGAGCAGTTGATTTGTAATCATCAGGTCGGGAGTTCG
AGTCCCCCAGCCGGCA
>TGGT_PEL_1HTCC1002_TA ALPHAPROTEOBACTERIA PELAGIBACTER_UBIQUE_HTCC1002 429001 429074
-GCCCCTATAGTTAAAT--GGC--ATAACATGTCCATGGTAAGGATAA-ATTTCAAGTTCG
ATTCTTGGTGGGGGCA
>TTGT_PEL_2HTCC1002_TA ALPHAPROTEOBACTERIA PELAGIBACTER_UBIQUE_HTCC1002 126363 126288
-GCCCTTGTAGCTCAGCT-GGT--AGAGCAATTGATTTGTAATCAATAGGTCCGCGGTTCG
ACTCCGTGCGGGGGCA
>TGGT_PEL_2HTCC1062_TA ALPHAPROTEOBACTERIA PELAGIBACTER_UBIQUE_HTCC1062 462438 462365
-GCCCCTATAGTTAAAT--GGC--ATAACATGTCCATGGTAAGGATAA-ATTTCAAGTTCG
ATTCTTGGTGGGGGCA
>TTGT_PEL_1HTCC1062_TA ALPHAPROTEOBACTERIA PELAGIBACTER_UBIQUE_HTCC1062 1087868 1087943
-GCCCTTGTAGCTCAGCT-GGT--AGAGCAATTGATTTGTAATCAATAGGTCCGCGGTTCG
ACTCCGTGCGGGGGCA
>TGGT_PEL_1HTCC7211_A ALPHAPROTEOBACTERIA PELAGIBACTER_UBIQUE_HTCC7211 97115 97188
-GCTCCTATAGATAAAT--GGT--ATATCAAGTCATTGGTAATGACTAATTCCCTGG-TC-
AGTCAGGGTGGGAGCA
>TTGT_PEL_2HTCC7211_TA ALPHAPROTEOBACTERIA PELAGIBACTER_UBIQUE_HTCC7211 831010 830935
-GCCCTTGTAGCTCAGTT-GGT--AGAGCAATTGATTTGTAATCAATAGGTCCGCGGTTCG
AATCCGTGCGGGGGCA
>TTGT_PEL_2HTCC9565_TA ALPHAPROTEOBACTERIA PELAGIBACTER_UBIQUE_HTCC9565 211620 211545
-GCCCTTGTAGCTCAGCT-GGT--AGAGCAATTGATTTGTAATCAATAGGTCCGCGGTTCG
ACTCCGTGCGGGGGCA
>TGGT_PEL_2IMCC9063_TA ALPHAPROTEOBACTERIA PELAGIBACTER_UBIQUE_IMCC9063 559872 559797
-GCCCACATAGCTCAGTT-GGT--AGAGCACGTCCATGGTAAGGACGGGGTCATCAGTTCG
ATTCTGGTTGTGGGCA
>TTGT_PEL_1IMCC9063_TA ALPHAPROTEOBACTERIA PELAGIBACTER_UBIQUE_IMCC9063 890564 890639
-GCCCCCTTAGCTCATTT-GGT--AGAGCAATTGATTTGTAATCAATAGGTGATCTGTTCG
AATCAGATAGGGGGCA
>VGAC_PEL_2HIMB114_TA ALPHAPROTEOBACTERIA PELAGIBACTER_UBIQUE_HIMB114 790745 790671
-GGGCATGTAGTTCATT--GGT--AGAACGCTACGTTGACATCGTAGAGGTAGCAAGTTCA
ATTCTTGCCATGCCCA
>VTAC_PEL_1HIMB114_TA ALPHAPROTEOBACTERIA PELAGIBACTER_UBIQUE_HIMB114 352487 352562
-GGGCGGTTAGCTCAGTT-GGT--AGAGCATCTCGTTTACACCGAGAGGGTCGGGAGTTCG
AGTCTCTCACCGCCCA
>VGAC_PEL_1HIMB5_TA ALPHAPROTEOBACTERIA PELAGIBACTER_UBIQUE_HIMB5 173243 173317
-GGGCCGTTAGCTCAAT--AGT--AGAGTACTGCATTGACATTGCAGGGGTAGTTGGAGCG
TAACCAACACGGCCCA
>VTAC_PEL_1HIMB5_TA ALPHAPROTEOBACTERIA PELAGIBACTER_UBIQUE_HIMB5 491023 491098
-GGGCGGTTAGCTCAGTT-GGT--AGAGCATCTCGTTTACACCGAGGGGGTCAAAGGTTCG
AGTCCTTTACTGCCCA
>VGAC_PEL_1HIMB59_TA ALPHAPROTEOBACTERIA PELAGIBACTER_UBIQUE_HIMB59 859844 859920
-GGGCGTGTAGCTCAGCT-GGTT-AGAGTACTTGCTCGACACGCAAGGGGTCACAGGTTCG
AATCCTGTCACGCCCA
>VTAC_PEL_2HIMB59_TA ALPHAPROTEOBACTERIA PELAGIBACTER_UBIQUE_HIMB59 1173406 1173331
-GGGCGATTAGCTCAGTT-GGT--AGAGCATCTCGTTTACACCGAGAGGGTCGGCGGTTCG
AGTCCGTCATCGCCCA
>VGAC_PEL_1HTCC1002_TA ALPHAPROTEOBACTERIA PELAGIBACTER_UBIQUE_HTCC1002 850838 850912
-GGGACTGTAGCTCAAT--AGT--AGAGTACTGCATTGACATTGCAGGGGTAGTTGGAGCG
TAACCAACCAGTCCCA
>VTAC_PEL_2HTCC1002_TA ALPHAPROTEOBACTERIA PELAGIBACTER_UBIQUE_HTCC1002 53672 53597
-GGGCGGTTAGCTCAGTT-GGT--AGAGCATCTCGTTTACACCGAGGGGGTCAAAGGTTCG
AGTCCTTTACTGCCCA
>VGAC_PEL_2HTCC1062_TA ALPHAPROTEOBACTERIA PELAGIBACTER_UBIQUE_HTCC1062 41891 41817
-GGGACTGTAGCTCAAT--AGT--AGAGTACTGCATTGACATTGCAGGGGTAGTTGGAGCG
TAACCAACCAGTCCCA
>VTAC_PEL_1HTCC1062_TA ALPHAPROTEOBACTERIA PELAGIBACTER_UBIQUE_HTCC1062 849156 849231
-GGGCGGTTAGCTCAGTT-GGT--AGAGCATCTCGTTTACACCGAGGGGGTCAAAGGTTCG
AGTCCTTTACTGCCCA
>VGAC_PEL_1HTCC7211_TA ALPHAPROTEOBACTERIA PELAGIBACTER_UBIQUE_HTCC7211 486850 486924
-GGGCCGTTAGCTCAAT--AGT--AGAGTACTGCATTGACATTGCAGGGGTAGTTGGAGCG
TAACCAACACGGCCCA
>VTAC_PEL_2HTCC7211_TA ALPHAPROTEOBACTERIA PELAGIBACTER_UBIQUE_HTCC7211 1073256 1073181
-GGGCGGTTAGCTCAGTT-GGT--AGAGCATCTCGTTTACACCGAGGGGGTCAAAGGTTCG
AGTCCTTTACCGCCCA
>VGAC_PEL_1HTCC9565_TA ALPHAPROTEOBACTERIA PELAGIBACTER_UBIQUE_HTCC9565 677114 677188
-GGGCCGTTAGCTCAAT--AGT--AGAGTACTGCATTGACATTGCAGGGGTAGTTGGAGCG
TAACCAACACGGCCCA
>VTAC_PEL_2HTCC9565_TA ALPHAPROTEOBACTERIA PELAGIBACTER_UBIQUE_HTCC9565 431382 431307
-GGGCGGTTAGCTCAGTT-GGT--AGAGCATCTCGTTTACACCGAGGGGGTCAAAGGTTCG
AGTCCTTTACTGCCCA
>VGAC_PEL_1IMCC9063_A ALPHAPROTEOBACTERIA PELAGIBACTER_UBIQUE_IMCC9063 22566 22492
-GGAACTGTAGCTCAAA--AGT--AGAGTACTCCGTTGACATCGGAGGGGTAGTGGG----
AGCCCCACCAGTTCCA
>VTAC_PEL_2IMCC9063_TA ALPHAPROTEOBACTERIA PELAGIBACTER_UBIQUE_IMCC9063 1096393 1096318
-GGGCGATTAGCTCAGTT-GGT--AGAGCATCTCGTTTACACCGAGAGGGTCGGGAGTTCG
AGTCTCTCATCGCCCA
>WCCA_PEL_1HIMB114_TA ALPHAPROTEOBACTERIA PELAGIBACTER_UBIQUE_HIMB114 356638 356713
-AGGAGTGTAGCTCAATT-GGT--AGAGTACGGGTCTCCAAAACCCGGGGTTGAGGGTTCA
AGTCCCTCCGCTCCTG
>WCCA_PEL_2HIMB5_TA ALPHAPROTEOBACTERIA PELAGIBACTER_UBIQUE_HIMB5 703440 703365
-AGGAGTGTAGCTCAATT-GGT--AGAGCGCCGGTCTCCAAAACCGGAGGCTGAGGGTTCG
AGTCCCTCCGCTCCTG
>WCCA_PEL_1HIMB59_TA ALPHAPROTEOBACTERIA PELAGIBACTER_UBIQUE_HIMB59 917533 917608
-AGGAGTGTAGCTCAATT-GGT--AGAGCGCCGGTCTCCAAAACCGGAGGTTGCGGGTTCG
ATGCCTGCCACTCCTG
>WCCA_PEL_1HTCC1002_TA ALPHAPROTEOBACTERIA PELAGIBACTER_UBIQUE_HTCC1002 128723 128798
-AGGAGTGTAGCTCAATT-GGT--AGAGTGCCGGTCTCCAAAACCGGAGGTTGAGGGTTCG
ATTCCCTCCGCTCCTG
>WCCA_PEL_2HTCC1062_TA ALPHAPROTEOBACTERIA PELAGIBACTER_UBIQUE_HTCC1062 1085508 1085433
-AGGAGTGTAGCTCAATT-GGT--AGAGTGCCGGTCTCCAAAACCGGAGGTTGAGGGTTCG
ATTCCCTCCGCTCCTG
>WCCA_PEL_1HTCC7211_TA ALPHAPROTEOBACTERIA PELAGIBACTER_UBIQUE_HTCC7211 833368 833443
-AGGAGTGTAGCTCAATT-GGT--AGAGCGCCGGTCTCCAAAACCGGAGGCTGAGGGTTCG
AGTCCCTCCGCTCCTG
>WCCA_PEL_1HTCC9565_TA ALPHAPROTEOBACTERIA PELAGIBACTER_UBIQUE_HTCC9565 219711 219786
-AGGAGTGTAGCTCAATT-GGT--AGAGCGCCGGTCTCCAAAACCGGAGGCTGAGGGTTCG
AGTCCCTCCGCTCCTG
>WCCA_PEL_2IMCC9063_TA ALPHAPROTEOBACTERIA PELAGIBACTER_UBIQUE_IMCC9063 1092149 1092074
-AGGAGTGTAGCTCAACT-GGT--AGAGCGCCGGTCTCCAAAACCGGAGGCTGTGGGTTCA
AGTCCCTCCACTCCTG
>XCAT_PEL_5HIMB114_TA ALPHAPROTEOBACTERIA PELAGIBACTER_UBIQUE_HIMB114 789738 789814
-CGCGGGGTGGAGCAGTCTGGT--AGCTCGTCAGGCTCATAACCTGAAGGTCCTAGGTTCA
AATCCTAGCCCCGCAA
>XCAT_PEL_5HIMB5_TA ALPHAPROTEOBACTERIA PELAGIBACTER_UBIQUE_HIMB5 998801 998877
-CGCGGGGTGGAGCAGTCTGGT--AGCTCGTCAGGCTCATAACCTGAAGGTCGGCGGTTCA
AATCCGTCCCCCGCAA
>XCAT_PEL_2HIMB59_TA ALPHAPROTEOBACTERIA PELAGIBACTER_UBIQUE_HIMB59 1392100 1392024
-CGCGGGGTAGAGCAGCTTGGT--AGCTCGTCAGGCTCATAACCTGAAGGTCGTAGGTTCA
AATCCTACCCCCGCAA
>XCAT_PEL_5HTCC1002_TA ALPHAPROTEOBACTERIA PELAGIBACTER_UBIQUE_HTCC1002 322915 322991
-CGCGGGGTGGAGCAGTCTGGT--AGCTCGTCAGGCTCATAACCTGAAGGTCGGCGGTTCA
AATCCGTCCCCCGCAA
>XCAT_PEL_8HTCC1062_TA ALPHAPROTEOBACTERIA PELAGIBACTER_UBIQUE_HTCC1062 568508 568432
-CGCGGGGTGGAGCAGTCTGGT--AGCTCGTCAGGCTCATAACCTGAAGGTCGGCGGTTCA
AATCCGTCCCCCGCAA
>XCAT_PEL_1HTCC7211_TA ALPHAPROTEOBACTERIA PELAGIBACTER_UBIQUE_HTCC7211 1416508 1416584
-CGCGGGGTGGAGCAGTCTGGT--AGCTCGTCAGGCTCATAACCTGAAGGTCGGCGGTTCA
AATCCGTCCCCCGCAA
>XCAT_PEL_1HTCC9565_TA ALPHAPROTEOBACTERIA PELAGIBACTER_UBIQUE_HTCC9565 163706 163782
-CGCGGGGTGGAGCAGTCTGGT--AGCTCGTCAGGCTCATAACCTGAAGGTCGGCGGTTCA
AATCCGTCCCCCGCAA
>XCAT_PEL_1IMCC9063_TA ALPHAPROTEOBACTERIA PELAGIBACTER_UBIQUE_IMCC9063 22395 22471
-CGCGGGGTGGAGCAGTCTGGT--AGCTCGTCAGGCTCATAACCTGAAGGTCCTTGGTTCA
AATCCAAGCCCCGCAA
>YGTA_PEL_1HIMB114_TA ALPHAPROTEOBACTERIA PELAGIBACTER_UBIQUE_HIMB114 355179 355264
-GGAGGGGTACCAAAGC--GGTCAAATGGGGCGGGCTGTAAACCCGTT-TTCGAAGGTTCG
AATCCTTCCCCCTCCA
>YGTA_PEL_2HIMB5_TA ALPHAPROTEOBACTERIA PELAGIBACTER_UBIQUE_HIMB5 704890 704805
-GGAGGGGTTCCAGAGC--GGTCAAATGGGGCGGGCTGTAAACCCGTT-TTCGAAAGTTCG
AATCTTTCCCCCTCCA
>YGTA_PEL_1HIMB59_TA ALPHAPROTEOBACTERIA PELAGIBACTER_UBIQUE_HIMB59 915994 916079
-GGAGGGATGGCCGAGT--GGTTAAAGGCGGCAGACTGTAAATCTGTTCA-CGTAGGTTCG
AATCCTACTCCCTCCA
>YGTA_PEL_1HTCC1002_TA ALPHAPROTEOBACTERIA PELAGIBACTER_UBIQUE_HTCC1002 127272 127357
-GGAGGGGTTCCAGAGC--GGTCAAATGGGGCGGGCTGTAAACCCGTT-TTCGAAAGTTCG
AATCTTTCCCCCTCCA
>YGTA_PEL_2HTCC1062_TA ALPHAPROTEOBACTERIA PELAGIBACTER_UBIQUE_HTCC1062 1086959 1086874
-GGAGGGGTTCCAGAGC--GGTCAAATGGGGCGGGCTGTAAACCCGTT-TTCGAAAGTTCG
AATCTTTCCCCCTCCA
>YGTA_PEL_1HTCC7211_TA ALPHAPROTEOBACTERIA PELAGIBACTER_UBIQUE_HTCC7211 831916 832001
-GGAGGGGTTCCAGAGC--GGTCAAATGGGGCGGGCTGTAAACCCGTT-TTCGAAAGTTCG
AATCTTTCCCCCTCCA
>YGTA_PEL_1HTCC9565_TA ALPHAPROTEOBACTERIA PELAGIBACTER_UBIQUE_HTCC9565 218258 218343
-GGAGGGGTTCCAGAGC--GGTCAAATGGGGCGGGCTGTAAACCCGTT-TTCGAAAGTTCG
AATCTTTCCCCCTCCA
>YGTA_PEL_2IMCC9063_TA ALPHAPROTEOBACTERIA PELAGIBACTER_UBIQUE_IMCC9063 1093657 1093572
-GGAGGGATACCAAAGCA-GTCA-AATGGGGCGGGCTGTAAACCCGCT-TTCGAAGGTGCG
AATCCTTCTCCCTCCA
