# Supplementary material for: tRNA Signatures Reveal a Polyphyletic Origin of SAR11 Strains among Alphaproteobacteria
Source: PLoS Comput Biol. 2014 Feb 27;10(2):e1003454. doi: 10.1371/journal.pcbi.1003454 (PMC3937112; doi:10.1371/journal.pcbi.1003454)
Supplement: Dataset S6 — Source code and data to reproduce Figure 7 . (ZIP) [file pcbi.1003454.s006.zip › Source_data_and_methods_for_Figure_7/RHB_all.fas]

>AGGC_RCS_W018848 AATR01000001 ALPHAPROTEOBACTERIA ALPHA_PROTEOBACTERIUM_HTCC2255 544662 544739 ALA GGC 0 0      WGS_DIVISION_IN_DDBJ/EMB
-GGGGCCTTAGCTCAGCT-GGG--AGAGCGCTTCGCTGGCAGCGAAGAGGTCAGGAGTTC
GATCCTCCTAGGCTCCA
>CGCA_RCS_W018849 AATR01000001 ALPHAPROTEOBACTERIA ALPHA_PROTEOBACTERIUM_HTCC2255 584742 584815 CYS GCA 0 0      WGS_DIVISION_IN_DDBJ/EMB
-GGCGAGTTGGCGGAGT--GGT--GACGCAGCGGATTGCAAATCCGTGTA-CACCGGTTC
GATTCCGGTACTCGCCT
>GGCC_RCS_W018850 AATR01000001 ALPHAPROTEOBACTERIA ALPHA_PROTEOBACTERIUM_HTCC2255 615795 615871 GLY GCC 0 0      WGS_DIVISION_IN_DDBJ/EMB
-GCGGGCGTAGCTCAGG--GGT--AGAGCATAACCTTGCCAAGGTTAGGGTCGAGCGTTC
GAATCGCTTCGCCCGCT
>FGAA_RCS_W018851 AATR01000001 ALPHAPROTEOBACTERIA ALPHA_PROTEOBACTERIUM_HTCC2255 726268 726344 PHE GAA 0 0      WGS_DIVISION_IN_DDBJ/EMB
-GCCCGGGTAGCTCAGG--GGT--AGAGCAGTGGACTGAAAATCCTCGTGTCGGTGGTTC
AAATCCGCCCCCGGGCA
>TGGT_RCS_W018852 AATR01000001 ALPHAPROTEOBACTERIA ALPHA_PROTEOBACTERIUM_HTCC2255 716897 716826 THR GGT 0 0      WGS_DIVISION_IN_DDBJ/EMB
-GCTGCCGTAGCTCAGG--GGT--AGAGCACTCCCTTGGTAAGGGAGAGGTCGGAAGTTC
AAATCTTCTCGGCAGCA
>PTGG_RCS_W018853 AATR01000001 ALPHAPROTEOBACTERIA ALPHA_PROTEOBACTERIUM_HTCC2255 628560 628482 PRO TGG 0 0      WGS_DIVISION_IN_DDBJ/EMB
-CGGGGCGTGGCGCAGTCTGGT--AGCGCACTTGTTTTGGGTACAAGGGGTCGTTGGTTC
GAATCCAGCCGTCCCGA
>SGGA_RCS_W018854 AATR01000001 ALPHAPROTEOBACTERIA ALPHA_PROTEOBACTERIUM_HTCC2255 471400 471309 SER GGA 0 0      WGS_DIVISION_IN_DDBJ/EMB
-GGACAGGTGGCCGAGT--GGTCGAAGGCGCACGCCTGGAAAGTGTGTAT-CCAGGGTTC
GAATCCCTGTCTGTCCG
>LCAA_RCS_W018855 AATR01000001 ALPHAPROTEOBACTERIA ALPHA_PROTEOBACTERIUM_HTCC2255 205199 205118 LEU CAA 0 0      WGS_DIVISION_IN_DDBJ/EMB
-GCCCGAATGGCGGAATT-GGTA-GACGCGACGGATTCAAAATCCGTT-G-TGCCGGTTC
AAGTCCGGCTTTGGGTA
>JCAT_RCS_W018856 AATR01000001 ALPHAPROTEOBACTERIA ALPHA_PROTEOBACTERIUM_HTCC2255 149306 149233 MET CAT 0 0     TRNA-MET(ILE)_WHOSE_CAU_A
-GGGCCTGTAGCTCAGTT-GGTT-AGAGCAGAGCGCTCATAACGCTTTGGTCGCAGGTTC
GAGTCCTGCCGGGCCTA
>NGTT_RCS_W018857 AATR01000001 ALPHAPROTEOBACTERIA ALPHA_PROTEOBACTERIUM_HTCC2255 147726 147650 ASN GTT 0 0      WGS_DIVISION_IN_DDBJ/EMB
-TCCGACGTAGCTCAGT--GGT--AGAGCAGTTGACTGTTAATCAATTGGTCGTAGGTTC
GACCCCTACCGTCGGAG
>VGAC_RCS_W018858 AATR01000002 ALPHAPROTEOBACTERIA ALPHA_PROTEOBACTERIUM_HTCC2255 5944 6018 VAL GAC 0 0      WGS_DIVISION_IN_DDBJ/EMBL/GE
-GGGCGTATAGCTCAGC--GGG--AGAGCACTTCGTTGACATCGAAGGGGTCACTGGTTC
AATCCCAGTTACGCCCA
>RCCT_RCS_W018859 AATR01000002 ALPHAPROTEOBACTERIA ALPHA_PROTEOBACTERIUM_HTCC2255 113724 113800 ARG CCT 0 0      WGS_DIVISION_IN_DDBJ/EMB
-GGCTCTGTGGCTCAACT-GGAT-AGAGCAGCCCCCTCCTAAGGGGCAGGTTGGTGGTTC
GAATCCACCCAGGGTCA
>SGCT_RCS_W018860 AATR01000002 ALPHAPROTEOBACTERIA ALPHA_PROTEOBACTERIUM_HTCC2255 346978 347069 SER GCT 0 0      WGS_DIVISION_IN_DDBJ/EMB
-GGAGACGTGGCCGAGT--GGTCGAAGGCGCTCCCCTGCTAAGGGAGT---CGAGGGTTC
GAATCCCTTCGTCTCCG
>KTTT_RCS_W018861 AATR01000002 ALPHAPROTEOBACTERIA ALPHA_PROTEOBACTERIUM_HTCC2255 395134 395057 LYS TTT 0 0      WGS_DIVISION_IN_DDBJ/EMB
-GGGCCGGTAGCTCAGTT-GGT--AGAGCAACTGACTTTTAATCAGTAGGTCTCGGGTTC
GAGCCCCGACCGGCTCA
>IGAT_RCS_W018862 AATR01000002 ALPHAPROTEOBACTERIA ALPHA_PROTEOBACTERIUM_HTCC2255 62018 61944 ILE GAT 0 0      WGS_DIVISION_IN_DDBJ/EMBL/
-GGGTCGGTAGCTCAGGTTGGTT-AGAGCGCACGCCTGATAAGCGTGAGGTCGGAGGTTC
AAGTCCTCCTCGACCCA
>ATGC_RCS_W018863 AATR01000002 ALPHAPROTEOBACTERIA ALPHA_PROTEOBACTERIUM_HTCC2255 61935 61858 ALA TGC 0 0      WGS_DIVISION_IN_DDBJ/EMBL/
-GGGGCGTTAGCTCAGCT-GGG--AGAGCACCTGCTTTGCAAGCAGGGGGTCATCGGTTC
GATCCCGATACGCTCCA
>LTAA_RCS_W018864 AATR01000003 ALPHAPROTEOBACTERIA ALPHA_PROTEOBACTERIUM_HTCC2255 16451 16538 LEU TAA 0 0      WGS_DIVISION_IN_DDBJ/EMBL/
-GCGAGCGTGGCGGAAT--GGTA-GACGCGCCAGACTTAAAATCTGTT-G-TGGGGGTTC
AAGTCCCCCCGCTCGCA
>RTCT_RCS_W018865 AATR01000003 ALPHAPROTEOBACTERIA ALPHA_PROTEOBACTERIUM_HTCC2255 119316 119394 ARG TCT 0 0      WGS_DIVISION_IN_DDBJ/EMB
-GACTCCATAGCTCAACT-GGAT-AGAGCACCTGCCTTCTAAGCAGGGGGTTGCAGGTTC
GAGTCCTGCTGGGGTCG
>TTGT_RCS_W018866 AATR01000003 ALPHAPROTEOBACTERIA ALPHA_PROTEOBACTERIUM_HTCC2255 155259 155336 THR TGT 0 0      WGS_DIVISION_IN_DDBJ/EMB
-GCCCCTATAGCTCAGCT-GGT--AGAGCAATTGATTTGTAATCAATAGGTCCGCGGTTC
GAGTCCGTGTGGGGGCA
>QTTG_RCS_W018867 AATR01000003 ALPHAPROTEOBACTERIA ALPHA_PROTEOBACTERIUM_HTCC2255 286840 286764 GLN TTG 0 0      WGS_DIVISION_IN_DDBJ/EMB
-TGGGTCGTAGCATAAT--GGT--AATGCACCGCTTTTTGGTAGCGTAGAGTATAGGTTC
GAGTCCTATCGACCCAG
>RACG_RCS_W018868 AATR01000003 ALPHAPROTEOBACTERIA ALPHA_PROTEOBACTERIUM_HTCC2255 2139 2061 ARG ACG 0 0      WGS_DIVISION_IN_DDBJ/EMBL/GE
-GCACCCGTAGCTCAGCT-GGAT-AGAGTACCTGACTACGAATCAGGGGGTCGCACGTTC
GAATCGTGCCGGGTGCA
>RTCG_RCS_W018869 AATR01000003 ALPHAPROTEOBACTERIA ALPHA_PROTEOBACTERIUM_HTCC2255 298 225 ARG TCG 0 0      WGS_DIVISION_IN_DDBJ/EMBL/GENB
-GCACCCGTAGCTCAGCT-GGAT-AGAGCACCTGACTTCGAATCAGGGGGTCACAGGTTC
GAATCCTGTCGGGTGTA
>JCAT_RCS_W018870 AATR01000004 ALPHAPROTEOBACTERIA ALPHA_PROTEOBACTERIUM_HTCC2255 94452 94528 MET CAT 0 0     TRNA-MET(ILE)_WHOSE_CAU_ANT
-GGCCCGATAGCTCAGTT-GGTT-AGAGCATCCGACTCATAATCGGCAGGTCCCCTGTTC
AAGTCAGGGTCGGGCCA
>LCAA_RCS_W018871 AATR01000004 ALPHAPROTEOBACTERIA ALPHA_PROTEOBACTERIUM_HTCC2255 270217 270303 LEU CAA 0 0      WGS_DIVISION_IN_DDBJ/EMB
-GCCGGTGTGGTGGAATT-GGTA-GACACGACGGATTCAAAATCCGTT-G-TGGCGGTTC
AAGTCCGCCCACCGGTA
>IGAT_RCS_W018872 AATR01000005 ALPHAPROTEOBACTERIA ALPHA_PROTEOBACTERIUM_HTCC2255 711 787 ILE GAT 0 0      WGS_DIVISION_IN_DDBJ/EMBL/GENB
-AGGCTTGTAGCTCAGCT-GGTT-AGAGCGCACCCCTGATAAGGGTGAGGTCGGCAGTTC
AAGTCTGCCCAAGCCTA
>ATGC_RCS_W018873 AATR01000005 ALPHAPROTEOBACTERIA ALPHA_PROTEOBACTERIUM_HTCC2255 839 914 ALA TGC 0 0      WGS_DIVISION_IN_DDBJ/EMBL/GENB
-GGGGCTATAGCTCAGCT-GGG--AGAGCGCCTGATTTGCATTCAGGAGGTCAGCAGTTC
GATCCTGCTTAGCTCCA
>GGCC_RCS_W018874 AATR01000005 ALPHAPROTEOBACTERIA ALPHA_PROTEOBACTERIUM_HTCC2255 224562 224637 GLY GCC 0 0      WGS_DIVISION_IN_DDBJ/EMB
-GCGGGAATAGCTCAGCT-GGT--AGAGCACAACCTTGCCAAGGTTGGGGTCGCGAGTTC
GAATCTCGTTTCCCGCT
>TTGT_RCS_W018875 AATR01000005 ALPHAPROTEOBACTERIA ALPHA_PROTEOBACTERIUM_HTCC2255 250848 250925 THR TGT 0 0      WGS_DIVISION_IN_DDBJ/EMB
-GCCGACTTAGCTCAGTT-GGT--AGAGCAACTGACTTGTAATCAGTAGGTCGCCAGTTC
GATTCCGGCAGTCGGCA
>YGTA_RCS_W018876 AATR01000005 ALPHAPROTEOBACTERIA ALPHA_PROTEOBACTERIUM_HTCC2255 250933 251019 TYR GTA 0 0      WGS_DIVISION_IN_DDBJ/EMB
-GGAGGGGTACCCAAGC--GGTCAACGGGAGCAGACTGTAAATCTGCC-TTCGCAGGTTC
GAATCCTGCCCCCTCCA
>GTCC_RCS_W018877 AATR01000005 ALPHAPROTEOBACTERIA ALPHA_PROTEOBACTERIUM_HTCC2255 251050 251126 GLY TCC 0 0      WGS_DIVISION_IN_DDBJ/EMB
-GCGGGCATCGTATAAT--GGCT-ATTACCTCAGCCTTCCAAGCTGATGA-TGCGGGTTC
GATTCCCGCTGCCCGCT
>TGGT_RCS_W018878 AATR01000005 ALPHAPROTEOBACTERIA ALPHA_PROTEOBACTERIUM_HTCC2255 251128 251205 THR GGT 0 0      WGS_DIVISION_IN_DDBJ/EMB
-GCTGATATGGCTCAGTT-GGT--AGAGCGCACCCTTGGTAAGGGTGAGGTCGGCAGTTC
GAATCTGCCTATCAGCA
>STGA_RCS_W018879 AATR01000006 ALPHAPROTEOBACTERIA ALPHA_PROTEOBACTERIUM_HTCC2255 7885 7974 SER TGA 0 0      WGS_DIVISION_IN_DDBJ/EMBL/GE
-GGAGAGGTGGCAGAGT--GGTCGAATGCGGCGGTCTTGAAAACCGTTGC-CCAGGGTTC
GAATCCCTGTCTCTCCG
>VTAC_RCS_W018880 AATR01000006 ALPHAPROTEOBACTERIA ALPHA_PROTEOBACTERIUM_HTCC2255 39146 39221 VAL TAC 0 0      WGS_DIVISION_IN_DDBJ/EMBL/
-GGGTGATTAGCTCAGTT-GGT--AGAGCGCTTCGTTTACACCGAAGATGTCAGGAGTTC
GAGTCTCTTATCACCCA
>DGTC_RCS_W018881 AATR01000006 ALPHAPROTEOBACTERIA ALPHA_PROTEOBACTERIUM_HTCC2255 40339 40415 ASP GTC 0 0      WGS_DIVISION_IN_DDBJ/EMBL/
-GCGGTTGTAGCTCAGTT-GGTT-AGAGTGCCGGCCTGTCACGCCGGAGGTCGCGGGTTC
GAGCCCCGTCAACCGCG
>LTAG_RCS_W018882 AATR01000006 ALPHAPROTEOBACTERIA ALPHA_PROTEOBACTERIUM_HTCC2255 114048 114134 LEU TAG 0 0      WGS_DIVISION_IN_DDBJ/EMB
-GCGGGTGTGGCGGAATT-GGTA-GACGCACCAGATTTAGGTTCTGGC-G-TGGGGGTTC
AAGTCCCTTCACCCGCA
>ETTC_RCS_W018883 AATR01000007 ALPHAPROTEOBACTERIA ALPHA_PROTEOBACTERIUM_HTCC2255 5464 5540 GLU TTC 0 0      WGS_DIVISION_IN_DDBJ/EMBL/GE
-GGTCCCTTCGTCTATC--GGTT-AGGACGCCAGGTTTTCAACCTGGAAA-GAGGGGTTC
AATTCCCCTAGGGACTG
>WCCA_RCS_W018884 AATR01000007 ALPHAPROTEOBACTERIA ALPHA_PROTEOBACTERIUM_HTCC2255 65112 65035 TRP CCA 0 0      WGS_DIVISION_IN_DDBJ/EMBL/
-AGGGGTTTAGCTCAGTT-GGT--AGAGCATCGGTCTCCAAAACCGAGGGTCGTGGGTTC
GAGTCCCTCAGCCCCTG
>MCAT_RCS_W018885 AATR01000007 ALPHAPROTEOBACTERIA ALPHA_PROTEOBACTERIUM_HTCC2255 7723 7645 MET CAT 0 0     TRNA-MET(ELONGATOR)- WGS_DIVI
-GGCGGGGTAGCTCAGGT-GGTT-AGAGCAGCGGAATCATAATCCGCGTGTCCGGGGTTC
AAGTCCCTGTCCCGCTA
>PTGG_RCS_W018886 AATR01000008 ALPHAPROTEOBACTERIA ALPHA_PROTEOBACTERIUM_HTCC2255 144895 144973 PRO TGG 0 0      WGS_DIVISION_IN_DDBJ/EMB
-CGGTGAGTGGCGCAGCTTGGT--AGCGCACTTGGTTTGGGTCCAAGGGGTCGTAGGTTC
GAATCCTATCTCACCGA
>RTCT_RCS_W018887 AATR01000008 ALPHAPROTEOBACTERIA ALPHA_PROTEOBACTERIUM_HTCC2255 145006 145084 ARG TCT 0 0      WGS_DIVISION_IN_DDBJ/EMB
-GAGGGCGTAGCTCAGCT-GGAT-AGAGCATCTGCCTTCTAAGCAGACGGTCGCAGGTTC
GAATCCTGCCGTCCTCG
>HGTG_RCS_W018888 AATR01000008 ALPHAPROTEOBACTERIA ALPHA_PROTEOBACTERIUM_HTCC2255 149109 149186 HIS GTG 0 0      WGS_DIVISION_IN_DDBJ/EMB
-GTGGGCGTAGCTCAGTT-GGT--AGAGCTCCGGATTGTGATTCCGGCGGTCGTGGGTTC
GAACCCCATCGTCCACC
>LTAG_RCS_W018889 AATR01000008 ALPHAPROTEOBACTERIA ALPHA_PROTEOBACTERIUM_HTCC2255 149232 149318 LEU TAG 0 0      WGS_DIVISION_IN_DDBJ/EMB
-GCGGGAGTGGTGGAATT-GGTA-GACACGCTGGATTTAGGTTCCAGT-G-TGAGAGTTC
AAGTCTCTCCTTCCGCA
>PTGG_RCS_W018890 AATR01000008 ALPHAPROTEOBACTERIA ALPHA_PROTEOBACTERIUM_HTCC2255 149351 149429 PRO TGG 0 0      WGS_DIVISION_IN_DDBJ/EMB
-CGGTGAGTGGCGCAGCTTGGT--AGCGCACTTGGTTTGGGTCCAAGGGGTCGTAGGTTC
GAATCCTATCTCACCGA
>GTCC_RCS_W018891 AATR01000010 ALPHAPROTEOBACTERIA ALPHA_PROTEOBACTERIUM_HTCC2255 4151 4224 GLY TCC 0 0      WGS_DIVISION_IN_DDBJ/EMBL/GE
-GCGGATATTGTGTAAT--GGT--AAGACCTCAGCCTTCCAAGCTGATGA-CGCGGGTTC
GATTCCCGCTATCCGCT
>YGTA_RCS_W018892 AATR01000010 ALPHAPROTEOBACTERIA ALPHA_PROTEOBACTERIUM_HTCC2255 49761 49844 TYR GTA 0 0      WGS_DIVISION_IN_DDBJ/EMBL/
-GGGCGACAGGCCGCAA--GGT--GTGGCAGGGGACTGTAACTCCCTC-ACGCCTGGTTC
GATTCCAGGGTCGCCCA
>LGAG_RCS_W018893 AATR01000010 ALPHAPROTEOBACTERIA ALPHA_PROTEOBACTERIUM_HTCC2255 112638 112725 LEU GAG 0 0      WGS_DIVISION_IN_DDBJ/EMB
-GCGGCCGTGGCGGAAT--GGTA-GACGCGCAGCGTTGAGGTCGCTGTGG-TGGAAGTTC
GAGTCTTCTCGGCCGCA
>HGTG_RCS_W018894 AATR01000010 ALPHAPROTEOBACTERIA ALPHA_PROTEOBACTERIUM_HTCC2255 37042 36964 HIS GTG 0 0      WGS_DIVISION_IN_DDBJ/EMBL/
-GCCGGCGTAGCTCAGTA-GGTT-AGAGCGCTTGATTGTGGATCAAGAGGCCCCCCGTTC
GAGCCGGGGCGCTGGTA
>PGGG_RCS_W018895 AATR01000011 ALPHAPROTEOBACTERIA ALPHA_PROTEOBACTERIUM_HTCC2255 42702 42624 PRO GGG 0 0      WGS_DIVISION_IN_DDBJ/EMBL/
-CGGGCTATAGCGCAGCCTGGT--AGCGCGTTCGTCTGGGGGACGAGAGGTCGCAGGTTC
GAATCCTGCTAGCCCGA
>RCCG_RCS_W018896 AATR01000012 ALPHAPROTEOBACTERIA ALPHA_PROTEOBACTERIUM_HTCC2255 40329 40407 ARG CCG 0 0      WGS_DIVISION_IN_DDBJ/EMBL/
-GCACCCGTAGCTCAGCT-GGAT-AGAGCGCTGCCCTCCGGAGGCAGAGGTCAGAGGTTC
GAATCCTCTCGGGTGCG
>FGAA_RCS_W018897 AATR01000012 ALPHAPROTEOBACTERIA ALPHA_PROTEOBACTERIUM_HTCC2255 116898 116973 PHE GAA 0 0      WGS_DIVISION_IN_DDBJ/EMB
-GCCTCGATAGCTCAGTT-GGT--AGAGCAGCGGATTGAAAATCCGCGTGTCCCTGGTTC
GATCCCGGGTCGAGGCA
>VTAC_RCS_W018898 AATR01000013 ALPHAPROTEOBACTERIA ALPHA_PROTEOBACTERIUM_HTCC2255 89318 89395 VAL TAC 0 0      WGS_DIVISION_IN_DDBJ/EMBL/
-GGACGCTTAGCTCAGTT-GGG--AGAGCATCGCCCTTACAAGGCGAGGGTCACTGGTTC
AAGCCCAGTAGCGTCCA
>LGAG_RCS_W018899 AATR01000014 ALPHAPROTEOBACTERIA ALPHA_PROTEOBACTERIUM_HTCC2255 50666 50751 LEU GAG 0 0      WGS_DIVISION_IN_DDBJ/EMBL/
-GCGGAAGTGGTGGAATT-GGTA-GACACGCCATCTTGAGGGGGTGGT-G-TGCGGGTTC
AAGTCCCGCTTTCCGCA
>WCCA_RCS_W018900 AATR01000015 ALPHAPROTEOBACTERIA ALPHA_PROTEOBACTERIUM_HTCC2255 2392 2470 TRP CCA 0 0      WGS_DIVISION_IN_DDBJ/EMBL/GE
-AGGGGCGTAGTTCAATT-GGT--AGAACAGCGGTCTCCAAAACCGATGGTTGGGGGTTC
GAATCCCTCCGCCCCTG
>KTTT_RCS_W018901 AATR01000016 ALPHAPROTEOBACTERIA ALPHA_PROTEOBACTERIUM_HTCC2255 59734 59662 LYS TTT 0 0      WGS_DIVISION_IN_DDBJ/EMBL/
-GGGTCGTTAGCTCAGCT-GGT--AGAGCAGTTGACTTTTAATCAATTGGTCGCTGGTTC
GAATCCAGCACGACCCA
>KTTT_RCS_W018902 AATR01000016 ALPHAPROTEOBACTERIA ALPHA_PROTEOBACTERIUM_HTCC2255 59634 59557 LYS TTT 0 0      WGS_DIVISION_IN_DDBJ/EMBL/
-GGGTCGTTAGCTCAGTT-GGT--AGAGCAGTTGACTTTTAATCAATTGGTCGCTGGTTC
GAATCCAGCACGACCCA
>SGGA_RCS_W018903 AATR01000016 ALPHAPROTEOBACTERIA ALPHA_PROTEOBACTERIUM_HTCC2255 58229 58138 SER GGA 0 0      WGS_DIVISION_IN_DDBJ/EMBL/
-GGAGAGGTGGCTGAGT--GGCTGAAGGCGCACGCCTGGAAAGTGTGT---CGAGGGTTC
GAATCCCTCTCTCTCCG
>STGA_RCS_W018904 AATR01000017 ALPHAPROTEOBACTERIA ALPHA_PROTEOBACTERIUM_HTCC2255 451 542 SER TGA 0 0      WGS_DIVISION_IN_DDBJ/EMBL/GENB
-GGAGAGTTGGCAGAGTCCGGTTGAATGCACCTGACTTGAAATCAGAC---CGGGGGTTC
GAATCCCTCACTCTCCG
>GGCC_RCS_W018905 AATR01000017 ALPHAPROTEOBACTERIA ALPHA_PROTEOBACTERIUM_HTCC2255 29400 29475 GLY GCC 0 0      WGS_DIVISION_IN_DDBJ/EMBL/
-GCGGGAATAGCTCAGCT-GGT--AGAGCACAACCTTGCCAAGGTTGGGGTCGCGAGTTC
GAATCTCGTTTCCCGCT
>CGCA_RCS_W018906 AATR01000017 ALPHAPROTEOBACTERIA ALPHA_PROTEOBACTERIUM_HTCC2255 29513 29586 CYS GCA 0 0      WGS_DIVISION_IN_DDBJ/EMBL/
-GGCGGAATGGCAGAAT--GGC--TATGCAGCGGATTGCAAATCCGTGGA-TCTCGGTTC
GACTCCGGGTTCCGCCT
>LTAA_RCS_W018907 AATR01000017 ALPHAPROTEOBACTERIA ALPHA_PROTEOBACTERIUM_HTCC2255 29618 29706 LEU TAA 0 0      WGS_DIVISION_IN_DDBJ/EMBL/
-GCCCGGGTGGTGAAATT-GGTA-GACACAAGGGATTTAAAATCCCTC-G-TGCCGGTTC
AAGTCCGGCCCTGGGCA
>PGGG_RCS_W018908 AATR01000022 ALPHAPROTEOBACTERIA ALPHA_PROTEOBACTERIUM_HTCC2255 758 836 PRO GGG 0 0      WGS_DIVISION_IN_DDBJ/EMBL/GENB
-CGGTGTGTGGCGCAGCTTGGT--AGCGCACTGTCATGGGGTGTCAGGGGTCGGAGGTTC
AAATCCTCTCACACCGA
>XCAT_RCS_W018909 AATR01000022 ALPHAPROTEOBACTERIA ALPHA_PROTEOBACTERIUM_HTCC2255 29623 29699 MET CAT 0 0     TRNA-MET(INITIATOR)- WGS_DI
-CGCGGGATGGAGCAGTCTGGT--AGCTCGTCGGGCTCATAACCCGAAGGTCGTAGGTTC
AAATCCTGCTCCCGCAA
>VTAC_RCS_W018910 AATR01000026 ALPHAPROTEOBACTERIA ALPHA_PROTEOBACTERIUM_HTCC2255 5037 5112 VAL TAC 0 0      WGS_DIVISION_IN_DDBJ/EMBL/GE
-GGTCGCTTAGCTCAGTT-GGG--AGAGCATCGCCCTTACAAGGCGAGGGTCACTGGTTC
AAGCCCAGTAGCGACCA
>AGGC_RCS_W018911 AATR01000026 ALPHAPROTEOBACTERIA ALPHA_PROTEOBACTERIUM_HTCC2255 157 85 ALA GGC 0 0      WGS_DIVISION_IN_DDBJ/EMBL/GENBA
-GGGGCCATAGCTCAGCT-GGG--AGAGCGCTTGCATGGCATGCAAGAGGTCGGCGGTTC
GATCCCGCCTGGCTCCA
>SGCT_RCS_W018912 AATR01000027 ALPHAPROTEOBACTERIA ALPHA_PROTEOBACTERIUM_HTCC2255 38822 38913 SER GCT 0 0      WGS_DIVISION_IN_DDBJ/EMBL/
-GGAGAGGTGGGTGAGT--GGCTGAAACCAGTTCCCTGCTAAGGAACC---CGAGGGTTC
GAATCCCTCCCTCTCCG
>RACG_RCS_W018913 AATR01000027 ALPHAPROTEOBACTERIA ALPHA_PROTEOBACTERIUM_HTCC2255 38949 39027 ARG ACG 0 0      WGS_DIVISION_IN_DDBJ/EMBL/
-GCGTGCGTAGCTCAGCT-GGAT-AGAGTACCTGGCTACGAACCAGGCGGTCGGAGGTTC
GAATCCTTCCGCACGCG
>RACG_RCS_W018914 AATR01000027 ALPHAPROTEOBACTERIA ALPHA_PROTEOBACTERIUM_HTCC2255 39117 39195 ARG ACG 0 0      WGS_DIVISION_IN_DDBJ/EMBL/
-GCGTGCGTAGCTCAGCT-GGAT-AGAGTACCTGGCTACGAACCAGGCGGTCGGAGGTTC
GAATCCTTCCGCACGCG
>QTTG_RCS_W018915 AATR01000035 ALPHAPROTEOBACTERIA ALPHA_PROTEOBACTERIUM_HTCC2255 23376 23453 GLN TTG 0 0      WGS_DIVISION_IN_DDBJ/EMBL/
-TGGGGTATAGCCAAGTT-GGT--AAGGCAGCGGGTTTTGATCCCGCCATCCGTAGGTTC
GAGTCCTGCTACCCCAG
>MCAT_RCS_W018916 AATR01000035 ALPHAPROTEOBACTERIA ALPHA_PROTEOBACTERIUM_HTCC2255 27260 27338 MET CAT 0 0     TRNA-MET(ELONGATOR)- WGS_DI
-GGCTAAGTAGCTCAGTT-GGTT-AGAGCACATCACTCATAATGATGGGGTCGCAGGTTC
GAATCCCGCCTTAGCCA
>VGAC_RCS_W018917 AATR01000035 ALPHAPROTEOBACTERIA ALPHA_PROTEOBACTERIUM_HTCC2255 979 902 VAL GAC 0 0      WGS_DIVISION_IN_DDBJ/EMBL/GENB
-CGAATCGTAGCTCAGGC-GGG--AGAGCGCCTCGTTGACATCGAGGAGGTCGGCAGTTC
GATCCTGCCCGATTCGA
>XCAT_RCS_W018918 AATR01000065 ALPHAPROTEOBACTERIA ALPHA_PROTEOBACTERIUM_HTCC2255 1167 1094 MET CAT 0 0     TRNA-MET(INITIATOR)- WGS_DIVI
-TGCGGGATGGAGCAGTCCGGT--AGCTCGTCAGGCTCATAACCTGAAGGTCGTAGGTTC
AAATCCTACTCCCGCAA
>RCCG_RCS_W09132509 ACNW01000028 ALPHAPROTEOBACTERIA CITREICELLA_SP-_SE45 26785 26861 ARG CCG 0 0      WGS_DIVISION_IN_DDBJ/EMBL/GENBANK
-GCACCCGTAGCTCAGCT-GGAT-AGAGCGCCGCCCTCCGAAGGCGGAGGCCACAGGTTC
GAATCCTGTCGGGTGCA
>GGCC_RCS_W09132510 ACNW01000040 ALPHAPROTEOBACTERIA CITREICELLA_SP-_SE45 10382 10456 GLY GCC 0 0      WGS_DIVISION_IN_DDBJ/EMBL/GENBANK
-GCGGGCGTAGCTCAGG--GGT--AGAGCATTACCTTGCCAAGGTAAGGGTCGTGAGTTC
GAATCTCATCGCCCGCT
>GGCC_RCS_W09132511 ACNW01000040 ALPHAPROTEOBACTERIA CITREICELLA_SP-_SE45 10494 10568 GLY GCC 0 0      WGS_DIVISION_IN_DDBJ/EMBL/GENBANK
-GCGGGCGTAGCTCAGG--GGT--AGAGCATTACCTTGCCAAGGTAAGGGTCGTGAGTTC
GAATCTCATCGCCCGCT
>HGTG_RCS_W09132512 ACNW01000044 ALPHAPROTEOBACTERIA CITREICELLA_SP-_SE45 17297 17373 HIS GTG 0 0      WGS_DIVISION_IN_DDBJ/EMBL/GENBANK
-GCCGCCTTAGCTCAGTA-GGTT-AGAGCGCTTGATTGTGGATCAAGAGGTCTCCCGTTC
GAACCGGGAAGGCGGTA
>YGTA_RCS_W09132513 ACNW01000044 ALPHAPROTEOBACTERIA CITREICELLA_SP-_SE45 4827 4744 TYR GTA 0 0      WGS_DIVISION_IN_DDBJ/EMBL/GENBANK
-GGGCGACAGGCCGCAA--GGT--GTGGCAGGGGACTGTAACTCCCTC-ACGCTTGGTTC
GATTCCAAGGTCGCCCA
>TGGT_RCS_W09132514 ACNW01000045 ALPHAPROTEOBACTERIA CITREICELLA_SP-_SE45 6980 7054 THR GGT 0 0      WGS_DIVISION_IN_DDBJ/EMBL/GENBANK
-GCTGCTGTAGCTCAGT--GGT--AGAGCACTCCCTTGGTAAGGGAGAGGTCGACAGTTC
AATCCTGTCCAGCAGCA
>FGAA_RCS_W09132515 ACNW01000045 ALPHAPROTEOBACTERIA CITREICELLA_SP-_SE45 43358 43432 PHE GAA 0 0      WGS_DIVISION_IN_DDBJ/EMBL/GENBANK
-GCCCGGGTAGCTCAGG--GGT--AGAGCAGTGGATTGAAAATCCTCGTGTCGGTGGTTC
GATTCCGCCCCCGGGCA
>WCCA_RCS_W09132516 ACNW01000050 ALPHAPROTEOBACTERIA CITREICELLA_SP-_SE45 43576 43501 TRP CCA 0 0      WGS_DIVISION_IN_DDBJ/EMBL/GENBANK
-AGGGGTATAGCTCAGCT-GGT--AGAGCGACGGTCTCCAAAACCGTAGGTCGCGGGTTC
GAACCCTGCTGCCCCTG
>IGAT_RCS_W09132517 ACNW01000051 ALPHAPROTEOBACTERIA CITREICELLA_SP-_SE45 363 439 ILE GAT 0 0      WGS_DIVISION_IN_DDBJ/EMBL/GENBANK
-GGGTCGGTAGCTCAGGT-GGTT-AGAGCGCACGCCTGATAAGCGTGAGGTCGGAGGTTC
AAGTCCTCCTCGACCCA
>ATGC_RCS_W09132518 ACNW01000051 ALPHAPROTEOBACTERIA CITREICELLA_SP-_SE45 460 535 ALA TGC 0 0      WGS_DIVISION_IN_DDBJ/EMBL/GENBANK
-GGGGCCTTAGCTCAGCT-GGG--AGAGCGCCTGATTTGCATTCAGGAGGTCAGGAGTTC
GATCCTCCTAGGCTCCA
>XCAT_RCS_W09132519 ACNW01000051 ALPHAPROTEOBACTERIA CITREICELLA_SP-_SE45 4181 4257 MET CAT 0 0     TRNA-MET(INITIATOR)- WGS_DIVISION_IN_
-CGCGGGATGGAGCAGCCCGGT--AGCTCGTCAGGCTCATAACCTGAAGGTCGTAGGTTC
AAATCCTACTCCCGCAA
>KTTT_RCS_W09132520 ACNW01000051 ALPHAPROTEOBACTERIA CITREICELLA_SP-_SE45 9985 9910 LYS TTT 0 0      WGS_DIVISION_IN_DDBJ/EMBL/GENBANK
-GGGCCGTTAGCTCAGTT-GGT--AGAGCAACTGACTTTTAATCAGTGGGTCGCAGGTTC
GAATCCTGCACGGCTCA
>GTCC_RCS_W09132521 ACNW01000053 ALPHAPROTEOBACTERIA CITREICELLA_SP-_SE45 40695 40622 GLY TCC 0 0      WGS_DIVISION_IN_DDBJ/EMBL/GENBANK
-GCGGGCGTTGTGTAAT--GGT--AAGACCTCAGCCTTCCAAGCTGATGA-TACGGGTTC
GATTCCCGTCGCCCGCT
>RACG_RCS_W09132522 ACNW01000055 ALPHAPROTEOBACTERIA CITREICELLA_SP-_SE45 93981 94057 ARG ACG 0 0      WGS_DIVISION_IN_DDBJ/EMBL/GENBANK
-GGACCGATAGCTCAGCT-GGAT-AGAGTACTTGACTACGAATCAAGGGGTCGGGGGTTC
GAATCCTCCTCGGTCCG
>AGGC_RCS_W09132523 ACNW01000055 ALPHAPROTEOBACTERIA CITREICELLA_SP-_SE45 61509 61434 ALA GGC 0 0      WGS_DIVISION_IN_DDBJ/EMBL/GENBANK
-GGGGCCTTAGCTCAGCT-GGG--AGAGCGCTTGCATGGCATGCAAGAGGTCAGGGGTTC
GATCCCCCTAGGCTCCA
>RTCT_RCS_W09132524 ACNW01000055 ALPHAPROTEOBACTERIA CITREICELLA_SP-_SE45 14104 14028 ARG TCT 0 0      WGS_DIVISION_IN_DDBJ/EMBL/GENBANK
-GGCCCGTTAGCTCAACT-GGAT-AGAGCAGCCGACTTCTAATCGGCAGGTTGAGGGTTC
GAGTCCTTCACGGGTCG
>PCGG_RCS_W09132525 ACNW01000057 ALPHAPROTEOBACTERIA CITREICELLA_SP-_SE45 21448 21524 PRO CGG 0 0      WGS_DIVISION_IN_DDBJ/EMBL/GENBANK
-CGGAGTGTAGCTCAGCCTGGT--AGAGCACTGTCTTCGGGAGGCAGGGGCCGGAGGTTC
GAATCCTCTCACTCCGA
>TTGT_RCS_W09132526 ACNW01000057 ALPHAPROTEOBACTERIA CITREICELLA_SP-_SE45 82290 82365 THR TGT 0 0      WGS_DIVISION_IN_DDBJ/EMBL/GENBANK
-GCCCCTATAGCTCAGCT-GGT--AGAGCAACTGATTTGTAATCAGTAGGTCCGCGGTTC
GAGTCCGTGTGGGGGCA
>MCAT_RCS_W09132527 ACNW01000058 ALPHAPROTEOBACTERIA CITREICELLA_SP-_SE45 64394 64318 MET CAT 0 0     TRNA-MET(ELONGATOR)- WGS_DIVISION_I
-GGCGGAGTAGCTCAGTT-GGTT-AGAGCAGCGGAATCATAATCCGCGTGTCGGGGGTTC
AAGTCCCTCCTCCGCTA
>LGAG_RCS_W09132528 ACNW01000060 ALPHAPROTEOBACTERIA CITREICELLA_SP-_SE45 18497 18583 LEU GAG 0 0      WGS_DIVISION_IN_DDBJ/EMBL/GENBANK
-GCGGTCGTGGCGGAATT-GGTA-GACGCGCAGCGTTGAGGTCGCTGTGG-TGGAAGTTC
GAGTCTTCTCGACCGCA
>ETTC_RCS_W09132529 ACNW01000060 ALPHAPROTEOBACTERIA CITREICELLA_SP-_SE45 63397 63471 GLU TTC 0 0      WGS_DIVISION_IN_DDBJ/EMBL/GENBANK
-GGCCCGTTCGTCTATC--GGTT-AGGACGCCAGGTTTTCAACCTGGAAA-GAGGGGTTC
GATTCCCCTACGGGCTG
>ETTC_RCS_W09132530 ACNW01000060 ALPHAPROTEOBACTERIA CITREICELLA_SP-_SE45 63507 63581 GLU TTC 0 0      WGS_DIVISION_IN_DDBJ/EMBL/GENBANK
-GGCCCGTTCGTCTATC--GGTT-AGGACGCCAGGTTTTCAACCTGGAAA-GAGGGGTTC
GATTCCCCTACGGGCTG
>CGCA_RCS_W09132531 ACNW01000061 ALPHAPROTEOBACTERIA CITREICELLA_SP-_SE45 30497 30424 CYS GCA 0 0      WGS_DIVISION_IN_DDBJ/EMBL/GENBANK
-GGCGAGTTGGCGGAGT--GGT--GACGCAGCGGATTGCAAATCCGTGTA-CACCGGTTC
GATTCCGGTACTCGCCT
>LTAA_RCS_W09132532 ACNW01000063 ALPHAPROTEOBACTERIA CITREICELLA_SP-_SE45 6546 6463 LEU TAA 0 0      WGS_DIVISION_IN_DDBJ/EMBL/GENBANK
-GCCCGCGTGGTGGAAT--GGTA-GACACAGGGGACTTAAAATCCCTA-G-TGCCGGTTC
GAGTCCGGCCGCGGGTA
>QTTG_RCS_W09132533 ACNW01000069 ALPHAPROTEOBACTERIA CITREICELLA_SP-_SE45 6659 6733 GLN TTG 0 0      WGS_DIVISION_IN_DDBJ/EMBL/GENBANK
-TGGGGTGTAGCCAAGT--GGT--AAGGCAACGGTTTTTGGTACCGCGTACCGTAGGTTC
GAATCCTACCACCCCAG
>VCAC_RCS_W09132534 ACNW01000073 ALPHAPROTEOBACTERIA CITREICELLA_SP-_SE45 27231 27305 VAL CAC 0 0      WGS_DIVISION_IN_DDBJ/EMBL/GENBANK
-GGGTGATTAGCTCAGT--GGT--AGAGCGCTTCGTTCACATCGAAGATGTCGGGGGTTC
AAATCCCTCATCACCCA
>VTAC_RCS_W09132535 ACNW01000073 ALPHAPROTEOBACTERIA CITREICELLA_SP-_SE45 28182 28257 VAL TAC 0 0      WGS_DIVISION_IN_DDBJ/EMBL/GENBANK
-GGGTGATTAGCTCAGTT-GGT--AGAGCGCTTCGTTTACACCGAAGATGTCGGGGGTTC
GAGTCCCTCATCACCCA
>JCAT_RCS_W09132536 ACNW01000073 ALPHAPROTEOBACTERIA CITREICELLA_SP-_SE45 75095 75019 MET CAT 0 0     TRNA-MET(ILE)_WHOSE_CAU_ANTICODON_I
-GGGCCTGTAGCTCAATT-GGTT-AGAGCAGGGCGCTCATAACGCCTTGGTTGCGGGTTC
AAGTCCTGCCGGGCCTA
>DGTC_RCS_W09132537 ACNW01000074 ALPHAPROTEOBACTERIA CITREICELLA_SP-_SE45 32151 32227 ASP GTC 0 0      WGS_DIVISION_IN_DDBJ/EMBL/GENBANK
-GCGGTTGTAGCTCAGTT-GGTT-AGAGTACCGGCCTGTCACGCCGGGGGTCGCGGGTTC
GAGCCCCGTCAACCGCG
>DGTC_RCS_W09132538 ACNW01000074 ALPHAPROTEOBACTERIA CITREICELLA_SP-_SE45 32261 32337 ASP GTC 0 0      WGS_DIVISION_IN_DDBJ/EMBL/GENBANK
-GCGGTTGTAGCTCAGTT-GGTT-AGAGTACCGGCCTGTCACGCCGGGGGTCGCGGGTTC
GAGCCCCGTCAACCGCG
>PGGG_RCS_W09132539 ACNW01000074 ALPHAPROTEOBACTERIA CITREICELLA_SP-_SE45 128840 128764 PRO GGG 0 0      WGS_DIVISION_IN_DDBJ/EMBL/GENBAN
-CGGGCTATAGCGCAGCCTGGT--AGCGCGTCCGTCTGGGGGACGGAAGGTCGCAGGTTC
GAGTCCTGCTAGCCCGA
>NGTT_RCS_W09132540 ACNW01000075 ALPHAPROTEOBACTERIA CITREICELLA_SP-_SE45 13467 13393 ASN GTT 0 0      WGS_DIVISION_IN_DDBJ/EMBL/GENBANK
-TCCGGCGTAGCTCAGC--GGT--AGAGCAGTTGACTGTTAATCAATTGGTCGTAGGTTC
GATCCCTACCGCCGGAG
>PTGG_RCS_W09132541 ACNW01000076 ALPHAPROTEOBACTERIA CITREICELLA_SP-_SE45 56067 56143 PRO TGG 0 0      WGS_DIVISION_IN_DDBJ/EMBL/GENBANK
-CGGGGCGTAGCGCAGCCTGGT--AGCGCGTCTGTTTTGGGTACAGAAGGCCGTGAGTTC
GAATCTCGCCGCCCCGA
>GCCC_RCS_W09132542 ACNW01000076 ALPHAPROTEOBACTERIA CITREICELLA_SP-_SE45 9707 9634 GLY CCC 0 0      WGS_DIVISION_IN_DDBJ/EMBL/GENBANK
-GCGGGTGTAGCTCAAT--GGT--AGAGCAGGAGCTTCCCAAGCTTAAGA-CGAGGGTTC
GATTCCCTTCACCCGCT
>SCGA_RCS_W09132543 ACNW01000080 ALPHAPROTEOBACTERIA CITREICELLA_SP-_SE45 11777 11866 SER CGA 0 0      WGS_DIVISION_IN_DDBJ/EMBL/GENBANK
-GGAGAGGTGCCGGAGT--GGTCGAACGGGGCGGTCTCGAAAACCGTTGC-CCAGGGTTC
GAATCCCTGTCTCTCCG
>LCAA_RCS_W09132544 ACNW01000081 ALPHAPROTEOBACTERIA CITREICELLA_SP-_SE45 87503 87588 LEU CAA 0 0      WGS_DIVISION_IN_DDBJ/EMBL/GENBANK
-GCGGGCGTGGCGGAAC--GGTA-GACGCGTCGGATTCAAAATCCGAT-G-TGTGGGTTC
GAAACCCACCGCCCGTA
>SGCT_RCS_W09132545 ACNW01000081 ALPHAPROTEOBACTERIA CITREICELLA_SP-_SE45 16229 16140 SER GCT 0 0      WGS_DIVISION_IN_DDBJ/EMBL/GENBANK
-GGAGACGTGGCCGAGT--GGTCGAAGGCACACCCCTGCTAAGGGTGCAT-CGAGGGTTC
GAATCCCTTCGTCTCCG
>STGA_RCS_W09132546 ACNW01000090 ALPHAPROTEOBACTERIA CITREICELLA_SP-_SE45 36869 36780 SER TGA 0 0      WGS_DIVISION_IN_DDBJ/EMBL/GENBANK
-GGAGGTTTGGCAGAGT--GGTCGAATGCGGCGGTCTTGAAAACCGTT---CCAGGGTTC
GAATCCCTGAGCCTCCG
>VGAC_RCS_W09132547 ACNW01000091 ALPHAPROTEOBACTERIA CITREICELLA_SP-_SE45 41330 41404 VAL GAC 0 0      WGS_DIVISION_IN_DDBJ/EMBL/GENBANK
-GGGCGGTTAGCTCAGC--GGT--AGAGCACTACGTTGACATCGTAGGGGCCACTGGTTC
GATCCCAGTACCGCCCA
>LCAG_RCS_W09132548 ACNW01000096 ALPHAPROTEOBACTERIA CITREICELLA_SP-_SE45 85253 85167 LEU CAG 0 0      WGS_DIVISION_IN_DDBJ/EMBL/GENBANK
-GCCCAGGTGGCGGAATT-GGTA-GACGCGCTGGTTTCAGGTACCAGT-G-TGGAGGTTC
GAGTCCTCTCCTGGGCA
>LTAG_RCS_W09132549 ACNW01000097 ALPHAPROTEOBACTERIA CITREICELLA_SP-_SE45 14042 14126 LEU TAG 0 0      WGS_DIVISION_IN_DDBJ/EMBL/GENBANK
-GCGGGTGTGGCGAAATT-GGTA-GACGCACCAGATTTAGGTTCTGGC-G-TGGGGGTTC
AAGTCCCTCCACCCGCA
>IGAT_RCS_W09132550 ACNW01000097 ALPHAPROTEOBACTERIA CITREICELLA_SP-_SE45 96677 96601 ILE GAT 0 0      WGS_DIVISION_IN_DDBJ/EMBL/GENBANK
-GGGTCGGTAGCTCAGGT-GGTT-AGAGCGCACGCCTGATAAGCGTGAGGTCGGAGGTTC
AAGTCCTCCTCGACCCA
>ATGC_RCS_W09132551 ACNW01000097 ALPHAPROTEOBACTERIA CITREICELLA_SP-_SE45 96580 96505 ALA TGC 0 0      WGS_DIVISION_IN_DDBJ/EMBL/GENBANK
-GGGGCCTTAGCTCAGCT-GGG--AGAGCGCCTGATTTGCATTCAGGAGGTCAGGAGTTC
GATCCTCCTAGGCTCCA
>XCAT_RCS_W09132552 ACNW01000097 ALPHAPROTEOBACTERIA CITREICELLA_SP-_SE45 92859 92783 MET CAT 0 0     TRNA-MET(INITIATOR)- WGS_DIVISION_I
-CGCGGGATGGAGCAGCCCGGT--AGCTCGTCAGGCTCATAACCTGAAGGTCGTAGGTTC
AAATCCTACTCCCGCAA
>TCGT_RCS_W09132553 ACNW01000099 ALPHAPROTEOBACTERIA CITREICELLA_SP-_SE45 36427 36352 THR CGT 0 0      WGS_DIVISION_IN_DDBJ/EMBL/GENBANK
-GCCGGTGTAGCTCAGCT-GGT--AGAGCACGTCATTCGTAATGATGGGGTCGGGGGTTC
GAGTCCCTTCACCGGCA
>SGGA_RCS_W09132554 ACNW01000103 ALPHAPROTEOBACTERIA CITREICELLA_SP-_SE45 67987 68076 SER GGA 0 0      WGS_DIVISION_IN_DDBJ/EMBL/GENBANK
-GGAGAGGTGGCCGAGT--GGTCGAAGGCGCACGCCTGGAAAGTGTGTAT-CGAGGGTTC
GAATCCCTTCCTCTCCG
>IGAT_RCS_W09132555 ACNW01000104 ALPHAPROTEOBACTERIA CITREICELLA_SP-_SE45 74647 74723 ILE GAT 0 0      WGS_DIVISION_IN_DDBJ/EMBL/GENBANK
-GGGTCGGTAGCTCAGGT-GGTT-AGAGCGCACGCCTGATAAGCGTGAGGTCGGAGGTTC
AAGTCCTCCTCGACCCA
>ATGC_RCS_W09132556 ACNW01000104 ALPHAPROTEOBACTERIA CITREICELLA_SP-_SE45 74744 74819 ALA TGC 0 0      WGS_DIVISION_IN_DDBJ/EMBL/GENBANK
-GGGGCCTTAGCTCAGCT-GGG--AGAGCGCCTGATTTGCATTCAGGAGGTCAGGAGTTC
GATCCTCCTAGGCTCCA
>IGAT_RCS_W09132557 ACNW01000105 ALPHAPROTEOBACTERIA CITREICELLA_SP-_SE45 1734 1810 ILE GAT 0 0      WGS_DIVISION_IN_DDBJ/EMBL/GENBANK
-GGGTCGGTAGCTCAGGT-GGTT-AGAGCGCACGCCTGATAAGCGTGAGGTCGGAGGTTC
AAGTCCTCCTCGACCCA
>ATGC_RCS_W09132558 ACNW01000105 ALPHAPROTEOBACTERIA CITREICELLA_SP-_SE45 1831 1906 ALA TGC 0 0      WGS_DIVISION_IN_DDBJ/EMBL/GENBANK
-GGGGCCTTAGCTCAGCT-GGG--AGAGCGCCTGATTTGCATTCAGGAGGTCAGGAGTTC
GATCCTCCTAGGCTCCA
>XCAT_RCS_W09132559 ACNW01000105 ALPHAPROTEOBACTERIA CITREICELLA_SP-_SE45 5551 5627 MET CAT 0 0     TRNA-MET(INITIATOR)- WGS_DIVISION_IN_
-CGCGGGATGGAGCAGCCCGGT--AGCTCGTCAGGCTCATAACCTGAAGGTCGTAGGTTC
AAATCCTACTCCCGCAA
>IGAT_RCS_W09132560 ACNW01000109 ALPHAPROTEOBACTERIA CITREICELLA_SP-_SE45 18154 18230 ILE GAT 0 0      WGS_DIVISION_IN_DDBJ/EMBL/GENBANK
-GGGTCGGTAGCTCAGGT-GGTT-AGAGCGCACGCCTGATAAGCGTGAGGTCGGAGGTTC
AAGTCCTCCTCGACCCA
>ATGC_RCS_W09132561 ACNW01000109 ALPHAPROTEOBACTERIA CITREICELLA_SP-_SE45 18251 18326 ALA TGC 0 0      WGS_DIVISION_IN_DDBJ/EMBL/GENBANK
-GGGGCCTTAGCTCAGCT-GGG--AGAGCGCCTGATTTGCATTCAGGAGGTCAGGAGTTC
GATCCTCCTAGGCTCCA
>IGAT_RCS_W09132562 ACNW01000116 ALPHAPROTEOBACTERIA CITREICELLA_SP-_SE45 2427 2351 ILE GAT 0 0      WGS_DIVISION_IN_DDBJ/EMBL/GENBANK
-GGGTCGGTAGCTCAGGT-GGTT-AGAGCGCACGCCTGATAAGCGTGAGGTCGGAGGTTC
AAGTCCTCCTCGACCCA
>ATGC_RCS_W09132563 ACNW01000116 ALPHAPROTEOBACTERIA CITREICELLA_SP-_SE45 2330 2255 ALA TGC 0 0      WGS_DIVISION_IN_DDBJ/EMBL/GENBANK
-GGGGCCTTAGCTCAGCT-GGG--AGAGCGCCTGATTTGCATTCAGGAGGTCAGGAGTTC
GATCCTCCTAGGCTCCA
>XCAT_RCS_W09132564 ACNW01000118 ALPHAPROTEOBACTERIA CITREICELLA_SP-_SE45 20148 20072 MET CAT 0 0     TRNA-MET(INITIATOR)- WGS_DIVISION_I
-CGCGGGATGGAGCAGCCCGGT--AGCTCGTCAGGCTCATAACCTGAAGGTCGTAGGTTC
AAATCCTACTCCCGCAA
>WCCA_RCS_C08004163 DSHI_DFL12 ALPHAPROTEOBACTERIA DINOROSEOBACTER_SHIBAE_DFL_12 223158 223233 TRP CCA 0 0      GIB_IN_DDBJ
-AGGGGTGTAGCTCAGTT-GGT--AGAGCATCGGTCTCCAAAACCGAGGGTCGGGGGTTC
GAGCCCCTCCGCCCCTG
>TCGT_RCS_C08004164 DSHI_DFL12 ALPHAPROTEOBACTERIA DINOROSEOBACTER_SHIBAE_DFL_12 319728 319803 THR CGT 0 0      GIB_IN_DDBJ
-GCCTCAATAGCTCAGCT-GGT--AGAGCAGGTCCTTCGTAAGGACAAGGTCGGGGGTTC
GAGTCCCTCTTGAGGCA
>VGAC_RCS_C08004165 DSHI_DFL12 ALPHAPROTEOBACTERIA DINOROSEOBACTER_SHIBAE_DFL_12 369290 369364 VAL GAC 0 0      GIB_IN_DDBJ
-GGGCGGTTAGCTCAGC--GGT--AGAGCACTTCGTTGACATCGAAGGGGTCACTGGTTC
GATCCCAGTACCGCCCA
>IGAT_RCS_C08004166 DSHI_DFL12 ALPHAPROTEOBACTERIA DINOROSEOBACTER_SHIBAE_DFL_12 375220 375296 ILE GAT 0 0      GIB_IN_DDBJ
-GGGTCGGTAGCTCAGGT-GGTT-AGAGCGCACGCCTGATAAGCGTGAGGTCGGAGGTTC
AAGTCCTCCTCGACCCA
>ATGC_RCS_C08004167 DSHI_DFL12 ALPHAPROTEOBACTERIA DINOROSEOBACTER_SHIBAE_DFL_12 375472 375547 ALA TGC 0 0      GIB_IN_DDBJ
-GGGGCCTTAGCTCAGCT-GGG--AGAGCGCCTGATTTGCATTCAGGAGGTCAGCGGTTC
GATCCCGCTAGGCTCCA
>XCAT_RCS_C08004168 DSHI_DFL12 ALPHAPROTEOBACTERIA DINOROSEOBACTER_SHIBAE_DFL_12 379296 379372 MET CAT 0 0     TRNA-MET(INITIATOR)- GIB_I
-CGCGGGATGGAGCAGCCCGGT--AGCTCGTCAGGCTCATAACCTGAAGGTCGTAGGTTC
AAATCCTACTCCCGCAA
>IGAT_RCS_C08004169 DSHI_DFL12 ALPHAPROTEOBACTERIA DINOROSEOBACTER_SHIBAE_DFL_12 618985 619061 ILE GAT 0 0      GIB_IN_DDBJ
-GGGTCGGTAGCTCAGGT-GGTT-AGAGCGCACGCCTGATAAGCGTGAGGTCGGAGGTTC
AAGTCCTCCTCGACCCA
>ATGC_RCS_C08004170 DSHI_DFL12 ALPHAPROTEOBACTERIA DINOROSEOBACTER_SHIBAE_DFL_12 619237 619312 ALA TGC 0 0      GIB_IN_DDBJ
-GGGGCCTTAGCTCAGCT-GGG--AGAGCGCCTGATTTGCATTCAGGAGGTCAGCGGTTC
GATCCCGCTAGGCTCCA
>HGTG_RCS_C08004171 DSHI_DFL12 ALPHAPROTEOBACTERIA DINOROSEOBACTER_SHIBAE_DFL_12 785598 785674 HIS GTG 0 0      GIB_IN_DDBJ
-GCCGCCGTAGCTCAGTT-GGTT-AGAGCGCCTGATTGTGGATCAGGAGGTCCCCCGTTC
GAGCCGGGGCGGTGGTA
>GTCC_RCS_C08004172 DSHI_DFL12 ALPHAPROTEOBACTERIA DINOROSEOBACTER_SHIBAE_DFL_12 862900 862973 GLY TCC 0 0      GIB_IN_DDBJ
-GCGGGTATAGCTTAAT--GGT--AAAGCCCCTGCCTTCCAAGCAGGCTA-TGTCGGTTC
GATTCCGTCTACCCGCT
>STGA_RCS_C08004173 DSHI_DFL12 ALPHAPROTEOBACTERIA DINOROSEOBACTER_SHIBAE_DFL_12 949041 949130 SER TGA 0 0      GIB_IN_DDBJ
-GGAGAGGTGGCAGAGT--GGTCGAATGCGGCGGTCTTGAAAACCGTT---CCAGGGTTC
GAATCCCTGTCTCTCCG
>FGAA_RCS_C08004174 DSHI_DFL12 ALPHAPROTEOBACTERIA DINOROSEOBACTER_SHIBAE_DFL_12 1005076 1005150 PHE GAA 0 0      GIB_IN_DDBJ
-GCCCGGGTAGCTCAGG--GGT--AGAGCAGTGGATTGAAAATCCTCGTGTCGGTGGTTC
GATTCCGCCCCCGGGCA
>LTAA_RCS_C08004175 DSHI_DFL12 ALPHAPROTEOBACTERIA DINOROSEOBACTER_SHIBAE_DFL_12 1242383 1242468 LEU TAA 0 0      GIB_IN_DDBJ
-GCGGGCGTGATGGAAT--GGTA-GACATATCGGACTTAAAATCCGAA-G-TGTGGGTTC
GAGTCCCACCGCCCGTA
>TTGT_RCS_C08004176 DSHI_DFL12 ALPHAPROTEOBACTERIA DINOROSEOBACTER_SHIBAE_DFL_12 1473081 1473156 THR TGT 0 0      GIB_IN_DDBJ
-GCCCCTATAGCTCAGCT-GGT--AGAGCAACTGATTTGTAATCAGTAGGTCCGCGGTTC
GAGTCCGTGTGGGGGCA
>LCAA_RCS_C08004177 DSHI_DFL12 ALPHAPROTEOBACTERIA DINOROSEOBACTER_SHIBAE_DFL_12 1538245 1538331 LEU CAA 0 0      GIB_IN_DDBJ
-GCCCGAGTGGCGGAATT-GGTA-GACGCAGGGGATTCAAAATCCCCCGCTTGTCGGTTC
GAGTCCGACCTCGGGTA
>GCCC_RCS_C08004178 DSHI_DFL12 ALPHAPROTEOBACTERIA DINOROSEOBACTER_SHIBAE_DFL_12 1750240 1750313 GLY CCC 0 0      GIB_IN_DDBJ
-GCGGGTATGGTGAAAA--GGT--ATCACGCGAGCTTCCCAAGCTTAA-GTTACGGGTTC
GATTCCCGTTACCCGCT
>PGGG_RCS_C08004179 DSHI_DFL12 ALPHAPROTEOBACTERIA DINOROSEOBACTER_SHIBAE_DFL_12 1789492 1789568 PRO GGG 0 0      GIB_IN_DDBJ
-CGGGCTATGGCGCAGCCTGGT--AGCGCGTCCGTCTGGGGGACGGAAGGTCGCAGGTTC
GAGTCCTGCTAGCCCGA
>JCAT_RCS_C08004180 DSHI_DFL12 ALPHAPROTEOBACTERIA DINOROSEOBACTER_SHIBAE_DFL_12 1967401 1967477 MET CAT 0 0     TRNA-MET(ILE)_WHOSE_CAU_
-GGGCCTGTAGCTCAATT-GGTT-AGAGCAGAGCGCTCATAACGCTTTGGTTGCGGGTTC
AAGTCCTGCCGGGCCTA
>RTCT_RCS_C08004181 DSHI_DFL12 ALPHAPROTEOBACTERIA DINOROSEOBACTER_SHIBAE_DFL_12 2104580 2104656 ARG TCT 0 0      GIB_IN_DDBJ
-GGTCCCTTAGCTCAGCT-GGAT-AGAGCAATCGCCTTCTAAGCGATCGGTCGAGGGTTC
GAATCCTTCAGGGACCG
>CGCA_RCS_C08004182 DSHI_DFL12 ALPHAPROTEOBACTERIA DINOROSEOBACTER_SHIBAE_DFL_12 2223733 2223806 CYS GCA 0 0      GIB_IN_DDBJ
-GGCGAGTTGGCGGAGT--GGT--GACGCAGCGGATTGCAAATCCGTGTA-CACCGGTTC
GATTCCGGTACTCGCCT
>ETTC_RCS_C08004183 DSHI_DFL12 ALPHAPROTEOBACTERIA DINOROSEOBACTER_SHIBAE_DFL_12 2399989 2400063 GLU TTC 0 0      GIB_IN_DDBJ
-GGCCCGTTCGTCTATC--GGTT-AGGACGCCAGGTTTTCAACCTGGAAA-GAGGGGTTC
GATTCCCCTACGGGCTG
>GGCC_RCS_C08004184 DSHI_DFL12 ALPHAPROTEOBACTERIA DINOROSEOBACTER_SHIBAE_DFL_12 2643515 2643589 GLY GCC 0 0      GIB_IN_DDBJ
-GCGGGCGTAGCTCAGG--GGT--AGAGCACAACCTTGCCAAGGTTGGGGTCGTGAGTTC
GAATCTCATCGCCCGCT
>AGGC_RCS_C08004185 DSHI_DFL12 ALPHAPROTEOBACTERIA DINOROSEOBACTER_SHIBAE_DFL_12 3153418 3153493 ALA GGC 0 0      GIB_IN_DDBJ
-GGGGCCTTAGCTCAGCT-GGG--AGAGCGCCTGCATGGCATGCAGGAGGTCAGCGGTTC
GATCCCGCTAGGCTCCA
>RCCT_RCS_C08004186 DSHI_DFL12 ALPHAPROTEOBACTERIA DINOROSEOBACTER_SHIBAE_DFL_12 3495494 3495570 ARG CCT 0 0      GIB_IN_DDBJ
-GGCCCCGTGGCTCAACT-GGAT-AGAGCAATCCCCTCCTAAGGGATAGGTTGCAGGTTC
AAGTCCTGCCGGGGTCA
>LCAG_RCS_C08004187 DSHI_DFL12 ALPHAPROTEOBACTERIA DINOROSEOBACTER_SHIBAE_DFL_12 3779743 3779660 LEU CAG 0 0      GIB_IN_DDBJ
-GCCCAGGTGGCGGAATT-GGTA-GACGCGCTAGCTTCAGGTGCTAGT-G-TGGAGGTTC
GAGTCCTCTCCTGGGCA
>KTTT_RCS_C08004188 DSHI_DFL12 ALPHAPROTEOBACTERIA DINOROSEOBACTER_SHIBAE_DFL_12 3396990 3396918 LYS TTT 0 0      GIB_IN_DDBJ
-GGGCCGTTAGCTCAGTT-GGT--AGAGCAACTGACTTTTAATCAGTGGGTCGCAGGTTC
GAATCCTGCACGGCTCA
>MCAT_RCS_C08004189 DSHI_DFL12 ALPHAPROTEOBACTERIA DINOROSEOBACTER_SHIBAE_DFL_12 2854148 2854075 MET CAT 0 0     TRNA-MET(ELONGATOR)- GIB
-GGCGTGGTAGCTCAGCT-GGTT-AGAGCGCACGACTCATAATCGTGAGGTCGAGAGTTC
AAGTCTCTCCCACGCCA
>YGTA_RCS_C08004190 DSHI_DFL12 ALPHAPROTEOBACTERIA DINOROSEOBACTER_SHIBAE_DFL_12 2738622 2738542 TYR GTA 0 0      GIB_IN_DDBJ
-GGGCGACAGGCCGCAA--GGT--GTGGCAGGGGACTGTAACTCCCTC-ACGCCTGGTTC
GATTCCAGGGTCGCCCA
>LGAG_RCS_C08004191 DSHI_DFL12 ALPHAPROTEOBACTERIA DINOROSEOBACTER_SHIBAE_DFL_12 2515292 2515209 LEU GAG 0 0      GIB_IN_DDBJ
-GCGGTCGTGGCGGAATT-GGTA-GACGCGCAGCGTTGAGGTCGCTGTGG-TGGAAGTTC
GAGTCTTCTCGACCGCA
>SGGA_RCS_C08004192 DSHI_DFL12 ALPHAPROTEOBACTERIA DINOROSEOBACTER_SHIBAE_DFL_12 2444653 2444567 SER GGA 0 0      GIB_IN_DDBJ
-GGAGAGGTGGCCGAGT--GGTCGAAGGCGCACGCCTGGAAAGTGTGTAT-CCAGGGTTC
GAATCCCTGTCTCTCCG
>NGTT_RCS_C08004193 DSHI_DFL12 ALPHAPROTEOBACTERIA DINOROSEOBACTER_SHIBAE_DFL_12 2005006 2004935 ASN GTT 0 0      GIB_IN_DDBJ
-TCCGGCGTAGCTCAGC--GGT--AGAGCAGTTGACTGTTAATCAATTGGTCGTAGGTTC
GATCCCTACCGCCGGAG
>LTAG_RCS_C08004194 DSHI_DFL12 ALPHAPROTEOBACTERIA DINOROSEOBACTER_SHIBAE_DFL_12 1916700 1916619 LEU TAG 0 0      GIB_IN_DDBJ
-GCGGGTGTGGCGGAACT-GGTA-GACGCACCAGATTTAGGTTCTGGC-G-TGGGGGTTC
GAGTCCCTTCACCCGCA
>VTAC_RCS_C08004195 DSHI_DFL12 ALPHAPROTEOBACTERIA DINOROSEOBACTER_SHIBAE_DFL_12 1898050 1897978 VAL TAC 0 0      GIB_IN_DDBJ
-GGGTGATTAGCTCAGTT-GGT--AGAGCGCTTCGCTTACACCGAAGATGTCGGGAGTTC
GAGTCTCTCATCACCCA
>DGTC_RCS_C08004196 DSHI_DFL12 ALPHAPROTEOBACTERIA DINOROSEOBACTER_SHIBAE_DFL_12 1891361 1891288 ASP GTC 0 0      GIB_IN_DDBJ
-GCGGTTGTAGCTCAGTT-GGTT-AGAGTACCGGCCTGTCACGCCGGGGGTCGCGGGTTC
GAGCCCCGTCAACCGCG
>DGTC_RCS_C08004197 DSHI_DFL12 ALPHAPROTEOBACTERIA DINOROSEOBACTER_SHIBAE_DFL_12 1891178 1891105 ASP GTC 0 0      GIB_IN_DDBJ
-GCGGTTGTAGCTCAGTT-GGTT-AGAGTACCGGCCTGTCACGCCGGGGGTCGCGGGTTC
GAGCCCCGTCAACCGCG
>PTGG_RCS_C08004198 DSHI_DFL12 ALPHAPROTEOBACTERIA DINOROSEOBACTER_SHIBAE_DFL_12 1859338 1859265 PRO TGG 0 0      GIB_IN_DDBJ
-CGGGGCGTAGCGCAGCCTGGT--AGCGCGACGGTTTTGGGTACCGTAGGTCGCAAGTTC
GAATCTTGCCGTCCCGA
>VCAC_RCS_C08004199 DSHI_DFL12 ALPHAPROTEOBACTERIA DINOROSEOBACTER_SHIBAE_DFL_12 1844033 1843962 VAL CAC 0 0      GIB_IN_DDBJ
-GGGTGATTAGCTCAGT--GGT--AGAGCGCTTCGTTCACATCGAAGATGTCAGGAGTTC
GAATCTCTTATCACCCA
>RCCG_RCS_C08004200 DSHI_DFL12 ALPHAPROTEOBACTERIA DINOROSEOBACTER_SHIBAE_DFL_12 1688763 1688690 ARG CCG 0 0      GIB_IN_DDBJ
-GCACCTGTAGCTCAGCT-GGAT-AGAGCGCTGCCCTCCGAAGGCAGAGGCCAGAGGTTC
GAATCCTCTCAGGTGCG
>SCGA_RCS_C08004201 DSHI_DFL12 ALPHAPROTEOBACTERIA DINOROSEOBACTER_SHIBAE_DFL_12 1516525 1516439 SER CGA 0 0      GIB_IN_DDBJ
-GGAGAGGTGCCGGAGT--GGTCGAACGGGGCGGTCTCGAAAACCGTT---CCAGGGTTC
GAATCCCTGTCTCTCCG
>SGCT_RCS_C08004202 DSHI_DFL12 ALPHAPROTEOBACTERIA DINOROSEOBACTER_SHIBAE_DFL_12 1021821 1021735 SER GCT 0 0      GIB_IN_DDBJ
-GGAGACGTGGCCGAGT--GGTCGAAGGCGCTCCCCTGCTAAGGGAGTAT-CGTGGGTTC
GAATCCCATCGTCTCCG
>TGGT_RCS_C08004203 DSHI_DFL12 ALPHAPROTEOBACTERIA DINOROSEOBACTER_SHIBAE_DFL_12 998440 998369 THR GGT 0 0      GIB_IN_DDBJ
-GCTGCTGTAGCTCAGA--GGT--AGAGCACTCCCTTGGTAAGGGAGAGGTCGAGAGTTC
AATTCTCTCCAGCAGCA
>QTTG_RCS_C08004204 DSHI_DFL12 ALPHAPROTEOBACTERIA DINOROSEOBACTER_SHIBAE_DFL_12 573937 573866 GLN TTG 0 0      GIB_IN_DDBJ
-TGGGGTGTAGCCAAGC--GGT--AAGGCAGCGGTTTTTGGTACCGTGTACCGTAGGTTC
GAATCCTACCACCCCAG
>RACG_RCS_C08004205 DSHI_DFL12 ALPHAPROTEOBACTERIA DINOROSEOBACTER_SHIBAE_DFL_12 320846 320773 ARG ACG 0 0      GIB_IN_DDBJ
-GGACCGATAGCTCAGCT-GGAT-AGAGTACTTGACTACGAATCAAGGGGTCGGGGGTTC
GAATCCTCCTCGGTCCG
>PCGG_RCS_C08004206 DSHI_DFL12 ALPHAPROTEOBACTERIA DINOROSEOBACTER_SHIBAE_DFL_12 77943 77870 PRO CGG 0 0      GIB_IN_DDBJ
-CGGGCTGTAGCGCAGCCTGGT--AGCGCACCTGCTTCGGGAGCAGGGGGTCGGAGGTTC
GAATCCTCTCAGCCCGA
>AGGC_RCS_W020841 AAVE01000001 ALPHAPROTEOBACTERIA DINOROSEOBACTER_SHIBAE_DFL_12 375310 375385 ALA GGC 0 0      WGS_DIVISION_IN_DDBJ/EMBL
-GGGGCCTTAGCTCAGCT-GGG--AGAGCGCCTGCATGGCATGCAGGAGGTCAGCGGTTC
GATCCCGCTAGGCTCCA
>RCCT_RCS_W020842 AAVE01000001 ALPHAPROTEOBACTERIA DINOROSEOBACTER_SHIBAE_DFL_12 717386 717462 ARG CCT 0 0      WGS_DIVISION_IN_DDBJ/EMBL
-GGCCCCGTGGCTCAACT-GGAT-AGAGCAATCCCCTCCTAAGGGATAGGTTGCAGGTTC
AAGTCCTGCCGGGGTCA
>WCCA_RCS_W020843 AAVE01000001 ALPHAPROTEOBACTERIA DINOROSEOBACTER_SHIBAE_DFL_12 1234634 1234711 TRP CCA 0 0      WGS_DIVISION_IN_DDBJ/EM
-AGGGGTGTAGCTCAGTT-GGT--AGAGCATCGGTCTCCAAAACCGAGGGTCGGGGGTTC
GAGCCCCTCCGCCCCTG
>TCGT_RCS_W020844 AAVE01000001 ALPHAPROTEOBACTERIA DINOROSEOBACTER_SHIBAE_DFL_12 1331205 1331282 THR CGT 0 0      WGS_DIVISION_IN_DDBJ/EM
-GCCTCAATAGCTCAGCT-GGT--AGAGCAGGTCCTTCGTAAGGACAAGGTCGGGGGTTC
GAGTCCCTCTTGAGGCA
>VGAC_RCS_W020845 AAVE01000001 ALPHAPROTEOBACTERIA DINOROSEOBACTER_SHIBAE_DFL_12 1380768 1380842 VAL GAC 0 0      WGS_DIVISION_IN_DDBJ/EM
-GGGCGGTTAGCTCAGC--GGT--AGAGCACTTCGTTGACATCGAAGGGGTCACTGGTTC
GATCCCAGTACCGCCCA
>RACG_RCS_W020846 AAVE01000001 ALPHAPROTEOBACTERIA DINOROSEOBACTER_SHIBAE_DFL_12 1332325 1332247 ARG ACG 0 0      WGS_DIVISION_IN_DDBJ/EM
-GGACCGATAGCTCAGCT-GGAT-AGAGTACTTGACTACGAATCAAGGGGTCGGGGGTTC
GAATCCTCCTCGGTCCG
>PCGG_RCS_W020847 AAVE01000001 ALPHAPROTEOBACTERIA DINOROSEOBACTER_SHIBAE_DFL_12 1089420 1089342 PRO CGG 0 0      WGS_DIVISION_IN_DDBJ/EM
-CGGGCTGTAGCGCAGCCTGGT--AGCGCACCTGCTTCGGGAGCAGGGGGTCGGAGGTTC
GAATCCTCTCAGCCCGA
>LCAG_RCS_W020848 AAVE01000001 ALPHAPROTEOBACTERIA DINOROSEOBACTER_SHIBAE_DFL_12 1001636 1001548 LEU CAG 0 0      WGS_DIVISION_IN_DDBJ/EM
-GCCCAGGTGGCGGAATT-GGTA-GACGCGCTAGCTTCAGGTGCTAGT-G-TGGAGGTTC
GAGTCCTCTCCTGGGCA
>KTTT_RCS_W020849 AAVE01000001 ALPHAPROTEOBACTERIA DINOROSEOBACTER_SHIBAE_DFL_12 618883 618806 LYS TTT 0 0      WGS_DIVISION_IN_DDBJ/EMBL
-GGGCCGTTAGCTCAGTT-GGT--AGAGCAACTGACTTTTAATCAGTGGGTCGCAGGTTC
GAATCCTGCACGGCTCA
>MCAT_RCS_W020850 AAVE01000001 ALPHAPROTEOBACTERIA DINOROSEOBACTER_SHIBAE_DFL_12 76040 75967 MET CAT 0 0     TRNA-MET(ELONGATOR)- WGS_DIV
-GGCGTGGTAGCTCAGCT-GGTT-AGAGCGCACGACTCATAATCGTGAGGTCGAGAGTTC
AAGTCTCTCCCACGCCA
>GTCC_RCS_W020851 AAVE01000002 ALPHAPROTEOBACTERIA DINOROSEOBACTER_SHIBAE_DFL_12 49511 49584 GLY TCC 0 0      WGS_DIVISION_IN_DDBJ/EMBL/G
-GCGGGTATAGCTTAAT--GGT--AAAGCCCCTGCCTTCCAAGCAGGCTA-TGTCGGTTC
GATTCCGTCTACCCGCT
>STGA_RCS_W020852 AAVE01000002 ALPHAPROTEOBACTERIA DINOROSEOBACTER_SHIBAE_DFL_12 135651 135742 SER TGA 0 0      WGS_DIVISION_IN_DDBJ/EMBL
-GGAGAGGTGGCAGAGT--GGTCGAATGCGGCGGTCTTGAAAACCGTT---CCAGGGTTC
GAATCCCTGTCTCTCCG
>FGAA_RCS_W020853 AAVE01000002 ALPHAPROTEOBACTERIA DINOROSEOBACTER_SHIBAE_DFL_12 193248 193324 PHE GAA 0 0      WGS_DIVISION_IN_DDBJ/EMBL
-GCCCGGGTAGCTCAGG--GGT--AGAGCAGTGGATTGAAAATCCTCGTGTCGGTGGTTC
GATTCCGCCCCCGGGCA
>LTAA_RCS_W020854 AAVE01000002 ALPHAPROTEOBACTERIA DINOROSEOBACTER_SHIBAE_DFL_12 430556 430643 LEU TAA 0 0      WGS_DIVISION_IN_DDBJ/EMBL
-GCGGGCGTGATGGAAT--GGTA-GACATATCGGACTTAAAATCCGAA-G-TGTGGGTTC
GAGTCCCACCGCCCGTA
>SGCT_RCS_W020855 AAVE01000002 ALPHAPROTEOBACTERIA DINOROSEOBACTER_SHIBAE_DFL_12 209995 209904 SER GCT 0 0      WGS_DIVISION_IN_DDBJ/EMBL
-GGAGACGTGGCCGAGT--GGTCGAAGGCGCTCCCCTGCTAAGGGAGTAT-CGTGGGTTC
GAATCCCATCGTCTCCG
>TGGT_RCS_W020856 AAVE01000002 ALPHAPROTEOBACTERIA DINOROSEOBACTER_SHIBAE_DFL_12 186614 186538 THR GGT 0 0      WGS_DIVISION_IN_DDBJ/EMBL
-GCTGCTGTAGCTCAGA--GGT--AGAGCACTCCCTTGGTAAGGGAGAGGTCGAGAGTTC
AATTCTCTCCAGCAGCA
>ETTC_RCS_W020857 AAVE01000003 ALPHAPROTEOBACTERIA DINOROSEOBACTER_SHIBAE_DFL_12 169648 169724 GLU TTC 0 0      WGS_DIVISION_IN_DDBJ/EMBL
-GGCCCGTTCGTCTATC--GGTT-AGGACGCCAGGTTTTCAACCTGGAAA-GAGGGGTTC
GATTCCCCTACGGGCTG
>GGCC_RCS_W020858 AAVE01000003 ALPHAPROTEOBACTERIA DINOROSEOBACTER_SHIBAE_DFL_12 413175 413249 GLY GCC 0 0      WGS_DIVISION_IN_DDBJ/EMBL
-GCGGGCGTAGCTCAGG--GGT--AGAGCACAACCTTGCCAAGGTTGGGGTCGTGAGTTC
GAATCTCATCGCCCGCT
>LGAG_RCS_W020859 AAVE01000003 ALPHAPROTEOBACTERIA DINOROSEOBACTER_SHIBAE_DFL_12 284953 284865 LEU GAG 0 0      WGS_DIVISION_IN_DDBJ/EMBL
-GCGGTCGTGGCGGAATT-GGTA-GACGCGCAGCGTTGAGGTCGCTGTGG-TGGAAGTTC
GAGTCTTCTCGACCGCA
>SGGA_RCS_W020860 AAVE01000003 ALPHAPROTEOBACTERIA DINOROSEOBACTER_SHIBAE_DFL_12 214314 214223 SER GGA 0 0      WGS_DIVISION_IN_DDBJ/EMBL
-GGAGAGGTGGCCGAGT--GGTCGAAGGCGCACGCCTGGAAAGTGTGTAT-CCAGGGTTC
GAATCCCTGTCTCTCCG
>IGAT_RCS_W020861 AAVE01000004 ALPHAPROTEOBACTERIA DINOROSEOBACTER_SHIBAE_DFL_12 220225 220301 ILE GAT 0 0      WGS_DIVISION_IN_DDBJ/EMBL
-GGGTCGGTAGCTCAGGT-GGTT-AGAGCGCACGCCTGATAAGCGTGAGGTCGGAGGTTC
AAGTCCTCCTCGACCCA
>ATGC_RCS_W020862 AAVE01000004 ALPHAPROTEOBACTERIA DINOROSEOBACTER_SHIBAE_DFL_12 220476 220553 ALA TGC 0 0      WGS_DIVISION_IN_DDBJ/EMBL
-GGGGCCTTAGCTCAGCT-GGG--AGAGCGCCTGATTTGCATTCAGGAGGTCAGCGGTTC
GATCCCGCTAGGCTCCA
>HGTG_RCS_W020863 AAVE01000004 ALPHAPROTEOBACTERIA DINOROSEOBACTER_SHIBAE_DFL_12 386837 386915 HIS GTG 0 0      WGS_DIVISION_IN_DDBJ/EMBL
-GCCGCCGTAGCTCAGTT-GGTT-AGAGCGCCTGATTGTGGATCAGGAGGTCCCCCGTTC
GAGCCGGGGCGGTGGTA
>QTTG_RCS_W020864 AAVE01000004 ALPHAPROTEOBACTERIA DINOROSEOBACTER_SHIBAE_DFL_12 175178 175102 GLN TTG 0 0      WGS_DIVISION_IN_DDBJ/EMBL
-TGGGGTGTAGCCAAGC--GGT--AAGGCAGCGGTTTTTGGTACCGTGTACCGTAGGTTC
GAATCCTACCACCCCAG
>TTGT_RCS_W020865 AAVE01000005 ALPHAPROTEOBACTERIA DINOROSEOBACTER_SHIBAE_DFL_12 20492 20567 THR TGT 0 0      WGS_DIVISION_IN_DDBJ/EMBL/G
-GCCCCTATAGCTCAGCT-GGT--AGAGCAACTGATTTGTAATCAGTAGGTCCGCGGTTC
GAGTCCGTGTGGGGGCA
>LCAA_RCS_W020866 AAVE01000005 ALPHAPROTEOBACTERIA DINOROSEOBACTER_SHIBAE_DFL_12 85655 85743 LEU CAA 0 0      WGS_DIVISION_IN_DDBJ/EMBL/G
-GCCCGAGTGGCGGAATT-GGTA-GACGCAGGGGATTCAAAATCCCCCGCTTGTCGGTTC
GAGTCCGACCTCGGGTA
>GCCC_RCS_W020867 AAVE01000005 ALPHAPROTEOBACTERIA DINOROSEOBACTER_SHIBAE_DFL_12 297651 297724 GLY CCC 0 0      WGS_DIVISION_IN_DDBJ/EMBL
-GCGGGTATGGTGAAAA--GGT--ATCACGCGAGCTTCCCAAGCTTAA-GTTACGGGTTC
GATTCCCGTTACCCGCT
>PGGG_RCS_W020868 AAVE01000005 ALPHAPROTEOBACTERIA DINOROSEOBACTER_SHIBAE_DFL_12 336902 336980 PRO GGG 0 0      WGS_DIVISION_IN_DDBJ/EMBL
-CGGGCTATGGCGCAGCCTGGT--AGCGCGTCCGTCTGGGGGACGGAAGGTCGCAGGTTC
GAGTCCTGCTAGCCCGA
>RCCG_RCS_W020869 AAVE01000005 ALPHAPROTEOBACTERIA DINOROSEOBACTER_SHIBAE_DFL_12 236174 236101 ARG CCG 0 0      WGS_DIVISION_IN_DDBJ/EMBL
-GCACCTGTAGCTCAGCT-GGAT-AGAGCGCTGCCCTCCGAAGGCAGAGGCCAGAGGTTC
GAATCCTCTCAGGTGCG
>SCGA_RCS_W020870 AAVE01000005 ALPHAPROTEOBACTERIA DINOROSEOBACTER_SHIBAE_DFL_12 63937 63846 SER CGA 0 0      WGS_DIVISION_IN_DDBJ/EMBL/G
-GGAGAGGTGCCGGAGT--GGTCGAACGGGGCGGTCTCGAAAACCGTT---CCAGGGTTC
GAATCCCTGTCTCTCCG
>RTCT_RCS_W020871 AAVE01000006 ALPHAPROTEOBACTERIA DINOROSEOBACTER_SHIBAE_DFL_12 53360 53438 ARG TCT 0 0      WGS_DIVISION_IN_DDBJ/EMBL/G
-GGTCCCTTAGCTCAGCT-GGAT-AGAGCAATCGCCTTCTAAGCGATCGGTCGAGGGTTC
GAATCCTTCAGGGACCG
>CGCA_RCS_W020872 AAVE01000006 ALPHAPROTEOBACTERIA DINOROSEOBACTER_SHIBAE_DFL_12 172514 172587 CYS GCA 0 0      WGS_DIVISION_IN_DDBJ/EMBL
-GGCGAGTTGGCGGAGT--GGT--GACGCAGCGGATTGCAAATCCGTGTA-CACCGGTTC
GATTCCGGTACTCGCCT
>JCAT_RCS_W020873 AAVE01000009 ALPHAPROTEOBACTERIA DINOROSEOBACTER_SHIBAE_DFL_12 97468 97544 MET CAT 0 0     TRNA-MET(ILE)_WHOSE_CAU_ANTI
-GGGCCTGTAGCTCAATT-GGTT-AGAGCAGAGCGCTCATAACGCTTTGGTTGCGGGTTC
AAGTCCTGCCGGGCCTA
>LTAG_RCS_W020874 AAVE01000009 ALPHAPROTEOBACTERIA DINOROSEOBACTER_SHIBAE_DFL_12 46767 46686 LEU TAG 0 0      WGS_DIVISION_IN_DDBJ/EMBL/G
-GCGGGTGTGGCGGAACT-GGTA-GACGCACCAGATTTAGGTTCTGGC-G-TGGGGGTTC
GAGTCCCTTCACCCGCA
>VTAC_RCS_W020875 AAVE01000009 ALPHAPROTEOBACTERIA DINOROSEOBACTER_SHIBAE_DFL_12 28117 28045 VAL TAC 0 0      WGS_DIVISION_IN_DDBJ/EMBL/G
-GGGTGATTAGCTCAGTT-GGT--AGAGCGCTTCGCTTACACCGAAGATGTCGGGAGTTC
GAGTCTCTCATCACCCA
>DGTC_RCS_W020876 AAVE01000009 ALPHAPROTEOBACTERIA DINOROSEOBACTER_SHIBAE_DFL_12 21429 21351 ASP GTC 0 0      WGS_DIVISION_IN_DDBJ/EMBL/G
-GCGGTTGTAGCTCAGTT-GGTT-AGAGTACCGGCCTGTCACGCCGGGGGTCGCGGGTTC
GAGCCCCGTCAACCGCG
>DGTC_RCS_W020877 AAVE01000009 ALPHAPROTEOBACTERIA DINOROSEOBACTER_SHIBAE_DFL_12 21246 21168 ASP GTC 0 0      WGS_DIVISION_IN_DDBJ/EMBL/G
-GCGGTTGTAGCTCAGTT-GGTT-AGAGTACCGGCCTGTCACGCCGGGGGTCGCGGGTTC
GAGCCCCGTCAACCGCG
>YGTA_RCS_W020878 AAVE01000010 ALPHAPROTEOBACTERIA DINOROSEOBACTER_SHIBAE_DFL_12 65729 65644 TYR GTA 0 0      WGS_DIVISION_IN_DDBJ/EMBL/G
-GGGCGACAGGCCGCAA--GGT--GTGGCAGGGGACTGTAACTCCCTC-ACGCCTGGTTC
GATTCCAGGGTCGCCCA
>PTGG_RCS_W020879 AAVE01000012 ALPHAPROTEOBACTERIA DINOROSEOBACTER_SHIBAE_DFL_12 58449 58371 PRO TGG 0 0      WGS_DIVISION_IN_DDBJ/EMBL/G
-CGGGGCGTAGCGCAGCCTGGT--AGCGCGACGGTTTTGGGTACCGTAGGTCGCAAGTTC
GAATCTTGCCGTCCCGA
>VCAC_RCS_W020880 AAVE01000012 ALPHAPROTEOBACTERIA DINOROSEOBACTER_SHIBAE_DFL_12 43143 43072 VAL CAC 0 0      WGS_DIVISION_IN_DDBJ/EMBL/G
-GGGTGATTAGCTCAGT--GGT--AGAGCGCTTCGTTCACATCGAAGATGTCAGGAGTTC
GAATCTCTTATCACCCA
>NGTT_RCS_W020881 AAVE01000014 ALPHAPROTEOBACTERIA DINOROSEOBACTER_SHIBAE_DFL_12 375 299 ASN GTT 0 0      WGS_DIVISION_IN_DDBJ/EMBL/GENBA
-TCCGGCGTAGCTCAGC--GGT--AGAGCAGTTGACTGTTAATCAATTGGTCGTAGGTTC
GATCCCTACCGCCGGAG
>XCAT_RCS_W020882 AAVE01000015 ALPHAPROTEOBACTERIA DINOROSEOBACTER_SHIBAE_DFL_12 751 827 MET CAT 0 0     TRNA-MET(INITIATOR)- WGS_DIVISIO
-CGCGGGATGGAGCAGCCCGGT--AGCTCGTCAGGCTCATAACCTGAAGGTCGTAGGTTC
AAATCCTACTCCCGCAA
>PCGG_RCS_C011062 JANN_CCS1 ALPHAPROTEOBACTERIA JANNASCHIA_SP-_CCS1 121018 121094 PRO CGG 0 0      GIB_IN_DDBJ
-CGGGCTGTGGCGCAGCCTGGT--AGCGCACCTGCTTCGGGAGCAGGGGGTCGGAGGTTC
GAATCCTCTCAGCCCGA
>WCCA_RCS_C011063 JANN_CCS1 ALPHAPROTEOBACTERIA JANNASCHIA_SP-_CCS1 546394 546469 TRP CCA 0 0      GIB_IN_DDBJ
-AGGGGCGTAGCTCAGTT-GGT--AGAGCACCGGATTCCAAATCCGACGGTCGGGAGTTC
GAGTCTCTCCGCCCCTG
>RACG_RCS_C011064 JANN_CCS1 ALPHAPROTEOBACTERIA JANNASCHIA_SP-_CCS1 618250 618326 ARG ACG 0 0      GIB_IN_DDBJ
-GGATTGGTAGCTCAGCT-GGAT-AGAGTACTTGACTACGAATCAAGGGGTCGGGGGTTC
GAATCCTCCCCAGTCCG
>AGGC_RCS_C011065 JANN_CCS1 ALPHAPROTEOBACTERIA JANNASCHIA_SP-_CCS1 795771 795846 ALA GGC 0 0      GIB_IN_DDBJ
-GGGGCCTTAGCTCAGCT-GGG--AGAGCGCCTGCATGGCATGCAGGAGGTCAGCGGTTC
GATCCCGCTAGGCTCCA
>LGAG_RCS_C011066 JANN_CCS1 ALPHAPROTEOBACTERIA JANNASCHIA_SP-_CCS1 1211447 1211533 LEU GAG 0 0      GIB_IN_DDBJ
-GCGCTCGTGGCGGAATT-GGTA-GACGCGCAGCGTTGAGGTCGCTGTGG-TGCGAGTTC
GAGTCTCGCCGAGCGCA
>STGA_RCS_C011067 JANN_CCS1 ALPHAPROTEOBACTERIA JANNASCHIA_SP-_CCS1 1240889 1240978 SER TGA 0 0      GIB_IN_DDBJ
-GGAGGAGTGGCAGAGT--GGTCGAATGCACCGGTCTTGAAAACCGGC---CGTGGGTTC
GAATCCCACCTCCTCCG
>LTAG_RCS_C011068 JANN_CCS1 ALPHAPROTEOBACTERIA JANNASCHIA_SP-_CCS1 1489240 1489323 LEU TAG 0 0      GIB_IN_DDBJ
-GCGGGTGTGGCGGAACT-GGTA-GACGCACCAGATTTAGGTTCTGGC-G-TGGGGGTTC
GAGTCCCTTCACCCGCA
>SGGA_RCS_C011069 JANN_CCS1 ALPHAPROTEOBACTERIA JANNASCHIA_SP-_CCS1 1997062 1997151 SER GGA 0 0      GIB_IN_DDBJ
-GGACAGGTGGCCGAGT--GGTCGAAGGCGCACGCCTGGAAAGTGTGTAT-CCAGGGTTC
GAATCCCTGTCTGTCCG
>RCCG_RCS_C011070 JANN_CCS1 ALPHAPROTEOBACTERIA JANNASCHIA_SP-_CCS1 2146891 2146967 ARG CCG 0 0      GIB_IN_DDBJ
-GGACCCTTAGCTCAGCT-GGAT-AGAGCGCTGCCCTCCGAAGGCAGAGGCCAGAGGTTC
GAATCCTCTAGGGTCCG
>GGCC_RCS_C011071 JANN_CCS1 ALPHAPROTEOBACTERIA JANNASCHIA_SP-_CCS1 2805559 2805633 GLY GCC 0 0      GIB_IN_DDBJ
-GCGGGCGTAGCTCAGG--GGT--AGAGCATAACCTTGCCAAGGTTAGGGTCGGGCGTTC
GAATCGCCTCGCCCGCT
>YGTA_RCS_C011072 JANN_CCS1 ALPHAPROTEOBACTERIA JANNASCHIA_SP-_CCS1 2814922 2815005 TYR GTA 0 0      GIB_IN_DDBJ
-GGGCGACAGGCCGCAA--GGT--GTGGCAGGGGACTGTAACTCCCTCGCACCCTGGTTC
GATTCCAGGGTCGCCCA
>TGGT_RCS_C011073 JANN_CCS1 ALPHAPROTEOBACTERIA JANNASCHIA_SP-_CCS1 2907755 2907829 THR GGT 0 0      GIB_IN_DDBJ
-GCTGTGGTAGCTCAGT--GGT--AGAGCACACCCTTGGTAAGGGTGAGGTCGAGAGTTC
AATCCTCTCTCACAGCA
>ETTC_RCS_C011074 JANN_CCS1 ALPHAPROTEOBACTERIA JANNASCHIA_SP-_CCS1 3023715 3023789 GLU TTC 0 0      GIB_IN_DDBJ
-GGCCCGTTCGTCTATC--GGTT-AGGACGCCAGGTTTTCAACCTGGAAA-GAGGGGTTC
GATTCCCCTACGGGCTG
>LTAA_RCS_C011075 JANN_CCS1 ALPHAPROTEOBACTERIA JANNASCHIA_SP-_CCS1 3256789 3256876 LEU TAA 0 0      GIB_IN_DDBJ
-GCGGGCGTGATGGAATT-GGTA-GACATACCAGACTTAAAATCTGTTGG-TGCGGGTTC
GAGTCCCGCCGCCCGCA
>CGCA_RCS_C011076 JANN_CCS1 ALPHAPROTEOBACTERIA JANNASCHIA_SP-_CCS1 3310119 3310192 CYS GCA 0 0      GIB_IN_DDBJ
-GGCGAGTTGGCGGAGT--GGT--TACGCAGCGGATTGCAAATCCGTGTA-CACCGGTTC
GATTCCGGTACTCGCCT
>SGCT_RCS_C011077 JANN_CCS1 ALPHAPROTEOBACTERIA JANNASCHIA_SP-_CCS1 3578447 3578536 SER GCT 0 0      GIB_IN_DDBJ
-GGAGACGTGGCCGAGT--GGTCGAAGGCGCTCCCCTGCTAAGGGAGT---CGAGGGTTC
GAATCCCTTCGTCTCCG
>QTTG_RCS_C011078 JANN_CCS1 ALPHAPROTEOBACTERIA JANNASCHIA_SP-_CCS1 3734324 3734398 GLN TTG 0 0      GIB_IN_DDBJ
-TGGGGTGTAGCCAAGC--GGT--AAGGCATCGGTTTTTGGTACCGTGTATCGTAGGTTC
GAATCCTACCACCCCAG
>MCAT_RCS_C011079 JANN_CCS1 ALPHAPROTEOBACTERIA JANNASCHIA_SP-_CCS1 3789301 3789377 MET CAT 0 0     TRNA-MET(ELONGATOR)- GIB_IN_DDBJ
-GGCGGAGTAGCTCAGGT-GGTT-AGAGCAGCGGAATCATAATCCGCGTGTCGGGGGTTC
AAGTCCCTCCTCCGCTA
>VGAC_RCS_C011080 JANN_CCS1 ALPHAPROTEOBACTERIA JANNASCHIA_SP-_CCS1 4101511 4101585 VAL GAC 0 0      GIB_IN_DDBJ
-GGGCGATTAGCTCAGC--GGT--AGAGCACTTCGTTGACATCGAAGGGGTCACTGGTTC
GATCCCAGTATCGCCCA
>TCGT_RCS_C011081 JANN_CCS1 ALPHAPROTEOBACTERIA JANNASCHIA_SP-_CCS1 4190344 4190419 THR CGT 0 0      GIB_IN_DDBJ
-GCCGCTGTAGCTCAGAT-GGT--AGAGCACATCATTCGTAATGATGGGGTCGGGGGTTC
GAGTCCCTTCAGCGGCA
>IGAT_RCS_C011082 JANN_CCS1 ALPHAPROTEOBACTERIA JANNASCHIA_SP-_CCS1 4083069 4082993 ILE GAT 0 0      GIB_IN_DDBJ
-GGGTCGGTAGCTCAGGT-GGTT-AGAGCGCACGCCTGATAAGCGTGAGGTCGGAGGTTC
AAGTCCTCCTCGACCCA
>ATGC_RCS_C011083 JANN_CCS1 ALPHAPROTEOBACTERIA JANNASCHIA_SP-_CCS1 4082921 4082846 ALA TGC 0 0      GIB_IN_DDBJ
-GGGGCCTTAGCTCAGAT-GGG--AGAGCGCCTGATTTGCATTCAGGAGGTCAGCGGTTC
GATCCCGCTAGGCTCCA
>XCAT_RCS_C011084 JANN_CCS1 ALPHAPROTEOBACTERIA JANNASCHIA_SP-_CCS1 4078435 4078359 MET CAT 0 0     TRNA-MET(INITIATOR)- GIB_IN_DDBJ
-CGCGGGATGGAGCAGCCCGGT--AGCTCGTCAGGCTCATAACCTGAAGGTCGTAGGTTC
AAATCCTACTCCCGCAA
>RTCT_RCS_C011085 JANN_CCS1 ALPHAPROTEOBACTERIA JANNASCHIA_SP-_CCS1 3675666 3675590 ARG TCT 0 0      GIB_IN_DDBJ
-GGGCTCTTAGCTCAACT-GGAT-AGAGCAGCCGACTTCTAATCGGCAGGTTGAGGGTTC
GAGTCCTTCAGGGCCCG
>HGTG_RCS_C011086 JANN_CCS1 ALPHAPROTEOBACTERIA JANNASCHIA_SP-_CCS1 3456446 3456370 HIS GTG 0 0      GIB_IN_DDBJ
-GCCGGCGTAGCTCAGTA-GGTT-AGAGCGCCTGATTGTGGATCAGGAGGTCCCCCGTTC
GAGCCGGGGCGCTGGTA
>GTCC_RCS_C011087 JANN_CCS1 ALPHAPROTEOBACTERIA JANNASCHIA_SP-_CCS1 2937421 2937348 GLY TCC 0 0      GIB_IN_DDBJ
-GCGGGCGTTGTGTAAT--GGT--AAGACCTCAGCCTTCCAAGCTGATGA-TACGGGTTC
GATTCCCGTCGCCCGCT
>FGAA_RCS_C011088 JANN_CCS1 ALPHAPROTEOBACTERIA JANNASCHIA_SP-_CCS1 2889435 2889361 PHE GAA 0 0      GIB_IN_DDBJ
-GCCCGGGTAGCTCAGG--GGT--AGAGCAGTGGATTGAAAATCCTCGTGTCGGTGGTTC
GATTCCGCCCCCGGGCA
>TTGT_RCS_C011089 JANN_CCS1 ALPHAPROTEOBACTERIA JANNASCHIA_SP-_CCS1 2648578 2648503 THR TGT 0 0      GIB_IN_DDBJ
-GCCCCTATAGCTCAGCT-GGT--AGAGCAACTGATTTGTAATCAGTAGGTCCGCGGTTC
GAGTCCGTGTGGGGGCA
>VCAC_RCS_C011090 JANN_CCS1 ALPHAPROTEOBACTERIA JANNASCHIA_SP-_CCS1 2514432 2514358 VAL CAC 0 0      GIB_IN_DDBJ
-GGGTGATTAGCTCAGT--GGT--AGAGCGCTTCGTTCACATCGAAGATGTCAGGAGTTC
AAATCTCTTATCACCCA
>VTAC_RCS_C011091 JANN_CCS1 ALPHAPROTEOBACTERIA JANNASCHIA_SP-_CCS1 2513640 2513565 VAL TAC 0 0      GIB_IN_DDBJ
-GGGTCGTTAGCTCAGTT-GGT--AGAGCGCTTCGTTTACACCGAAGATGTCGGGAGTTC
GAGCCTCTCACGACCCA
>DGTC_RCS_C011092 JANN_CCS1 ALPHAPROTEOBACTERIA JANNASCHIA_SP-_CCS1 2509254 2509178 ASP GTC 0 0      GIB_IN_DDBJ
-GCGGTTGTAGCTCAGTT-GGTT-AGAGTACCGGCCTGTCACGCCGGGGGTCGCGGGTTC
GAGTCCCGTCAACCGCG
>DGTC_RCS_C011093 JANN_CCS1 ALPHAPROTEOBACTERIA JANNASCHIA_SP-_CCS1 2508827 2508751 ASP GTC 0 0      GIB_IN_DDBJ
-GCGGTTGTAGCTCAGTT-GGTT-AGAGTACCGGCCTGTCACGCCGGGGGTCGCGGGTTC
GAGTCCCGTCAACCGCG
>LCAA_RCS_C011094 JANN_CCS1 ALPHAPROTEOBACTERIA JANNASCHIA_SP-_CCS1 2491395 2491311 LEU CAA 0 0      GIB_IN_DDBJ
-GCCCGAGTGGCGGAATT-GGTA-GACGCAGGGGATTCAAAATCCCCCGCTTGTCGGTTC
GAGTCCGACCTCGGGTA
>PTGG_RCS_C011095 JANN_CCS1 ALPHAPROTEOBACTERIA JANNASCHIA_SP-_CCS1 2471358 2471282 PRO TGG 0 0      GIB_IN_DDBJ
-CGGGGCGTGGCGCAGTCTGGT--AGCGCACCTGTTTTGGGTACAGGGGGTCGTGAGTTC
GAATCTCGCCGCCCCGA
>SCGA_RCS_C011096 JANN_CCS1 ALPHAPROTEOBACTERIA JANNASCHIA_SP-_CCS1 2285448 2285359 SER CGA 0 0      GIB_IN_DDBJ
-GGAGAGGTGCCGGAGT--GGTCGAACGGGGCGGTCTCGAAAACCGTT---CCAGGGTTC
GAATCCCTGTCTCTCCG
>GCCC_RCS_C011097 JANN_CCS1 ALPHAPROTEOBACTERIA JANNASCHIA_SP-_CCS1 1967677 1967604 GLY CCC 0 0      GIB_IN_DDBJ
-GCGGGTATGGTGAAAA--GGT--ATCACGGCAGCTTCCCAAGCTTTA-GTTACGAGTTC
GATTCTCGTTACCCGCT
>JCAT_RCS_C011098 JANN_CCS1 ALPHAPROTEOBACTERIA JANNASCHIA_SP-_CCS1 1820453 1820377 MET CAT 0 0     TRNA-MET(ILE)_WHOSE_CAU_ANTICODON_IS_
-GGGCCTGTAGCTCAATT-GGTT-AGAGCAGAGCGCTCATAACGCTTTGGTTGCGGGTTC
AAGTCCTGCCGGGCCTA
>NGTT_RCS_C011099 JANN_CCS1 ALPHAPROTEOBACTERIA JANNASCHIA_SP-_CCS1 1818025 1817951 ASN GTT 0 0      GIB_IN_DDBJ
-TCCGGCGTAGCTCAGC--GGT--AGAGCAGTTGACTGTTAATCAATTTGTCGTAGGTTC
GATCCCTACCGCCGGAG
>PGGG_RCS_C011100 JANN_CCS1 ALPHAPROTEOBACTERIA JANNASCHIA_SP-_CCS1 1770700 1770624 PRO GGG 0 0      GIB_IN_DDBJ
-CGGGCTATGGCGCAGCCTGGT--AGCGCGTCCGTCTGGGGGACGGAAGGTCGCAGGTTC
GAGTCCTGCTAGCCCGA
>KTTT_RCS_C011101 JANN_CCS1 ALPHAPROTEOBACTERIA JANNASCHIA_SP-_CCS1 325534 325459 LYS TTT 0 0      GIB_IN_DDBJ
-GGGCCCTTAGCTCAGTT-GGT--AGAGCAGTTGACTTTTAATCAATTTGTCGCAGGTTC
GAATCCTGCAGGGCTCA
>RCCT_RCS_C011102 JANN_CCS1 ALPHAPROTEOBACTERIA JANNASCHIA_SP-_CCS1 318432 318356 ARG CCT 0 0      GIB_IN_DDBJ
-GGCCCCGTGGCTCAACT-GGAT-AGAGCAGCCCCCTCCTAAGGGGCAGGTTATAGGTTC
GAATCCTATCGGGGTCA
>LCAG_RCS_C011103 JANN_CCS1 ALPHAPROTEOBACTERIA JANNASCHIA_SP-_CCS1 237080 236994 LEU CAG 0 0      GIB_IN_DDBJ
-GCCCAGGTGGCGGAATT-GGTA-GACGCGCTAGCTTCAGGTGCTAGT-G-TGGAGGTTC
GAGTCCTCTCCTGGGCA
>VGAC_RCS_W09102722 AAIG01000001 ALPHAPROTEOBACTERIA JANNASCHIA_SP-_CCS1 286233 286307 VAL GAC 0 0      WGS_DIVISION_IN_DDBJ/EMBL/GENBANK
-GGGCGATTAGCTCAGC--GGT--AGAGCACTTCGTTGACATCGAAGGGGTCACTGGTTC
GATCCCAGTATCGCCCA
>TCGT_RCS_W09102723 AAIG01000001 ALPHAPROTEOBACTERIA JANNASCHIA_SP-_CCS1 375066 375141 THR CGT 0 0      WGS_DIVISION_IN_DDBJ/EMBL/GENBANK
-GCCGCTGTAGCTCAGAT-GGT--AGAGCACATCATTCGTAATGATGGGGTCGGGGGTTC
GAGTCCCTTCAGCGGCA
>PCGG_RCS_W09102724 AAIG01000001 ALPHAPROTEOBACTERIA JANNASCHIA_SP-_CCS1 623716 623792 PRO CGG 0 0      WGS_DIVISION_IN_DDBJ/EMBL/GENBANK
-CGGGCTGTGGCGCAGCCTGGT--AGCGCACCTGCTTCGGGAGCAGGGGGTCGGAGGTTC
GAATCCTCTCAGCCCGA
>RACG_RCS_W09102725 AAIG01000001 ALPHAPROTEOBACTERIA JANNASCHIA_SP-_CCS1 1096940 1097016 ARG ACG 0 0      WGS_DIVISION_IN_DDBJ/EMBL/GENBA
-GGATTGGTAGCTCAGCT-GGAT-AGAGTACTTGACTACGAATCAAGGGGTCGGGGGTTC
GAATCCTCCCCAGTCCG
>AGGC_RCS_W09102726 AAIG01000001 ALPHAPROTEOBACTERIA JANNASCHIA_SP-_CCS1 1274462 1274537 ALA GGC 0 0      WGS_DIVISION_IN_DDBJ/EMBL/GENBA
-GGGGCCTTAGCTCAGCT-GGG--AGAGCGCCTGCATGGCATGCAGGAGGTCAGCGGTTC
GATCCCGCTAGGCTCCA
>KTTT_RCS_W09102727 AAIG01000001 ALPHAPROTEOBACTERIA JANNASCHIA_SP-_CCS1 828232 828157 LYS TTT 0 0      WGS_DIVISION_IN_DDBJ/EMBL/GENBANK
-GGGCCCTTAGCTCAGTT-GGT--AGAGCAGTTGACTTTTAATCAATTTGTCGCAGGTTC
GAATCCTGCAGGGCTCA
>RCCT_RCS_W09102728 AAIG01000001 ALPHAPROTEOBACTERIA JANNASCHIA_SP-_CCS1 821130 821054 ARG CCT 0 0      WGS_DIVISION_IN_DDBJ/EMBL/GENBANK
-GGCCCCGTGGCTCAACT-GGAT-AGAGCAGCCCCCTCCTAAGGGGCAGGTTATAGGTTC
GAATCCTATCGGGGTCA
>LCAG_RCS_W09102729 AAIG01000001 ALPHAPROTEOBACTERIA JANNASCHIA_SP-_CCS1 739778 739692 LEU CAG 0 0      WGS_DIVISION_IN_DDBJ/EMBL/GENBANK
-GCCCAGGTGGCGGAATT-GGTA-GACGCGCTAGCTTCAGGTGCTAGT-G-TGGAGGTTC
GAGTCCTCTCCTGGGCA
>IGAT_RCS_W09102730 AAIG01000001 ALPHAPROTEOBACTERIA JANNASCHIA_SP-_CCS1 267791 267715 ILE GAT 0 0      WGS_DIVISION_IN_DDBJ/EMBL/GENBANK
-GGGTCGGTAGCTCAGGT-GGTT-AGAGCGCACGCCTGATAAGCGTGAGGTCGGAGGTTC
AAGTCCTCCTCGACCCA
>ATGC_RCS_W09102731 AAIG01000001 ALPHAPROTEOBACTERIA JANNASCHIA_SP-_CCS1 267643 267568 ALA TGC 0 0      WGS_DIVISION_IN_DDBJ/EMBL/GENBANK
-GGGGCCTTAGCTCAGAT-GGG--AGAGCGCCTGATTTGCATTCAGGAGGTCAGCGGTTC
GATCCCGCTAGGCTCCA
>XCAT_RCS_W09102732 AAIG01000001 ALPHAPROTEOBACTERIA JANNASCHIA_SP-_CCS1 263157 263081 MET CAT 0 0     TRNA-MET(INITIATOR)- WGS_DIVISION_
-CGCGGGATGGAGCAGCCCGGT--AGCTCGTCAGGCTCATAACCTGAAGGTCGTAGGTTC
AAATCCTACTCCCGCAA
>RCCG_RCS_W09102733 AAIG01000002 ALPHAPROTEOBACTERIA JANNASCHIA_SP-_CCS1 3581 3657 ARG CCG 0 0      WGS_DIVISION_IN_DDBJ/EMBL/GENBANK
-GGACCCTTAGCTCAGCT-GGAT-AGAGCGCTGCCCTCCGAAGGCAGAGGCCAGAGGTTC
GAATCCTCTAGGGTCCG
>DGTC_RCS_W09102734 AAIG01000002 ALPHAPROTEOBACTERIA JANNASCHIA_SP-_CCS1 365948 365872 ASP GTC 0 0      WGS_DIVISION_IN_DDBJ/EMBL/GENBANK
-GCGGTTGTAGCTCAGTT-GGTT-AGAGTACCGGCCTGTCACGCCGGGGGTCGCGGGTTC
GAGTCCCGTCAACCGCG
>DGTC_RCS_W09102735 AAIG01000002 ALPHAPROTEOBACTERIA JANNASCHIA_SP-_CCS1 365521 365445 ASP GTC 0 0      WGS_DIVISION_IN_DDBJ/EMBL/GENBANK
-GCGGTTGTAGCTCAGTT-GGTT-AGAGTACCGGCCTGTCACGCCGGGGGTCGCGGGTTC
GAGTCCCGTCAACCGCG
>LCAA_RCS_W09102736 AAIG01000002 ALPHAPROTEOBACTERIA JANNASCHIA_SP-_CCS1 348089 348005 LEU CAA 0 0      WGS_DIVISION_IN_DDBJ/EMBL/GENBANK
-GCCCGAGTGGCGGAATT-GGTA-GACGCAGGGGATTCAAAATCCCCCGCTTGTCGGTTC
GAGTCCGACCTCGGGTA
>PTGG_RCS_W09102737 AAIG01000002 ALPHAPROTEOBACTERIA JANNASCHIA_SP-_CCS1 328052 327976 PRO TGG 0 0      WGS_DIVISION_IN_DDBJ/EMBL/GENBANK
-CGGGGCGTGGCGCAGTCTGGT--AGCGCACCTGTTTTGGGTACAGGGGGTCGTGAGTTC
GAATCTCGCCGCCCCGA
>SCGA_RCS_W09102738 AAIG01000002 ALPHAPROTEOBACTERIA JANNASCHIA_SP-_CCS1 142140 142051 SER CGA 0 0      WGS_DIVISION_IN_DDBJ/EMBL/GENBANK
-GGAGAGGTGCCGGAGT--GGTCGAACGGGGCGGTCTCGAAAACCGTT---CCAGGGTTC
GAATCCCTGTCTCTCCG
>RTCT_RCS_W09102739 AAIG01000003 ALPHAPROTEOBACTERIA JANNASCHIA_SP-_CCS1 227755 227831 ARG TCT 0 0      WGS_DIVISION_IN_DDBJ/EMBL/GENBANK
-GGGCTCTTAGCTCAACT-GGAT-AGAGCAGCCGACTTCTAATCGGCAGGTTGAGGGTTC
GAGTCCTTCAGGGCCCG
>QTTG_RCS_W09102740 AAIG01000003 ALPHAPROTEOBACTERIA JANNASCHIA_SP-_CCS1 169097 169023 GLN TTG 0 0      WGS_DIVISION_IN_DDBJ/EMBL/GENBANK
-TGGGGTGTAGCCAAGC--GGT--AAGGCATCGGTTTTTGGTACCGTGTATCGTAGGTTC
GAATCCTACCACCCCAG
>MCAT_RCS_W09102741 AAIG01000003 ALPHAPROTEOBACTERIA JANNASCHIA_SP-_CCS1 114120 114044 MET CAT 0 0     TRNA-MET(ELONGATOR)- WGS_DIVISION_
-GGCGGAGTAGCTCAGGT-GGTT-AGAGCAGCGGAATCATAATCCGCGTGTCGGGGGTTC
AAGTCCCTCCTCCGCTA
>CGCA_RCS_W09102742 AAIG01000003 ALPHAPROTEOBACTERIA JANNASCHIA_SP-_CCS1 50737 50664 CYS GCA 0 0      WGS_DIVISION_IN_DDBJ/EMBL/GENBANK
-GGCGAGTTGGCGGAGT--GGT--TACGCAGCGGATTGCAAATCCGTGTA-CACCGGTTC
GATTCCGGTACTCGCCT
>SGGA_RCS_W09102743 AAIG01000004 ALPHAPROTEOBACTERIA JANNASCHIA_SP-_CCS1 267152 267241 SER GGA 0 0      WGS_DIVISION_IN_DDBJ/EMBL/GENBANK
-GGACAGGTGGCCGAGT--GGTCGAAGGCGCACGCCTGGAAAGTGTGTAT-CCAGGGTTC
GAATCCCTGTCTGTCCG
>GCCC_RCS_W09102744 AAIG01000004 ALPHAPROTEOBACTERIA JANNASCHIA_SP-_CCS1 237767 237694 GLY CCC 0 0      WGS_DIVISION_IN_DDBJ/EMBL/GENBANK
-GCGGGTATGGTGAAAA--GGT--ATCACGGCAGCTTCCCAAGCTTTA-GTTACGAGTTC
GATTCTCGTTACCCGCT
>JCAT_RCS_W09102745 AAIG01000004 ALPHAPROTEOBACTERIA JANNASCHIA_SP-_CCS1 90542 90466 MET CAT 0 0     TRNA-MET(ILE)_WHOSE_CAU_ANTICODON_IS
-GGGCCTGTAGCTCAATT-GGTT-AGAGCAGAGCGCTCATAACGCTTTGGTTGCGGGTTC
AAGTCCTGCCGGGCCTA
>NGTT_RCS_W09102746 AAIG01000004 ALPHAPROTEOBACTERIA JANNASCHIA_SP-_CCS1 88114 88040 ASN GTT 0 0      WGS_DIVISION_IN_DDBJ/EMBL/GENBANK
-TCCGGCGTAGCTCAGC--GGT--AGAGCAGTTGACTGTTAATCAATTTGTCGTAGGTTC
GATCCCTACCGCCGGAG
>PGGG_RCS_W09102747 AAIG01000004 ALPHAPROTEOBACTERIA JANNASCHIA_SP-_CCS1 40789 40713 PRO GGG 0 0      WGS_DIVISION_IN_DDBJ/EMBL/GENBANK
-CGGGCTATGGCGCAGCCTGGT--AGCGCGTCCGTCTGGGGGACGGAAGGTCGCAGGTTC
GAGTCCTGCTAGCCCGA
>SGCT_RCS_W09102748 AAIG01000005 ALPHAPROTEOBACTERIA JANNASCHIA_SP-_CCS1 95260 95349 SER GCT 0 0      WGS_DIVISION_IN_DDBJ/EMBL/GENBANK
-GGAGACGTGGCCGAGT--GGTCGAAGGCGCTCCCCTGCTAAGGGAGT---CGAGGGTTC
GAATCCCTTCGTCTCCG
>LTAA_RCS_W09102749 AAIG01000005 ALPHAPROTEOBACTERIA JANNASCHIA_SP-_CCS1 114197 114110 LEU TAA 0 0      WGS_DIVISION_IN_DDBJ/EMBL/GENBANK
-GCGGGCGTGATGGAATT-GGTA-GACATACCAGACTTAAAATCTGTTGG-TGCGGGTTC
GAGTCCCGCCGCCCGCA
>LGAG_RCS_W09102750 AAIG01000006 ALPHAPROTEOBACTERIA JANNASCHIA_SP-_CCS1 210701 210787 LEU GAG 0 0      WGS_DIVISION_IN_DDBJ/EMBL/GENBANK
-GCGCTCGTGGCGGAATT-GGTA-GACGCGCAGCGTTGAGGTCGCTGTGG-TGCGAGTTC
GAGTCTCGCCGAGCGCA
>GGCC_RCS_W09102751 AAIG01000007 ALPHAPROTEOBACTERIA JANNASCHIA_SP-_CCS1 122667 122741 GLY GCC 0 0      WGS_DIVISION_IN_DDBJ/EMBL/GENBANK
-GCGGGCGTAGCTCAGG--GGT--AGAGCATAACCTTGCCAAGGTTAGGGTCGGGCGTTC
GAATCGCCTCGCCCGCT
>YGTA_RCS_W09102752 AAIG01000007 ALPHAPROTEOBACTERIA JANNASCHIA_SP-_CCS1 132030 132113 TYR GTA 0 0      WGS_DIVISION_IN_DDBJ/EMBL/GENBANK
-GGGCGACAGGCCGCAA--GGT--GTGGCAGGGGACTGTAACTCCCTCGCACCCTGGTTC
GATTCCAGGGTCGCCCA
>TGGT_RCS_W09102753 AAIG01000007 ALPHAPROTEOBACTERIA JANNASCHIA_SP-_CCS1 224864 224938 THR GGT 0 0      WGS_DIVISION_IN_DDBJ/EMBL/GENBANK
-GCTGTGGTAGCTCAGT--GGT--AGAGCACACCCTTGGTAAGGGTGAGGTCGAGAGTTC
AATCCTCTCTCACAGCA
>FGAA_RCS_W09102754 AAIG01000007 ALPHAPROTEOBACTERIA JANNASCHIA_SP-_CCS1 206544 206470 PHE GAA 0 0      WGS_DIVISION_IN_DDBJ/EMBL/GENBANK
-GCCCGGGTAGCTCAGG--GGT--AGAGCAGTGGATTGAAAATCCTCGTGTCGGTGGTTC
GATTCCGCCCCCGGGCA
>LTAG_RCS_W09102755 AAIG01000008 ALPHAPROTEOBACTERIA JANNASCHIA_SP-_CCS1 19079 19162 LEU TAG 0 0      WGS_DIVISION_IN_DDBJ/EMBL/GENBANK
-GCGGGTGTGGCGGAACT-GGTA-GACGCACCAGATTTAGGTTCTGGC-G-TGGGGGTTC
GAGTCCCTTCACCCGCA
>ETTC_RCS_W09102756 AAIG01000010 ALPHAPROTEOBACTERIA JANNASCHIA_SP-_CCS1 27656 27730 GLU TTC 0 0      WGS_DIVISION_IN_DDBJ/EMBL/GENBANK
-GGCCCGTTCGTCTATC--GGTT-AGGACGCCAGGTTTTCAACCTGGAAA-GAGGGGTTC
GATTCCCCTACGGGCTG
>VCAC_RCS_W09102757 AAIG01000011 ALPHAPROTEOBACTERIA JANNASCHIA_SP-_CCS1 3448 3374 VAL CAC 0 0      WGS_DIVISION_IN_DDBJ/EMBL/GENBANK
-GGGTGATTAGCTCAGT--GGT--AGAGCGCTTCGTTCACATCGAAGATGTCAGGAGTTC
AAATCTCTTATCACCCA
>VTAC_RCS_W09102758 AAIG01000011 ALPHAPROTEOBACTERIA JANNASCHIA_SP-_CCS1 2656 2581 VAL TAC 0 0      WGS_DIVISION_IN_DDBJ/EMBL/GENBANK
-GGGTCGTTAGCTCAGTT-GGT--AGAGCGCTTCGTTTACACCGAAGATGTCGGGAGTTC
GAGCCTCTCACGACCCA
>HGTG_RCS_W09102759 AAIG01000012 ALPHAPROTEOBACTERIA JANNASCHIA_SP-_CCS1 26995 27071 HIS GTG 0 0      WGS_DIVISION_IN_DDBJ/EMBL/GENBANK
-GCCGGCGTAGCTCAGTA-GGTT-AGAGCGCCTGATTGTGGATCAGGAGGTCCCCCGTTC
GAGCCGGGGCGCTGGTA
>TTGT_RCS_W09102760 AAIG01000015 ALPHAPROTEOBACTERIA JANNASCHIA_SP-_CCS1 13030 12955 THR TGT 0 0      WGS_DIVISION_IN_DDBJ/EMBL/GENBANK
-GCCCCTATAGCTCAGCT-GGT--AGAGCAACTGATTTGTAATCAGTAGGTCCGCGGTTC
GAGTCCGTGTGGGGGCA
>GTCC_RCS_W09102761 AAIG01000017 ALPHAPROTEOBACTERIA JANNASCHIA_SP-_CCS1 29186 29113 GLY TCC 0 0      WGS_DIVISION_IN_DDBJ/EMBL/GENBANK
-GCGGGCGTTGTGTAAT--GGT--AAGACCTCAGCCTTCCAAGCTGATGA-TACGGGTTC
GATTCCCGTCGCCCGCT
>WCCA_RCS_W09102762 AAIG01000020 ALPHAPROTEOBACTERIA JANNASCHIA_SP-_CCS1 2276 2351 TRP CCA 0 0      WGS_DIVISION_IN_DDBJ/EMBL/GENBANK
-AGGGGCGTAGCTCAGTT-GGT--AGAGCACCGGATTCCAAATCCGACGGTCGGGAGTTC
GAGTCTCTCCGCCCCTG
>STGA_RCS_W09102763 AAIG01000024 ALPHAPROTEOBACTERIA JANNASCHIA_SP-_CCS1 2257 2168 SER TGA 0 0      WGS_DIVISION_IN_DDBJ/EMBL/GENBANK
-GGAGGAGTGGCAGAGT--GGTCGAATGCACCGGTCTTGAAAACCGGC---CGTGGGTTC
GAATCCCACCTCCTCCG
>QTTG_RCS_W012717 AAMS01000001 ALPHAPROTEOBACTERIA LOKTANELLA_VESTFOLDENSIS_SKA53 48193 48269 GLN TTG 0 0      WGS_DIVISION_IN_DDBJ/EMBL/
-TGGGATGTAGCCAAGT--GGT--AAGGCATCGGTTTTTGATACCGTGTATCGTAGGTTC
GAATCCTACCATCCCAG
>SGCT_RCS_W012718 AAMS01000001 ALPHAPROTEOBACTERIA LOKTANELLA_VESTFOLDENSIS_SKA53 182471 182562 SER GCT 0 0      WGS_DIVISION_IN_DDBJ/EMB
-GGAGATGTGGCCGAGT--GGTCGAAGGCGCTCCCCTGCTAAGGGAGTAT-CGAGGGTTC
GAATCCCTTCGTCTCCG
>VGAC_RCS_W012719 AAMS01000001 ALPHAPROTEOBACTERIA LOKTANELLA_VESTFOLDENSIS_SKA53 335135 335211 VAL GAC 0 0      WGS_DIVISION_IN_DDBJ/EMB
-GGATGATTAGCTCAGC--GGT--AGAGCACTTCGTTGACATCGAAGGGGTCACTGGTTC
GATCCCAGTATCGTCCA
>LCAG_RCS_W012720 AAMS01000001 ALPHAPROTEOBACTERIA LOKTANELLA_VESTFOLDENSIS_SKA53 434668 434756 LEU CAG 0 0      WGS_DIVISION_IN_DDBJ/EMB
-GCCCAGGTGGCGGAATT-GGTA-GACGCGCTAGCTTCAGGTGCTAGT-G-TGGAGGTTC
GAGTCCTCTCCTGGGCA
>ATGC_RCS_W012721 AAMS01000001 ALPHAPROTEOBACTERIA LOKTANELLA_VESTFOLDENSIS_SKA53 321813 321736 ALA TGC 0 0      WGS_DIVISION_IN_DDBJ/EMB
-GGGGCGTTAGCTCAGCT-GGG--AGAGCACCTGCTTTGCAAGCAGGGGGTCATCGGTTC
GATCCCGATACGCTCCA
>IGAT_RCS_W012722 AAMS01000001 ALPHAPROTEOBACTERIA LOKTANELLA_VESTFOLDENSIS_SKA53 321653 321575 ILE GAT 0 0      WGS_DIVISION_IN_DDBJ/EMB
-GGGTCGGTAGCTCAGGT-GGTT-AGAGCGCACGCCTGATAAGCGTGAGGTCGGAGGTTC
AAGTCCTCCTCGACCCA
>XCAT_RCS_W012723 AAMS01000001 ALPHAPROTEOBACTERIA LOKTANELLA_VESTFOLDENSIS_SKA53 318069 317996 MET CAT 0 0     TRNA-MET(INITIATOR)- WGS_
-CGCGGGATGGAGCAGCCCGGT--AGCTCGTCAGGCTCATAACCTGAAGGTCGTAGGTTC
AAATCCTACTCCCGCAA
>GTCC_RCS_W012724 AAMS01000001 ALPHAPROTEOBACTERIA LOKTANELLA_VESTFOLDENSIS_SKA53 89501 89431 GLY TCC 0 0      WGS_DIVISION_IN_DDBJ/EMBL/
-GCGGGCGTTGTGTAAT--GGT--AAGACCCTTGCCTTCCAAGCAAGAGA-CGCGGGTTC
GATTCCCGCCGCCCGCT
>KTTT_RCS_W012725 AAMS01000002 ALPHAPROTEOBACTERIA LOKTANELLA_VESTFOLDENSIS_SKA53 226312 226389 LYS TTT 0 0      WGS_DIVISION_IN_DDBJ/EMB
-GGGCCGGTAGCTCAGTT-GGT--AGAGCAACTGACTTTTAATCAGTAGGTCTCGGGTTC
GGATCCCGACCGGCTCA
>WCCA_RCS_W012726 AAMS01000002 ALPHAPROTEOBACTERIA LOKTANELLA_VESTFOLDENSIS_SKA53 430773 430850 TRP CCA 0 0      WGS_DIVISION_IN_DDBJ/EMB
-AGGGGTATAGCTCAGTT-GGT--AGAGCGACGGTCTCCAAAACCGTAGGTCTGGAGTTC
GAGTCTCCATGCCCCTG
>RCCT_RCS_W012727 AAMS01000002 ALPHAPROTEOBACTERIA LOKTANELLA_VESTFOLDENSIS_SKA53 264197 264124 ARG CCT 0 0      WGS_DIVISION_IN_DDBJ/EMB
-GGCCCCGTGGCTCAACA-GGAT-AGAGCAGCCCCCTCCTAAGGGGCAGGTTGCAGGTTC
GAATCCTGCCGGGGTCA
>TCGT_RCS_W012728 AAMS01000002 ALPHAPROTEOBACTERIA LOKTANELLA_VESTFOLDENSIS_SKA53 75084 75012 THR CGT 0 0      WGS_DIVISION_IN_DDBJ/EMBL/
-GCCGCTGTAGCTCAGCT-GGT--AGAGCACATCATTCGTAATGATGGGGTCGGGGGTTC
GAATCCCTTCAGCGGCA
>HGTG_RCS_W012729 AAMS01000003 ALPHAPROTEOBACTERIA LOKTANELLA_VESTFOLDENSIS_SKA53 164526 164604 HIS GTG 0 0      WGS_DIVISION_IN_DDBJ/EMB
-GCCGCGTTAGCTCAGTT-GGTT-AGAGCGCTTGATTGTGGATCAAGAGGTCGCTGGTTC
GAGACCAGCAGGTGGTA
>TTGT_RCS_W012730 AAMS01000003 ALPHAPROTEOBACTERIA LOKTANELLA_VESTFOLDENSIS_SKA53 209336 209413 THR TGT 0 0      WGS_DIVISION_IN_DDBJ/EMB
-GCCCCTATAGCTCAGCT-GGT--AGAGCAACTGATTTGTAATCAGTAGGTCCGCGGTTC
GAGTCCGTGTGGGGGCA
>VCAC_RCS_W012731 AAMS01000003 ALPHAPROTEOBACTERIA LOKTANELLA_VESTFOLDENSIS_SKA53 310217 310293 VAL CAC 0 0      WGS_DIVISION_IN_DDBJ/EMB
-GGGTGATTAGCTCAGT--GGT--AGAGCGCTTCGTTCACATCGAAGATGTCAGGAGTTC
AAATCTCTTATCACCCA
>VTAC_RCS_W012732 AAMS01000003 ALPHAPROTEOBACTERIA LOKTANELLA_VESTFOLDENSIS_SKA53 311033 311108 VAL TAC 0 0      WGS_DIVISION_IN_DDBJ/EMB
-GGGTGATTAGCTCAGTT-GGT--AGAGCGCTTCCTTTACACGGAAGATGTCGGGAGTTC
GAGCCTCTCATCACCCA
>DGTC_RCS_W012733 AAMS01000003 ALPHAPROTEOBACTERIA LOKTANELLA_VESTFOLDENSIS_SKA53 311573 311651 ASP GTC 0 0      WGS_DIVISION_IN_DDBJ/EMB
-GCGGTTGTAGCTCAGTT-GGTT-AGAGTACCGGCCTGTCACGCCGGGGGTCGCGGGTTC
GAGCCCCGTCAACCGCG
>DGTC_RCS_W012734 AAMS01000003 ALPHAPROTEOBACTERIA LOKTANELLA_VESTFOLDENSIS_SKA53 311759 311837 ASP GTC 0 0      WGS_DIVISION_IN_DDBJ/EMB
-GCGGTTGTAGCTCAGTT-GGTT-AGAGTACCGGCCTGTCACGCCGGGGGTCGCGGGTTC
GAGCCCCGTCAACCGCG
>PTGG_RCS_W012735 AAMS01000003 ALPHAPROTEOBACTERIA LOKTANELLA_VESTFOLDENSIS_SKA53 385717 385795 PRO TGG 0 0      WGS_DIVISION_IN_DDBJ/EMB
-CGGGGCGTAGCGCAGCCTGGT--AGCGCATCTGTTTTGGGAACAGAGGGTCGGGAGTTC
GAATCTCTCCGCCCCGA
>GCCC_RCS_W012736 AAMS01000003 ALPHAPROTEOBACTERIA LOKTANELLA_VESTFOLDENSIS_SKA53 414487 414417 GLY CCC 0 0      WGS_DIVISION_IN_DDBJ/EMB
-GCGGGTGTAGCTCAAT--GGT--AGAGCAGCAGCTTCCCAAGCTGAATA-CGAGGGTTC
GATTCCCTTCACCCGCT
>ETTC_RCS_W012737 AAMS01000003 ALPHAPROTEOBACTERIA LOKTANELLA_VESTFOLDENSIS_SKA53 134530 134454 GLU TTC 0 0      WGS_DIVISION_IN_DDBJ/EMB
-GGTCCCTTCGTCTATC--GGTT-AGGACGCCAGGTTTTCAACCTGGAAA-GAGGGGTTC
GATTCCCCTAGGGACTG
>LTAA_RCS_W012738 AAMS01000004 ALPHAPROTEOBACTERIA LOKTANELLA_VESTFOLDENSIS_SKA53 379772 379859 LEU TAA 0 0      WGS_DIVISION_IN_DDBJ/EMB
-GCCTGCGTGGTGGAAT--GGTA-GACATCGGAGACTTAAAATCTCTT-G-TGCCGGTTC
GAGTCCGGCCGCGGGCA
>AGGC_RCS_W012739 AAMS01000004 ALPHAPROTEOBACTERIA LOKTANELLA_VESTFOLDENSIS_SKA53 210987 210910 ALA GGC 0 0      WGS_DIVISION_IN_DDBJ/EMB
-GGGGCCATAGCTCAGAT-GGG--AGAGCGCTTGCATGGCATGCAAGAGGTCAGGGGTTC
GATTCCCCTTGGCTCCA
>LCAA_RCS_W012740 AAMS01000005 ALPHAPROTEOBACTERIA LOKTANELLA_VESTFOLDENSIS_SKA53 153866 153953 LEU CAA 0 0      WGS_DIVISION_IN_DDBJ/EMB
-GCCGATGTGGCGGAAT--GGTA-GACGCAGGGGATTCAAAATCCCCC-G-TGTGGGTTC
GAGTCCCTCCATCGGCA
>PGGG_RCS_W012741 AAMS01000005 ALPHAPROTEOBACTERIA LOKTANELLA_VESTFOLDENSIS_SKA53 300947 301025 PRO GGG 0 0      WGS_DIVISION_IN_DDBJ/EMB
-CGGGCTATAGCGCAGCCTGGT--AGCGCGTCCGTCTGGGGGACGGAAGGTCGCAGGTTC
GAGTCCTGCTAGCCCGA
>RCCG_RCS_W012742 AAMS01000005 ALPHAPROTEOBACTERIA LOKTANELLA_VESTFOLDENSIS_SKA53 259568 259495 ARG CCG 0 0      WGS_DIVISION_IN_DDBJ/EMB
-GCACCCGTAGCTCAGCT-GGAT-AGAGCGCTGCCCTCCGAAGGCAGAGGTCACTGGTTC
GAATCCAGTCGGGTGCA
>SCGA_RCS_W012743 AAMS01000005 ALPHAPROTEOBACTERIA LOKTANELLA_VESTFOLDENSIS_SKA53 104208 104117 SER CGA 0 0      WGS_DIVISION_IN_DDBJ/EMB
-GGAGAGGTGCCGGAGT--GGTCGAACGGGGCGGTCTCGAAAACCGTT---CCAGGGTTC
GAATCCCTGTCTCTCCG
>NGTT_RCS_W012744 AAMS01000005 ALPHAPROTEOBACTERIA LOKTANELLA_VESTFOLDENSIS_SKA53 61326 61250 ASN GTT 0 0      WGS_DIVISION_IN_DDBJ/EMBL/
-TCCGACGTAGCTCAGC--GGT--AGAGCAGTTGACTGTTAATCAATTGGTCGTAGGTTC
GATCCCTACCGTCGGAG
>GGCC_RCS_W012745 AAMS01000006 ALPHAPROTEOBACTERIA LOKTANELLA_VESTFOLDENSIS_SKA53 29737 29811 GLY GCC 0 0      WGS_DIVISION_IN_DDBJ/EMBL/
-GCGGGCGTAGCTCAGG--GGT--AGAGCATAACCTTGCCAAGGTTAGGGTCGAGAGTTC
GAATCTCTTCGCCCGCT
>YGTA_RCS_W012746 AAMS01000006 ALPHAPROTEOBACTERIA LOKTANELLA_VESTFOLDENSIS_SKA53 36644 36729 TYR GTA 0 0      WGS_DIVISION_IN_DDBJ/EMBL/
-GGGCGACAGGCCGCAA--GGT--GTGGCAGGGGACTGTAACTCCCTC-ACGCCAGGTTC
GATTCCTGGGTCGCCCA
>FGAA_RCS_W012747 AAMS01000006 ALPHAPROTEOBACTERIA LOKTANELLA_VESTFOLDENSIS_SKA53 89126 89202 PHE GAA 0 0      WGS_DIVISION_IN_DDBJ/EMBL/
-GCCCGGGTAGCTCAGG--GGT--AGAGCAGTGGATTGAAAATCCTCGTGTCGGTGGTTC
GATTCCGCCCCTGGGCA
>MCAT_RCS_W012748 AAMS01000006 ALPHAPROTEOBACTERIA LOKTANELLA_VESTFOLDENSIS_SKA53 189688 189764 MET CAT 0 0     TRNA-MET(ELONGATOR)- WGS_
-GGCGCGGTAGCTCAGTT-GGTT-AGAGCGATCGACTCATAATCGATAGGTCGGGAGTTC
AAGTCTCCCCCACGCCA
>CGCA_RCS_W012749 AAMS01000006 ALPHAPROTEOBACTERIA LOKTANELLA_VESTFOLDENSIS_SKA53 209743 209668 CYS GCA 0 0      WGS_DIVISION_IN_DDBJ/EMB
-GGCGAGTGGGCAG-GTA-GGTT-A-TGCAGCGGATTGCAAATCCGTGTA-GAGCGGTTC
GATTCCGCTACTCGCCT
>TGGT_RCS_W012750 AAMS01000006 ALPHAPROTEOBACTERIA LOKTANELLA_VESTFOLDENSIS_SKA53 82552 82476 THR GGT 0 0      WGS_DIVISION_IN_DDBJ/EMBL/
-GCTGTGGTAGCTCAGT--GGC--AGAGCACACCCTTGGTAAGGGTGAGGTCGAGAGTTC
AATCCTCTCTCACAGCA
>STGA_RCS_W012751 AAMS01000007 ALPHAPROTEOBACTERIA LOKTANELLA_VESTFOLDENSIS_SKA53 96864 96955 SER TGA 0 0      WGS_DIVISION_IN_DDBJ/EMBL/
-GGAGGAGTGGCAGAGT--GGTTGAATGCACCGGTCTTGAAAACCGAC---CGTGGGTTC
GAATCCCACCTCCTCCG
>LGAG_RCS_W012752 AAMS01000007 ALPHAPROTEOBACTERIA LOKTANELLA_VESTFOLDENSIS_SKA53 171434 171346 LEU GAG 0 0      WGS_DIVISION_IN_DDBJ/EMB
-GCGGTCGTGGCGGAATT-GGTA-GACGCGCAGCGTTGAGGTCGCTGT-G-TGGGGGTTC
GAGTCCCCCCGACCGCA
>RTCT_RCS_W012753 AAMS01000008 ALPHAPROTEOBACTERIA LOKTANELLA_VESTFOLDENSIS_SKA53 18983 19059 ARG TCT 0 0      WGS_DIVISION_IN_DDBJ/EMBL/
-GGTCTCATAGCTCAACT-GGAT-AGAGCAGCTGACTTCTAATCAGCAGGTTCGGGGTTC
GAGTCCTCGTGGGATCA
>SGGA_RCS_W012754 AAMS01000009 ALPHAPROTEOBACTERIA LOKTANELLA_VESTFOLDENSIS_SKA53 42460 42551 SER GGA 0 0      WGS_DIVISION_IN_DDBJ/EMBL/
-GGACAGGTGGCCGAGT--GGTCGAAGGCGCACGCCTGGAAAGTGTGTAT-CCAGGGTTC
GAATCCCTGTCTGTCCG
>JCAT_RCS_W012755 AAMS01000009 ALPHAPROTEOBACTERIA LOKTANELLA_VESTFOLDENSIS_SKA53 1409 1336 MET CAT 0 0     TRNA-MET(ILE)_WHOSE_CAU_ANTIC
-GGGCCTGTAGCTCAATT-GGTC-AGAGCAGAGCGCTCATAACGCTTTGGTTGCGGGTTC
AAGTCCTGCCGGGCCTA
>XCAT_RCS_W012756 AAMS01000010 ALPHAPROTEOBACTERIA LOKTANELLA_VESTFOLDENSIS_SKA53 356 432 MET CAT 0 0     TRNA-MET(INITIATOR)- WGS_DIVISI
-CGCGGGATGGAGCAGCCCGGT--AGCTCGTCAGGCTCATAACCTGAAGGTCGTAGGTTC
AAATCCTACTCCCGCAA
>RACG_RCS_W012757 AAMS01000010 ALPHAPROTEOBACTERIA LOKTANELLA_VESTFOLDENSIS_SKA53 75899 75821 ARG ACG 0 0      WGS_DIVISION_IN_DDBJ/EMBL/
-GGATTGGTAGCTCAGTT-GGAT-AGAGTACTTGACTACGAATCAAGGGGTCGGGGGTTC
GAATCCTCCCCAGTCCG
>LTAG_RCS_W012758 AAMS01000011 ALPHAPROTEOBACTERIA LOKTANELLA_VESTFOLDENSIS_SKA53 34157 34071 LEU TAG 0 0      WGS_DIVISION_IN_DDBJ/EMBL/
-GCGGGTGTGGCGAAATT-GGTA-GACGCACCAGATTTAGGTTCTGGC-G-TGGGGGTTC
AAGTCCCTCCACCCGCA
>TGGT_RCS_W08005727 ABID01000001 ALPHAPROTEOBACTERIA OCEANIBULBUS_INDOLIFEX_HEL-45 280014 280088 THR GGT 0 0      WGS_DIVISION_IN_DDBJ/EM
-GCTGCTGTAGCTCAGA--GGT--AGAGCACTCCCTTGGTAAGGGAGAGGTCGAGAGTTC
AATTCTCTCCAGCAGCA
>RTCT_RCS_W08005728 ABID01000001 ALPHAPROTEOBACTERIA OCEANIBULBUS_INDOLIFEX_HEL-45 284301 284377 ARG TCT 0 0      WGS_DIVISION_IN_DDBJ/EM
-GCTCCCTTAGCTCAGCT-GGAT-AGAGCAGCCGACTTCTAATCGGCAGGTCGAGGGTTC
GAATCCTTCAGGGAGCG
>QTTG_RCS_W08005729 ABID01000001 ALPHAPROTEOBACTERIA OCEANIBULBUS_INDOLIFEX_HEL-45 445948 446022 GLN TTG 0 0      WGS_DIVISION_IN_DDBJ/EM
-TGGGATGTAGCCAAGT--GGT--AAGGCAACTGTTTTTGGTACAGTGTACCGTAGGTTC
GAATCCTACCATCCCAG
>AGGC_RCS_W08005730 ABID01000001 ALPHAPROTEOBACTERIA OCEANIBULBUS_INDOLIFEX_HEL-45 697433 697508 ALA GGC 0 0      WGS_DIVISION_IN_DDBJ/EM
-GGGGCCTTAGCTCAGCT-GGG--AGAGCGCCTGCATGGCATGCAGGAGGTCAGCGGTTC
GATCCCGCTAGGCTCCA
>KTTT_RCS_W08005731 ABID01000001 ALPHAPROTEOBACTERIA OCEANIBULBUS_INDOLIFEX_HEL-45 1104544 1104619 LYS TTT 0 0      WGS_DIVISION_IN_DDBJ/
-GGGCCGTTAGCTCAGTT-GGT--AGAGCAACTGACTTTTAATCAGTAGGTCGATGGTTC
GAACCCATCACGGCTCA
>RCCT_RCS_W08005732 ABID01000001 ALPHAPROTEOBACTERIA OCEANIBULBUS_INDOLIFEX_HEL-45 1165425 1165501 ARG CCT 0 0      WGS_DIVISION_IN_DDBJ/
-GGCCCCGTGGCTCAACT-GGAT-AGAGCAGCCCCCTCCTAAGGGGCAGGTTGCAGGTTC
GAATCCTGCCGGGGTCG
>ATGC_RCS_W08005733 ABID01000001 ALPHAPROTEOBACTERIA OCEANIBULBUS_INDOLIFEX_HEL-45 1387374 1387449 ALA TGC 0 0      WGS_DIVISION_IN_DDBJ/
-GGGGCCTTAGCTCAGCT-GGG--AGAGCGCCTGATTTGCATTCAGGAGGTCAGGAGTTC
GATCCTCCTAGGCTCCA
>IGAT_RCS_W08005734 ABID01000001 ALPHAPROTEOBACTERIA OCEANIBULBUS_INDOLIFEX_HEL-45 1387613 1387689 ILE GAT 0 0      WGS_DIVISION_IN_DDBJ/
-GGGTCGGTAGCTCAGGT-GGTT-AGAGCGCACGCCTGATAAGCGTGAGGTCGGAGGTTC
AAGTCCTCCTCGACCCA
>RACG_RCS_W08005735 ABID01000001 ALPHAPROTEOBACTERIA OCEANIBULBUS_INDOLIFEX_HEL-45 1454312 1454388 ARG ACG 0 0      WGS_DIVISION_IN_DDBJ/
-GGACCGATAGCTCAGCT-GGAT-AGAGTACCTGACTACGAATCAGGGGGTCGGGGGTTC
GAATCCTCCTCGGTCCG
>VGAC_RCS_W08005736 ABID01000001 ALPHAPROTEOBACTERIA OCEANIBULBUS_INDOLIFEX_HEL-45 1375573 1375502 VAL GAC 0 0      WGS_DIVISION_IN_DDBJ/
-GGGTGATTAGCTCAGC--GGT--AGAGCACTTCGTTGACATCGAAGGGGTCACTGGTTC
GATCCCAGTATCGCCCA
>PCGG_RCS_W08005737 ABID01000001 ALPHAPROTEOBACTERIA OCEANIBULBUS_INDOLIFEX_HEL-45 1204459 1204386 PRO CGG 0 0      WGS_DIVISION_IN_DDBJ/
-CGGGCTGTAGCGCAGCCTGGT--AGCGCACCTGCTTCGGGAGCAGGGGGTCGGAGGTTC
GAATCCTCTCAGCCCGA
>LCAG_RCS_W08005738 ABID01000001 ALPHAPROTEOBACTERIA OCEANIBULBUS_INDOLIFEX_HEL-45 1120261 1120179 LEU CAG 0 0      WGS_DIVISION_IN_DDBJ/
-GCCCAGGTGGCGGAAT--GGTA-GACGCGCTAGCTTCAGGTGCTAGT-G-TGGAGGTTC
GAGTCCTCTCCTGGGCA
>JCAT_RCS_W08005739 ABID01000001 ALPHAPROTEOBACTERIA OCEANIBULBUS_INDOLIFEX_HEL-45 640406 640333 MET CAT 0 0     TRNA-MET(ILE)_WHOSE_CAU_
-GGCGTTATAGCTCAGTT-GGTT-AGAGCGAACGACTCATAATCGTTAGGTCCCTGGTTC
AAATCCAGGTAACGCCA
>WCCA_RCS_W08005740 ABID01000001 ALPHAPROTEOBACTERIA OCEANIBULBUS_INDOLIFEX_HEL-45 588183 588111 TRP CCA 0 0      WGS_DIVISION_IN_DDBJ/EM
-AGGGGTTTAGCTCAGTT-GGT--AGAGCATCGGTCTCCAAAACCGAGGGTCGTGGGTTC
GAGTCCCTCAGCCCCTG
>ATGC_RCS_W08005741 ABID01000001 ALPHAPROTEOBACTERIA OCEANIBULBUS_INDOLIFEX_HEL-45 585635 585563 ALA TGC 0 0      WGS_DIVISION_IN_DDBJ/EM
-GGGGCCTTAGCTCAGCT-GGG--AGAGCGCCTGATTTGCATTCAGGAGGTCAGGAGTTC
GATCCTCCTAGGCTCCA
>IGAT_RCS_W08005742 ABID01000001 ALPHAPROTEOBACTERIA OCEANIBULBUS_INDOLIFEX_HEL-45 585396 585323 ILE GAT 0 0      WGS_DIVISION_IN_DDBJ/EM
-GGGTCGGTAGCTCAGGT-GGTT-AGAGCGCACGCCTGATAAGCGTGAGGTCGGAGGTTC
AAGTCCTCCTCGACCCA
>XCAT_RCS_W08005743 ABID01000001 ALPHAPROTEOBACTERIA OCEANIBULBUS_INDOLIFEX_HEL-45 581616 581543 MET CAT 0 0     TRNA-MET(INITIATOR)- WGS
-CGCGGGATGGAGCAGCCCGGT--AGCTCGTCAGGCTCATAACCTGAAGGTCGTAGGTTC
AAATCCTACTCCCGCAA
>SGCT_RCS_W08005744 ABID01000001 ALPHAPROTEOBACTERIA OCEANIBULBUS_INDOLIFEX_HEL-45 69701 69615 SER GCT 0 0      WGS_DIVISION_IN_DDBJ/EMBL
-GGAGACGTGGCCGAGT--GGTCGAAGGCGCTCCCCTGCTAAGGGAGTAT-CGAGGGTTC
GAATCCCTTCGTCTCCG
>NGTT_RCS_W08005745 ABID01000001 ALPHAPROTEOBACTERIA OCEANIBULBUS_INDOLIFEX_HEL-45 66680 66609 ASN GTT 0 0      WGS_DIVISION_IN_DDBJ/EMBL
-TCCGGCGTAGCTCAGC--GGT--AGAGCAGTTGACTGTTAATCAATTGGTCGTAGGTTC
GATCCCTACCGCCGGAG
>GTCC_RCS_W08005746 ABID01000002 ALPHAPROTEOBACTERIA OCEANIBULBUS_INDOLIFEX_HEL-45 146810 146883 GLY TCC 0 0      WGS_DIVISION_IN_DDBJ/EM
-GCGGGCGTTGTGTAAT--GGT--AAGACCTCAGCCTTCCAAGCTGATGA-TGCGGGTTC
GATTCCCGCCGCCCGCT
>ETTC_RCS_W08005747 ABID01000002 ALPHAPROTEOBACTERIA OCEANIBULBUS_INDOLIFEX_HEL-45 300783 300712 GLU TTC 0 0      WGS_DIVISION_IN_DDBJ/EM
-GGCCCGTTCGTCTATC--GGTT-AGGACGCCAGGTTTTCAACCTGGAAA-GAGGGGTTC
GATTCCCCTACGGGCTG
>CGCA_RCS_W08005748 ABID01000002 ALPHAPROTEOBACTERIA OCEANIBULBUS_INDOLIFEX_HEL-45 138690 138620 CYS GCA 0 0      WGS_DIVISION_IN_DDBJ/EM
-GGCGAGTTGGCGGAGT--GGT--TACGCAGCGGATTGCAAATCCGTGTA-CAGGAGTTC
GATTCTCCTACTCGCCT
>RCCG_RCS_W08005749 ABID01000003 ALPHAPROTEOBACTERIA OCEANIBULBUS_INDOLIFEX_HEL-45 89627 89703 ARG CCG 0 0      WGS_DIVISION_IN_DDBJ/EMBL
-GGACCCTTAGCTCAGCT-GGAT-AGAGCGCTGCCCTCCGAAGGCAGAGGCCAGAGGTTC
GAATCCTCTAGGGTCCG
>JCAT_RCS_W08005750 ABID01000003 ALPHAPROTEOBACTERIA OCEANIBULBUS_INDOLIFEX_HEL-45 218951 219027 MET CAT 0 0     TRNA-MET(ILE)_WHOSE_CAU_
-GGGCCTGTAGCTCAATT-GGTT-AGAGCAGAGCGCTCATAACGCTTTGGTTGCGGGTTC
AAGTCCTGCCGGGCCTA
>PGGG_RCS_W08005751 ABID01000003 ALPHAPROTEOBACTERIA OCEANIBULBUS_INDOLIFEX_HEL-45 277892 277968 PRO GGG 0 0      WGS_DIVISION_IN_DDBJ/EM
-CGGGCTATGGCGCAGCCTGGT--AGCGCGTCCGTCTGGGGGACGGAAGGTCGCAGGTTC
GAGTCCTGCTAGCCCGA
>PTGG_RCS_W08005752 ABID01000003 ALPHAPROTEOBACTERIA OCEANIBULBUS_INDOLIFEX_HEL-45 343569 343496 PRO TGG 0 0      WGS_DIVISION_IN_DDBJ/EM
-CGGAGCGTGGCGCAGCCTGGT--AGCGCACCTGTTTTGGGTACAGGGGGTCGGAGGTTC
GAATCCTCTCGCTCCGA
>SGGA_RCS_W08005753 ABID01000003 ALPHAPROTEOBACTERIA OCEANIBULBUS_INDOLIFEX_HEL-45 174765 174679 SER GGA 0 0      WGS_DIVISION_IN_DDBJ/EM
-GGAGCGGTGGCCGAGT--GGTCGAAGGCGCACGCCTGGAAAGTGTGTAT-CCAGGGTTC
GAATCCCTGTCGCTCCG
>SCGA_RCS_W08005754 ABID01000003 ALPHAPROTEOBACTERIA OCEANIBULBUS_INDOLIFEX_HEL-45 130761 130675 SER CGA 0 0      WGS_DIVISION_IN_DDBJ/EM
-GGAGAGGTGCCGGAGT--GGTCGAACGGGGCGGTCTCGAAAACCGTTGTCCCAGGGTTC
GAATCCCTGTCTCTCCG
>GCCC_RCS_W08005755 ABID01000003 ALPHAPROTEOBACTERIA OCEANIBULBUS_INDOLIFEX_HEL-45 60854 60784 GLY CCC 0 0      WGS_DIVISION_IN_DDBJ/EMBL
-GCGGGTATGGTGAAAA--GGT--ATCACGGCAGCTTCCCAAGCTTTA-GTTACGAGTTC
GATTCTCGTTACCCGCT
>TTGT_RCS_W08005756 ABID01000004 ALPHAPROTEOBACTERIA OCEANIBULBUS_INDOLIFEX_HEL-45 116403 116478 THR TGT 0 0      WGS_DIVISION_IN_DDBJ/EM
-GCCCCTATAGCTCAGCT-GGT--AGAGCAACTGATTTGTAATCAGTAGGTCCGCGGTTC
GAGTCCGTGTGGGGGCA
>GGCC_RCS_W08005757 ABID01000004 ALPHAPROTEOBACTERIA OCEANIBULBUS_INDOLIFEX_HEL-45 335599 335673 GLY GCC 0 0      WGS_DIVISION_IN_DDBJ/EM
-GCGGGCGTAGCTCAGG--GGT--AGAGCATAACCTTGCCAAGGTTAGGGTCGGGCGTTC
GAATCGCCTCGCCCGCT
>GGCC_RCS_W08005758 ABID01000004 ALPHAPROTEOBACTERIA OCEANIBULBUS_INDOLIFEX_HEL-45 335830 335904 GLY GCC 0 0      WGS_DIVISION_IN_DDBJ/EM
-GCGGGCGTAGCTCAGG--GGT--AGAGCATAACCTTGCCAAGGTTAGGGTCGGGCGTTC
GAATCGCCTCGCCCGCT
>YGTA_RCS_W08005759 ABID01000004 ALPHAPROTEOBACTERIA OCEANIBULBUS_INDOLIFEX_HEL-45 337052 337135 TYR GTA 0 0      WGS_DIVISION_IN_DDBJ/EM
-GGGCGACAGGCCGCAA--GGT--GTGGCAGGGGACTGTAACTCCCTC-ACGCCTGGTTC
GATTCCAGGGTCGCCCA
>LGAG_RCS_W08005760 ABID01000004 ALPHAPROTEOBACTERIA OCEANIBULBUS_INDOLIFEX_HEL-45 331413 331331 LEU GAG 0 0      WGS_DIVISION_IN_DDBJ/EM
-GCGGTCGTGGCGGAAT--GGTA-GACGCGCAGCGTTGAGGTCGCTGTGG-TGAGAGTTC
GAGTCTCTCCGACCGCA
>LTAG_RCS_W08005761 ABID01000004 ALPHAPROTEOBACTERIA OCEANIBULBUS_INDOLIFEX_HEL-45 202848 202768 LEU TAG 0 0      WGS_DIVISION_IN_DDBJ/EM
-GCGGGTGTGGCGGAATT-GGTA-GACGCACCAGATTTAGGTTCTGGCGG-TGGGGGTTC
GAGTCCCTTCACCCGCA
>STGA_RCS_W08005762 ABID01000004 ALPHAPROTEOBACTERIA OCEANIBULBUS_INDOLIFEX_HEL-45 195909 195823 SER TGA 0 0      WGS_DIVISION_IN_DDBJ/EM
-GGAGGAGTGGCAGAGT--GGTCGAATGCACCGGTCTTGAAAACCGGC---CGTGGGTTC
GAATCCCACCTCCTCCG
>VCAC_RCS_W08005763 ABID01000005 ALPHAPROTEOBACTERIA OCEANIBULBUS_INDOLIFEX_HEL-45 43933 44007 VAL CAC 0 0      WGS_DIVISION_IN_DDBJ/EMBL
-GGGTGATTAGCTCAGT--GGT--AGAGCGCTTCGTTCACATCGAAGATGTCAGGAGTTC
AAATCTCTTATCACCCA
>VTAC_RCS_W08005764 ABID01000005 ALPHAPROTEOBACTERIA OCEANIBULBUS_INDOLIFEX_HEL-45 44815 44890 VAL TAC 0 0      WGS_DIVISION_IN_DDBJ/EMBL
-GGGTCGTTAGCTCAGTT-GGT--AGAGCGCTTCGTTTACACCGAAGATGTCGGGAGTTC
GAGCCTCTCACGACCCA
>DGTC_RCS_W08005765 ABID01000005 ALPHAPROTEOBACTERIA OCEANIBULBUS_INDOLIFEX_HEL-45 45604 45680 ASP GTC 0 0      WGS_DIVISION_IN_DDBJ/EMBL
-GCGGTTGTAGCTCAGTT-GGTT-AGAGTACCGGCCTGTCACGCCGGGGGTCGCGGGTTC
GAGCCCCGTCAACCGCG
>DGTC_RCS_W08005766 ABID01000005 ALPHAPROTEOBACTERIA OCEANIBULBUS_INDOLIFEX_HEL-45 45832 45908 ASP GTC 0 0      WGS_DIVISION_IN_DDBJ/EMBL
-GCGGTTGTAGCTCAGCT-GGTT-AGAGTACCGGCCTGTCACGCCGGGGGTCGCGGGTTC
GAGCCCCGTCAACCGCG
>LCAA_RCS_W08005767 ABID01000005 ALPHAPROTEOBACTERIA OCEANIBULBUS_INDOLIFEX_HEL-45 83654 83737 LEU CAA 0 0      WGS_DIVISION_IN_DDBJ/EMBL
-GCCCAAGTGGCGGAAT--GGTA-GACGCAGGGGATTCAAAATCCCCC-G-TGCCGGTTC
GAGTCCGGCCTTGGGTA
>FGAA_RCS_W08005768 ABID01000006 ALPHAPROTEOBACTERIA OCEANIBULBUS_INDOLIFEX_HEL-45 70528 70457 PHE GAA 0 0      WGS_DIVISION_IN_DDBJ/EMBL
-GCCCGGGTAGCTCAGG--GGT--AGAGCAGTGGATTGAAAATCCTCGTGTCGGTGGTTC
GATTCCGCCCCCGGGCA
>IGAT_RCS_W08005769 ABID01000006 ALPHAPROTEOBACTERIA OCEANIBULBUS_INDOLIFEX_HEL-45 59712 59639 ILE GAT 0 0      WGS_DIVISION_IN_DDBJ/EMBL
-GGGTCGGTAGCTCAGGT-GGTT-AGAGCGCACGCCTGATAAGCGTGAGGTCGGAGGTTC
AAGTCCTCCTCGACCCA
>ATGC_RCS_W08005770 ABID01000006 ALPHAPROTEOBACTERIA OCEANIBULBUS_INDOLIFEX_HEL-45 59609 59537 ALA TGC 0 0      WGS_DIVISION_IN_DDBJ/EMBL
-GGGGCCTTAGCTCAGCT-GGG--AGAGCGCCTGATTTGCATTCAGGAGGTCAGGAGTTC
GATCCTCCTAGGCTCCA
>LTAA_RCS_W08005771 ABID01000006 ALPHAPROTEOBACTERIA OCEANIBULBUS_INDOLIFEX_HEL-45 10897 10814 LEU TAA 0 0      WGS_DIVISION_IN_DDBJ/EMBL
-GCGGGCGTGATGGAAT--GGTA-GACATACCAGACTTAAAATCTGTTGG-TGTGGGTTC
GAGTCCCACCGCCCGCA
>HGTG_RCS_W08005772 ABID01000009 ALPHAPROTEOBACTERIA OCEANIBULBUS_INDOLIFEX_HEL-45 19969 19896 HIS GTG 0 0      WGS_DIVISION_IN_DDBJ/EMBL
-GCCGCCTTAGCTCAGTT-GGTT-AGAGCGCTTGATTGTGGATCAAGAGGTCCCTGGTTC
GAGACCAGGAGGTGGTA
>STGA_RCS_W08011223 ABSK01000004 ALPHAPROTEOBACTERIA OCTADECABACTER_ANTARCTICUS_238 15269 15183 SER TGA 0 0      WGS_DIVISION_IN_DDBJ/EMB
-GGAGGCTTGGCAGAGT--GGTCGAATGCACCGGTCTTGAAAACCGAC---CCAGGGTTC
GAATCCCTGAGCCTCCG
>HGTG_RCS_W08011224 ABSK01000006 ALPHAPROTEOBACTERIA OCTADECABACTER_ANTARCTICUS_238 8387 8314 HIS GTG 0 0      WGS_DIVISION_IN_DDBJ/EMBL/
-GCCGCCTTAGCTCAGTT-GGTT-AGAGCGCTGGTTTGTGGAACCAGAGGTCCCCCGTTC
AAGCCGGGGAGGCGGTA
>RTCT_RCS_W08011225 ABSK01000009 ALPHAPROTEOBACTERIA OCTADECABACTER_ANTARCTICUS_238 96596 96523 ARG TCT 0 0      WGS_DIVISION_IN_DDBJ/EMB
-GGTCCCGTAGCTCAACT-GGAT-AGAGCACCTCACTTCTAATGAGGATGTTGAAGGTTC
GATTCCTTCCGGGATCA
>JCAT_RCS_W08011226 ABSK01000021 ALPHAPROTEOBACTERIA OCTADECABACTER_ANTARCTICUS_238 12605 12681 MET CAT 0 0     TRNA-MET(ILE)_WHOSE_CAU_A
-GGCGTTATAGCTCAGTT-GGTT-AGAGCGAACGACTCATAATCGTTAGGTCCCTGGTTC
AAATCCAGGTAACGCCA
>XCAT_RCS_W08011227 ABSK01000021 ALPHAPROTEOBACTERIA OCTADECABACTER_ANTARCTICUS_238 203346 203422 MET CAT 0 0     TRNA-MET(INITIATOR)- WG
-CGCGGGATGGAGCAGCCCGGT--AGCTCGTCAGGCTCATAACCTGAAGGTCGTTGGTTC
AAATCCAACTCCCGCAA
>RACG_RCS_W08011228 ABSK01000021 ALPHAPROTEOBACTERIA OCTADECABACTER_ANTARCTICUS_238 50157 50084 ARG ACG 0 0      WGS_DIVISION_IN_DDBJ/EMB
-GCACCCGTAGCTCAGCT-GGAT-AGAGTACCTGACTACGAATCAGGGGGTCAGAGGTTC
GAATCCTCTCGGGTGCA
>VGAC_RCS_W08011229 ABSK01000023 ALPHAPROTEOBACTERIA OCTADECABACTER_ANTARCTICUS_238 133910 133984 VAL GAC 0 0      WGS_DIVISION_IN_DDBJ/E
-GGATGATTAGCTCAGC--GGT--AGAGCACTTCGTTGACATCGAAGGGGTCACTGGTTC
GATCCCAGTATCGTCCA
>TCGT_RCS_W08011230 ABSK01000023 ALPHAPROTEOBACTERIA OCTADECABACTER_ANTARCTICUS_238 260919 260847 THR CGT 0 0      WGS_DIVISION_IN_DDBJ/E
-GCCGCTGTAGCTCATCT-GGT--AGAGCACATCATTCGTAATGATGGGGTAGTAGGTTC
GAGTCCTATCAGCGGCA
>RCCT_RCS_W08011231 ABSK01000023 ALPHAPROTEOBACTERIA OCTADECABACTER_ANTARCTICUS_238 252365 252292 ARG CCT 0 0      WGS_DIVISION_IN_DDBJ/E
-GGCCCCGTGGCTCAACT-GGAT-AGAGCAGCCCCCTCCTAAGGGGCAGGTTATTGGTTC
GAATCCAATCGGGGTCA
>ATGC_RCS_W08011232 ABSK01000023 ALPHAPROTEOBACTERIA OCTADECABACTER_ANTARCTICUS_238 117806 117734 ALA TGC 0 0      WGS_DIVISION_IN_DDBJ/E
-GGGGCGTTAGCTCAGCT-GGG--AGAGCACCTGCTTTGCAAGCAGGGGGTCATCGGTTC
GATCCCGATACGCTCCA
>IGAT_RCS_W08011233 ABSK01000023 ALPHAPROTEOBACTERIA OCTADECABACTER_ANTARCTICUS_238 117564 117491 ILE GAT 0 0      WGS_DIVISION_IN_DDBJ/E
-GGGTCGGTAGCTCAGGT-GGTT-AGAGCGCACGCCTGATAAGCGTGAGGTCGGAGGTTC
AAGTCCTCCTCGACCCA
>LCAG_RCS_W08011234 ABSK01000026 ALPHAPROTEOBACTERIA OCTADECABACTER_ANTARCTICUS_238 48424 48509 LEU CAG 0 0      WGS_DIVISION_IN_DDBJ/EMB
-GCCCAGATGGCGGAAT--GGTA-GACGCGCCAGCTTCAGGTGCTGGT-G-TGGAGGTTC
GAGTCCTCTTCTGGGCA
>KTTT_RCS_W08011235 ABSK01000030 ALPHAPROTEOBACTERIA OCTADECABACTER_ANTARCTICUS_238 16837 16912 LYS TTT 0 0      WGS_DIVISION_IN_DDBJ/EMB
-GGGCCTGTAGCTCAGTT-GGT--AGAGCAACTGACTTTTAATCAGTAGGTCCCCGGTTC
GGATCCGGGCGGGCTCA
>WCCA_RCS_W08011236 ABSK01000033 ALPHAPROTEOBACTERIA OCTADECABACTER_ANTARCTICUS_238 112152 112227 TRP CCA 0 0      WGS_DIVISION_IN_DDBJ/E
-AGGGGTTTAGCTCAGTT-GGT--AGAGCGACGGTCTCCAAAACCGTAGGTCAAGAGTTC
GAGTCTCTTAGCCCCTG
>ATGC_RCS_W08011237 ABSK01000033 ALPHAPROTEOBACTERIA OCTADECABACTER_ANTARCTICUS_238 175112 175187 ALA TGC 0 0      WGS_DIVISION_IN_DDBJ/E
-GGGGCGTTAGCTCAGCT-GGG--AGAGCACCTGCTTTGCAAGCAGGGGGTCATCGGTTC
GATCCCGATACGCTCCA
>IGAT_RCS_W08011238 ABSK01000033 ALPHAPROTEOBACTERIA OCTADECABACTER_ANTARCTICUS_238 175354 175430 ILE GAT 0 0      WGS_DIVISION_IN_DDBJ/E
-GGGTCGGTAGCTCAGGT-GGTT-AGAGCGCACGCCTGATAAGCGTGAGGTCGGAGGTTC
AAGTCCTCCTCGACCCA
>ETTC_RCS_W08011239 ABSK01000035 ALPHAPROTEOBACTERIA OCTADECABACTER_ANTARCTICUS_238 182511 182440 GLU TTC 0 0      WGS_DIVISION_IN_DDBJ/E
-GGTCCCTTCGTCTATC--GGTT-AGGACGCCAGGTTTTCAACCTGGAAA-GAGGGGTTC
GATTCCCCTAGGGACTG
>AGGC_RCS_W08011240 ABSK01000035 ALPHAPROTEOBACTERIA OCTADECABACTER_ANTARCTICUS_238 16990 16918 ALA GGC 0 0      WGS_DIVISION_IN_DDBJ/EMB
-GGGGCATTAGCTCAGCT-GGG--AGAGCGCCTGCATGGCATGCAGGAGGTCAGCGGTTC
GATCCCGCTATGCTCCA
>LGAG_RCS_W08011241 ABSK01000036 ALPHAPROTEOBACTERIA OCTADECABACTER_ANTARCTICUS_238 5559 5645 LEU GAG 0 0      WGS_DIVISION_IN_DDBJ/EMBL/
-GCGGTCGTGGCGGAATT-GGTA-GACGCGCAGCGTTGAGGTCGCTGT-G-TGGGGGTTC
GAGTCCCCCCGACCGCA
>GGCC_RCS_W08011242 ABSK01000036 ALPHAPROTEOBACTERIA OCTADECABACTER_ANTARCTICUS_238 134412 134341 GLY GCC 0 0      WGS_DIVISION_IN_DDBJ/E
-GCGGGCGTAGCTCAGG--GGT--AGAGCATAACCTTGCCAAGGTTAGGGTCGAGAGTTC
GAATCTCTTCGCCCGCT
>YGTA_RCS_W08011243 ABSK01000036 ALPHAPROTEOBACTERIA OCTADECABACTER_ANTARCTICUS_238 125199 125119 TYR GTA 0 0      WGS_DIVISION_IN_DDBJ/E
-GGGCGTCAGGCCGCAA--GGT--GTGGCAGGAGACTGTAACTCTCTC-ACGCCTGGTTC
GATTCCAGGGTCGCCCA
>QTTG_RCS_W08011244 ABSK01000039 ALPHAPROTEOBACTERIA OCTADECABACTER_ANTARCTICUS_238 22424 22353 GLN TTG 0 0      WGS_DIVISION_IN_DDBJ/EMB
-TGGGGTGTAGCCAAGT--GGT--AAGGCAACGCTTTTTGGTAGCGTGTACCGTAGGTTC
GAATCCTACCACCCCAG
>SGCT_RCS_W08011245 ABSK01000040 ALPHAPROTEOBACTERIA OCTADECABACTER_ANTARCTICUS_238 13377 13464 SER GCT 0 0      WGS_DIVISION_IN_DDBJ/EMB
-GGAGACGTGGCCGAGT--GGTCGAAGGCGCTCCCCTGCTAAGGGAGTAT-CGAGGGTTC
GAATCCCTTCGTCTCCG
>CGCA_RCS_W08011246 ABSK01000040 ALPHAPROTEOBACTERIA OCTADECABACTER_ANTARCTICUS_238 36905 36835 CYS GCA 0 0      WGS_DIVISION_IN_DDBJ/EMB
-GGCGAGTTGGCGGAGT--GGT--TACGCAGCGGATTGCAAATCCGTGTA-CAGGAGTTC
GATTCTCCTACTCGCCT
>LTAA_RCS_W08011247 ABSK01000041 ALPHAPROTEOBACTERIA OCTADECABACTER_ANTARCTICUS_238 22437 22522 LEU TAA 0 0      WGS_DIVISION_IN_DDBJ/EMB
-GCCCGCGTGGTGGAAT--GGTA-GACACTGGAGACTTAAAATCTCTT-G-TGCCGGTTC
GAGTCCGGCCGTGGGTA
>LTAG_RCS_W08011248 ABSK01000041 ALPHAPROTEOBACTERIA OCTADECABACTER_ANTARCTICUS_238 109259 109343 LEU TAG 0 0      WGS_DIVISION_IN_DDBJ/E
-GCGGGTGTGGCGGAATT-GGTA-GACGCACTTGGTTTAGGTCCAAGC-G-TGGGGGTTC
GAGTCCCTTCACCCGCA
>DGTC_RCS_W08011249 ABSK01000041 ALPHAPROTEOBACTERIA OCTADECABACTER_ANTARCTICUS_238 178734 178810 ASP GTC 0 0      WGS_DIVISION_IN_DDBJ/E
-GCGGTTGTAGCTCAGTT-GGTT-AGAGTACCGGCCTGTCACGCCGGGGGTCGCGGGTTC
GAGTCCCGTCAACCGCG
>DGTC_RCS_W08011250 ABSK01000041 ALPHAPROTEOBACTERIA OCTADECABACTER_ANTARCTICUS_238 178893 178969 ASP GTC 0 0      WGS_DIVISION_IN_DDBJ/E
-GCGGTTGTAGCTCAGTT-GGTT-AGAGTACCGGCCTGTCACGCCGGGGGTCGCGGGTTC
GAGTCCCGTCAACCGCG
>VTAC_RCS_W08011251 ABSK01000044 ALPHAPROTEOBACTERIA OCTADECABACTER_ANTARCTICUS_238 65314 65389 VAL TAC 0 0      WGS_DIVISION_IN_DDBJ/EMB
-GGGTCGTTAGCTCAGTT-GGT--AGAGCGCTTCGTTTACACCGAAGATGTCGGGAGTTC
GAGCCTCTCACGACCCA
>JCAT_RCS_W08011252 ABSK01000044 ALPHAPROTEOBACTERIA OCTADECABACTER_ANTARCTICUS_238 13649 13576 MET CAT 0 0     TRNA-MET(ILE)_WHOSE_CAU_A
-GGGCCTGTAGCTCAACT-GGTT-AGAGCAGAGCGCTCATAACGCTTTGGTTGCGGGTTC
AAGTCCTGCCGGGCCTA
>NGTT_RCS_W08011253 ABSK01000044 ALPHAPROTEOBACTERIA OCTADECABACTER_ANTARCTICUS_238 11034 10963 ASN GTT 0 0      WGS_DIVISION_IN_DDBJ/EMB
-TCCGGCGTAGCTCAGC--GGT--AGAGCAGTTGACTGTTAATCAATTTGTCGTAGGTTC
GATCCCTACCGCCGGAG
>GCCC_RCS_W08011254 ABSK01000045 ALPHAPROTEOBACTERIA OCTADECABACTER_ANTARCTICUS_238 9238 9168 GLY CCC 0 0      WGS_DIVISION_IN_DDBJ/EMBL/
-GCGGGTATGGTGAAAA--GGT--ATCACGAAAGCTTCCCAAGCTTCA-GTTACGAGTTC
GATTCTCGTTACCCGCT
>RCCG_RCS_W08011255 ABSK01000047 ALPHAPROTEOBACTERIA OCTADECABACTER_ANTARCTICUS_238 37375 37451 ARG CCG 0 0      WGS_DIVISION_IN_DDBJ/EMB
-GGTCCCATAGCTCAGCT-GGAT-AGAGTGCTCGCCTCCGAAGCGAGAGGTCGCTGGTTC
GAATCCAGCTGGGACCA
>SCGA_RCS_W08011256 ABSK01000047 ALPHAPROTEOBACTERIA OCTADECABACTER_ANTARCTICUS_238 47162 47251 SER CGA 0 0      WGS_DIVISION_IN_DDBJ/EMB
-GGAGAGGTGGCGGAGT--GGTCGAACGTGGCGGTCTCGAAAACCGTT---CCAGGGTTC
GAATCCCTGTCTCTCCG
>GTCC_RCS_W08011257 ABSK01000054 ALPHAPROTEOBACTERIA OCTADECABACTER_ANTARCTICUS_238 161196 161270 GLY TCC 0 0      WGS_DIVISION_IN_DDBJ/E
-GCGGGCGTTGTGTAAT--GGTT-AAGACCCCAGTTTTCCAAACTGGAGA-TGCGGGTTC
GATTCCCGCCGCCCGCT
>SGGA_RCS_W08011258 ABSK01000055 ALPHAPROTEOBACTERIA OCTADECABACTER_ANTARCTICUS_238 166182 166096 SER GGA 0 0      WGS_DIVISION_IN_DDBJ/E
-GGATCGGTGGCCGAGT--GGTCGAAGGCGCACGCCTGGAAAGTGTGTAT-CCAGGGTTC
GAATCCCTGTCGATCCG
>LCAA_RCS_W08011259 ABSK01000056 ALPHAPROTEOBACTERIA OCTADECABACTER_ANTARCTICUS_238 54161 54079 LEU CAA 0 0      WGS_DIVISION_IN_DDBJ/EMB
-GCCGGTGTGGCGGAAT--GGTA-GACGCAGGGGATTCAAAATCCCCCGTGTGCCGGTTC
GAGTCCGGCCACCGGTA
>PGGG_RCS_W08011260 ABSK01000058 ALPHAPROTEOBACTERIA OCTADECABACTER_ANTARCTICUS_238 120415 120491 PRO GGG 0 0      WGS_DIVISION_IN_DDBJ/E
-CGGGCCATGGCGCAGTCTGGT--AGCGCGTCCGTCTGGGGGACGGAAGGTCGCAGGTTC
GAGTCCTGCTGGCCCGA
>PTGG_RCS_W08011261 ABSK01000058 ALPHAPROTEOBACTERIA OCTADECABACTER_ANTARCTICUS_238 68640 68567 PRO TGG 0 0      WGS_DIVISION_IN_DDBJ/EMB
-CGGGGCGTGGCGCAGCCTGGT--AGCGCATCTGTTTTGGGAACAGAGGGTCGAAGGTTC
GAATCCTTTCGCCCCGA
>FGAA_RCS_W08011262 ABSK01000059 ALPHAPROTEOBACTERIA OCTADECABACTER_ANTARCTICUS_238 15697 15771 PHE GAA 0 0      WGS_DIVISION_IN_DDBJ/EMB
-GCCCGGGTAGCTCAGG--GGT--AGAGCAGTGGATTGAAAATCCTCGTGTCGGTGGTTC
GATTCCGCCCCTGGGCA
>TGGT_RCS_W08011263 ABSK01000061 ALPHAPROTEOBACTERIA OCTADECABACTER_ANTARCTICUS_238 8115 8189 THR GGT 0 0      WGS_DIVISION_IN_DDBJ/EMBL/
-GCTGCTGTAGCTCACT--GGC--AGAGCACTCCCTTGGTAAGGGAGAGGTCGAGAGTTC
GATTCTCTCCAGCAGCA
>TTGT_RCS_W08011264 ABSK01000065 ALPHAPROTEOBACTERIA OCTADECABACTER_ANTARCTICUS_238 111398 111326 THR TGT 0 0      WGS_DIVISION_IN_DDBJ/E
-GCCCCTATAGCTCAGCT-GGT--AGAGCAACTGATTTGTAATCAGTAGGTCCGCGGTTC
GAGTCCGTGTGGGGGCA
>QTTG_RCS_W08011103 ABSH01000005 ALPHAPROTEOBACTERIA OCTADECABACTER_ANTARCTICUS_307 76673 76602 GLN TTG 0 0      WGS_DIVISION_IN_DDBJ/EMB
-TGGGGTGTAGCCAAGT--GGT--AAGGCAACGCTTTTTGGTAGCGTGTACCGTAGGTTC
GAATCCTACCACCCCAG
>GGCC_RCS_W08011104 ABSH01000008 ALPHAPROTEOBACTERIA OCTADECABACTER_ANTARCTICUS_307 101429 101358 GLY GCC 0 0      WGS_DIVISION_IN_DDBJ/E
-GCGGGCGTAGCTCAGG--GGT--AGAGCATAACCTTGCCAAGGTTAGGGTCGAGAGTTC
GAATCTCTTCGCCCGCT
>ETTC_RCS_W08011105 ABSH01000008 ALPHAPROTEOBACTERIA OCTADECABACTER_ANTARCTICUS_307 43098 43027 GLU TTC 0 0      WGS_DIVISION_IN_DDBJ/EMB
-GGTCCCTTCGTCTATC--GGTT-AGGACGCCAGGTTTTCAACCTGGAAA-GAGGGGTTC
GATTCCCCTAGGGACTG
>TTGT_RCS_W08011106 ABSH01000010 ALPHAPROTEOBACTERIA OCTADECABACTER_ANTARCTICUS_307 78541 78616 THR TGT 0 0      WGS_DIVISION_IN_DDBJ/EMB
-GCCCCTATAGCTCAGCT-GGT--AGAGCAACTGATTTGTAATCAGTAGGTCCGCGGTTC
GAGTCCGTGTGGGGGCA
>HGTG_RCS_W08011107 ABSH01000013 ALPHAPROTEOBACTERIA OCTADECABACTER_ANTARCTICUS_307 135095 135171 HIS GTG 0 0      WGS_DIVISION_IN_DDBJ/E
-GCCGCCTTAGCTCAGTT-GGTT-AGAGCGCTGGTTTGTGGAACCAGAGGTCCCCCGTTC
AAGCCGGGGAGGCGGTA
>LGAG_RCS_W08011108 ABSH01000013 ALPHAPROTEOBACTERIA OCTADECABACTER_ANTARCTICUS_307 345825 345911 LEU GAG 0 0      WGS_DIVISION_IN_DDBJ/E
-GCGGTCGTGGCGGAATT-GGTA-GACGCGCAGCGTTGAGGTCGCTGT-G-TGGGGGTTC
GAGTCCCCCCGACCGCA
>YGTA_RCS_W08011109 ABSH01000013 ALPHAPROTEOBACTERIA OCTADECABACTER_ANTARCTICUS_307 53107 53027 TYR GTA 0 0      WGS_DIVISION_IN_DDBJ/EMB
-GGGCGTCAGGCCGCAA--GGT--GTGGCAGGAGACTGTAACTCTCTC-ACGCCTGGTTC
GATTCCAGGGTCGCCCA
>GTCC_RCS_W08011110 ABSH01000022 ALPHAPROTEOBACTERIA OCTADECABACTER_ANTARCTICUS_307 64037 64111 GLY TCC 0 0      WGS_DIVISION_IN_DDBJ/EMB
-GCGGGCGTTGTGTAAT--GGTT-AAGACCCCAGTTTTCCAAACTGGAGA-TGCGGGTTC
GATTCCCGCCGCCCGCT
>PTGG_RCS_W08011111 ABSH01000024 ALPHAPROTEOBACTERIA OCTADECABACTER_ANTARCTICUS_307 65674 65750 PRO TGG 0 0      WGS_DIVISION_IN_DDBJ/EMB
-CGGGGCGTGGCGCAGCCTGGT--AGCGCATCTGTTTTGGGAACAGAGGGTCGAAGGTTC
GAATCCTTTCGCCCCGA
>LCAA_RCS_W08011112 ABSH01000024 ALPHAPROTEOBACTERIA OCTADECABACTER_ANTARCTICUS_307 258668 258753 LEU CAA 0 0      WGS_DIVISION_IN_DDBJ/E
-GCCGGTGTGGCGGAAT--GGTA-GACGCAGGGGATTCAAAATCCCCC-G-TGCCGGTTC
GAGTCCGGCCACCGGTA
>NGTT_RCS_W08011113 ABSH01000024 ALPHAPROTEOBACTERIA OCTADECABACTER_ANTARCTICUS_307 408400 408474 ASN GTT 0 0      WGS_DIVISION_IN_DDBJ/E
-TCCGGCGTAGCTCAGC--GGT--AGAGCAGTTGACTGTTAATCAATTTGTCGTAGGTTC
GATCCCTACCGCCGGAG
>GCCC_RCS_W08011114 ABSH01000024 ALPHAPROTEOBACTERIA OCTADECABACTER_ANTARCTICUS_307 156837 156767 GLY CCC 0 0      WGS_DIVISION_IN_DDBJ/E
-GCGGGTATGGTGAAAA--GGT--ATCACGAAAGCTTCCCAAGCTTCA-GTTACGAGTTC
GATTCTCGTTACCCGCT
>SCGA_RCS_W08011115 ABSH01000025 ALPHAPROTEOBACTERIA OCTADECABACTER_ANTARCTICUS_307 17120 17207 SER CGA 0 0      WGS_DIVISION_IN_DDBJ/EMB
-GGAGAGGTGGCGGAGT--GGTCGAACGTGGCGGTCTCGAAAACCGTTGC-CCAGGGTTC
GAATCCCTGTCTCTCCG
>PGGG_RCS_W08011116 ABSH01000025 ALPHAPROTEOBACTERIA OCTADECABACTER_ANTARCTICUS_307 123948 124024 PRO GGG 0 0      WGS_DIVISION_IN_DDBJ/E
-CGGGCCATGGCGCAGTCTGGT--AGCGCGTCCGTCTGGGGGACGGAAGGTCGCAGGTTC
GAGTCCTGCTGGCCCGA
>TGGT_RCS_W08011117 ABSH01000026 ALPHAPROTEOBACTERIA OCTADECABACTER_ANTARCTICUS_307 77686 77760 THR GGT 0 0      WGS_DIVISION_IN_DDBJ/EMB
-GCTGCTGTAGCTCACT--GGC--AGAGCACTCCCTTGGTAAGGGAGAGGTCGAGAGTTC
GATTCTCTCCAGCAGCA
>DGTC_RCS_W08011118 ABSH01000026 ALPHAPROTEOBACTERIA OCTADECABACTER_ANTARCTICUS_307 54126 54053 ASP GTC 0 0      WGS_DIVISION_IN_DDBJ/EMB
-GCGGTTGTAGCTCAGTT-GGTT-AGAGTACCGGCCTGTCACGCCGGGGGTCGCGGGTTC
GAGTCCCGTCAACCGCG
>DGTC_RCS_W08011119 ABSH01000026 ALPHAPROTEOBACTERIA OCTADECABACTER_ANTARCTICUS_307 53989 53916 ASP GTC 0 0      WGS_DIVISION_IN_DDBJ/EMB
-GCGGTTGTAGCTCAGTT-GGTT-AGAGTACCGGCCTGTCACGCCGGGGGTCGCGGGTTC
GAGTCCCGTCAACCGCG
>SGGA_RCS_W08011120 ABSH01000027 ALPHAPROTEOBACTERIA OCTADECABACTER_ANTARCTICUS_307 152955 152869 SER GGA 0 0      WGS_DIVISION_IN_DDBJ/E
-GGATCGGTGGCCGAGT--GGTCGAAGGCGCACGCCTGGAAAGTGTGTAT-CCAGGGTTC
GAATCCCTGTCGATCCG
>FGAA_RCS_W08011121 ABSH01000027 ALPHAPROTEOBACTERIA OCTADECABACTER_ANTARCTICUS_307 84450 84379 PHE GAA 0 0      WGS_DIVISION_IN_DDBJ/EMB
-GCCCGGGTAGCTCAGG--GGT--AGAGCAGTGGATTGAAAATCCTCGTGTCGGTGGTTC
GATTCCGCCCCTGGGCA
>CGCA_RCS_W08011122 ABSH01000028 ALPHAPROTEOBACTERIA OCTADECABACTER_ANTARCTICUS_307 196102 196175 CYS GCA 0 0      WGS_DIVISION_IN_DDBJ/E
-GGCGAGTTGGCGGAGT--GGT--TACGCAGCGGATTGCAAATCCGTGTA-CAGGAGTTC
GATTCTCCTACTCGCCT
>LTAG_RCS_W08011123 ABSH01000028 ALPHAPROTEOBACTERIA OCTADECABACTER_ANTARCTICUS_307 203523 203442 LEU TAG 0 0      WGS_DIVISION_IN_DDBJ/E
-GCGGGTGTGGCGGAATT-GGTA-GACGCACTTGGTTTAGGTCCAAGC-G-TGGGGGTTC
GAGTCCCTTCACCCGCA
>LTAA_RCS_W08011124 ABSH01000028 ALPHAPROTEOBACTERIA OCTADECABACTER_ANTARCTICUS_307 156617 156535 LEU TAA 0 0      WGS_DIVISION_IN_DDBJ/E
-GCGGGCGTGATGGAAT--GGTA-GACATACCAGACTTAAAATCTGTT-G-TGTGGGTTC
GAATCCCACCGCCCGCA
>VTAC_RCS_W08011125 ABSH01000028 ALPHAPROTEOBACTERIA OCTADECABACTER_ANTARCTICUS_307 48803 48731 VAL TAC 0 0      WGS_DIVISION_IN_DDBJ/EMB
-GGGTCGTTAGCTCAGTT-GGT--AGAGCGCTTCGTTTACACCGAAGATGTCGGGAGTTC
GAGCCTCTCACGACCCA
>STGA_RCS_W08011126 ABSH01000029 ALPHAPROTEOBACTERIA OCTADECABACTER_ANTARCTICUS_307 69416 69330 SER TGA 0 0      WGS_DIVISION_IN_DDBJ/EMB
-GGAGGCTTGGCAGAGT--GGTCGAATGCACCGGTCTTGAAAACCGAC---CCAGGGTTC
GAATCCCTGAGCCTCCG
>JCAT_RCS_W08011127 ABSH01000030 ALPHAPROTEOBACTERIA OCTADECABACTER_ANTARCTICUS_307 55607 55683 MET CAT 0 0     TRNA-MET(ILE)_WHOSE_CAU_A
-GGGCCTGTAGCTCAACT-GGTT-AGAGCAGAGCGCTCATAACGCTTTGGTTGCGGGTTC
AAGTCCTGCCAGGCCTA
>RCCG_RCS_W08011128 ABSH01000030 ALPHAPROTEOBACTERIA OCTADECABACTER_ANTARCTICUS_307 2498 2425 ARG CCG 0 0      WGS_DIVISION_IN_DDBJ/EMBL/
-GGACCATTAGCTCAGCT-GGAT-AGAGCGCTGCCCTCCGAAGGCAGAGGTCGCAGGTTC
GAATCCCGCATGGTTCA
>RTCT_RCS_W08011129 ABSH01000031 ALPHAPROTEOBACTERIA OCTADECABACTER_ANTARCTICUS_307 119564 119491 ARG TCT 0 0      WGS_DIVISION_IN_DDBJ/E
-GGTCCCGTAGCTCAACT-GGAT-AGAGCACCTCACTTCTAATGAGGATGTTGAAGGTTC
GAGTCCTTCCGGGATCA
>SGCT_RCS_W08011130 ABSH01000031 ALPHAPROTEOBACTERIA OCTADECABACTER_ANTARCTICUS_307 57977 57891 SER GCT 0 0      WGS_DIVISION_IN_DDBJ/EMB
-GGAGACGTGGCCGAGT--GGTCGAAGGCGCTCCCCTGCTAAGGGAGT-TTCGAGGGTTC
GAATCCCTTCGTCTCTG
>AGGC_RCS_W08011131 ABSH01000038 ALPHAPROTEOBACTERIA OCTADECABACTER_ANTARCTICUS_307 10441 10516 ALA GGC 0 0      WGS_DIVISION_IN_DDBJ/EMB
-GGGGCATTAGCTCAGCT-GGG--AGAGCGCCTGCATGGCATGCAGGAGGTCAGCGGTTC
GATCCCGCTATGCTCCA
>LCAG_RCS_W08011132 ABSH01000039 ALPHAPROTEOBACTERIA OCTADECABACTER_ANTARCTICUS_307 242620 242537 LEU CAG 0 0      WGS_DIVISION_IN_DDBJ/E
-GCCCAGATGGCGGAATT-GGTA-GACGCGCCAGCTTCAGGTGCTGGT-G-TGGAGGTTC
GAGTCCTCTTCTGGGCA
>RACG_RCS_W08011133 ABSH01000039 ALPHAPROTEOBACTERIA OCTADECABACTER_ANTARCTICUS_307 62601 62528 ARG ACG 0 0      WGS_DIVISION_IN_DDBJ/EMB
-GCACCCGTAGCTCAGCT-GGAT-AGAGTACCTGACTACGAATCAGGGGGTCAGAGGTTC
GAATCCTCTCGGGTGCA
>VGAC_RCS_W08011134 ABSH01000040 ALPHAPROTEOBACTERIA OCTADECABACTER_ANTARCTICUS_307 28784 28858 VAL GAC 0 0      WGS_DIVISION_IN_DDBJ/EMB
-GGATGATTAGCTCAGC--GGT--AGAGCACTTCGTTGACATCGAAGGGGTCACTGGTTC
GATCCCAGTATCGTCCA
>ATGC_RCS_W08011135 ABSH01000042 ALPHAPROTEOBACTERIA OCTADECABACTER_ANTARCTICUS_307 153152 153227 ALA TGC 0 0      WGS_DIVISION_IN_DDBJ/E
-GGGGCGTTAGCTCAGCT-GGG--AGAGCACCTGCTTTGCAAGCAGGGGGTCATCGGTTC
GATCCCGATACGCTCCA
>IGAT_RCS_W08011136 ABSH01000042 ALPHAPROTEOBACTERIA OCTADECABACTER_ANTARCTICUS_307 153232 153308 ILE GAT 0 0      WGS_DIVISION_IN_DDBJ/E
-GGGTCGGTAGCTCAGGT-GGTT-AGAGCGCACGCCTGATAAGCGTGAGGTCGGAGGTTC
AAGTCCTCCTCGACCCA
>XCAT_RCS_W08011137 ABSH01000042 ALPHAPROTEOBACTERIA OCTADECABACTER_ANTARCTICUS_307 156879 156955 MET CAT 0 0     TRNA-MET(INITIATOR)- WG
-CGCGGGATGGAGCAGCCCGGT--AGCTCGTCAGGCTCATAACCTGAAGGTCGTAGGTTC
AAATCCTACTCCCGCAA
>TTGT_RCS_W08011138 ABSH01000042 ALPHAPROTEOBACTERIA OCTADECABACTER_ANTARCTICUS_307 176101 176176 THR TGT 0 0      WGS_DIVISION_IN_DDBJ/E
-GCCCCTATAGCTCAGCT-GGT--AGAGCAACTGATTTGTAATCAGTAGGTCCGCGGTTC
GAGTCCGTGTGGGGGCA
>TCGT_RCS_W08011139 ABSH01000042 ALPHAPROTEOBACTERIA OCTADECABACTER_ANTARCTICUS_307 3693 3621 THR CGT 0 0      WGS_DIVISION_IN_DDBJ/EMBL/
-GCCGCTGTAGCTCATCT-GGT--AGAGCACATCATTCGTAATGATGGGGTAGTAGGTTC
GAGTCCTATCAGCGGCA
>WCCA_RCS_W08011140 ABSH01000043 ALPHAPROTEOBACTERIA OCTADECABACTER_ANTARCTICUS_307 281750 281825 TRP CCA 0 0      WGS_DIVISION_IN_DDBJ/E
-AGGGGTTTAGCTCAGTT-GGT--AGAGCGACGGTCTCCAAAACCGTAGGTCAAGAGTTC
GAGTCTCTTAGCCCCTG
>IGAT_RCS_W08011141 ABSH01000043 ALPHAPROTEOBACTERIA OCTADECABACTER_ANTARCTICUS_307 313092 313168 ILE GAT 0 0      WGS_DIVISION_IN_DDBJ/E
-GGGTCGGTAGCTCAGGT-GGTT-AGAGCGCACGCCTGATAAGCGTGAGGTCGGAGGTTC
AAGTCCTCCTCGACCCA
>XCAT_RCS_W08011142 ABSH01000043 ALPHAPROTEOBACTERIA OCTADECABACTER_ANTARCTICUS_307 316739 316815 MET CAT 0 0     TRNA-MET(INITIATOR)- WG
-CGCGGGATGGAGCAGCCCGGT--AGCTCGTCAGGCTCATAACCTGAAGGTCGTAGGTTC
AAATCCTACTCCCGCAA
>KTTT_RCS_W08011143 ABSH01000043 ALPHAPROTEOBACTERIA OCTADECABACTER_ANTARCTICUS_307 62389 62317 LYS TTT 0 0      WGS_DIVISION_IN_DDBJ/EMB
-GGGCCTGTAGCTCAGTT-GGT--AGAGCAACTGACTTTTAATCAGTAGGTCCCCGGTTC
GGATCCGGGCGGGCTCA
>JCAT_RCS_W08011144 ABSH01000044 ALPHAPROTEOBACTERIA OCTADECABACTER_ANTARCTICUS_307 133345 133272 MET CAT 0 0     TRNA-MET(ILE)_WHOSE_CAU
-GGCGTTATAGCTCAGTT-GGTT-AGAGCGAACGACTCATAATCGTTAGGTCCCTGGTTC
AAATCCAGGTAACGCCA
>RCCT_RCS_W08011145 ABSH01000044 ALPHAPROTEOBACTERIA OCTADECABACTER_ANTARCTICUS_307 88260 88187 ARG CCT 0 0      WGS_DIVISION_IN_DDBJ/EMB
-GGCCCCGTGGCTCAACT-GGAC-AGAGCAGCCCCCTCCTAAGGGGCAGGTTATTGGTTC
GAATCCAATCGGGGTCA
>WCCA_RCS_W08005773 ABIE01000001 ALPHAPROTEOBACTERIA PHAEOBACTER_GALLAECIENSIS_2-10 36879 36954 TRP CCA 0 0      WGS_DIVISION_IN_DDBJ/EMB
-AGGGGTATAGCTCAGTT-GGT--AGAGCGACGGTCTCCAAAACCGTAGGTCTCGGGTTC
GAACCCTGATGCCCCTG
>RACG_RCS_W08005774 ABIE01000001 ALPHAPROTEOBACTERIA PHAEOBACTER_GALLAECIENSIS_2-10 115560 115636 ARG ACG 0 0      WGS_DIVISION_IN_DDBJ/E
-GGACCGATAGCTCAGCT-GGAT-AGAGTACTTGACTACGAATCAAGGGGTCGGGGGTTC
GAATCCTCCTCGGTCCG
>MCAT_RCS_W08005775 ABIE01000001 ALPHAPROTEOBACTERIA PHAEOBACTER_GALLAECIENSIS_2-10 162155 162231 MET CAT 0 0     TRNA-MET(ELONGATOR)- WG
-GGCGCGGTAGCTCAGTT-GGTT-AGAGCGAACGACTCATAATCGTTAGGTCGGGAGTTC
GAGTCTCCCCCACGCCA
>ATGC_RCS_W08005776 ABIE01000001 ALPHAPROTEOBACTERIA PHAEOBACTER_GALLAECIENSIS_2-10 330845 330920 ALA TGC 0 0      WGS_DIVISION_IN_DDBJ/E
-GGGGCCTTAGCTCAGCT-GGG--AGAGCGCCTGATTTGCATTCAGGAGGTCAGGAGTTC
GATCCTCCTAGGCTCCA
>IGAT_RCS_W08005777 ABIE01000001 ALPHAPROTEOBACTERIA PHAEOBACTER_GALLAECIENSIS_2-10 330946 331022 ILE GAT 0 0      WGS_DIVISION_IN_DDBJ/E
-GGGTCGGTAGCTCAGGT-GGTT-AGAGCGCACGCCTGATAAGCGTGAGGTCGGAGGTTC
AAGTCCTCCTCGACCCA
>XCAT_RCS_W08005778 ABIE01000001 ALPHAPROTEOBACTERIA PHAEOBACTER_GALLAECIENSIS_2-10 334640 334716 MET CAT 0 0     TRNA-MET(INITIATOR)- WG
-CGCGGGATGGAGCAGCCCGGT--AGCTCGTCAGGCTCATAACCTGAAGGTCGTAGGTTC
AAATCCTACTCCCGCAA
>PCGG_RCS_W08005779 ABIE01000001 ALPHAPROTEOBACTERIA PHAEOBACTER_GALLAECIENSIS_2-10 208440 208367 PRO CGG 0 0      WGS_DIVISION_IN_DDBJ/E
-CGGAGCGTAGCTCAGCCTGGT--AGAGCACTGTCTTCGGGAGGCAGGGGCCGGAGGTTC
GAATCCTCTCGCTCCGA
>AGGC_RCS_W08005780 ABIE01000001 ALPHAPROTEOBACTERIA PHAEOBACTER_GALLAECIENSIS_2-10 138187 138115 ALA GGC 0 0      WGS_DIVISION_IN_DDBJ/E
-GGGGCCTTAGCTCAGCT-GGG--AGAGCGCCTGCATGGCATGCAGGAGGTCAGCGGTTC
GATCCCGCTAGGCTCCA
>GTCC_RCS_W08005781 ABIE01000002 ALPHAPROTEOBACTERIA PHAEOBACTER_GALLAECIENSIS_2-10 121940 122013 GLY TCC 0 0      WGS_DIVISION_IN_DDBJ/E
-GCGGGTATGGTGAAAT--GGT--ATCATAAGAGCCTTCCAAGCTTAAGG-TGCGGGTTC
GATTCCCGCTACCCGCT
>VCAC_RCS_W08005782 ABIE01000002 ALPHAPROTEOBACTERIA PHAEOBACTER_GALLAECIENSIS_2-10 312031 312105 VAL CAC 0 0      WGS_DIVISION_IN_DDBJ/E
-GGGTGATTAGCTCAGT--GGT--AGAGCGCTTCGTTCACATCGAAGATGTCAGGAGTTC
AAATCTCTTATCACCCA
>VTAC_RCS_W08005783 ABIE01000002 ALPHAPROTEOBACTERIA PHAEOBACTER_GALLAECIENSIS_2-10 312885 312960 VAL TAC 0 0      WGS_DIVISION_IN_DDBJ/E
-GGGTCGTTAGCTCAGTT-GGT--AGAGCGCTTCGTTTACACCGAAGATGTCGGGAGTTC
GAGCCTCTCACGACCCA
>DGTC_RCS_W08005784 ABIE01000002 ALPHAPROTEOBACTERIA PHAEOBACTER_GALLAECIENSIS_2-10 313906 313982 ASP GTC 0 0      WGS_DIVISION_IN_DDBJ/E
-GCGGTTGTAGCTCAGTT-GGTT-AGAGTACCGGCCTGTCACGCCGGGGGTCGCGGGTTC
GAGCCCCGTCAACCGCG
>DGTC_RCS_W08005785 ABIE01000002 ALPHAPROTEOBACTERIA PHAEOBACTER_GALLAECIENSIS_2-10 314033 314109 ASP GTC 0 0      WGS_DIVISION_IN_DDBJ/E
-GCGGTTGTAGCTCAGTT-GGTT-AGAGTACCGGCCTGTCACGCCGGGGGTCGCGGGTTC
GAGCCCCGTCAACCGCG
>DGTC_RCS_W08005786 ABIE01000002 ALPHAPROTEOBACTERIA PHAEOBACTER_GALLAECIENSIS_2-10 314197 314273 ASP GTC 0 0      WGS_DIVISION_IN_DDBJ/E
-GCGGTTGTAGCTCAGTT-GGTT-AGAGTACCGGCCTGTCACGCCGGGGGTCGCGGGTTC
GAGCCCCGTCAACCGCG
>CGCA_RCS_W08005787 ABIE01000002 ALPHAPROTEOBACTERIA PHAEOBACTER_GALLAECIENSIS_2-10 115470 115400 CYS GCA 0 0      WGS_DIVISION_IN_DDBJ/E
-GGCGAGTTGGCGGAGT--GGT--GACGCAGCGGATTGCAAATCCGTGTA-CACCGGTTC
GATTCCGGTACTCGCCT
>SCGA_RCS_W08005788 ABIE01000003 ALPHAPROTEOBACTERIA PHAEOBACTER_GALLAECIENSIS_2-10 12833 12922 SER CGA 0 0      WGS_DIVISION_IN_DDBJ/EMB
-GGAGAGGTGCCGGAGT--GGTCGAACGGGGCGGTCTCGAAAACCGTTGC-CCAGGGTTC
GAATCCCTGTCTCTCCG
>GCCC_RCS_W08005789 ABIE01000003 ALPHAPROTEOBACTERIA PHAEOBACTER_GALLAECIENSIS_2-10 42514 42587 GLY CCC 0 0      WGS_DIVISION_IN_DDBJ/EMB
-GCGGGTATGGTGAAAA--GGT--ATCACGGCAGCTTCCCAAGCTTTA-GTTACGAGTTC
GATTCTCGTTACCCGCT
>JCAT_RCS_W08005790 ABIE01000003 ALPHAPROTEOBACTERIA PHAEOBACTER_GALLAECIENSIS_2-10 259372 259447 MET CAT 0 0     TRNA-MET(ILE)_WHOSE_CAU
-GGGCCTGTAGCTCAAC--GGTT-AGAGCAGAGCGCTCATAACGCTTTGGTTGCAGGTTC
GAATCCTGCCGGGCCTA
>NGTT_RCS_W08005791 ABIE01000003 ALPHAPROTEOBACTERIA PHAEOBACTER_GALLAECIENSIS_2-10 279258 279332 ASN GTT 0 0      WGS_DIVISION_IN_DDBJ/E
-TCCGGCGTAGCTCAGC--GGT--AGAGCAGTTGACTGTTAATCAATTGGTCGTAGGTTC
GATCCCTACCGCCGGAG
>SGGA_RCS_W08005792 ABIE01000003 ALPHAPROTEOBACTERIA PHAEOBACTER_GALLAECIENSIS_2-10 181170 181084 SER GGA 0 0      WGS_DIVISION_IN_DDBJ/E
-GGAGAGGTGGCCGAGT--GGTCGAAGGCGCACGCCTGGAAAGTGTGTAT-CCAGGGTTC
GAATCCCTGTCTCTCCG
>PGGG_RCS_W08005793 ABIE01000004 ALPHAPROTEOBACTERIA PHAEOBACTER_GALLAECIENSIS_2-10 62060 62136 PRO GGG 0 0      WGS_DIVISION_IN_DDBJ/EMB
-CGGGCTATAGCGCAGCCTGGT--AGCGCGTCCGTCTGGGGGACGGAAGGTCGCAGGTTC
GAGTCCTGCTAGCCCGA
>GGCC_RCS_W08005794 ABIE01000004 ALPHAPROTEOBACTERIA PHAEOBACTER_GALLAECIENSIS_2-10 261095 261169 GLY GCC 0 0      WGS_DIVISION_IN_DDBJ/E
-GCGGGCGTAGCTCAGG--GGT--AGAGCATAACCTTGCCAAGGTTAGGGTCGGGCGTTC
GAATCGCCTCGCCCGCT
>GGCC_RCS_W08005795 ABIE01000004 ALPHAPROTEOBACTERIA PHAEOBACTER_GALLAECIENSIS_2-10 263393 263467 GLY GCC 0 0      WGS_DIVISION_IN_DDBJ/E
-GCGGGCGTAGCTCAGG--GGT--AGAGCATAACCTTGCCAAGGTTAGGGTCGGGCGTTC
GAATCGCCTCGCCCGCT
>GGCC_RCS_W08005796 ABIE01000004 ALPHAPROTEOBACTERIA PHAEOBACTER_GALLAECIENSIS_2-10 263682 263756 GLY GCC 0 0      WGS_DIVISION_IN_DDBJ/E
-GCGGGCGTAGCTCAGG--GGT--AGAGCATAACCTTGCCAAGGTTAGGGTCGGGCGTTC
GAATCGCCTCGCCCGCT
>YGTA_RCS_W08005797 ABIE01000004 ALPHAPROTEOBACTERIA PHAEOBACTER_GALLAECIENSIS_2-10 275817 275900 TYR GTA 0 0      WGS_DIVISION_IN_DDBJ/E
-GGGCGACAGGCCGCAA--GGT--GTGGCAGGGGACTGTAACTCCCTC-ACGCCTGGTTC
GATTCCAGGGTCGCCCA
>SGCT_RCS_W08005798 ABIE01000005 ALPHAPROTEOBACTERIA PHAEOBACTER_GALLAECIENSIS_2-10 39803 39717 SER GCT 0 0      WGS_DIVISION_IN_DDBJ/EMB
-GGAGACGTGGCCGAGT--GGTCGAAGGCGCTCCCCTGCTAAGGGAGTAT-CGAGGGTTC
GAATCCCTTCGTCTCCG
>TGGT_RCS_W08005799 ABIE01000006 ALPHAPROTEOBACTERIA PHAEOBACTER_GALLAECIENSIS_2-10 108996 109070 THR GGT 0 0      WGS_DIVISION_IN_DDBJ/E
-GCTGCTGTAGCTCAGA--GGT--AGAGCACTCCCTTGGTAAGGGAGAGGTCGAGAGTTC
AATTCTCTCCAGCAGCA
>FGAA_RCS_W08005800 ABIE01000006 ALPHAPROTEOBACTERIA PHAEOBACTER_GALLAECIENSIS_2-10 99675 99604 PHE GAA 0 0      WGS_DIVISION_IN_DDBJ/EMB
-GCCCGGGTAGCTCAGG--GGT--AGAGCAGTGGATTGAAAATCCTCGTGTCGGTGGTTC
GATTCCGCCCCCGGGCA
>QTTG_RCS_W08005801 ABIE01000006 ALPHAPROTEOBACTERIA PHAEOBACTER_GALLAECIENSIS_2-10 23234 23163 GLN TTG 0 0      WGS_DIVISION_IN_DDBJ/EMB
-TGGGGTGTGGCCAAGT--GGT--AAGGCAACAGTTTTTGGTACTGAAGATCGTAGGTTC
GAATCCTACCACCCCAG
>LGAG_RCS_W08005802 ABIE01000007 ALPHAPROTEOBACTERIA PHAEOBACTER_GALLAECIENSIS_2-10 56410 56327 LEU GAG 0 0      WGS_DIVISION_IN_DDBJ/EMB
-GCGGTCGTGGCGGAATT-GGTA-GACGCGCAGCGTTGAGGTCGCTGTGG-TGGAAGTTC
GAGTCTTCTCGACCGCA
>RACG_RCS_W08005803 ABIE01000008 ALPHAPROTEOBACTERIA PHAEOBACTER_GALLAECIENSIS_2-10 7331 7258 ARG ACG 0 0      WGS_DIVISION_IN_DDBJ/EMBL/
-GGACCGATAGCTCAGCT-GGAT-AGAGTACTTGACTACGAATCAAGGGGTCGGGGGTTC
GAATCCTCCTCGGTCCG
>LCAG_RCS_W08005804 ABIE01000009 ALPHAPROTEOBACTERIA PHAEOBACTER_GALLAECIENSIS_2-10 42588 42674 LEU CAG 0 0      WGS_DIVISION_IN_DDBJ/EMB
-GCCCAGGTGGCGGAATT-GGTA-GACGCGCTAGCTTCAGGTGCTAGT-G-TGGAGGTTC
GAGTCCTCTCCTGGGCA
>LCAG_RCS_W08005805 ABIE01000009 ALPHAPROTEOBACTERIA PHAEOBACTER_GALLAECIENSIS_2-10 42865 42951 LEU CAG 0 0      WGS_DIVISION_IN_DDBJ/EMB
-GCCCAGGTGGCGGAATT-GGTA-GACGCGCTAGCTTCAGGTGCTAGT-G-TGGAGGTTC
GAGTCCTCTCCTGGGCA
>TCGT_RCS_W08005806 ABIE01000009 ALPHAPROTEOBACTERIA PHAEOBACTER_GALLAECIENSIS_2-10 88991 88919 THR CGT 0 0      WGS_DIVISION_IN_DDBJ/EMB
-GCCGCTGTAGCTCAGAT-GGT--AGAGCACGTCATTCGTAATGATGGGGTCGGGGGTTC
GAGTCCCTTCAGCGGCA
>LTAG_RCS_W08005807 ABIE01000010 ALPHAPROTEOBACTERIA PHAEOBACTER_GALLAECIENSIS_2-10 24602 24686 LEU TAG 0 0      WGS_DIVISION_IN_DDBJ/EMB
-GCGGGTGTGGCGGAATT-GGTA-GACGCACCAGATTTAGGTTCTGGC-G-TGGGGGTTC
AAGTCCCTTCACCCGCA
>PTGG_RCS_W08005808 ABIE01000010 ALPHAPROTEOBACTERIA PHAEOBACTER_GALLAECIENSIS_2-10 156834 156910 PRO TGG 0 0      WGS_DIVISION_IN_DDBJ/E
-CGGGGCGTGGCGCAGTCTGGT--AGCGCACCTGTTTTGGGTACAGGGGGTCGTGAGTTC
GAATCTCGCCGCCCCGA
>ATGC_RCS_W08005809 ABIE01000011 ALPHAPROTEOBACTERIA PHAEOBACTER_GALLAECIENSIS_2-10 6086 6161 ALA TGC 0 0      WGS_DIVISION_IN_DDBJ/EMBL/
-GGGGCCTTAGCTCAGCT-GGG--AGAGCGCCTGATTTGCATTCAGGAGGTCAGGAGTTC
GATCCTCCTAGGCTCCA
>IGAT_RCS_W08005810 ABIE01000011 ALPHAPROTEOBACTERIA PHAEOBACTER_GALLAECIENSIS_2-10 6187 6263 ILE GAT 0 0      WGS_DIVISION_IN_DDBJ/EMBL/
-GGGTCGGTAGCTCAGGT-GGTT-AGAGCGCACGCCTGATAAGCGTGAGGTCGGAGGTTC
AAGTCCTCCTCGACCCA
>XCAT_RCS_W08005811 ABIE01000011 ALPHAPROTEOBACTERIA PHAEOBACTER_GALLAECIENSIS_2-10 9881 9957 MET CAT 0 0     TRNA-MET(INITIATOR)- WGS_DI
-CGCGGGATGGAGCAGCCCGGT--AGCTCGTCAGGCTCATAACCTGAAGGTCGTAGGTTC
AAATCCTACTCCCGCAA
>ETTC_RCS_W08005812 ABIE01000012 ALPHAPROTEOBACTERIA PHAEOBACTER_GALLAECIENSIS_2-10 39482 39556 GLU TTC 0 0      WGS_DIVISION_IN_DDBJ/EMB
-GGCCCGTTCGTCTATC--GGTT-AGGACGCCAGGTTTTCAACCTGGAAA-GAGGGGTTC
GATTCCCCTACGGGCTG
>ETTC_RCS_W08005813 ABIE01000012 ALPHAPROTEOBACTERIA PHAEOBACTER_GALLAECIENSIS_2-10 39892 39966 GLU TTC 0 0      WGS_DIVISION_IN_DDBJ/EMB
-GGCCCGTTCGTCTATC--GGTT-AGGACGCCAGGTTTTCAACCTGGAAA-GAGGGGTTC
GATTCCCCTACGGGCTG
>STGA_RCS_W08005814 ABIE01000012 ALPHAPROTEOBACTERIA PHAEOBACTER_GALLAECIENSIS_2-10 94680 94594 SER TGA 0 0      WGS_DIVISION_IN_DDBJ/EMB
-GGGGAGGTGGCAGAGT--GGTCGAATGCGGCGGTCTTGAAAACCGTT---CCAGGGTTC
GAATCCCTGTCTCCCCG
>HGTG_RCS_W08005815 ABIE01000012 ALPHAPROTEOBACTERIA PHAEOBACTER_GALLAECIENSIS_2-10 2807 2734 HIS GTG 0 0      WGS_DIVISION_IN_DDBJ/EMBL/
-GCCGCCTTAGCTCAGTA-GGTT-AGAGCGCCTGATTGTGGATCAGGAGGTCCCCCGTTC
GAGCCGGGGAGGTGGTA
>LCAA_RCS_W08005816 ABIE01000014 ALPHAPROTEOBACTERIA PHAEOBACTER_GALLAECIENSIS_2-10 44297 44382 LEU CAA 0 0      WGS_DIVISION_IN_DDBJ/EMB
-GCCCAAGTGGCGGAAT--GGTA-GACGCAGGGGATTCAAAATCCCCC-G-TGCCGGTTC
GAGTCCGGCCTTGGGTA
>RCCG_RCS_W08005817 ABIE01000014 ALPHAPROTEOBACTERIA PHAEOBACTER_GALLAECIENSIS_2-10 76769 76696 ARG CCG 0 0      WGS_DIVISION_IN_DDBJ/EMB
-GCACCTGTAGCTCAGCT-GGAT-AGAGCGCTGCCCTCCGAAGGCAGAGGCCAGAGGTTC
GAATCCTCTCAGGTGCG
>NGTT_RCS_W08005818 ABIE01000014 ALPHAPROTEOBACTERIA PHAEOBACTER_GALLAECIENSIS_2-10 5440 5369 ASN GTT 0 0      WGS_DIVISION_IN_DDBJ/EMBL/
-TCCGGCGTAGCTCAGC--GGT--AGAGCAGTTGACTGTTAATCAATTGGTCGTAGGTTC
GATCCCTACCGCCGGAG
>KTTT_RCS_W08005819 ABIE01000015 ALPHAPROTEOBACTERIA PHAEOBACTER_GALLAECIENSIS_2-10 27104 27179 LYS TTT 0 0      WGS_DIVISION_IN_DDBJ/EMB
-GGGCCGTTAGCTCAGTT-GGT--AGAGCAACTGACTTTTAATCAGTGGGTCGCAGGTTC
GAATCCTGCACGGCTCA
>RCCT_RCS_W08005820 ABIE01000015 ALPHAPROTEOBACTERIA PHAEOBACTER_GALLAECIENSIS_2-10 34660 34736 ARG CCT 0 0      WGS_DIVISION_IN_DDBJ/EMB
-GGCCCCGTGGCTCAACT-GGAT-AGAGCAGCCCCCTCCTAAGGGGCAGGTTGCAGGTTC
GAATCCTGCCGGGGTCG
>TTGT_RCS_W08005821 ABIE01000018 ALPHAPROTEOBACTERIA PHAEOBACTER_GALLAECIENSIS_2-10 27457 27385 THR TGT 0 0      WGS_DIVISION_IN_DDBJ/EMB
-GCCCCTATAGCTCAGCT-GGT--AGAGCAACTGATTTGTAATCAGTAGGTCCGCGGTTC
GAGTCCGTGTGGGGGCA
>ATGC_RCS_W08005822 ABIE01000019 ALPHAPROTEOBACTERIA PHAEOBACTER_GALLAECIENSIS_2-10 48478 48553 ALA TGC 0 0      WGS_DIVISION_IN_DDBJ/EMB
-GGGGCCTTAGCTCAGCT-GGG--AGAGCGCCTGATTTGCATTCAGGAGGTCAGGAGTTC
GATCCTCCTAGGCTCCA
>IGAT_RCS_W08005823 ABIE01000019 ALPHAPROTEOBACTERIA PHAEOBACTER_GALLAECIENSIS_2-10 48579 48655 ILE GAT 0 0      WGS_DIVISION_IN_DDBJ/EMB
-GGGTCGGTAGCTCAGGT-GGTT-AGAGCGCACGCCTGATAAGCGTGAGGTCGGAGGTTC
AAGTCCTCCTCGACCCA
>XCAT_RCS_W08005824 ABIE01000019 ALPHAPROTEOBACTERIA PHAEOBACTER_GALLAECIENSIS_2-10 52273 52349 MET CAT 0 0     TRNA-MET(INITIATOR)- WGS_
-CGCGGGATGGAGCAGCCCGGT--AGCTCGTCAGGCTCATAACCTGAAGGTCGTAGGTTC
AAATCCTACTCCCGCAA
>VGAC_RCS_W08005825 ABIE01000019 ALPHAPROTEOBACTERIA PHAEOBACTER_GALLAECIENSIS_2-10 34504 34433 VAL GAC 0 0      WGS_DIVISION_IN_DDBJ/EMB
-GGGCGATTAGCTCAGT--GGT--AGAGCACTTCGTTGACATCGAAGGGGTCACAAGTTC
GAACCTTGTATCGCCCA
>RTCT_RCS_W08005826 ABIE01000020 ALPHAPROTEOBACTERIA PHAEOBACTER_GALLAECIENSIS_2-10 45528 45455 ARG TCT 0 0      WGS_DIVISION_IN_DDBJ/EMB
-GGTCCCTTAGCTCAACT-GGAT-AGAGCAGCTGACTTCTAATCAGCAGGTTGAGGGTTC
GAGTCCTTCAGGGATCG
>ATGC_RCS_W08005827 ABIE01000021 ALPHAPROTEOBACTERIA PHAEOBACTER_GALLAECIENSIS_2-10 8620 8548 ALA TGC 0 0      WGS_DIVISION_IN_DDBJ/EMBL/
-GGGGCCTTAGCTCAGCT-GGG--AGAGCGCCTGATTTGCATTCAGGAGGTCAGGAGTTC
GATCCTCCTAGGCTCCA
>IGAT_RCS_W08005828 ABIE01000021 ALPHAPROTEOBACTERIA PHAEOBACTER_GALLAECIENSIS_2-10 8519 8446 ILE GAT 0 0      WGS_DIVISION_IN_DDBJ/EMBL/
-GGGTCGGTAGCTCAGGT-GGTT-AGAGCGCACGCCTGATAAGCGTGAGGTCGGAGGTTC
AAGTCCTCCTCGACCCA
>XCAT_RCS_W08005829 ABIE01000021 ALPHAPROTEOBACTERIA PHAEOBACTER_GALLAECIENSIS_2-10 4826 4753 MET CAT 0 0     TRNA-MET(INITIATOR)- WGS_DI
-CGCGGGATGGAGCAGCCCGGT--AGCTCGTCAGGCTCATAACCTGAAGGTCGTAGGTTC
AAATCCTACTCCCGCAA
>SGGA_RCS_W08005830 ABIF01000001 ALPHAPROTEOBACTERIA PHAEOBACTER_GALLAECIENSIS_BS107 193723 193812 SER GGA 0 0      WGS_DIVISION_IN_DDBJ/
-GGAGAGGTGGCCGAGT--GGTCGAAGGCGCACGCCTGGAAAGTGTGTAT-CCAGGGTTC
GAATCCCTGTCTCTCCG
>RCCG_RCS_W08005831 ABIF01000001 ALPHAPROTEOBACTERIA PHAEOBACTER_GALLAECIENSIS_BS107 410098 410174 ARG CCG 0 0      WGS_DIVISION_IN_DDBJ/
-GCACCTGTAGCTCAGCT-GGAT-AGAGCGCTGCCCTCCGAAGGCAGAGGCCAGAGGTTC
GAATCCTCTCAGGTGCG
>NGTT_RCS_W08005832 ABIF01000001 ALPHAPROTEOBACTERIA PHAEOBACTER_GALLAECIENSIS_BS107 481412 481486 ASN GTT 0 0      WGS_DIVISION_IN_DDBJ/
-TCCGGCGTAGCTCAGC--GGT--AGAGCAGTTGACTGTTAATCAATTGGTCGTAGGTTC
GATCCCTACCGCCGGAG
>LTAG_RCS_W08005833 ABIF01000001 ALPHAPROTEOBACTERIA PHAEOBACTER_GALLAECIENSIS_BS107 685523 685442 LEU TAG 0 0      WGS_DIVISION_IN_DDBJ/
-GCGGGTGTGGCGGAATT-GGTA-GACGCACCAGATTTAGGTTCTGGC-G-TGGGGGTTC
GAGTCCCTTCACCCGCA
>PTGG_RCS_W08005834 ABIF01000001 ALPHAPROTEOBACTERIA PHAEOBACTER_GALLAECIENSIS_BS107 498428 498355 PRO TGG 0 0      WGS_DIVISION_IN_DDBJ/
-CGGGGCGTGGCGCAGTCTGGT--AGCGCACCTGTTTTGGGTACAGGGGGTCGTGAGTTC
GAATCTCGCCGCCCCGA
>LCAA_RCS_W08005835 ABIF01000001 ALPHAPROTEOBACTERIA PHAEOBACTER_GALLAECIENSIS_BS107 442558 442476 LEU CAA 0 0      WGS_DIVISION_IN_DDBJ/
-GCCCAAGTGGCGGAAT--GGTA-GACGCAGGGGATTCAAAATCCCCC-G-TGCCGGTTC
GAGTCCGGCCTTGGGTA
>SCGA_RCS_W08005836 ABIF01000001 ALPHAPROTEOBACTERIA PHAEOBACTER_GALLAECIENSIS_BS107 355665 355579 SER CGA 0 0      WGS_DIVISION_IN_DDBJ/
-GGAGAGGTGCCGGAGT--GGTCGAACGGGGCGGTCTCGAAAACCGTTGTCCCAGGGTTC
GAATCCCTGTCTCTCCG
>GCCC_RCS_W08005837 ABIF01000001 ALPHAPROTEOBACTERIA PHAEOBACTER_GALLAECIENSIS_BS107 325958 325888 GLY CCC 0 0      WGS_DIVISION_IN_DDBJ/
-GCGGGTATGGTGAAAA--GGT--ATCACGGCAGCTTCCCAAGCTTTA-GTTACGAGTTC
GATTCTCGTTACCCGCT
>JCAT_RCS_W08005838 ABIF01000001 ALPHAPROTEOBACTERIA PHAEOBACTER_GALLAECIENSIS_BS107 115751 115679 MET CAT 0 0     TRNA-MET(ILE)_WHOSE_CA
-GGGCCTGTAGCTCAAC--GGTT-AGAGCAGAGCGCTCATAACGCTTTGGTTGCAGGTTC
GAATCCTGCCGGGCCTA
>NGTT_RCS_W08005839 ABIF01000001 ALPHAPROTEOBACTERIA PHAEOBACTER_GALLAECIENSIS_BS107 95871 95800 ASN GTT 0 0      WGS_DIVISION_IN_DDBJ/EM
-TCCGGCGTAGCTCAGC--GGT--AGAGCAGTTGACTGTTAATCAATTGGTCGTAGGTTC
GATCCCTACCGCCGGAG
>RTCT_RCS_W08005840 ABIF01000002 ALPHAPROTEOBACTERIA PHAEOBACTER_GALLAECIENSIS_BS107 13481 13557 ARG TCT 0 0      WGS_DIVISION_IN_DDBJ/EM
-GGTCCCTTAGCTCAACT-GGAT-AGAGCAGCTGACTTCTAATCAGCAGGTTGAGGGTTC
GAGTCCTTCAGGGATCG
>PCGG_RCS_W08005841 ABIF01000002 ALPHAPROTEOBACTERIA PHAEOBACTER_GALLAECIENSIS_BS107 441682 441758 PRO CGG 0 0      WGS_DIVISION_IN_DDBJ/
-CGGAGCGTAGCTCAGCCTGGT--AGAGCACTGTCTTCGGGAGGCAGGGGCCGGAGGTTC
GAATCCTCTCGCTCCGA
>AGGC_RCS_W08005842 ABIF01000002 ALPHAPROTEOBACTERIA PHAEOBACTER_GALLAECIENSIS_BS107 511929 512004 ALA GGC 0 0      WGS_DIVISION_IN_DDBJ/
-GGGGCCTTAGCTCAGCT-GGG--AGAGCGCCTGCATGGCATGCAGGAGGTCAGCGGTTC
GATCCCGCTAGGCTCCA
>TGGT_RCS_W08005843 ABIF01000002 ALPHAPROTEOBACTERIA PHAEOBACTER_GALLAECIENSIS_BS107 578680 578754 THR GGT 0 0      WGS_DIVISION_IN_DDBJ/
-GCTGCTGTAGCTCAGA--GGT--AGAGCACTCCCTTGGTAAGGGAGAGGTCGAGAGTTC
AATTCTCTCCAGCAGCA
>FGAA_RCS_W08005844 ABIF01000002 ALPHAPROTEOBACTERIA PHAEOBACTER_GALLAECIENSIS_BS107 569358 569287 PHE GAA 0 0      WGS_DIVISION_IN_DDBJ/
-GCCCGGGTAGCTCAGG--GGT--AGAGCAGTGGATTGAAAATCCTCGTGTCGGTGGTTC
GATTCCGCCCCCGGGCA
>MCAT_RCS_W08005845 ABIF01000002 ALPHAPROTEOBACTERIA PHAEOBACTER_GALLAECIENSIS_BS107 487953 487880 MET CAT 0 0     TRNA-MET(ELONGATOR)- W
-GGCGCGGTAGCTCAGTT-GGTT-AGAGCGAACGACTCATAATCGTTAGGTCGGGAGTTC
GAGTCTCCCCCACGCCA
>ATGC_RCS_W08005846 ABIF01000002 ALPHAPROTEOBACTERIA PHAEOBACTER_GALLAECIENSIS_BS107 318463 318391 ALA TGC 0 0      WGS_DIVISION_IN_DDBJ/
-GGGGCCTTAGCTCAGCT-GGG--AGAGCGCCTGATTTGCATTCAGGAGGTCAGGAGTTC
GATCCTCCTAGGCTCCA
>IGAT_RCS_W08005847 ABIF01000002 ALPHAPROTEOBACTERIA PHAEOBACTER_GALLAECIENSIS_BS107 318362 318289 ILE GAT 0 0      WGS_DIVISION_IN_DDBJ/
-GGGTCGGTAGCTCAGGT-GGTT-AGAGCGCACGCCTGATAAGCGTGAGGTCGGAGGTTC
AAGTCCTCCTCGACCCA
>XCAT_RCS_W08005848 ABIF01000002 ALPHAPROTEOBACTERIA PHAEOBACTER_GALLAECIENSIS_BS107 314667 314594 MET CAT 0 0     TRNA-MET(INITIATOR)- W
-CGCGGGATGGAGCAGCCCGGT--AGCTCGTCAGGCTCATAACCTGAAGGTCGTAGGTTC
AAATCCTACTCCCGCAA
>CGCA_RCS_W08005849 ABIF01000003 ALPHAPROTEOBACTERIA PHAEOBACTER_GALLAECIENSIS_BS107 198792 198865 CYS GCA 0 0      WGS_DIVISION_IN_DDBJ/
-GGCGAGTTGGCGGAGT--GGT--GACGCAGCGGATTGCAAATCCGTGTA-CACCGGTTC
GATTCCGGTACTCGCCT
>GTCC_RCS_W08005850 ABIF01000003 ALPHAPROTEOBACTERIA PHAEOBACTER_GALLAECIENSIS_BS107 192321 192251 GLY TCC 0 0      WGS_DIVISION_IN_DDBJ/
-GCGGGTATGGTGAAAT--GGT--ATCATAAGAGCCTTCCAAGCTTAAGG-TGCGGGTTC
GATTCCCGCTACCCGCT
>TCGT_RCS_W08005851 ABIF01000004 ALPHAPROTEOBACTERIA PHAEOBACTER_GALLAECIENSIS_BS107 188161 188236 THR CGT 0 0      WGS_DIVISION_IN_DDBJ/
-GCCGCTGTAGCTCAGAT-GGT--AGAGCACGTCATTCGTAATGATGGGGTCGGGGGTTC
GAGTCCCTTCAGCGGCA
>ATGC_RCS_W08005852 ABIF01000004 ALPHAPROTEOBACTERIA PHAEOBACTER_GALLAECIENSIS_BS107 300185 300260 ALA TGC 0 0      WGS_DIVISION_IN_DDBJ/
-GGGGCCTTAGCTCAGCT-GGG--AGAGCGCCTGATTTGCATTCAGGAGGTCAGGAGTTC
GATCCTCCTAGGCTCCA
>IGAT_RCS_W08005853 ABIF01000004 ALPHAPROTEOBACTERIA PHAEOBACTER_GALLAECIENSIS_BS107 300286 300362 ILE GAT 0 0      WGS_DIVISION_IN_DDBJ/
-GGGTCGGTAGCTCAGGT-GGTT-AGAGCGCACGCCTGATAAGCGTGAGGTCGGAGGTTC
AAGTCCTCCTCGACCCA
>XCAT_RCS_W08005854 ABIF01000004 ALPHAPROTEOBACTERIA PHAEOBACTER_GALLAECIENSIS_BS107 303982 304058 MET CAT 0 0     TRNA-MET(INITIATOR)- W
-CGCGGGATGGAGCAGCCCGGT--AGCTCGTCAGGCTCATAACCTGAAGGTCGTAGGTTC
AAATCCTACTCCCGCAA
>LCAG_RCS_W08005855 ABIF01000004 ALPHAPROTEOBACTERIA PHAEOBACTER_GALLAECIENSIS_BS107 234565 234482 LEU CAG 0 0      WGS_DIVISION_IN_DDBJ/
-GCCCAGGTGGCGGAATT-GGTA-GACGCGCTAGCTTCAGGTGCTAGT-G-TGGAGGTTC
GAGTCCTCTCCTGGGCA
>LCAG_RCS_W08005856 ABIF01000004 ALPHAPROTEOBACTERIA PHAEOBACTER_GALLAECIENSIS_BS107 234287 234204 LEU CAG 0 0      WGS_DIVISION_IN_DDBJ/
-GCCCAGGTGGCGGAATT-GGTA-GACGCGCTAGCTTCAGGTGCTAGT-G-TGGAGGTTC
GAGTCCTCTCCTGGGCA
>KTTT_RCS_W08005857 ABIF01000004 ALPHAPROTEOBACTERIA PHAEOBACTER_GALLAECIENSIS_BS107 22544 22472 LYS TTT 0 0      WGS_DIVISION_IN_DDBJ/EM
-GGGCCGTTAGCTCAGTT-GGT--AGAGCAACTGACTTTTAATCAGTGGGTCGCAGGTTC
GAATCCTGCACGGCTCA
>RCCT_RCS_W08005858 ABIF01000004 ALPHAPROTEOBACTERIA PHAEOBACTER_GALLAECIENSIS_BS107 14987 14914 ARG CCT 0 0      WGS_DIVISION_IN_DDBJ/EM
-GGCCCCGTGGCTCAACT-GGAT-AGAGCAGCCCCCTCCTAAGGGGCAGGTTGCAGGTTC
GAATCCTGCCGGGGTCG
>SGCT_RCS_W08005859 ABIF01000005 ALPHAPROTEOBACTERIA PHAEOBACTER_GALLAECIENSIS_BS107 750 839 SER GCT 0 0      WGS_DIVISION_IN_DDBJ/EMBL/G
-GGAGACGTGGCCGAGT--GGTCGAAGGCGCTCCCCTGCTAAGGGAGTAT-CGAGGGTTC
GAATCCCTTCGTCTCCG
>LGAG_RCS_W08005860 ABIF01000005 ALPHAPROTEOBACTERIA PHAEOBACTER_GALLAECIENSIS_BS107 197322 197408 LEU GAG 0 0      WGS_DIVISION_IN_DDBJ/
-GCGGTCGTGGCGGAATT-GGTA-GACGCGCAGCGTTGAGGTCGCTGTGG-TGGAAGTTC
GAGTCTTCTCGACCGCA
>TTGT_RCS_W08005861 ABIF01000005 ALPHAPROTEOBACTERIA PHAEOBACTER_GALLAECIENSIS_BS107 296241 296316 THR TGT 0 0      WGS_DIVISION_IN_DDBJ/
-GCCCCTATAGCTCAGCT-GGT--AGAGCAACTGATTTGTAATCAGTAGGTCCGCGGTTC
GAGTCCGTGTGGGGGCA
>STGA_RCS_W08005862 ABIF01000006 ALPHAPROTEOBACTERIA PHAEOBACTER_GALLAECIENSIS_BS107 15430 15519 SER TGA 0 0      WGS_DIVISION_IN_DDBJ/EM
-GGGGAGGTGGCAGAGT--GGTCGAATGCGGCGGTCTTGAAAACCGTT---CCAGGGTTC
GAATCCCTGTCTCCCCG
>HGTG_RCS_W08005863 ABIF01000006 ALPHAPROTEOBACTERIA PHAEOBACTER_GALLAECIENSIS_BS107 107285 107361 HIS GTG 0 0      WGS_DIVISION_IN_DDBJ/
-GCCGCCTTAGCTCAGTA-GGTT-AGAGCGCCTGATTGTGGATCAGGAGGTCCCCCGTTC
GAGCCGGGGAGGTGGTA
>GGCC_RCS_W08005864 ABIF01000006 ALPHAPROTEOBACTERIA PHAEOBACTER_GALLAECIENSIS_BS107 140093 140022 GLY GCC 0 0      WGS_DIVISION_IN_DDBJ/
-GCGGGCGTAGCTCAGG--GGT--AGAGCATAACCTTGCCAAGGTTAGGGTCGGGCGTTC
GAATCGCCTCGCCCGCT
>GGCC_RCS_W08005865 ABIF01000006 ALPHAPROTEOBACTERIA PHAEOBACTER_GALLAECIENSIS_BS107 137796 137725 GLY GCC 0 0      WGS_DIVISION_IN_DDBJ/
-GCGGGCGTAGCTCAGG--GGT--AGAGCATAACCTTGCCAAGGTTAGGGTCGGGCGTTC
GAATCGCCTCGCCCGCT
>GGCC_RCS_W08005866 ABIF01000006 ALPHAPROTEOBACTERIA PHAEOBACTER_GALLAECIENSIS_BS107 137507 137436 GLY GCC 0 0      WGS_DIVISION_IN_DDBJ/
-GCGGGCGTAGCTCAGG--GGT--AGAGCATAACCTTGCCAAGGTTAGGGTCGGGCGTTC
GAATCGCCTCGCCCGCT
>YGTA_RCS_W08005867 ABIF01000006 ALPHAPROTEOBACTERIA PHAEOBACTER_GALLAECIENSIS_BS107 125370 125290 TYR GTA 0 0      WGS_DIVISION_IN_DDBJ/
-GGGCGACAGGCCGCAA--GGT--GTGGCAGGGGACTGTAACTCCCTC-ACGCCTGGTTC
GATTCCAGGGTCGCCCA
>ETTC_RCS_W08005868 ABIF01000006 ALPHAPROTEOBACTERIA PHAEOBACTER_GALLAECIENSIS_BS107 70612 70541 GLU TTC 0 0      WGS_DIVISION_IN_DDBJ/EM
-GGCCCGTTCGTCTATC--GGTT-AGGACGCCAGGTTTTCAACCTGGAAA-GAGGGGTTC
GATTCCCCTACGGGCTG
>ETTC_RCS_W08005869 ABIF01000006 ALPHAPROTEOBACTERIA PHAEOBACTER_GALLAECIENSIS_BS107 70202 70131 GLU TTC 0 0      WGS_DIVISION_IN_DDBJ/EM
-GGCCCGTTCGTCTATC--GGTT-AGGACGCCAGGTTTTCAACCTGGAAA-GAGGGGTTC
GATTCCCCTACGGGCTG
>RACG_RCS_W08005870 ABIF01000008 ALPHAPROTEOBACTERIA PHAEOBACTER_GALLAECIENSIS_BS107 36081 36008 ARG ACG 0 0      WGS_DIVISION_IN_DDBJ/EM
-GGACCGATAGCTCAGCT-GGAT-AGAGTACTTGACTACGAATCAAGGGGTCGGGGGTTC
GAATCCTCCTCGGTCCG
>VGAC_RCS_W08005871 ABIF01000009 ALPHAPROTEOBACTERIA PHAEOBACTER_GALLAECIENSIS_BS107 141483 141557 VAL GAC 0 0      WGS_DIVISION_IN_DDBJ/
-GGGCGATTAGCTCAGT--GGT--AGAGCACTTCGTTGACATCGAAGGGGTCACAAGTTC
GAACCTTGTATCGCCCA
>ATGC_RCS_W08005872 ABIF01000009 ALPHAPROTEOBACTERIA PHAEOBACTER_GALLAECIENSIS_BS107 127480 127408 ALA TGC 0 0      WGS_DIVISION_IN_DDBJ/
-GGGGCCTTAGCTCAGCT-GGG--AGAGCGCCTGATTTGCATTCAGGAGGTCAGGAGTTC
GATCCTCCTAGGCTCCA
>IGAT_RCS_W08005873 ABIF01000009 ALPHAPROTEOBACTERIA PHAEOBACTER_GALLAECIENSIS_BS107 127379 127306 ILE GAT 0 0      WGS_DIVISION_IN_DDBJ/
-GGGTCGGTAGCTCAGGT-GGTT-AGAGCGCACGCCTGATAAGCGTGAGGTCGGAGGTTC
AAGTCCTCCTCGACCCA
>XCAT_RCS_W08005874 ABIF01000009 ALPHAPROTEOBACTERIA PHAEOBACTER_GALLAECIENSIS_BS107 123683 123610 MET CAT 0 0     TRNA-MET(INITIATOR)- W
-CGCGGGATGGAGCAGCCCGGT--AGCTCGTCAGGCTCATAACCTGAAGGTCGTAGGTTC
AAATCCTACTCCCGCAA
>WCCA_RCS_W08005875 ABIF01000010 ALPHAPROTEOBACTERIA PHAEOBACTER_GALLAECIENSIS_BS107 12484 12559 TRP CCA 0 0      WGS_DIVISION_IN_DDBJ/EM
-AGGGGTATAGCTCAGTT-GGT--AGAGCGACGGTCTCCAAAACCGTAGGTCTCGGGTTC
GAACCCTGATGCCCCTG
>RACG_RCS_W08005876 ABIF01000010 ALPHAPROTEOBACTERIA PHAEOBACTER_GALLAECIENSIS_BS107 87216 87292 ARG ACG 0 0      WGS_DIVISION_IN_DDBJ/EM
-GGACCGATAGCTCAGCT-GGAT-AGAGTACTTGACTACGAATCAAGGGGTCGGGGGTTC
GAATCCTCCTCGGTCCG
>QTTG_RCS_W08005877 ABIF01000010 ALPHAPROTEOBACTERIA PHAEOBACTER_GALLAECIENSIS_BS107 140216 140290 GLN TTG 0 0      WGS_DIVISION_IN_DDBJ/
-TGGGGTGTGGCCAAGT--GGT--AAGGCAACAGTTTTTGGTACTGAAGATCGTAGGTTC
GAATCCTACCACCCCAG
>LTAA_RCS_W08005878 ABIF01000011 ALPHAPROTEOBACTERIA PHAEOBACTER_GALLAECIENSIS_BS107 99876 99961 LEU TAA 0 0      WGS_DIVISION_IN_DDBJ/EM
-GCGGACGTGGTGGAAT--GGTA-GACACCGGAGACTTAAAATCTCCT-G-TGCGGGTTC
GAGTCCCGCCGTCCGCA
>PGGG_RCS_W08005879 ABIF01000011 ALPHAPROTEOBACTERIA PHAEOBACTER_GALLAECIENSIS_BS107 37483 37410 PRO GGG 0 0      WGS_DIVISION_IN_DDBJ/EM
-CGGGCTATAGCGCAGCCTGGT--AGCGCGTCCGTCTGGGGGACGGAAGGTCGCAGGTTC
GAGTCCTGCTAGCCCGA
>VCAC_RCS_W08005880 ABIF01000012 ALPHAPROTEOBACTERIA PHAEOBACTER_GALLAECIENSIS_BS107 74511 74440 VAL CAC 0 0      WGS_DIVISION_IN_DDBJ/EM
-GGGTGATTAGCTCAGT--GGT--AGAGCGCTTCGTTCACATCGAAGATGTCAGGAGTTC
AAATCTCTTATCACCCA
>VTAC_RCS_W08005881 ABIF01000012 ALPHAPROTEOBACTERIA PHAEOBACTER_GALLAECIENSIS_BS107 70583 70511 VAL TAC 0 0      WGS_DIVISION_IN_DDBJ/EM
-GGGTCGTTAGCTCAGTT-GGT--AGAGCGCTTCGTTTACACCGAAGATGTCGGGAGTTC
GAGCCTCTCACGACCCA
>DGTC_RCS_W08005882 ABIF01000012 ALPHAPROTEOBACTERIA PHAEOBACTER_GALLAECIENSIS_BS107 69562 69489 ASP GTC 0 0      WGS_DIVISION_IN_DDBJ/EM
-GCGGTTGTAGCTCAGTT-GGTT-AGAGTACCGGCCTGTCACGCCGGGGGTCGCGGGTTC
GAGCCCCGTCAACCGCG
>DGTC_RCS_W08005883 ABIF01000012 ALPHAPROTEOBACTERIA PHAEOBACTER_GALLAECIENSIS_BS107 69435 69362 ASP GTC 0 0      WGS_DIVISION_IN_DDBJ/EM
-GCGGTTGTAGCTCAGTT-GGTT-AGAGTACCGGCCTGTCACGCCGGGGGTCGCGGGTTC
GAGCCCCGTCAACCGCG
>DGTC_RCS_W08005884 ABIF01000012 ALPHAPROTEOBACTERIA PHAEOBACTER_GALLAECIENSIS_BS107 69271 69198 ASP GTC 0 0      WGS_DIVISION_IN_DDBJ/EM
-GCGGTTGTAGCTCAGTT-GGTT-AGAGTACCGGCCTGTCACGCCGGGGGTCGCGGGTTC
GAGCCCCGTCAACCGCG
>ATGC_RCS_W08005885 ABIF01000020 ALPHAPROTEOBACTERIA PHAEOBACTER_GALLAECIENSIS_BS107 3890 3818 ALA TGC 0 0      WGS_DIVISION_IN_DDBJ/EMBL
-GGGGCCTTAGCTCAGCT-GGG--AGAGCGCCTGATTTGCATTCAGGAGGTCAGGAGTTC
GATCCTCCTAGGCTCCA
>IGAT_RCS_W08005886 ABIF01000020 ALPHAPROTEOBACTERIA PHAEOBACTER_GALLAECIENSIS_BS107 3789 3716 ILE GAT 0 0      WGS_DIVISION_IN_DDBJ/EMBL
-GGGTCGGTAGCTCAGGT-GGTT-AGAGCGCACGCCTGATAAGCGTGAGGTCGGAGGTTC
AAGTCCTCCTCGACCCA
>XCAT_RCS_W08005887 ABIF01000020 ALPHAPROTEOBACTERIA PHAEOBACTER_GALLAECIENSIS_BS107 92 19 MET CAT 0 0     TRNA-MET(INITIATOR)- WGS_DIVIS
-CGCGGGATGGAGCAGCCCGGT--AGCTCGTCAGGCTCATAACCTGAAGGTCGTAGGTTC
AAATCCTACTCCCGCAA
>ATGC_RCS_W08005888 ABIF01000021 ALPHAPROTEOBACTERIA PHAEOBACTER_GALLAECIENSIS_BS107 7616 7544 ALA TGC 0 0      WGS_DIVISION_IN_DDBJ/EMBL
-GGGGCCTTAGCTCAGCT-GGG--AGAGCGCCTGATTTGCATTCAGGAGGTCAGGAGTTC
GATCCTCCTAGGCTCCA
>IGAT_RCS_W08005889 ABIF01000021 ALPHAPROTEOBACTERIA PHAEOBACTER_GALLAECIENSIS_BS107 7515 7442 ILE GAT 0 0      WGS_DIVISION_IN_DDBJ/EMBL
-GGGTCGGTAGCTCAGGT-GGTT-AGAGCGCACGCCTGATAAGCGTGAGGTCGGAGGTTC
AAGTCCTCCTCGACCCA
>XCAT_RCS_W08005890 ABIF01000021 ALPHAPROTEOBACTERIA PHAEOBACTER_GALLAECIENSIS_BS107 3819 3746 MET CAT 0 0     TRNA-MET(INITIATOR)- WGS_D
-CGCGGGATGGAGCAGCCCGGT--AGCTCGTCAGGCTCATAACCTGAAGGTCGTAGGTTC
AAATCCTACTCCCGCAA
>FGAA_RCS_W09118366 ACCW01000006 ALPHAPROTEOBACTERIA RHODOBACTERACEAE_BACTERIUM_KLH11 29793 29719 PHE GAA 0 0      WGS_DIVISION_IN_DDBJ/E
-GCCCGGGTAGCTCAGG--GGT--AGAGCAGTGGATTGAAAATCCTCGTGTCGGTGGTTC
GATTCCGCCCCCGGGCA
>KTTT_RCS_W09118367 ACCW01000007 ALPHAPROTEOBACTERIA RHODOBACTERACEAE_BACTERIUM_KLH11 23746 23821 LYS TTT 0 0      WGS_DIVISION_IN_DDBJ/E
-GGGCCGTTAGCTCAGTT-GGT--AGAGCAACTGACTTTTAATCAGTGGGTCGCAGGTTC
GAATCCTGCACGGCTCA
>MCAT_RCS_W09118368 ACCW01000007 ALPHAPROTEOBACTERIA RHODOBACTERACEAE_BACTERIUM_KLH11 43510 43585 MET CAT 0 0     TRNA-MET(ELONGATOR)- WG
-GGAAGGGTAGCTCAGG--GGTC-AGAGCTGGGCGCTCATAACGCTTAGGTCGGGCGTTC
GAATCCCTCCCCTTCCA
>LTAG_RCS_W09118369 ACCW01000007 ALPHAPROTEOBACTERIA RHODOBACTERACEAE_BACTERIUM_KLH11 435283 435367 LEU TAG 0 0      WGS_DIVISION_IN_DDBJ
-GCGGGTGTGGCGAAATT-GGTA-GACGCACCAGATTTAGGTTCTGGC-G-TGGGGGTTC
AAGTCCCTCCACCCGCA
>PCGG_RCS_W09118370 ACCW01000007 ALPHAPROTEOBACTERIA RHODOBACTERACEAE_BACTERIUM_KLH11 180421 180345 PRO CGG 0 0      WGS_DIVISION_IN_DDBJ
-CGGAGTGTAGCTCAGCCTGGT--AGAGCACTGTCTTCGGGAGGCAGGGGTCGGAGGTTC
GAATCCTCTCACTCCGA
>CGCA_RCS_W09118371 ACCW01000013 ALPHAPROTEOBACTERIA RHODOBACTERACEAE_BACTERIUM_KLH11 24741 24814 CYS GCA 0 0      WGS_DIVISION_IN_DDBJ/E
-GGCGAGTTGGCGGAGT--GGT--GACGCAGCGGATTGCAAATCCGTGTA-CACCGGTTC
GATTCCGGTACTCGCCT
>TTGT_RCS_W09118372 ACCW01000014 ALPHAPROTEOBACTERIA RHODOBACTERACEAE_BACTERIUM_KLH11 1697 1772 THR TGT 0 0      WGS_DIVISION_IN_DDBJ/EMB
-GCCCCTATAGCTCAGCT-GGT--AGAGCAACTGATTTGTAATCAGTAGGTCCGCGGTTC
GAGTCCGTGTGGGGGCA
>MCAT_RCS_W09118373 ACCW01000017 ALPHAPROTEOBACTERIA RHODOBACTERACEAE_BACTERIUM_KLH11 17922 17998 MET CAT 0 0     TRNA-MET(ELONGATOR)- WG
-GGCGGAGTAGCTCAGTT-GGTT-AGAGCAGCGGAATCATAATCCGCGTGTCGGGGGTTC
AAGTCCCTCCTCCGCTA
>ATGC_RCS_W09118374 ACCW01000017 ALPHAPROTEOBACTERIA RHODOBACTERACEAE_BACTERIUM_KLH11 36865 36790 ALA TGC 0 0      WGS_DIVISION_IN_DDBJ/E
-GGGGCCTTAGCTCAGCT-GGG--AGAGCGCCTGATTTGCATTCAGGAGGTCAGGAGTTC
GATCCTCCTAGGCTCCA
>IGAT_RCS_W09118375 ACCW01000017 ALPHAPROTEOBACTERIA RHODOBACTERACEAE_BACTERIUM_KLH11 36616 36540 ILE GAT 0 0      WGS_DIVISION_IN_DDBJ/E
-GGGTCGGTAGCTCAGGT-GGTT-AGAGCGCACGCCTGATAAGCGTGAGGTCGGAGGTTC
AAGTCCTCCTCGACCCA
>XCAT_RCS_W09118376 ACCW01000017 ALPHAPROTEOBACTERIA RHODOBACTERACEAE_BACTERIUM_KLH11 32476 32400 MET CAT 0 0     TRNA-MET(INITIATOR)- WG
-CGCGGGGTGGAGCAGTCCGGT--AGCTCGTCAGGCTCATAACCTGAAGGTCAGAGGTTC
AAATCCTCTCCCCGCAA
>TGGT_RCS_W09118377 ACCW01000018 ALPHAPROTEOBACTERIA RHODOBACTERACEAE_BACTERIUM_KLH11 33932 34006 THR GGT 0 0      WGS_DIVISION_IN_DDBJ/E
-GCTGCTGTAGCTCAGA--GGT--AGAGCACTCCCTTGGTAAGGGAGAGGTCGAGAGTTC
AATTCTCTCCAGCAGCA
>VTAC_RCS_W09118378 ACCW01000018 ALPHAPROTEOBACTERIA RHODOBACTERACEAE_BACTERIUM_KLH11 51192 51267 VAL TAC 0 0      WGS_DIVISION_IN_DDBJ/E
-GGGTGATTAGCTCAGTT-GGT--AGAGCGCTTCGTTTACACCGAAGATGTCGGGAGTTC
GAGTCTCTCATCACCCA
>AGGC_RCS_W09118379 ACCW01000020 ALPHAPROTEOBACTERIA RHODOBACTERACEAE_BACTERIUM_KLH11 125181 125106 ALA GGC 0 0      WGS_DIVISION_IN_DDBJ
-GGGGCCTTAGCTCAGTT-GGG--AGAGCGCTTGCATGGCATGCAAGAGGTCAGGGGTTC
GACTCCCCTAGGCTCCA
>RCCT_RCS_W09118380 ACCW01000022 ALPHAPROTEOBACTERIA RHODOBACTERACEAE_BACTERIUM_KLH11 53035 52959 ARG CCT 0 0      WGS_DIVISION_IN_DDBJ/E
-GGCCCCGTGGCTCAACT-GGAT-AGAGCAGCCCCCTCCTAAGGGGCAGGTTGCAGGTTC
GAATCCTGCCGGGGTCG
>ATGC_RCS_W09118381 ACCW01000025 ALPHAPROTEOBACTERIA RHODOBACTERACEAE_BACTERIUM_KLH11 46498 46573 ALA TGC 0 0      WGS_DIVISION_IN_DDBJ/E
-GGGGCCTTAGCTCAGCT-GGG--AGAGCGCCTGATTTGCATTCAGGAGGTCAGGAGTTC
GATCCTCCTAGGCTCCA
>IGAT_RCS_W09118382 ACCW01000025 ALPHAPROTEOBACTERIA RHODOBACTERACEAE_BACTERIUM_KLH11 46747 46823 ILE GAT 0 0      WGS_DIVISION_IN_DDBJ/E
-GGGTCGGTAGCTCAGGT-GGTT-AGAGCGCACGCCTGATAAGCGTGAGGTCGGAGGTTC
AAGTCCTCCTCGACCCA
>XCAT_RCS_W09118383 ACCW01000025 ALPHAPROTEOBACTERIA RHODOBACTERACEAE_BACTERIUM_KLH11 50887 50963 MET CAT 0 0     TRNA-MET(INITIATOR)- WG
-CGCGGGGTGGAGCAGTCCGGT--AGCTCGTCAGGCTCATAACCTGAAGGTCAGAGGTTC
AAATCCTCTCCCCGCAA
>LCAG_RCS_W09118384 ACCW01000025 ALPHAPROTEOBACTERIA RHODOBACTERACEAE_BACTERIUM_KLH11 15941 15855 LEU CAG 0 0      WGS_DIVISION_IN_DDBJ/E
-GCCCAGGTGGCGGAATT-GGTA-GACGCGCTAGCTTCAGGTGCTAGT-G-TGGAGGTTC
GAGTCCTCTCCTGGGCA
>SGCT_RCS_W09118385 ACCW01000027 ALPHAPROTEOBACTERIA RHODOBACTERACEAE_BACTERIUM_KLH11 3064 2975 SER GCT 0 0      WGS_DIVISION_IN_DDBJ/EMB
-GGAGACGTGGCCGAGT--GGTCGAAGGCGCTCCCCTGCTAAGGGAGTAT-CGAGGGTTC
GAATCCCTTCGTCTCCG
>RACG_RCS_W09118386 ACCW01000028 ALPHAPROTEOBACTERIA RHODOBACTERACEAE_BACTERIUM_KLH11 110699 110775 ARG ACG 0 0      WGS_DIVISION_IN_DDBJ
-GGACCGATAGCTCAGCT-GGAT-AGAGTACTTGACTACGAATCAAGGGGTCGGGGGTTC
GAATCCTCCTCGGTCCG
>ATGC_RCS_W09118387 ACCW01000029 ALPHAPROTEOBACTERIA RHODOBACTERACEAE_BACTERIUM_KLH11 48679 48754 ALA TGC 0 0      WGS_DIVISION_IN_DDBJ/E
-GGGGCCTTAGCTCAGCT-GGG--AGAGCGCCTGATTTGCATTCAGGAGGTCAGGAGTTC
GATCCTCCTAGGCTCCA
>IGAT_RCS_W09118388 ACCW01000029 ALPHAPROTEOBACTERIA RHODOBACTERACEAE_BACTERIUM_KLH11 48928 49004 ILE GAT 0 0      WGS_DIVISION_IN_DDBJ/E
-GGGTCGGTAGCTCAGGT-GGTT-AGAGCGCACGCCTGATAAGCGTGAGGTCGGAGGTTC
AAGTCCTCCTCGACCCA
>XCAT_RCS_W09118389 ACCW01000029 ALPHAPROTEOBACTERIA RHODOBACTERACEAE_BACTERIUM_KLH11 53068 53144 MET CAT 0 0     TRNA-MET(INITIATOR)- WG
-CGCGGGGTGGAGCAGTCCGGT--AGCTCGTCAGGCTCATAACCTGAAGGTCAGAGGTTC
AAATCCTCTCCCCGCAA
>VGAC_RCS_W09118390 ACCW01000029 ALPHAPROTEOBACTERIA RHODOBACTERACEAE_BACTERIUM_KLH11 42289 42215 VAL GAC 0 0      WGS_DIVISION_IN_DDBJ/E
-GGGCGGTTAGCTCAGC--GGT--AGAGCACTTCGTTGACATCGAAGGGGTCACAAGTTC
GATCCTTGTACCGCCCA
>WCCA_RCS_W09118391 ACCW01000033 ALPHAPROTEOBACTERIA RHODOBACTERACEAE_BACTERIUM_KLH11 24037 24112 TRP CCA 0 0      WGS_DIVISION_IN_DDBJ/E
-AGGGGTATAGCTCAGTT-GGT--AGAGCGACGGTCTCCAAAACCGTAGGTCGCGGGTTC
GAACCCTGCTGCCCCTG
>QTTG_RCS_W09118392 ACCW01000033 ALPHAPROTEOBACTERIA RHODOBACTERACEAE_BACTERIUM_KLH11 81554 81480 GLN TTG 0 0      WGS_DIVISION_IN_DDBJ/E
-TGGGGTGTAGCCAAGT--GGT--AAGGCAGCGGTTTTTGGTACCGTGTATCGTAGGTTC
GAATCCTACCACCCCAG
>GTCC_RCS_W09118393 ACCW01000036 ALPHAPROTEOBACTERIA RHODOBACTERACEAE_BACTERIUM_KLH11 18110 18183 GLY TCC 0 0      WGS_DIVISION_IN_DDBJ/E
-GCGGGCGTTGTGTAGT--GGT--AAGACCTTAGCCTTCCAAGCTAATGA-CGCGGGTTC
GATTCCCGCCGCCCGCT
>LTAA_RCS_W09118394 ACCW01000036 ALPHAPROTEOBACTERIA RHODOBACTERACEAE_BACTERIUM_KLH11 173728 173813 LEU TAA 0 0      WGS_DIVISION_IN_DDBJ
-GCCCGCGTGGTGGAAT--GGTA-GACACAAGAGACTTAAAATCTCTG-G-TGCCGGTTC
GAGTCCGGCCGCGGGTA
>STGA_RCS_W09118395 ACCW01000036 ALPHAPROTEOBACTERIA RHODOBACTERACEAE_BACTERIUM_KLH11 262675 262764 SER TGA 0 0      WGS_DIVISION_IN_DDBJ
-GGGGAGGTGGCAGAGT--GGTCGAATGCGGCGGTCTTGAAAACCGTT---CCAGGGTTC
GAATCCCTGTCTCCCCG
>HGTG_RCS_W09118396 ACCW01000036 ALPHAPROTEOBACTERIA RHODOBACTERACEAE_BACTERIUM_KLH11 304663 304739 HIS GTG 0 0      WGS_DIVISION_IN_DDBJ
-GCCGCCTTAGCTCAGTT-GGTT-AGAGCGCTGGATTGTGGATCCAGAGGTCCCCTGTTC
AAGCCAGGGAGGCGGTA
>ETTC_RCS_W09118397 ACCW01000036 ALPHAPROTEOBACTERIA RHODOBACTERACEAE_BACTERIUM_KLH11 271644 271570 GLU TTC 0 0      WGS_DIVISION_IN_DDBJ
-GGCCCGTTCGTCTATC--GGTT-AGGACGCCAGGTTTTCAACCTGGAAA-GAGGGGTTC
GATTCCCCTACGGGCTA
>ETTC_RCS_W09118398 ACCW01000036 ALPHAPROTEOBACTERIA RHODOBACTERACEAE_BACTERIUM_KLH11 271497 271423 GLU TTC 0 0      WGS_DIVISION_IN_DDBJ
-GGCCCGTTCGTCTATC--GGTT-AGGACGCCAGGTTTTCAACCTGGAAA-GAGGGGTTC
GACTCCCCTACGGGCTA
>GGCC_RCS_W09118399 ACCW01000036 ALPHAPROTEOBACTERIA RHODOBACTERACEAE_BACTERIUM_KLH11 123034 122960 GLY GCC 0 0      WGS_DIVISION_IN_DDBJ
-GCGGGCGTAGCTCAGG--GGT--AGAGCATAACCTTGCCAAGGTTAGGGTCGGGCGTTC
GAATCGCCTCGCCCGCT
>GGCC_RCS_W09118400 ACCW01000036 ALPHAPROTEOBACTERIA RHODOBACTERACEAE_BACTERIUM_KLH11 122925 122851 GLY GCC 0 0      WGS_DIVISION_IN_DDBJ
-GCGGGCGTAGCTCAGG--GGT--AGAGCATAACCTTGCCAAGGTTAGGGTCGGGCGTTC
GAATCGCCTCGCCCGCT
>YGTA_RCS_W09118401 ACCW01000036 ALPHAPROTEOBACTERIA RHODOBACTERACEAE_BACTERIUM_KLH11 114903 114820 TYR GTA 0 0      WGS_DIVISION_IN_DDBJ
-GGGCGACAGGCCGCAA--GGT--GTGGCAGGGGACTGTAACTCCCTC-ACGCCTGGTTC
GATTCCAGGGTCGCCCA
>PGGG_RCS_W09118402 ACCW01000037 ALPHAPROTEOBACTERIA RHODOBACTERACEAE_BACTERIUM_KLH11 8729 8653 PRO GGG 0 0      WGS_DIVISION_IN_DDBJ/EMB
-CGGGCTATGGCGCAGCCTGGT--AGCGCGTCCGTCTGGGGGACGGAAGGTCGCAGGTTC
GAGTCCTGCTAGCCCGA
>JCAT_RCS_W09118403 ACCW01000038 ALPHAPROTEOBACTERIA RHODOBACTERACEAE_BACTERIUM_KLH11 25878 25954 MET CAT 0 0     TRNA-MET(ILE)_WHOSE_CAU
-GGGCCTGTAGCTCAATT-GGTT-AGAGCAGAGCGCTCATAACGCTTTGGTTGCGGGTTC
AAGTCCTGCCGGGCCTA
>NGTT_RCS_W09118404 ACCW01000038 ALPHAPROTEOBACTERIA RHODOBACTERACEAE_BACTERIUM_KLH11 28312 28386 ASN GTT 0 0      WGS_DIVISION_IN_DDBJ/E
-TCCGGCGTAGCTCAGC--GGT--AGAGCAGTTGACTGTTAATCAATTGGTCGTAGGTTC
GATCCCTACCGCCGGAG
>NGTT_RCS_W09118405 ACCW01000038 ALPHAPROTEOBACTERIA RHODOBACTERACEAE_BACTERIUM_KLH11 28506 28580 ASN GTT 0 0      WGS_DIVISION_IN_DDBJ/E
-TCCGGCGTAGCTCAGC--GGT--AGAGCAGTTGACTGTTAATCAATTGGTCGTAGGTTC
GATCCCTACCGCCGGAG
>PTGG_RCS_W09118406 ACCW01000039 ALPHAPROTEOBACTERIA RHODOBACTERACEAE_BACTERIUM_KLH11 1283 1359 PRO TGG 0 0      WGS_DIVISION_IN_DDBJ/EMB
-CGGGGCGTGGCGCAGTCTGGT--AGCGCACCTGTTTTGGGTACAGGGGGTCGTAGGTTC
GAATCCTGCCGCCCCGA
>LCAA_RCS_W09118407 ACCW01000039 ALPHAPROTEOBACTERIA RHODOBACTERACEAE_BACTERIUM_KLH11 19151 19236 LEU CAA 0 0      WGS_DIVISION_IN_DDBJ/E
-GCCCAAGTGGCGGAAT--GGTA-GACGCAGGGGATTCAAAATCCCCC-G-TGCCGGTTC
GAGTCCGGCCTTGGGTA
>GCCC_RCS_W09118408 ACCW01000039 ALPHAPROTEOBACTERIA RHODOBACTERACEAE_BACTERIUM_KLH11 37802 37875 GLY CCC 0 0      WGS_DIVISION_IN_DDBJ/E
-GCGGGTATGGTGAAAA--GGT--ATCACACGAGCTTCCCAAGCTCTT-GTTACGGGTTC
GATTCCCGTTACCCGCT
>RCCG_RCS_W09118409 ACCW01000039 ALPHAPROTEOBACTERIA RHODOBACTERACEAE_BACTERIUM_KLH11 63829 63905 ARG CCG 0 0      WGS_DIVISION_IN_DDBJ/E
-GCACCTGTAGCTCAGCT-GGAT-AGAGCGCTGCCCTCCGAAGGCAGAGGCCAGAGGTTC
GAATCCTCTCAGGTGCG
>RTCT_RCS_W09118410 ACCW01000039 ALPHAPROTEOBACTERIA RHODOBACTERACEAE_BACTERIUM_KLH11 72087 72011 ARG TCT 0 0      WGS_DIVISION_IN_DDBJ/E
-GCCCACGTAATTCAACT-GGAT-AGAATATCCGACTTCTAATCGGGCTGTTGGGGGTTC
GAGTCCTCCCGTGGGCG
>VCAC_RCS_W09118411 ACCW01000040 ALPHAPROTEOBACTERIA RHODOBACTERACEAE_BACTERIUM_KLH11 149074 149148 VAL CAC 0 0      WGS_DIVISION_IN_DDBJ
-GGGTGATTAGCTCAGT--GGT--AGAGCGCTTCGTTCACATCGAAGATGTCAGGAGTTC
AAATCTCTTATCACCCA
>DGTC_RCS_W09118412 ACCW01000040 ALPHAPROTEOBACTERIA RHODOBACTERACEAE_BACTERIUM_KLH11 148859 148783 ASP GTC 0 0      WGS_DIVISION_IN_DDBJ
-GCGGTTGTAGCTCAGTT-GGTT-AGAGTACCGGCCTGTCACGCCGGGGGTCGCGGGTTC
GAGCCCCGTCAACCGCG
>DGTC_RCS_W09118413 ACCW01000040 ALPHAPROTEOBACTERIA RHODOBACTERACEAE_BACTERIUM_KLH11 148730 148654 ASP GTC 0 0      WGS_DIVISION_IN_DDBJ
-GCGGTTGTAGCTCAGTT-GGTT-AGAGTACCGGCCTGTCACGCCGGGGGTCGCGGGTTC
GAGCCCCGTCAACCGCG
>SCGA_RCS_W09118414 ACCW01000040 ALPHAPROTEOBACTERIA RHODOBACTERACEAE_BACTERIUM_KLH11 23046 22957 SER CGA 0 0      WGS_DIVISION_IN_DDBJ/E
-GGAGAGGTGCCGGAGT--GGTCGAACGGGGCGGTCTCGAAAACCGTT---CCAGGGTTC
GAATCCCTGTCTCTCCG
>SGGA_RCS_W09118415 ACCW01000041 ALPHAPROTEOBACTERIA RHODOBACTERACEAE_BACTERIUM_KLH11 26210 26121 SER GGA 0 0      WGS_DIVISION_IN_DDBJ/E
-GGAGAGGTGGCCGAGT--GGTCGAAGGCGCACGCCTGGAAAGTGTGTAT-CCAGGGTTC
GAATCCCTGTCTCTCCG
>LGAG_RCS_W09118416 ACCW01000042 ALPHAPROTEOBACTERIA RHODOBACTERACEAE_BACTERIUM_KLH11 1844 1758 LEU GAG 0 0      WGS_DIVISION_IN_DDBJ/EMB
-GCGGTCGTGGCGGAATT-GGTA-GACGCGCAGCGTTGAGGTCGCTGTGG-TGGAAGTTC
GAGTCTTCTCGACCGCA
>FGAA_RCS_W09111637 ABXE01000004 ALPHAPROTEOBACTERIA RHODOBACTERALES_BACTERIUM_HTCC2083 76180 76254 PHE GAA 0 0      WGS_DIVISION_IN_DDBJ
-GCCCGGGTAGCTCAGG--GGT--AGAGCAGTGGATTGAAAATCCTCGTGTCGGTGGTTC
GATTCCGCCCCTGGGCA
>WCCA_RCS_W09111638 ABXE01000004 ALPHAPROTEOBACTERIA RHODOBACTERALES_BACTERIUM_HTCC2083 50040 49965 TRP CCA 0 0      WGS_DIVISION_IN_DDBJ
-AGGGGTTTAGCTCAGTT-GGT--AGAGCATCGGTCTCCAAAACCGAGGGTCGTGGGTTC
GAGTCCCTCAGCCCCTG
>QTTG_RCS_W09111639 ABXE01000005 ALPHAPROTEOBACTERIA RHODOBACTERALES_BACTERIUM_HTCC2083 246642 246568 GLN TTG 0 0      WGS_DIVISION_IN_DD
-TGGGGTGTAGCCAAGC--GGT--AAGGCAACGCTTTTTGGTAGCGTGTACCGTAGGTTC
GAATCCTACCACCCCAG
>STGA_RCS_W09111640 ABXE01000005 ALPHAPROTEOBACTERIA RHODOBACTERALES_BACTERIUM_HTCC2083 68011 67922 SER TGA 0 0      WGS_DIVISION_IN_DDBJ
-GGAGGCTTGGCAGAGT--GGTCGAATGCACCGGTCTTGAAAACCGAC---CCAGGGTTC
GAATCCCTGAGCCTCCG
>LCAG_RCS_W09111641 ABXE01000006 ALPHAPROTEOBACTERIA RHODOBACTERALES_BACTERIUM_HTCC2083 18072 18158 LEU CAG 0 0      WGS_DIVISION_IN_DDBJ
-GCCCAGGTGGCGGAATT-GGTA-GACGCGCTAGCTTCAGGTGCTAGT-G-TGGAGGTTC
GAGTCCTCTCCTGGGCA
>KTTT_RCS_W09111642 ABXE01000006 ALPHAPROTEOBACTERIA RHODOBACTERALES_BACTERIUM_HTCC2083 384428 384503 LYS TTT 0 0      WGS_DIVISION_IN_DD
-GGGCCGTTAGCTCAGTT-GGT--AGAGCAACTGACTTTTAATCAGTAGGTCGATGGTTC
GAACCCATCACGGCTCA
>ATGC_RCS_W09111643 ABXE01000006 ALPHAPROTEOBACTERIA RHODOBACTERALES_BACTERIUM_HTCC2083 429766 429841 ALA TGC 0 0      WGS_DIVISION_IN_DD
-GGGGCCTTAGCTCAGCT-GGG--AGAGCGCCTGATTTGCATTCAGGAGGTCAGGAGTTC
GATCCTCCTAGGCTCCA
>IGAT_RCS_W09111644 ABXE01000006 ALPHAPROTEOBACTERIA RHODOBACTERALES_BACTERIUM_HTCC2083 429869 429945 ILE GAT 0 0      WGS_DIVISION_IN_DD
-GGGTCGGTAGCTCAGTT-GGTT-AGAGCGCACCCCTGATAAGGGTGAGGTCGGAGGTTC
AAATCCTCCTCGACCCA
>ATGC_RCS_W09111645 ABXE01000006 ALPHAPROTEOBACTERIA RHODOBACTERALES_BACTERIUM_HTCC2083 541328 541403 ALA TGC 0 0      WGS_DIVISION_IN_DD
-GGGGCCTTAGCTCAGCT-GGG--AGAGCGCCTGATTTGCATTCAGGAGGTCAGGAGTTC
GATCCTCCTAGGCTCCA
>IGAT_RCS_W09111646 ABXE01000006 ALPHAPROTEOBACTERIA RHODOBACTERALES_BACTERIUM_HTCC2083 541431 541507 ILE GAT 0 0      WGS_DIVISION_IN_DD
-GGGTCGGTAGCTCAGTT-GGTT-AGAGCGCACCCCTGATAAGGGTGAGGTCGGAGGTTC
AAATCCTCCTCGACCCA
>XCAT_RCS_W09111647 ABXE01000006 ALPHAPROTEOBACTERIA RHODOBACTERALES_BACTERIUM_HTCC2083 545121 545197 MET CAT 0 0     TRNA-MET(INITIATOR)
-CGCGGGATGGAGCAGCCCGGT--AGCTCGTCAGGCTCATAACCTGAAGGTCGTAGGTTC
AAATCCTACTCCCGCAA
>VGAC_RCS_W09111648 ABXE01000006 ALPHAPROTEOBACTERIA RHODOBACTERALES_BACTERIUM_HTCC2083 400283 400209 VAL GAC 0 0      WGS_DIVISION_IN_DD
-GGGCGATTAGCTCAGC--GGT--AGAGCACTTCGTTGACATCGAAGGGGTCACAAGTTC
GATCCTTGTATCGCCCA
>AGGC_RCS_W09111649 ABXE01000007 ALPHAPROTEOBACTERIA RHODOBACTERALES_BACTERIUM_HTCC2083 29595 29670 ALA GGC 0 0      WGS_DIVISION_IN_DDBJ
-GGGGCCTTAGCTCAGCT-GGG--AGAGCGCCTGCATGGCATGCAGGAGGTCAGGAGTTC
GATCCTCCTAGGCTCCA
>TGGT_RCS_W09111650 ABXE01000007 ALPHAPROTEOBACTERIA RHODOBACTERALES_BACTERIUM_HTCC2083 132845 132771 THR GGT 0 0      WGS_DIVISION_IN_DD
-GCCGTTGTAGCTCAGT--GGT--AGAGCGCGTCATTGGTAATGACGAGGTCGGGAGTTC
AATTCTCCCCTGCGGCA
>GTCC_RCS_W09111651 ABXE01000008 ALPHAPROTEOBACTERIA RHODOBACTERALES_BACTERIUM_HTCC2083 192557 192631 GLY TCC 0 0      WGS_DIVISION_IN_DD
-GCGGGCGTTGTGTAAT--GGTT-AAGACCCCAGTTTTCCAAACTGGAGA-TGAGGGTTC
GATTCCCTCCGCCCGCT
>RACG_RCS_W09111652 ABXE01000009 ALPHAPROTEOBACTERIA RHODOBACTERALES_BACTERIUM_HTCC2083 30760 30836 ARG ACG 0 0      WGS_DIVISION_IN_DDBJ
-GGACCGATAGCTCAGCT-GGAT-AGAGTACCTGACTACGAATCAGGGGGTCGGGGGTTC
GAATCCTCCTCGGTCCG
>MCAT_RCS_W09111653 ABXE01000009 ALPHAPROTEOBACTERIA RHODOBACTERALES_BACTERIUM_HTCC2083 163185 163261 MET CAT 0 0     TRNA-MET(ELONGATOR)
-GGCGATGTAGCTCAGTT-GGTT-AGAGCAGCGGAATCATAATCCGCGTGTCCGGGGTTC
AAATCCCTGCATCGCCA
>HGTG_RCS_W09111654 ABXE01000010 ALPHAPROTEOBACTERIA RHODOBACTERALES_BACTERIUM_HTCC2083 78281 78357 HIS GTG 0 0      WGS_DIVISION_IN_DDBJ
-GCCGCCTTAGCTCAGTT-GGTT-AGAGCGCTGGTTTGTGGAACCAGAGGTCCCCCGTTC
AAGCCGGGGAGGCGGTA
>LGAG_RCS_W09111655 ABXE01000010 ALPHAPROTEOBACTERIA RHODOBACTERALES_BACTERIUM_HTCC2083 159795 159881 LEU GAG 0 0      WGS_DIVISION_IN_DD
-GCGGTCGTGGCGGAATT-GGTA-GACGCGCAGCGTTGAGGTCGCTGT-G-TGGGGGTTC
GAGTCCCCCCGACCGCA
>SGCT_RCS_W09111656 ABXE01000010 ALPHAPROTEOBACTERIA RHODOBACTERALES_BACTERIUM_HTCC2083 322685 322596 SER GCT 0 0      WGS_DIVISION_IN_DD
-GGAGACGTGGCCGAGT--GGTCGAAGGCGCTCCCCTGCTAAGGGAGTAT-CGAGGGTTC
GAATCCCTTCGTCTCCG
>CGCA_RCS_W09111657 ABXE01000010 ALPHAPROTEOBACTERIA RHODOBACTERALES_BACTERIUM_HTCC2083 224779 224706 CYS GCA 0 0      WGS_DIVISION_IN_DD
-GGCGAGTTGGTAGAGT--GGT--TATGCAGCGGATTGCAAATCCGCGTA-CACCGGTTC
GATTCCGGTACTCGCCT
>YGTA_RCS_W09111658 ABXE01000010 ALPHAPROTEOBACTERIA RHODOBACTERALES_BACTERIUM_HTCC2083 71415 71332 TYR GTA 0 0      WGS_DIVISION_IN_DDBJ
-GGGCGACAGGCCGCAA--GGT--GTGGCAGGGGACTGTAACTCCCTC-ACGCCTGGTTC
GATTCCAGGGTCGCCCA
>GGCC_RCS_W09111659 ABXE01000011 ALPHAPROTEOBACTERIA RHODOBACTERALES_BACTERIUM_HTCC2083 1141 1067 GLY GCC 0 0      WGS_DIVISION_IN_DDBJ/E
-GCGGGCGTAGCTCAGG--GGT--AGAGCGAAACCTTGCCAAGGTTTAGGTCGGGCGTTC
GAATCGCCTCGCCCGCT
>TTGT_RCS_W09111660 ABXE01000012 ALPHAPROTEOBACTERIA RHODOBACTERALES_BACTERIUM_HTCC2083 75779 75854 THR TGT 0 0      WGS_DIVISION_IN_DDBJ
-GCCCCTATAGCTCAGCT-GGT--AGAGCAATTGATTTGTAATCAATAGGTCCGCGGTTC
GAGTCCGTGTGGGGGCA
>PGGG_RCS_W09111661 ABXE01000012 ALPHAPROTEOBACTERIA RHODOBACTERALES_BACTERIUM_HTCC2083 54428 54352 PRO GGG 0 0      WGS_DIVISION_IN_DDBJ
-CGGGCTATGGCGCAGTCTGGT--AGCGCGTCCGTCTGGGGGACGGAAGGTCGCAGGTTC
GAGTCCTGCTAGCCCGA
>ETTC_RCS_W09111662 ABXE01000012 ALPHAPROTEOBACTERIA RHODOBACTERALES_BACTERIUM_HTCC2083 22987 22913 GLU TTC 0 0      WGS_DIVISION_IN_DDBJ
-GTCCCGTTCGTCTATC--GGTT-AGGACGCCAGGTTTTCAACCTGGAAA-GAGGGGTTC
GATTCCCCTACGGGATG
>LCAA_RCS_W09111663 ABXE01000015 ALPHAPROTEOBACTERIA RHODOBACTERALES_BACTERIUM_HTCC2083 164185 164270 LEU CAA 0 0      WGS_DIVISION_IN_DD
-GCCCAAGTGGCGGAAT--GGTA-GACGCAGGGGATTCAAAATCCCCC-G-TGCCGGTTC
GAGTCCGGCCTTGGGTA
>VTAC_RCS_W09111664 ABXE01000015 ALPHAPROTEOBACTERIA RHODOBACTERALES_BACTERIUM_HTCC2083 188699 188774 VAL TAC 0 0      WGS_DIVISION_IN_DD
-GGGTGATTAGCTCAGTT-GGT--AGAGCGCTTCCTTTACACGGAAGATGTCGGGAGTTC
GAGCCTCTCATCACCCA
>DGTC_RCS_W09111665 ABXE01000015 ALPHAPROTEOBACTERIA RHODOBACTERALES_BACTERIUM_HTCC2083 188799 188875 ASP GTC 0 0      WGS_DIVISION_IN_DD
-GCGGTTGTAGCTCAGTT-GGTT-AGAGTACCGGCCTGTCACGCCGGGGGTCGCGGGTTC
GAGTCCCGTCAACCGCG
>DGTC_RCS_W09111666 ABXE01000015 ALPHAPROTEOBACTERIA RHODOBACTERALES_BACTERIUM_HTCC2083 189037 189113 ASP GTC 0 0      WGS_DIVISION_IN_DD
-GCGGTTGTAGCTCAGTT-GGTT-AGAGTACCGGCCTGTCACGCCGGGGGTCGCGGGTTC
GAGTCCCGTCAACCGCG
>SGGA_RCS_W09111667 ABXE01000016 ALPHAPROTEOBACTERIA RHODOBACTERALES_BACTERIUM_HTCC2083 7327 7416 SER GGA 0 0      WGS_DIVISION_IN_DDBJ/E
-GGACAGGTGGCCGAGT--GGTCGAAGGCGCACGCCTGGAAAGTGTGTAT-CCAGGGTTC
GAATCCCTGTCTGTCCG
>RCCG_RCS_W09111668 ABXE01000016 ALPHAPROTEOBACTERIA RHODOBACTERALES_BACTERIUM_HTCC2083 51494 51570 ARG CCG 0 0      WGS_DIVISION_IN_DDBJ
-GCACCCATAGCTCAGCT-GGAT-AGAGCGCTGCCCTCCGAAGGCAGAGGCCGATGGTTC
GAATCCATCTGGGTGCG
>LTAG_RCS_W09111669 ABXE01000016 ALPHAPROTEOBACTERIA RHODOBACTERALES_BACTERIUM_HTCC2083 65847 65931 LEU TAG 0 0      WGS_DIVISION_IN_DDBJ
-GCGGGTGTGGCGGAATT-GGTA-GACGCACCAGATTTAGGTTCTGGC-G-TGGGGGTTC
GAGTCCCTTCACCCGCA
>JCAT_RCS_W09111670 ABXE01000016 ALPHAPROTEOBACTERIA RHODOBACTERALES_BACTERIUM_HTCC2083 185356 185432 MET CAT 0 0     TRNA-MET(ILE)_WHOSE
-GGGCCTGTAGCTCAATT-GGTT-AGAGCAGCGTGCTCATAACGCGTTGGTTGCAGGTTC
AAGTCCTGCCGGGCCTA
>SCGA_RCS_W09111671 ABXE01000016 ALPHAPROTEOBACTERIA RHODOBACTERALES_BACTERIUM_HTCC2083 24872 24782 SER CGA 0 0      WGS_DIVISION_IN_DDBJ
-GGAGCGATGCCGGAGT--GGTCGAACGGGACGGTTTCGAAAACCGTTGTCCCAGGGTTC
GAATCCCTGTCGCTCCG
>GCCC_RCS_W09111672 ABXE01000019 ALPHAPROTEOBACTERIA RHODOBACTERALES_BACTERIUM_HTCC2083 60200 60273 GLY CCC 0 0      WGS_DIVISION_IN_DDBJ
-GCGGGTATGGTGAAAA--GGT--ATCACGGCAGCTTCCCAAGCTTTA-GTTACGGGTTC
AATTCCCGTTACCCGCT
>LTAA_RCS_W09111673 ABXE01000019 ALPHAPROTEOBACTERIA RHODOBACTERALES_BACTERIUM_HTCC2083 231169 231254 LEU TAA 0 0      WGS_DIVISION_IN_DD
-GCGGGCGTGGTGGAAT--GGTA-GACACACCAGACTTAAAATCTGTT-G-TGGGGGTTC
GAGTCCCCCCGCCCGCA
>NGTT_RCS_W09111674 ABXE01000019 ALPHAPROTEOBACTERIA RHODOBACTERALES_BACTERIUM_HTCC2083 362268 362342 ASN GTT 0 0      WGS_DIVISION_IN_DD
-TCCGGCGTAGCTCAGC--GGT--AGAGCAGTTGACTGTTAATCAATTTGTCGTAGGTTC
GATCCCTACCGCCGGAG
>PTGG_RCS_W09111675 ABXE01000019 ALPHAPROTEOBACTERIA RHODOBACTERALES_BACTERIUM_HTCC2083 339043 338967 PRO TGG 0 0      WGS_DIVISION_IN_DD
-CGGGGCGTAGCGCAGCCTGGT--AGCGCGACGGTTTTGGGTACCGTAGGTCGCAAGTTC
GAATCTTGCCGTCCCGA
>RTCT_RCS_W09111676 ABXE01000019 ALPHAPROTEOBACTERIA RHODOBACTERALES_BACTERIUM_HTCC2083 251896 251820 ARG TCT 0 0      WGS_DIVISION_IN_DD
-GGTCCCGTAGCTCAACT-GGAT-AGAGCACCTGCCTTCTAAGCAGGGGGTTCGGGGTTC
GAGTCCTCGCGGGATCG
>VGAC_RCS_W023568 AAXZ01000001 ALPHAPROTEOBACTERIA RHODOBACTERALES_BACTERIUM_HTCC2150 553428 553502 VAL GAC 0 0      WGS_DIVISION_IN_DDBJ
-GGGTGATTAGCTCAGC--GGT--AGAGCACTTCGTTGACATCGAAGGGGTCACTGGTTC
GATCCCAGTATCGCCCA
>LTAA_RCS_W023569 AAXZ01000001 ALPHAPROTEOBACTERIA RHODOBACTERALES_BACTERIUM_HTCC2150 863572 863657 LEU TAA 0 0      WGS_DIVISION_IN_DDBJ
-GCCCGCGTGATGGAAT--GGTA-GACATAAGAGACTTAAAATCTCTG-G-TGCCGGTTC
GAGTCCGGCCGCGGGTA
>RACG_RCS_W023570 AAXZ01000001 ALPHAPROTEOBACTERIA RHODOBACTERALES_BACTERIUM_HTCC2150 666554 666476 ARG ACG 0 0      WGS_DIVISION_IN_DDBJ
-GGACCGATAGCTCAGCT-GGAT-AGAGTACCTGACTACGAATCAGGGGGTCGGGGGTTC
GAATCCTCCTCGGTCCG
>ATGC_RCS_W023571 AAXZ01000001 ALPHAPROTEOBACTERIA RHODOBACTERALES_BACTERIUM_HTCC2150 203876 203799 ALA TGC 0 0      WGS_DIVISION_IN_DDBJ
-GGGGCGTTAGCTCAGCT-GGG--AGAGCACCTGCTTTGCAAGCAGGGGGTCATCGGTTC
GATCCCGATACGCTCCA
>IGAT_RCS_W023572 AAXZ01000001 ALPHAPROTEOBACTERIA RHODOBACTERALES_BACTERIUM_HTCC2150 203766 203688 ILE GAT 0 0      WGS_DIVISION_IN_DDBJ
-GGGTCGGTAGCTCAGGT-GGTT-AGAGCGCACGCCTGATAAGCGTGAGGTCGGAGGTTC
AAGTCCTCCTCGACCCA
>XCAT_RCS_W023573 AAXZ01000001 ALPHAPROTEOBACTERIA RHODOBACTERALES_BACTERIUM_HTCC2150 200206 200128 MET CAT 0 0     TRNA-MET(INITIATOR)- 
-CGCGGGATGGAGCAGCCCGGT--AGCTCGTCAGGCTCATAACCTGAAGGTCGTAGGTTC
AAATCCTACTCCCGCAA
>WCCA_RCS_W023574 AAXZ01000001 ALPHAPROTEOBACTERIA RHODOBACTERALES_BACTERIUM_HTCC2150 21819 21742 TRP CCA 0 0      WGS_DIVISION_IN_DDBJ/E
-AGGGGTTTAGCTCAGTT-GGT--AGAGCATCGGTCTCCAAAACCGAGGGTCAAGAGTTC
GAGTCTCTTAGCCCCTG
>JCAT_RCS_W023575 AAXZ01000002 ALPHAPROTEOBACTERIA RHODOBACTERALES_BACTERIUM_HTCC2150 50432 50508 MET CAT 0 0     TRNA-MET(ILE)_WHOSE_CAU
-GGGCCTGTAGCTCAGTT-GGTT-AGAGCAGAGCGCTCATAACGCTTTGGTCGCAGGTTC
GAGTCCTGCCGGGCCTA
>NGTT_RCS_W023576 AAXZ01000002 ALPHAPROTEOBACTERIA RHODOBACTERALES_BACTERIUM_HTCC2150 54528 54604 ASN GTT 0 0      WGS_DIVISION_IN_DDBJ/E
-TCCGACGTAGCTCAGC--GGT--AGAGCAGTTGACTGTTAATCAATTGGTCGTAGGTTC
GATCCCTACCGTCGGAG
>YGTA_RCS_W023577 AAXZ01000002 ALPHAPROTEOBACTERIA RHODOBACTERALES_BACTERIUM_HTCC2150 424992 425075 TYR GTA 0 0      WGS_DIVISION_IN_DDBJ
-GGGCGACAGGCCGCAA--GGT--GTGGCAGGGGACTGTAACTCCCTC-ACGCCTGGTTC
GATTCCAGGGTCGCCCA
>SGCT_RCS_W023578 AAXZ01000002 ALPHAPROTEOBACTERIA RHODOBACTERALES_BACTERIUM_HTCC2150 443584 443675 SER GCT 0 0      WGS_DIVISION_IN_DDBJ
-GGAGACGTGGCCGAGT--GGTCGAAGGCGCTCCCCTGCTAAGGGAGTAT-CGAGGGTTC
GAATCCCTTCGTCTCCG
>CGCA_RCS_W023579 AAXZ01000002 ALPHAPROTEOBACTERIA RHODOBACTERALES_BACTERIUM_HTCC2150 618254 618327 CYS GCA 0 0      WGS_DIVISION_IN_DDBJ
-GGCGAGTTGGCGGAGT--GGT--GACGCAGCGGATTGCAAATCCGTGTA-CACCGGTTC
GATTCCGGTACTCGCCT
>MCAT_RCS_W023580 AAXZ01000002 ALPHAPROTEOBACTERIA RHODOBACTERALES_BACTERIUM_HTCC2150 727662 727738 MET CAT 0 0     TRNA-MET(ELONGATOR)- 
-GGCGGTGTAGCTCAGTT-GGTT-AGAGCAGCGGAATCATAATCCGCGTGTCCGGGGTTC
AAGTCCCTGCACCGCCA
>TTGT_RCS_W023581 AAXZ01000002 ALPHAPROTEOBACTERIA RHODOBACTERALES_BACTERIUM_HTCC2150 929158 929235 THR TGT 0 0      WGS_DIVISION_IN_DDBJ
-GCCCCTATAGCTCAGCT-GGT--AGAGCAATTGATTTGTAATCAATAGGTCCGCGGTTC
GAGTCCGTGTGGGGGCA
>AGGC_RCS_W023582 AAXZ01000002 ALPHAPROTEOBACTERIA RHODOBACTERALES_BACTERIUM_HTCC2150 742386 742309 ALA GGC 0 0      WGS_DIVISION_IN_DDBJ
-GGGGCCTTAGCTCAGCT-GGG--AGAGCGCTTCGCTGGCAGCGAAGAGGTCAGGAGTTC
GATCCTCCTAGGCTCCA
>LTAG_RCS_W023583 AAXZ01000002 ALPHAPROTEOBACTERIA RHODOBACTERALES_BACTERIUM_HTCC2150 148317 148231 LEU TAG 0 0      WGS_DIVISION_IN_DDBJ
-GCGGGTGTGGCGAAATT-GGTA-GACGCACTAGATTTAGGTTCTAGC-G-TGGGGGTTC
AAGTCCCTCCACCCGCA
>VTAC_RCS_W023584 AAXZ01000003 ALPHAPROTEOBACTERIA RHODOBACTERALES_BACTERIUM_HTCC2150 37782 37857 VAL TAC 0 0      WGS_DIVISION_IN_DDBJ/E
-GGGTGATTAGCTCAGTT-GGT--AGAGCGCTTCGTTTACACCGAAGATGTCAGGAGTTC
GAGTCTCTTATCACCCA
>DGTC_RCS_W023585 AAXZ01000003 ALPHAPROTEOBACTERIA RHODOBACTERALES_BACTERIUM_HTCC2150 38939 39017 ASP GTC 0 0      WGS_DIVISION_IN_DDBJ/E
-GCGGTTGTAGCTCAGTT-GGTT-AGAGTACCGGCCTGTCACGCCGGGGGTCGCGGGTTC
GAGTCCCGTCAACCGCG
>PTGG_RCS_W023586 AAXZ01000003 ALPHAPROTEOBACTERIA RHODOBACTERALES_BACTERIUM_HTCC2150 120866 120944 PRO TGG 0 0      WGS_DIVISION_IN_DDBJ
-CGGGGCGTAGCGCAGCCTGGT--AGCGCGACGGTTTTGGGTACCGTAGGCCGCAAGTTC
GAATCTTGCCGTCCCGA
>LCAA_RCS_W023587 AAXZ01000003 ALPHAPROTEOBACTERIA RHODOBACTERALES_BACTERIUM_HTCC2150 180350 180436 LEU CAA 0 0      WGS_DIVISION_IN_DDBJ
-GCCCGAGTGGCGGAACT-GGTA-GACGCAGGGGATTCAAAATCCCCC-T-TGCCGGTTC
GAGTCCGGCCTCGGGTA
>RCCG_RCS_W023588 AAXZ01000003 ALPHAPROTEOBACTERIA RHODOBACTERALES_BACTERIUM_HTCC2150 290537 290459 ARG CCG 0 0      WGS_DIVISION_IN_DDBJ
-GCACCCGTAGCTCAGCT-GGAT-AGAGCGCTGCCCTCCGAAGGCAGAGGCCAGAGGTTC
GAATCCTCTCGGGTGCA
>TGGT_RCS_W023589 AAXZ01000004 ALPHAPROTEOBACTERIA RHODOBACTERALES_BACTERIUM_HTCC2150 110211 110287 THR GGT 0 0      WGS_DIVISION_IN_DDBJ
-GCTGCTGTAGCTCAGT--GGT--AGAGCGCGTCATTGGTAATGACGAGGTCGGGAGTTC
AATTCTCCCTAGCAGCA
>STGA_RCS_W023590 AAXZ01000004 ALPHAPROTEOBACTERIA RHODOBACTERALES_BACTERIUM_HTCC2150 164499 164590 SER TGA 0 0      WGS_DIVISION_IN_DDBJ
-GGAGGAGTGGCAGAGT--GGTTGAATGCACCGGTCTTGAAAACCGAC---CGTGGGTTC
GAATCCCACCTCCTCCG
>FGAA_RCS_W023591 AAXZ01000004 ALPHAPROTEOBACTERIA RHODOBACTERALES_BACTERIUM_HTCC2150 101921 101845 PHE GAA 0 0      WGS_DIVISION_IN_DDBJ
-GCCCGGGTAGCTCAGG--GGT--AGAGCAGTGGATTGAAAATCCTCGTGTCGGTGGTTC
AAATCCGCCCCTGGGCA
>GGCC_RCS_W023592 AAXZ01000004 ALPHAPROTEOBACTERIA RHODOBACTERALES_BACTERIUM_HTCC2150 10454 10383 GLY GCC 0 0      WGS_DIVISION_IN_DDBJ/E
-GCGGGCGTAGCTCAGG--GGT--AGAGCATAACCTTGCCAAGGTTAGGGTCGGGCGTTC
GAATCGCCTCGCCCGCT
>PGGG_RCS_W023593 AAXZ01000005 ALPHAPROTEOBACTERIA RHODOBACTERALES_BACTERIUM_HTCC2150 148336 148414 PRO GGG 0 0      WGS_DIVISION_IN_DDBJ
-CGGGCTATGGCGCAGTCTGGT--AGCGCGTCCGTCTGGGGGACGGAAGGTCGCAGGTTC
AAGTCCTGCTAGCCCGA
>SGGA_RCS_W023594 AAXZ01000005 ALPHAPROTEOBACTERIA RHODOBACTERALES_BACTERIUM_HTCC2150 5148 5057 SER GGA 0 0      WGS_DIVISION_IN_DDBJ/EMB
-GGATAGGTGGCCGAGT--GGTCGAAGGCGCACGCCTGGAAAGTGTGTAT-CCAGGGTTC
GAATCCCTGTCTGTCCG
>GTCC_RCS_W023595 AAXZ01000007 ALPHAPROTEOBACTERIA RHODOBACTERALES_BACTERIUM_HTCC2150 37335 37408 GLY TCC 0 0      WGS_DIVISION_IN_DDBJ/E
-GCGGGCGTTGTGTAAT--GGT--AAGACCTCAGCCTTCCAAGCTGATGA-CACGGGTTC
GATTCCCGTCGCCCGCT
>LCAG_RCS_W023596 AAXZ01000008 ALPHAPROTEOBACTERIA RHODOBACTERALES_BACTERIUM_HTCC2150 63595 63683 LEU CAG 0 0      WGS_DIVISION_IN_DDBJ/E
-GCCCAGGTGGCGGAATT-GGTA-GACGCGCTAGCTTCAGGTGCTAGT-G-TGGAGGTTC
GAGTCCTCTCCTGGGCA
>RCCT_RCS_W023597 AAXZ01000008 ALPHAPROTEOBACTERIA RHODOBACTERALES_BACTERIUM_HTCC2150 29867 29794 ARG CCT 0 0      WGS_DIVISION_IN_DDBJ/E
-GGCTCCGTGGCTCAACT-GGAT-AGAGCAGCCCCCTCCTAAGGGGCAGGTTATTGGTTC
GAATCCAATCGGGGTCA
>ATGC_RCS_W023598 AAXZ01000008 ALPHAPROTEOBACTERIA RHODOBACTERALES_BACTERIUM_HTCC2150 16523 16446 ALA TGC 0 0      WGS_DIVISION_IN_DDBJ/E
-GGGGCGTTAGCTCAGCT-GGG--AGAGCACCTGCTTTGCAAGCAGGGGGTCATCGGTTC
GATCCCGATACGCTCCA
>IGAT_RCS_W023599 AAXZ01000008 ALPHAPROTEOBACTERIA RHODOBACTERALES_BACTERIUM_HTCC2150 16413 16335 ILE GAT 0 0      WGS_DIVISION_IN_DDBJ/E
-GGGTCGGTAGCTCAGGT-GGTT-AGAGCGCACGCCTGATAAGCGTGAGGTCGGAGGTTC
AAGTCCTCCTCGACCCA
>XCAT_RCS_W023600 AAXZ01000008 ALPHAPROTEOBACTERIA RHODOBACTERALES_BACTERIUM_HTCC2150 12853 12775 MET CAT 0 0     TRNA-MET(INITIATOR)- WG
-CGCGGGATGGAGCAGCCCGGT--AGCTCGTCAGGCTCATAACCTGAAGGTCGTAGGTTC
AAATCCTACTCCCGCAA
>QTTG_RCS_W023601 AAXZ01000010 ALPHAPROTEOBACTERIA RHODOBACTERALES_BACTERIUM_HTCC2150 6262 6186 GLN TTG 0 0      WGS_DIVISION_IN_DDBJ/EMB
-TGGGTCGTGGCCTAGT--GGT--AGGGCAACGCTTTTTGGTAGCGCAGATCGTAGGTTC
GAATCCTACCGACCCAG
>RTCT_RCS_W023602 AAXZ01000012 ALPHAPROTEOBACTERIA RHODOBACTERALES_BACTERIUM_HTCC2150 2041 2119 ARG TCT 0 0      WGS_DIVISION_IN_DDBJ/EMB
-GGTCCCATAGCTCAACT-GGAT-AGAGCACCTGCCTTCTAAGCAGGGGGTTTCAGGTTC
GAGTCCTGATGGGATCG
>LGAG_RCS_W023603 AAXZ01000013 ALPHAPROTEOBACTERIA RHODOBACTERALES_BACTERIUM_HTCC2150 47062 47149 LEU GAG 0 0      WGS_DIVISION_IN_DDBJ/E
-GCGGTCGTGGCGGAAT--GGTA-GACGCGCAGCGTTGAGGTCGCTGTGG-TGAGAGTTC
GAGTCTCTCCGACCGCA
>ETTC_RCS_W023604 AAXZ01000013 ALPHAPROTEOBACTERIA RHODOBACTERALES_BACTERIUM_HTCC2150 62783 62707 GLU TTC 0 0      WGS_DIVISION_IN_DDBJ/E
-GCTCCCTTCGTCTATC--GGTT-AGGACGCCAGGTTTTCAACCTGGAAA-GAGGGGTTC
AATTCCCCTAGGGAGTA
>KTTT_RCS_W023605 AAXZ01000014 ALPHAPROTEOBACTERIA RHODOBACTERALES_BACTERIUM_HTCC2150 42680 42757 LYS TTT 0 0      WGS_DIVISION_IN_DDBJ/E
-GGGCCCTTAGCTCAGTT-GGT--AGAGCAACTGACTTTTAATCAGTAGGTCGATGGTTC
GAATCCATCAGGGCTCA
>HGTG_RCS_W023606 AAXZ01000016 ALPHAPROTEOBACTERIA RHODOBACTERALES_BACTERIUM_HTCC2150 27814 27892 HIS GTG 0 0      WGS_DIVISION_IN_DDBJ/E
-GCCGCCGTAGCTCAGTA-GGTT-AGAGCGCTTGATTGTGGATCAAGAGGCCCCCCGTTC
GAGCCGGGGCGGTGGTA
>FGAA_RCS_W09111677 ABXF01000007 ALPHAPROTEOBACTERIA RHODOBACTERALES_BACTERIUM_Y4I 71941 72015 PHE GAA 0 0      WGS_DIVISION_IN_DDBJ/EMBL
-GCCCGGGTAGCTCAGG--GGT--AGAGCAGTGGATTGAAAATCCTCGTGTCGGTGGTTC
GATTCCGCCCCCGGGCA
>TGGT_RCS_W09111678 ABXF01000007 ALPHAPROTEOBACTERIA RHODOBACTERALES_BACTERIUM_Y4I 61965 61891 THR GGT 0 0      WGS_DIVISION_IN_DDBJ/EMBL
-GCTGCTGTAGCTCAGA--GGT--AGAGCACTCCCTTGGTAAGGGAGAGGTCGAGAGTTC
AATTCTCTCCAGCAGCA
>RACG_RCS_W09111679 ABXF01000008 ALPHAPROTEOBACTERIA RHODOBACTERALES_BACTERIUM_Y4I 11610 11686 ARG ACG 0 0      WGS_DIVISION_IN_DDBJ/EMBL
-GGACCGATAGCTCAGCT-GGAT-AGAGTACTTGACTACGAATCAAGGGGTCGGGGGTTC
GAATCCTCCTCGGTCCG
>MCAT_RCS_W09111680 ABXF01000008 ALPHAPROTEOBACTERIA RHODOBACTERALES_BACTERIUM_Y4I 163316 163240 MET CAT 0 0     TRNA-MET(ELONGATOR)- WGS
-GGCGGAGTAGCTCAGTT-GGTT-AGAGCAGCGGAATCATAATCCGCGTGTCGGGGGTTC
AAGTCCCTCCTCCGCTA
>RTCT_RCS_W09111681 ABXF01000010 ALPHAPROTEOBACTERIA RHODOBACTERALES_BACTERIUM_Y4I 31622 31698 ARG TCT 0 0      WGS_DIVISION_IN_DDBJ/EMBL
-GGTCCCTTAGCTCAACT-GGAT-AGAGCAGCTGACTTCTAATCAGCAGGTTGAGGGTTC
GAGTCCTTCAGGGATCG
>ATGC_RCS_W09111682 ABXF01000010 ALPHAPROTEOBACTERIA RHODOBACTERALES_BACTERIUM_Y4I 53242 53317 ALA TGC 0 0      WGS_DIVISION_IN_DDBJ/EMBL
-GGGGCCTTAGCTCAGCT-GGG--AGAGCGCCTGATTTGCATTCAGGAGGTCAGGAGTTC
GATCCTCCTAGGCTCCA
>IGAT_RCS_W09111683 ABXF01000010 ALPHAPROTEOBACTERIA RHODOBACTERALES_BACTERIUM_Y4I 53343 53419 ILE GAT 0 0      WGS_DIVISION_IN_DDBJ/EMBL
-GGGTCGGTAGCTCAGGT-GGTT-AGAGCGCACGCCTGATAAGCGTGAGGCCGGAGGTTC
AAGTCCTCCTCGACCCA
>XCAT_RCS_W09111684 ABXF01000010 ALPHAPROTEOBACTERIA RHODOBACTERALES_BACTERIUM_Y4I 57021 57097 MET CAT 0 0     TRNA-MET(INITIATOR)- WGS_D
-CGCGGGATGGAGCAGCCAGGT--AGCTCGTCAGGCTCATAACCTGAAGGTCGTAGGTTC
AAATCCTACTCCCGCAA
>SGCT_RCS_W09111685 ABXF01000010 ALPHAPROTEOBACTERIA RHODOBACTERALES_BACTERIUM_Y4I 177921 178010 SER GCT 0 0      WGS_DIVISION_IN_DDBJ/EM
-GGAGACGTGGCCGAGT--GGTCGAAGGCGCTCCCCTGCTAAGGGAGTAT-CGTGGGTTC
GAATCCCATCGTCTCCG
>QTTG_RCS_W09111686 ABXF01000011 ALPHAPROTEOBACTERIA RHODOBACTERALES_BACTERIUM_Y4I 13880 13806 GLN TTG 0 0      WGS_DIVISION_IN_DDBJ/EMBL
-TGGGGTGTAGCCAAGT--GGT--AAGGCAGCGGTTTTTGGTACCGTGTACCGTAGGTTC
GAATCCTACCACCCCAG
>LGAG_RCS_W09111687 ABXF01000013 ALPHAPROTEOBACTERIA RHODOBACTERALES_BACTERIUM_Y4I 95062 95148 LEU GAG 0 0      WGS_DIVISION_IN_DDBJ/EMBL
-GCGGTCGTGGCGGAATT-GGTA-GACGCGCAGCGTTGAGGTCGCTGT-G-TGGAAGTTC
GAGTCTTCTCGACCGCA
>STGA_RCS_W09111688 ABXF01000013 ALPHAPROTEOBACTERIA RHODOBACTERALES_BACTERIUM_Y4I 110044 110133 SER TGA 0 0      WGS_DIVISION_IN_DDBJ/EM
-GGGGAGGTGGCAGAGT--GGTCGAATGCGGCGGTCTTGAAAACCGTT---CCAGGGTTC
GAATCCCTGTCTCCCCG
>HGTG_RCS_W09111689 ABXF01000015 ALPHAPROTEOBACTERIA RHODOBACTERALES_BACTERIUM_Y4I 66847 66923 HIS GTG 0 0      WGS_DIVISION_IN_DDBJ/EMBL
-GCCGCCTTAGCTCAGTT-GGTT-AGAGCGCTGGATTGTGGATCCAGAGGTCCCCCGTTC
AAGCCGGGGAGGCGGTA
>ETTC_RCS_W09111690 ABXF01000015 ALPHAPROTEOBACTERIA RHODOBACTERALES_BACTERIUM_Y4I 22394 22320 GLU TTC 0 0      WGS_DIVISION_IN_DDBJ/EMBL
-GGCCCGTTCGTCTATC--GGTT-AGGACGCCAGGTTTTCAACCTGGAAA-GAGGGGTTC
GATTCCCCTACGGGCTG
>ETTC_RCS_W09111691 ABXF01000015 ALPHAPROTEOBACTERIA RHODOBACTERALES_BACTERIUM_Y4I 22151 22077 GLU TTC 0 0      WGS_DIVISION_IN_DDBJ/EMBL
-GGCCCGTTCGTCTATC--GGTT-AGGACGCCAGGTTTTCAACCTGGAAA-GAGGGGTTC
GATTCCCCTACGGGCTG
>GGCC_RCS_W09111692 ABXF01000017 ALPHAPROTEOBACTERIA RHODOBACTERALES_BACTERIUM_Y4I 58398 58324 GLY GCC 0 0      WGS_DIVISION_IN_DDBJ/EMBL
-GCGGGCGTAGCTCAGG--GGT--AGAGCATTACCTTGCCAAGGTAAGGGTCGTGAGTTC
GAATCTCATCGCCCGCT
>GGCC_RCS_W09111693 ABXF01000017 ALPHAPROTEOBACTERIA RHODOBACTERALES_BACTERIUM_Y4I 58179 58105 GLY GCC 0 0      WGS_DIVISION_IN_DDBJ/EMBL
-GCGGGCGTAGCTCAGG--GGT--AGAGCATTACCTTGCCAAGGTAAGGGTCGTGAGTTC
GAATCTCATCGCCCGCT
>YGTA_RCS_W09111694 ABXF01000017 ALPHAPROTEOBACTERIA RHODOBACTERALES_BACTERIUM_Y4I 47369 47286 TYR GTA 0 0      WGS_DIVISION_IN_DDBJ/EMBL
-GGGCGACAGGCCGCAA--GGT--GTGGCAGGGGACTGTAACTCCCTC-ACGCCTGGTTC
GATTCCAGGGTCGCCCA
>TTGT_RCS_W09111695 ABXF01000017 ALPHAPROTEOBACTERIA RHODOBACTERALES_BACTERIUM_Y4I 26264 26189 THR TGT 0 0      WGS_DIVISION_IN_DDBJ/EMBL
-GCCCCTATAGCTCAGCT-GGT--AGAGCAACTGATTTGTAATCAGTAGGTCCGCGGTTC
GAGTCCGTGTGGGGGCA
>GGCC_RCS_W09111696 ABXF01000018 ALPHAPROTEOBACTERIA RHODOBACTERALES_BACTERIUM_Y4I 1556 1482 GLY GCC 0 0      WGS_DIVISION_IN_DDBJ/EMBL/G
-GCGGGCGTAGCTCAGG--GGT--AGAGCATTACCTTGCCAAGGTAAGGGTCGTGAGTTC
GAATCTCATCGCCCGCT
>VCAC_RCS_W09111697 ABXF01000022 ALPHAPROTEOBACTERIA RHODOBACTERALES_BACTERIUM_Y4I 78621 78695 VAL CAC 0 0      WGS_DIVISION_IN_DDBJ/EMBL
-GGGTGATTAGCTCAGT--GGT--AGAGCGCTTCGTTCACATCGAAGATGTCAGGAGTTC
AAATCTCTTATCACCCA
>VTAC_RCS_W09111698 ABXF01000022 ALPHAPROTEOBACTERIA RHODOBACTERALES_BACTERIUM_Y4I 79456 79531 VAL TAC 0 0      WGS_DIVISION_IN_DDBJ/EMBL
-GGGTCGTTAGCTCAGTT-GGT--AGAGCGCTTCGTTTACACCGAAGATGTCGGGAGTTC
GAGCCTCTCACGACCCA
>DGTC_RCS_W09111699 ABXF01000022 ALPHAPROTEOBACTERIA RHODOBACTERALES_BACTERIUM_Y4I 79731 79807 ASP GTC 0 0      WGS_DIVISION_IN_DDBJ/EMBL
-GCGGTTGTAGCTCAGTT-GGTT-AGAGTACCGGCCTGTCACGCCGGGGGTCGCGGGTTC
GAGCCCCGTCAACCGCG
>DGTC_RCS_W09111700 ABXF01000022 ALPHAPROTEOBACTERIA RHODOBACTERALES_BACTERIUM_Y4I 79890 79966 ASP GTC 0 0      WGS_DIVISION_IN_DDBJ/EMBL
-GCGGTTGTAGCTCAGTT-GGTT-AGAGTACCGGCCTGTCACGCCGGGGGTCGCGGGTTC
GAGCCCCGTCAACCGCG
>DGTC_RCS_W09111701 ABXF01000022 ALPHAPROTEOBACTERIA RHODOBACTERALES_BACTERIUM_Y4I 80033 80109 ASP GTC 0 0      WGS_DIVISION_IN_DDBJ/EMBL
-GCGGTTGTAGCTCAGTT-GGTT-AGAGTACCGGCCTGTCACGCCGGGGGTCGCGGGTTC
GAGCCCCGTCAACCGCG
>PGGG_RCS_W09111702 ABXF01000022 ALPHAPROTEOBACTERIA RHODOBACTERALES_BACTERIUM_Y4I 151629 151553 PRO GGG 0 0      WGS_DIVISION_IN_DDBJ/EM
-CGGGCTATGGCGCAGCCTGGT--AGCGCGTCCGTCTGGGGGACGGAAGGTCGCAGGTTC
GAGTCCTGCTAGCCCGA
>NGTT_RCS_W09111703 ABXF01000023 ALPHAPROTEOBACTERIA RHODOBACTERALES_BACTERIUM_Y4I 39481 39407 ASN GTT 0 0      WGS_DIVISION_IN_DDBJ/EMBL
-TCCGGCGTAGCTCAGC--GGT--AGAGCAGTTGACTGTTAATCAATTGGTCGTAGGTTC
GATCCCTACCGCCGGAG
>NGTT_RCS_W09111704 ABXF01000023 ALPHAPROTEOBACTERIA RHODOBACTERALES_BACTERIUM_Y4I 39128 39054 ASN GTT 0 0      WGS_DIVISION_IN_DDBJ/EMBL
-TCCGGCGTAGCTCAGC--GGT--AGAGCAGTTGACTGTTAATCAATTGGTCGTAGGTTC
GATCCCTACCGCCGGAG
>SGGA_RCS_W09111705 ABXF01000025 ALPHAPROTEOBACTERIA RHODOBACTERALES_BACTERIUM_Y4I 58048 58137 SER GGA 0 0      WGS_DIVISION_IN_DDBJ/EMBL
-GGAGAGGTGGCCGAGT--GGTCGAAGGCGCACGCCTGGAAAGTGTGTAT-CCAGGGTTC
GAATCCCTGTCTCTCCG
>JCAT_RCS_W09111706 ABXF01000025 ALPHAPROTEOBACTERIA RHODOBACTERALES_BACTERIUM_Y4I 10111 10036 MET CAT 0 0     TRNA-MET(ILE)_WHOSE_CAU_AN
-GGGCCTGTAGCTCAAC--GGTT-AGAGCAGAGCGCTCATAACGCTTTGGTTGGGGGTTC
GAATCCCTCCGGGCCTA
>LCAA_RCS_W09111707 ABXF01000027 ALPHAPROTEOBACTERIA RHODOBACTERALES_BACTERIUM_Y4I 112896 112981 LEU CAA 0 0      WGS_DIVISION_IN_DDBJ/EM
-GCCCAAGTGGCGGAAT--GGTA-GACGCAGGGGATTCAAAATCCCCC-G-TGAGAGTTC
GAGTCTCTCCTTGGGCA
>PTGG_RCS_W09111708 ABXF01000027 ALPHAPROTEOBACTERIA RHODOBACTERALES_BACTERIUM_Y4I 158527 158451 PRO TGG 0 0      WGS_DIVISION_IN_DDBJ/EM
-CGGGGCGTGGCGCAGTCTGGT--AGCGCACCTGTTTTGGGTACAGGGGGTCGTGAGTTC
GAATCTCGCCGCCCCGA
>SCGA_RCS_W09111709 ABXF01000027 ALPHAPROTEOBACTERIA RHODOBACTERALES_BACTERIUM_Y4I 138090 138001 SER CGA 0 0      WGS_DIVISION_IN_DDBJ/EM
-GGAGAGGTGCCGGAGT--GGTCGAACGGGGCGGTCTCGAAAACCGTT---CCAGGGTTC
GAATCCCTGTCTCTCCG
>RCCG_RCS_W09111710 ABXF01000027 ALPHAPROTEOBACTERIA RHODOBACTERALES_BACTERIUM_Y4I 64151 64075 ARG CCG 0 0      WGS_DIVISION_IN_DDBJ/EMBL
-GCACCTGTAGCTCAGCT-GGAT-AGAGCGCTGCCCTCCGAAGGCAGAGGCCAGAGGTTC
GAATCCTCTCAGGTGCG
>GCCC_RCS_W09111711 ABXF01000027 ALPHAPROTEOBACTERIA RHODOBACTERALES_BACTERIUM_Y4I 28767 28694 GLY CCC 0 0      WGS_DIVISION_IN_DDBJ/EMBL
-GCGGGTATGGTGAAAT--GGT--ATCATGCGAGCTTCCCAAGCTTAAGG-CGCGGGTTC
GATTCCCGCTACCCGCT
>LTAG_RCS_W09111712 ABXF01000029 ALPHAPROTEOBACTERIA RHODOBACTERALES_BACTERIUM_Y4I 68858 68774 LEU TAG 0 0      WGS_DIVISION_IN_DDBJ/EMBL
-GCGGGTGTGGCGGAATT-GGTA-GACGCACCAGATTTAGGTTCTGGC-G-TGGGGGTTC
AAGTCCCTTCACCCGCA
>LTAA_RCS_W09111713 ABXF01000032 ALPHAPROTEOBACTERIA RHODOBACTERALES_BACTERIUM_Y4I 52409 52324 LEU TAA 0 0      WGS_DIVISION_IN_DDBJ/EMBL
-GCGGACGTGGTGGAAT--GGTA-GACACCGGAGACTTAAAATCTCCT-G-TGCGGGTTC
GAGTCCCGCCGTCCGCA
>CGCA_RCS_W09111714 ABXF01000033 ALPHAPROTEOBACTERIA RHODOBACTERALES_BACTERIUM_Y4I 77298 77371 CYS GCA 0 0      WGS_DIVISION_IN_DDBJ/EMBL
-GGCGAGTTGGCGGAGT--GGT--GACGCAGCGGATTGCAAATCCGTGTA-CACCGGTTC
GATTCCGGTACTCGCCT
>GTCC_RCS_W09111715 ABXF01000033 ALPHAPROTEOBACTERIA RHODOBACTERALES_BACTERIUM_Y4I 76292 76219 GLY TCC 0 0      WGS_DIVISION_IN_DDBJ/EMBL
-GCGGGTATGGTGAAAT--GGT--ATCATAAGAGCCTTCCAAGCTTAAGG-TGCGGGTTC
GATTCCCGCTACCCGCT
>ATGC_RCS_W09111716 ABXF01000036 ALPHAPROTEOBACTERIA RHODOBACTERALES_BACTERIUM_Y4I 169482 169407 ALA TGC 0 0      WGS_DIVISION_IN_DDBJ/EM
-GGGGCCTTAGCTCAGCT-GGG--AGAGCGCCTGATTTGCATTCAGGAGGTCAGGAGTTC
GATCCTCCTAGGCTCCA
>IGAT_RCS_W09111717 ABXF01000036 ALPHAPROTEOBACTERIA RHODOBACTERALES_BACTERIUM_Y4I 169381 169305 ILE GAT 0 0      WGS_DIVISION_IN_DDBJ/EM
-GGGTCGGTAGCTCAGGT-GGTT-AGAGCGCACGCCTGATAAGCGTGAGGCCGGAGGTTC
AAGTCCTCCTCGACCCA
>AGGC_RCS_W09111718 ABXF01000041 ALPHAPROTEOBACTERIA RHODOBACTERALES_BACTERIUM_Y4I 108978 109053 ALA GGC 0 0      WGS_DIVISION_IN_DDBJ/EM
-GGGGCCTTAGCTCAGTT-GGG--AGAGCGCTTGCATGGCATGCAAGAGGTCAGGGGTTC
GACTCCCCTAGGCTCCA
>PCGG_RCS_W09111719 ABXF01000044 ALPHAPROTEOBACTERIA RHODOBACTERALES_BACTERIUM_Y4I 34186 34262 PRO CGG 0 0      WGS_DIVISION_IN_DDBJ/EMBL
-CGGAGTGTAGCTCAGCCTGGT--AGAGCACTGTCTTCGGGAGGCAGGGGTCGGAGGTTC
GAATCCTCTCACTCCGA
>ATGC_RCS_W09111720 ABXF01000044 ALPHAPROTEOBACTERIA RHODOBACTERALES_BACTERIUM_Y4I 247486 247411 ALA TGC 0 0      WGS_DIVISION_IN_DDBJ/EM
-GGGGCCTTAGCTCAGCT-GGG--AGAGCGCCTGATTTGCATTCAGGAGGTCAGGAGTTC
GATCCTCCTAGGCTCCA
>IGAT_RCS_W09111721 ABXF01000044 ALPHAPROTEOBACTERIA RHODOBACTERALES_BACTERIUM_Y4I 247385 247309 ILE GAT 0 0      WGS_DIVISION_IN_DDBJ/EM
-GGGTCGGTAGCTCAGGT-GGTT-AGAGCGCACGCCTGATAAGCGTGAGGCCGGAGGTTC
AAGTCCTCCTCGACCCA
>WCCA_RCS_W09111722 ABXF01000044 ALPHAPROTEOBACTERIA RHODOBACTERALES_BACTERIUM_Y4I 150769 150694 TRP CCA 0 0      WGS_DIVISION_IN_DDBJ/EM
-AGGGGTATAGCTCAGTT-GGT--AGAGCGACGGTCTCCAAAACCGTAGGTCGCGGGTTC
GAACCCTGCTGCCCCTG
>RACG_RCS_W09111723 ABXF01000044 ALPHAPROTEOBACTERIA RHODOBACTERALES_BACTERIUM_Y4I 69042 68966 ARG ACG 0 0      WGS_DIVISION_IN_DDBJ/EMBL
-GGACCGATAGCTCAGCT-GGAT-AGAGTACTTGACTACGAATCAAGGGGTCGGGGGTTC
GAATCCTCCTCGGTCCG
>VGAC_RCS_W09111724 ABXF01000047 ALPHAPROTEOBACTERIA RHODOBACTERALES_BACTERIUM_Y4I 46628 46702 VAL GAC 0 0      WGS_DIVISION_IN_DDBJ/EMBL
-GGGCGATTAGCTCAGC--GGT--AGAGCACTTCGTTGACATCGAAGGGGTCACAAGTTC
GATCCTTGTATCGCCCA
>ATGC_RCS_W09111725 ABXF01000047 ALPHAPROTEOBACTERIA RHODOBACTERALES_BACTERIUM_Y4I 33614 33539 ALA TGC 0 0      WGS_DIVISION_IN_DDBJ/EMBL
-GGGGCCTTAGCTCAGCT-GGG--AGAGCGCCTGATTTGCATTCAGGAGGTCAGGAGTTC
GATCCTCCTAGGCTCCA
>IGAT_RCS_W09111726 ABXF01000047 ALPHAPROTEOBACTERIA RHODOBACTERALES_BACTERIUM_Y4I 33513 33437 ILE GAT 0 0      WGS_DIVISION_IN_DDBJ/EMBL
-GGGTCGGTAGCTCAGGT-GGTT-AGAGCGCACGCCTGATAAGCGTGAGGCCGGAGGTTC
AAGTCCTCCTCGACCCA
>XCAT_RCS_W09111727 ABXF01000047 ALPHAPROTEOBACTERIA RHODOBACTERALES_BACTERIUM_Y4I 29831 29755 MET CAT 0 0     TRNA-MET(INITIATOR)- WGS_D
-CGCGGGATGGAGCAGCCAGGT--AGCTCGTCAGGCTCATAACCTGAAGGTCGCAGGTTC
AAATCCTGCTCCCGCAA
>LCAG_RCS_W09111728 ABXF01000050 ALPHAPROTEOBACTERIA RHODOBACTERALES_BACTERIUM_Y4I 46685 46771 LEU CAG 0 0      WGS_DIVISION_IN_DDBJ/EMBL
-GCCCAGGTGGCGGAATT-GGTA-GACGCGCTAGCTTCAGGTGCTAGT-G-TGGAGGTTC
GAGTCCTCTCCTGGGCA
>LCAG_RCS_W09111729 ABXF01000050 ALPHAPROTEOBACTERIA RHODOBACTERALES_BACTERIUM_Y4I 125985 126071 LEU CAG 0 0      WGS_DIVISION_IN_DDBJ/EM
-GCCCAGGTGGCGGAATT-GGTA-GACGCGCTAGCTTCAGGTGCTAGT-G-TGGAGGTTC
GAGTCCTCTCCTGGGCA
>KTTT_RCS_W09111730 ABXF01000050 ALPHAPROTEOBACTERIA RHODOBACTERALES_BACTERIUM_Y4I 66904 66829 LYS TTT 0 0      WGS_DIVISION_IN_DDBJ/EMBL
-GGGCCGTTAGCTCAGTT-GGT--AGAGCAACTGACTTTTAATCAGTGGGTCGCAGGTTC
GAATCCTGCACGGCTCA
>RCCT_RCS_W09111731 ABXF01000050 ALPHAPROTEOBACTERIA RHODOBACTERALES_BACTERIUM_Y4I 50250 50174 ARG CCT 0 0      WGS_DIVISION_IN_DDBJ/EMBL
-GGCCCCGTGGCTCAACT-GGAT-AGAGCAGCCCCCTCCTAAGGGGCAGGTTGCAGGTTC
GAATCCTGCCGGGGTCG
>TCGT_RCS_W09111732 ABXF01000051 ALPHAPROTEOBACTERIA RHODOBACTERALES_BACTERIUM_Y4I 24141 24216 THR CGT 0 0      WGS_DIVISION_IN_DDBJ/EMBL
-GCCGCTGTAGCTCAGCT-GGT--AGAGCACGTCATTCGTAATGATGGGGTCGGGGGTTC
GAGTCCCTTCAGCGGCA
>LCAG_RCS_W09111733 ABXF01000051 ALPHAPROTEOBACTERIA RHODOBACTERALES_BACTERIUM_Y4I 23829 23743 LEU CAG 0 0      WGS_DIVISION_IN_DDBJ/EMBL
-GCCCAGGTGGCGGAATT-GGTA-GACGCGCTAGCTTCAGGTGCTAGT-G-TGGAGGTTC
GAGTCCTCTCCTGGGCA
>LCAG_RCS_C018348 RDEN_OCH114 ALPHAPROTEOBACTERIA ROSEOBACTER_DENITRIFICANS_OCH_114 67695 67780 LEU CAG 0 0      GIB_IN_DDBJ
-GCCCAGGTGGCGGAAT--GGTA-GACGCGCTAGCTTCAGGTGCTAGT-G-TGGAGGTTC
GAGTCCTCTCCTGGGCA
>RCCT_RCS_C018349 RDEN_OCH114 ALPHAPROTEOBACTERIA ROSEOBACTER_DENITRIFICANS_OCH_114 233441 233517 ARG CCT 0 0      GIB_IN_DDBJ
-GGCCCCGTAGCTCAGCT-GGAT-AGAGCACCAGATTCCTAATCTGGGGGCCGCAGGTTC
AATTCCTGCCGGGGTCG
>IGAT_RCS_C018350 RDEN_OCH114 ALPHAPROTEOBACTERIA ROSEOBACTER_DENITRIFICANS_OCH_114 704917 704993 ILE GAT 0 0      GIB_IN_DDBJ
-GGGTCGGTAGCTCAGGT-GGTT-AGAGCGCACGCCTGATAAGCGTGAGGTCGGAGGTTC
AAGTCCTCCTCGACCCA
>ATGC_RCS_C018351 RDEN_OCH114 ALPHAPROTEOBACTERIA ROSEOBACTER_DENITRIFICANS_OCH_114 705012 705087 ALA TGC 0 0      GIB_IN_DDBJ
-GGGGCCTTAGCTCAGCT-GGG--AGAGCGCCTGATTTGCATTCAGGAGGTCAGCGGTTC
GATCCCGCTAGGCTCCA
>RTCT_RCS_C018352 RDEN_OCH114 ALPHAPROTEOBACTERIA ROSEOBACTER_DENITRIFICANS_OCH_114 1217959 1218036 ARG TCT 0 0      GIB_IN_DDBJ
-GGGCCGTTAGCTCAGCT-GGATTAGAGCAGGGAACTTCTAATTCTCAGGTCGGGGGTTC
GAGTCCTCCACGGCTCG
>JCAT_RCS_C018353 RDEN_OCH114 ALPHAPROTEOBACTERIA ROSEOBACTER_DENITRIFICANS_OCH_114 1247945 1248021 MET CAT 0 0     TRNA-MET(ILE)_WHOSE_C
-GGCGTTATAGCTCAGTT-GGTT-AGAGCGAACGACTCATAATCGTTAGGTCCCTGGTTC
AAGTCCAGGTAACGCCA
>RACG_RCS_C018354 RDEN_OCH114 ALPHAPROTEOBACTERIA ROSEOBACTER_DENITRIFICANS_OCH_114 1390831 1390907 ARG ACG 0 0      GIB_IN_DDBJ
-GGACCGATAGCTCAGCT-GGAT-AGAGTACTTGACTACGAATCAAGGGGTCGGGGGTTC
GAATCCTCCTCGGTCCG
>HGTG_RCS_C018355 RDEN_OCH114 ALPHAPROTEOBACTERIA ROSEOBACTER_DENITRIFICANS_OCH_114 1734852 1734928 HIS GTG 0 0      GIB_IN_DDBJ
-GCCGCCTTAGCTCAGTT-GGTT-AGAGCGCCTGATTGTGGATCAGGAGGTCCCCCGTTC
AAGCCGGGGAGGTGGTA
>FGAA_RCS_C018356 RDEN_OCH114 ALPHAPROTEOBACTERIA ROSEOBACTER_DENITRIFICANS_OCH_114 1769281 1769355 PHE GAA 0 0      GIB_IN_DDBJ
-GCCCGGGTAGCTCAGG--GGT--AGAGCAGTGGATTGAAAATCCTCGTGTCGGTGGTTC
GATTCCGCCCCCGGGCA
>LGAG_RCS_C018357 RDEN_OCH114 ALPHAPROTEOBACTERIA ROSEOBACTER_DENITRIFICANS_OCH_114 1882719 1882804 LEU GAG 0 0      GIB_IN_DDBJ
-GCGGATGTGGCGGAAT--GGTA-GACGCGCAGCGTTGAGGTCGCTGTGG-TGGAAGTTC
GAGTCTTCTCATCCGCA
>GTCC_RCS_C018358 RDEN_OCH114 ALPHAPROTEOBACTERIA ROSEOBACTER_DENITRIFICANS_OCH_114 1883048 1883121 GLY TCC 0 0      GIB_IN_DDBJ
-GCGGGCGTTGTGTAGT--GGT--AAGACCTTAGCCTTCCAAGCTAATGA-CGCGGGTTC
GATTCCCGCCGCCCGCT
>TTGT_RCS_C018359 RDEN_OCH114 ALPHAPROTEOBACTERIA ROSEOBACTER_DENITRIFICANS_OCH_114 2130499 2130574 THR TGT 0 0      GIB_IN_DDBJ
-GCCCCTATAGCTCAGCT-GGT--AGAGCAACTGATTTGTAATCAGTAGGTCCGCGGTTC
GAGTCCGTGTGGGGGCA
>SGGA_RCS_C018360 RDEN_OCH114 ALPHAPROTEOBACTERIA ROSEOBACTER_DENITRIFICANS_OCH_114 2197740 2197829 SER GGA 0 0      GIB_IN_DDBJ
-GGAGCGGTGGCCGAGT--GGTCGAAGGCGCACGCCTGGAAAGTGTGTAT-CCAGGGTTC
GAATCCCTGTCGCTCCG
>LTAA_RCS_C018361 RDEN_OCH114 ALPHAPROTEOBACTERIA ROSEOBACTER_DENITRIFICANS_OCH_114 2397660 2397745 LEU TAA 0 0      GIB_IN_DDBJ
-GCGGGCGTGATGGAAT--GGTA-GACATATCAGACTTAAAATCTGAA-G-TGTGGGTTC
GAGTCCCACCGCCCGCA
>LTAG_RCS_C018362 RDEN_OCH114 ALPHAPROTEOBACTERIA ROSEOBACTER_DENITRIFICANS_OCH_114 2461587 2461671 LEU TAG 0 0      GIB_IN_DDBJ
-GCGGGTGTGGCGGAACT-GGTA-GACGCACCAGATTTAGGTTCTGGC-G-TGGGGGTTC
AAGTCCCTTCACCCGCA
>SCGA_RCS_C018363 RDEN_OCH114 ALPHAPROTEOBACTERIA ROSEOBACTER_DENITRIFICANS_OCH_114 2544628 2544717 SER CGA 0 0      GIB_IN_DDBJ
-GGAGAGGTGCCGGAGT--GGTCGAACGGGGCGGTCTCGAAAACCGTT---CCAGGGTTC
GAATCCCTGTCTCTCCG
>GCCC_RCS_C018364 RDEN_OCH114 ALPHAPROTEOBACTERIA ROSEOBACTER_DENITRIFICANS_OCH_114 2590107 2590180 GLY CCC 0 0      GIB_IN_DDBJ
-GCGGGTATGGTGAAAA--GGT--ATCACGGCAGCTTCCCAAGCTTTA-GTTACGAGTTC
GATTCTCGTTACCCGCT
>SGCT_RCS_C018365 RDEN_OCH114 ALPHAPROTEOBACTERIA ROSEOBACTER_DENITRIFICANS_OCH_114 2943042 2943131 SER GCT 0 0      GIB_IN_DDBJ
-GGAGACGTGGCCGAGT--GGTCGAAGGCGCTCCCCTGCTAAGGGAGTAT-CGAGGGTTC
GAATCCCTTCGTCTCCG
>PGGG_RCS_C018366 RDEN_OCH114 ALPHAPROTEOBACTERIA ROSEOBACTER_DENITRIFICANS_OCH_114 3032080 3032156 PRO GGG 0 0      GIB_IN_DDBJ
-CGGGCTATGGCGCAGCCTGGT--AGCGCGTCCGTCTGGGGGACGGAAGGTCGCAGGTTC
GAGTCCTGCTAGCCCGA
>GGCC_RCS_C018367 RDEN_OCH114 ALPHAPROTEOBACTERIA ROSEOBACTER_DENITRIFICANS_OCH_114 3246291 3246365 GLY GCC 0 0      GIB_IN_DDBJ
-GCGGGCGTAGCTCAGG--GGT--AGAGCATAACCTTGCCAAGGTTAGGGTCGGGCGTTC
GAATCGCCTCGCCCGCT
>QTTG_RCS_C018368 RDEN_OCH114 ALPHAPROTEOBACTERIA ROSEOBACTER_DENITRIFICANS_OCH_114 3306627 3306701 GLN TTG 0 0      GIB_IN_DDBJ
-TGGGATGTAGCCAAGT--GGT--AAGGCAACTGTTTTTGGTACAGTGTACCGTAGGTTC
GAATCCTACCATCCCAG
>YGTA_RCS_C018369 RDEN_OCH114 ALPHAPROTEOBACTERIA ROSEOBACTER_DENITRIFICANS_OCH_114 3427558 3427641 TYR GTA 0 0      GIB_IN_DDBJ
-GGGCGACAGGCCGCAA--GGT--GTGGCAGGGGACTGTAACTCCCTC-ACGCCTGGTTC
GATTCCAGGGTCGCCCA
>WCCA_RCS_C018370 RDEN_OCH114 ALPHAPROTEOBACTERIA ROSEOBACTER_DENITRIFICANS_OCH_114 3865384 3865309 TRP CCA 0 0      GIB_IN_DDBJ
-AGGGGTTTAGCTCAGTT-GGT--AGAGCATCGGTCTCCAAAACCGAGGGTCGTGGGTTC
GAGTCCCTCAGCCCCTG
>STGA_RCS_C018371 RDEN_OCH114 ALPHAPROTEOBACTERIA ROSEOBACTER_DENITRIFICANS_OCH_114 3334264 3334175 SER TGA 0 0      GIB_IN_DDBJ
-GGAGGAGTGGCAGAGT--GGTCGAATGCACCGGTCTTGAAAACCGGC---CGTGGGTTC
GAATCCCACCTCCTCCG
>PTGG_RCS_C018372 RDEN_OCH114 ALPHAPROTEOBACTERIA ROSEOBACTER_DENITRIFICANS_OCH_114 3062091 3062015 PRO TGG 0 0      GIB_IN_DDBJ
-CGGAGCGTGGCGCAGCCTGGT--AGCGCACCTGTTTTGGGTACAGGGGGTCGGAGGTTC
GAATCCTCTCGCTCCGA
>VTAC_RCS_C018373 RDEN_OCH114 ALPHAPROTEOBACTERIA ROSEOBACTER_DENITRIFICANS_OCH_114 2704640 2704565 VAL TAC 0 0      GIB_IN_DDBJ
-GGGTCGTTAGCTCAGTT-GGT--AGAGCGCTTCGTTTACACCGAAGATGTCGGGAGTTC
GAGCCTCTCACGACCCA
>DGTC_RCS_C018374 RDEN_OCH114 ALPHAPROTEOBACTERIA ROSEOBACTER_DENITRIFICANS_OCH_114 2702266 2702190 ASP GTC 0 0      GIB_IN_DDBJ
-GCGGTTGTAGCTCAGTT-GGTT-AGAGTACCGGCCTGTCACGCCGGGGGTCGCGGGTTC
GAGCCCCGTCAACCGCG
>LCAA_RCS_C018375 RDEN_OCH114 ALPHAPROTEOBACTERIA ROSEOBACTER_DENITRIFICANS_OCH_114 2658165 2658080 LEU CAA 0 0      GIB_IN_DDBJ
-GCCCAAGTGGCGGAAT--GGTA-GACGCAGGGGATTCAAAATCCCCCGTGTGCCGGTTC
GAGTCCGGCCTTGGGTA
>RCCG_RCS_C018376 RDEN_OCH114 ALPHAPROTEOBACTERIA ROSEOBACTER_DENITRIFICANS_OCH_114 2563533 2563457 ARG CCG 0 0      GIB_IN_DDBJ
-GGTCCCATAGCTCAGCT-GGAT-AGAGTGCACGCCTCCGAAGCGTGAGGTCGCAGGTTC
GAATCCTGCTGGGACCG
>ETTC_RCS_C018377 RDEN_OCH114 ALPHAPROTEOBACTERIA ROSEOBACTER_DENITRIFICANS_OCH_114 2424889 2424815 GLU TTC 0 0      GIB_IN_DDBJ
-GGCCCGTTCGTCTATC--GGTT-AGGACGCCAGGTTTTCAACCTGGAAA-GAGGGGTTC
GATTCCCCTACGGGCTG
>JCAT_RCS_C018378 RDEN_OCH114 ALPHAPROTEOBACTERIA ROSEOBACTER_DENITRIFICANS_OCH_114 2155444 2155368 MET CAT 0 0     TRNA-MET(ILE)_WHOSE_C
-GGGCCTGTAGCTCAACT-GGTT-AGAGCAGAGCGCTCATAACGCTTTGGTTGCGGGTTC
AAGTCCTGCCGGGCCTA
>NGTT_RCS_C018379 RDEN_OCH114 ALPHAPROTEOBACTERIA ROSEOBACTER_DENITRIFICANS_OCH_114 2152940 2152866 ASN GTT 0 0      GIB_IN_DDBJ
-TCCGGCGTAGCTCAGC--GGT--AGAGCAGTTGACTGTTAATCAATTGGTCGTAGGTTC
GATCCCTACCGCCGGAG
>CGCA_RCS_C018380 RDEN_OCH114 ALPHAPROTEOBACTERIA ROSEOBACTER_DENITRIFICANS_OCH_114 1775892 1775819 CYS GCA 0 0      GIB_IN_DDBJ
-GGCGAGTTGGCGGAGT--GGT--TACGCAGCGGATTGCAAATCCGTGTA-CACCGGTTC
GATTCCGGTACTCGCCT
>XCAT_RCS_C018381 RDEN_OCH114 ALPHAPROTEOBACTERIA ROSEOBACTER_DENITRIFICANS_OCH_114 1111355 1111279 MET CAT 0 0     TRNA-MET(INITIATOR)- 
-CGCGGGATGGAGCAGCCCGGT--AGCTCGTCAGGCTCATAACCTGAAGGTCGTAGGTTC
AAATCCTACTCCCGCAA
>TGGT_RCS_C018382 RDEN_OCH114 ALPHAPROTEOBACTERIA ROSEOBACTER_DENITRIFICANS_OCH_114 1024859 1024785 THR GGT 0 0      GIB_IN_DDBJ
-GCTGCAGTAGCTCAGT--GGT--AGAGCGCGTCATTGGTAATGACGAGGTCGGGAGTTC
AATCCTCCCCTGCAGCA
>AGGC_RCS_C018383 RDEN_OCH114 ALPHAPROTEOBACTERIA ROSEOBACTER_DENITRIFICANS_OCH_114 959567 959492 ALA GGC 0 0      GIB_IN_DDBJ
-GGGGCCTTAGCTCAGCT-GGG--AGAGCGCCTGCATGGCATGCAGGAGGTCAGCGGTTC
GATCCCGCTAGGCTCCA
>KTTT_RCS_C018384 RDEN_OCH114 ALPHAPROTEOBACTERIA ROSEOBACTER_DENITRIFICANS_OCH_114 795684 795609 LYS TTT 0 0      GIB_IN_DDBJ
-GGGCCGTTAGCTCAGTT-GGT--AGAGCAACTGACTTTTAATCAGTGGGTCGCAGGTTC
GAATCCTGCACGGCTCA
>VGAC_RCS_C018385 RDEN_OCH114 ALPHAPROTEOBACTERIA ROSEOBACTER_DENITRIFICANS_OCH_114 692660 692586 VAL GAC 0 0      GIB_IN_DDBJ
-GGGTGATTAGCTCAGC--GGT--AGAGCACTTCGTTGACATCGAAGGGGTCACTGGTTC
GATCCCAGTATCGCCCA
>VTAC_RCS_W08005891 ABIG01000001 ALPHAPROTEOBACTERIA ROSEOBACTER_LITORALIS_OCH_149 246099 246174 VAL TAC 0 0      WGS_DIVISION_IN_DDBJ/EM
-GGGTCGTTAGCTCAGTT-GGT--AGAGCGCTTCGTTTACACCGAAGATGTCGGGAGTTC
GAGCCTCTCACGACCCA
>DGTC_RCS_W08005892 ABIG01000001 ALPHAPROTEOBACTERIA ROSEOBACTER_LITORALIS_OCH_149 248000 248076 ASP GTC 0 0      WGS_DIVISION_IN_DDBJ/EM
-GCGGTTGTAGCTCAGTT-GGTT-AGAGTACCGGCCTGTCACGCCGGGGGTCGCGGGTTC
GAGCCCCGTCAACCGCG
>LCAA_RCS_W08005893 ABIG01000001 ALPHAPROTEOBACTERIA ROSEOBACTER_LITORALIS_OCH_149 292257 292342 LEU CAA 0 0      WGS_DIVISION_IN_DDBJ/EM
-GCCCAAGTGGCGGAAT--GGTA-GACGCAGGGGATTCAAAATCCCCCGTGTGCCGGTTC
GAGTCCGGCCTTGGGTA
>RCCG_RCS_W08005894 ABIG01000001 ALPHAPROTEOBACTERIA ROSEOBACTER_LITORALIS_OCH_149 501594 501670 ARG CCG 0 0      WGS_DIVISION_IN_DDBJ/EM
-GGTCCCATAGCTCAGCT-GGAT-AGAGTGCACGCCTCCGAAGCGTGAGGTCGCAGGTTC
GAATCCTGCTGGGACCG
>ETTC_RCS_W08005895 ABIG01000001 ALPHAPROTEOBACTERIA ROSEOBACTER_LITORALIS_OCH_149 654522 654596 GLU TTC 0 0      WGS_DIVISION_IN_DDBJ/EM
-GGCCCGTTCGTCTATC--GGTT-AGGACGCCAGGTTTTCAACCTGGAAA-GAGGGGTTC
GATTCCCCTACGGGCTA
>LTAG_RCS_W08005896 ABIG01000001 ALPHAPROTEOBACTERIA ROSEOBACTER_LITORALIS_OCH_149 619350 619270 LEU TAG 0 0      WGS_DIVISION_IN_DDBJ/EM
-GCGGGTGTGGCGGAATT-GGTA-GACGCACCAGATTTAGGTTCTGGCGG-TGGGGGTTC
GAGTCCCTTCACCCGCA
>SCGA_RCS_W08005897 ABIG01000001 ALPHAPROTEOBACTERIA ROSEOBACTER_LITORALIS_OCH_149 536768 536682 SER CGA 0 0      WGS_DIVISION_IN_DDBJ/EM
-GGAGAGGTGCCGGAGT--GGTCGAACGGGGCGGTCTCGAAAACCGTT---CCAGGGTTC
GAATCCCTGTCTCTCCG
>GCCC_RCS_W08005898 ABIG01000001 ALPHAPROTEOBACTERIA ROSEOBACTER_LITORALIS_OCH_149 474227 474157 GLY CCC 0 0      WGS_DIVISION_IN_DDBJ/EM
-GCGGGTATGGTGAAAA--GGT--ATCACGGCAGCTTCCCAAGCTTTA-GTTACGAGTTC
GATTCTCGTTACCCGCT
>GGCC_RCS_W08005899 ABIG01000002 ALPHAPROTEOBACTERIA ROSEOBACTER_LITORALIS_OCH_149 190191 190265 GLY GCC 0 0      WGS_DIVISION_IN_DDBJ/EM
-GCGGGCGTAGCTCAGG--GGT--AGAGCATAACCTTGCCAAGGTTAGGGTCGGGCGTTC
GAATCGCCTCGCCCGCT
>YGTA_RCS_W08005900 ABIG01000002 ALPHAPROTEOBACTERIA ROSEOBACTER_LITORALIS_OCH_149 221004 221087 TYR GTA 0 0      WGS_DIVISION_IN_DDBJ/EM
-GGGCGACAGGCCGCAA--GGT--GTGGCAGGGGACTGTAACTCCCTC-ACGCCTGGTTC
GATTCCAGGGTCGCCCA
>QTTG_RCS_W08005901 ABIG01000002 ALPHAPROTEOBACTERIA ROSEOBACTER_LITORALIS_OCH_149 386049 386123 GLN TTG 0 0      WGS_DIVISION_IN_DDBJ/EM
-TGGGATGTAGCCAAGT--GGT--AAGGCAACTGTTTTTGGTACAGTGTACCGTAGGTTC
GAATCCTACCATCCCAG
>CGCA_RCS_W08005902 ABIG01000002 ALPHAPROTEOBACTERIA ROSEOBACTER_LITORALIS_OCH_149 471103 471176 CYS GCA 0 0      WGS_DIVISION_IN_DDBJ/EM
-GGCGAGTTGGCGGAGT--GGT--TACGCAGCGGATTGCAAATCCGTGTA-CAGGAGTTC
GATTCTCCTACTCGCCT
>FGAA_RCS_W08005903 ABIG01000002 ALPHAPROTEOBACTERIA ROSEOBACTER_LITORALIS_OCH_149 470754 470683 PHE GAA 0 0      WGS_DIVISION_IN_DDBJ/EM
-GCCCGGGTAGCTCAGG--GGT--AGAGCAGTGGATTGAAAATCCTCGTGTCGGTGGTTC
GATTCCGCCCCCGGGCA
>STGA_RCS_W08005904 ABIG01000002 ALPHAPROTEOBACTERIA ROSEOBACTER_LITORALIS_OCH_149 252862 252776 SER TGA 0 0      WGS_DIVISION_IN_DDBJ/EM
-GGAGGAGTGGCAGAGT--GGTCGAATGCACCGGTCTTGAAAACCGGC---CGTGGGTTC
GAATCCCACCTCCTCCG
>PTGG_RCS_W08005905 ABIG01000002 ALPHAPROTEOBACTERIA ROSEOBACTER_LITORALIS_OCH_149 4878 4805 PRO TGG 0 0      WGS_DIVISION_IN_DDBJ/EMBL/G
-CGGAGCGTGGCGCAGCCTGGT--AGCGCACCTGTTTTGGGTACAGGGGGTCGGAGGTTC
GAATCCTCTCGCTCCGA
>RCCT_RCS_W08005906 ABIG01000003 ALPHAPROTEOBACTERIA ROSEOBACTER_LITORALIS_OCH_149 2470 2546 ARG CCT 0 0      WGS_DIVISION_IN_DDBJ/EMBL/G
-GGCCCCGTAGCTCAGCT-GGAT-AGAGCACCAGATTCCTAATCTGGGGGCCGCAGGTTC
AATTCCTGCCGGGGTCA
>WCCA_RCS_W08005907 ABIG01000003 ALPHAPROTEOBACTERIA ROSEOBACTER_LITORALIS_OCH_149 432602 432677 TRP CCA 0 0      WGS_DIVISION_IN_DDBJ/EM
-AGGGGTTTAGCTCAGTT-GGT--AGAGCATCGGTCTCCAAAACCGAGGGTCGTGGGTTC
GAGTCCCTCAGCCCCTG
>TGGT_RCS_W08005908 ABIG01000003 ALPHAPROTEOBACTERIA ROSEOBACTER_LITORALIS_OCH_149 238839 238768 THR GGT 0 0      WGS_DIVISION_IN_DDBJ/EM
-GCTGCAGTAGCTCAGT--GGT--AGAGCGCGTCATTGGTAATGACGAGGTCGGGAGTTC
AATCCTCCCCTGCAGCA
>AGGC_RCS_W08005909 ABIG01000003 ALPHAPROTEOBACTERIA ROSEOBACTER_LITORALIS_OCH_149 171418 171346 ALA GGC 0 0      WGS_DIVISION_IN_DDBJ/EM
-GGGGCCTTAGCTCAGCT-GGG--AGAGCGCCTGCATGGCATGCAGGAGGTCAGCGGTTC
GATCCCGCTAGGCTCCA
>LGAG_RCS_W08005910 ABIG01000005 ALPHAPROTEOBACTERIA ROSEOBACTER_LITORALIS_OCH_149 66469 66554 LEU GAG 0 0      WGS_DIVISION_IN_DDBJ/EMBL
-GCGGATGTGGCGGAAT--GGTA-GACGCGCAGCGTTGAGGTCGCTGTGG-TGGAAGTTC
GAGTCTTCTCATCCGCA
>GTCC_RCS_W08005911 ABIG01000005 ALPHAPROTEOBACTERIA ROSEOBACTER_LITORALIS_OCH_149 108703 108776 GLY TCC 0 0      WGS_DIVISION_IN_DDBJ/EM
-GCGGGCGTTGTGTAGT--GGT--AAGACCTTAGCCTTCCAAGCTAATGA-CGCGGGTTC
GATTCCCGCCGCCCGCT
>TTGT_RCS_W08005912 ABIG01000005 ALPHAPROTEOBACTERIA ROSEOBACTER_LITORALIS_OCH_149 361579 361654 THR TGT 0 0      WGS_DIVISION_IN_DDBJ/EM
-GCCCCTATAGCTCAGCT-GGT--AGAGCAATTGATTTGTAATCAATAGGTCCGCGGTTC
GAGTCCGTGTGGGGGCA
>JCAT_RCS_W08005913 ABIG01000006 ALPHAPROTEOBACTERIA ROSEOBACTER_LITORALIS_OCH_149 250486 250413 MET CAT 0 0     TRNA-MET(ILE)_WHOSE_CAU_
-GGCGTTATAGCTCAGTT-GGTT-AGAGCGAACGACTCATAATCGTTAGGTCCCTGGTTC
AAGTCCAGGTAACGCCA
>RACG_RCS_W08005914 ABIG01000006 ALPHAPROTEOBACTERIA ROSEOBACTER_LITORALIS_OCH_149 103117 103044 ARG ACG 0 0      WGS_DIVISION_IN_DDBJ/EM
-GGACCGATAGCTCAGCT-GGAT-AGAGTACTTGACTACGAATCAAGGGGTCGGGGGTTC
GAATCCTCCTCGGTCCG
>HGTG_RCS_W08005915 ABIG01000007 ALPHAPROTEOBACTERIA ROSEOBACTER_LITORALIS_OCH_149 4052 3979 HIS GTG 0 0      WGS_DIVISION_IN_DDBJ/EMBL/G
-GCCGCCTTAGCTCAGTT-GGTT-AGAGCGCCTGATTGTGGATCAGGAGGTCCCCCGTTC
AAGCCGGGGAGGTGGTA
>LCAG_RCS_W08005916 ABIG01000008 ALPHAPROTEOBACTERIA ROSEOBACTER_LITORALIS_OCH_149 101316 101401 LEU CAG 0 0      WGS_DIVISION_IN_DDBJ/EM
-GCCCAGGTGGCGGAAT--GGTA-GACGCGCTAGCTTCAGGTGCTAGT-G-TGGAGGTTC
GAGTCCTCTCCTGGGCA
>KTTT_RCS_W08005917 ABIG01000008 ALPHAPROTEOBACTERIA ROSEOBACTER_LITORALIS_OCH_149 174367 174295 LYS TTT 0 0      WGS_DIVISION_IN_DDBJ/EM
-GGGCCGTTAGCTCAGTT-GGT--AGAGCAACTGACTTTTAATCAGTGGGTCGCAGGTTC
GAACCCTGCACGGCTCA
>JCAT_RCS_W08005918 ABIG01000012 ALPHAPROTEOBACTERIA ROSEOBACTER_LITORALIS_OCH_149 68588 68664 MET CAT 0 0     TRNA-MET(ILE)_WHOSE_CAU_AN
-GGGCCTGTAGCTCAACT-GGTT-AGAGCAGAGCGCTCATAACGCTTTGGTTGCGGGTTC
AAGTCCTGCCGGGCCTA
>NGTT_RCS_W08005919 ABIG01000012 ALPHAPROTEOBACTERIA ROSEOBACTER_LITORALIS_OCH_149 72703 72777 ASN GTT 0 0      WGS_DIVISION_IN_DDBJ/EMBL
-TCCGGCGTAGCTCAGC--GGT--AGAGCAGTTGACTGTTAATCAATTGGTCGTAGGTTC
GATCCCTACCGCCGGAG
>SGCT_RCS_W08005920 ABIG01000012 ALPHAPROTEOBACTERIA ROSEOBACTER_LITORALIS_OCH_149 97335 97424 SER GCT 0 0      WGS_DIVISION_IN_DDBJ/EMBL
-GGAGACGTGGCCGAGT--GGTCGAAGGCGCTCCCCTGCTAAGGGAGTAT-CGAGGGTTC
GAATCCCTTCGTCTCCG
>SGGA_RCS_W08005921 ABIG01000012 ALPHAPROTEOBACTERIA ROSEOBACTER_LITORALIS_OCH_149 25935 25849 SER GGA 0 0      WGS_DIVISION_IN_DDBJ/EMBL
-GGAGCGGTGGCCGAGT--GGTCGAAGGCGCACGCCTGGAAAGTGTGTAT-CCAGGGTTC
GAATCCCTGTCGCTCCG
>RTCT_RCS_W08005922 ABIG01000013 ALPHAPROTEOBACTERIA ROSEOBACTER_LITORALIS_OCH_149 7419 7345 ARG TCT 0 0      WGS_DIVISION_IN_DDBJ/EMBL/G
-GGGCCGTTAGCTCAGCT-GGATTAGAGCAGGGAACTTCTAATTCTCAGGTCGGGGGTTC
GAGTCCTCCACGGCTCG
>LTAA_RCS_W08005923 ABIG01000014 ALPHAPROTEOBACTERIA ROSEOBACTER_LITORALIS_OCH_149 20034 19952 LEU TAA 0 0      WGS_DIVISION_IN_DDBJ/EMBL
-GCGGGCGTGATGGAAT--GGTA-GACATATCAGACTTAAAATCTGAA-G-TGTGGGTTC
GAGTCCCACCGCCCGCA
>XCAT_RCS_W08005924 ABIG01000016 ALPHAPROTEOBACTERIA ROSEOBACTER_LITORALIS_OCH_149 16418 16494 MET CAT 0 0     TRNA-MET(INITIATOR)- WGS_D
-CGCGGGATGGAGCAGCCCGGT--AGCTCGTCAGGCTCATAACCTGAAGGTCGTAGGTTC
AAATCCTACTCCCGCAA
>PGGG_RCS_W08005925 ABIG01000019 ALPHAPROTEOBACTERIA ROSEOBACTER_LITORALIS_OCH_149 52960 53036 PRO GGG 0 0      WGS_DIVISION_IN_DDBJ/EMBL
-CGGGCTATGGCGCAGCCTGGT--AGCGCGTCCGTCTGGGGGACGGAAGGTCGCAGGTTC
GAGTCCTGCTAGCCCGA
>VGAC_RCS_W08005926 ABIG01000020 ALPHAPROTEOBACTERIA ROSEOBACTER_LITORALIS_OCH_149 63235 63309 VAL GAC 0 0      WGS_DIVISION_IN_DDBJ/EMBL
-GGGTGATTAGCTCAGC--GGT--AGAGCACTTCGTTGACATCGAAGGGGTCACTGGTTC
GATCCCAGTATCGCCCA
>IGAT_RCS_W08005927 ABIG01000020 ALPHAPROTEOBACTERIA ROSEOBACTER_LITORALIS_OCH_149 51059 50986 ILE GAT 0 0      WGS_DIVISION_IN_DDBJ/EMBL
-GGGTCGGTAGCTCAGGT-GGTT-AGAGCGCACGCCTGATAAGCGTGAGGTCGGAGGTTC
AAGTCCTCCTCGACCCA
>ATGC_RCS_W08005928 ABIG01000020 ALPHAPROTEOBACTERIA ROSEOBACTER_LITORALIS_OCH_149 50964 50892 ALA TGC 0 0      WGS_DIVISION_IN_DDBJ/EMBL
-GGGGCCTTAGCTCAGAT-GGG--AGAGCGCCTGATTTGCATTCAGGAGGTCAGCGGTTC
GATCCCGCTAGGCTCCA
>VGAC_RCS_W027982 ABCR01000001 ALPHAPROTEOBACTERIA ROSEOBACTER_SP-_AZWK-3B 36843 36919 VAL GAC 0 0      WGS_DIVISION_IN_DDBJ/EMBL/GENBANK
-GGGCGATTAGCTCAGC--GGT--AGAGCACTTCGTTGACATCGAAGGGGTCACAAGTTC
GAACCTTGTATCGCCCA
>KTTT_RCS_W027983 ABCR01000001 ALPHAPROTEOBACTERIA ROSEOBACTER_SP-_AZWK-3B 146964 147041 LYS TTT 0 0      WGS_DIVISION_IN_DDBJ/EMBL/GENBA
-GGGCCGTTAGCTCAGTT-GGT--AGAGCAACTGACTTTTAATCAGTGGGTCGCAGGTTC
GAATCCTGCACGGCTCA
>RTCT_RCS_W027984 ABCR01000001 ALPHAPROTEOBACTERIA ROSEOBACTER_SP-_AZWK-3B 205956 206034 ARG TCT 0 0      WGS_DIVISION_IN_DDBJ/EMBL/GENBA
-GGTCCCGTAGCTCAACT-GGAT-AGAGCAGCTGACTTCTAATCAGCAGGTTGAGGGTTC
GAGTCCTTCCGGGATCG
>PCGG_RCS_W027985 ABCR01000001 ALPHAPROTEOBACTERIA ROSEOBACTER_SP-_AZWK-3B 657882 657960 PRO CGG 0 0      WGS_DIVISION_IN_DDBJ/EMBL/GENBA
-CGGAGTGTAGCTCAGCCTGGT--AGAGCACTGTCTTCGGGAGGCAGGGGCCGGAGGTTC
GAATCCTCTCACTCCGA
>LCAG_RCS_W027986 ABCR01000001 ALPHAPROTEOBACTERIA ROSEOBACTER_SP-_AZWK-3B 579952 579865 LEU CAG 0 0      WGS_DIVISION_IN_DDBJ/EMBL/GENBA
-GCCCAGGTGGCGGAAT--GGTA-GACGCGCTAGCTTCAGGTGCTAGT-G-TGGAGGTTC
GAGTCCTCTCCTGGGCA
>TCGT_RCS_W027987 ABCR01000001 ALPHAPROTEOBACTERIA ROSEOBACTER_SP-_AZWK-3B 447206 447134 THR CGT 0 0      WGS_DIVISION_IN_DDBJ/EMBL/GENBA
-GCCGCTGTAGCTCAGCT-GGT--AGAGCACGTCATTCGTAATGATGGGGTCGGGGGTTC
GAGTCCCTTCAGCGGCA
>AGGC_RCS_W027988 ABCR01000001 ALPHAPROTEOBACTERIA ROSEOBACTER_SP-_AZWK-3B 247189 247112 ALA GGC 0 0      WGS_DIVISION_IN_DDBJ/EMBL/GENBA
-GGGGCCTTAGCTCAGCT-GGG--AGAGCGCTTGCATGGCATGCAAGAGGTCAGGGGTTC
GATCCCCCTAGGCTCCA
>RCCT_RCS_W027989 ABCR01000001 ALPHAPROTEOBACTERIA ROSEOBACTER_SP-_AZWK-3B 138834 138761 ARG CCT 0 0      WGS_DIVISION_IN_DDBJ/EMBL/GENBA
-GGCCCCGTGGCTCAACT-GGAT-AGAGCAGCCCCCTCCTAAGGGGCAGGTTGCAGGTTC
GAATCCTGCCGGGGTCA
>IGAT_RCS_W027990 ABCR01000001 ALPHAPROTEOBACTERIA ROSEOBACTER_SP-_AZWK-3B 9697 9619 ILE GAT 0 0      WGS_DIVISION_IN_DDBJ/EMBL/GENBANK
-GGGTCGGTAGCTCAGGT-GGTT-AGAGCGCACGCCTGATAAGCGTGAGGTCGGAGGTTC
AAGTCCTCCTCGACCCA
>ATGC_RCS_W027991 ABCR01000001 ALPHAPROTEOBACTERIA ROSEOBACTER_SP-_AZWK-3B 9477 9400 ALA TGC 0 0      WGS_DIVISION_IN_DDBJ/EMBL/GENBANK
-GGGGCCTTAGCTCAGCT-GGG--AGAGCGCCTGATTTGCATTCAGGAGGTCAGGAGTTC
GATCCTCCTAGGCTCCA
>XCAT_RCS_W027992 ABCR01000001 ALPHAPROTEOBACTERIA ROSEOBACTER_SP-_AZWK-3B 5334 5261 MET CAT 0 0     TRNA-MET(INITIATOR)- WGS_DIVISION_IN
-CGCGGGATGGAGCAGTCCGGT--AGCTCGTCAGGCTCATAACCTGAAGGTCGTAGGTTC
AAATCCTACTCCCGCAA
>WCCA_RCS_W027993 ABCR01000002 ALPHAPROTEOBACTERIA ROSEOBACTER_SP-_AZWK-3B 236203 236280 TRP CCA 0 0      WGS_DIVISION_IN_DDBJ/EMBL/GENBA
-AGGGGTATAGCTCAGCT-GGT--AGAGCGACGGTCTCCAAAACCGTAGGTCGCGGGTTC
GAGCCCTGCTGCCCCTG
>GTCC_RCS_W027994 ABCR01000002 ALPHAPROTEOBACTERIA ROSEOBACTER_SP-_AZWK-3B 267289 267364 GLY TCC 0 0      WGS_DIVISION_IN_DDBJ/EMBL/GENBA
-GCGGGCGTTGTGTAAT--GGT--AAGACCCTTGCCTTCCAAGCAAGAGA-TGCGGGTTC
GATTCCCGCCGCCCGCT
>FGAA_RCS_W027995 ABCR01000002 ALPHAPROTEOBACTERIA ROSEOBACTER_SP-_AZWK-3B 272375 272451 PHE GAA 0 0      WGS_DIVISION_IN_DDBJ/EMBL/GENBA
-GCCCGGGTAGCTCAGG--GGT--AGAGCAGTGGATTGAAAATCCTCGTGTCGGTGGTTC
GATTCCGCCCCCGGGCA
>TGGT_RCS_W027996 ABCR01000002 ALPHAPROTEOBACTERIA ROSEOBACTER_SP-_AZWK-3B 381208 381132 THR GGT 0 0      WGS_DIVISION_IN_DDBJ/EMBL/GENBA
-GCTGCTGTAGCTCAGT--GGT--AGAGCGCACCCTTGGTAAGGGTGAGGTCGGGAGTTC
AATCCTCCCCAGCAGCA
>QTTG_RCS_W027997 ABCR01000003 ALPHAPROTEOBACTERIA ROSEOBACTER_SP-_AZWK-3B 338994 339070 GLN TTG 0 0      WGS_DIVISION_IN_DDBJ/EMBL/GENBA
-TGGGGTGTAGCCAAGC--GGT--AAGGCAGCGGTTTTTGGTACCGTGTACCGTAGGTTC
GAATCCTACCACCCCAG
>LGAG_RCS_W027998 ABCR01000003 ALPHAPROTEOBACTERIA ROSEOBACTER_SP-_AZWK-3B 347552 347464 LEU GAG 0 0      WGS_DIVISION_IN_DDBJ/EMBL/GENBA
-GCGGTCGTGGCGGAATT-GGTA-GACGCGCAGCGTTGAGGTCGCTGTGG-TGGAAGTTC
GAGTCTTCTCGACCGCA
>LTAG_RCS_W027999 ABCR01000003 ALPHAPROTEOBACTERIA ROSEOBACTER_SP-_AZWK-3B 160965 160884 LEU TAG 0 0      WGS_DIVISION_IN_DDBJ/EMBL/GENBA
-GCGGGTGTGGCGGAATT-GGTA-GACGCACCAGATTTAGGTTCTGGC-G-TGGGGGTTC
AAGTCCCTCCACCCGCA
>VCAC_RCS_W028000 ABCR01000003 ALPHAPROTEOBACTERIA ROSEOBACTER_SP-_AZWK-3B 57111 57040 VAL CAC 0 0      WGS_DIVISION_IN_DDBJ/EMBL/GENBANK
-GGGTGATTAGCTCAGT--GGT--AGAGCGCTTCGTTCACATCGAAGATGTCAGGAGTTC
GAATCTCTTATCACCCA
>VTAC_RCS_W028001 ABCR01000003 ALPHAPROTEOBACTERIA ROSEOBACTER_SP-_AZWK-3B 55355 55283 VAL TAC 0 0      WGS_DIVISION_IN_DDBJ/EMBL/GENBANK
-GGGTCGTTAGCTCAGTT-GGT--AGAGCGCTTCGTTTACACCGAAGATGTCGGGGGTTC
GAGTCCCTCACGACCCA
>DGTC_RCS_W028002 ABCR01000003 ALPHAPROTEOBACTERIA ROSEOBACTER_SP-_AZWK-3B 54807 54734 ASP GTC 0 0      WGS_DIVISION_IN_DDBJ/EMBL/GENBANK
-GCGGTTGTAGCTCAGTT-GGTT-AGAGTACCGGCCTGTCACGCCGGGGGTCGCGGGTTC
GAGCCCCGTCAACCGCG
>DGTC_RCS_W028003 ABCR01000003 ALPHAPROTEOBACTERIA ROSEOBACTER_SP-_AZWK-3B 54697 54619 ASP GTC 0 0      WGS_DIVISION_IN_DDBJ/EMBL/GENBANK
-GCGGTTGTAGCTCAGTT-GGTT-AGAGTACCGGCCTGTCACGCCGGGGGTCGCGGGTTC
GAGCCCCGTCAACCGCG
>PTGG_RCS_W028004 ABCR01000003 ALPHAPROTEOBACTERIA ROSEOBACTER_SP-_AZWK-3B 32303 32230 PRO TGG 0 0      WGS_DIVISION_IN_DDBJ/EMBL/GENBANK
-CGGGGCGTAGCGCAGTCTGGT--AGCGCACCTGTTTTGGGTACAGGGGGTCGTGAGTTC
GAATCTCGCCGCCCCGA
>LCAA_RCS_W028005 ABCR01000003 ALPHAPROTEOBACTERIA ROSEOBACTER_SP-_AZWK-3B 22610 22525 LEU CAA 0 0      WGS_DIVISION_IN_DDBJ/EMBL/GENBANK
-GCCCAAGTGGCGGAAC--GGTA-GACGCAGGGGATTCAAAATCCCCC-G-TGTGGGTTC
GAATCCCACCTTGGGCA
>STGA_RCS_W028006 ABCR01000004 ALPHAPROTEOBACTERIA ROSEOBACTER_SP-_AZWK-3B 42308 42399 SER TGA 0 0      WGS_DIVISION_IN_DDBJ/EMBL/GENBANK
-GGAGGAGTGGCAGAGT--GGTCGATTGCACCGGTCTTGAAAACCGGC---CGTGGGTTC
GAATCCCACCTCCTCCG
>ETTC_RCS_W028007 ABCR01000004 ALPHAPROTEOBACTERIA ROSEOBACTER_SP-_AZWK-3B 200894 200970 GLU TTC 0 0      WGS_DIVISION_IN_DDBJ/EMBL/GENBA
-GGCCCGTTCGTCTATC--GGTT-AGGACGCCAGGTTTTCAACCTGGAAA-GAGGGGTTC
GATTCCCCTACGGGCTG
>LTAA_RCS_W028008 ABCR01000004 ALPHAPROTEOBACTERIA ROSEOBACTER_SP-_AZWK-3B 233908 233993 LEU TAA 0 0      WGS_DIVISION_IN_DDBJ/EMBL/GENBA
-GCCCGCGTGGTGGAAT--GGTA-GACACAGGAGACTTAAAATCTCCA-G-TGCCGGTTC
GAATCCGGCCGCGGGTA
>GGCC_RCS_W028009 ABCR01000004 ALPHAPROTEOBACTERIA ROSEOBACTER_SP-_AZWK-3B 357789 357863 GLY GCC 0 0      WGS_DIVISION_IN_DDBJ/EMBL/GENBA
-GCGGGTGTAGCTCAGG--GGT--AGAGCGTTACCTTGCCAAGGTAAATGTCGTGAGTTC
GAATCTCATCACCCGCT
>YGTA_RCS_W028010 ABCR01000004 ALPHAPROTEOBACTERIA ROSEOBACTER_SP-_AZWK-3B 364153 364238 TYR GTA 0 0      WGS_DIVISION_IN_DDBJ/EMBL/GENBA
-GGGCGACAGGCCGCAA--GGT--GTGGCAGGGGACTGTAACTCCCTC-ACGCTAGGTTC
GATTCCTAGGTCGCCCA
>SGGA_RCS_W028011 ABCR01000005 ALPHAPROTEOBACTERIA ROSEOBACTER_SP-_AZWK-3B 372815 372906 SER GGA 0 0      WGS_DIVISION_IN_DDBJ/EMBL/GENBA
-GGAGAGGTGGCCGAGT--GGTCGAAGGCGCACGCCTGGAACGCGTGTAT-CCAGGGTTC
GAATCCCTGTCTCTCCG
>NGTT_RCS_W028012 ABCR01000005 ALPHAPROTEOBACTERIA ROSEOBACTER_SP-_AZWK-3B 219629 219553 ASN GTT 0 0      WGS_DIVISION_IN_DDBJ/EMBL/GENBA
-TCCGGCGTAGCTCAGC--GGT--AGAGCAGTTGACTGTTAATCAATTGGTCGTAGGTTC
GATCCCTACCGCCGGAG
>RACG_RCS_W028013 ABCR01000006 ALPHAPROTEOBACTERIA ROSEOBACTER_SP-_AZWK-3B 93442 93520 ARG ACG 0 0      WGS_DIVISION_IN_DDBJ/EMBL/GENBANK
-GGACCGATAGCTCAGCT-GGAT-AGAGTACCTGACTACGAATCAGGGGGTCGGGGGTTC
GAATCCTCCTCGGTCCG
>PGGG_RCS_W028014 ABCR01000006 ALPHAPROTEOBACTERIA ROSEOBACTER_SP-_AZWK-3B 111603 111681 PRO GGG 0 0      WGS_DIVISION_IN_DDBJ/EMBL/GENBA
-CGGGCTATAGCGCAGTCTGGT--AGCGCGTCCGTCTGGGGGACGGGAGGTCGTAGGTTC
GAATCCTGCTAGCCCGA
>JCAT_RCS_W028015 ABCR01000006 ALPHAPROTEOBACTERIA ROSEOBACTER_SP-_AZWK-3B 164855 164931 MET CAT 0 0     TRNA-MET(ILE)_WHOSE_CAU_ANTICODO
-GGGCCTGTAGCTCAATT-GGTT-AGAGCAGAGCGCTCATAACGCTTTGGTTGGGGGTTC
GAGTCCCTCCGGGCCTA
>RCCG_RCS_W028016 ABCR01000006 ALPHAPROTEOBACTERIA ROSEOBACTER_SP-_AZWK-3B 60240 60167 ARG CCG 0 0      WGS_DIVISION_IN_DDBJ/EMBL/GENBANK
-GCACCCATAGCTCAGCT-GGAT-AGAGTGTCGCCCTCCGAAGGCGAAGGTCGTAGGTTC
GAATCCTACTGGGTGCG
>SCGA_RCS_W028017 ABCR01000007 ALPHAPROTEOBACTERIA ROSEOBACTER_SP-_AZWK-3B 115848 115757 SER CGA 0 0      WGS_DIVISION_IN_DDBJ/EMBL/GENBA
-GGAGAGGTGCCGGAGT--GGTCGAACGGGGCGGTCTCGAAAACCGTTGC-CCAGGGTTC
GAATCCCTGTCTCTCCG
>MCAT_RCS_W028018 ABCR01000009 ALPHAPROTEOBACTERIA ROSEOBACTER_SP-_AZWK-3B 36257 36335 MET CAT 0 0     TRNA-MET(ELONGATOR)- WGS_DIVISION_
-GGCGGAGTAGCTCAGTT-GGTT-AGAGCAGCGGAATCATAATCCGCGTGTCGGGGGTTC
AAGTCCCTCCTCCGCTA
>IGAT_RCS_W028019 ABCR01000010 ALPHAPROTEOBACTERIA ROSEOBACTER_SP-_AZWK-3B 69779 69857 ILE GAT 0 0      WGS_DIVISION_IN_DDBJ/EMBL/GENBANK
-GGGTCGGTAGCTCAGGT-GGTT-AGAGCGCACGCCTGATAAGCGTGAGGTCGGAGGTTC
AAGTCCTCCTCGACCCA
>ATGC_RCS_W028020 ABCR01000010 ALPHAPROTEOBACTERIA ROSEOBACTER_SP-_AZWK-3B 69999 70076 ALA TGC 0 0      WGS_DIVISION_IN_DDBJ/EMBL/GENBANK
-GGGGCCTTAGCTCAGCT-GGG--AGAGCGCCTGATTTGCATTCAGGAGGTCAGGAGTTC
GATCCTCCTAGGCTCCA
>CGCA_RCS_W028021 ABCR01000010 ALPHAPROTEOBACTERIA ROSEOBACTER_SP-_AZWK-3B 119672 119602 CYS GCA 0 0      WGS_DIVISION_IN_DDBJ/EMBL/GENBA
-GGCGAGTTGGCGGAGT--GGT--GACGCAGCGGATTGCAAATCCGTGTA-CACCGGTTC
GATTCCGGTACTCGCCT
>GCCC_RCS_W028022 ABCR01000013 ALPHAPROTEOBACTERIA ROSEOBACTER_SP-_AZWK-3B 37238 37313 GLY CCC 0 0      WGS_DIVISION_IN_DDBJ/EMBL/GENBANK
-GCGGGTATGGTGAAAA--GGT--ATCACGCGAGCTTCCCAAGCTTAA-GTTACGGGTTC
GATTCCCGTTACCCGCT
>SGCT_RCS_W028023 ABCR01000013 ALPHAPROTEOBACTERIA ROSEOBACTER_SP-_AZWK-3B 53950 54041 SER GCT 0 0      WGS_DIVISION_IN_DDBJ/EMBL/GENBANK
-GGAGACGTGGCCGAGT--GGTCGAAGGCGCTCCCCTGCTAAGGGAGTAT-CGTGGGTTC
GAATCCCATCGTCTCCG
>HGTG_RCS_W028024 ABCR01000014 ALPHAPROTEOBACTERIA ROSEOBACTER_SP-_AZWK-3B 94837 94915 HIS GTG 0 0      WGS_DIVISION_IN_DDBJ/EMBL/GENBANK
-GCCGCCTTAGCTCAGTT-GGTT-AGAGCGCTGGATTGTGGATCCAGAGGTCCCCCGTTC
AAGCCGGGGAGGCGGTA
>TTGT_RCS_W028025 ABCR01000018 ALPHAPROTEOBACTERIA ROSEOBACTER_SP-_AZWK-3B 13917 13992 THR TGT 0 0      WGS_DIVISION_IN_DDBJ/EMBL/GENBANK
-GCCCCTATAGCTCAGCT-GGT--AGAGCAACTGATTTGTAATCAGTAGGTCCGCGGTTC
GAGTCCGTGTGGGGGCA
>ETTC_RCS_W023653 AAYB01000001 ALPHAPROTEOBACTERIA ROSEOBACTER_SP-_CCS2 71164 71240 GLU TTC 0 0      WGS_DIVISION_IN_DDBJ/EMBL/GENBANK
-GGTCCCTTCGTCTATC--GGTT-AGGACGCCAGGTTTTCAACCTGGAAA-GAGGGGTTC
GATTCCCCTAGGGACTG
>SGCT_RCS_W023654 AAYB01000001 ALPHAPROTEOBACTERIA ROSEOBACTER_SP-_CCS2 197375 197466 SER GCT 0 0      WGS_DIVISION_IN_DDBJ/EMBL/GENBANK
-GGAGACGTGGCCGAGT--GGTCGAAGGCGCTCCCCTGCTAAGGGAGT---CGAGGGTTC
GAATCCCTTCGTCTCCG
>MCAT_RCS_W023655 AAYB01000001 ALPHAPROTEOBACTERIA ROSEOBACTER_SP-_CCS2 307047 307125 MET CAT 0 0     TRNA-MET(ELONGATOR)- WGS_DIVISION_I
-GGCGCGGTAGCTCAGTT-GGTT-AGAGCGAACGACTCATAATCGTTAGGTCGGGAGTTC
AAATCTCCCCCACGCCA
>QTTG_RCS_W023656 AAYB01000001 ALPHAPROTEOBACTERIA ROSEOBACTER_SP-_CCS2 561110 561186 GLN TTG 0 0      WGS_DIVISION_IN_DDBJ/EMBL/GENBANK
-TGGGATGTAGCCAAGT--GGT--AAGGCAACTGTTTTTGGTACAGTGTACCGTAGGTTC
GAATCCTACCATCCCAG
>RACG_RCS_W023657 AAYB01000001 ALPHAPROTEOBACTERIA ROSEOBACTER_SP-_CCS2 741476 741554 ARG ACG 0 0      WGS_DIVISION_IN_DDBJ/EMBL/GENBANK
-GGATTGGTAGCTCAGCT-GGAT-AGAGTACTTGACTACGAATCAAGGGGTCGGGGGTTC
GAATCCTCCCCAGTCCG
>VGAC_RCS_W023658 AAYB01000001 ALPHAPROTEOBACTERIA ROSEOBACTER_SP-_CCS2 872204 872280 VAL GAC 0 0      WGS_DIVISION_IN_DDBJ/EMBL/GENBANK
-GGATGATTAGCTCAGC--GGT--AGAGCACTTCGTTGACATCGAAGGGGTCACTGGTTC
GATCCCAGTATCGTCCA
>RCCT_RCS_W023659 AAYB01000001 ALPHAPROTEOBACTERIA ROSEOBACTER_SP-_CCS2 1022293 1022369 ARG CCT 0 0      WGS_DIVISION_IN_DDBJ/EMBL/GENBAN
-GGCCCCGTGGCTCAACT-GGAT-AGAGCAGCCCCCTCCTAAGGGGCAGGTTATTGGTTC
GAATCCAATCGGGGTCA
>KTTT_RCS_W023660 AAYB01000001 ALPHAPROTEOBACTERIA ROSEOBACTER_SP-_CCS2 1142397 1142320 LYS TTT 0 0      WGS_DIVISION_IN_DDBJ/EMBL/GENBAN
-GGGCCGTTAGCTCAGTT-GGT--AGAGCAACTGACTTTTAATCAGTAGGTCGATGGTTC
GAACCCATCACGGCTCA
>ATGC_RCS_W023661 AAYB01000001 ALPHAPROTEOBACTERIA ROSEOBACTER_SP-_CCS2 855487 855410 ALA TGC 0 0      WGS_DIVISION_IN_DDBJ/EMBL/GENBANK
-GGGGCGTTAGCTCAGCT-GGG--AGAGCACCTGCTTTGCAAGCAGGGGGTCATCGGTTC
GATCCCGATACGCTCCA
>IGAT_RCS_W023662 AAYB01000001 ALPHAPROTEOBACTERIA ROSEOBACTER_SP-_CCS2 855408 855330 ILE GAT 0 0      WGS_DIVISION_IN_DDBJ/EMBL/GENBANK
-GGGTCGGTAGCTCAGGT-GGTT-AGAGCGCACGCCTGATAAGCGTGAGGTCGGAGGTTC
AAGTCCTCCTCGACCCA
>XCAT_RCS_W023663 AAYB01000001 ALPHAPROTEOBACTERIA ROSEOBACTER_SP-_CCS2 850639 850566 MET CAT 0 0     TRNA-MET(INITIATOR)- WGS_DIVISION_I
-CGCGGGATGGAGCAGCCCGGT--AGCTCGTCAGGCTCATAACCTGAAGGTCGTAGGTTC
AAATCCTACTCCCGCAA
>CGCA_RCS_W023664 AAYB01000001 ALPHAPROTEOBACTERIA ROSEOBACTER_SP-_CCS2 369997 369922 CYS GCA 0 0      WGS_DIVISION_IN_DDBJ/EMBL/GENBANK
-GGCGAGTGGGCAG-GTA-GGTT-A-TGCAGCGGATTGCAAATCCGTGTA-GACCGGTTC
GATTCCGGTACTCGCCT
>RTCT_RCS_W023665 AAYB01000001 ALPHAPROTEOBACTERIA ROSEOBACTER_SP-_CCS2 265272 265194 ARG TCT 0 0      WGS_DIVISION_IN_DDBJ/EMBL/GENBANK
-GGTCCGATAGCTCAACT-GGAT-AGAGCAGCTGACTTCTAATCAGCAGGTTGAGGGTTC
GAGTCCTTCTCGGATCG
>LTAA_RCS_W023666 AAYB01000001 ALPHAPROTEOBACTERIA ROSEOBACTER_SP-_CCS2 238146 238059 LEU TAA 0 0      WGS_DIVISION_IN_DDBJ/EMBL/GENBANK
-GCGGGCGTGGTGGAAT--GGTA-GACACGCCAGACTTAAAATCTGTT-G-TGGGGGTTC
AAGTCCCCCCGCCCGCA
>HGTG_RCS_W023667 AAYB01000001 ALPHAPROTEOBACTERIA ROSEOBACTER_SP-_CCS2 38826 38748 HIS GTG 0 0      WGS_DIVISION_IN_DDBJ/EMBL/GENBANK
-GCCGCCTTAGCTCAGTT-GGTT-AGAGCACTGGTTTGTGGAACCAGGGGTCCCCCGTTC
AAGCCGGGGAGGCGGTA
>WCCA_RCS_W023668 AAYB01000002 ALPHAPROTEOBACTERIA ROSEOBACTER_SP-_CCS2 252155 252232 TRP CCA 0 0      WGS_DIVISION_IN_DDBJ/EMBL/GENBANK
-AGGGGTATAGCTCAGTT-GGT--AGAGCGGCGGTCTCCAAAACCGTAGGTCCCGGGTTC
AAGTCCTGGTGCCCCTG
>GTCC_RCS_W023669 AAYB01000002 ALPHAPROTEOBACTERIA ROSEOBACTER_SP-_CCS2 673948 674021 GLY TCC 0 0      WGS_DIVISION_IN_DDBJ/EMBL/GENBANK
-GCGGGCGTTGTGTAAT--GGT--AAGACCTCAGATTTCCAATCTGATGA-TAGGGGTTC
GATTCCCCTCGCCCGCT
>TGGT_RCS_W023670 AAYB01000002 ALPHAPROTEOBACTERIA ROSEOBACTER_SP-_CCS2 733977 734053 THR GGT 0 0      WGS_DIVISION_IN_DDBJ/EMBL/GENBANK
-GCTGTGGTAGCTCAGT--GGT--AGAGCACACCCTTGGTAAGGGTGAGGTCGGGAGTTC
AATCCTCCCTCACAGCA
>LGAG_RCS_W023671 AAYB01000002 ALPHAPROTEOBACTERIA ROSEOBACTER_SP-_CCS2 910589 910675 LEU GAG 0 0      WGS_DIVISION_IN_DDBJ/EMBL/GENBANK
-GCGGTCGTGGCGGAATT-GGTA-GACGCGCAGCGTTGAGGTCGCTGT-G-TGGGGGTTC
GAGTCCCCCCGACCGCA
>GGCC_RCS_W023672 AAYB01000002 ALPHAPROTEOBACTERIA ROSEOBACTER_SP-_CCS2 815222 815151 GLY GCC 0 0      WGS_DIVISION_IN_DDBJ/EMBL/GENBANK
-GCGGGCGTAGCTCAGG--GGT--AGAGCGAAACCTTGCCAAGGTTTAGGTCGTGAGTTC
GAATCTCATCGCCCGCT
>YGTA_RCS_W023673 AAYB01000002 ALPHAPROTEOBACTERIA ROSEOBACTER_SP-_CCS2 802247 802162 TYR GTA 0 0      WGS_DIVISION_IN_DDBJ/EMBL/GENBANK
-GGGCGACAGGCCGCAA--GGT--GTGGCAGGGGACTGTAACTCCCTCGCACCCTGGTTC
GATTCCAGGGTCGCCCA
>FGAA_RCS_W023674 AAYB01000002 ALPHAPROTEOBACTERIA ROSEOBACTER_SP-_CCS2 719866 719790 PHE GAA 0 0      WGS_DIVISION_IN_DDBJ/EMBL/GENBANK
-GCCCGGGTAGCTCAGG--GGT--AGAGCAGTGGATTGAAAATCCTCGTGTCGGTGGTTC
GATTCCGCCCCCGGGCA
>AGGC_RCS_W023675 AAYB01000002 ALPHAPROTEOBACTERIA ROSEOBACTER_SP-_CCS2 322510 322433 ALA GGC 0 0      WGS_DIVISION_IN_DDBJ/EMBL/GENBANK
-GGGGCCTTAGCTCAGTT-GGG--AGAGCGCTTGCATGGCATGCAAGAGGTCAGGGGTTC
GACTCCCCTAGGCTCCA
>VTAC_RCS_W023676 AAYB01000003 ALPHAPROTEOBACTERIA ROSEOBACTER_SP-_CCS2 128115 128190 VAL TAC 0 0      WGS_DIVISION_IN_DDBJ/EMBL/GENBANK
-GGGTGATTAGCTCAGTT-GGT--AGAGCGCTTCCTTTACACGGAAGATGTCGGGAGTTC
GAGCCTCTCATCACCCA
>DGTC_RCS_W023677 AAYB01000003 ALPHAPROTEOBACTERIA ROSEOBACTER_SP-_CCS2 132546 132624 ASP GTC 0 0      WGS_DIVISION_IN_DDBJ/EMBL/GENBANK
-GCGGTTGTAGCTCAGCT-GGTT-AGAGTACCGGCCTGTCACGCCGGGGGTCGCGGGTTC
GAGCCCCGTCAACCGCG
>DGTC_RCS_W023678 AAYB01000003 ALPHAPROTEOBACTERIA ROSEOBACTER_SP-_CCS2 132918 132996 ASP GTC 0 0      WGS_DIVISION_IN_DDBJ/EMBL/GENBANK
-GCGGTTGTAGCTCAGCT-GGTT-AGAGTACCGGCCTGTCACGCCGGGGGTCGCGGGTTC
GAGCCCCGTCAACCGCG
>PTGG_RCS_W023679 AAYB01000003 ALPHAPROTEOBACTERIA ROSEOBACTER_SP-_CCS2 214455 214531 PRO TGG 0 0      WGS_DIVISION_IN_DDBJ/EMBL/GENBANK
-CGGGGCGTAGCGCAGCCTGGT--AGCGCATCTGTTTTGGGAACAGAGGGTCGGGAGTTC
GAATCTCTCCGCCCCGA
>SGGA_RCS_W023680 AAYB01000003 ALPHAPROTEOBACTERIA ROSEOBACTER_SP-_CCS2 375862 375953 SER GGA 0 0      WGS_DIVISION_IN_DDBJ/EMBL/GENBANK
-GGACAGGTGGCCGAGT--GGTCGAAGGCGCACGCCTGGAAAGTGTGTAT-CCAGGGTTC
GAATCCCTGTCTGTCCG
>NGTT_RCS_W023681 AAYB01000003 ALPHAPROTEOBACTERIA ROSEOBACTER_SP-_CCS2 389553 389477 ASN GTT 0 0      WGS_DIVISION_IN_DDBJ/EMBL/GENBANK
-TCCGACGTAGCTCAGC--GGT--AGAGCAGTTGACTGTTAATCAATTGGTCGTAGGTTC
GATCCCTACCGTCGGAG
>JCAT_RCS_W023682 AAYB01000003 ALPHAPROTEOBACTERIA ROSEOBACTER_SP-_CCS2 326206 326133 MET CAT 0 0     TRNA-MET(ILE)_WHOSE_CAU_ANTICODON_I
-GGGCCTGTAGCTCAATT-GGTT-AGAGCAGAGCGCTCATAACGCTTTGGTTGCGGGTTC
AAGTCCTGCCGGGCCTA
>GCCC_RCS_W023683 AAYB01000003 ALPHAPROTEOBACTERIA ROSEOBACTER_SP-_CCS2 288855 288785 GLY CCC 0 0      WGS_DIVISION_IN_DDBJ/EMBL/GENBANK
-GCGGGTATGGTGAAAA--GGT--ATCACGAAAGCTTCCCAAGCTTCA-GTTACGGGTTC
GATTCCCGTTACCCGCT
>LTAG_RCS_W023684 AAYB01000004 ALPHAPROTEOBACTERIA ROSEOBACTER_SP-_CCS2 90955 90869 LEU TAG 0 0      WGS_DIVISION_IN_DDBJ/EMBL/GENBANK
-GCGGGTGTGGCGGAATT-GGTA-GACGCACCAGATTTAGGTTCTGGC-G-TGGGGGTTC
GAGTCCCTTCACCCGCA
>LCAG_RCS_W023685 AAYB01000005 ALPHAPROTEOBACTERIA ROSEOBACTER_SP-_CCS2 72200 72112 LEU CAG 0 0      WGS_DIVISION_IN_DDBJ/EMBL/GENBANK
-GCCCAGGTGGCGGAATT-GGTA-GACGCGCCAGCTTCAGGTGCTGGT-G-TGGAGGTTC
GAGTCCTCTCCTGGGCA
>PGGG_RCS_W023686 AAYB01000006 ALPHAPROTEOBACTERIA ROSEOBACTER_SP-_CCS2 149304 149382 PRO GGG 0 0      WGS_DIVISION_IN_DDBJ/EMBL/GENBANK
-CGGGCTATGGCGCAGCCTGGT--AGCGCGTCCGTCTGGGGGACGGAAGGTCGCAGGTTC
GAGTCCTGCTAGCCCGA
>RCCG_RCS_W023687 AAYB01000006 ALPHAPROTEOBACTERIA ROSEOBACTER_SP-_CCS2 100795 100722 ARG CCG 0 0      WGS_DIVISION_IN_DDBJ/EMBL/GENBANK
-GCACCCGTAGCTCAGCT-GGAT-AGAGCGCTGCCCTCCGAAGGCAGAGGCCAGAGGTTC
GAATCCTCTCGGGTGCG
>LCAA_RCS_W023688 AAYB01000007 ALPHAPROTEOBACTERIA ROSEOBACTER_SP-_CCS2 34896 34983 LEU CAA 0 0      WGS_DIVISION_IN_DDBJ/EMBL/GENBANK
-GCCGATGTGGCGGAAT--GGTA-GACGCAGGGGATTCAAAATCCCCC-G-TGAGAGTTC
GAGTCTCTCCATCGGCA
>STGA_RCS_W023689 AAYB01000009 ALPHAPROTEOBACTERIA ROSEOBACTER_SP-_CCS2 53784 53875 SER TGA 0 0      WGS_DIVISION_IN_DDBJ/EMBL/GENBANK
-GGAGGAGTGGCAGAGT--GGTCGAATGCACCGGTCTTGAAAACCGAC---CGTGGGTTC
GAATCCCACCTCCTCCG
>TTGT_RCS_W023690 AAYB01000010 ALPHAPROTEOBACTERIA ROSEOBACTER_SP-_CCS2 30118 30041 THR TGT 0 0      WGS_DIVISION_IN_DDBJ/EMBL/GENBANK
-GCCCCTATAGCTCAGCT-GGT--AGAGCAACTGATTTGTAATCAGTAGGTCCGCGGTTC
GAGTCCGTGTGGGGGCA
>SCGA_RCS_W023691 AAYB01000011 ALPHAPROTEOBACTERIA ROSEOBACTER_SP-_CCS2 2520 2429 SER CGA 0 0      WGS_DIVISION_IN_DDBJ/EMBL/GENBANK
-GGAGAGGTGCCGGAGT--GGTCGAACGGGGCGGTCTCGAAAACCGTT---CCAGGGTTC
GAATCCCTGTCTCTCCG
>LGAG_RCS_W09112248 ABXS01000007 ALPHAPROTEOBACTERIA ROSEOBACTER_SP-_GAI101 22550 22635 LEU GAG 0 0      WGS_DIVISION_IN_DDBJ/EMBL/GENBAN
-GCGGTCGTGGCGGAAT--GGTA-GACGCGCAGCGTTGAGGTCGCTGTGG-TGAGAGTTC
GAGTCTCTCCGACCGCA
>GGCC_RCS_W09112249 ABXS01000007 ALPHAPROTEOBACTERIA ROSEOBACTER_SP-_GAI101 18176 18102 GLY GCC 0 0      WGS_DIVISION_IN_DDBJ/EMBL/GENBAN
-GCGGGCGTAGCTCAGG--GGT--AGAGCATAACCTTGCCAAGGTTAGGGTCGGGCGTTC
GAATCGCCTCGCCCGCT
>YGTA_RCS_W09112250 ABXS01000007 ALPHAPROTEOBACTERIA ROSEOBACTER_SP-_GAI101 11029 10946 TYR GTA 0 0      WGS_DIVISION_IN_DDBJ/EMBL/GENBAN
-GGGCGACAGGCCGCAA--GGT--GTGGCAGGGGACTGTAACTCCCTC-ACGCCTGGTTC
GATTCCAGGGTCGCCCA
>PTGG_RCS_W09112251 ABXS01000018 ALPHAPROTEOBACTERIA ROSEOBACTER_SP-_GAI101 24274 24350 PRO TGG 0 0      WGS_DIVISION_IN_DDBJ/EMBL/GENBAN
-CGGGGCGTGGCGCAGCCTGGT--AGCGCACCTGTTTTGGGTACAGGGGGTCGGAAGTTC
GAATCTTCTCGCCCCGA
>PGGG_RCS_W09112252 ABXS01000018 ALPHAPROTEOBACTERIA ROSEOBACTER_SP-_GAI101 119133 119057 PRO GGG 0 0      WGS_DIVISION_IN_DDBJ/EMBL/GENB
-CGGGCTATGGCGCAGCCTGGT--AGCGCGTCCGTCTGGGGGACGGAAGGTCGCAGGTTC
GAGTCCTGCTAGCCCGA
>LTAG_RCS_W09112253 ABXS01000019 ALPHAPROTEOBACTERIA ROSEOBACTER_SP-_GAI101 66684 66767 LEU TAG 0 0      WGS_DIVISION_IN_DDBJ/EMBL/GENBAN
-GCGGGTGTGGCGGAATT-GGTA-GACGCACCAGATTTAGGTTCTGGCGG-TGGGGGTTC
GAGTCCCTTCACCCGCA
>JCAT_RCS_W09112254 ABXS01000019 ALPHAPROTEOBACTERIA ROSEOBACTER_SP-_GAI101 68607 68531 MET CAT 0 0     TRNA-MET(ILE)_WHOSE_CAU_ANTICODON
-GGGCCTGTAGCTCAACT-GGTT-AGAGCAGAGCGCTCATAACGCTTTGGTTGCGGGTTC
AAGTCCTGCCGGGCCTA
>SGGA_RCS_W09112255 ABXS01000020 ALPHAPROTEOBACTERIA ROSEOBACTER_SP-_GAI101 28635 28724 SER GGA 0 0      WGS_DIVISION_IN_DDBJ/EMBL/GENBAN
-GGACAGGTGGCCGAGT--GGTCGAAGGCGCACGCCTGGAAAGTGTGTAT-CCAGGGTTC
GAATCCCTGTCTGTCCG
>SCGA_RCS_W09112256 ABXS01000022 ALPHAPROTEOBACTERIA ROSEOBACTER_SP-_GAI101 32709 32799 SER CGA 0 0      WGS_DIVISION_IN_DDBJ/EMBL/GENBAN
-GGAGAGGTGCCGGAGT--GGTCGAACGGGACGGTTTCGAAAACCGTTGTCCCAGGGTTC
GAATCCCTGTCTCTCCG
>GCCC_RCS_W09112257 ABXS01000023 ALPHAPROTEOBACTERIA ROSEOBACTER_SP-_GAI101 157153 157226 GLY CCC 0 0      WGS_DIVISION_IN_DDBJ/EMBL/GENB
-GCGGGTATGGTGAAAA--GGT--ATCACGGCAGCTTCCCAAGCTTTA-GTTACGAGTTC
GATTCTCGTTACCCGCT
>RCCG_RCS_W09112258 ABXS01000023 ALPHAPROTEOBACTERIA ROSEOBACTER_SP-_GAI101 113137 113061 ARG CCG 0 0      WGS_DIVISION_IN_DDBJ/EMBL/GENB
-GGACCCATAGCTCAGCT-GGAT-AGAGCGCTGCCCTCCGAAGGCAGAGGTCGCTGGTTC
GAATCCAGCTGGGTTCA
>DGTC_RCS_W09112259 ABXS01000023 ALPHAPROTEOBACTERIA ROSEOBACTER_SP-_GAI101 101273 101197 ASP GTC 0 0      WGS_DIVISION_IN_DDBJ/EMBL/GENB
-GCGGTTGTAGCTCAGCT-GGTT-AGAGTACCGGCCTGTCACGCCGGGGGTCGCGGGTTC
GAGCCCCGTCAACCGCG
>DGTC_RCS_W09112260 ABXS01000023 ALPHAPROTEOBACTERIA ROSEOBACTER_SP-_GAI101 94150 94074 ASP GTC 0 0      WGS_DIVISION_IN_DDBJ/EMBL/GENBAN
-GCGGTTGTAGCTCAGCT-GGTT-AGAGTACCGGCCTGTCACGCCGGGGGTCGCGGGTTC
GAGCCCCGTCAACCGCG
>LCAA_RCS_W09112261 ABXS01000023 ALPHAPROTEOBACTERIA ROSEOBACTER_SP-_GAI101 44606 44523 LEU CAA 0 0      WGS_DIVISION_IN_DDBJ/EMBL/GENBAN
-GCCCGAGTGGCGGAAT--GGTA-GACGCAGGGGATTCAAAATCCCCC-G-TGCCGGTTC
GAGTCCGGCCTTGGGTA
>VTAC_RCS_W09112262 ABXS01000024 ALPHAPROTEOBACTERIA ROSEOBACTER_SP-_GAI101 31119 31044 VAL TAC 0 0      WGS_DIVISION_IN_DDBJ/EMBL/GENBAN
-GGGTCGTTAGCTCAGTT-GGT--AGAGCGCTTCGTTTACACCGAAGATGTCGGGAGTTC
GAGCCTCTCACGACCCA
>IGAT_RCS_W09112263 ABXS01000026 ALPHAPROTEOBACTERIA ROSEOBACTER_SP-_GAI101 104853 104777 ILE GAT 0 0      WGS_DIVISION_IN_DDBJ/EMBL/GENB
-GGGTCGGTAGCTCAGGT-GGTT-AGAGCGCACGCCTGATAAGCGTGAGGTCGGAGGTTC
AAGTCCTCCTCGACCCA
>ATGC_RCS_W09112264 ABXS01000026 ALPHAPROTEOBACTERIA ROSEOBACTER_SP-_GAI101 104757 104682 ALA TGC 0 0      WGS_DIVISION_IN_DDBJ/EMBL/GENB
-GGGGCCTTAGCTCAGCT-GGG--AGAGCGCCTGATTTGCATTCAGGAGGTCAGGAGTTC
GATCCTCCTAGGCTCCA
>TTGT_RCS_W09112265 ABXS01000026 ALPHAPROTEOBACTERIA ROSEOBACTER_SP-_GAI101 45159 45084 THR TGT 0 0      WGS_DIVISION_IN_DDBJ/EMBL/GENBAN
-GCCCCTATAGCTCAGCT-GGT--AGAGCAATTGATTTGTAATCAATAGGTCCGCGGTTC
GAGTCCGTGTGGGGGCA
>STGA_RCS_W09112266 ABXS01000027 ALPHAPROTEOBACTERIA ROSEOBACTER_SP-_GAI101 4290 4201 SER TGA 0 0      WGS_DIVISION_IN_DDBJ/EMBL/GENBANK
-GGAGGAGTGGCAGAGT--GGTCGAATGCACTGGTCTTGAAAACCAGC---CGTGGGTTC
GAATCCCACCTCCTCCG
>NGTT_RCS_W09112267 ABXS01000028 ALPHAPROTEOBACTERIA ROSEOBACTER_SP-_GAI101 25303 25377 ASN GTT 0 0      WGS_DIVISION_IN_DDBJ/EMBL/GENBAN
-TCCGACGTAGCTCAGC--GGT--AGAGCAGTTGACTGTTAATCAATTGGTCGTAGGTTC
GATCCCTACCGTCGGAG
>ETTC_RCS_W09112268 ABXS01000030 ALPHAPROTEOBACTERIA ROSEOBACTER_SP-_GAI101 109708 109782 GLU TTC 0 0      WGS_DIVISION_IN_DDBJ/EMBL/GENB
-GGCCCGTTCGTCTATC--GGTT-AGGACGTCAGGTTTTCAACCTGAAAA-GAGGGGTTC
GACTCCCCTACGGGCTG
>GTCC_RCS_W09112269 ABXS01000032 ALPHAPROTEOBACTERIA ROSEOBACTER_SP-_GAI101 75299 75225 GLY TCC 0 0      WGS_DIVISION_IN_DDBJ/EMBL/GENBAN
-GCGGGCGTTGTGTAAT--GGTT-AAGACCTCAGTTTTCCAAACTGAAGA-TGAGGGTTC
GATTCCCTCCGCCCGCT
>QTTG_RCS_W09112270 ABXS01000038 ALPHAPROTEOBACTERIA ROSEOBACTER_SP-_GAI101 11159 11233 GLN TTG 0 0      WGS_DIVISION_IN_DDBJ/EMBL/GENBAN
-TGGGATGTGGCCTAGC--GGT--AGGGCAACTGTTTTTGGTACAGTAGATCGTAGGTTC
GAATCCTACCATCCCAG
>TGGT_RCS_W09112271 ABXS01000040 ALPHAPROTEOBACTERIA ROSEOBACTER_SP-_GAI101 9492 9566 THR GGT 0 0      WGS_DIVISION_IN_DDBJ/EMBL/GENBANK
-GCTGGAGTAGCTCAGT--GGT--AGAGCGCGTCATTGGTAATGACGAGGTCGGGAGTTC
AATCCTCCCCTTCAGCA
>FGAA_RCS_W09112272 ABXS01000040 ALPHAPROTEOBACTERIA ROSEOBACTER_SP-_GAI101 123204 123130 PHE GAA 0 0      WGS_DIVISION_IN_DDBJ/EMBL/GENB
-GCCCGGGTAGCTCAGG--GGT--AGAGCAGTGGATTGAAAATCCTCGTGTCGGTGGTTC
GATTCCGCCCCTGGGCA
>SGCT_RCS_W09112273 ABXS01000041 ALPHAPROTEOBACTERIA ROSEOBACTER_SP-_GAI101 82898 82809 SER GCT 0 0      WGS_DIVISION_IN_DDBJ/EMBL/GENBAN
-GGAGATGTGGCCGAGT--GGTCGAAGGCGCTCCCCTGCTAAGGGAGTAT-CGAGGGTTC
GAATCCCTTCGTCTCCG
>VGAC_RCS_W09112274 ABXS01000042 ALPHAPROTEOBACTERIA ROSEOBACTER_SP-_GAI101 78187 78261 VAL GAC 0 0      WGS_DIVISION_IN_DDBJ/EMBL/GENBAN
-GGGTGATTAGCTCAGC--GGT--AGAGCACTTCGTTGACATCGAAGGGGTCACTGGTTC
GATCCCAGTATCGCCCA
>IGAT_RCS_W09112275 ABXS01000042 ALPHAPROTEOBACTERIA ROSEOBACTER_SP-_GAI101 65734 65658 ILE GAT 0 0      WGS_DIVISION_IN_DDBJ/EMBL/GENBAN
-GGGTCGGTAGCTCAGGT-GGTT-AGAGCGCACGCCTGATAAGCGTGAGGTCGGAGGTTC
AAGTCCTCCTCGACCCA
>ATGC_RCS_W09112276 ABXS01000042 ALPHAPROTEOBACTERIA ROSEOBACTER_SP-_GAI101 65638 65563 ALA TGC 0 0      WGS_DIVISION_IN_DDBJ/EMBL/GENBAN
-GGGGCCTTAGCTCAGCT-GGG--AGAGCGCCTGATTTGCATTCAGGAGGTCAGGAGTTC
GATCCTCCTAGGCTCCA
>LCAG_RCS_W09112277 ABXS01000045 ALPHAPROTEOBACTERIA ROSEOBACTER_SP-_GAI101 137884 137969 LEU CAG 0 0      WGS_DIVISION_IN_DDBJ/EMBL/GENB
-GCCCAGGTGGCGGAAT--GGTA-GACGCGCTAGCTTCAGGTGCTAGT-G-TGGAGGTTC
GAGTCCTCTTCTGGGCA
>KTTT_RCS_W09112278 ABXS01000045 ALPHAPROTEOBACTERIA ROSEOBACTER_SP-_GAI101 87804 87729 LYS TTT 0 0      WGS_DIVISION_IN_DDBJ/EMBL/GENBAN
-GGGCCTGTAGCTCAGTT-GGT--AGAGCAACTGACTTTTAATCAGTAGGTCTCCGGTTC
GAACCCGGACGGGCTCA
>RCCT_RCS_W09112279 ABXS01000045 ALPHAPROTEOBACTERIA ROSEOBACTER_SP-_GAI101 71044 70968 ARG CCT 0 0      WGS_DIVISION_IN_DDBJ/EMBL/GENBAN
-GGTCCCGTGGCTCAACT-GGAT-AGAGCAGCCCCCTCCTAAGGGGCAGGTTGCTGGTTC
GAACCCAGCCGGGATCA
>JCAT_RCS_W09112280 ABXS01000046 ALPHAPROTEOBACTERIA ROSEOBACTER_SP-_GAI101 656583 656659 MET CAT 0 0     TRNA-MET(ILE)_WHOSE_CAU_ANTICOD
-GGCGTTATAGCTCAGTT-GGTT-AGAGCGAACGACTCATAATCGTTAGGTCCCTGGTTC
AAATCCAGGTAACGCCA
>AGGC_RCS_W09112281 ABXS01000046 ALPHAPROTEOBACTERIA ROSEOBACTER_SP-_GAI101 475859 475784 ALA GGC 0 0      WGS_DIVISION_IN_DDBJ/EMBL/GENB
-GGGGCCTTAGCTCAGCT-GGG--AGAGCGCCTGCATGGCATGCAGGAGGTCAGCGGTTC
GATCCCGCTAGGCTCCA
>WCCA_RCS_W09112282 ABXS01000048 ALPHAPROTEOBACTERIA ROSEOBACTER_SP-_GAI101 781 856 TRP CCA 0 0      WGS_DIVISION_IN_DDBJ/EMBL/GENBANK
-AGGGGTTTAGCTCAGTT-GGT--AGAGCATCGGTCTCCAAAACCGAGGGTCGTGGGTTC
GAGTCCCTCAGCCCCTG
>RACG_RCS_W09112283 ABXS01000048 ALPHAPROTEOBACTERIA ROSEOBACTER_SP-_GAI101 66735 66811 ARG ACG 0 0      WGS_DIVISION_IN_DDBJ/EMBL/GENBAN
-GCACCCGTAGCTCAGCT-GGAT-AGAGTACCTGACTACGAATCAGGGGGTCGGGCGTTC
GAATCGCTCCGGGTGCA
>CGCA_RCS_W09112284 ABXS01000051 ALPHAPROTEOBACTERIA ROSEOBACTER_SP-_GAI101 67376 67449 CYS GCA 0 0      WGS_DIVISION_IN_DDBJ/EMBL/GENBAN
-GGCGAGTTGGCGGAGT--GGT--TACGCAGCGGATTGCAAATCCGTGTA-CAGGAGTTC
GATTCTCCTACTCGCCT
>LTAA_RCS_W09112285 ABXS01000051 ALPHAPROTEOBACTERIA ROSEOBACTER_SP-_GAI101 189617 189703 LEU TAA 0 0      WGS_DIVISION_IN_DDBJ/EMBL/GENB
-GCGGGCGTGATGGAAT--GGTA-GACATACCAGACTTAAAATCTGTTGG-TGTGGGTTC
GAGTCCCACCGCCCGCA
>HGTG_RCS_W09112286 ABXS01000052 ALPHAPROTEOBACTERIA ROSEOBACTER_SP-_GAI101 50866 50942 HIS GTG 0 0      WGS_DIVISION_IN_DDBJ/EMBL/GENBAN
-GCCGCCTTAGCTCAGTT-GGTT-AGAGCGCCTGATTGTGGATCAGGAGGTCCCTGGTTC
GAGACCAGGAGGTGGTA
>RTCT_RCS_W09112287 ABXS01000061 ALPHAPROTEOBACTERIA ROSEOBACTER_SP-_GAI101 18856 18780 ARG TCT 0 0      WGS_DIVISION_IN_DDBJ/EMBL/GENBAN
-GGTCCCGTAGCTCAACT-GGAT-AGAGCACCTGACTTCTAATCAGGATGTTGGGGGTTC
GAGTCCTCCCGGGATCG
>IGAT_RCS_W09112288 ABXS01000061 ALPHAPROTEOBACTERIA ROSEOBACTER_SP-_GAI101 3982 3906 ILE GAT 0 0      WGS_DIVISION_IN_DDBJ/EMBL/GENBANK
-GGGTCGGTAGCTCAGGT-GGTT-AGAGCGCACGCCTGATAAGCGTGAGGTCGGAGGTTC
AAGTCCTCCTCGACCCA
>ATGC_RCS_W09112289 ABXS01000061 ALPHAPROTEOBACTERIA ROSEOBACTER_SP-_GAI101 3886 3811 ALA TGC 0 0      WGS_DIVISION_IN_DDBJ/EMBL/GENBANK
-GGGGCCTTAGCTCAGCT-GGG--AGAGCGCCTGATTTGCATTCAGGAGGTCAGGAGTTC
GATCCTCCTAGGCTCCA
>XCAT_RCS_W09112290 ABXS01000062 ALPHAPROTEOBACTERIA ROSEOBACTER_SP-_GAI101 135 211 MET CAT 0 0     TRNA-MET(INITIATOR)- WGS_DIVISION_IN_
-TGCGGGATGGAGCAGCCCGGT--AGCTCGTCAGGCTCATAACCTGAAGGTCGTAGGTTC
AAATCCTACTCCCGCAA
>IGAT_RCS_W09112291 ABXS01000066 ALPHAPROTEOBACTERIA ROSEOBACTER_SP-_GAI101 61921 61845 ILE GAT 0 0      WGS_DIVISION_IN_DDBJ/EMBL/GENBAN
-GGGTCGGTAGCTCAGGT-GGTT-AGAGCGCACGCCTGATAAGCGTGAGGTCGGAGGTTC
AAGTCCTCCTCGACCCA
>ATGC_RCS_W09112292 ABXS01000066 ALPHAPROTEOBACTERIA ROSEOBACTER_SP-_GAI101 61825 61750 ALA TGC 0 0      WGS_DIVISION_IN_DDBJ/EMBL/GENBAN
-GGGGCCTTAGCTCAGCT-GGG--AGAGCGCCTGATTTGCATTCAGGAGGTCAGGAGTTC
GATCCTCCTAGGCTCCA
>ATGC_RCS_W013093 AANB01000001 ALPHAPROTEOBACTERIA ROSEOBACTER_SP-_MED193 94752 94827 ALA TGC 0 0      WGS_DIVISION_IN_DDBJ/EMBL/GENBANK
-GGGGCCTTAGCTCAGCT-GGG--AGAGCGCCTGATTTGCATTCAGGAGGTCAGGAGTTC
GATCCTCCTAGGCTCCA
>IGAT_RCS_W013094 AANB01000001 ALPHAPROTEOBACTERIA ROSEOBACTER_SP-_MED193 94933 95011 ILE GAT 0 0      WGS_DIVISION_IN_DDBJ/EMBL/GENBANK
-GGGTCGGTAGCTCAGGT-GGTT-AGAGCGCACGCCTGATAAGCGTGAGGTCGGAGGTTC
AAGTCCTCCTCGACCCA
>XCAT_RCS_W013095 AANB01000001 ALPHAPROTEOBACTERIA ROSEOBACTER_SP-_MED193 98711 98787 MET CAT 0 0     TRNA-MET(INITIATOR)- WGS_DIVISION_I
-CGCGGGATGGAGCAGCCCGGT--AGCTCGTCAGGCTCATAACCTGAAGGTCGTAGGTTC
AAATCCTACTCCCGCAA
>QTTG_RCS_W013096 AANB01000001 ALPHAPROTEOBACTERIA ROSEOBACTER_SP-_MED193 365105 365179 GLN TTG 0 0      WGS_DIVISION_IN_DDBJ/EMBL/GENBAN
-TGGGGTGTGGCCAAGT--GGT--AAGGCAACAGTTTTTGGTACTGAAGATCGTAGGTTC
GAATCCTACCACCCCAG
>STGA_RCS_W013097 AANB01000001 ALPHAPROTEOBACTERIA ROSEOBACTER_SP-_MED193 441806 441897 SER TGA 0 0      WGS_DIVISION_IN_DDBJ/EMBL/GENBAN
-GGGGAGGTGGCAGAGT--GGTCGAATGCGGCGGTCTTGAAAACCGTT---CCAGGGTTC
GAATCCCTGTCTCCCCG
>VTAC_RCS_W013098 AANB01000001 ALPHAPROTEOBACTERIA ROSEOBACTER_SP-_MED193 933007 933082 VAL TAC 0 0      WGS_DIVISION_IN_DDBJ/EMBL/GENBAN
-GGGTCGTTAGCTCAGTT-GGT--AGAGCGCTTCGTTTACACCGAAGATGTCGGGAGTTC
GAGCCTCTCACGACCCA
>DGTC_RCS_W013099 AANB01000001 ALPHAPROTEOBACTERIA ROSEOBACTER_SP-_MED193 941069 941147 ASP GTC 0 0      WGS_DIVISION_IN_DDBJ/EMBL/GENBAN
-GCGGTTGTAGCTCAGCT-GGTT-AGAGTACCGGCCTGTCACGCCGGGGGTCGCGGGTTC
GAGCCCCGTCAACCGCG
>DGTC_RCS_W013100 AANB01000001 ALPHAPROTEOBACTERIA ROSEOBACTER_SP-_MED193 941237 941315 ASP GTC 0 0      WGS_DIVISION_IN_DDBJ/EMBL/GENBAN
-GCGGTTGTAGCTCAGCT-GGTT-AGAGTACCGGCCTGTCACGCCGGGGGTCGCGGGTTC
GAGCCCCGTCAACCGCG
>DGTC_RCS_W013101 AANB01000001 ALPHAPROTEOBACTERIA ROSEOBACTER_SP-_MED193 941360 941438 ASP GTC 0 0      WGS_DIVISION_IN_DDBJ/EMBL/GENBAN
-GCGGTTGTAGCTCAGCT-GGTT-AGAGTACCGGCCTGTCACGCCGGGGGTCGCGGGTTC
GAGCCCCGTCAACCGCG
>GTCC_RCS_W013102 AANB01000001 ALPHAPROTEOBACTERIA ROSEOBACTER_SP-_MED193 997831 997906 GLY TCC 0 0      WGS_DIVISION_IN_DDBJ/EMBL/GENBAN
-GCGGGCGTTGTGTAAT--GGT--AAGACCTTAGCCTTCCAAGCTAATGA-CGCGGGTTC
GATTCCCGCCGCCCGCT
>MCAT_RCS_W013103 AANB01000001 ALPHAPROTEOBACTERIA ROSEOBACTER_SP-_MED193 166637 166559 MET CAT 0 0     TRNA-MET(ELONGATOR)- WGS_DIVISION
-GGCGCGGTAGCTCAGTT-GGTT-AGAGCGATCGACTCATAATCGATAGGTCGGGAGTTC
AAGTCTCCCCCACGCCA
>SGCT_RCS_W013104 AANB01000001 ALPHAPROTEOBACTERIA ROSEOBACTER_SP-_MED193 137917 137826 SER GCT 0 0      WGS_DIVISION_IN_DDBJ/EMBL/GENBAN
-GGAGACGTGGCCGAGT--GGTCGAAGGCGCTCCCCTGCTAAGGGAGTAT-CGAGGGTTC
GAATCCCTTCGTCTCCG
>RACG_RCS_W013105 AANB01000001 ALPHAPROTEOBACTERIA ROSEOBACTER_SP-_MED193 71293 71215 ARG ACG 0 0      WGS_DIVISION_IN_DDBJ/EMBL/GENBANK
-GGACCGATAGCTCAGCT-GGAT-AGAGTACCTGACTACGAATCAGGGGGTCGGGGGTTC
GAATCCTCCTCGGTCCG
>RACG_RCS_W013106 AANB01000001 ALPHAPROTEOBACTERIA ROSEOBACTER_SP-_MED193 71115 71037 ARG ACG 0 0      WGS_DIVISION_IN_DDBJ/EMBL/GENBANK
-GGACCGATAGCTCAGCT-GGAT-AGAGTACCTGACTACGAATCAGGGGGTCGGGGGTTC
GAATCCTCCTCGGTCCG
>KTTT_RCS_W013107 AANB01000002 ALPHAPROTEOBACTERIA ROSEOBACTER_SP-_MED193 189414 189491 LYS TTT 0 0      WGS_DIVISION_IN_DDBJ/EMBL/GENBAN
-GGGCCGTTAGCTCAGCT-GGT--AGAGCAACTGACTTTTAATCAGTAGGTCGATGGTTC
GAACCCATCACGGCTCA
>FGAA_RCS_W013108 AANB01000002 ALPHAPROTEOBACTERIA ROSEOBACTER_SP-_MED193 378930 379006 PHE GAA 0 0      WGS_DIVISION_IN_DDBJ/EMBL/GENBAN
-GCCCGGGTAGCTCAGG--GGT--AGAGCAGTGGATTGAAAATCCTCGTGTCGGTGGTTC
GATTCCGCCCCCGGGCA
>TGGT_RCS_W013109 AANB01000002 ALPHAPROTEOBACTERIA ROSEOBACTER_SP-_MED193 369892 369821 THR GGT 0 0      WGS_DIVISION_IN_DDBJ/EMBL/GENBAN
-GCTGCTGTAGCTCAGA--GGT--AGAGCACTCCCTTGGTAAGGGAGAGGTCGAGAGTTC
GATTCTCTCCAGCAGCA
>RCCT_RCS_W013110 AANB01000002 ALPHAPROTEOBACTERIA ROSEOBACTER_SP-_MED193 288089 288011 ARG CCT 0 0      WGS_DIVISION_IN_DDBJ/EMBL/GENBAN
-GGCCCCGTGGCTCAACT-GGAT-AGAGCAGCCCCCTCCTAAGGGGCAGGTTGCAGGTTC
GAATCCTGCCGGGGTCG
>LCAG_RCS_W013111 AANB01000002 ALPHAPROTEOBACTERIA ROSEOBACTER_SP-_MED193 135120 135032 LEU CAG 0 0      WGS_DIVISION_IN_DDBJ/EMBL/GENBAN
-GCCCAGGTGGCGGAATT-GGTA-GACGCGCTAGCTTCAGGTGCTAGT-G-TGGAGGTTC
GAGTCCTCTCCTGGGCA
>VCAC_RCS_W013112 AANB01000003 ALPHAPROTEOBACTERIA ROSEOBACTER_SP-_MED193 215566 215495 VAL CAC 0 0      WGS_DIVISION_IN_DDBJ/EMBL/GENBAN
-GGGTGATTAGCTCAGT--GGT--AGAGCGCTTCGTTCACATCGAAGATGTCAGGAGTTC
AAATCTCTTATCACCCA
>CGCA_RCS_W013113 AANB01000003 ALPHAPROTEOBACTERIA ROSEOBACTER_SP-_MED193 181047 180972 CYS GCA 0 0      WGS_DIVISION_IN_DDBJ/EMBL/GENBAN
-GGCGAGTTGGCGGAGT--GGT--GACGCAGCGGATTGCAAATCCGTGTA-CACCGGTTC
GATTCCGGTACTCGCCT
>GGCC_RCS_W013114 AANB01000004 ALPHAPROTEOBACTERIA ROSEOBACTER_SP-_MED193 10178 10252 GLY GCC 0 0      WGS_DIVISION_IN_DDBJ/EMBL/GENBANK
-GCGGGCGTAGCTCAGG--GGT--AGAGCATAACCTTGCCAAGGTTAGGGTCGGGCGTTC
GAATCGCCTCGCCCGCT
>GGCC_RCS_W013115 AANB01000004 ALPHAPROTEOBACTERIA ROSEOBACTER_SP-_MED193 12485 12559 GLY GCC 0 0      WGS_DIVISION_IN_DDBJ/EMBL/GENBANK
-GCGGGCGTAGCTCAGG--GGT--AGAGCATAACCTTGCCAAGGTTAGGGTCGGGCGTTC
GAATCGCCTCGCCCGCT
>GGCC_RCS_W013116 AANB01000004 ALPHAPROTEOBACTERIA ROSEOBACTER_SP-_MED193 12724 12798 GLY GCC 0 0      WGS_DIVISION_IN_DDBJ/EMBL/GENBANK
-GCGGGCGTAGCTCAGG--GGT--AGAGCATAACCTTGCCAAGGTTAGGGTCGGGCGTTC
GAATCGCCTCGCCCGCT
>YGTA_RCS_W013117 AANB01000004 ALPHAPROTEOBACTERIA ROSEOBACTER_SP-_MED193 25745 25830 TYR GTA 0 0      WGS_DIVISION_IN_DDBJ/EMBL/GENBANK
-GGGCGACAGGCCGCAA--GGT--GTGGCAGGGGACTGTAACTCCCTC-ACGCCTGGTTC
GATTCCAGGGTCGCCCA
>ETTC_RCS_W013118 AANB01000004 ALPHAPROTEOBACTERIA ROSEOBACTER_SP-_MED193 232051 232127 GLU TTC 0 0      WGS_DIVISION_IN_DDBJ/EMBL/GENBAN
-GGCCCGTTCGTCTATC--GGTT-AGGACGTCAGGTTTTCAACCTGAAAA-GAGGGGTTC
GACTCCCCTACGGGCTG
>ETTC_RCS_W013119 AANB01000004 ALPHAPROTEOBACTERIA ROSEOBACTER_SP-_MED193 232314 232390 GLU TTC 0 0      WGS_DIVISION_IN_DDBJ/EMBL/GENBAN
-GGCCCGTTCGTCTATC--GGTT-AGGACGTCAGGTTTTCAACCTGAAAA-GAGGGGTTC
GACTCCCCTACGGGCTG
>LGAG_RCS_W013120 AANB01000004 ALPHAPROTEOBACTERIA ROSEOBACTER_SP-_MED193 244394 244306 LEU GAG 0 0      WGS_DIVISION_IN_DDBJ/EMBL/GENBAN
-GCGGTCGTGGCGGAATT-GGTA-GACGCGCAGCGTTGAGGTCGCTGTGG-TGGAAGTTC
GAGTCTTCTCGACCGCA
>HGTG_RCS_W013121 AANB01000004 ALPHAPROTEOBACTERIA ROSEOBACTER_SP-_MED193 191169 191091 HIS GTG 0 0      WGS_DIVISION_IN_DDBJ/EMBL/GENBAN
-GCCGCCTTAGCTCAGTA-GGTT-AGAGCGCCTGATTGTGGATCAGGAGGTCCCCCGTTC
GAGCCGGGGAGGTGGTA
>TTGT_RCS_W013122 AANB01000004 ALPHAPROTEOBACTERIA ROSEOBACTER_SP-_MED193 159384 159307 THR TGT 0 0      WGS_DIVISION_IN_DDBJ/EMBL/GENBAN
-GCCCCTATAGCTCAGCT-GGT--AGAGCAACTGATTTGTAATCAGTAGGTCCGCGGTTC
GAGTCCGTGTGGGGGCA
>RCCG_RCS_W013123 AANB01000006 ALPHAPROTEOBACTERIA ROSEOBACTER_SP-_MED193 8328 8404 ARG CCG 0 0      WGS_DIVISION_IN_DDBJ/EMBL/GENBANK
-GCACCTGTAGCTCAGCT-GGAT-AGAGCGCTGCCCTCCGAAGGCAGAGGCCAGAGGTTC
GAATCCTCTCAGGTGCG
>GCCC_RCS_W013124 AANB01000006 ALPHAPROTEOBACTERIA ROSEOBACTER_SP-_MED193 57751 57826 GLY CCC 0 0      WGS_DIVISION_IN_DDBJ/EMBL/GENBANK
-GCGGGTATGGTGAAAA--GGT--ATCACGGCAGCTTCCCAAGCTTTA-GTTACGAGTTC
GATTCTCGTTACCCGCT
>LTAG_RCS_W013125 AANB01000006 ALPHAPROTEOBACTERIA ROSEOBACTER_SP-_MED193 188273 188359 LEU TAG 0 0      WGS_DIVISION_IN_DDBJ/EMBL/GENBAN
-GCGGGTGTGGCGGAATT-GGTA-GACGCACCAGATTTAGGTTCTGGC-G-TGGGGGTTC
GAGTCCCTTCACCCGCA
>LCAA_RCS_W013126 AANB01000006 ALPHAPROTEOBACTERIA ROSEOBACTER_SP-_MED193 11209 11122 LEU CAA 0 0      WGS_DIVISION_IN_DDBJ/EMBL/GENBANK
-GCCCAAGTGGCGGAAT--GGTA-GACGCAGGGGATTCAAAATCCCCC-G-TGCCGGTTC
GAGTCCGGCCTTGGGTA
>LCAG_RCS_W013127 AANB01000007 ALPHAPROTEOBACTERIA ROSEOBACTER_SP-_MED193 16340 16426 LEU CAG 0 0      WGS_DIVISION_IN_DDBJ/EMBL/GENBANK
-GCCCAGGTGGCGGAATT-GGTA-GACGCGCTAGCTTCAGGTGCTAGT-G-TGGAGGTTC
GAGTCCTCTCCTGGGCA
>LTAA_RCS_W013128 AANB01000007 ALPHAPROTEOBACTERIA ROSEOBACTER_SP-_MED193 111186 111274 LEU TAA 0 0      WGS_DIVISION_IN_DDBJ/EMBL/GENBAN
-GCGGGCGTGATGGAAT--GGTA-GACATACCAGACTTAAAATCTGTTGG-TGTGGGTTC
GAGTCCCACCGCCCGCA
>JCAT_RCS_W013129 AANB01000007 ALPHAPROTEOBACTERIA ROSEOBACTER_SP-_MED193 201787 201710 MET CAT 0 0     TRNA-MET(ILE)_WHOSE_CAU_ANTICODON
-GGGCCTGTAGCTCAAC--GGTT-AGAGCAGAGCGCTCATAACGCTTTGGTTGCGGGTTC
AAATCCTGCCGGGCCTA
>NGTT_RCS_W013130 AANB01000007 ALPHAPROTEOBACTERIA ROSEOBACTER_SP-_MED193 196762 196686 ASN GTT 0 0      WGS_DIVISION_IN_DDBJ/EMBL/GENBAN
-TCCGGCGTAGCTCAGC--GGT--AGAGCAGTTGACTGTTAATCAATTGGTCGTAGGTTC
GATCCCTACCGCCGGAG
>PGGG_RCS_W013131 AANB01000007 ALPHAPROTEOBACTERIA ROSEOBACTER_SP-_MED193 144841 144768 PRO GGG 0 0      WGS_DIVISION_IN_DDBJ/EMBL/GENBAN
-CGGGCTATGGCGCAGCCTGGT--AGCGCGTCCGTCTGGGGGACGGAAGGTCGCAGGTTC
GAGTCCTGCTAGCCCGA
>PTGG_RCS_W013132 AANB01000008 ALPHAPROTEOBACTERIA ROSEOBACTER_SP-_MED193 129521 129599 PRO TGG 0 0      WGS_DIVISION_IN_DDBJ/EMBL/GENBAN
-CGGGGCGTGGCGCAGTCTGGT--AGCGCACCTGTTTTGGGTACAGGGGGTCGTGAGTTC
GAATCTCGCCGCCCCGA
>SCGA_RCS_W013133 AANB01000008 ALPHAPROTEOBACTERIA ROSEOBACTER_SP-_MED193 154786 154695 SER CGA 0 0      WGS_DIVISION_IN_DDBJ/EMBL/GENBAN
-GGAGAGGTGCCGGAGT--GGTCGAACGGGGCGGTCTCGAAAACCGTTGTCCCAGGGTTC
GAATCCCTGTCTCTCCG
>XCAT_RCS_W013134 AANB01000009 ALPHAPROTEOBACTERIA ROSEOBACTER_SP-_MED193 191591 191518 MET CAT 0 0     TRNA-MET(INITIATOR)- WGS_DIVISION
-CGCGGGATGGAGCAGCCCGGT--AGCTCGTCAGGCTCATAACCTGAAGGTCGTAGGTTC
AAATCCTACTCCCGCAA
>XCAT_RCS_W013135 AANB01000010 ALPHAPROTEOBACTERIA ROSEOBACTER_SP-_MED193 190252 190179 MET CAT 0 0     TRNA-MET(INITIATOR)- WGS_DIVISION
-CGCGGGATGGAGCAGCCCGGT--AGCTCGTCAGGCTCATAACCTGAAGGTCGTAGGTTC
AAATCCTACTCCCGCAA
>VGAC_RCS_W013136 AANB01000011 ALPHAPROTEOBACTERIA ROSEOBACTER_SP-_MED193 11966 12042 VAL GAC 0 0      WGS_DIVISION_IN_DDBJ/EMBL/GENBANK
-GGGCGCTTAGCTCAGC--GGT--AGAGCACTTCGTTGACATCGAAGGGGTCACAAGTTC
GAACCTTGTAGTGCCCA
>WCCA_RCS_W013137 AANB01000014 ALPHAPROTEOBACTERIA ROSEOBACTER_SP-_MED193 42712 42789 TRP CCA 0 0      WGS_DIVISION_IN_DDBJ/EMBL/GENBANK
-AGGGGTATAGCTCAGTT-GGT--AGAGCGACGGTCTCCAAAACCGTAGGTCTCGGGTTC
GAACCCTGATGCCCCTG
>XCAT_RCS_W013138 AANB01000014 ALPHAPROTEOBACTERIA ROSEOBACTER_SP-_MED193 120995 120922 MET CAT 0 0     TRNA-MET(INITIATOR)- WGS_DIVISION
-CGCGGGATGGAGCAGCCCGGT--AGCTCGTCAGGCTCATAACCTGAAGGTCGTAGGTTC
AAATCCTACCCCCGCAA
>JCAT_RCS_W013139 AANB01000014 ALPHAPROTEOBACTERIA ROSEOBACTER_SP-_MED193 83007 82929 MET CAT 0 0     TRNA-MET(ILE)_WHOSE_CAU_ANTICODON_I
-GGGTCTGTAGCTCAATT-GGTT-AGAGCATAGCGCTCATAACGCTTTGGTTGCGGGTTC
AAGTCCTGCCGGACCTA
>LTAA_RCS_W013140 AANB01000014 ALPHAPROTEOBACTERIA ROSEOBACTER_SP-_MED193 82927 82844 LEU TAA 0 0      WGS_DIVISION_IN_DDBJ/EMBL/GENBANK
-GCCCCCTTGGTGGAAT--GGTA-GACACACGAGACTTAAAATCTCCTGG-TGCCAGTTC
GAGTCTGGCAGGGGGCA
>SGGA_RCS_W013141 AANB01000015 ALPHAPROTEOBACTERIA ROSEOBACTER_SP-_MED193 32444 32535 SER GGA 0 0      WGS_DIVISION_IN_DDBJ/EMBL/GENBANK
-GGAGAGGTGGCCGAGT--GGTCGAAGGCGCACGCCTGGAAAGTGTGTAT-CCAGGGTTC
GAATCCCTGTCTCTCCG
>XCAT_RCS_W013142 AANB01000017 ALPHAPROTEOBACTERIA ROSEOBACTER_SP-_MED193 81129 81056 MET CAT 0 0     TRNA-MET(INITIATOR)- WGS_DIVISION_I
-CGCGGGATGGAGCAGCCCGGT--AGCTCGTCAGGCTCATAACCTGAAGGTCGTAGGTTC
AAATCCTACTCCCGCAA
>AGGC_RCS_W013143 AANB01000018 ALPHAPROTEOBACTERIA ROSEOBACTER_SP-_MED193 66161 66084 ALA GGC 0 0      WGS_DIVISION_IN_DDBJ/EMBL/GENBANK
-GGGGCCTTAGCTCAGCT-GGG--AGAGCGCCTGCATGGCATGCAGGAGGTCAGGAGTTC
GATCCTCCTAGGCTCCA
>RTCT_RCS_W013144 AANB01000018 ALPHAPROTEOBACTERIA ROSEOBACTER_SP-_MED193 30242 30163 ARG TCT 0 0      WGS_DIVISION_IN_DDBJ/EMBL/GENBANK
-GGGCCGTTAGCTCAGCT-GGATTAGAGCAGGGAACTTCTAATTCTCAGGTCGGGGGTTC
GAGTCCTCCACGGCTCG
>ATGC_RCS_W023692 AAYC01000001 ALPHAPROTEOBACTERIA ROSEOBACTER_SP-_SK209-2-6 208007 208082 ALA TGC 0 0      WGS_DIVISION_IN_DDBJ/EMBL/GEN
-GGGGCCTTAGCTCAGCT-GGG--AGAGCGCCTGATTTGCATTCAGGAGGTCAGGAGTTC
GATCCTCCTAGGCTCCA
>IGAT_RCS_W023693 AAYC01000001 ALPHAPROTEOBACTERIA ROSEOBACTER_SP-_SK209-2-6 208106 208184 ILE GAT 0 0      WGS_DIVISION_IN_DDBJ/EMBL/GEN
-GGGTCGGTAGCTCAGGT-GGTT-AGAGCGCACGCCTGATAAGCGTGAGGTCGGAGGTTC
AAGTCCTCCTCGACCCA
>XCAT_RCS_W023694 AAYC01000001 ALPHAPROTEOBACTERIA ROSEOBACTER_SP-_SK209-2-6 211978 212056 MET CAT 0 0     TRNA-MET(INITIATOR)- WGS_DIVIS
-CGCGGGATGGAGCAGCCAGGT--AGCTCGTCAGGCTCATAACCTGAAGGTCGTAGGTTC
AAATCCTACTCCCGCAA
>RACG_RCS_W023695 AAYC01000001 ALPHAPROTEOBACTERIA ROSEOBACTER_SP-_SK209-2-6 247280 247358 ARG ACG 0 0      WGS_DIVISION_IN_DDBJ/EMBL/GEN
-GGACCGATAGCTCAGCT-GGAT-AGAGTACTTGACTACGAATCAAGGGGTCGGGGGTTC
GAATCCTCCTCGGTCCG
>WCCA_RCS_W023696 AAYC01000001 ALPHAPROTEOBACTERIA ROSEOBACTER_SP-_SK209-2-6 252348 252425 TRP CCA 0 0      WGS_DIVISION_IN_DDBJ/EMBL/GEN
-AGGGGTATAGCTCAGTT-GGT--AGAGCGACGGTCTCCAAAACCGTAGGTCTCGGGTTC
GAACCCTGATGCCCCTG
>LGAG_RCS_W023697 AAYC01000001 ALPHAPROTEOBACTERIA ROSEOBACTER_SP-_SK209-2-6 507279 507367 LEU GAG 0 0      WGS_DIVISION_IN_DDBJ/EMBL/GEN
-GCGGTCGTGGCGGAATT-GGTA-GACGCGCAGCGTTGAGGTCGCTGTGG-TGGAAGTTC
GAGTCTTCTCGACCGCA
>QTTG_RCS_W023698 AAYC01000001 ALPHAPROTEOBACTERIA ROSEOBACTER_SP-_SK209-2-6 624125 624199 GLN TTG 0 0      WGS_DIVISION_IN_DDBJ/EMBL/GEN
-TGGGGTGTGGCCAAGT--GGT--AAGGCAACAGTTTTTGGTACTGAAGATCGTAGGTTC
GAATCCTACCACCCCAG
>RTCT_RCS_W023699 AAYC01000001 ALPHAPROTEOBACTERIA ROSEOBACTER_SP-_SK209-2-6 579345 579272 ARG TCT 0 0      WGS_DIVISION_IN_DDBJ/EMBL/GEN
-GGCCCCGTAGCTCAACT-GGAT-AGAGCAATTGACTTCTAATCAATAGGCTGAGGGTTC
GAGTCCTTCCGGGGTCG
>RACG_RCS_W023700 AAYC01000001 ALPHAPROTEOBACTERIA ROSEOBACTER_SP-_SK209-2-6 187513 187435 ARG ACG 0 0      WGS_DIVISION_IN_DDBJ/EMBL/GEN
-GGACCGATAGCTCAGCT-GGAT-AGAGTACTTGACTACGAATCAAGGGGTCGGGGGTTC
GAATCCTCCTCGGTCCG
>NGTT_RCS_W023701 AAYC01000002 ALPHAPROTEOBACTERIA ROSEOBACTER_SP-_SK209-2-6 24367 24443 ASN GTT 0 0      WGS_DIVISION_IN_DDBJ/EMBL/GENBA
-TCCGGCGTAGCTCAGC--GGT--AGAGCAGTTGACTGTTAATCAATTGGTCGTAGGTTC
GATCCCTACCGCCGGAG
>NGTT_RCS_W023702 AAYC01000002 ALPHAPROTEOBACTERIA ROSEOBACTER_SP-_SK209-2-6 38671 38747 ASN GTT 0 0      WGS_DIVISION_IN_DDBJ/EMBL/GENBA
-TCCGGCGTAGCTCAGC--GGT--AGAGCAGTTGACTGTTAATCAATTGGTCGTAGGTTC
GATCCCTACCGCCGGAG
>SGGA_RCS_W023703 AAYC01000002 ALPHAPROTEOBACTERIA ROSEOBACTER_SP-_SK209-2-6 101711 101802 SER GGA 0 0      WGS_DIVISION_IN_DDBJ/EMBL/GEN
-GGAGAGGTGGCCGAGT--GGTCGAAGGCGCACGCCTGGAAAGTGTGTAT-CCAGGGTTC
GAATCCCTGTCTCTCCG
>SCGA_RCS_W023704 AAYC01000002 ALPHAPROTEOBACTERIA ROSEOBACTER_SP-_SK209-2-6 278531 278622 SER CGA 0 0      WGS_DIVISION_IN_DDBJ/EMBL/GEN
-GGAGAGGTGCCGGAGT--GGTCGAACGGGGCGGTCTCGAAAACCGTT---CCAGGGTTC
GAATCCCTGTCTCTCCG
>GCCC_RCS_W023705 AAYC01000002 ALPHAPROTEOBACTERIA ROSEOBACTER_SP-_SK209-2-6 336139 336214 GLY CCC 0 0      WGS_DIVISION_IN_DDBJ/EMBL/GEN
-GCGGGTATGGTGAAAA--GGT--ATCACGGCAGCTTCCCAAGCTTTA-GTTACGGGTTC
GATTCCCGTTACCCGCT
>RCCG_RCS_W023706 AAYC01000002 ALPHAPROTEOBACTERIA ROSEOBACTER_SP-_SK209-2-6 343625 343701 ARG CCG 0 0      WGS_DIVISION_IN_DDBJ/EMBL/GEN
-GCACCTGTAGCTCAGCT-GGAT-AGAGCGCTGCCCTCCGAAGGCAGAGGCCAGAGGTTC
GAATCCTCTCAGGTGCG
>PTGG_RCS_W023707 AAYC01000002 ALPHAPROTEOBACTERIA ROSEOBACTER_SP-_SK209-2-6 399131 399058 PRO TGG 0 0      WGS_DIVISION_IN_DDBJ/EMBL/GEN
-CGGGGCGTGGCGCAGTCTGGT--AGCGCACCTGTTTTGGGTACAGGGGGTCGTGAGTTC
GAATCTCGCCGCCCCGA
>LCAA_RCS_W023708 AAYC01000002 ALPHAPROTEOBACTERIA ROSEOBACTER_SP-_SK209-2-6 290771 290684 LEU CAA 0 0      WGS_DIVISION_IN_DDBJ/EMBL/GEN
-GCCCAAGTGGCGGAAT--GGTA-GACGCAGGGGATTCAAAATCCCCC-G-TGCCGGTTC
GAGTCCGGCCTTGGGTA
>JCAT_RCS_W023709 AAYC01000002 ALPHAPROTEOBACTERIA ROSEOBACTER_SP-_SK209-2-6 42502 42430 MET CAT 0 0     TRNA-MET(ILE)_WHOSE_CAU_ANTICODO
-GGGCCTGTAGCTCAAC--GGTT-AGAGCAGAGCGCTCATAACGCTTTGGTTGCGGGTTC
AAATCCTGCCGGGCCTA
>FGAA_RCS_W023710 AAYC01000003 ALPHAPROTEOBACTERIA ROSEOBACTER_SP-_SK209-2-6 132812 132888 PHE GAA 0 0      WGS_DIVISION_IN_DDBJ/EMBL/GEN
-GCCCGGGTAGCTCAGG--GGT--AGAGCAGTGGATTGAAAATCCTCGTGTCGGTGGTTC
GATTCCGCCCCCGGGCA
>VGAC_RCS_W023711 AAYC01000003 ALPHAPROTEOBACTERIA ROSEOBACTER_SP-_SK209-2-6 212251 212327 VAL GAC 0 0      WGS_DIVISION_IN_DDBJ/EMBL/GEN
-GGGCGGTTAGCTCAGC--GGT--AGAGCACTTCGTTGACATCGAAGGGGTCACAAGTTC
GATCCTTGTACCGCCCA
>PCGG_RCS_W023712 AAYC01000003 ALPHAPROTEOBACTERIA ROSEOBACTER_SP-_SK209-2-6 197097 197019 PRO CGG 0 0      WGS_DIVISION_IN_DDBJ/EMBL/GEN
-CGGAGTGTAGCTCAGCCTGGT--AGAGCACTGTCTTCGGGAGGCAGGGGTCGGAGGTTC
GAATCCTCTCACTCCGA
>LCAG_RCS_W023713 AAYC01000004 ALPHAPROTEOBACTERIA ROSEOBACTER_SP-_SK209-2-6 30445 30533 LEU CAG 0 0      WGS_DIVISION_IN_DDBJ/EMBL/GENBA
-GCCCAGGTGGCGGAATT-GGTA-GACGCGCTAGCTTCAGGTGCTAGT-G-TGGAGGTTC
GAGTCCTCTCCTGGGCA
>ETTC_RCS_W023714 AAYC01000005 ALPHAPROTEOBACTERIA ROSEOBACTER_SP-_SK209-2-6 62207 62283 GLU TTC 0 0      WGS_DIVISION_IN_DDBJ/EMBL/GENBA
-GCTCCGTTCGTCTATC--GGTT-AGGACGCCAGGTTTTCAACCTGGAAA-GAGGGGTTC
GATTCCCCTACGGAGTA
>ETTC_RCS_W023715 AAYC01000005 ALPHAPROTEOBACTERIA ROSEOBACTER_SP-_SK209-2-6 62451 62527 GLU TTC 0 0      WGS_DIVISION_IN_DDBJ/EMBL/GENBA
-GCTCCGTTCGTCTATC--GGTT-AGGACGCCAGGTTTTCAACCTGGAAA-GAGGGGTTC
GATTCCCCTACGGAGTA
>AGGC_RCS_W023716 AAYC01000005 ALPHAPROTEOBACTERIA ROSEOBACTER_SP-_SK209-2-6 172512 172589 ALA GGC 0 0      WGS_DIVISION_IN_DDBJ/EMBL/GEN
-GGGGCCTTAGCTCAGCT-GGG--AGAGCGCCTGCATGGCATGCAGGAGGTCAGCGGTTC
GATCCCGCTAGGCTCCA
>MCAT_RCS_W023717 AAYC01000005 ALPHAPROTEOBACTERIA ROSEOBACTER_SP-_SK209-2-6 217046 217124 MET CAT 0 0     TRNA-MET(ELONGATOR)- WGS_DIVIS
-GGCGCGGTAGCTCAGTT-GGTT-AGAGCGATCGACTCATAATCGATAGGTCGGGAGTTC
AAGTCTCCCCCACGCCA
>SGCT_RCS_W023718 AAYC01000005 ALPHAPROTEOBACTERIA ROSEOBACTER_SP-_SK209-2-6 267511 267602 SER GCT 0 0      WGS_DIVISION_IN_DDBJ/EMBL/GEN
-GGAGACGTGGCCGAGT--GGTCGAAGGCGCTCCCCTGCTAAGGGAGTAT-CGAGGGTTC
GAATCCCTTCGTCTCCG
>HGTG_RCS_W023719 AAYC01000005 ALPHAPROTEOBACTERIA ROSEOBACTER_SP-_SK209-2-6 20593 20515 HIS GTG 0 0      WGS_DIVISION_IN_DDBJ/EMBL/GENBA
-GCCGCCTTAGCTCAGTT-GGTT-AGAGCGCCTGATTGTGGATCAGGAGGTCCCCCGTTC
GAGCCGGGGAGGTGGTA
>CGCA_RCS_W023720 AAYC01000006 ALPHAPROTEOBACTERIA ROSEOBACTER_SP-_SK209-2-6 264876 264951 CYS GCA 0 0      WGS_DIVISION_IN_DDBJ/EMBL/GEN
-GGCGAGTTGGCGGAGT--GGT--GACGCAGCGGATTGCAAATCCGTGTA-CACCGGTTC
GATTCCGGTACTCGCCT
>GTCC_RCS_W023721 AAYC01000006 ALPHAPROTEOBACTERIA ROSEOBACTER_SP-_SK209-2-6 263080 263005 GLY TCC 0 0      WGS_DIVISION_IN_DDBJ/EMBL/GEN
-GCGGGCGTTGTGTAGT--GGT--AAGACCTTAGCCTTCCAAGCTAATGA-CGCGGGTTC
GATTCCCGCCGCCCGCT
>VTAC_RCS_W023722 AAYC01000006 ALPHAPROTEOBACTERIA ROSEOBACTER_SP-_SK209-2-6 159417 159345 VAL TAC 0 0      WGS_DIVISION_IN_DDBJ/EMBL/GEN
-GGGTCGTTAGCTCAGTT-GGT--AGAGCGCTTCGTTTACACCGAAGATGTCGGGAGTTC
GAGCCTCTCACGACCCA
>DGTC_RCS_W023723 AAYC01000006 ALPHAPROTEOBACTERIA ROSEOBACTER_SP-_SK209-2-6 123022 122949 ASP GTC 0 0      WGS_DIVISION_IN_DDBJ/EMBL/GEN
-GCGGTTGTAGCTCAGTT-GGTT-AGAGTACCGGCCTGTCACGCCGGGGGTCGCGGGTTC
GAGCCCCGTCAACCGCG
>DGTC_RCS_W023724 AAYC01000006 ALPHAPROTEOBACTERIA ROSEOBACTER_SP-_SK209-2-6 122867 122789 ASP GTC 0 0      WGS_DIVISION_IN_DDBJ/EMBL/GEN
-GCGGTTGTAGCTCAGTT-GGTT-AGAGTACCGGCCTGTCACGCCGGGGGTCGCGGGTTC
GAGCCCCGTCAACCGCG
>DGTC_RCS_W023725 AAYC01000006 ALPHAPROTEOBACTERIA ROSEOBACTER_SP-_SK209-2-6 122753 122675 ASP GTC 0 0      WGS_DIVISION_IN_DDBJ/EMBL/GEN
-GCGGTTGTAGCTCAGCT-GGTT-AGAGTACCGGCCTGTCACGCCGGGGGTCGCGGGTTC
GAGCCCCGTCAACCGCG
>PGGG_RCS_W023726 AAYC01000007 ALPHAPROTEOBACTERIA ROSEOBACTER_SP-_SK209-2-6 169044 169120 PRO GGG 0 0      WGS_DIVISION_IN_DDBJ/EMBL/GEN
-CGGGCTATGGCGCAGCCTGGT--AGCGCGTCCGTCTGGGGGACGGAAGGTCGCAGGTTC
GAGTCCTGCTAGCCCGA
>LTAG_RCS_W023727 AAYC01000007 ALPHAPROTEOBACTERIA ROSEOBACTER_SP-_SK209-2-6 217905 217819 LEU TAG 0 0      WGS_DIVISION_IN_DDBJ/EMBL/GEN
-GCGGGTGTGGCGAAATT-GGTA-GACGCACCAGATTTAGGTTCTGGC-G-TGGGGGTTC
AAGTCCCTCCACCCGCA
>STGA_RCS_W023728 AAYC01000009 ALPHAPROTEOBACTERIA ROSEOBACTER_SP-_SK209-2-6 34357 34448 SER TGA 0 0      WGS_DIVISION_IN_DDBJ/EMBL/GENBA
-GGGGAGGTGGCAGAGT--GGTCGAATGCGGCGGTCTTGAAAACCGTT---CCAGGGTTC
GAATCCCTGTCTCCCCG
>ATGC_RCS_W023729 AAYC01000009 ALPHAPROTEOBACTERIA ROSEOBACTER_SP-_SK209-2-6 71902 71977 ALA TGC 0 0      WGS_DIVISION_IN_DDBJ/EMBL/GENBA
-GGGGCCTTAGCTCAGCT-GGG--AGAGCGCCTGATTTGCATTCAGGAGGTCAGGAGTTC
GATCCTCCTAGGCTCCA
>IGAT_RCS_W023730 AAYC01000009 ALPHAPROTEOBACTERIA ROSEOBACTER_SP-_SK209-2-6 72001 72079 ILE GAT 0 0      WGS_DIVISION_IN_DDBJ/EMBL/GENBA
-GGGTCGGTAGCTCAGGT-GGTT-AGAGCGCACGCCTGATAAGCGTGAGGTCGGAGGTTC
AAGTCCTCCTCGACCCA
>XCAT_RCS_W023731 AAYC01000009 ALPHAPROTEOBACTERIA ROSEOBACTER_SP-_SK209-2-6 75873 75951 MET CAT 0 0     TRNA-MET(INITIATOR)- WGS_DIVISIO
-CGCGGGATGGAGCAGCCAGGT--AGCTCGTCAGGCTCATAACCTGAAGGTCGTAGGTTC
AAATCCTACTCCCGCAA
>LCAG_RCS_W023732 AAYC01000009 ALPHAPROTEOBACTERIA ROSEOBACTER_SP-_SK209-2-6 86276 86364 LEU CAG 0 0      WGS_DIVISION_IN_DDBJ/EMBL/GENBA
-GCCCAGGTGGCGGAATT-GGTA-GACGCGCTAGCTTCAGGTGCTAGT-G-TGGAGGTTC
GAGTCCTCTCCTGGGCA
>GGCC_RCS_W023733 AAYC01000010 ALPHAPROTEOBACTERIA ROSEOBACTER_SP-_SK209-2-6 179133 179062 GLY GCC 0 0      WGS_DIVISION_IN_DDBJ/EMBL/GEN
-GCGGGCGTAGCTCAGG--GGT--AGAGCATAACCTTGCCAAGGTTAGGGTCGGGCGTTC
GAATCGCCTCGCCCGCT
>GGCC_RCS_W023734 AAYC01000010 ALPHAPROTEOBACTERIA ROSEOBACTER_SP-_SK209-2-6 176785 176714 GLY GCC 0 0      WGS_DIVISION_IN_DDBJ/EMBL/GEN
-GCGGGCGTAGCTCAGG--GGT--AGAGCATAACCTTGCCAAGGTTAGGGTCGGGCGTTC
GAATCGCCTCGCCCGCT
>GGCC_RCS_W023735 AAYC01000010 ALPHAPROTEOBACTERIA ROSEOBACTER_SP-_SK209-2-6 174399 174328 GLY GCC 0 0      WGS_DIVISION_IN_DDBJ/EMBL/GEN
-GCGGGCGTAGCTCAGG--GGT--AGAGCATAACCTTGCCAAGGTTAGGGTCGGGCGTTC
GAATCGCCTCGCCCGCT
>YGTA_RCS_W023736 AAYC01000010 ALPHAPROTEOBACTERIA ROSEOBACTER_SP-_SK209-2-6 161063 160978 TYR GTA 0 0      WGS_DIVISION_IN_DDBJ/EMBL/GEN
-GGGCGACAGGCCGCAA--GGT--GTGGCAGGGGACTGTAACTCCCTC-ACGCCTGGTTC
GATTCCAGGGTCGCCCA
>ATGC_RCS_W023737 AAYC01000011 ALPHAPROTEOBACTERIA ROSEOBACTER_SP-_SK209-2-6 173210 173138 ALA TGC 0 0      WGS_DIVISION_IN_DDBJ/EMBL/GEN
-GGGGCCTTAGCTCAGCT-GGG--AGAGCGCCTGATTTGCATTCAGGAGGTCAGGAGTTC
GATCCTCCTAGGCTCCA
>IGAT_RCS_W023738 AAYC01000011 ALPHAPROTEOBACTERIA ROSEOBACTER_SP-_SK209-2-6 173111 173033 ILE GAT 0 0      WGS_DIVISION_IN_DDBJ/EMBL/GEN
-GGGTCGGTAGCTCAGGT-GGTT-AGAGCGCACGCCTGATAAGCGTGAGGTCGGAGGTTC
AAGTCCTCCTCGACCCA
>XCAT_RCS_W023739 AAYC01000011 ALPHAPROTEOBACTERIA ROSEOBACTER_SP-_SK209-2-6 169239 169161 MET CAT 0 0     TRNA-MET(INITIATOR)- WGS_DIVIS
-CGCGGGATGGAGCAGCCAGGT--AGCTCGTCAGGCTCATAACCTGAAGGTCGTAGGTTC
AAATCCTACTCCCGCAA
>TGGT_RCS_W023740 AAYC01000015 ALPHAPROTEOBACTERIA ROSEOBACTER_SP-_SK209-2-6 50499 50573 THR GGT 0 0      WGS_DIVISION_IN_DDBJ/EMBL/GENBA
-GCTGCTGTAGCTCAGA--GGT--AGAGCACTCCCTTGGTAAGGGAGAGGTCGAGAGTTC
GATTCTCTCCAGCAGCA
>ATGC_RCS_W023741 AAYC01000015 ALPHAPROTEOBACTERIA ROSEOBACTER_SP-_SK209-2-6 58625 58700 ALA TGC 0 0      WGS_DIVISION_IN_DDBJ/EMBL/GENBA
-GGGGCCTTAGCTCAGCT-GGG--AGAGCGCCTGATTTGCATTCAGGAGGTCAGGAGTTC
GATCCTCCTAGGCTCCA
>IGAT_RCS_W023742 AAYC01000015 ALPHAPROTEOBACTERIA ROSEOBACTER_SP-_SK209-2-6 58724 58802 ILE GAT 0 0      WGS_DIVISION_IN_DDBJ/EMBL/GENBA
-GGGTCGGTAGCTCAGGT-GGTT-AGAGCGCACGCCTGATAAGCGTGAGGTCGGAGGTTC
AAGTCCTCCTCGACCCA
>XCAT_RCS_W023743 AAYC01000015 ALPHAPROTEOBACTERIA ROSEOBACTER_SP-_SK209-2-6 62596 62674 MET CAT 0 0     TRNA-MET(INITIATOR)- WGS_DIVISIO
-CGCGGGATGGAGCAGCCAGGT--AGCTCGTCAGGCTCATAACCTGAAGGTCGTAGGTTC
AAATCCTACTCCCGCAA
>RCCT_RCS_W023744 AAYC01000017 ALPHAPROTEOBACTERIA ROSEOBACTER_SP-_SK209-2-6 50923 51001 ARG CCT 0 0      WGS_DIVISION_IN_DDBJ/EMBL/GENBA
-GGCCCCGTGGCTCAACT-GGAT-AGAGCAGCCCCCTCCTAAGGGGCAGGTTGCAGGTTC
GAATCCTGCCGGGGTCG
>KTTT_RCS_W023745 AAYC01000017 ALPHAPROTEOBACTERIA ROSEOBACTER_SP-_SK209-2-6 53516 53439 LYS TTT 0 0      WGS_DIVISION_IN_DDBJ/EMBL/GENBA
-GGGCCGTTAGCTCAGTT-GGT--AGAGCAACTGACTTTTAATCAGTGGGTCGCAGGTTC
GAATCCTGCACGGCTCA
>TTGT_RCS_W023746 AAYC01000020 ALPHAPROTEOBACTERIA ROSEOBACTER_SP-_SK209-2-6 46421 46349 THR TGT 0 0      WGS_DIVISION_IN_DDBJ/EMBL/GENBA
-GCCCCTATAGCTCAGCT-GGT--AGAGCAACTGATTTGTAATCAGTAGGTCCGCGGTTC
GAGTCCGTGTGGGGGCA
>ATGC_RCS_W023747 AAYC01000027 ALPHAPROTEOBACTERIA ROSEOBACTER_SP-_SK209-2-6 4070 3998 ALA TGC 0 0      WGS_DIVISION_IN_DDBJ/EMBL/GENBANK
-GGGGCCTTAGCTCAGCT-GGG--AGAGCGCCTGATTTGCATTCAGGAGGTCAGGAGTTC
GATCCTCCTAGGCTCCA
>IGAT_RCS_W023748 AAYC01000027 ALPHAPROTEOBACTERIA ROSEOBACTER_SP-_SK209-2-6 3971 3893 ILE GAT 0 0      WGS_DIVISION_IN_DDBJ/EMBL/GENBANK
-GGGTCGGTAGCTCAGGT-GGTT-AGAGCGCACGCCTGATAAGCGTGAGGTCGGAGGTTC
AAGTCCTCCTCGACCCA
>XCAT_RCS_W023749 AAYC01000027 ALPHAPROTEOBACTERIA ROSEOBACTER_SP-_SK209-2-6 99 21 MET CAT 0 0     TRNA-MET(INITIATOR)- WGS_DIVISION_IN_D
-CGCGGGATGGAGCAGCCAGGT--AGCTCGTCAGGCTCATAACCTGAAGGTCGTAGGTTC
AAATCCTACTCCCGCAA
>STGA_RCS_W011928 AALY01000001 ALPHAPROTEOBACTERIA ROSEOVARIUS_NUBINHIBENS_ISM 166869 166960 SER TGA 0 0      WGS_DIVISION_IN_DDBJ/EMBL/G
-GGAGGAGTGGCAGAGT--GGTCGAATGCACCGGTCTTGAAAACCGGC---CGTGGGTTC
GAATCCCACCTCCTCCG
>TGGT_RCS_W011929 AALY01000001 ALPHAPROTEOBACTERIA ROSEOVARIUS_NUBINHIBENS_ISM 486707 486783 THR GGT 0 0      WGS_DIVISION_IN_DDBJ/EMBL/G
-GCTGCTGTAGCTCAGT--GGT--AGAGCGCACCCTTGGTAAGGGTGAGGTCGGGAGTTC
AATCCTCCCCAGCAGCA
>KTTT_RCS_W011930 AALY01000001 ALPHAPROTEOBACTERIA ROSEOVARIUS_NUBINHIBENS_ISM 512237 512314 LYS TTT 0 0      WGS_DIVISION_IN_DDBJ/EMBL/G
-GGGCCGTTAGCTCAGTT-GGT--AGAGCAACTGACTTTTAATCAGTGGGTCGCAGGTTC
GAATCCTGCACGGCTCA
>SGCT_RCS_W011931 AALY01000001 ALPHAPROTEOBACTERIA ROSEOVARIUS_NUBINHIBENS_ISM 687388 687479 SER GCT 0 0      WGS_DIVISION_IN_DDBJ/EMBL/G
-GGAGCTGTGGCCGAGT--GGTCGAAGGCGCTCCCCTGCTAAGGGAGTAT-CGTGGGTTC
GAATCCCATCGGCTCCG
>TTGT_RCS_W011932 AALY01000001 ALPHAPROTEOBACTERIA ROSEOVARIUS_NUBINHIBENS_ISM 896536 896611 THR TGT 0 0      WGS_DIVISION_IN_DDBJ/EMBL/G
-GCCCCTATAGCTCAGCT-GGT--AGAGCAACTGATTTGTAATCAGTAGGTCCGCGGTTC
GAGTCCGTGTGGGGGCA
>LTAG_RCS_W011933 AALY01000001 ALPHAPROTEOBACTERIA ROSEOVARIUS_NUBINHIBENS_ISM 1091935 1092019 LEU TAG 0 0      WGS_DIVISION_IN_DDBJ/EMBL
-GCGGGTGTGGCGAAATT-GGTA-GACGCACCAGATTTAGGTTCTGGC-G-TGGGGGTTC
AAGTCCCTCCACCCGCA
>LCAG_RCS_W011934 AALY01000001 ALPHAPROTEOBACTERIA ROSEOVARIUS_NUBINHIBENS_ISM 1249172 1249259 LEU CAG 0 0      WGS_DIVISION_IN_DDBJ/EMBL
-GCCCAGGTGGCGGAAT--GGTA-GACGCGCTAGCTTCAGGTGCTAGT-G-TGGAGGTTC
GAGTCCTCTCCTGGGCA
>IGAT_RCS_W011935 AALY01000001 ALPHAPROTEOBACTERIA ROSEOVARIUS_NUBINHIBENS_ISM 1541835 1541913 ILE GAT 0 0      WGS_DIVISION_IN_DDBJ/EMBL
-GGGTCGGTAGCTCAGGT-GGTT-AGAGCGCACGCCTGATAAGCGTGAGGTCGGAGGTTC
AAGTCCTCCTCGACCCA
>ATGC_RCS_W011936 AALY01000001 ALPHAPROTEOBACTERIA ROSEOVARIUS_NUBINHIBENS_ISM 1542082 1542159 ALA TGC 0 0      WGS_DIVISION_IN_DDBJ/EMBL
-GGGGCCTTAGCTCAGCT-GGG--AGAGCGCCTGATTTGCATTCAGGAGGTCAGGAGTTC
GATCCTCCTAGGCTCCA
>XCAT_RCS_W011937 AALY01000001 ALPHAPROTEOBACTERIA ROSEOVARIUS_NUBINHIBENS_ISM 1545785 1545863 MET CAT 0 0     TRNA-MET(INITIATOR)- WGS_D
-CGCGGGATGGAGCAGCCCGGT--AGCTCGTCAGGCTCATAACCTGAAGGTCGTAGGTTC
AAATCCTACTCCCGCAA
>AGGC_RCS_W011938 AALY01000001 ALPHAPROTEOBACTERIA ROSEOVARIUS_NUBINHIBENS_ISM 1644381 1644458 ALA GGC 0 0      WGS_DIVISION_IN_DDBJ/EMBL
-GGGGCCTTAGCTCAGCT-GGG--AGAGCGCTTGCATGGCATGCAAGAGGTCAGGGGTTC
GATCCCCCTAGGCTCCA
>TCGT_RCS_W011939 AALY01000001 ALPHAPROTEOBACTERIA ROSEOVARIUS_NUBINHIBENS_ISM 1653178 1653253 THR CGT 0 0      WGS_DIVISION_IN_DDBJ/EMBL
-GCCTCAATAGCTCAGCT-GGT--AGAGCAGGTCCTTCGTAAGGACAAGGTCGGGGGTTC
GAGTCCCTCTTGAGGCA
>RTCT_RCS_W011940 AALY01000001 ALPHAPROTEOBACTERIA ROSEOVARIUS_NUBINHIBENS_ISM 1761665 1761743 ARG TCT 0 0      WGS_DIVISION_IN_DDBJ/EMBL
-GGTCCCGTAGCTCAACT-GGAT-AGAGCAGCTGACTTCTAATCAGCAGGTTGAGGGTTC
GAGTCCTTCCGGGATCG
>RCCT_RCS_W011941 AALY01000001 ALPHAPROTEOBACTERIA ROSEOVARIUS_NUBINHIBENS_ISM 1764934 1765010 ARG CCT 0 0      WGS_DIVISION_IN_DDBJ/EMBL
-GGCCCCGTGGCTCAACT-GGAT-AGAGCAGCCCCCTCCTAAGGGGCAGGTTGCAGGTTC
GAATCCTGCCGGGGTCA
>LTAA_RCS_W011942 AALY01000001 ALPHAPROTEOBACTERIA ROSEOVARIUS_NUBINHIBENS_ISM 1714585 1714497 LEU TAA 0 0      WGS_DIVISION_IN_DDBJ/EMBL
-GCGGGCGTGATGGAAT--GGTA-GACATACCAGACTTAAAATCTGTTGG-TGTGGGTTC
GAGTCCCACCGCCCGCA
>VGAC_RCS_W011943 AALY01000001 ALPHAPROTEOBACTERIA ROSEOVARIUS_NUBINHIBENS_ISM 1460680 1460609 VAL GAC 0 0      WGS_DIVISION_IN_DDBJ/EMBL
-GGGTGATTAGCTCAGC--GGT--AGAGCACTTCGTTGACATCGAAGGGGTCACTGGTTC
GATCCCAGTATCGCCCA
>CGCA_RCS_W011944 AALY01000001 ALPHAPROTEOBACTERIA ROSEOVARIUS_NUBINHIBENS_ISM 1142231 1142161 CYS GCA 0 0      WGS_DIVISION_IN_DDBJ/EMBL
-GGCGAGTTGGCGGAGT--GGT--GACGCAGCGGATTGCAAATCCGTGTA-CACCGGTTC
GATTCCGGTACTCGCCT
>GTCC_RCS_W011945 AALY01000001 ALPHAPROTEOBACTERIA ROSEOVARIUS_NUBINHIBENS_ISM 1082808 1082733 GLY TCC 0 0      WGS_DIVISION_IN_DDBJ/EMBL
-GCGGGTATGGTGAAAT--GGT--ATCATAAGAGCCTTCCAAGCTTAAGG-TGCGGGTTC
GATTCCCGCTACCCGCT
>LGAG_RCS_W011946 AALY01000001 ALPHAPROTEOBACTERIA ROSEOVARIUS_NUBINHIBENS_ISM 973548 973460 LEU GAG 0 0      WGS_DIVISION_IN_DDBJ/EMBL/G
-GCGGTCGTGGCGGAATT-GGTA-GACGCGCAGCGTTGAGGTCGCTGTGG-TGGAAGTTC
GAGTCTTCTCGACCGCA
>RACG_RCS_W011947 AALY01000001 ALPHAPROTEOBACTERIA ROSEOVARIUS_NUBINHIBENS_ISM 595075 594997 ARG ACG 0 0      WGS_DIVISION_IN_DDBJ/EMBL/G
-GGACCGATAGCTCAGCT-GGAT-AGAGTACTTGACTACGAATCAAGGGGTCGGGGGTTC
GAATCCTCCTCGGTCCG
>WCCA_RCS_W011948 AALY01000001 ALPHAPROTEOBACTERIA ROSEOVARIUS_NUBINHIBENS_ISM 362683 362606 TRP CCA 0 0      WGS_DIVISION_IN_DDBJ/EMBL/G
-AGGGGTATAGCTCAGTT-GGT--AGAGCGACGGTCTCCAAAACCGTAGGTCCCGGGTTC
GAGCCCTGGTGCCCCTG
>FGAA_RCS_W011949 AALY01000001 ALPHAPROTEOBACTERIA ROSEOVARIUS_NUBINHIBENS_ISM 206510 206434 PHE GAA 0 0      WGS_DIVISION_IN_DDBJ/EMBL/G
-GCCCGGGTAGCTCAGG--GGT--AGAGCAGTGGATTGAAAATCCTCGTGTCGGTGGTTC
GATTCCGCCCCCGGGCA
>HGTG_RCS_W011950 AALY01000001 ALPHAPROTEOBACTERIA ROSEOVARIUS_NUBINHIBENS_ISM 4039 3961 HIS GTG 0 0      WGS_DIVISION_IN_DDBJ/EMBL/GENBA
-GCCGCCTTAGCTCAGTT-GGTT-AGAGCGCTAGATTGTGGATCTAGAGGTCCCCCGTTC
AAGCCGGGGAGGCGGTA
>SGGA_RCS_W011951 AALY01000002 ALPHAPROTEOBACTERIA ROSEOVARIUS_NUBINHIBENS_ISM 45634 45725 SER GGA 0 0      WGS_DIVISION_IN_DDBJ/EMBL/GEN
-GGAGCGGTGGCCGAGT--GGTCGAAGGCGCACGCCTGGAAAGTGTGTAT-CCAGGGTTC
GAATCCCTGTCGCTCCG
>IGAT_RCS_W011952 AALY01000002 ALPHAPROTEOBACTERIA ROSEOVARIUS_NUBINHIBENS_ISM 53245 53323 ILE GAT 0 0      WGS_DIVISION_IN_DDBJ/EMBL/GEN
-GGGTCGGTAGCTCAGGT-GGTT-AGAGCGCACGCCTGATAAGCGTGAGGTCGGAGGTTC
AAGTCCTCCTCGACCCA
>ATGC_RCS_W011953 AALY01000002 ALPHAPROTEOBACTERIA ROSEOVARIUS_NUBINHIBENS_ISM 53492 53569 ALA TGC 0 0      WGS_DIVISION_IN_DDBJ/EMBL/GEN
-GGGGCCTTAGCTCAGCT-GGG--AGAGCGCCTGATTTGCATTCAGGAGGTCAGGAGTTC
GATCCTCCTAGGCTCCA
>XCAT_RCS_W011954 AALY01000002 ALPHAPROTEOBACTERIA ROSEOVARIUS_NUBINHIBENS_ISM 57197 57275 MET CAT 0 0     TRNA-MET(INITIATOR)- WGS_DIVIS
-CGCGGGATGGAGCAGCCCGGT--AGCTCGTCAGGCTCATAACCTGAAGGTCGTAGGTTC
AAATCCTACTCCCGCAA
>LCAA_RCS_W011955 AALY01000002 ALPHAPROTEOBACTERIA ROSEOVARIUS_NUBINHIBENS_ISM 511913 511998 LEU CAA 0 0      WGS_DIVISION_IN_DDBJ/EMBL/G
-GCCCAAGTGGCGGAAT--GGTA-GACGCAGGGGATTCAAAATCCCCCGCTTGTCGGTTC
GAGTCCGACCTTGGGTA
>PTGG_RCS_W011956 AALY01000002 ALPHAPROTEOBACTERIA ROSEOVARIUS_NUBINHIBENS_ISM 578441 578517 PRO TGG 0 0      WGS_DIVISION_IN_DDBJ/EMBL/G
-CGGGGCGTGGCGCAGTCTGGT--AGCGCACCTGTTTTGGGTACAGGGGGTCGTGAGTTC
GAATCTCGCCGCCCCGA
>VTAC_RCS_W011957 AALY01000002 ALPHAPROTEOBACTERIA ROSEOVARIUS_NUBINHIBENS_ISM 644981 645056 VAL TAC 0 0      WGS_DIVISION_IN_DDBJ/EMBL/G
-GGGTGATTAGCTCAGTT-GGT--AGAGCGCTTCGTTTACACCGAAGATGTCGGGAGTTC
GAGTCTCTCATCACCCA
>MCAT_RCS_W011958 AALY01000002 ALPHAPROTEOBACTERIA ROSEOVARIUS_NUBINHIBENS_ISM 807095 807173 MET CAT 0 0     TRNA-MET(ELONGATOR)- WGS_DIV
-GGCGGAGTAGCTCAGTT-GGTT-AGAGCAGCGGAATCATAATCCGCGTGTCGGGGGTTC
AAGTCCCTCCTCCGCTA
>SCGA_RCS_W011959 AALY01000002 ALPHAPROTEOBACTERIA ROSEOVARIUS_NUBINHIBENS_ISM 844703 844794 SER CGA 0 0      WGS_DIVISION_IN_DDBJ/EMBL/G
-GGAGAGGTGCCGGAGT--GGTCGAACGGGGCGGTCTCGAAAACCGTTGTCCCAGGGTTC
GAATCCCTGTCTCTCCG
>GCCC_RCS_W011960 AALY01000002 ALPHAPROTEOBACTERIA ROSEOVARIUS_NUBINHIBENS_ISM 885001 885074 GLY CCC 0 0      WGS_DIVISION_IN_DDBJ/EMBL/G
-GCGGGTATGGTGAAAA--GGT--ATCACGGCAGCTTCCCAAGCTTTA-GTTACGGGTTC
GATTCCCGTTACCCGCT
>PGGG_RCS_W011961 AALY01000002 ALPHAPROTEOBACTERIA ROSEOVARIUS_NUBINHIBENS_ISM 894981 895059 PRO GGG 0 0      WGS_DIVISION_IN_DDBJ/EMBL/G
-CGGGCTATGGCGCAGCCTGGT--AGCGCGTCCGTCTGGGGGACGGAAGGTCGCAGGTTC
GAGTCCTGCTAGCCCGA
>NGTT_RCS_W011962 AALY01000002 ALPHAPROTEOBACTERIA ROSEOVARIUS_NUBINHIBENS_ISM 983877 983953 ASN GTT 0 0      WGS_DIVISION_IN_DDBJ/EMBL/G
-TCCGGCGTAGCTCAGC--GGT--AGAGCAGTTGACTGTTAATCAATTGGTCGTAGGTTC
GATCCCTACCGCCGGAG
>GGCC_RCS_W011963 AALY01000002 ALPHAPROTEOBACTERIA ROSEOVARIUS_NUBINHIBENS_ISM 1016397 1016471 GLY GCC 0 0      WGS_DIVISION_IN_DDBJ/EMBL
-GCGGGTGTAGCTCAGG--GGT--AGAGCGTTACCTTGCCAAGGTAAATGTCGTGAGTTC
GAATCTCATCACCCGCT
>GGCC_RCS_W011964 AALY01000002 ALPHAPROTEOBACTERIA ROSEOVARIUS_NUBINHIBENS_ISM 1016624 1016698 GLY GCC 0 0      WGS_DIVISION_IN_DDBJ/EMBL
-GCGGGTGTAGCTCAGG--GGT--AGAGCGTTACCTTGCCAAGGTAAATGTCGTGAGTTC
GAATCTCATCACCCGCT
>DGTC_RCS_W011965 AALY01000002 ALPHAPROTEOBACTERIA ROSEOVARIUS_NUBINHIBENS_ISM 951835 951762 ASP GTC 0 0      WGS_DIVISION_IN_DDBJ/EMBL/G
-GCGGTTGTAGCTCAGTT-GGTT-AGAGTACCGGCCTGTCACGCCGGGGGTCGCGGGTTC
GAGCCCCGTCAACCGCG
>DGTC_RCS_W011966 AALY01000002 ALPHAPROTEOBACTERIA ROSEOVARIUS_NUBINHIBENS_ISM 951526 951448 ASP GTC 0 0      WGS_DIVISION_IN_DDBJ/EMBL/G
-GCGGTTGTAGCTCAGTT-GGTT-AGAGTACCGGCCTGTCACGCCGGGGGTCGCGGGTTC
GAGCCCCGTCAACCGCG
>VCAC_RCS_W011967 AALY01000002 ALPHAPROTEOBACTERIA ROSEOVARIUS_NUBINHIBENS_ISM 848035 847964 VAL CAC 0 0      WGS_DIVISION_IN_DDBJ/EMBL/G
-GGGTGATTAGCTCAGT--GGT--AGAGCGCTTCGTTCACATCGAAGATGTCAGGAGTTC
GAATCTCTTATCACCCA
>RCCG_RCS_W011968 AALY01000002 ALPHAPROTEOBACTERIA ROSEOVARIUS_NUBINHIBENS_ISM 807433 807355 ARG CCG 0 0      WGS_DIVISION_IN_DDBJ/EMBL/G
-GCACCTGTAGCTCAGCT-GGAT-AGAGCGCTGCCCTCCGAAGGCAGAGGCCAGAGGTTC
GAATCCTCTCAGGTGCG
>QTTG_RCS_W011969 AALY01000002 ALPHAPROTEOBACTERIA ROSEOVARIUS_NUBINHIBENS_ISM 489771 489700 GLN TTG 0 0      WGS_DIVISION_IN_DDBJ/EMBL/G
-TGGGGTGTAGCCAAGC--GGT--AAGGCATCGGTTTTTGGTACCGTGTATCGTAGGTTC
GAATCCTACCACCCCAG
>JCAT_RCS_W011970 AALY01000002 ALPHAPROTEOBACTERIA ROSEOVARIUS_NUBINHIBENS_ISM 286449 286376 MET CAT 0 0     TRNA-MET(ILE)_WHOSE_CAU_ANTI
-GGGCCTGTAGCTCAACT-GGTT-AGAGCAGAGCGCTCATAACGCTTTGGTTGGGGGTTC
AAGTCCCTCCGGGCCTA
>ETTC_RCS_W011971 AALY01000002 ALPHAPROTEOBACTERIA ROSEOVARIUS_NUBINHIBENS_ISM 186926 186850 GLU TTC 0 0      WGS_DIVISION_IN_DDBJ/EMBL/G
-GGCCCGTTCGTCTATC--GGTT-AGGACGCCAGGTTTTCAACCTGGAAA-GAGGGGTTC
GATTCCCCTACGGGCTG
>YGTA_RCS_W011972 AALY01000002 ALPHAPROTEOBACTERIA ROSEOVARIUS_NUBINHIBENS_ISM 83123 83038 TYR GTA 0 0      WGS_DIVISION_IN_DDBJ/EMBL/GEN
-GGGCGACAGGCCGCAA--GGT--GTGGCAGGGGACTGTAACTCCCTC-ACGCCTGGTTC
GATTCCAGGGTCGCCCA
>PCGG_RCS_W011973 AALY01000003 ALPHAPROTEOBACTERIA ROSEOVARIUS_NUBINHIBENS_ISM 206164 206242 PRO CGG 0 0      WGS_DIVISION_IN_DDBJ/EMBL/G
-CGGAGTGTAGCTCAGCTTGGT--AGAGCACTGTCTTCGGGAGGCAGGGGTCGGAGGTTC
GAATCCTCTCACTCCGA
>LCAA_RCS_W012845 AAMV01000001 ALPHAPROTEOBACTERIA ROSEOVARIUS_SP-_217 46723 46808 LEU CAA 0 0      WGS_DIVISION_IN_DDBJ/EMBL/GENBANK
-GCCCAAGTGGCGGAAC--GGTA-GACGCAGCGGATTCAAAATCCGCC-G-TGTGGGTTC
GAATCCCACCTTGGGCA
>SGGA_RCS_W012846 AAMV01000001 ALPHAPROTEOBACTERIA ROSEOVARIUS_SP-_217 249607 249698 SER GGA 0 0      WGS_DIVISION_IN_DDBJ/EMBL/GENBANK
-GGAGCGGTGGCCGAGT--GGTCGAAGGCGCACGCCTGGAAAGTGTGTAT-CGAGGGTTC
GAATCCCTCCCGCTCCG
>RACG_RCS_W012847 AAMV01000001 ALPHAPROTEOBACTERIA ROSEOVARIUS_SP-_217 492370 492448 ARG ACG 0 0      WGS_DIVISION_IN_DDBJ/EMBL/GENBANK
-GGACCGATAGCTCAGCT-GGAT-AGAGTACTTGACTACGAATCAAGGGGTCGGGGGTTC
GAATCCTCCTCGGTCCG
>PGGG_RCS_W012848 AAMV01000001 ALPHAPROTEOBACTERIA ROSEOVARIUS_SP-_217 510084 510162 PRO GGG 0 0      WGS_DIVISION_IN_DDBJ/EMBL/GENBANK
-CGGGCTATAGCGCAGCCTGGT--AGCGCGTCCGTCTGGGGGACGGAAGGTCGCAGGTTC
AAGTCCTGCTAGCCCGA
>NGTT_RCS_W012849 AAMV01000001 ALPHAPROTEOBACTERIA ROSEOVARIUS_SP-_217 552500 552576 ASN GTT 0 0      WGS_DIVISION_IN_DDBJ/EMBL/GENBANK
-TCCGGCGTAGCTCAGC--GGT--AGAGCAGTTGACTGTTAATCAATTGGTCGTAGGTTC
GATCCCTACCGCCGGAG
>RTCT_RCS_W012850 AAMV01000001 ALPHAPROTEOBACTERIA ROSEOVARIUS_SP-_217 623942 624020 ARG TCT 0 0      WGS_DIVISION_IN_DDBJ/EMBL/GENBANK
-GGCCCCGTAGCTCAACT-GGAT-AGAGCACGGACCTTCTAAGTCTGGGGTTGGGGGTTC
AAGTCCTCCCGGGGTCG
>CGCA_RCS_W012851 AAMV01000001 ALPHAPROTEOBACTERIA ROSEOVARIUS_SP-_217 652285 652358 CYS GCA 0 0      WGS_DIVISION_IN_DDBJ/EMBL/GENBANK
-GGCGAGTTGGCGGAGT--GGT--GACGCAGCGGATTGCAAATCCGTGAA-CAGGAGTTC
GATTCTCCTACTCGCCT
>GGCC_RCS_W012852 AAMV01000001 ALPHAPROTEOBACTERIA ROSEOVARIUS_SP-_217 710945 711019 GLY GCC 0 0      WGS_DIVISION_IN_DDBJ/EMBL/GENBANK
-GCGGGCGTAGCTCAGG--GGT--AGAGCATAACCTTGCCAAGGTTAGGGTCGGGCGTTC
GAATCGCCTCGCCCGCT
>AGGC_RCS_W012853 AAMV01000001 ALPHAPROTEOBACTERIA ROSEOVARIUS_SP-_217 731017 731094 ALA GGC 0 0      WGS_DIVISION_IN_DDBJ/EMBL/GENBANK
-GGGGCCTTAGCTCAGCT-GGG--AGAGCGCTTGCATGGCATGCAAGAGGTCAGGGGTTC
GATCCCCCTAGGCTCCA
>PTGG_RCS_W012854 AAMV01000001 ALPHAPROTEOBACTERIA ROSEOVARIUS_SP-_217 831259 831186 PRO TGG 0 0      WGS_DIVISION_IN_DDBJ/EMBL/GENBANK
-CGGGGCGTAGCGCAGTCTGGT--AGCGCACCTGTTTTGGGAACAGGGGGTCGTAGGTTC
GAATCCTATCGCCCCGA
>TTGT_RCS_W012855 AAMV01000001 ALPHAPROTEOBACTERIA ROSEOVARIUS_SP-_217 495910 495838 THR TGT 0 0      WGS_DIVISION_IN_DDBJ/EMBL/GENBANK
-GCCCCTATAGCTCAGCT-GGT--AGAGCAACTGATTTGTAATCAGTAGGTCCGCGGTTC
GAGTCCGTGTGGGGGCA
>RCCG_RCS_W012856 AAMV01000001 ALPHAPROTEOBACTERIA ROSEOVARIUS_SP-_217 409942 409864 ARG CCG 0 0      WGS_DIVISION_IN_DDBJ/EMBL/GENBANK
-GGACCCATAGCTCAGCT-GGAT-AGAGCGCTGCCCTCCGAAGGCAGAGGCCAGAGGTTC
GAATCCTCTTGGGTCCG
>JCAT_RCS_W012857 AAMV01000001 ALPHAPROTEOBACTERIA ROSEOVARIUS_SP-_217 205853 205780 MET CAT 0 0     TRNA-MET(ILE)_WHOSE_CAU_ANTICODON_IS
-GGGCCTGTAGCTCAATT-GGTT-AGAGCAGAGCGCTCATAACGCTTTGGTTGGGGGTTC
GAGTCCCTCCGGGCCTA
>SCGA_RCS_W012858 AAMV01000001 ALPHAPROTEOBACTERIA ROSEOVARIUS_SP-_217 172076 171985 SER CGA 0 0      WGS_DIVISION_IN_DDBJ/EMBL/GENBANK
-GGAGAGGTGCCGGAGT--GGTCGAACGGGGCGGTCTCGAAAACCGTTGC-CCAGGGTTC
GAATCCCTGTCTCTCCG
>IGAT_RCS_W012859 AAMV01000002 ALPHAPROTEOBACTERIA ROSEOVARIUS_SP-_217 68545 68623 ILE GAT 0 0      WGS_DIVISION_IN_DDBJ/EMBL/GENBANK
-GGGTCGGTAGCTCAGGT-GGTT-AGAGCGCACGCCTGATAAGCGTGAGGTCGGAGGTTC
AAGTCCTCCTCGACCCA
>ATGC_RCS_W012860 AAMV01000002 ALPHAPROTEOBACTERIA ROSEOVARIUS_SP-_217 68682 68759 ALA TGC 0 0      WGS_DIVISION_IN_DDBJ/EMBL/GENBANK
-GGGGCCTTAGCTCAGCT-GGG--AGAGCGCCTGATTTGCATTCAGGAGGTCAGGAGTTC
GATCCTCCTAGGCTCCA
>XCAT_RCS_W012861 AAMV01000002 ALPHAPROTEOBACTERIA ROSEOVARIUS_SP-_217 72679 72757 MET CAT 0 0     TRNA-MET(INITIATOR)- WGS_DIVISION_IN_D
-CGCGGGATGGAGCAGCCCGGT--AGCTCGTCAGGCTCATAACCTGAAGGTCGTAGGTTC
AAATCCTACTCCCGCAA
>PCGG_RCS_W012862 AAMV01000002 ALPHAPROTEOBACTERIA ROSEOVARIUS_SP-_217 333999 333921 PRO CGG 0 0      WGS_DIVISION_IN_DDBJ/EMBL/GENBANK
-CGGGCTGTAGCGCAGCCTGGT--AGCGCACCTGCTTCGGGAGCAGGGGGTCGGAGGTTC
GAATCCTCTCAGCCCGA
>KTTT_RCS_W012863 AAMV01000002 ALPHAPROTEOBACTERIA ROSEOVARIUS_SP-_217 271975 271898 LYS TTT 0 0      WGS_DIVISION_IN_DDBJ/EMBL/GENBANK
-GGGCCGTTAGCTCAGTT-GGT--AGAGCAACTGACTTTTAATCAGTGGGTCGCAGGTTC
GAATCCTGCACGGCTCA
>FGAA_RCS_W012864 AAMV01000003 ALPHAPROTEOBACTERIA ROSEOVARIUS_SP-_217 342981 342905 PHE GAA 0 0      WGS_DIVISION_IN_DDBJ/EMBL/GENBANK
-GCCCGGGTAGCTCAGG--GGT--AGAGCAGTGGATTGAAAATCCTCGTGTCGGTGGTTC
GATTCCGCCCCCGGGCA
>TGGT_RCS_W012865 AAMV01000003 ALPHAPROTEOBACTERIA ROSEOVARIUS_SP-_217 19278 19202 THR GGT 0 0      WGS_DIVISION_IN_DDBJ/EMBL/GENBANK
-GCTGCTGTAGCTCAGT--GGT--AGAGCGCGTCATTGGTAATGACGAGGTCGGGAGTTC
AATCCTCCCCAGCAGCA
>XCAT_RCS_W012866 AAMV01000004 ALPHAPROTEOBACTERIA ROSEOVARIUS_SP-_217 246727 246649 MET CAT 0 0     TRNA-MET(INITIATOR)- WGS_DIVISION_IN
-CGCGGGATGGAGCAGCCCGGT--AGCTCGTCAGGCTCATAACCTGAAGGTCGTAGGTTC
AAATCCTACTCCCGCAA
>LTAA_RCS_W012867 AAMV01000005 ALPHAPROTEOBACTERIA ROSEOVARIUS_SP-_217 78864 78777 LEU TAA 0 0      WGS_DIVISION_IN_DDBJ/EMBL/GENBANK
-GCCCGCGTGGTGGAAT--GGTA-GACACATGAGACTTAAAATCTCCC-G-TGCCGGTTC
GAGTCCGGCCGCGGGCA
>HGTG_RCS_W012868 AAMV01000005 ALPHAPROTEOBACTERIA ROSEOVARIUS_SP-_217 13350 13272 HIS GTG 0 0      WGS_DIVISION_IN_DDBJ/EMBL/GENBANK
-GCCGCCTTAGCTCAGTT-GGTT-AGAGCGCTGGATTGTGGATCCAGAGGTCCCCTGTTC
AAGCCAGGGAGGCGGTA
>SGCT_RCS_W012869 AAMV01000006 ALPHAPROTEOBACTERIA ROSEOVARIUS_SP-_217 73008 73099 SER GCT 0 0      WGS_DIVISION_IN_DDBJ/EMBL/GENBANK
-GGAGCTGTGGCCGAGT--GGTCGAAGGCGCTCCCCTGCTAAGGGAGTAT-CGTGGGTTC
GAATCCCATCGGCTCCG
>VTAC_RCS_W012870 AAMV01000006 ALPHAPROTEOBACTERIA ROSEOVARIUS_SP-_217 99019 99094 VAL TAC 0 0      WGS_DIVISION_IN_DDBJ/EMBL/GENBANK
-GGGTGATTAGCTCAGTT-GGT--AGAGCGCTTCGTTTACACCGAAGATGTCGGGAGTTC
GAGTCTCTCATCACCCA
>VGAC_RCS_W012871 AAMV01000006 ALPHAPROTEOBACTERIA ROSEOVARIUS_SP-_217 123310 123234 VAL GAC 0 0      WGS_DIVISION_IN_DDBJ/EMBL/GENBANK
-GGGCGATTAGCTCAGT--GGT--AGAGCACTTCGTTGACATCGAAGGGGTCACAAGTTC
GAACCTTGTATCGCCCA
>MCAT_RCS_W012872 AAMV01000006 ALPHAPROTEOBACTERIA ROSEOVARIUS_SP-_217 107579 107501 MET CAT 0 0     TRNA-MET(ELONGATOR)- WGS_DIVISION_IN
-GGCGGAGTAGCTCAGTT-GGTT-AGAGCAGCGGAATCATAATCCGCGTGTCGGGGGTTC
GAGTCCCTCCTCCGCTA
>ETTC_RCS_W012873 AAMV01000006 ALPHAPROTEOBACTERIA ROSEOVARIUS_SP-_217 1268 1192 GLU TTC 0 0      WGS_DIVISION_IN_DDBJ/EMBL/GENBANK
-GGCCCGTTCGTCTATC--GGTT-AGGACGTCAGGTTTTCAACCTGAAAA-GAGGGGTTC
GACTCCCCTACGGGCTG
>TCGT_RCS_W012874 AAMV01000008 ALPHAPROTEOBACTERIA ROSEOVARIUS_SP-_217 157756 157684 THR CGT 0 0      WGS_DIVISION_IN_DDBJ/EMBL/GENBANK
-GCCGCTGTAGCTCAGCT-GGT--AGAGCACGTCATTCGTAATGATGGGGTCGGGGGTTC
GAGTCCCTTCAGCGGCA
>LCAG_RCS_W012875 AAMV01000008 ALPHAPROTEOBACTERIA ROSEOVARIUS_SP-_217 8285 8198 LEU CAG 0 0      WGS_DIVISION_IN_DDBJ/EMBL/GENBANK
-GCCCAGGTGGCGGAAT--GGTA-GACGCGCTGGCTTCAGGTGCCAGT-G-TGGAGGTTC
GAGTCCTCTCCTGGGCA
>RCCT_RCS_W012876 AAMV01000009 ALPHAPROTEOBACTERIA ROSEOVARIUS_SP-_217 156056 155978 ARG CCT 0 0      WGS_DIVISION_IN_DDBJ/EMBL/GENBANK
-GGCCCCGTGGCTCAACA-GGAT-AGAGCAGCCCCCTCCTAAGGGGCAGGTTGCAGGTTC
GAATCCTGCCGGGGTCA
>DGTC_RCS_W012877 AAMV01000011 ALPHAPROTEOBACTERIA ROSEOVARIUS_SP-_217 93624 93700 ASP GTC 0 0      WGS_DIVISION_IN_DDBJ/EMBL/GENBANK
-GCGGTTGTAGCTCAGTT-GGTT-AGAGTACCGGCCTGTCACGCCGGGGGTCGCGGGTTC
GAGCCCCGTCAACCGCG
>DGTC_RCS_W012878 AAMV01000011 ALPHAPROTEOBACTERIA ROSEOVARIUS_SP-_217 93945 94023 ASP GTC 0 0      WGS_DIVISION_IN_DDBJ/EMBL/GENBANK
-GCGGTTGTAGCTCAGTT-GGTT-AGAGTACCGGCCTGTCACGCCGGGGGTCGCGGGTTC
GAGCCCCGTCAACCGCG
>STGA_RCS_W012879 AAMV01000011 ALPHAPROTEOBACTERIA ROSEOVARIUS_SP-_217 28493 28404 SER TGA 0 0      WGS_DIVISION_IN_DDBJ/EMBL/GENBANK
-GGAAGCTTGGCAGAGT--GGTCGATTGCACTGGTCTTGAAAACCAGCGC-CCAGGGTTC
GAATCCCTGAGCTTCCG
>QTTG_RCS_W012880 AAMV01000013 ALPHAPROTEOBACTERIA ROSEOVARIUS_SP-_217 8568 8644 GLN TTG 0 0      WGS_DIVISION_IN_DDBJ/EMBL/GENBANK
-TGGGGTGTAGCCAAGT--GGT--AAGGCATCGGTTTTTGGTACCGTGTACCGTAGGTTC
GAATCCTACCACCCCAG
>GCCC_RCS_W012881 AAMV01000013 ALPHAPROTEOBACTERIA ROSEOVARIUS_SP-_217 131632 131707 GLY CCC 0 0      WGS_DIVISION_IN_DDBJ/EMBL/GENBANK
-GCGGGTATGGTGAAAA--GGT--ATCACGAAAGCTTCCCAAGCTTCA-GTTACGGGTTC
GATTCCCGTTACCCGCT
>WCCA_RCS_W012882 AAMV01000014 ALPHAPROTEOBACTERIA ROSEOVARIUS_SP-_217 10329 10406 TRP CCA 0 0      WGS_DIVISION_IN_DDBJ/EMBL/GENBANK
-AGGGGTATAGCTCAGCT-GGT--AGAGCGACGGTCTCCAAAACCGTAGGTCGCGGGTTC
GAACCCTGCTGCCCCTG
>LGAG_RCS_W012883 AAMV01000018 ALPHAPROTEOBACTERIA ROSEOVARIUS_SP-_217 6966 7054 LEU GAG 0 0      WGS_DIVISION_IN_DDBJ/EMBL/GENBANK
-GCGGTCGTGGCGGAATT-GGTA-GACGCGCAGCGTTGAGGTCGCTGTGG-TGGAGGTTC
GAGTCCTCTCGACCGCA
>VCAC_RCS_W012884 AAMV01000018 ALPHAPROTEOBACTERIA ROSEOVARIUS_SP-_217 32434 32508 VAL CAC 0 0      WGS_DIVISION_IN_DDBJ/EMBL/GENBANK
-GGGTGATTAGCTCAGT--GGT--AGAGCGCTTCGTTCACATCGAAGATGTCAGGGGTTC
AAATCCCTTATCACCCA
>YGTA_RCS_W012885 AAMV01000019 ALPHAPROTEOBACTERIA ROSEOVARIUS_SP-_217 30342 30427 TYR GTA 0 0      WGS_DIVISION_IN_DDBJ/EMBL/GENBANK
-GGGCGACAGGCCGCAA--GGT--GTGGCAGGGGACTGTAACTCCCTC-ACGCCAGGTTC
GATTCCTGGGTCGCCCA
>GTCC_RCS_W012886 AAMV01000019 ALPHAPROTEOBACTERIA ROSEOVARIUS_SP-_217 27527 27457 GLY TCC 0 0      WGS_DIVISION_IN_DDBJ/EMBL/GENBANK
-GCGGGCGTTGTGTAAT--GGT--AAGACCCTTGCCTTCCAAGCAAGAGA-CGCGGGTTC
GATTCCCGCCGCCCGCT
>LTAG_RCS_W012887 AAMV01000032 ALPHAPROTEOBACTERIA ROSEOVARIUS_SP-_217 2976 3061 LEU TAG 0 0      WGS_DIVISION_IN_DDBJ/EMBL/GENBANK
-GCGGGTGTGGCGGAATT-GGTA-GACGCACCAGATTTAGGTTCTGGC-G-TGGGGGTTC
GAGTCCCTTCACCCGCA
>ATGC_RCS_W018793 AATQ01000003 ALPHAPROTEOBACTERIA ROSEOVARIUS_SP-_HTCC2601 194317 194240 ALA TGC 0 0      WGS_DIVISION_IN_DDBJ/EMBL/GENB
-GGGGCCTTAGCTCAGCT-GGG--AGAGCGCCTGATTTGCATTCAGGAGGTCAGGAGTTC
GATCCTCCTAGGCTCCA
>IGAT_RCS_W018794 AATQ01000003 ALPHAPROTEOBACTERIA ROSEOVARIUS_SP-_HTCC2601 194219 194141 ILE GAT 0 0      WGS_DIVISION_IN_DDBJ/EMBL/GENB
-GGGTCGGTAGCTCAGGT-GGTT-AGAGCGCACGCCTGATAAGCGTGAGGTCGGAGGTTC
AAGTCCTCCTCGACCCA
>XCAT_RCS_W018795 AATQ01000003 ALPHAPROTEOBACTERIA ROSEOVARIUS_SP-_HTCC2601 190464 190391 MET CAT 0 0     TRNA-MET(INITIATOR)- WGS_DIVISI
-CGCGGGATGGAGCAGCCCGGT--AGCTCGTCAGGCTCATAACCTGAAGGTCGTAGGTTC
AAATCCTACTCCCGCAA
>ATGC_RCS_W018796 AATQ01000003 ALPHAPROTEOBACTERIA ROSEOVARIUS_SP-_HTCC2601 3952 3875 ALA TGC 0 0      WGS_DIVISION_IN_DDBJ/EMBL/GENBANK
-GGGGCCTTAGCTCAGCT-GGG--AGAGCGCCTGATTTGCATTCAGGAGGTCAGGAGTTC
GATCCTCCTAGGCTCCA
>IGAT_RCS_W018797 AATQ01000003 ALPHAPROTEOBACTERIA ROSEOVARIUS_SP-_HTCC2601 3854 3776 ILE GAT 0 0      WGS_DIVISION_IN_DDBJ/EMBL/GENBANK
-GGGTCGGTAGCTCAGGT-GGTT-AGAGCGCACGCCTGATAAGCGTGAGGTCGGAGGTTC
AAGTCCTCCTCGACCCA
>XCAT_RCS_W018798 AATQ01000003 ALPHAPROTEOBACTERIA ROSEOVARIUS_SP-_HTCC2601 99 26 MET CAT 0 0     TRNA-MET(INITIATOR)- WGS_DIVISION_IN_DD
-CGCGGGATGGAGCAGCCCGGT--AGCTCGTCAGGCTCATAACCTGAAGGTCGTAGGTTC
AAATCCTACTCCCGCAA
>STGA_RCS_W018799 AATQ01000005 ALPHAPROTEOBACTERIA ROSEOVARIUS_SP-_HTCC2601 17211 17302 SER TGA 0 0      WGS_DIVISION_IN_DDBJ/EMBL/GENBAN
-GGAGGTTTGGCAGAGT--GGTCGAATGCGGCGGTCTTGAAAACCGTT---CCAGGGTTC
GAATCCCTGAGCCTCCG
>GCCC_RCS_W018800 AATQ01000006 ALPHAPROTEOBACTERIA ROSEOVARIUS_SP-_HTCC2601 17822 17895 GLY CCC 0 0      WGS_DIVISION_IN_DDBJ/EMBL/GENBAN
-GCGGGTGTAGCTCAAT--GGT--AGAGCAGCAGCTTCCCAAGCTGACGA-CGAGGGTTC
GATTCCCTTCACCCGCT
>PGGG_RCS_W018801 AATQ01000006 ALPHAPROTEOBACTERIA ROSEOVARIUS_SP-_HTCC2601 45259 45337 PRO GGG 0 0      WGS_DIVISION_IN_DDBJ/EMBL/GENBAN
-CGGGCTATGGCGCAGCCTGGT--AGCGCGTCCGTCTGGGGGACGGAAGGTCGCAGGTTC
GAGTCCTGCTAGCCCGA
>JCAT_RCS_W018802 AATQ01000006 ALPHAPROTEOBACTERIA ROSEOVARIUS_SP-_HTCC2601 133793 133871 MET CAT 0 0     TRNA-MET(ILE)_WHOSE_CAU_ANTICOD
-GGGCCTGTAGCTCAATT-GGTT-AGAGCAGGGCGCTCATAACGCCTTGGTTGCGGGTTC
AAGTCCTGCCGGGCCTA
>VCAC_RCS_W018803 AATQ01000006 ALPHAPROTEOBACTERIA ROSEOVARIUS_SP-_HTCC2601 150774 150703 VAL CAC 0 0      WGS_DIVISION_IN_DDBJ/EMBL/GENB
-GGGTGATTAGCTCAGT--GGT--AGAGCGCTTCGTTCACATCGAAGATGTCAGGAGTTC
AAATCTCTTATCACCCA
>VTAC_RCS_W018804 AATQ01000006 ALPHAPROTEOBACTERIA ROSEOVARIUS_SP-_HTCC2601 149716 149644 VAL TAC 0 0      WGS_DIVISION_IN_DDBJ/EMBL/GENB
-GGGTGATTAGCTCAGTT-GGT--AGAGCGCTTCGTTTACACCGAAGATGTCGGGAGTTC
GAGTCTCTCATCACCCA
>QTTG_RCS_W018805 AATQ01000007 ALPHAPROTEOBACTERIA ROSEOVARIUS_SP-_HTCC2601 133142 133218 GLN TTG 0 0      WGS_DIVISION_IN_DDBJ/EMBL/GENB
-TGGGGTGTAGCCAAGT--GGT--AAGGCAACGGTTTTTGGTACCGCGTACCGCAGGTTC
GAATCCTGCCACCCCAG
>HGTG_RCS_W018806 AATQ01000007 ALPHAPROTEOBACTERIA ROSEOVARIUS_SP-_HTCC2601 104487 104409 HIS GTG 0 0      WGS_DIVISION_IN_DDBJ/EMBL/GENB
-GCCGCCTTAGCTCAGTA-GGTT-AGAGCGCTTGATTGTGGATCAAGAGGTCTCCCGTTC
GAACCGGGAAGGCGGTA
>FGAA_RCS_W018807 AATQ01000007 ALPHAPROTEOBACTERIA ROSEOVARIUS_SP-_HTCC2601 39187 39111 PHE GAA 0 0      WGS_DIVISION_IN_DDBJ/EMBL/GENBAN
-GCCCGGGTAGCTCAGG--GGT--AGAGCAGTGGATTGAAAATCCTCGTGTCGGTGGTTC
GATTCCGCCCCCGGGCA
>RACG_RCS_W018808 AATQ01000010 ALPHAPROTEOBACTERIA ROSEOVARIUS_SP-_HTCC2601 2663 2741 ARG ACG 0 0      WGS_DIVISION_IN_DDBJ/EMBL/GENBANK
-GGACCGATAGCTCAGCT-GGAT-AGAGTACTTGACTACGAATCAAGGGGTCGGGGGTTC
GAATCCTCCTCGGTCCG
>CGCA_RCS_W018809 AATQ01000010 ALPHAPROTEOBACTERIA ROSEOVARIUS_SP-_HTCC2601 72946 72876 CYS GCA 0 0      WGS_DIVISION_IN_DDBJ/EMBL/GENBAN
-GGCGAGTTGGCGGAGT--GGT--GACGCAGCGGATTGCAAATCCGTGTA-CACCGGTTC
GATTCCGGTACTCGCCT
>LCAG_RCS_W018810 AATQ01000011 ALPHAPROTEOBACTERIA ROSEOVARIUS_SP-_HTCC2601 124015 124103 LEU CAG 0 0      WGS_DIVISION_IN_DDBJ/EMBL/GENB
-GCCCAGGTGGCGGAATT-GGTA-GACGCGCTGGTTTCAGGTACCAGT-G-TGGAGGTTC
GAGTCCTCTCCTGGGCA
>SGGA_RCS_W018811 AATQ01000011 ALPHAPROTEOBACTERIA ROSEOVARIUS_SP-_HTCC2601 127585 127494 SER GGA 0 0      WGS_DIVISION_IN_DDBJ/EMBL/GENB
-GGAGAGGTGGCCGAGT--GGTCGAAGGCGCACGCCTGGAAAGTGTGTAT-CGAGGGTTC
GAATCCCTTCCTCTCCG
>LTAG_RCS_W018812 AATQ01000011 ALPHAPROTEOBACTERIA ROSEOVARIUS_SP-_HTCC2601 12863 12783 LEU TAG 0 0      WGS_DIVISION_IN_DDBJ/EMBL/GENBAN
-GCGGGTGTGGCGGAATT-GGTA-GACGCACCAGATTTAGGTTCTGGC-G-TGGGGGTTC
GAGTCCCTTCACCCGCA
>LTAA_RCS_W018813 AATQ01000013 ALPHAPROTEOBACTERIA ROSEOVARIUS_SP-_HTCC2601 63760 63846 LEU TAA 0 0      WGS_DIVISION_IN_DDBJ/EMBL/GENBAN
-GCGGGCGTGGTGGAAT--GGTA-GACACAAGCGACTTAAAATCGCTAGG-TGCGGGTTC
GAGTCCCGCCGCCCGCA
>ATGC_RCS_W018814 AATQ01000014 ALPHAPROTEOBACTERIA ROSEOVARIUS_SP-_HTCC2601 97630 97707 ALA TGC 0 0      WGS_DIVISION_IN_DDBJ/EMBL/GENBAN
-GGGGCCTTAGCTCAGCT-GGG--AGAGCGCCTGATTTGCATTCAGGAGGTCAGGAGTTC
GATCCTCCTAGGCTCCA
>IGAT_RCS_W018815 AATQ01000014 ALPHAPROTEOBACTERIA ROSEOVARIUS_SP-_HTCC2601 97728 97806 ILE GAT 0 0      WGS_DIVISION_IN_DDBJ/EMBL/GENBAN
-GGGTCGGTAGCTCAGGT-GGTT-AGAGCGCACGCCTGATAAGCGTGAGGTCGGAGGTTC
AAGTCCTCCTCGACCCA
>XCAT_RCS_W018816 AATQ01000014 ALPHAPROTEOBACTERIA ROSEOVARIUS_SP-_HTCC2601 101479 101555 MET CAT 0 0     TRNA-MET(INITIATOR)- WGS_DIVISI
-CGCGGGATGGAGCAGCCCGGT--AGCTCGTCAGGCTCATAACCTGAAGGTCGTAGGTTC
AAATCCTACTCCCGCAA
>ETTC_RCS_W018817 AATQ01000015 ALPHAPROTEOBACTERIA ROSEOVARIUS_SP-_HTCC2601 80257 80181 GLU TTC 0 0      WGS_DIVISION_IN_DDBJ/EMBL/GENBAN
-GGCCCGTTCGTCTATC--GGTT-AGGACGCCAGGTTTTCAACCTGGAAA-GAGGGGTTC
GATTCCCCTACGGGCTG
>ETTC_RCS_W018818 AATQ01000015 ALPHAPROTEOBACTERIA ROSEOVARIUS_SP-_HTCC2601 80146 80070 GLU TTC 0 0      WGS_DIVISION_IN_DDBJ/EMBL/GENBAN
-GGCCCGTTCGTCTATC--GGTT-AGGACGCCAGGTTTTCAACCTGGAAA-GAGGGGTTC
GATTCCCCTACGGGCTG
>WCCA_RCS_W018819 AATQ01000015 ALPHAPROTEOBACTERIA ROSEOVARIUS_SP-_HTCC2601 22450 22373 TRP CCA 0 0      WGS_DIVISION_IN_DDBJ/EMBL/GENBAN
-AGGGGTATAGCTCAGCT-GGT--AGAGCGACGGTCTCCAAAACCGTAGGTCGCGGGTTC
GAACCCTGCTGCCCCTG
>RCCG_RCS_W018820 AATQ01000019 ALPHAPROTEOBACTERIA ROSEOVARIUS_SP-_HTCC2601 11937 11864 ARG CCG 0 0      WGS_DIVISION_IN_DDBJ/EMBL/GENBAN
-GCACCCGTAGCTCAGCT-GGAT-AGAGCGCTGCCCTCCGAAGGCAGAGGCCATAGGTTC
GAATCCTATCGGGTGCG
>MCAT_RCS_W018821 AATQ01000023 ALPHAPROTEOBACTERIA ROSEOVARIUS_SP-_HTCC2601 58904 58982 MET CAT 0 0     TRNA-MET(ELONGATOR)- WGS_DIVISION
-GGCGGAGTAGCTCAGTT-GGTT-AGAGCAGCGGAATCATAATCCGCGTGTCGGGGGTTC
AAGTCCCTCCTCCGCTA
>TCGT_RCS_W018822 AATQ01000026 ALPHAPROTEOBACTERIA ROSEOVARIUS_SP-_HTCC2601 9598 9675 THR CGT 0 0      WGS_DIVISION_IN_DDBJ/EMBL/GENBANK
-GCCGGTGTAGCTCAGCT-GGT--AGAGCACGTCATTCGTAATGATGGGGTCGTAGGTTC
GAGTCCTATCACCGGCA
>PTGG_RCS_W018823 AATQ01000028 ALPHAPROTEOBACTERIA ROSEOVARIUS_SP-_HTCC2601 22876 22954 PRO TGG 0 0      WGS_DIVISION_IN_DDBJ/EMBL/GENBAN
-CGGGGCGTAGCGCAGCCTGGT--AGCGCGTCTGTTTTGGGTACAGAAGGTCGTGAGTTC
GAATCTCGCCGCCCCGA
>AGGC_RCS_W018824 AATQ01000029 ALPHAPROTEOBACTERIA ROSEOVARIUS_SP-_HTCC2601 34793 34716 ALA GGC 0 0      WGS_DIVISION_IN_DDBJ/EMBL/GENBAN
-GGGGCCTTAGCTCAGCT-GGG--AGAGCGCTTGCATGGCATGCAAGAGGTCAGGGGTTC
GATCCCCCTAGGCTCCA
>XCAT_RCS_W018825 AATQ01000031 ALPHAPROTEOBACTERIA ROSEOVARIUS_SP-_HTCC2601 60104 60031 MET CAT 0 0     TRNA-MET(INITIATOR)- WGS_DIVISION
-CGCGGGATGGAGCAGCCCGGT--AGCTCGTCAGGCTCATAACCTGAAGGTCGTAGGTTC
AAATCCTACTCCCGCAA
>SGCT_RCS_W018826 AATQ01000032 ALPHAPROTEOBACTERIA ROSEOVARIUS_SP-_HTCC2601 4313 4222 SER GCT 0 0      WGS_DIVISION_IN_DDBJ/EMBL/GENBANK
-GGAGACGTGGCCGAGT--GGTCGAAGGCGCTCCCCTGCTAAGGGAGTAT-CGAGGGTTC
GAATCCCTTCGTCTCCG
>PCGG_RCS_W018827 AATQ01000034 ALPHAPROTEOBACTERIA ROSEOVARIUS_SP-_HTCC2601 5527 5449 PRO CGG 0 0      WGS_DIVISION_IN_DDBJ/EMBL/GENBANK
-CGGAGTGTAGCTCAGCCTGGT--AGAGCACTGTCTTCGGGAGGCAGGGGCCGGAGGTTC
GAATCCTCTCACTCCGA
>YGTA_RCS_W018828 AATQ01000039 ALPHAPROTEOBACTERIA ROSEOVARIUS_SP-_HTCC2601 47096 47011 TYR GTA 0 0      WGS_DIVISION_IN_DDBJ/EMBL/GENBAN
-GGGCGACAGGCCGCAA--GGT--GTGGCAGGGGACTGTAACTCCCTC-ACGCTAGGTTC
GATTCCTAGGTCGCCCA
>ATGC_RCS_W018829 AATQ01000039 ALPHAPROTEOBACTERIA ROSEOVARIUS_SP-_HTCC2601 15675 15598 ALA TGC 0 0      WGS_DIVISION_IN_DDBJ/EMBL/GENBAN
-GGGGCCTTAGCTCAGCT-GGG--AGAGCGCCTGATTTGCATTCAGGAGGTCAGGAGTTC
GATCCTCCTAGGCTCCA
>IGAT_RCS_W018830 AATQ01000039 ALPHAPROTEOBACTERIA ROSEOVARIUS_SP-_HTCC2601 15577 15499 ILE GAT 0 0      WGS_DIVISION_IN_DDBJ/EMBL/GENBAN
-GGGTCGGTAGCTCAGGT-GGTT-AGAGCGCACGCCTGATAAGCGTGAGGTCGGAGGTTC
AAGTCCTCCTCGACCCA
>XCAT_RCS_W018831 AATQ01000039 ALPHAPROTEOBACTERIA ROSEOVARIUS_SP-_HTCC2601 11825 11752 MET CAT 0 0     TRNA-MET(INITIATOR)- WGS_DIVISION
-CGCGGGATGGAGCAGCCCGGT--AGCTCGTCAGGCTCATAACCTGAAGGTCGTAGGTTC
AAATCCTACTCCCGCAA
>TTGT_RCS_W018832 AATQ01000040 ALPHAPROTEOBACTERIA ROSEOVARIUS_SP-_HTCC2601 21193 21270 THR TGT 0 0      WGS_DIVISION_IN_DDBJ/EMBL/GENBAN
-GCCCCTATAGCTCAGCT-GGT--AGAGCAACTGATTTGTAATCAGTAGGTCCGCGGTTC
GAGTCCGTGTGGGGGCA
>DGTC_RCS_W018833 AATQ01000042 ALPHAPROTEOBACTERIA ROSEOVARIUS_SP-_HTCC2601 14764 14840 ASP GTC 0 0      WGS_DIVISION_IN_DDBJ/EMBL/GENBAN
-GCGGTTGTAGCTCAGAT-GGTT-AGAGTACCGGCCTGTCACGCCGGGGGTCGCGGGTTC
GAGCCCCGTCAACCGCG
>DGTC_RCS_W018834 AATQ01000042 ALPHAPROTEOBACTERIA ROSEOVARIUS_SP-_HTCC2601 14874 14952 ASP GTC 0 0      WGS_DIVISION_IN_DDBJ/EMBL/GENBAN
-GCGGTTGTAGCTCAGTT-GGTT-AGAGTACCGGCCTGTCACGCCGGGGGTCGCGGGTTC
GAGCCCCGTCAACCGCG
>VGAC_RCS_W018835 AATQ01000051 ALPHAPROTEOBACTERIA ROSEOVARIUS_SP-_HTCC2601 7830 7904 VAL GAC 0 0      WGS_DIVISION_IN_DDBJ/EMBL/GENBANK
-GGGCGGTTAGCTCAGC--GGT--AGAGCACTACGTTGACATCGTAGGGGCCACTGGTTC
GATCCCAGTACCGCCCA
>GGCC_RCS_W018836 AATQ01000052 ALPHAPROTEOBACTERIA ROSEOVARIUS_SP-_HTCC2601 11358 11434 GLY GCC 0 0      WGS_DIVISION_IN_DDBJ/EMBL/GENBAN
-GCGGGCGTAGCTCAGG--GGT--AGAGCATTACCTTGCCAAGGTAAGGGTCGGGCGTTC
GAATCGCCTCGCCCGCT
>GGCC_RCS_W018837 AATQ01000052 ALPHAPROTEOBACTERIA ROSEOVARIUS_SP-_HTCC2601 11480 11554 GLY GCC 0 0      WGS_DIVISION_IN_DDBJ/EMBL/GENBAN
-GCGGGCGTAGCTCAGG--GGT--AGAGCATTACCTTGCCAAGGTAAGGGTCGGGCGTTC
GAATCGCCTCGCCCGCT
>GGCC_RCS_W018838 AATQ01000052 ALPHAPROTEOBACTERIA ROSEOVARIUS_SP-_HTCC2601 11588 11664 GLY GCC 0 0      WGS_DIVISION_IN_DDBJ/EMBL/GENBAN
-GCGGGCGTAGCTCAGG--GGT--AGAGCATTACCTTGCCAAGGTAAGGGTCGGGCGTTC
GAATCGCCTCGCCCGCT
>RCCT_RCS_W018839 AATQ01000054 ALPHAPROTEOBACTERIA ROSEOVARIUS_SP-_HTCC2601 25402 25329 ARG CCT 0 0      WGS_DIVISION_IN_DDBJ/EMBL/GENBAN
-GGTCCCGTGGCTCAACT-GGAT-AGAGCAGCCCCCTCCTAAGGGGCAGGTTGCAGGTTC
GAATCCTGCCGGGGTCA
>KTTT_RCS_W018840 AATQ01000055 ALPHAPROTEOBACTERIA ROSEOVARIUS_SP-_HTCC2601 16147 16224 LYS TTT 0 0      WGS_DIVISION_IN_DDBJ/EMBL/GENBAN
-GGGCCGTTAGCTCAGTT-GGT--AGAGCAACTGACTTTTAATCAGTGGGTCGCAGGTTC
GAATCCTGCACGGCTCA
>GTCC_RCS_W018841 AATQ01000055 ALPHAPROTEOBACTERIA ROSEOVARIUS_SP-_HTCC2601 25156 25231 GLY TCC 0 0      WGS_DIVISION_IN_DDBJ/EMBL/GENBAN
-GCGGGCGTTGTGTAAT--GGT--AAGACCCTTGCCTTCCAAGCAAGAGA-TACGGGTTC
GATTCCCGTCGCCCGCT
>TGGT_RCS_W018842 AATQ01000060 ALPHAPROTEOBACTERIA ROSEOVARIUS_SP-_HTCC2601 8779 8853 THR GGT 0 0      WGS_DIVISION_IN_DDBJ/EMBL/GENBANK
-GCTGCTGTAGCTCAGA--GGT--AGAGCACTCCCTTGGTAAGGGAGAGGTCGAGAGTTC
AATTCTCTCCAGCAGCA
>SCGA_RCS_W018843 AATQ01000067 ALPHAPROTEOBACTERIA ROSEOVARIUS_SP-_HTCC2601 20187 20096 SER CGA 0 0      WGS_DIVISION_IN_DDBJ/EMBL/GENBAN
-GGAGAGGTGCCGGAGT--GGTCGAACGGGGCGGTCTCGAAAACCGTTGC-CCAGGGTTC
GAATCCCTGTCTCTCCG
>NGTT_RCS_W018844 AATQ01000067 ALPHAPROTEOBACTERIA ROSEOVARIUS_SP-_HTCC2601 6273 6197 ASN GTT 0 0      WGS_DIVISION_IN_DDBJ/EMBL/GENBANK
-TCCGGCGTAGCTCAGC--GGT--AGAGCAGTTGACTGTTAATCAATTGGTCGTAGGTTC
GATCCCTACCGCCGGAG
>RTCT_RCS_W018845 AATQ01000068 ALPHAPROTEOBACTERIA ROSEOVARIUS_SP-_HTCC2601 1166 1088 ARG TCT 0 0      WGS_DIVISION_IN_DDBJ/EMBL/GENBANK
-GGCCCGTTAGCTCAACT-GGAT-AGAGCAGCTGACTTCTAATCAGCAGGTTCGGGGTTC
GAGTCCTCGACGGGTCG
>LGAG_RCS_W018846 AATQ01000084 ALPHAPROTEOBACTERIA ROSEOVARIUS_SP-_HTCC2601 1400 1488 LEU GAG 0 0      WGS_DIVISION_IN_DDBJ/EMBL/GENBANK
-GCGGTCGTGGCGGAATT-GGTA-GACGCGCAGCGTTGAGGTCGCTGTGG-TGGAAGTTC
GAGTCTTCTCGACCGCA
>LCAA_RCS_W018847 AATQ01000085 ALPHAPROTEOBACTERIA ROSEOVARIUS_SP-_HTCC2601 4501 4414 LEU CAA 0 0      WGS_DIVISION_IN_DDBJ/EMBL/GENBANK
-GCGGGCGTGGCGGAAT--GGTA-GACGCGTCGGATTCAAAATCCGAT-G-TGTGGGTTC
GAGCCCCACCGCCCGTA
>PCGG_RCS_W027723 ABCL01000001 ALPHAPROTEOBACTERIA ROSEOVARIUS_SP-_TM1035 12591 12669 PRO CGG 0 0      WGS_DIVISION_IN_DDBJ/EMBL/GENBANK
-CGGGCTGTAGCGCAGCCTGGT--AGCGCACCTGCTTCGGGAGCAGGGGGTCGGAGGTTC
GAATCCTCTCAGCCCGA
>GCCC_RCS_W027724 ABCL01000001 ALPHAPROTEOBACTERIA ROSEOVARIUS_SP-_TM1035 741074 741149 GLY CCC 0 0      WGS_DIVISION_IN_DDBJ/EMBL/GENBAN
-GCGGGTATGGTGAAAA--GGT--ATCACGAAAGCTTCCCAAGCTTCA-GTTACGGGTTC
GATTCCCGTTACCCGCT
>VTAC_RCS_W027725 ABCL01000001 ALPHAPROTEOBACTERIA ROSEOVARIUS_SP-_TM1035 228316 228244 VAL TAC 0 0      WGS_DIVISION_IN_DDBJ/EMBL/GENBAN
-GGGTGATTAGCTCAGTT-GGT--AGAGCGCTTCGTTTACACCGAAGATGTCGGGAGTTC
GAGTCTCTCATCACCCA
>TGGT_RCS_W027726 ABCL01000001 ALPHAPROTEOBACTERIA ROSEOVARIUS_SP-_TM1035 199765 199689 THR GGT 0 0      WGS_DIVISION_IN_DDBJ/EMBL/GENBAN
-GCTGCTGTAGCTCAGT--GGT--AGAGCGCGTCATTGGTAATGACGAGGTCGGGAGTTC
AATCCTCCCCAGCAGCA
>LTAA_RCS_W027727 ABCL01000002 ALPHAPROTEOBACTERIA ROSEOVARIUS_SP-_TM1035 156794 156881 LEU TAA 0 0      WGS_DIVISION_IN_DDBJ/EMBL/GENBAN
-GCCCGCGTGGTGGAAT--GGTA-GACACATGAGACTTAAAATCTCCC-G-TGCCGGTTC
GAGTCCGGCCGCGGGCA
>GTCC_RCS_W027728 ABCL01000002 ALPHAPROTEOBACTERIA ROSEOVARIUS_SP-_TM1035 331843 331916 GLY TCC 0 0      WGS_DIVISION_IN_DDBJ/EMBL/GENBAN
-GCGGGCGTTGTGTAAT--GGT--AAGACCCTTGCCTTCCAAGCAAGAGA-CGCGGGTTC
GATTCCCGCCGCCCGCT
>DGTC_RCS_W027729 ABCL01000002 ALPHAPROTEOBACTERIA ROSEOVARIUS_SP-_TM1035 362182 362258 ASP GTC 0 0      WGS_DIVISION_IN_DDBJ/EMBL/GENBAN
-GCGGTTGTAGCTCAGTT-GGTT-AGAGTACCGGCCTGTCACGCCGGGGGTCGCGGGTTC
GAGCCCCGTCAACCGCG
>DGTC_RCS_W027730 ABCL01000002 ALPHAPROTEOBACTERIA ROSEOVARIUS_SP-_TM1035 363753 363831 ASP GTC 0 0      WGS_DIVISION_IN_DDBJ/EMBL/GENBAN
-GCGGTTGTAGCTCAGTT-GGTT-AGAGTACCGGCCTGTCACGCCGGGGGTCGCGGGTTC
GAGCCCCGTCAACCGCG
>YGTA_RCS_W027731 ABCL01000002 ALPHAPROTEOBACTERIA ROSEOVARIUS_SP-_TM1035 328947 328862 TYR GTA 0 0      WGS_DIVISION_IN_DDBJ/EMBL/GENBAN
-GGGCGACAGGCCGCAA--GGT--GTGGCAGGGGACTGTAACTCCCTC-ACGCCAGGTTC
GATTCCTGGGTCGCCCA
>STGA_RCS_W027732 ABCL01000002 ALPHAPROTEOBACTERIA ROSEOVARIUS_SP-_TM1035 318688 318599 SER TGA 0 0      WGS_DIVISION_IN_DDBJ/EMBL/GENBAN
-GGAAGCTTGGCAGAGT--GGTCGATTGCACTGGTCTTGAAAACCAGCGC-CCAGGGTTC
GAATCCCTGAGCTTCCG
>AGGC_RCS_W027733 ABCL01000003 ALPHAPROTEOBACTERIA ROSEOVARIUS_SP-_TM1035 5357 5434 ALA GGC 0 0      WGS_DIVISION_IN_DDBJ/EMBL/GENBANK
-GGGGCCTTAGCTCAGCT-GGG--AGAGCGCTTGCATGGCATGCAAGAGGTCAGGGGTTC
GATCCCCCTAGGCTCCA
>ETTC_RCS_W027734 ABCL01000003 ALPHAPROTEOBACTERIA ROSEOVARIUS_SP-_TM1035 115644 115720 GLU TTC 0 0      WGS_DIVISION_IN_DDBJ/EMBL/GENBAN
-GGCCCGTTCGTCTATC--GGTT-AGGACGTCAGGTTTTCAACCTGAAAA-GAGGGGTTC
GACTCCCCTACGGGCTG
>HGTG_RCS_W027735 ABCL01000003 ALPHAPROTEOBACTERIA ROSEOVARIUS_SP-_TM1035 310690 310612 HIS GTG 0 0      WGS_DIVISION_IN_DDBJ/EMBL/GENBAN
-GCCGCCTTAGCTCAGTT-GGTT-AGAGCGCTGGATTGTGGATCCAGAGGTCCCCTGTTC
AAGCCAGGGAGGCGGTA
>SGGA_RCS_W027736 ABCL01000004 ALPHAPROTEOBACTERIA ROSEOVARIUS_SP-_TM1035 81550 81641 SER GGA 0 0      WGS_DIVISION_IN_DDBJ/EMBL/GENBANK
-GGAGCGGTGGCCGAGT--GGTCGAAGGCGCACGCCTGGAAAGTGTGTAT-CGAGGGTTC
GAATCCCTCCCGCTCCG
>RACG_RCS_W027737 ABCL01000004 ALPHAPROTEOBACTERIA ROSEOVARIUS_SP-_TM1035 264953 265031 ARG ACG 0 0      WGS_DIVISION_IN_DDBJ/EMBL/GENBAN
-GGACCGATAGCTCAGCT-GGAT-AGAGTACTTGACTACGAATCAAGGGGTCGGGGGTTC
GAATCCTCCTCGGTCCG
>PGGG_RCS_W027738 ABCL01000004 ALPHAPROTEOBACTERIA ROSEOVARIUS_SP-_TM1035 282615 282693 PRO GGG 0 0      WGS_DIVISION_IN_DDBJ/EMBL/GENBAN
-CGGGCTATAGCGCAGCCTGGT--AGCGCGTCCGTCTGGGGGACGGAAGGTCGCAGGTTC
AAGTCCTGCTAGCCCGA
>SCGA_RCS_W027739 ABCL01000004 ALPHAPROTEOBACTERIA ROSEOVARIUS_SP-_TM1035 362903 362994 SER CGA 0 0      WGS_DIVISION_IN_DDBJ/EMBL/GENBAN
-GGAGAGGTGCCGGAGT--GGTCGAACGGGGCGGTCTCGAAAACCGTT---CCAGGGTTC
GAATCCCTGTCTCTCCG
>TTGT_RCS_W027740 ABCL01000004 ALPHAPROTEOBACTERIA ROSEOVARIUS_SP-_TM1035 269254 269182 THR TGT 0 0      WGS_DIVISION_IN_DDBJ/EMBL/GENBAN
-GCCCCTATAGCTCAGCT-GGT--AGAGCAACTGATTTGTAATCAGTAGGTCCGCGGTTC
GAGTCCGTGTGGGGGCA
>RCCG_RCS_W027741 ABCL01000004 ALPHAPROTEOBACTERIA ROSEOVARIUS_SP-_TM1035 184202 184124 ARG CCG 0 0      WGS_DIVISION_IN_DDBJ/EMBL/GENBAN
-GGACCCATAGCTCAGCT-GGAT-AGAGCGCTGCCCTCCGAAGGCAGAGGCCAGAGGTTC
GAATCCTCTTGGGTCCG
>JCAT_RCS_W027742 ABCL01000004 ALPHAPROTEOBACTERIA ROSEOVARIUS_SP-_TM1035 37594 37521 MET CAT 0 0     TRNA-MET(ILE)_WHOSE_CAU_ANTICODON_I
-GGGCCTGTAGCTCAATT-GGTT-AGAGCAGAGCGCTCATAACGCTTTGGTTGGGGGTTC
GAGTCCCTCCGGGCCTA
>IGAT_RCS_W027743 ABCL01000005 ALPHAPROTEOBACTERIA ROSEOVARIUS_SP-_TM1035 369369 369447 ILE GAT 0 0      WGS_DIVISION_IN_DDBJ/EMBL/GENBAN
-GGGTCGGTAGCTCAGGT-GGTT-AGAGCGCACGCCTGATAAGCGTGAGGTCGGAGGTTC
AAGTCCTCCTCGACCCA
>ATGC_RCS_W027744 ABCL01000005 ALPHAPROTEOBACTERIA ROSEOVARIUS_SP-_TM1035 369621 369698 ALA TGC 0 0      WGS_DIVISION_IN_DDBJ/EMBL/GENBAN
-GGGGCCTTAGCTCAGCT-GGG--AGAGCGCCTGATTTGCATTCAGGAGGTCAGGAGTTC
GATCCTCCTAGGCTCCA
>XCAT_RCS_W027745 ABCL01000005 ALPHAPROTEOBACTERIA ROSEOVARIUS_SP-_TM1035 373415 373493 MET CAT 0 0     TRNA-MET(INITIATOR)- WGS_DIVISION
-CGCGGGATGGAGCAGCCCGGT--AGCTCGTCAGGCTCATAACCTGAAGGTCGTAGGTTC
AAATCCTACTCCCGCAA
>QTTG_RCS_W027746 ABCL01000005 ALPHAPROTEOBACTERIA ROSEOVARIUS_SP-_TM1035 359534 359458 GLN TTG 0 0      WGS_DIVISION_IN_DDBJ/EMBL/GENBAN
-TGGGGTGTAGCCAAGT--GGT--AAGGCGTCGGTTTTTGGTACCGTGTACCGTAGGTTC
GAATCCTACCACCCCAG
>IGAT_RCS_W027747 ABCL01000006 ALPHAPROTEOBACTERIA ROSEOVARIUS_SP-_TM1035 165148 165226 ILE GAT 0 0      WGS_DIVISION_IN_DDBJ/EMBL/GENBAN
-GGGTCGGTAGCTCAGGT-GGTT-AGAGCGCACGCCTGATAAGCGTGAGGTCGGAGGTTC
AAGTCCTCCTCGACCCA
>ATGC_RCS_W027748 ABCL01000006 ALPHAPROTEOBACTERIA ROSEOVARIUS_SP-_TM1035 165400 165477 ALA TGC 0 0      WGS_DIVISION_IN_DDBJ/EMBL/GENBAN
-GGGGCCTTAGCTCAGCT-GGG--AGAGCGCCTGATTTGCATTCAGGAGGTCAGGAGTTC
GATCCTCCTAGGCTCCA
>XCAT_RCS_W027749 ABCL01000006 ALPHAPROTEOBACTERIA ROSEOVARIUS_SP-_TM1035 169194 169272 MET CAT 0 0     TRNA-MET(INITIATOR)- WGS_DIVISION
-CGCGGGATGGAGCAGCCCGGT--AGCTCGTCAGGCTCATAACCTGAAGGTCGTAGGTTC
AAATCCTACTCCCGCAA
>FGAA_RCS_W027750 ABCL01000006 ALPHAPROTEOBACTERIA ROSEOVARIUS_SP-_TM1035 270604 270528 PHE GAA 0 0      WGS_DIVISION_IN_DDBJ/EMBL/GENBAN
-GCCCGGGTAGCTCAGG--GGT--AGAGCAGTGGATTGAAAATCCTCGTGTCGGTGGTTC
GATTCCGCCCCCGGGCA
>LGAG_RCS_W027751 ABCL01000007 ALPHAPROTEOBACTERIA ROSEOVARIUS_SP-_TM1035 7245 7333 LEU GAG 0 0      WGS_DIVISION_IN_DDBJ/EMBL/GENBANK
-GCGGTCGTGGCGGAATT-GGTA-GACGCGCAGCGTTGAGGTCGCTGTGG-TGGAGGTTC
GAGTCCTCTCGACCGCA
>VCAC_RCS_W027752 ABCL01000007 ALPHAPROTEOBACTERIA ROSEOVARIUS_SP-_TM1035 53085 53159 VAL CAC 0 0      WGS_DIVISION_IN_DDBJ/EMBL/GENBANK
-GGGTGATTAGCTCAGT--GGT--AGAGCGCTTCGTTCACATCGAAGATGTCAGGGGTTC
AAATCCCTTATCACCCA
>WCCA_RCS_W027753 ABCL01000007 ALPHAPROTEOBACTERIA ROSEOVARIUS_SP-_TM1035 115851 115928 TRP CCA 0 0      WGS_DIVISION_IN_DDBJ/EMBL/GENBAN
-AGGGGTATAGCTCAGCT-GGT--AGAGCGACGGTCTCCAAAACCGTAGGTCGCGGGTTC
GAACCCTGCTGCCCCTG
>PTGG_RCS_W027754 ABCL01000007 ALPHAPROTEOBACTERIA ROSEOVARIUS_SP-_TM1035 181994 182070 PRO TGG 0 0      WGS_DIVISION_IN_DDBJ/EMBL/GENBAN
-CGGGGCGTAGCGCAGTTTGGT--AGCGCACCTGTTTTGGGAACAGGGGGTCGTAGGTTC
GAATCCTATCGCCCCGA
>SGCT_RCS_W027755 ABCL01000007 ALPHAPROTEOBACTERIA ROSEOVARIUS_SP-_TM1035 233927 234018 SER GCT 0 0      WGS_DIVISION_IN_DDBJ/EMBL/GENBAN
-GGAGCTGTGGCCGAGT--GGTCGAAGGCGCTCCCCTGCTAAGGGAGTAT-CGTGGGTTC
GAATCCCATCGGCTCCG
>LCAA_RCS_W027756 ABCL01000007 ALPHAPROTEOBACTERIA ROSEOVARIUS_SP-_TM1035 342702 342789 LEU CAA 0 0      WGS_DIVISION_IN_DDBJ/EMBL/GENBAN
-GCCCAAGTGGCGGAAC--GGTA-GACGCAGCGGATTCAAAATCCGCC-G-TGTGGGTTC
GAATCCCACCTTGGGCA
>RTCT_RCS_W027757 ABCL01000007 ALPHAPROTEOBACTERIA ROSEOVARIUS_SP-_TM1035 294275 294197 ARG TCT 0 0      WGS_DIVISION_IN_DDBJ/EMBL/GENBAN
-GGTCCCGTAGCTCAACC-GGAT-AGAGCACCTGACTTCTAATCAGGATGTTGGGGGTTC
GAGTCCTCCCGGGATCG
>CGCA_RCS_W027758 ABCL01000007 ALPHAPROTEOBACTERIA ROSEOVARIUS_SP-_TM1035 284685 284615 CYS GCA 0 0      WGS_DIVISION_IN_DDBJ/EMBL/GENBAN
-GGCGAGTTGGCGGAGT--GGT--GACGCAGCGGATTGCAAATCCGTGTA-CAGGAGTTC
GATTCTCCTACTCGCCT
>VGAC_RCS_W027759 ABCL01000008 ALPHAPROTEOBACTERIA ROSEOVARIUS_SP-_TM1035 156270 156346 VAL GAC 0 0      WGS_DIVISION_IN_DDBJ/EMBL/GENBAN
-GGGCGATTAGCTCAGT--GGT--AGAGCACTTCGTTGACATCGAAGGGGTCACAAGTTC
GAACCTTGTATCGCCCA
>MCAT_RCS_W027760 ABCL01000008 ALPHAPROTEOBACTERIA ROSEOVARIUS_SP-_TM1035 173364 173442 MET CAT 0 0     TRNA-MET(ELONGATOR)- WGS_DIVISION
-GGCGGAGTAGCTCAGTT-GGTT-AGAGCAGCGGAATCATAATCCGCGTGTCGGGGGTTC
GAGTCCCTCCTCCGCTA
>GGCC_RCS_W027761 ABCL01000008 ALPHAPROTEOBACTERIA ROSEOVARIUS_SP-_TM1035 312060 311989 GLY GCC 0 0      WGS_DIVISION_IN_DDBJ/EMBL/GENBAN
-GCGGGCGTAGCTCAGG--GGT--AGAGCATAACCTTGCCAAGGTTAGGGTCGGGCGTTC
GAATCGCCTCGCCCGCT
>LTAG_RCS_W027762 ABCL01000008 ALPHAPROTEOBACTERIA ROSEOVARIUS_SP-_TM1035 46265 46179 LEU TAG 0 0      WGS_DIVISION_IN_DDBJ/EMBL/GENBANK
-GCGGGTGTGGCGAAATT-GGTA-GACGCACCAGATTTAGGTTCTGGC-G-TGGGGGTTC
AAGTCCCTCCACCCGCA
>RCCT_RCS_W027763 ABCL01000009 ALPHAPROTEOBACTERIA ROSEOVARIUS_SP-_TM1035 230621 230699 ARG CCT 0 0      WGS_DIVISION_IN_DDBJ/EMBL/GENBAN
-GGCCCCGTGGCTCAACA-GGAT-AGAGCAGCCCCCTCCTAAGGGGCAGGTTGCAGGTTC
GAATCCTGCCGGGGTCA
>TCGT_RCS_W027764 ABCL01000009 ALPHAPROTEOBACTERIA ROSEOVARIUS_SP-_TM1035 105353 105281 THR CGT 0 0      WGS_DIVISION_IN_DDBJ/EMBL/GENBAN
-GCCCCATTAGCTCAGCT-GGT--AGAGCAGGTCCTTCGTAAGGACAAGGTCGGCGGTTC
GAGTCCGTCATGGGGCA
>LCAG_RCS_W027765 ABCL01000009 ALPHAPROTEOBACTERIA ROSEOVARIUS_SP-_TM1035 48774 48687 LEU CAG 0 0      WGS_DIVISION_IN_DDBJ/EMBL/GENBANK
-GCCCAGGTGGCGGAAT--GGTA-GACGCGCTGGCTTCAGGTGCCAGT-G-TGGAGGTTC
GAGTCCTCTCCTGGGCA
>NGTT_RCS_W027766 ABCL01000011 ALPHAPROTEOBACTERIA ROSEOVARIUS_SP-_TM1035 14791 14867 ASN GTT 0 0      WGS_DIVISION_IN_DDBJ/EMBL/GENBANK
-TCCGGCGTAGCTCAGC--GGT--AGAGCAGTTGACTGTTAATCAATTGGTCGTAGGTTC
GATCCCTACCGCCGGAG
>IGAT_RCS_W027767 ABCL01000012 ALPHAPROTEOBACTERIA ROSEOVARIUS_SP-_TM1035 2043 2121 ILE GAT 0 0      WGS_DIVISION_IN_DDBJ/EMBL/GENBANK
-GGGTCGGTAGCTCAGGT-GGTT-AGAGCGCACGCCTGATAAGCGTGAGGTCGGAGGTTC
AAGTCCTCCTCGACCCA
>ATGC_RCS_W027768 ABCL01000012 ALPHAPROTEOBACTERIA ROSEOVARIUS_SP-_TM1035 2295 2372 ALA TGC 0 0      WGS_DIVISION_IN_DDBJ/EMBL/GENBANK
-GGGGCCTTAGCTCAGCT-GGG--AGAGCGCCTGATTTGCATTCAGGAGGTCAGGAGTTC
GATCCTCCTAGGCTCCA
>XCAT_RCS_W027769 ABCL01000012 ALPHAPROTEOBACTERIA ROSEOVARIUS_SP-_TM1035 6087 6165 MET CAT 0 0     TRNA-MET(INITIATOR)- WGS_DIVISION_IN_
-CGCGGGATGGAGCAGCCCGGT--AGCTCGTCAGGCTCATAACCTGAAGGTCGTAGGTTC
AAATCCTACTCCCGCAA
>KTTT_RCS_W027770 ABCL01000014 ALPHAPROTEOBACTERIA ROSEOVARIUS_SP-_TM1035 14851 14774 LYS TTT 0 0      WGS_DIVISION_IN_DDBJ/EMBL/GENBANK
-GGGCCGTTAGCTCAGTT-GGT--AGAGCAACTGACTTTTAATCAGTGGGTCGCAGGTTC
GAATCCTGCACGGCTCA
>TTGT_RCS_W09112068 ABXM01000001 ALPHAPROTEOBACTERIA RUEGERIA_SP-_R11 14423 14498 THR TGT 0 0      WGS_DIVISION_IN_DDBJ/EMBL/GENBANK
-GCCCCTATAGCTCAGCT-GGT--AGAGCAACTGATTTGTAATCAGTAGGTCCGCGGTTC
GAGTCCGTGTGGGGGCA
>ATGC_RCS_W09112069 ABXM01000001 ALPHAPROTEOBACTERIA RUEGERIA_SP-_R11 38921 38996 ALA TGC 0 0      WGS_DIVISION_IN_DDBJ/EMBL/GENBANK
-GGGGCCTTAGCTCAGCT-GGG--AGAGCGCCTGATTTGCATTCAGGAGGTCAGGAGTTC
GATCCTCCTAGGCTCCA
>IGAT_RCS_W09112070 ABXM01000001 ALPHAPROTEOBACTERIA RUEGERIA_SP-_R11 39060 39136 ILE GAT 0 0      WGS_DIVISION_IN_DDBJ/EMBL/GENBANK
-GGGTCGGTAGCTCAGGT-GGTT-AGAGCGCACGCCTGATAAGCGTGAGGTCGGAGGTTC
AAGTCCTCCTCGACCCA
>XCAT_RCS_W09112071 ABXM01000001 ALPHAPROTEOBACTERIA RUEGERIA_SP-_R11 42627 42703 MET CAT 0 0     TRNA-MET(INITIATOR)- WGS_DIVISION_IN_DD
-CGCGGGATGGAGCAGCCAGGT--AGCTCGTCAGGCTCATAACCTGAAGGTCGTAGGTTC
AAATCCTACTCCCGCAA
>GTCC_RCS_W09112072 ABXM01000002 ALPHAPROTEOBACTERIA RUEGERIA_SP-_R11 65191 65264 GLY TCC 0 0      WGS_DIVISION_IN_DDBJ/EMBL/GENBANK
-GCGGGTATGGTGAAAT--GGT--ATCATAAGAGCCTTCCAAGCTTAAGG-TGCGGGTTC
GATTCCCGCTACCCGCT
>VCAC_RCS_W09112073 ABXM01000002 ALPHAPROTEOBACTERIA RUEGERIA_SP-_R11 227135 227209 VAL CAC 0 0      WGS_DIVISION_IN_DDBJ/EMBL/GENBANK
-GGGTGATTAGCTCAGT--GGT--AGAGCGCTTCGTTCACATCGAAGATGTCAGGAGTTC
AAATCTCTTATCACCCA
>VTAC_RCS_W09112074 ABXM01000002 ALPHAPROTEOBACTERIA RUEGERIA_SP-_R11 239593 239668 VAL TAC 0 0      WGS_DIVISION_IN_DDBJ/EMBL/GENBANK
-GGGTCGTTAGCTCAGTT-GGT--AGAGCGCTTCGTTTACACCGAAGATGTCGGGAGTTC
GAGCCTCTCACGACCCA
>DGTC_RCS_W09112075 ABXM01000002 ALPHAPROTEOBACTERIA RUEGERIA_SP-_R11 239995 240071 ASP GTC 0 0      WGS_DIVISION_IN_DDBJ/EMBL/GENBANK
-GCGGTTGTAGCTCAGTT-GGTT-AGAGTACCGGCCTGTCACGCCGGGGGTCGCGGGTTC
GAGCCCCGTCAACCGCG
>DGTC_RCS_W09112076 ABXM01000002 ALPHAPROTEOBACTERIA RUEGERIA_SP-_R11 240120 240196 ASP GTC 0 0      WGS_DIVISION_IN_DDBJ/EMBL/GENBANK
-GCGGTTGTAGCTCAGTT-GGTT-AGAGTACCGGCCTGTCACGCCGGGGGTCGCGGGTTC
GAGCCCCGTCAACCGCG
>DGTC_RCS_W09112077 ABXM01000002 ALPHAPROTEOBACTERIA RUEGERIA_SP-_R11 240286 240362 ASP GTC 0 0      WGS_DIVISION_IN_DDBJ/EMBL/GENBANK
-GCGGTTGTAGCTCAGTT-GGTT-AGAGTACCGGCCTGTCACGCCGGGGGTCGCGGGTTC
GAGCCCCGTCAACCGCG
>LTAG_RCS_W09112078 ABXM01000002 ALPHAPROTEOBACTERIA RUEGERIA_SP-_R11 440993 441077 LEU TAG 0 0      WGS_DIVISION_IN_DDBJ/EMBL/GENBANK
-GCGGGTGTGGCGAAATT-GGTA-GACGCACCAGATTTAGGTTCTGGC-G-TGGGGGTTC
AAGTCCCTCCACCCGCA
>CGCA_RCS_W09112079 ABXM01000002 ALPHAPROTEOBACTERIA RUEGERIA_SP-_R11 59104 59031 CYS GCA 0 0      WGS_DIVISION_IN_DDBJ/EMBL/GENBANK
-GGCGAGTTGGCGGAGT--GGT--GACGCAGCGGATTGCAAATCCGTGTA-CACCGGTTC
GATTCCGGTACTCGCCT
>PTGG_RCS_W09112080 ABXM01000004 ALPHAPROTEOBACTERIA RUEGERIA_SP-_R11 40083 40159 PRO TGG 0 0      WGS_DIVISION_IN_DDBJ/EMBL/GENBANK
-CGGGGCGTGGCGCAGTCTGGT--AGCGCACCTGTTTTGGGTACAGGGGGTCGTGAGTTC
GAATCTCGCCGCCCCGA
>LCAA_RCS_W09112081 ABXM01000004 ALPHAPROTEOBACTERIA RUEGERIA_SP-_R11 103380 103465 LEU CAA 0 0      WGS_DIVISION_IN_DDBJ/EMBL/GENBANK
-GCCCAAGTGGCGGAAT--GGTA-GACGCAGGGGATTCAAAATCCCCC-G-TGCCGGTTC
GAGTCCGGCCTTGGGTA
>NGTT_RCS_W09112082 ABXM01000004 ALPHAPROTEOBACTERIA RUEGERIA_SP-_R11 63569 63495 ASN GTT 0 0      WGS_DIVISION_IN_DDBJ/EMBL/GENBANK
-TCCGGCGTAGCTCAGC--GGT--AGAGCAGTTGACTGTTAATCAATTGGTCGTAGGTTC
GATCCCTACCGCCGGAG
>SCGA_RCS_W09112083 ABXM01000005 ALPHAPROTEOBACTERIA RUEGERIA_SP-_R11 77787 77876 SER CGA 0 0      WGS_DIVISION_IN_DDBJ/EMBL/GENBANK
-GGAGAGGTGCCGGAGT--GGTCGAACGGGGCGGTCTCGAAAACCGTT---CCAGGGTTC
GAATCCCTGTCTCTCCG
>GCCC_RCS_W09112084 ABXM01000005 ALPHAPROTEOBACTERIA RUEGERIA_SP-_R11 108475 108548 GLY CCC 0 0      WGS_DIVISION_IN_DDBJ/EMBL/GENBANK
-GCGGGTATGGTGAAAA--GGT--ATCACGGCAGCTTCCCAAGCTTTA-GTTACGGGTTC
GATTCCCGTTACCCGCT
>JCAT_RCS_W09112085 ABXM01000005 ALPHAPROTEOBACTERIA RUEGERIA_SP-_R11 293515 293590 MET CAT 0 0     TRNA-MET(ILE)_WHOSE_CAU_ANTICODON_IS_
-GGGCCTGTAGCTCAAC--GGTT-AGAGCAGAGCGCTCATAACGCTTTGGTTGCAGGTTC
GAATCCTGCCGGGCCTA
>NGTT_RCS_W09112086 ABXM01000005 ALPHAPROTEOBACTERIA RUEGERIA_SP-_R11 317785 317859 ASN GTT 0 0      WGS_DIVISION_IN_DDBJ/EMBL/GENBANK
-TCCGGCGTAGCTCAGC--GGT--AGAGCAGTTGACTGTTAATCAATTGGTCGTAGGTTC
GATCCCTACCGCCGGAG
>SGGA_RCS_W09112087 ABXM01000005 ALPHAPROTEOBACTERIA RUEGERIA_SP-_R11 245086 244997 SER GGA 0 0      WGS_DIVISION_IN_DDBJ/EMBL/GENBANK
-GGAGAGGTGGCCGAGT--GGTCGAAGGCGCACGCCTGGAAAGTGTGTAT-CCAGGGTTC
GAATCCCTGTCTCTCCG
>RCCG_RCS_W09112088 ABXM01000005 ALPHAPROTEOBACTERIA RUEGERIA_SP-_R11 24970 24894 ARG CCG 0 0      WGS_DIVISION_IN_DDBJ/EMBL/GENBANK
-GCACCTGTAGCTCAGCT-GGAT-AGAGCGCTGCCCTCCGAAGGCAGAGGCCAGAGGTTC
GAATCCTCTCAGGTGCG
>PGGG_RCS_W09112089 ABXM01000006 ALPHAPROTEOBACTERIA RUEGERIA_SP-_R11 92214 92290 PRO GGG 0 0      WGS_DIVISION_IN_DDBJ/EMBL/GENBANK
-CGGGCTATAGCGCAGCCTGGT--AGCGCGTCCGTCTGGGGGACGGAAGGTCGCAGGTTC
GAGTCCTGCTAGCCCGA
>LTAA_RCS_W09112090 ABXM01000006 ALPHAPROTEOBACTERIA RUEGERIA_SP-_R11 31130 31044 LEU TAA 0 0      WGS_DIVISION_IN_DDBJ/EMBL/GENBANK
-GCGGGCGTGATGGAAT--GGTA-GACATACCAGACTTAAAATCTGTTGG-TGTGGGTTC
GAGTCCCACCGCCCGTA
>GGCC_RCS_W09112091 ABXM01000007 ALPHAPROTEOBACTERIA RUEGERIA_SP-_R11 131862 131936 GLY GCC 0 0      WGS_DIVISION_IN_DDBJ/EMBL/GENBANK
-GCGGGCGTAGCTCAGG--GGT--AGAGCATAACCTTGCCAAGGTTAGGGTCGGGCGTTC
GAATCGCCTCGCCCGCT
>GGCC_RCS_W09112092 ABXM01000007 ALPHAPROTEOBACTERIA RUEGERIA_SP-_R11 134216 134290 GLY GCC 0 0      WGS_DIVISION_IN_DDBJ/EMBL/GENBANK
-GCGGGCGTAGCTCAGG--GGT--AGAGCATAACCTTGCCAAGGTTAGGGTCGGGCGTTC
GAATCGCCTCGCCCGCT
>GGCC_RCS_W09112093 ABXM01000007 ALPHAPROTEOBACTERIA RUEGERIA_SP-_R11 134630 134704 GLY GCC 0 0      WGS_DIVISION_IN_DDBJ/EMBL/GENBANK
-GCGGGCGTAGCTCAGG--GGT--AGAGCATAACCTTGCCAAGGTTAGGGTCGGGCGTTC
GAATCGCCTCGCCCGCT
>YGTA_RCS_W09112094 ABXM01000007 ALPHAPROTEOBACTERIA RUEGERIA_SP-_R11 146140 146223 TYR GTA 0 0      WGS_DIVISION_IN_DDBJ/EMBL/GENBANK
-GGGCGACAGGCCGCAA--GGT--GTGGCAGGGGACTGTAACTCCCTC-ACGCCTGGTTC
GATTCCAGGGTCGCCCA
>ETTC_RCS_W09112095 ABXM01000007 ALPHAPROTEOBACTERIA RUEGERIA_SP-_R11 201257 201331 GLU TTC 0 0      WGS_DIVISION_IN_DDBJ/EMBL/GENBANK
-GGCCCGTTCGTCTATC--GGTT-AGGACGCCAGGTTTTCAACCTGGAAA-GAGGGGTTC
GATTCCCCTACGGGCTG
>ETTC_RCS_W09112096 ABXM01000007 ALPHAPROTEOBACTERIA RUEGERIA_SP-_R11 201649 201723 GLU TTC 0 0      WGS_DIVISION_IN_DDBJ/EMBL/GENBANK
-GGCCCGTTCGTCTATC--GGTT-AGGACGCCAGGTTTTCAACCTGGAAA-GAGGGGTTC
GATTCCCCTACGGGCTG
>HGTG_RCS_W09112097 ABXM01000007 ALPHAPROTEOBACTERIA RUEGERIA_SP-_R11 164093 164017 HIS GTG 0 0      WGS_DIVISION_IN_DDBJ/EMBL/GENBANK
-GCCGCCTTAGCTCAGTT-GGTT-AGAGCGCCTGATTGTGGATCAGGAGGTCCCCCGTTC
GAGCCGGGGAGGTGGTA
>RTCT_RCS_W09112098 ABXM01000009 ALPHAPROTEOBACTERIA RUEGERIA_SP-_R11 141886 141810 ARG TCT 0 0      WGS_DIVISION_IN_DDBJ/EMBL/GENBANK
-GGTCCCTTAGCTCAACT-GGAT-AGAGCAGCTGACTTCTAATCAGCAGGTTGAGGGTTC
GAGTCCTTCAGGGATCG
>STGA_RCS_W09112099 ABXM01000009 ALPHAPROTEOBACTERIA RUEGERIA_SP-_R11 100915 100826 SER TGA 0 0      WGS_DIVISION_IN_DDBJ/EMBL/GENBANK
-GGGGAGGTGGCAGAGT--GGTCGAATGCGGCGGTCTTGAAAACCGTT---CCAGGGTTC
GAATCCCTGTCTCCCCG
>SGCT_RCS_W09112100 ABXM01000011 ALPHAPROTEOBACTERIA RUEGERIA_SP-_R11 222961 222872 SER GCT 0 0      WGS_DIVISION_IN_DDBJ/EMBL/GENBANK
-GGAGACGTGGCCGAGT--GGTCGAAGGCGCTCCCCTGCTAAGGGAGTAT-CGAGGGTTC
GAATCCCTTCGTCTCCG
>LGAG_RCS_W09112101 ABXM01000011 ALPHAPROTEOBACTERIA RUEGERIA_SP-_R11 30532 30446 LEU GAG 0 0      WGS_DIVISION_IN_DDBJ/EMBL/GENBANK
-GCGGTCGTGGCGGAATT-GGTA-GACGCGCAGCGTTGAGGTCGCTGT-G-TGGAAGTTC
GAGTCTTCTCGACCGCA
>VGAC_RCS_W09112102 ABXM01000012 ALPHAPROTEOBACTERIA RUEGERIA_SP-_R11 208292 208366 VAL GAC 0 0      WGS_DIVISION_IN_DDBJ/EMBL/GENBANK
-GGGCGATTAGCTCAGT--GGT--AGAGCACTTCGTTGACATCGAAGGGGTCACAAGTTC
GAACCTTGTATCGCCCA
>ATGC_RCS_W09112103 ABXM01000012 ALPHAPROTEOBACTERIA RUEGERIA_SP-_R11 194547 194472 ALA TGC 0 0      WGS_DIVISION_IN_DDBJ/EMBL/GENBANK
-GGGGCCTTAGCTCAGCT-GGG--AGAGCGCCTGATTTGCATTCAGGAGGTCAGGAGTTC
GATCCTCCTAGGCTCCA
>IGAT_RCS_W09112104 ABXM01000012 ALPHAPROTEOBACTERIA RUEGERIA_SP-_R11 194408 194332 ILE GAT 0 0      WGS_DIVISION_IN_DDBJ/EMBL/GENBANK
-GGGTCGGTAGCTCAGGT-GGTT-AGAGCGCACGCCTGATAAGCGTGAGGTCGGAGGTTC
AAGTCCTCCTCGACCCA
>XCAT_RCS_W09112105 ABXM01000012 ALPHAPROTEOBACTERIA RUEGERIA_SP-_R11 190841 190765 MET CAT 0 0     TRNA-MET(INITIATOR)- WGS_DIVISION_IN_
-CGCGGGATGGAGCAGCCAGGT--AGCTCGTCAGGCTCATAACCTGAAGGTCGTAGGTTC
AAATCCTACTCCCGCAA
>QTTG_RCS_W09112106 ABXM01000012 ALPHAPROTEOBACTERIA RUEGERIA_SP-_R11 151566 151492 GLN TTG 0 0      WGS_DIVISION_IN_DDBJ/EMBL/GENBANK
-TGGGGTGTAGCCAAGT--GGT--AAGGCAGCGGTTTTTGGTACCGTGTATCGTAGGTTC
GAATCCTACCACCCCAG
>LCAG_RCS_W09112107 ABXM01000013 ALPHAPROTEOBACTERIA RUEGERIA_SP-_R11 151693 151779 LEU CAG 0 0      WGS_DIVISION_IN_DDBJ/EMBL/GENBANK
-GCCCAGGTGGCGGAATT-GGTA-GACGCGCTAGCTTCAGGTGCTAGT-G-TGGAGGTTC
GAGTCCTCTCCTGGGCA
>LCAG_RCS_W09112108 ABXM01000013 ALPHAPROTEOBACTERIA RUEGERIA_SP-_R11 151979 152065 LEU CAG 0 0      WGS_DIVISION_IN_DDBJ/EMBL/GENBANK
-GCCCAGGTGGCGGAATT-GGTA-GACGCGCTAGCTTCAGGTGCTAGT-G-TGGAGGTTC
GAGTCCTCTCCTGGGCA
>ATGC_RCS_W09112109 ABXM01000013 ALPHAPROTEOBACTERIA RUEGERIA_SP-_R11 387386 387461 ALA TGC 0 0      WGS_DIVISION_IN_DDBJ/EMBL/GENBANK
-GGGGCCTTAGCTCAGCT-GGG--AGAGCGCCTGATTTGCATTCAGGAGGTCAGGAGTTC
GATCCTCCTAGGCTCCA
>IGAT_RCS_W09112110 ABXM01000013 ALPHAPROTEOBACTERIA RUEGERIA_SP-_R11 387525 387601 ILE GAT 0 0      WGS_DIVISION_IN_DDBJ/EMBL/GENBANK
-GGGTCGGTAGCTCAGGT-GGTT-AGAGCGCACGCCTGATAAGCGTGAGGTCGGAGGTTC
AAGTCCTCCTCGACCCA
>XCAT_RCS_W09112111 ABXM01000013 ALPHAPROTEOBACTERIA RUEGERIA_SP-_R11 391092 391168 MET CAT 0 0     TRNA-MET(INITIATOR)- WGS_DIVISION_IN_
-CGCGGGATGGAGCAGCCAGGT--AGCTCGTCAGGCTCATAACCTGAAGGTCGTAGGTTC
AAATCCTACTCCCGCAA
>TCGT_RCS_W09112112 ABXM01000013 ALPHAPROTEOBACTERIA RUEGERIA_SP-_R11 202405 202330 THR CGT 0 0      WGS_DIVISION_IN_DDBJ/EMBL/GENBANK
-GCCGCTGTAGCTCAGCT-GGT--AGAGCACGTCATTCGTAATGATGGGGTCGGGGGTTC
GAGTCCCTTCAGCGGCA
>KTTT_RCS_W09112113 ABXM01000013 ALPHAPROTEOBACTERIA RUEGERIA_SP-_R11 101379 101304 LYS TTT 0 0      WGS_DIVISION_IN_DDBJ/EMBL/GENBANK
-GGGCCGTTAGCTCAGTT-GGT--AGAGCAACTGACTTTTAATCAGTGGGTCGCAGGTTC
GAATCCTGCACGGCTCA
>RCCT_RCS_W09112114 ABXM01000013 ALPHAPROTEOBACTERIA RUEGERIA_SP-_R11 93949 93873 ARG CCT 0 0      WGS_DIVISION_IN_DDBJ/EMBL/GENBANK
-GGCCCCGTGGCTCAACT-GGAT-AGAGCAGCCCCCTCCTAAGGGGCAGGTTGCAGGTTC
GAATCCTGCCGGGGTCG
>FGAA_RCS_W09112115 ABXM01000014 ALPHAPROTEOBACTERIA RUEGERIA_SP-_R11 78651 78725 PHE GAA 0 0      WGS_DIVISION_IN_DDBJ/EMBL/GENBANK
-GCCCGGGTAGCTCAGG--GGT--AGAGCAGTGGATTGAAAATCCTCGTGTCGGTGGTTC
GATTCCGCCCCCGGGCA
>WCCA_RCS_W09112116 ABXM01000014 ALPHAPROTEOBACTERIA RUEGERIA_SP-_R11 183179 183254 TRP CCA 0 0      WGS_DIVISION_IN_DDBJ/EMBL/GENBANK
-AGGGGTATAGCTCAGTT-GGT--AGAGCGACGGTCTCCAAAACCGTAGGTCGCGGGTTC
GAACCCTGCTGCCCCTG
>TGGT_RCS_W09112117 ABXM01000014 ALPHAPROTEOBACTERIA RUEGERIA_SP-_R11 69871 69797 THR GGT 0 0      WGS_DIVISION_IN_DDBJ/EMBL/GENBANK
-GCTGCTGTAGCTCAGA--GGT--AGAGCACTCCCTTGGTAAGGGAGAGGTCGAGAGTTC
AATTCTCTCCAGCAGCA
>RACG_RCS_W09112118 ABXM01000015 ALPHAPROTEOBACTERIA RUEGERIA_SP-_R11 44156 44232 ARG ACG 0 0      WGS_DIVISION_IN_DDBJ/EMBL/GENBANK
-GGACCGATAGCTCAGCT-GGAT-AGAGTACTTGACTACGAATCAAGGGGTCGGGGGTTC
GAATCCTCCTCGGTCCG
>MCAT_RCS_W09112119 ABXM01000015 ALPHAPROTEOBACTERIA RUEGERIA_SP-_R11 84271 84347 MET CAT 0 0     TRNA-MET(ELONGATOR)- WGS_DIVISION_IN_DD
-GGCGCGGTAGCTCAGTT-GGTT-AGAGCGAACGACTCATAATCGTTAGGTCGGGAGTTC
GAGTCTCCCCCACGCCA
>ATGC_RCS_W09112120 ABXM01000015 ALPHAPROTEOBACTERIA RUEGERIA_SP-_R11 245430 245505 ALA TGC 0 0      WGS_DIVISION_IN_DDBJ/EMBL/GENBANK
-GGGGCCTTAGCTCAGCT-GGG--AGAGCGCCTGATTTGCATTCAGGAGGTCAGGAGTTC
GATCCTCCTAGGCTCCA
>IGAT_RCS_W09112121 ABXM01000015 ALPHAPROTEOBACTERIA RUEGERIA_SP-_R11 245569 245645 ILE GAT 0 0      WGS_DIVISION_IN_DDBJ/EMBL/GENBANK
-GGGTCGGTAGCTCAGGT-GGTT-AGAGCGCACGCCTGATAAGCGTGAGGTCGGAGGTTC
AAGTCCTCCTCGACCCA
>XCAT_RCS_W09112122 ABXM01000015 ALPHAPROTEOBACTERIA RUEGERIA_SP-_R11 249133 249209 MET CAT 0 0     TRNA-MET(INITIATOR)- WGS_DIVISION_IN_
-CGCGGGATGGAGCAGCCAGGT--AGCTCGTCAGGCTCATAACCTGAAGGTCGTAGGTTC
AAATCCTACTCCCGCAA
>PCGG_RCS_W09112123 ABXM01000015 ALPHAPROTEOBACTERIA RUEGERIA_SP-_R11 127191 127115 PRO CGG 0 0      WGS_DIVISION_IN_DDBJ/EMBL/GENBANK
-CGGAGCGTAGCTCAGCCTGGT--AGAGCACTGTCTTCGGGAGGCAGGGGCCGGAGGTTC
GAATCCTCTCGCTCCGA
>AGGC_RCS_W09112124 ABXM01000015 ALPHAPROTEOBACTERIA RUEGERIA_SP-_R11 58902 58827 ALA GGC 0 0      WGS_DIVISION_IN_DDBJ/EMBL/GENBANK
-GGGGCCTTAGCTCAGCT-GGG--AGAGCGCCTGCATGGCATGCAGGAGGTCAGCGGTTC
GATCCCGCTAGGCTCCA
>RACG_RCS_W09112125 ABXM01000017 ALPHAPROTEOBACTERIA RUEGERIA_SP-_R11 155604 155528 ARG ACG 0 0      WGS_DIVISION_IN_DDBJ/EMBL/GENBANK
-GGACCGATAGCTCAGCT-GGAT-AGAGTACTTGACTACGAATCAAGGGGTCGGGGGTTC
GAATCCTCCTCGGTCCG
>ATGC_RCS_W023607 AAYA01000001 ALPHAPROTEOBACTERIA SAGITTULA_STELLATA_E-37 40200 40275 ALA TGC 0 0      WGS_DIVISION_IN_DDBJ/EMBL/GENBANK
-GGGGCCTTAGCTCAGCT-GGG--AGAGCGCCTGATTTGCATTCAGGAGGTCAGGAGTTC
GATCCTCCTAGGCTCCA
>IGAT_RCS_W023608 AAYA01000001 ALPHAPROTEOBACTERIA SAGITTULA_STELLATA_E-37 40296 40374 ILE GAT 0 0      WGS_DIVISION_IN_DDBJ/EMBL/GENBANK
-GGGTCGGTAGCTCAGGT-GGTT-AGAGCGCACGCCTGATAAGCGTGAGGTCGGAGGTTC
AAGTCCTCCTCGACCCA
>XCAT_RCS_W023609 AAYA01000001 ALPHAPROTEOBACTERIA SAGITTULA_STELLATA_E-37 44681 44757 MET CAT 0 0     TRNA-MET(INITIATOR)- WGS_DIVISION_
-CGCGGGGTGGAGCAGCCCGGT--AGCTCGTCAGGCTCATAACCTGAAGGTCGTAGGTTC
AAATCCTACCCCCGCAA
>RACG_RCS_W023610 AAYA01000001 ALPHAPROTEOBACTERIA SAGITTULA_STELLATA_E-37 245993 246071 ARG ACG 0 0      WGS_DIVISION_IN_DDBJ/EMBL/GENBA
-GGACCGATAGCTCAGCT-GGAT-AGAGTACTTGACTACGAATCAAGGGGTCGGGGGTTC
GAATCCTCCTCGGTCCG
>AGGC_RCS_W023611 AAYA01000001 ALPHAPROTEOBACTERIA SAGITTULA_STELLATA_E-37 382236 382159 ALA GGC 0 0      WGS_DIVISION_IN_DDBJ/EMBL/GENBA
-GGGGCCTTAGCTCAGCT-GGG--AGAGCGCTACAATGGCATTGTAGAGGTCAGGGGTTC
GATCCCCCTAGGCTCCA
>SGGA_RCS_W023612 AAYA01000001 ALPHAPROTEOBACTERIA SAGITTULA_STELLATA_E-37 265389 265298 SER GGA 0 0      WGS_DIVISION_IN_DDBJ/EMBL/GENBA
-GGAGAGGTGGCCGAGT--GGTCGAAGGCGCACGCCTGGAAAGTGTGTAT-CGAGGGTTC
GAATCCCTTCCTCTCCG
>RTCT_RCS_W023613 AAYA01000001 ALPHAPROTEOBACTERIA SAGITTULA_STELLATA_E-37 126092 126014 ARG TCT 0 0      WGS_DIVISION_IN_DDBJ/EMBL/GENBA
-GGTCCCTTAGCTCAACT-GGAT-AGAGCAGCTGACTTCTAATCAGCAGGTTGAGGGTTC
GAGTCCTTCAGGGATCG
>LCAG_RCS_W023614 AAYA01000001 ALPHAPROTEOBACTERIA SAGITTULA_STELLATA_E-37 29760 29672 LEU CAG 0 0      WGS_DIVISION_IN_DDBJ/EMBL/GENBANK
-GCCCAGATGGCGGAATT-GGTA-GACGCGCTGGTTTCAGGTACCAGT-G-TGGAGGTTC
GAGTCCTCTTCTGGGCA
>GGCC_RCS_W023615 AAYA01000002 ALPHAPROTEOBACTERIA SAGITTULA_STELLATA_E-37 426599 426673 GLY GCC 0 0      WGS_DIVISION_IN_DDBJ/EMBL/GENBA
-GCGGGCGTAGCTCAGG--GGT--AGAGCATAACCTTGCCAAGGTTAGGGTCGGGCGTTC
GAATCGCCTCGCCCGCT
>GGCC_RCS_W023616 AAYA01000002 ALPHAPROTEOBACTERIA SAGITTULA_STELLATA_E-37 426735 426809 GLY GCC 0 0      WGS_DIVISION_IN_DDBJ/EMBL/GENBA
-GCGGGCGTAGCTCAGG--GGT--AGAGCATAACCTTGCCAAGGTTAGGGTCGGGCGTTC
GAATCGCCTCGCCCGCT
>LGAG_RCS_W023617 AAYA01000002 ALPHAPROTEOBACTERIA SAGITTULA_STELLATA_E-37 327647 327559 LEU GAG 0 0      WGS_DIVISION_IN_DDBJ/EMBL/GENBA
-GCGGTCGTGGCGGAATT-GGTA-GACGCGCAGCGTTGAGGTCGCTGTGG-TGGAAGTTC
GAGTCTTCTCGACCGCA
>LTAG_RCS_W023618 AAYA01000002 ALPHAPROTEOBACTERIA SAGITTULA_STELLATA_E-37 295345 295264 LEU TAG 0 0      WGS_DIVISION_IN_DDBJ/EMBL/GENBA
-GCGGGTGTGGCGAAATT-GGTA-GACGCACCAGATTTAGGTTCTGGC-G-TGGGGGTTC
AAGTCCCTCCACCCGCA
>RCCG_RCS_W023619 AAYA01000002 ALPHAPROTEOBACTERIA SAGITTULA_STELLATA_E-37 4330 4252 ARG CCG 0 0      WGS_DIVISION_IN_DDBJ/EMBL/GENBANK
-GCACCCATAGCTCAGCT-GGAT-AGAGTGTCGCCCTCCGAAGGCGAAGGTCGTAGGTTC
GAATCCTACTGGGTGCG
>ETTC_RCS_W023620 AAYA01000003 ALPHAPROTEOBACTERIA SAGITTULA_STELLATA_E-37 8817 8893 GLU TTC 0 0      WGS_DIVISION_IN_DDBJ/EMBL/GENBANK
-GGCCCGTTCGTCTATC--GGTT-AGGACGCCAGGTTTTCAACCTGGAAA-GAGGGGTTC
GATTCCCCTACGGGCTG
>ETTC_RCS_W023621 AAYA01000003 ALPHAPROTEOBACTERIA SAGITTULA_STELLATA_E-37 9017 9093 GLU TTC 0 0      WGS_DIVISION_IN_DDBJ/EMBL/GENBANK
-GGCCCGTTCGTCTATC--GGTT-AGGACGCCAGGTTTTCAACCTGGAAA-GAGGGGTTC
GATTCCCCTACGGGCTG
>HGTG_RCS_W023622 AAYA01000003 ALPHAPROTEOBACTERIA SAGITTULA_STELLATA_E-37 128731 128809 HIS GTG 0 0      WGS_DIVISION_IN_DDBJ/EMBL/GENBA
-GCCGCCTTAGCTCAGTT-GGTT-AGAGCGCCTGATTGTGGATCAGGAGGTCCCCCGTTC
GAGCCGGGGAGGTGGTA
>STGA_RCS_W023623 AAYA01000003 ALPHAPROTEOBACTERIA SAGITTULA_STELLATA_E-37 295251 295342 SER TGA 0 0      WGS_DIVISION_IN_DDBJ/EMBL/GENBA
-GGAGGTTTGGCAGAGT--GGTCGATTGCGGCGGTCTTGAAAACCGTT---CCAGGGTTC
GAATCCCTGAGCCTCCG
>ATGC_RCS_W023624 AAYA01000003 ALPHAPROTEOBACTERIA SAGITTULA_STELLATA_E-37 323142 323217 ALA TGC 0 0      WGS_DIVISION_IN_DDBJ/EMBL/GENBA
-GGGGCCTTAGCTCAGCT-GGG--AGAGCGCCTGATTTGCATTCAGGAGGTCAGGAGTTC
GATCCTCCTAGGCTCCA
>IGAT_RCS_W023625 AAYA01000003 ALPHAPROTEOBACTERIA SAGITTULA_STELLATA_E-37 323238 323316 ILE GAT 0 0      WGS_DIVISION_IN_DDBJ/EMBL/GENBA
-GGGTCGGTAGCTCAGGT-GGTT-AGAGCGCACGCCTGATAAGCGTGAGGTCGGAGGTTC
AAGTCCTCCTCGACCCA
>YGTA_RCS_W023626 AAYA01000003 ALPHAPROTEOBACTERIA SAGITTULA_STELLATA_E-37 120053 119968 TYR GTA 0 0      WGS_DIVISION_IN_DDBJ/EMBL/GENBA
-GGGCGACAGGCCGCAA--GGT--GTGGCAGGGGACTGTAACTCCCTC-ACGCTTGGTTC
GATTCCAAGGTCGCCCA
>TGGT_RCS_W023627 AAYA01000003 ALPHAPROTEOBACTERIA SAGITTULA_STELLATA_E-37 102691 102620 THR GGT 0 0      WGS_DIVISION_IN_DDBJ/EMBL/GENBA
-GCTGCTGTAGCTCAGA--GGT--AGAGCACTCCCTTGGTAAGGGAGAGGTCGAGAGTTC
AATTCTCTCCAGCAGCA
>MCAT_RCS_W023628 AAYA01000003 ALPHAPROTEOBACTERIA SAGITTULA_STELLATA_E-37 43376 43303 MET CAT 0 0     TRNA-MET(ELONGATOR)- WGS_DIVISION_
-GGCGCGGTAGCTCAGTT-GGTT-AGAGCGAACGACTCATAATCGTTAGGTCGGGGGTTC
AAGTCCCCCCCACGCCA
>VCAC_RCS_W023629 AAYA01000004 ALPHAPROTEOBACTERIA SAGITTULA_STELLATA_E-37 96622 96696 VAL CAC 0 0      WGS_DIVISION_IN_DDBJ/EMBL/GENBANK
-GGGTGATTAGCTCAGT--GGT--AGAGCGCTTCGTTCACATCGAAGATGTCAGGAGTTC
AAATCTCTTATCACCCA
>VTAC_RCS_W023630 AAYA01000004 ALPHAPROTEOBACTERIA SAGITTULA_STELLATA_E-37 96913 96988 VAL TAC 0 0      WGS_DIVISION_IN_DDBJ/EMBL/GENBANK
-GGGTGATTAGCTCAGTT-GGT--AGAGCGCTTCGTTTACACCGAAGATGTCGGGAGTTC
GAGTCTCTCATCACCCA
>DGTC_RCS_W023631 AAYA01000004 ALPHAPROTEOBACTERIA SAGITTULA_STELLATA_E-37 170213 170289 ASP GTC 0 0      WGS_DIVISION_IN_DDBJ/EMBL/GENBA
-GCGGTTGTAGCTCAGTT-GGTT-AGAGTACCGGCCTGTCACGCCGGGGGTCGCGGGTTC
GAGCCCCGTCAACCGCG
>DGTC_RCS_W023632 AAYA01000004 ALPHAPROTEOBACTERIA SAGITTULA_STELLATA_E-37 170486 170564 ASP GTC 0 0      WGS_DIVISION_IN_DDBJ/EMBL/GENBA
-GCGGTTGTAGCTCAGTT-GGTT-AGAGTACCGGCCTGTCACGCCGGGGGTCGCGGGTTC
GAGCCCCGTCAACCGCG
>SCGA_RCS_W023633 AAYA01000004 ALPHAPROTEOBACTERIA SAGITTULA_STELLATA_E-37 340662 340571 SER CGA 0 0      WGS_DIVISION_IN_DDBJ/EMBL/GENBA
-GGAGAGGTGCCGGAGT--GGTCGAACGGGGCGGTCTCGAAAACCGTTGC-CCAGGGTTC
GAATCCCTGTCTCTCCG
>GCCC_RCS_W023634 AAYA01000004 ALPHAPROTEOBACTERIA SAGITTULA_STELLATA_E-37 307530 307455 GLY CCC 0 0      WGS_DIVISION_IN_DDBJ/EMBL/GENBA
-GCGGGTATGATGTAAT--GGT--AGCCTGTCAGCTTCCCAAGCTGAACG-CGCGGGTTC
GATTCCCGCTACCCGCT
>PGGG_RCS_W023635 AAYA01000004 ALPHAPROTEOBACTERIA SAGITTULA_STELLATA_E-37 248145 248067 PRO GGG 0 0      WGS_DIVISION_IN_DDBJ/EMBL/GENBA
-CGGGCTATGGCGCAGCCTGGT--AGCGCGTCCGTCTGGGGGACGGAAGGTCGCAGGTTC
GAGTCCTGCTAGCCCGA
>PCGG_RCS_W023636 AAYA01000005 ALPHAPROTEOBACTERIA SAGITTULA_STELLATA_E-37 84936 84858 PRO CGG 0 0      WGS_DIVISION_IN_DDBJ/EMBL/GENBANK
-CGGAGCGTAGCTCAGCCTGGT--AGAGCACTGTCTTCGGGAGGCAGGGGCCGGAGGTTC
GAATCCTCTCGCTCCGA
>VGAC_RCS_W023637 AAYA01000006 ALPHAPROTEOBACTERIA SAGITTULA_STELLATA_E-37 217892 217966 VAL GAC 0 0      WGS_DIVISION_IN_DDBJ/EMBL/GENBA
-GGGCGGTTAGCTCAGC--GGT--AGAGCACTACGTTGACATCGTAGGGGTCACTGGTTC
GATCCCAGTATCGCCCA
>KTTT_RCS_W023638 AAYA01000008 ALPHAPROTEOBACTERIA SAGITTULA_STELLATA_E-37 216955 216878 LYS TTT 0 0      WGS_DIVISION_IN_DDBJ/EMBL/GENBA
-GGGCCGTTAGCTCAGTT-GGT--AGAGCAACTGACTTTTAATCAGTGGGTCGCAGGTTC
GAATCCTGCACGGCTCA
>LTAA_RCS_W023639 AAYA01000008 ALPHAPROTEOBACTERIA SAGITTULA_STELLATA_E-37 135415 135329 LEU TAA 0 0      WGS_DIVISION_IN_DDBJ/EMBL/GENBA
-GCCCGCGTGGTGGAAT--GGTA-GACACAGGAGACTTAAAATCTCCAGG-TGCCGGTTC
GAGTCCGGCCGCGGGTA
>RCCT_RCS_W023640 AAYA01000008 ALPHAPROTEOBACTERIA SAGITTULA_STELLATA_E-37 116045 115967 ARG CCT 0 0      WGS_DIVISION_IN_DDBJ/EMBL/GENBA
-GGTCCCGTGGCTCAACT-GGAT-AGAGCAGCCCCCTCCTAAGGGGCAGGTTGCAGGTTC
GAATCCTGCCGGGATCG
>GTCC_RCS_W023641 AAYA01000009 ALPHAPROTEOBACTERIA SAGITTULA_STELLATA_E-37 25948 25873 GLY TCC 0 0      WGS_DIVISION_IN_DDBJ/EMBL/GENBANK
-GCGGGTATAGCTTAAT--GGT--AAAGCCCCTGCCTTCCAAGCAGGTTA-TCTCGGTTC
GATCCCGTGTACCCGCT
>JCAT_RCS_W023642 AAYA01000010 ALPHAPROTEOBACTERIA SAGITTULA_STELLATA_E-37 72509 72587 MET CAT 0 0     TRNA-MET(ILE)_WHOSE_CAU_ANTICODON_
-GGGCCTGTAGCTCAATT-GGTT-AGAGCAGGGCGCTCATAACGCCTTGGTTGCGGGTTC
AAGTCCTGCCGGGCCTA
>PTGG_RCS_W023643 AAYA01000010 ALPHAPROTEOBACTERIA SAGITTULA_STELLATA_E-37 57874 57796 PRO TGG 0 0      WGS_DIVISION_IN_DDBJ/EMBL/GENBANK
-CGGGGCGTGGCGCAGCCTGGT--AGCGCGTCTGTTTTGGGTACAGAAGGTCGTGAGTTC
GAATCTCGCCGCCCCGA
>QTTG_RCS_W023644 AAYA01000011 ALPHAPROTEOBACTERIA SAGITTULA_STELLATA_E-37 99210 99134 GLN TTG 0 0      WGS_DIVISION_IN_DDBJ/EMBL/GENBANK
-TGGGGTGTAGCCAAGT--GGT--AAGGCACCGGTTTTTGGTACCGCGCACCGTAGGTTC
GAATCCTACCACCCCAG
>FGAA_RCS_W023645 AAYA01000014 ALPHAPROTEOBACTERIA SAGITTULA_STELLATA_E-37 96437 96513 PHE GAA 0 0      WGS_DIVISION_IN_DDBJ/EMBL/GENBANK
-GCCCGGGTAGCTCAGG--GGT--AGAGCAGTGGATTGAAAATCCTCGTGTCGGTGGTTC
GATTCCGCCCCCGGGCA
>SGCT_RCS_W023646 AAYA01000014 ALPHAPROTEOBACTERIA SAGITTULA_STELLATA_E-37 17448 17357 SER GCT 0 0      WGS_DIVISION_IN_DDBJ/EMBL/GENBANK
-GGAGACGTGGCCGAGT--GGTCGAAGGCGCTCCCCTGCTAAGGGAGTAT-CGAGGGTTC
GAATCCCTTCGTCTCCG
>TCGT_RCS_W023647 AAYA01000016 ALPHAPROTEOBACTERIA SAGITTULA_STELLATA_E-37 7808 7885 THR CGT 0 0      WGS_DIVISION_IN_DDBJ/EMBL/GENBANK
-GCCGCTGTAGCTCAGCT-GGT--AGAGCACGTCATTCGTAATGATGGGGTCGGGGGTTC
GAGTCCCTTCAGCGGCA
>WCCA_RCS_W023648 AAYA01000017 ALPHAPROTEOBACTERIA SAGITTULA_STELLATA_E-37 30342 30270 TRP CCA 0 0      WGS_DIVISION_IN_DDBJ/EMBL/GENBANK
-AGGGGTATAGCTCAGCT-GGT--AGAGCGACGGTCTCCAAAACCGTAGGTCGCGGGTTC
GAACCCTGCTGCCCCTG
>NGTT_RCS_W023649 AAYA01000018 ALPHAPROTEOBACTERIA SAGITTULA_STELLATA_E-37 94021 93945 ASN GTT 0 0      WGS_DIVISION_IN_DDBJ/EMBL/GENBANK
-TCCGGCGTAGCTCAGC--GGT--AGAGCAGTTGACTGTTAATCAATTGGTCGTAGGTTC
GATCCCTACCGCCGGAG
>TTGT_RCS_W023650 AAYA01000019 ALPHAPROTEOBACTERIA SAGITTULA_STELLATA_E-37 21983 21906 THR TGT 0 0      WGS_DIVISION_IN_DDBJ/EMBL/GENBANK
-GCCCCTATAGCTCAGCT-GGT--AGAGCAACTGATTTGTAATCAGTAGGTCCGCGGTTC
GAGTCCGTGTGGGGGCA
>LCAA_RCS_W023651 AAYA01000020 ALPHAPROTEOBACTERIA SAGITTULA_STELLATA_E-37 46650 46735 LEU CAA 0 0      WGS_DIVISION_IN_DDBJ/EMBL/GENBANK
-GCCCAAGTGGCGGAAT--GGTA-GACGCAGGGGATTCAAAATCCCCCGCATGTCGGTTC
GAGTCCGACCTTGGGTA
>CGCA_RCS_W023652 AAYA01000022 ALPHAPROTEOBACTERIA SAGITTULA_STELLATA_E-37 42684 42614 CYS GCA 0 0      WGS_DIVISION_IN_DDBJ/EMBL/GENBANK
-GGCGAGTTGGCGGAGT--GGT--GACGCAGCGGATTGCAAATCCGTGTA-CACCGGTTC
GATTCCGGTACTCGCCT
>VCAC_RCS_W09132565 ACNX01000016 ALPHAPROTEOBACTERIA SILICIBACTER_LACUSCAERULENSIS_ITI-1157 58188 58262 VAL CAC 0 0      WGS_DIVISION_IN_
-GGGTGATTAGCTCAGT--GGT--AGAGCGCTTCGTTCACATCGAAGATGTCAGGAGTTC
GAATCTCTTATCACCCA
>DGTC_RCS_W09132566 ACNX01000016 ALPHAPROTEOBACTERIA SILICIBACTER_LACUSCAERULENSIS_ITI-1157 57041 56965 ASP GTC 0 0      WGS_DIVISION_IN_
-GCGGTTGTAGCTCAGTT-GGTT-AGAGTACCGGCCTGTCACGCCGGGGGTCGCGGGTTC
GAGCCCCGTCAACCGCG
>DGTC_RCS_W09132567 ACNX01000016 ALPHAPROTEOBACTERIA SILICIBACTER_LACUSCAERULENSIS_ITI-1157 56914 56838 ASP GTC 0 0      WGS_DIVISION_IN_
-GCGGTTGTAGCTCAGTT-GGTT-AGAGTACCGGCCTGTCACGCCGGGGGTCGCGGGTTC
GAGCCCCGTCAACCGCG
>PCGG_RCS_W09132568 ACNX01000018 ALPHAPROTEOBACTERIA SILICIBACTER_LACUSCAERULENSIS_ITI-1157 62051 62127 PRO CGG 0 0      WGS_DIVISION_IN_
-CGGAGTGTAGCTCAGCCTGGT--AGAGCACTGTCTTCGGGAGGCAGGGGCCGGAGGTTC
GAATCCTCTCACTCCGA
>LTAG_RCS_W09132569 ACNX01000020 ALPHAPROTEOBACTERIA SILICIBACTER_LACUSCAERULENSIS_ITI-1157 30602 30686 LEU TAG 0 0      WGS_DIVISION_IN_
-GCGGGTGTGGCGAAATT-GGTA-GACGCACCAGATTTAGGTTCTGGC-G-TGGGGGTTC
AAGTCCCTCCACCCGCA
>GGCC_RCS_W09132570 ACNX01000021 ALPHAPROTEOBACTERIA SILICIBACTER_LACUSCAERULENSIS_ITI-1157 22998 23072 GLY GCC 0 0      WGS_DIVISION_IN_
-GCGGGCGTAGCTCAGG--GGT--AGAGCATTACCTTGCCAAGGTAAGGGTCGTGAGTTC
GAATCTCATCGCCCGCT
>GGCC_RCS_W09132571 ACNX01000021 ALPHAPROTEOBACTERIA SILICIBACTER_LACUSCAERULENSIS_ITI-1157 23107 23181 GLY GCC 0 0      WGS_DIVISION_IN_
-GCGGGCGTAGCTCAGG--GGT--AGAGCATTACCTTGCCAAGGTAAGGGTCGTGAGTTC
GAATCTCATCGCCCGCT
>YGTA_RCS_W09132572 ACNX01000021 ALPHAPROTEOBACTERIA SILICIBACTER_LACUSCAERULENSIS_ITI-1157 31368 31451 TYR GTA 0 0      WGS_DIVISION_IN_
-GGGCGACAGGCCGCAA--GGT--GTGGCAGGGGACTGTAACTCCCTC-ACGCCTGGTTC
GATTCCAGGGTCGCCCA
>MCAT_RCS_W09132573 ACNX01000024 ALPHAPROTEOBACTERIA SILICIBACTER_LACUSCAERULENSIS_ITI-1157 37422 37498 MET CAT 0 0     TRNA-MET(ELONGATO
-GGCGGAGTAGCTCAGTT-GGTT-AGAGCAGCGGAATCATAATCCGCGTGTCGGGGGTTC
AAGTCCCTCCTCCGCTA
>TGGT_RCS_W09132574 ACNX01000025 ALPHAPROTEOBACTERIA SILICIBACTER_LACUSCAERULENSIS_ITI-1157 37071 37145 THR GGT 0 0      WGS_DIVISION_IN_
-GCTGCTGTAGCTCAGA--GGT--AGAGCACTCCCTTGGTAAGGGAGAGGTCGAGAGTTC
AATTCTCTCCAGCAGCA
>FGAA_RCS_W09132575 ACNX01000025 ALPHAPROTEOBACTERIA SILICIBACTER_LACUSCAERULENSIS_ITI-1157 25794 25720 PHE GAA 0 0      WGS_DIVISION_IN_
-GCCCGGGTAGCTCAGG--GGT--AGAGCAGTGGATTGAAAATCCTCGTGTCGGTGGTTC
GATTCCGCCCCCGGGCA
>RTCT_RCS_W09132576 ACNX01000027 ALPHAPROTEOBACTERIA SILICIBACTER_LACUSCAERULENSIS_ITI-1157 16378 16302 ARG TCT 0 0      WGS_DIVISION_IN_
-GGTCCCGTAGCTCAACT-GGAT-AGAGCAGCTGACTTCTAATCAGCAGGTTCGGGGTTC
GAGTCCTCGCGGGATCG
>ATGC_RCS_W09132577 ACNX01000027 ALPHAPROTEOBACTERIA SILICIBACTER_LACUSCAERULENSIS_ITI-1157 7488 7413 ALA TGC 0 0      WGS_DIVISION_IN_DD
-GGGGCCTTAGCTCAGCT-GGG--AGAGCGCCTGATTTGCATTCAGGAGGTCAGGAGTTC
GATCCTCCTAGGCTCCA
>IGAT_RCS_W09132578 ACNX01000027 ALPHAPROTEOBACTERIA SILICIBACTER_LACUSCAERULENSIS_ITI-1157 7385 7309 ILE GAT 0 0      WGS_DIVISION_IN_DD
-GGGTCGGTAGCTCAGGT-GGTT-AGAGCGCACGCCTGATAAGCGTGAGGTCGGAGGTTC
AAGTCCTCCTCGACCCA
>XCAT_RCS_W09132579 ACNX01000027 ALPHAPROTEOBACTERIA SILICIBACTER_LACUSCAERULENSIS_ITI-1157 3534 3458 MET CAT 0 0     TRNA-MET(INITIATOR)
-CGCGGGGTGGAGCAGCCAGGT--AGCTCGTCAGGCTCATAACCTGAAGGTCGCAGGTTC
AAATCCTGCCCCCGCAA
>SGCT_RCS_W09132580 ACNX01000029 ALPHAPROTEOBACTERIA SILICIBACTER_LACUSCAERULENSIS_ITI-1157 37010 37099 SER GCT 0 0      WGS_DIVISION_IN_
-GGAGACGTGGCCGAGT--GGTCGAAGGCGCTCCCCTGCTAAGGGAGTAT-CGAGGGTTC
GAATCCCTTCGTCTCCG
>VGAC_RCS_W09132581 ACNX01000030 ALPHAPROTEOBACTERIA SILICIBACTER_LACUSCAERULENSIS_ITI-1157 50667 50741 VAL GAC 0 0      WGS_DIVISION_IN_
-GGGCGGTTAGCTCAGC--GGT--AGAGCACTTCGTTGACATCGAAGGGGTCACAAGTTC
GATCCTTGTACCGCCCA
>TCGT_RCS_W09132582 ACNX01000030 ALPHAPROTEOBACTERIA SILICIBACTER_LACUSCAERULENSIS_ITI-1157 65655 65730 THR CGT 0 0      WGS_DIVISION_IN_
-GCCGCAGTAGCTCAGCT-GGT--AGAGCAATGCATTCGTAATGCATGGGTCGGGGGTTC
GAGTCCCTTCTGCGGCA
>KTTT_RCS_W09132583 ACNX01000030 ALPHAPROTEOBACTERIA SILICIBACTER_LACUSCAERULENSIS_ITI-1157 90070 90145 LYS TTT 0 0      WGS_DIVISION_IN_
-GGGCCGTTAGCTCAGTT-GGT--AGAGCAACTGACTTTTAATCAGTGGGTCGCAGGTTC
GAATCCTGCACGGCTCA
>ATGC_RCS_W09132584 ACNX01000030 ALPHAPROTEOBACTERIA SILICIBACTER_LACUSCAERULENSIS_ITI-1157 38835 38760 ALA TGC 0 0      WGS_DIVISION_IN_
-GGGGCCTTAGCTCAGCT-GGG--AGAGCGCCTGATTTGCATTCAGGAGGTCAGGAGTTC
GATCCTCCTAGGCTCCA
>IGAT_RCS_W09132585 ACNX01000030 ALPHAPROTEOBACTERIA SILICIBACTER_LACUSCAERULENSIS_ITI-1157 38732 38656 ILE GAT 0 0      WGS_DIVISION_IN_
-GGGTCGGTAGCTCAGGT-GGTT-AGAGCGCACGCCTGATAAGCGTGAGGTCGGAGGTTC
AAGTCCTCCTCGACCCA
>XCAT_RCS_W09132586 ACNX01000030 ALPHAPROTEOBACTERIA SILICIBACTER_LACUSCAERULENSIS_ITI-1157 34881 34805 MET CAT 0 0     TRNA-MET(INITIATO
-CGCGGGGTGGAGCAGCCAGGT--AGCTCGTCAGGCTCATAACCTGAAGGTCGCAGGTTC
AAATCCTGCCCCCGCAA
>LCAG_RCS_W09132587 ACNX01000031 ALPHAPROTEOBACTERIA SILICIBACTER_LACUSCAERULENSIS_ITI-1157 50465 50551 LEU CAG 0 0      WGS_DIVISION_IN_
-GCCCAGGTGGCGGAATT-GGTA-GACGCGCTAGCTTCAGGTGCTAGT-G-TGGAGGTTC
GAGTCCTCTCCTGGGCA
>RCCT_RCS_W09132588 ACNX01000031 ALPHAPROTEOBACTERIA SILICIBACTER_LACUSCAERULENSIS_ITI-1157 185311 185387 ARG CCT 0 0      WGS_DIVISION_I
-GGCCCCGTGGCTCAACT-GGAT-AGAGCAGCCCCCTCCTAAGGGGCAGGTTGCAGGTTC
GAATCCTGCCGGGGTCG
>ATGC_RCS_W09132589 ACNX01000031 ALPHAPROTEOBACTERIA SILICIBACTER_LACUSCAERULENSIS_ITI-1157 9550 9475 ALA TGC 0 0      WGS_DIVISION_IN_DD
-GGGGCCTTAGCTCAGCT-GGG--AGAGCGCCTGATTTGCATTCAGGAGGTCAGGAGTTC
GATCCTCCTAGGCTCCA
>IGAT_RCS_W09132590 ACNX01000031 ALPHAPROTEOBACTERIA SILICIBACTER_LACUSCAERULENSIS_ITI-1157 9447 9371 ILE GAT 0 0      WGS_DIVISION_IN_DD
-GGGTCGGTAGCTCAGGT-GGTT-AGAGCGCACGCCTGATAAGCGTGAGGTCGGAGGTTC
AAGTCCTCCTCGACCCA
>XCAT_RCS_W09132591 ACNX01000031 ALPHAPROTEOBACTERIA SILICIBACTER_LACUSCAERULENSIS_ITI-1157 5596 5520 MET CAT 0 0     TRNA-MET(INITIATOR)
-CGCGGGGTGGAGCAGCCAGGT--AGCTCGTCAGGCTCATAACCTGAAGGTCGCAGGTTC
AAATCCTGCCCCCGCAA
>RACG_RCS_W09132592 ACNX01000034 ALPHAPROTEOBACTERIA SILICIBACTER_LACUSCAERULENSIS_ITI-1157 63441 63517 ARG ACG 0 0      WGS_DIVISION_IN_
-GGACCGATAGCTCAGCT-GGAT-AGAGTACTTGACTACGAATCAAGGGGTCGGGGGTTC
GAATCCTCCTCGGTCCG
>VTAC_RCS_W09132593 ACNX01000034 ALPHAPROTEOBACTERIA SILICIBACTER_LACUSCAERULENSIS_ITI-1157 13425 13350 VAL TAC 0 0      WGS_DIVISION_IN_
-GGGTGATTAGCTCAGTT-GGT--AGAGCGCTTCGTTTACACCGAAGATGTCGGGAGTTC
GAGTCTCTCATCACCCA
>WCCA_RCS_W09132594 ACNX01000035 ALPHAPROTEOBACTERIA SILICIBACTER_LACUSCAERULENSIS_ITI-1157 242314 242389 TRP CCA 0 0      WGS_DIVISION_I
-AGGGGTATAGCTCAGTT-GGT--AGAGCGACGGTCTCCAAAACCGTAGGTCGCGGGTTC
GAACCCTGCTGCCCCTG
>GTCC_RCS_W09132595 ACNX01000035 ALPHAPROTEOBACTERIA SILICIBACTER_LACUSCAERULENSIS_ITI-1157 383752 383825 GLY TCC 0 0      WGS_DIVISION_I
-GCGGGTATAGCTTAAT--GGT--AAAGCCCCTGCCTTCCAAGCAGGTTA-TGTCGGTTC
GATTCCGTCTACCCGCT
>AGGC_RCS_W09132596 ACNX01000035 ALPHAPROTEOBACTERIA SILICIBACTER_LACUSCAERULENSIS_ITI-1157 118042 117967 ALA GGC 0 0      WGS_DIVISION_I
-GGGGCCTTAGCTCAGTT-GGG--AGAGCGCTTGCATGGCATGCAAGAGGTCAGGGGTTC
GACTCCCCTAGGCTCCA
>QTTG_RCS_W09132597 ACNX01000035 ALPHAPROTEOBACTERIA SILICIBACTER_LACUSCAERULENSIS_ITI-1157 60467 60393 GLN TTG 0 0      WGS_DIVISION_IN_
-TGGGGTGTAGCCAAGT--GGT--AAGGCAGCGGTTTTTGGTACCGTGTATCGTAGGTTC
GAATCCTACCACCCCAG
>TTGT_RCS_W09132598 ACNX01000036 ALPHAPROTEOBACTERIA SILICIBACTER_LACUSCAERULENSIS_ITI-1157 17476 17551 THR TGT 0 0      WGS_DIVISION_IN_
-GCCCCTATAGCTCAGCT-GGT--AGAGCAACTGATTTGTAATCAGTAGGTCCGCGGTTC
GAGTCCGTGTGGGGGCA
>LTAA_RCS_W09132599 ACNX01000036 ALPHAPROTEOBACTERIA SILICIBACTER_LACUSCAERULENSIS_ITI-1157 37079 37163 LEU TAA 0 0      WGS_DIVISION_IN_
-GCGGGCGTGGTGGAAC--GGTA-GACACAAGCGACTTAAAATCGCTA-G-TGCGGGTTC
GAATCCCGCCGCCCGCA
>CGCA_RCS_W09132600 ACNX01000037 ALPHAPROTEOBACTERIA SILICIBACTER_LACUSCAERULENSIS_ITI-1157 81152 81079 CYS GCA 0 0      WGS_DIVISION_IN_
-GGCGAGTTGGCGGAGT--GGT--GACGCAGCGGATTGCAAATCCGTGTA-CACCGGTTC
GATTCCGGTACTCGCCT
>LGAG_RCS_W09132601 ACNX01000039 ALPHAPROTEOBACTERIA SILICIBACTER_LACUSCAERULENSIS_ITI-1157 37612 37698 LEU GAG 0 0      WGS_DIVISION_IN_
-GCGGTCGTGGCGGAATT-GGTA-GACGCGCAGCGTTGAGGTCGCTGTGG-TGGAAGTTC
GAGTCTTCTCGACCGCA
>PGGG_RCS_W09132602 ACNX01000040 ALPHAPROTEOBACTERIA SILICIBACTER_LACUSCAERULENSIS_ITI-1157 42442 42366 PRO GGG 0 0      WGS_DIVISION_IN_
-CGGGCTATGGCGCAGCCTGGT--AGCGCGTCCGTCTGGGGGACGGAAGGTCGCAGGTTC
GAGTCCTGCTAGCCCGA
>PTGG_RCS_W09132603 ACNX01000042 ALPHAPROTEOBACTERIA SILICIBACTER_LACUSCAERULENSIS_ITI-1157 64424 64500 PRO TGG 0 0      WGS_DIVISION_IN_
-CGGGGCGTGGCGCAGTCTGGT--AGCGCACCTGTTTTGGGTACAGGGGGTCGTGAGTTC
GAATCTCGCCGCCCCGA
>LCAA_RCS_W09132604 ACNX01000042 ALPHAPROTEOBACTERIA SILICIBACTER_LACUSCAERULENSIS_ITI-1157 83362 83447 LEU CAA 0 0      WGS_DIVISION_IN_
-GCCCAAGTGGCGGAAT--GGTA-GACGCAGGGGATTCAAAATCCCCC-G-TGTGAGTTC
GAGTCTCACCTTGGGCA
>RCCG_RCS_W09132605 ACNX01000042 ALPHAPROTEOBACTERIA SILICIBACTER_LACUSCAERULENSIS_ITI-1157 152949 152873 ARG CCG 0 0      WGS_DIVISION_I
-GCACCTGTAGCTCAGCT-GGAT-AGAGCGCTGCCCTCCGAAGGCAGAGGCCAGAGGTTC
GAATCCTCTCAGGTGCG
>SCGA_RCS_W09132606 ACNX01000042 ALPHAPROTEOBACTERIA SILICIBACTER_LACUSCAERULENSIS_ITI-1157 106232 106143 SER CGA 0 0      WGS_DIVISION_I
-GGAGAGGTGCCGGAGT--GGTCGAACGGGGCGGTCTCGAAAACCGTT---CCAGGGTTC
GAATCCCTGTCTCTCCG
>JCAT_RCS_W09132607 ACNX01000042 ALPHAPROTEOBACTERIA SILICIBACTER_LACUSCAERULENSIS_ITI-1157 36978 36902 MET CAT 0 0     TRNA-MET(ILE)_WHO
-GGGCCTGTAGCTCAATT-GGTT-AGAGCAGAGCGCTCATAACGCTTTGGTTGGGGGTTC
GAGTCCCTCCGGGCCTA
>NGTT_RCS_W09132608 ACNX01000042 ALPHAPROTEOBACTERIA SILICIBACTER_LACUSCAERULENSIS_ITI-1157 24205 24131 ASN GTT 0 0      WGS_DIVISION_IN_
-TCCGGCGTAGCTCAGC--GGT--AGAGCAGTTGACTGTTAATCAATTGGTCGTAGGTTC
GATCCCTACCGCCGGAG
>NGTT_RCS_W09132609 ACNX01000042 ALPHAPROTEOBACTERIA SILICIBACTER_LACUSCAERULENSIS_ITI-1157 23988 23914 ASN GTT 0 0      WGS_DIVISION_IN_
-TCCGGCGTAGCTCAGC--GGT--AGAGCAGTTGACTGTTAATCAATTGGTCGTAGGTTC
GATCCCTACCGCCGGAG
>GCCC_RCS_W09132610 ACNX01000043 ALPHAPROTEOBACTERIA SILICIBACTER_LACUSCAERULENSIS_ITI-1157 23031 22958 GLY CCC 0 0      WGS_DIVISION_IN_
-GCGGGTATGATGTAAT--GGT--AGCCTGTCAGCTTCCCAAGCTGAACG-CGCGGGTTC
GATTCCCGCTACCCGCT
>HGTG_RCS_W09132611 ACNX01000045 ALPHAPROTEOBACTERIA SILICIBACTER_LACUSCAERULENSIS_ITI-1157 172437 172361 HIS GTG 0 0      WGS_DIVISION_I
-GCCGCCTTAGCTCAGTT-GGTT-AGAGCGCTGGATTGTGGATCCAGAGGTCCCCTGTTC
AAGCCAGGGAGGCGGTA
>SGGA_RCS_W09132612 ACNX01000045 ALPHAPROTEOBACTERIA SILICIBACTER_LACUSCAERULENSIS_ITI-1157 32182 32093 SER GGA 0 0      WGS_DIVISION_IN_
-GGAGAGGTGGCCGAGT--GGTCGAAGGCGCACGCCTGGAAAGTGTGTAT-CCAGGGTTC
GAATCCCTGTCTCTCCG
>ETTC_RCS_W09132613 ACNX01000046 ALPHAPROTEOBACTERIA SILICIBACTER_LACUSCAERULENSIS_ITI-1157 13765 13839 GLU TTC 0 0      WGS_DIVISION_IN_
-GGCCCGTTCGTCTATC--GGTT-AGGACGCCAGGTTTTCAACCTGGAAA-GAGGGGTTC
GATTCCCCTACGGGCTG
>ETTC_RCS_W09132614 ACNX01000046 ALPHAPROTEOBACTERIA SILICIBACTER_LACUSCAERULENSIS_ITI-1157 13862 13936 GLU TTC 0 0      WGS_DIVISION_IN_
-GGCCCGTTCGTCTATC--GGTT-AGGACGCCAGGTTTTCAACCTGGAAA-GAGGGGTTC
GATTCCCCTACGGGCTG
>STGA_RCS_W09132615 ACNX01000047 ALPHAPROTEOBACTERIA SILICIBACTER_LACUSCAERULENSIS_ITI-1157 1561 1472 SER TGA 0 0      WGS_DIVISION_IN_DD
-GGGGAGGTGGCAGAGT--GGTCGAATGCGGCGGTCTTGAAAACCGTT---CCAGGGTTC
GAATCCCTGTCTCCCCG
>PTGG_RCS_C023178 SPOM_DSS3 ALPHAPROTEOBACTERIA SILICIBACTER_POMEROYI_DSS-3 176312 176389 PRO TGG 0 0      GIB_IN_DDBJ
-CAGGGATTAGCTCAGCCCGGTC-AGAGTGCCGCGCTTGGGACGCGGAGGCCGAAGGTTC
AAATCCTTCATCCCTGA
>IGAT_RCS_C023179 SPOM_DSS3 ALPHAPROTEOBACTERIA SILICIBACTER_POMEROYI_DSS-3 263580 263656 ILE GAT 0 0      GIB_IN_DDBJ
-GGGTCGGTAGCTCAGGT-GGTT-AGAGCGCACGCCTGATAAGCGTGAGGTCGGAGGTTC
AAGTCCTCCTCGACCCA
>ATGC_RCS_C023180 SPOM_DSS3 ALPHAPROTEOBACTERIA SILICIBACTER_POMEROYI_DSS-3 263730 263805 ALA TGC 0 0      GIB_IN_DDBJ
-GGGGCCTTAGCTCAGCT-GGG--AGAGCGCCTGATTTGCATTCAGGAGGTCAGGAGTTC
GATCCTCCTAGGCTCCA
>KTTT_RCS_C023181 SPOM_DSS3 ALPHAPROTEOBACTERIA SILICIBACTER_POMEROYI_DSS-3 294934 295009 LYS TTT 0 0      GIB_IN_DDBJ
-GGGCCGTTAGCTCAGTT-GGT--AGAGCAACTGACTTTTAATCAGTGGGTCGCAGGTTC
GAATCCTGCACGGCTCA
>RACG_RCS_C023182 SPOM_DSS3 ALPHAPROTEOBACTERIA SILICIBACTER_POMEROYI_DSS-3 537350 537426 ARG ACG 0 0      GIB_IN_DDBJ
-GGACCGATAGCTCAGTT-GGAT-AGAGTACTTGACTACGAATCAAGGGGTCGGGGGTTC
GAATCCTCCTCGGTCCG
>QTTG_RCS_C023183 SPOM_DSS3 ALPHAPROTEOBACTERIA SILICIBACTER_POMEROYI_DSS-3 636094 636168 GLN TTG 0 0      GIB_IN_DDBJ
-TGGGGTGTAGCCAAGT--GGT--AAGGCAACGGTTTTTGGTACCGCGTACCGTAGGTTC
GAATCCTACCACCCCAG
>WCCA_RCS_C023184 SPOM_DSS3 ALPHAPROTEOBACTERIA SILICIBACTER_POMEROYI_DSS-3 758890 758965 TRP CCA 0 0      GIB_IN_DDBJ
-AGGGGTATAGCTCAGTT-GGT--AGAGCGACGGTCTCCAAAACCGTAGGTCGCGGGTTC
GAACCCTGCTGCCCCTG
>TTGT_RCS_C023185 SPOM_DSS3 ALPHAPROTEOBACTERIA SILICIBACTER_POMEROYI_DSS-3 1082915 1082990 THR TGT 0 0      GIB_IN_DDBJ
-GCCCCTATAGCTCAGCT-GGT--AGAGCAACTGATTTGTAATCAGTAGGTCCGCGGTTC
GAGTCCGTGTGGGGGCA
>LGAG_RCS_C023186 SPOM_DSS3 ALPHAPROTEOBACTERIA SILICIBACTER_POMEROYI_DSS-3 1458077 1458163 LEU GAG 0 0      GIB_IN_DDBJ
-GCGGTCGTGGCGGAATT-GGTA-GACGCGCAGCGTTGAGGTCGCTGTGG-TGGAAGTTC
GAGTCTTCTCGACCGCA
>HGTG_RCS_C023187 SPOM_DSS3 ALPHAPROTEOBACTERIA SILICIBACTER_POMEROYI_DSS-3 1886364 1886440 HIS GTG 0 0      GIB_IN_DDBJ
-GCCGCCTTAGCTCAGTT-GGTT-AGAGCGCTGGATTGTGGATCCAGAGGTCCCCTGTTC
AAGCCAGGGAGGCGGTA
>SGGA_RCS_C023188 SPOM_DSS3 ALPHAPROTEOBACTERIA SILICIBACTER_POMEROYI_DSS-3 2046619 2046708 SER GGA 0 0      GIB_IN_DDBJ
-GGACAGTTGGCCGAGT--GGTCGAAGGCGCACGCCTGGAAAGTGTGTAT-CGAGGGTTC
GAATCCCTCACTGTCCG
>SCGA_RCS_C023189 SPOM_DSS3 ALPHAPROTEOBACTERIA SILICIBACTER_POMEROYI_DSS-3 2119397 2119486 SER CGA 0 0      GIB_IN_DDBJ
-GGAGAGGTGCCGGAGT--GGTCGAACGGGGCGGTCTCGAAAACCGTT---CCAGGGTTC
GAATCCCTGTCTCTCCG
>GCCC_RCS_C023190 SPOM_DSS3 ALPHAPROTEOBACTERIA SILICIBACTER_POMEROYI_DSS-3 2173838 2173911 GLY CCC 0 0      GIB_IN_DDBJ
-GCGGGTATGGTGTAGT--GGT--AGCGCGCCGGCTTCCCAAGCCTGAAG-TGCGGGTTC
GATTCCCGCTACCCGCT
>NGTT_RCS_C023191 SPOM_DSS3 ALPHAPROTEOBACTERIA SILICIBACTER_POMEROYI_DSS-3 2251315 2251389 ASN GTT 0 0      GIB_IN_DDBJ
-TCCGGCGTAGCTCAGC--GGT--AGAGCAGTTGACTGTTAATCAATTGGTCGTAGGTTC
GATCCCTACCGCCGGAG
>JCAT_RCS_C023192 SPOM_DSS3 ALPHAPROTEOBACTERIA SILICIBACTER_POMEROYI_DSS-3 2308217 2308292 MET CAT 0 0     TRNA-MET(ILE)_WHOSE_CAU_ANTIC
-GGGCCTGTAGCTCAAC--GGTT-AGAGCAGAGCGCTCATAACGCTTTGGTTGCGGGTTC
AAATCCTGCCGGGCCTA
>NGTT_RCS_C023193 SPOM_DSS3 ALPHAPROTEOBACTERIA SILICIBACTER_POMEROYI_DSS-3 2310677 2310751 ASN GTT 0 0      GIB_IN_DDBJ
-TCCGGCGTAGCTCAGC--GGT--AGAGCAGTTGACTGTTAATCAATTGGTCGTAGGTTC
GATCCCTACCGCCGGAG
>PGGG_RCS_C023194 SPOM_DSS3 ALPHAPROTEOBACTERIA SILICIBACTER_POMEROYI_DSS-3 2645397 2645473 PRO GGG 0 0      GIB_IN_DDBJ
-CGGGCTATGGCGCAGCCTGGT--AGCGCGTCCGTCTGGGGGACGGAAGGTCGCAGGTTC
GAGTCCTGCTAGCCCGA
>VGAC_RCS_C023195 SPOM_DSS3 ALPHAPROTEOBACTERIA SILICIBACTER_POMEROYI_DSS-3 3481060 3481134 VAL GAC 0 0      GIB_IN_DDBJ
-GGGCGGTTAGCTCAGT--GGT--AGAGCACTACGTTGACATCGTAGGGGTCACAAGTTC
GAACCTTGTACCGCCCA
>MCAT_RCS_C023196 SPOM_DSS3 ALPHAPROTEOBACTERIA SILICIBACTER_POMEROYI_DSS-3 3701370 3701446 MET CAT 0 0     TRNA-MET(ELONGATOR)- GIB_IN_D
-GGCGTGATAGCTCAGTT-GGTT-AGAGCACAGCACTCATAATGCTGGGGTCGGCGGTTC
AAGTCCGCCTCACGCTA
>AGGC_RCS_C023197 SPOM_DSS3 ALPHAPROTEOBACTERIA SILICIBACTER_POMEROYI_DSS-3 3827177 3827252 ALA GGC 0 0      GIB_IN_DDBJ
-GGGGCCTTAGCTCAGTT-GGG--AGAGCGCTTGCATGGCATGCAAGAGGTCAGGGGTTC
GACTCCCCTAGGCTCCA
>SGCT_RCS_C023198 SPOM_DSS3 ALPHAPROTEOBACTERIA SILICIBACTER_POMEROYI_DSS-3 3871397 3871486 SER GCT 0 0      GIB_IN_DDBJ
-GGAGCTGTGGCCGAGT--GGTCGAAGGCGCTCCCCTGCTAAGGGAGTAT-CGTGGGTTC
GAATCCCATCGGCTCCG
>LCAG_RCS_C023199 SPOM_DSS3 ALPHAPROTEOBACTERIA SILICIBACTER_POMEROYI_DSS-3 3985347 3985433 LEU CAG 0 0      GIB_IN_DDBJ
-GCCCAGGTGGCGGAATT-GGTA-GACGCGCTGGCTTCAGGTGCCAGT-G-TGGAGGTTC
GAGTCCTCTCCTGGGCA
>IGAT_RCS_C023200 SPOM_DSS3 ALPHAPROTEOBACTERIA SILICIBACTER_POMEROYI_DSS-3 4014299 4014223 ILE GAT 0 0      GIB_IN_DDBJ
-GGGTCGGTAGCTCAGGT-GGTT-AGAGCGCACGCCTGATAAGCGTGAGGTCGGAGGTTC
AAGTCCTCCTCGACCCA
>ATGC_RCS_C023201 SPOM_DSS3 ALPHAPROTEOBACTERIA SILICIBACTER_POMEROYI_DSS-3 4014149 4014074 ALA TGC 0 0      GIB_IN_DDBJ
-GGGGCCTTAGCTCAGCT-GGG--AGAGCGCCTGATTTGCATTCAGGAGGTCAGGAGTTC
GATCCTCCTAGGCTCCA
>XCAT_RCS_C023202 SPOM_DSS3 ALPHAPROTEOBACTERIA SILICIBACTER_POMEROYI_DSS-3 4010366 4010290 MET CAT 0 0     TRNA-MET(INITIATOR)- GIB_IN_D
-CGCGGGATGGAGCAGCCAGGT--AGCTCGTCAGGCTCATAACCTGAAGGTCGCAGGTTC
AAATCCTGCTCCCGCAA
>RCCT_RCS_C023203 SPOM_DSS3 ALPHAPROTEOBACTERIA SILICIBACTER_POMEROYI_DSS-3 3892598 3892522 ARG CCT 0 0      GIB_IN_DDBJ
-GGCCCCGTGGCTCAATT-GGAT-AGAGCAGCCCCCTCCTAAGGGGCAGGTTGCAGGTTC
GAATCCTGCCGGGGTCA
>IGAT_RCS_C023204 SPOM_DSS3 ALPHAPROTEOBACTERIA SILICIBACTER_POMEROYI_DSS-3 3465962 3465886 ILE GAT 0 0      GIB_IN_DDBJ
-GGGTCGGTAGCTCAGGT-GGTT-AGAGCGCACGCCTGATAAGCGTGAGGTCGGAGGTTC
AAGTCCTCCTCGACCCA
>ATGC_RCS_C023205 SPOM_DSS3 ALPHAPROTEOBACTERIA SILICIBACTER_POMEROYI_DSS-3 3465812 3465737 ALA TGC 0 0      GIB_IN_DDBJ
-GGGGCCTTAGCTCAGCT-GGG--AGAGCGCCTGATTTGCATTCAGGAGGTCAGGAGTTC
GATCCTCCTAGGCTCCA
>XCAT_RCS_C023206 SPOM_DSS3 ALPHAPROTEOBACTERIA SILICIBACTER_POMEROYI_DSS-3 3462029 3461953 MET CAT 0 0     TRNA-MET(INITIATOR)- GIB_IN_D
-CGCGGGATGGAGCAGCCAGGT--AGCTCGTCAGGCTCATAACCTGAAGGTCGCAGGTTC
AAATCCTGCTCCCGCAA
>LTAA_RCS_C023207 SPOM_DSS3 ALPHAPROTEOBACTERIA SILICIBACTER_POMEROYI_DSS-3 3207149 3207063 LEU TAA 0 0      GIB_IN_DDBJ
-GCGGGCGTGGTGGAAT--GGTA-GACACATGGCACTTAAAATGCCTG-G-TGCCGGTTC
AAATCCGGCCGCCCGTA
>GTCC_RCS_C023208 SPOM_DSS3 ALPHAPROTEOBACTERIA SILICIBACTER_POMEROYI_DSS-3 3206963 3206889 GLY TCC 0 0      GIB_IN_DDBJ
-GCGGGCGTCGTATACT--GGCT-ATTACCTCAGCCTTCCAAGCTGATGA-AGCGGGTTC
GATTCCCGCCGCCCGCT
>STGA_RCS_C023209 SPOM_DSS3 ALPHAPROTEOBACTERIA SILICIBACTER_POMEROYI_DSS-3 2930020 2929931 SER TGA 0 0      GIB_IN_DDBJ
-GGGGAGGTGGCAGAGT--GGTCGAATGCGGCGGTCTTGAAAACCGTTGC-CCAGGGTTC
GAATCCCTGTCTCCCCG
>VCAC_RCS_C023210 SPOM_DSS3 ALPHAPROTEOBACTERIA SILICIBACTER_POMEROYI_DSS-3 2766924 2766850 VAL CAC 0 0      GIB_IN_DDBJ
-GGGTGATTAGCTCAGT--GGT--AGAGCGCTTCGTTCACATCGAAGATGTCAGGAGTTC
AAATCTCTTATCACCCA
>DGTC_RCS_C023211 SPOM_DSS3 ALPHAPROTEOBACTERIA SILICIBACTER_POMEROYI_DSS-3 2755780 2755704 ASP GTC 0 0      GIB_IN_DDBJ
-GCGGTTGTAGCTCAGTT-GGTT-AGAGTACCGGCCTGTCACGCCGGGGGTCGCGGGTTC
GAGCCCCGTCAACCGCG
>DGTC_RCS_C023212 SPOM_DSS3 ALPHAPROTEOBACTERIA SILICIBACTER_POMEROYI_DSS-3 2755651 2755575 ASP GTC 0 0      GIB_IN_DDBJ
-GCGGTTGTAGCTCAGTT-GGTT-AGAGTACCGGCCTGTCACGCCGGGGGTCGCGGGTTC
GAGCCCCGTCAACCGCG
>LTAG_RCS_C023213 SPOM_DSS3 ALPHAPROTEOBACTERIA SILICIBACTER_POMEROYI_DSS-3 2429513 2429430 LEU TAG 0 0      GIB_IN_DDBJ
-GCGGGTGTGGCGGAATT-GGTA-GACGCACCAGATTTAGGTTCTGGC-G-TGGGGGTTC
GAGTCCCTTCACCCGCA
>PTGG_RCS_C023214 SPOM_DSS3 ALPHAPROTEOBACTERIA SILICIBACTER_POMEROYI_DSS-3 2275072 2274996 PRO TGG 0 0      GIB_IN_DDBJ
-CGGGGCGTGGCGCAGTCTGGT--AGCGCACCTGTTTTGGGTACAGGGGGTCGTGAGTTC
GAATCTCGCCGCCCCGA
>LCAA_RCS_C023215 SPOM_DSS3 ALPHAPROTEOBACTERIA SILICIBACTER_POMEROYI_DSS-3 2251727 2251642 LEU CAA 0 0      GIB_IN_DDBJ
-GCCCAAGTGGCGGAAT--GGTA-GACGCAGGGGATTCAAAATCCCCC-G-TGAGAGTTC
GAGTCTCTCCTTGGGCA
>RCCG_RCS_C023216 SPOM_DSS3 ALPHAPROTEOBACTERIA SILICIBACTER_POMEROYI_DSS-3 2140828 2140752 ARG CCG 0 0      GIB_IN_DDBJ
-GCACCCGTAGCTCAGCT-GGAT-AGAGCGCTGCCCTCCGAAGGCAGAGGTCACAGGTTC
GAATCCTGTCGGGTGCG
>TCGT_RCS_C023217 SPOM_DSS3 ALPHAPROTEOBACTERIA SILICIBACTER_POMEROYI_DSS-3 2140307 2140232 THR CGT 0 0      GIB_IN_DDBJ
-GCCGCTGTAGCTCAGCT-GGT--AGAGCACGTCATTCGTAATGATGGGGTCGGGGGTTC
GAGTCCCTTCAGCGGCA
>ETTC_RCS_C023218 SPOM_DSS3 ALPHAPROTEOBACTERIA SILICIBACTER_POMEROYI_DSS-3 1849741 1849667 GLU TTC 0 0      GIB_IN_DDBJ
-GGCCCGTTCGTCTATC--GGTT-AGGACGCCAGGTTTTCAACCTGGAAA-GAGGGGTTC
GATTCCCCTACGGGCTG
>ETTC_RCS_C023219 SPOM_DSS3 ALPHAPROTEOBACTERIA SILICIBACTER_POMEROYI_DSS-3 1849477 1849403 GLU TTC 0 0      GIB_IN_DDBJ
-GGCCCGTTCGTCTATC--GGTT-AGGACGCCAGGTTTTCAACCTGGAAA-GAGGGGTTC
GATTCCCCTACGGGCTG
>CGCA_RCS_C023220 SPOM_DSS3 ALPHAPROTEOBACTERIA SILICIBACTER_POMEROYI_DSS-3 1307582 1307509 CYS GCA 0 0      GIB_IN_DDBJ
-GGCGAGTTGGCGGAGT--GGT--GACGCAGCGGATTGCAAATCCGTGTA-CACCGGTTC
GATTCCGGTACTCGCCT
>GGCC_RCS_C023221 SPOM_DSS3 ALPHAPROTEOBACTERIA SILICIBACTER_POMEROYI_DSS-3 1218155 1218081 GLY GCC 0 0      GIB_IN_DDBJ
-GCGGGCGTAGCTCAGG--GGT--AGAGCATTACCTTGCCAAGGTAAGGGTCGTGAGTTC
GAATCTCATCGCCCGCT
>GGCC_RCS_C023222 SPOM_DSS3 ALPHAPROTEOBACTERIA SILICIBACTER_POMEROYI_DSS-3 1218047 1217973 GLY GCC 0 0      GIB_IN_DDBJ
-GCGGGCGTAGCTCAGG--GGT--AGAGCATTACCTTGCCAAGGTAAGGGTCGTGAGTTC
GAATCTCATCGCCCGCT
>GGCC_RCS_C023223 SPOM_DSS3 ALPHAPROTEOBACTERIA SILICIBACTER_POMEROYI_DSS-3 1217255 1217181 GLY GCC 0 0      GIB_IN_DDBJ
-GCGGGCGTAGCTCAGG--GGT--AGAGCATTACCTTGCCAAGGTAAGGGTCGTGAGTTC
GAATCTCATCGCCCGCT
>YGTA_RCS_C023224 SPOM_DSS3 ALPHAPROTEOBACTERIA SILICIBACTER_POMEROYI_DSS-3 1205766 1205683 TYR GTA 0 0      GIB_IN_DDBJ
-GGGCGACAGGCCGCAA--GGT--GTGGCAGGGGACTGTAACTCCCTC-ACGCCTGGTTC
GATTCCAGGGTCGCCCA
>VTAC_RCS_C023225 SPOM_DSS3 ALPHAPROTEOBACTERIA SILICIBACTER_POMEROYI_DSS-3 726081 726006 VAL TAC 0 0      GIB_IN_DDBJ
-GGGTGATTAGCTCAGTT-GGT--AGAGCGCTTCGTTTACACCGAAGATGTCGGGAGTTC
GAGTCTCTCATCACCCA
>RTCT_RCS_C023226 SPOM_DSS3 ALPHAPROTEOBACTERIA SILICIBACTER_POMEROYI_DSS-3 485463 485387 ARG TCT 0 0      GIB_IN_DDBJ
-GGTCCCATAGCTCAACT-GGAT-AGAGCAGCTGACTTCTAATCAGCAGGTTCGGGGTTC
GAGTCCTCGTGGGATCG
>PCGG_RCS_C023227 SPOM_DSS3 ALPHAPROTEOBACTERIA SILICIBACTER_POMEROYI_DSS-3 228768 228692 PRO CGG 0 0      GIB_IN_DDBJ
-CGGAGTGTAGCTCAGCCTGGT--AGAGCACTGTCTTCGGGAGGCAGGGGCCGGAGGTTC
GAATCCTCTCACTCCGA
>QTTG_RCS_C028473 SPOM_DSS3 ALPHAPROTEOBACTERIA SILICIBACTER_POMEROYI_DSS-3 176231 176306 GLN TTG 0 0      GIB_IN_DDBJ
-TGGAAGGTAGCTCAACT-GGT--CGGGCAACAGCTTTTGGTGCCGCAGGTTGCAGGTTC
GAACCCTGCCCTTGCAG
>FGAA_RCS_CL00046 SPOM_DSS3 ALPHAPROTEOBACTERIA SILICIBACTER_POMEROYI_DSS-3 75804 75880 PHE GAA 0 0     ESSENTIAL_TRNA_WAS_FOUND_FROM_PLA
-GCCCGGGTAGCTCAGG--GGT--AGAGCAGTGGATTGAAAATCCTCGTGTCGGTGGTTC
GATTCCGCCCCCGGGCA
>IGAT_RCS_C022606 SILI_TM1040 ALPHAPROTEOBACTERIA SILICIBACTER_SP-_TM1040 146556 146632 ILE GAT 0 0      GIB_IN_DDBJ
-GGGTCGGTAGCTCAGGT-GGTT-AGAGCGCACGCCTGATAAGCGTGAGGTCGGAGGTTC
AAGTCCTCCTCGACCCA
>ATGC_RCS_C022607 SILI_TM1040 ALPHAPROTEOBACTERIA SILICIBACTER_SP-_TM1040 146698 146773 ALA TGC 0 0      GIB_IN_DDBJ
-GGGGCCTTAGCTCAGCT-GGG--AGAGCGCCTGATTTGCATTCAGGAGGTCAGGAGTTC
GATCCTCCTAGGCTCCA
>XCAT_RCS_C022608 SILI_TM1040 ALPHAPROTEOBACTERIA SILICIBACTER_SP-_TM1040 150565 150641 MET CAT 0 0     TRNA-MET(INITIATOR)- GIB_IN_DDBJ
-CGCGGGATGGAGCAGCCAGGT--AGCTCGTCAGGCTCATAACCTGAAGGTCGTAGGTTC
AAATCCTACTCCCGCAA
>RACG_RCS_C022609 SILI_TM1040 ALPHAPROTEOBACTERIA SILICIBACTER_SP-_TM1040 322763 322839 ARG ACG 0 0      GIB_IN_DDBJ
-GGACCGATAGCTCAGCT-GGAT-AGAGTACTTGACTACGAATCAAGGGGTCGGGGGTTC
GAATCCTCCTCGGTCCG
>QTTG_RCS_C022610 SILI_TM1040 ALPHAPROTEOBACTERIA SILICIBACTER_SP-_TM1040 572500 572574 GLN TTG 0 0      GIB_IN_DDBJ
-TGGGGTGTAGCCAAGC--GGT--AAGGCAGCGGTTTTTGGTACCGTGTACCGTAGGTTC
GAATCCTACCACCCCAG
>VCAC_RCS_C022611 SILI_TM1040 ALPHAPROTEOBACTERIA SILICIBACTER_SP-_TM1040 832030 832104 VAL CAC 0 0      GIB_IN_DDBJ
-GGGTGATTAGCTCAGT--GGT--AGAGCGCTTCGTTCACATCGAAGATGTCAGGAGTTC
AAATCTCTTATCACCCA
>VTAC_RCS_C022612 SILI_TM1040 ALPHAPROTEOBACTERIA SILICIBACTER_SP-_TM1040 909925 910000 VAL TAC 0 0      GIB_IN_DDBJ
-GGGTCGTTAGCTCAGTT-GGT--AGAGCGCTTCGTTTACACCGAAGATGTCGGGAGTTC
GAGCCTCTCACGACCCA
>DGTC_RCS_C022613 SILI_TM1040 ALPHAPROTEOBACTERIA SILICIBACTER_SP-_TM1040 910354 910430 ASP GTC 0 0      GIB_IN_DDBJ
-GCGGTTGTAGCTCAGTT-GGTT-AGAGTACCGGCCTGTCACGCCGGGGGTCGCGGGTTC
GAGCCCCGTCAACCGCG
>DGTC_RCS_C022614 SILI_TM1040 ALPHAPROTEOBACTERIA SILICIBACTER_SP-_TM1040 910513 910589 ASP GTC 0 0      GIB_IN_DDBJ
-GCGGTTGTAGCTCAGTT-GGTT-AGAGTACCGGCCTGTCACGCCGGGGGTCGCGGGTTC
GAGCCCCGTCAACCGCG
>DGTC_RCS_C022615 SILI_TM1040 ALPHAPROTEOBACTERIA SILICIBACTER_SP-_TM1040 910673 910749 ASP GTC 0 0      GIB_IN_DDBJ
-GCGGTTGTAGCTCAGTT-GGTT-AGAGTACCGGCCTGTCACGCCGGGGGTCGCGGGTTC
GAGCCCCGTCAACCGCG
>PTGG_RCS_C022616 SILI_TM1040 ALPHAPROTEOBACTERIA SILICIBACTER_SP-_TM1040 1237578 1237654 PRO TGG 0 0      GIB_IN_DDBJ
-CGGGGCGTGGCGCAGTCTGGT--AGCGCACCTGTTTTGGGTACAGGGGGTCGTGAGTTC
GAATCTCGCCGCCCCGA
>LCAA_RCS_C022617 SILI_TM1040 ALPHAPROTEOBACTERIA SILICIBACTER_SP-_TM1040 1257137 1257222 LEU CAA 0 0      GIB_IN_DDBJ
-GCCCAAGTGGCGGAAT--GGTA-GACGCAGGGGATTCAAAATCCCCC-G-TGCCGGTTC
GAGTCCGGCCTTGGGTA
>GCCC_RCS_C022618 SILI_TM1040 ALPHAPROTEOBACTERIA SILICIBACTER_SP-_TM1040 1416226 1416299 GLY CCC 0 0      GIB_IN_DDBJ
-GCGGGTGTAGCTCAAT--GGT--AGAGCAGCAGCTTCCCAAGCTGACGA-CGAGGGTTC
GATTCCCTTCACCCGCT
>MCAT_RCS_C022619 SILI_TM1040 ALPHAPROTEOBACTERIA SILICIBACTER_SP-_TM1040 1579604 1579679 MET CAT 0 0     TRNA-MET(ELONGATOR)- GIB_IN_DDB
-GGGAGATTAGCTCAGC--GGTT-AGAGCAGAGCGCTCATAACGCTTTGGTCCAGAGTTC
GAATCTCTGATCTCCCA
>NGTT_RCS_C022620 SILI_TM1040 ALPHAPROTEOBACTERIA SILICIBACTER_SP-_TM1040 1582218 1582292 ASN GTT 0 0      GIB_IN_DDBJ
-TCCGGCGTAGCTCAGC--GGT--AGAGCAGTTGACTGTTAATCAATTGGTCGTAGGTTC
GATCCCTACCGCCGGAG
>GGCC_RCS_C022621 SILI_TM1040 ALPHAPROTEOBACTERIA SILICIBACTER_SP-_TM1040 2139444 2139518 GLY GCC 0 0      GIB_IN_DDBJ
-GCGGGCGTAGCTCAGG--GGT--AGAGCATAACCTTGCCAAGGTTAGGGTCGGGCGTTC
GAATCGCCTCGCCCGCT
>GGCC_RCS_C022622 SILI_TM1040 ALPHAPROTEOBACTERIA SILICIBACTER_SP-_TM1040 2139710 2139784 GLY GCC 0 0      GIB_IN_DDBJ
-GCGGGCGTAGCTCAGG--GGT--AGAGCATAACCTTGCCAAGGTTAGGGTCGGGCGTTC
GAATCGCCTCGCCCGCT
>GGCC_RCS_C022623 SILI_TM1040 ALPHAPROTEOBACTERIA SILICIBACTER_SP-_TM1040 2139963 2140037 GLY GCC 0 0      GIB_IN_DDBJ
-GCGGGCGTAGCTCAGG--GGT--AGAGCATAACCTTGCCAAGGTTAGGGTCGGGCGTTC
GAATCGCCTCGCCCGCT
>ETTC_RCS_C022624 SILI_TM1040 ALPHAPROTEOBACTERIA SILICIBACTER_SP-_TM1040 2277500 2277574 GLU TTC 0 0      GIB_IN_DDBJ
-GCTCCGTTCGTCTATC--GGTT-AGGACGCCAGGTTTTCAACCTGGAAA-GAGGGGTTC
GATTCCCCTACGGAGTA
>ETTC_RCS_C022625 SILI_TM1040 ALPHAPROTEOBACTERIA SILICIBACTER_SP-_TM1040 2277789 2277863 GLU TTC 0 0      GIB_IN_DDBJ
-GCTCCGTTCGTCTATC--GGTT-AGGACGCCAGGTTTTCAACCTGGAAA-GAGGGGTTC
GATTCCCCTACGGAGTA
>WCCA_RCS_C022626 SILI_TM1040 ALPHAPROTEOBACTERIA SILICIBACTER_SP-_TM1040 2575693 2575768 TRP CCA 0 0      GIB_IN_DDBJ
-AGGGGTATAGCTCAGTT-GGT--AGAGCGACGGTCTCCAAAACCGTAGGTCGCGGGTTC
GAACCCTGCTGCCCCTG
>SGCT_RCS_C022627 SILI_TM1040 ALPHAPROTEOBACTERIA SILICIBACTER_SP-_TM1040 2576175 2576264 SER GCT 0 0      GIB_IN_DDBJ
-GGAGACGTGGCCGAGT--GGTCGAAGGCGCTCCCCTGCTAAGGGAGTAT-CGAGGGTTC
GAATCCCTTCGTCTCCG
>TCGT_RCS_C022628 SILI_TM1040 ALPHAPROTEOBACTERIA SILICIBACTER_SP-_TM1040 2994766 2994841 THR CGT 0 0      GIB_IN_DDBJ
-GCCTCAATAGCTCAGCT-GGT--AGAGCAGGTCCTTCGTAAGGACAAGGTCGGGGGTTC
GAGTCCCTCTTGAGGCA
>LCAG_RCS_C022629 SILI_TM1040 ALPHAPROTEOBACTERIA SILICIBACTER_SP-_TM1040 2984740 2984654 LEU CAG 0 0      GIB_IN_DDBJ
-GCCCAGATGGCGGAATT-GGTA-GACGCGCTAGCTTCAGGTGCTAGT-G-TGGAGGTTC
GAGTCCTCTTCTGGGCA
>LCAG_RCS_C022630 SILI_TM1040 ALPHAPROTEOBACTERIA SILICIBACTER_SP-_TM1040 2984497 2984411 LEU CAG 0 0      GIB_IN_DDBJ
-GCCCAGATGGCGGAATT-GGTA-GACGCGCTAGCTTCAGGTGCTAGT-G-TGGAGGTTC
GAGTCCTCTTCTGGGCA
>KTTT_RCS_C022631 SILI_TM1040 ALPHAPROTEOBACTERIA SILICIBACTER_SP-_TM1040 2972689 2972614 LYS TTT 0 0      GIB_IN_DDBJ
-GGGCCGTTAGCTCAGTT-GGT--AGAGCAACTGACTTTTAATCAGTGGGTCGCAGGTTC
GAATCCTGCACGGCTCA
>RTCT_RCS_C022632 SILI_TM1040 ALPHAPROTEOBACTERIA SILICIBACTER_SP-_TM1040 2821181 2821104 ARG TCT 0 0      GIB_IN_DDBJ
-GGGCCGTTAGCTCAGCT-GGATTAGAGCAGGGAACTTCTAATTCTCAGGTCGGGGGTTC
GAGTCCTCCACGGCTCG
>HGTG_RCS_C022633 SILI_TM1040 ALPHAPROTEOBACTERIA SILICIBACTER_SP-_TM1040 2225540 2225464 HIS GTG 0 0      GIB_IN_DDBJ
-GCCGCCTTAGCTCAGTT-GGTT-AGAGCGCTTGATTGTGGATCAAGAGGTCCCTGGTTC
GAGACCAGGAGGTGGTA
>YGTA_RCS_C022634 SILI_TM1040 ALPHAPROTEOBACTERIA SILICIBACTER_SP-_TM1040 2153032 2152949 TYR GTA 0 0      GIB_IN_DDBJ
-GGGCGACAGGCCGCAA--GGT--GTGGCAGGGGACTGTAACTCCCTC-ACGCCTGGTTC
GATTCCAGGGTCGCCCA
>GTCC_RCS_C022635 SILI_TM1040 ALPHAPROTEOBACTERIA SILICIBACTER_SP-_TM1040 1934912 1934839 GLY TCC 0 0      GIB_IN_DDBJ
-GCGGGTATGGTGAAAT--GGT--ATCATAAGAGCCTTCCAAGCTTAAGG-TGCGGGTTC
GATTCCCGCTACCCGCT
>CGCA_RCS_C022636 SILI_TM1040 ALPHAPROTEOBACTERIA SILICIBACTER_SP-_TM1040 1846785 1846712 CYS GCA 0 0      GIB_IN_DDBJ
-GGCGAGTTGGCGGAGT--GGT--GACGCAGCGGATTGCAAATCCGTGTA-CACCGGTTC
GATTCCGGTACTCGCCT
>LTAA_RCS_C022637 SILI_TM1040 ALPHAPROTEOBACTERIA SILICIBACTER_SP-_TM1040 1788305 1788222 LEU TAA 0 0      GIB_IN_DDBJ
-GCGGGCGTGGTGGAAT--GGTA-GACACAGGGGACTTAAAATCCCCA-G-TGCGGGTTC
GAGTCCCGCCGCCCGTA
>SGGA_RCS_C022638 SILI_TM1040 ALPHAPROTEOBACTERIA SILICIBACTER_SP-_TM1040 1534119 1534030 SER GGA 0 0      GIB_IN_DDBJ
-GGAGAGGTGGCCGAGT--GGTCGAAGGCGCACGCCTGGAAAGTGTGTAT-CCAGGGTTC
GAATCCCTGTCTCTCCG
>LTAG_RCS_C022639 SILI_TM1040 ALPHAPROTEOBACTERIA SILICIBACTER_SP-_TM1040 1416011 1415927 LEU TAG 0 0      GIB_IN_DDBJ
-GCGGGTGTGGCGGAATT-GGTA-GACGCACCAGATTTAGGTTCTGGC-G-TGGGGGTTC
AAGTCCCTTCACCCGCA
>RCCG_RCS_C022640 SILI_TM1040 ALPHAPROTEOBACTERIA SILICIBACTER_SP-_TM1040 1307135 1307059 ARG CCG 0 0      GIB_IN_DDBJ
-GCACCTGTAGCTCAGCT-GGAT-AGAGCGCTGCCCTCCGAAGGCAGAGGCCAGAGGTTC
GAATCCTCTCAGGTGCG
>SCGA_RCS_C022641 SILI_TM1040 ALPHAPROTEOBACTERIA SILICIBACTER_SP-_TM1040 1289737 1289648 SER CGA 0 0      GIB_IN_DDBJ
-GGAGAGGTGCCGGAGT--GGTCGAACGGGGCGGTCTCGAAAACCGTTGC-CCAGGGTTC
GAATCCCTGTCTCTCCG
>NGTT_RCS_C022642 SILI_TM1040 ALPHAPROTEOBACTERIA SILICIBACTER_SP-_TM1040 1051759 1051685 ASN GTT 0 0      GIB_IN_DDBJ
-TCCGGCGTAGCTCAGC--GGT--AGAGCAGTTGACTGTTAATCAATTGGTCGTAGGTTC
GATCCCTACCGCCGGAG
>PGGG_RCS_C022643 SILI_TM1040 ALPHAPROTEOBACTERIA SILICIBACTER_SP-_TM1040 972939 972863 PRO GGG 0 0      GIB_IN_DDBJ
-CGGGCTATGGCGCAGCCTGGT--AGCGCGTCCGTCTGGGGGACGGAAGGTCGCAGGTTC
GAGTCCTGCTAGCCCGA
>MCAT_RCS_C022644 SILI_TM1040 ALPHAPROTEOBACTERIA SILICIBACTER_SP-_TM1040 452076 452000 MET CAT 0 0     TRNA-MET(ELONGATOR)- GIB_IN_DDBJ
-GGCGGAGTAGCTCAGTT-GGTT-AGAGCAGCGGAATCATAATCCGCGTGTCGGGGGTTC
AAGTCCCTCCTCCGCTA
>VGAC_RCS_C022645 SILI_TM1040 ALPHAPROTEOBACTERIA SILICIBACTER_SP-_TM1040 133591 133517 VAL GAC 0 0      GIB_IN_DDBJ
-GGGCGGTTAGCTCAGC--GGT--AGAGCACTTCGTTGACATCGAAGGGGTCACAAGTTC
GATCCTTGTACCGCCCA
>FGAA_RCS_CL00047 SILI_TM1040 ALPHAPROTEOBACTERIA SILICIBACTER_SP-_TM1040 598929 598853 PHE GAA 0 0     ESSENTIAL_TRNA_WAS_FOUND_FROM_PLA
-GCCCGGGTAGCTCAGG--GGT--AGAGCAGTGGATTGAAAATCCTCGTGTCGGTGGTTC
GATTCCGCCCCCGGGCA
>TTGT_RCS_CL00052 SILI_TM1040 ALPHAPROTEOBACTERIA SILICIBACTER_SP-_TM1040 690536 690461 THR TGT 0 0     ESSENTIAL_TRNA_WAS_FOUND_FROM_PLA
-GCCCCTATAGCTCAGCT-GGT--AGAGCAACTGATTTGTAATCAGTAGGTCCGCGGTTC
GAGTCCGTGTGGGGGCA
>LTAA_RCS_W09101502 AAFG02000001 ALPHAPROTEOBACTERIA SILICIBACTER_SP-_TM1040 41461 41544 LEU TAA 0 0      WGS_DIVISION_IN_DDBJ/EMBL/GENBA
-GCGGGCGTGGTGGAAT--GGTA-GACACAGGGGACTTAAAATCCCCA-G-TGCGGGTTC
GAGTCCCGCCGCCCGTA
>SGGA_RCS_W09101503 AAFG02000001 ALPHAPROTEOBACTERIA SILICIBACTER_SP-_TM1040 295648 295737 SER GGA 0 0      WGS_DIVISION_IN_DDBJ/EMBL/GEN
-GGAGAGGTGGCCGAGT--GGTCGAAGGCGCACGCCTGGAAAGTGTGTAT-CCAGGGTTC
GAATCCCTGTCTCTCCG
>LTAG_RCS_W09101504 AAFG02000001 ALPHAPROTEOBACTERIA SILICIBACTER_SP-_TM1040 413756 413840 LEU TAG 0 0      WGS_DIVISION_IN_DDBJ/EMBL/GEN
-GCGGGTGTGGCGGAATT-GGTA-GACGCACCAGATTTAGGTTCTGGC-G-TGGGGGTTC
AAGTCCCTTCACCCGCA
>RCCG_RCS_W09101505 AAFG02000001 ALPHAPROTEOBACTERIA SILICIBACTER_SP-_TM1040 522632 522708 ARG CCG 0 0      WGS_DIVISION_IN_DDBJ/EMBL/GEN
-GCACCTGTAGCTCAGCT-GGAT-AGAGCGCTGCCCTCCGAAGGCAGAGGCCAGAGGTTC
GAATCCTCTCAGGTGCG
>SCGA_RCS_W09101506 AAFG02000001 ALPHAPROTEOBACTERIA SILICIBACTER_SP-_TM1040 540030 540119 SER CGA 0 0      WGS_DIVISION_IN_DDBJ/EMBL/GEN
-GGAGAGGTGCCGGAGT--GGTCGAACGGGGCGGTCTCGAAAACCGTTGC-CCAGGGTTC
GAATCCCTGTCTCTCCG
>PTGG_RCS_W09101507 AAFG02000001 ALPHAPROTEOBACTERIA SILICIBACTER_SP-_TM1040 592189 592113 PRO TGG 0 0      WGS_DIVISION_IN_DDBJ/EMBL/GEN
-CGGGGCGTGGCGCAGTCTGGT--AGCGCACCTGTTTTGGGTACAGGGGGTCGTGAGTTC
GAATCTCGCCGCCCCGA
>LCAA_RCS_W09101508 AAFG02000001 ALPHAPROTEOBACTERIA SILICIBACTER_SP-_TM1040 572630 572545 LEU CAA 0 0      WGS_DIVISION_IN_DDBJ/EMBL/GEN
-GCCCAAGTGGCGGAAT--GGTA-GACGCAGGGGATTCAAAATCCCCC-G-TGCCGGTTC
GAGTCCGGCCTTGGGTA
>GCCC_RCS_W09101509 AAFG02000001 ALPHAPROTEOBACTERIA SILICIBACTER_SP-_TM1040 413541 413468 GLY CCC 0 0      WGS_DIVISION_IN_DDBJ/EMBL/GEN
-GCGGGTGTAGCTCAAT--GGT--AGAGCAGCAGCTTCCCAAGCTGACGA-CGAGGGTTC
GATTCCCTTCACCCGCT
>MCAT_RCS_W09101510 AAFG02000001 ALPHAPROTEOBACTERIA SILICIBACTER_SP-_TM1040 250163 250088 MET CAT 0 0     TRNA-MET(ELONGATOR)- WGS_DIVIS
-GGGAGATTAGCTCAGC--GGTT-AGAGCAGAGCGCTCATAACGCTTTGGTCCAGAGTTC
GAATCTCTGATCTCCCA
>NGTT_RCS_W09101511 AAFG02000001 ALPHAPROTEOBACTERIA SILICIBACTER_SP-_TM1040 247549 247475 ASN GTT 0 0      WGS_DIVISION_IN_DDBJ/EMBL/GEN
-TCCGGCGTAGCTCAGC--GGT--AGAGCAGTTGACTGTTAATCAATTGGTCGTAGGTTC
GATCCCTACCGCCGGAG
>VCAC_RCS_W09101512 AAFG02000002 ALPHAPROTEOBACTERIA SILICIBACTER_SP-_TM1040 218389 218463 VAL CAC 0 0      WGS_DIVISION_IN_DDBJ/EMBL/GEN
-GGGTGATTAGCTCAGT--GGT--AGAGCGCTTCGTTCACATCGAAGATGTCAGGAGTTC
AAATCTCTTATCACCCA
>VTAC_RCS_W09101513 AAFG02000002 ALPHAPROTEOBACTERIA SILICIBACTER_SP-_TM1040 296284 296359 VAL TAC 0 0      WGS_DIVISION_IN_DDBJ/EMBL/GEN
-GGGTCGTTAGCTCAGTT-GGT--AGAGCGCTTCGTTTACACCGAAGATGTCGGGAGTTC
GAGCCTCTCACGACCCA
>DGTC_RCS_W09101514 AAFG02000002 ALPHAPROTEOBACTERIA SILICIBACTER_SP-_TM1040 296713 296789 ASP GTC 0 0      WGS_DIVISION_IN_DDBJ/EMBL/GEN
-GCGGTTGTAGCTCAGTT-GGTT-AGAGTACCGGCCTGTCACGCCGGGGGTCGCGGGTTC
GAGCCCCGTCAACCGCG
>DGTC_RCS_W09101515 AAFG02000002 ALPHAPROTEOBACTERIA SILICIBACTER_SP-_TM1040 296872 296948 ASP GTC 0 0      WGS_DIVISION_IN_DDBJ/EMBL/GEN
-GCGGTTGTAGCTCAGTT-GGTT-AGAGTACCGGCCTGTCACGCCGGGGGTCGCGGGTTC
GAGCCCCGTCAACCGCG
>DGTC_RCS_W09101516 AAFG02000002 ALPHAPROTEOBACTERIA SILICIBACTER_SP-_TM1040 297032 297108 ASP GTC 0 0      WGS_DIVISION_IN_DDBJ/EMBL/GEN
-GCGGTTGTAGCTCAGTT-GGTT-AGAGTACCGGCCTGTCACGCCGGGGGTCGCGGGTTC
GAGCCCCGTCAACCGCG
>NGTT_RCS_W09101517 AAFG02000002 ALPHAPROTEOBACTERIA SILICIBACTER_SP-_TM1040 438120 438046 ASN GTT 0 0      WGS_DIVISION_IN_DDBJ/EMBL/GEN
-TCCGGCGTAGCTCAGC--GGT--AGAGCAGTTGACTGTTAATCAATTGGTCGTAGGTTC
GATCCCTACCGCCGGAG
>PGGG_RCS_W09101518 AAFG02000002 ALPHAPROTEOBACTERIA SILICIBACTER_SP-_TM1040 359300 359224 PRO GGG 0 0      WGS_DIVISION_IN_DDBJ/EMBL/GEN
-CGGGCTATGGCGCAGCCTGGT--AGCGCGTCCGTCTGGGGGACGGAAGGTCGCAGGTTC
GAGTCCTGCTAGCCCGA
>MCAT_RCS_W09101519 AAFG02000003 ALPHAPROTEOBACTERIA SILICIBACTER_SP-_TM1040 161588 161664 MET CAT 0 0     TRNA-MET(ELONGATOR)- WGS_DIVIS
-GGCGGAGTAGCTCAGTT-GGTT-AGAGCAGCGGAATCATAATCCGCGTGTCGGGGGTTC
AAGTCCCTCCTCCGCTA
>XCAT_RCS_W09101520 AAFG02000003 ALPHAPROTEOBACTERIA SILICIBACTER_SP-_TM1040 463099 463023 MET CAT 0 0     TRNA-MET(INITIATOR)- WGS_DIVIS
-CGCGGGATGGAGCAGCCAGGT--AGCTCGTCAGGCTCATAACCTGAAGGTCGTAGGTTC
AAATCCTACTCCCGCAA
>RACG_RCS_W09101521 AAFG02000003 ALPHAPROTEOBACTERIA SILICIBACTER_SP-_TM1040 290901 290825 ARG ACG 0 0      WGS_DIVISION_IN_DDBJ/EMBL/GEN
-GGACCGATAGCTCAGCT-GGAT-AGAGTACTTGACTACGAATCAAGGGGTCGGGGGTTC
GAATCCTCCTCGGTCCG
>QTTG_RCS_W09101522 AAFG02000003 ALPHAPROTEOBACTERIA SILICIBACTER_SP-_TM1040 41164 41090 GLN TTG 0 0      WGS_DIVISION_IN_DDBJ/EMBL/GENBA
-TGGGGTGTAGCCAAGC--GGT--AAGGCAGCGGTTTTTGGTACCGTGTACCGTAGGTTC
GAATCCTACCACCCCAG
>TCGT_RCS_W09101523 AAFG02000004 ALPHAPROTEOBACTERIA SILICIBACTER_SP-_TM1040 207932 208007 THR CGT 0 0      WGS_DIVISION_IN_DDBJ/EMBL/GEN
-GCCTCAATAGCTCAGCT-GGT--AGAGCAGGTCCTTCGTAAGGACAAGGTCGGGGGTTC
GAGTCCCTCTTGAGGCA
>TGGT_RCS_W09101524 AAFG02000004 ALPHAPROTEOBACTERIA SILICIBACTER_SP-_TM1040 383560 383486 THR GGT 0 0      WGS_DIVISION_IN_DDBJ/EMBL/GEN
-GCTGCTGTAGCTCAGA--GGT--AGAGCACTCCCTTGGTAAGGGAGAGGTCGAGAGTTC
AATTCTCTCCAGCAGCA
>FGAA_RCS_W09101525 AAFG02000004 ALPHAPROTEOBACTERIA SILICIBACTER_SP-_TM1040 376498 376424 PHE GAA 0 0      WGS_DIVISION_IN_DDBJ/EMBL/GEN
-GCCCGGGTAGCTCAGG--GGT--AGAGCAGTGGATTGAAAATCCTCGTGTCGGTGGTTC
GATTCCGCCCCCGGGCA
>LCAG_RCS_W09101526 AAFG02000004 ALPHAPROTEOBACTERIA SILICIBACTER_SP-_TM1040 197906 197820 LEU CAG 0 0      WGS_DIVISION_IN_DDBJ/EMBL/GEN
-GCCCAGATGGCGGAATT-GGTA-GACGCGCTAGCTTCAGGTGCTAGT-G-TGGAGGTTC
GAGTCCTCTTCTGGGCA
>LCAG_RCS_W09101527 AAFG02000004 ALPHAPROTEOBACTERIA SILICIBACTER_SP-_TM1040 197663 197577 LEU CAG 0 0      WGS_DIVISION_IN_DDBJ/EMBL/GEN
-GCCCAGATGGCGGAATT-GGTA-GACGCGCTAGCTTCAGGTGCTAGT-G-TGGAGGTTC
GAGTCCTCTTCTGGGCA
>KTTT_RCS_W09101528 AAFG02000004 ALPHAPROTEOBACTERIA SILICIBACTER_SP-_TM1040 185855 185780 LYS TTT 0 0      WGS_DIVISION_IN_DDBJ/EMBL/GEN
-GGGCCGTTAGCTCAGTT-GGT--AGAGCAACTGACTTTTAATCAGTGGGTCGCAGGTTC
GAATCCTGCACGGCTCA
>RTCT_RCS_W09101529 AAFG02000004 ALPHAPROTEOBACTERIA SILICIBACTER_SP-_TM1040 34347 34270 ARG TCT 0 0      WGS_DIVISION_IN_DDBJ/EMBL/GENBA
-GGGCCGTTAGCTCAGCT-GGATTAGAGCAGGGAACTTCTAATTCTCAGGTCGGGGGTTC
GAGTCCTCCACGGCTCG
>XCAT_RCS_W09101530 AAFG02000005 ALPHAPROTEOBACTERIA SILICIBACTER_SP-_TM1040 829 905 MET CAT 0 0     TRNA-MET(INITIATOR)- WGS_DIVISION_IN
-CGCGGGATGGAGCAGCCAGGT--AGCTCGTCAGGCTCATAACCTGAAGGTCGTAGGTTC
AAATCCTACTCCCGCAA
>IGAT_RCS_W09101531 AAFG02000005 ALPHAPROTEOBACTERIA SILICIBACTER_SP-_TM1040 368818 368894 ILE GAT 0 0      WGS_DIVISION_IN_DDBJ/EMBL/GEN
-GGGTCGGTAGCTCAGGT-GGTT-AGAGCGCACGCCTGATAAGCGTGAGGTCGGAGGTTC
AAGTCCTCCTCGACCCA
>ATGC_RCS_W09101532 AAFG02000005 ALPHAPROTEOBACTERIA SILICIBACTER_SP-_TM1040 368960 369035 ALA TGC 0 0      WGS_DIVISION_IN_DDBJ/EMBL/GEN
-GGGGCCTTAGCTCAGCT-GGG--AGAGCGCCTGATTTGCATTCAGGAGGTCAGGAGTTC
GATCCTCCTAGGCTCCA
>LGAG_RCS_W09101533 AAFG02000005 ALPHAPROTEOBACTERIA SILICIBACTER_SP-_TM1040 250888 250802 LEU GAG 0 0      WGS_DIVISION_IN_DDBJ/EMBL/GEN
-GCGGTCGTGGCGGAATT-GGTA-GACGCGCAGCGTTGAGGTCGCTGTGG-TGGAAGTTC
GAGTCTTCTCGACCGCA
>PCGG_RCS_W09101534 AAFG02000005 ALPHAPROTEOBACTERIA SILICIBACTER_SP-_TM1040 188574 188498 PRO CGG 0 0      WGS_DIVISION_IN_DDBJ/EMBL/GEN
-CGGAGCGTAGCTCAGCCTGGT--AGAGCACTGTCTTCGGGAGGCAGGGGCCGGAGGTTC
GAATCCTCTCGCTCCGA
>TTGT_RCS_W09101535 AAFG02000005 ALPHAPROTEOBACTERIA SILICIBACTER_SP-_TM1040 63517 63442 THR TGT 0 0      WGS_DIVISION_IN_DDBJ/EMBL/GENBA
-GCCCCTATAGCTCAGCT-GGT--AGAGCAACTGATTTGTAATCAGTAGGTCCGCGGTTC
GAGTCCGTGTGGGGGCA
>STGA_RCS_W09101536 AAFG02000005 ALPHAPROTEOBACTERIA SILICIBACTER_SP-_TM1040 10640 10551 SER TGA 0 0      WGS_DIVISION_IN_DDBJ/EMBL/GENBA
-GGGGAGGTGGCAGAGT--GGTCGAATGCGGCGGTCTTGAAAACCGTT---CCAGGGTTC
GAATCCCTGTCTCCCCG
>XCAT_RCS_W09101537 AAFG02000006 ALPHAPROTEOBACTERIA SILICIBACTER_SP-_TM1040 823 899 MET CAT 0 0     TRNA-MET(INITIATOR)- WGS_DIVISION_IN
-CGCGGGATGGAGCAGCCAGGT--AGCTCGTCAGGCTCATAACCTGAAGGTCGTAGGTTC
AAATCCTACTCCCGCAA
>RCCT_RCS_W09101538 AAFG02000006 ALPHAPROTEOBACTERIA SILICIBACTER_SP-_TM1040 72168 72244 ARG CCT 0 0      WGS_DIVISION_IN_DDBJ/EMBL/GENBA
-GGCCCCGTGGCTCAACT-GGAT-AGAGCAGCCCCCTCCTAAGGGGCAGGTTGCAGGTTC
GAATCCTGCCGGGGTCG
>AGGC_RCS_W09101539 AAFG02000006 ALPHAPROTEOBACTERIA SILICIBACTER_SP-_TM1040 226762 226687 ALA GGC 0 0      WGS_DIVISION_IN_DDBJ/EMBL/GEN
-GGGGCCTTAGCTCAGCT-GGG--AGAGCGCCTGCATGGCATGCAGGAGGTCAGCGGTTC
GATCCCGCTAGGCTCCA
>RACG_RCS_W09101540 AAFG02000006 ALPHAPROTEOBACTERIA SILICIBACTER_SP-_TM1040 132677 132601 ARG ACG 0 0      WGS_DIVISION_IN_DDBJ/EMBL/GEN
-GGACCGATAGCTCAGCT-GGAT-AGAGTACTTGACTACGAATCAAGGGGTCGGGGGTTC
GAATCCTCCTCGGTCCG
>XCAT_RCS_W09101541 AAFG02000007 ALPHAPROTEOBACTERIA SILICIBACTER_SP-_TM1040 487 563 MET CAT 0 0     TRNA-MET(INITIATOR)- WGS_DIVISION_IN
-CGCGGGATGGAGCAGCCAGGT--AGCTCGTCAGGCTCATAACCTGAAGGTCGTAGGTTC
AAATCCTACTCCCGCAA
>VGAC_RCS_W09101542 AAFG02000007 ALPHAPROTEOBACTERIA SILICIBACTER_SP-_TM1040 259016 258942 VAL GAC 0 0      WGS_DIVISION_IN_DDBJ/EMBL/GEN
-GGGCGGTTAGCTCAGC--GGT--AGAGCACTTCGTTGACATCGAAGGGGTCACAAGTTC
GATCCTTGTACCGCCCA
>WCCA_RCS_W09101543 AAFG02000008 ALPHAPROTEOBACTERIA SILICIBACTER_SP-_TM1040 137454 137379 TRP CCA 0 0      WGS_DIVISION_IN_DDBJ/EMBL/GEN
-AGGGGTATAGCTCAGTT-GGT--AGAGCGACGGTCTCCAAAACCGTAGGTCGCGGGTTC
GAACCCTGCTGCCCCTG
>SGCT_RCS_W09101544 AAFG02000008 ALPHAPROTEOBACTERIA SILICIBACTER_SP-_TM1040 136972 136883 SER GCT 0 0      WGS_DIVISION_IN_DDBJ/EMBL/GEN
-GGAGACGTGGCCGAGT--GGTCGAAGGCGCTCCCCTGCTAAGGGAGTAT-CGAGGGTTC
GAATCCCTTCGTCTCCG
>ETTC_RCS_W09101545 AAFG02000010 ALPHAPROTEOBACTERIA SILICIBACTER_SP-_TM1040 130352 130426 GLU TTC 0 0      WGS_DIVISION_IN_DDBJ/EMBL/GEN
-GCTCCGTTCGTCTATC--GGTT-AGGACGCCAGGTTTTCAACCTGGAAA-GAGGGGTTC
GATTCCCCTACGGAGTA
>ETTC_RCS_W09101546 AAFG02000010 ALPHAPROTEOBACTERIA SILICIBACTER_SP-_TM1040 130641 130715 GLU TTC 0 0      WGS_DIVISION_IN_DDBJ/EMBL/GEN
-GCTCCGTTCGTCTATC--GGTT-AGGACGCCAGGTTTTCAACCTGGAAA-GAGGGGTTC
GATTCCCCTACGGAGTA
>HGTG_RCS_W09101547 AAFG02000010 ALPHAPROTEOBACTERIA SILICIBACTER_SP-_TM1040 78392 78316 HIS GTG 0 0      WGS_DIVISION_IN_DDBJ/EMBL/GENBA
-GCCGCCTTAGCTCAGTT-GGTT-AGAGCGCTTGATTGTGGATCAAGAGGTCCCTGGTTC
GAGACCAGGAGGTGGTA
>YGTA_RCS_W09101548 AAFG02000010 ALPHAPROTEOBACTERIA SILICIBACTER_SP-_TM1040 5884 5801 TYR GTA 0 0      WGS_DIVISION_IN_DDBJ/EMBL/GENBANK
-GGGCGACAGGCCGCAA--GGT--GTGGCAGGGGACTGTAACTCCCTC-ACGCCTGGTTC
GATTCCAGGGTCGCCCA
>IGAT_RCS_W09101549 AAFG02000011 ALPHAPROTEOBACTERIA SILICIBACTER_SP-_TM1040 130224 130148 ILE GAT 0 0      WGS_DIVISION_IN_DDBJ/EMBL/GEN
-GGGTCGGTAGCTCAGGT-GGTT-AGAGCGCACGCCTGATAAGCGTGAGGTCGGAGGTTC
AAGTCCTCCTCGACCCA
>ATGC_RCS_W09101550 AAFG02000011 ALPHAPROTEOBACTERIA SILICIBACTER_SP-_TM1040 130082 130007 ALA TGC 0 0      WGS_DIVISION_IN_DDBJ/EMBL/GEN
-GGGGCCTTAGCTCAGCT-GGG--AGAGCGCCTGATTTGCATTCAGGAGGTCAGGAGTTC
GATCCTCCTAGGCTCCA
>XCAT_RCS_W09101551 AAFG02000011 ALPHAPROTEOBACTERIA SILICIBACTER_SP-_TM1040 126215 126139 MET CAT 0 0     TRNA-MET(INITIATOR)- WGS_DIVIS
-CGCGGGATGGAGCAGCCAGGT--AGCTCGTCAGGCTCATAACCTGAAGGTCGTAGGTTC
AAATCCTACTCCCGCAA
>TTGT_RCS_W09101552 AAFG02000011 ALPHAPROTEOBACTERIA SILICIBACTER_SP-_TM1040 10578 10503 THR TGT 0 0      WGS_DIVISION_IN_DDBJ/EMBL/GENBA
-GCCCCTATAGCTCAGCT-GGT--AGAGCAACTGATTTGTAATCAGTAGGTCCGCGGTTC
GAGTCCGTGTGGGGGCA
>GTCC_RCS_W09101553 AAFG02000013 ALPHAPROTEOBACTERIA SILICIBACTER_SP-_TM1040 6298 6371 GLY TCC 0 0      WGS_DIVISION_IN_DDBJ/EMBL/GENBANK
-GCGGGTATGGTGAAAT--GGT--ATCATAAGAGCCTTCCAAGCTTAAGG-TGCGGGTTC
GATTCCCGCTACCCGCT
>CGCA_RCS_W09101554 AAFG02000013 ALPHAPROTEOBACTERIA SILICIBACTER_SP-_TM1040 94426 94499 CYS GCA 0 0      WGS_DIVISION_IN_DDBJ/EMBL/GENBA
-GGCGAGTTGGCGGAGT--GGT--GACGCAGCGGATTGCAAATCCGTGTA-CACCGGTTC
GATTCCGGTACTCGCCT
>GGCC_RCS_W09101555 AAFG02000018 ALPHAPROTEOBACTERIA SILICIBACTER_SP-_TM1040 10732 10806 GLY GCC 0 0      WGS_DIVISION_IN_DDBJ/EMBL/GENBA
-GCGGGCGTAGCTCAGG--GGT--AGAGCATAACCTTGCCAAGGTTAGGGTCGGGCGTTC
GAATCGCCTCGCCCGCT
>GGCC_RCS_W09101556 AAFG02000018 ALPHAPROTEOBACTERIA SILICIBACTER_SP-_TM1040 10998 11072 GLY GCC 0 0      WGS_DIVISION_IN_DDBJ/EMBL/GENBA
-GCGGGCGTAGCTCAGG--GGT--AGAGCATAACCTTGCCAAGGTTAGGGTCGGGCGTTC
GAATCGCCTCGCCCGCT
>GGCC_RCS_W09101557 AAFG02000018 ALPHAPROTEOBACTERIA SILICIBACTER_SP-_TM1040 11251 11325 GLY GCC 0 0      WGS_DIVISION_IN_DDBJ/EMBL/GENBA
-GCGGGCGTAGCTCAGG--GGT--AGAGCATAACCTTGCCAAGGTTAGGGTCGGGCGTTC
GAATCGCCTCGCCCGCT
>RACG_RCS_W09132662 ACNZ01000012 ALPHAPROTEOBACTERIA SILICIBACTER_SP-_TRICHCH4B 8609 8685 ARG ACG 0 0      WGS_DIVISION_IN_DDBJ/EMBL/GENB
-GGACCGATAGCTCAGCT-GGAT-AGAGTACTTGACTACGAATCAAGGGGTCGGGGGTTC
GAATCCTCCTCGGTCCG
>YGTA_RCS_W09132663 ACNZ01000014 ALPHAPROTEOBACTERIA SILICIBACTER_SP-_TRICHCH4B 26825 26908 TYR GTA 0 0      WGS_DIVISION_IN_DDBJ/EMBL/GE
-GGGCGACAGGCCGCAA--GGT--GTGGCAGGGGACTGTAACTCCCTC-ACGCCTGGTTC
GATTCCAGGGTCGCCCA
>PGGG_RCS_W09132664 ACNZ01000030 ALPHAPROTEOBACTERIA SILICIBACTER_SP-_TRICHCH4B 14390 14314 PRO GGG 0 0      WGS_DIVISION_IN_DDBJ/EMBL/GE
-CGGGCTATGGCGCAGCCTGGT--AGCGCGTCCGTCTGGGGGACGGAAGGTCGCAGGTTC
GAGTCCTGCTAGCCCGA
>LTAG_RCS_W09132665 ACNZ01000038 ALPHAPROTEOBACTERIA SILICIBACTER_SP-_TRICHCH4B 59578 59662 LEU TAG 0 0      WGS_DIVISION_IN_DDBJ/EMBL/GE
-GCGGGTGTGGCGGAATT-GGTA-GACGCACCAGATTTAGGTTCTGGC-G-TGGGGGTTC
AAGTCCCTTCACCCGCA
>GCCC_RCS_W09132666 ACNZ01000038 ALPHAPROTEOBACTERIA SILICIBACTER_SP-_TRICHCH4B 59385 59312 GLY CCC 0 0      WGS_DIVISION_IN_DDBJ/EMBL/GE
-GCGGGTGTAGCTCAAT--GGT--AGAGCAGCAGCTTCCCAAGCTGACGA-CGAGGGTTC
GATTCCCTTCACCCGCT
>STGA_RCS_W09132667 ACNZ01000058 ALPHAPROTEOBACTERIA SILICIBACTER_SP-_TRICHCH4B 15756 15667 SER TGA 0 0      WGS_DIVISION_IN_DDBJ/EMBL/GE
-GGGGAGGTGGCAGAGT--GGTCGAATGCGGCGGTCTTGAAAACCGTT---CCAGGGTTC
GAATCCCTGTCTCCCCG
>LGAG_RCS_W09132668 ACNZ01000058 ALPHAPROTEOBACTERIA SILICIBACTER_SP-_TRICHCH4B 533 447 LEU GAG 0 0      WGS_DIVISION_IN_DDBJ/EMBL/GENBAN
-GCGGTCGTGGCGGAATT-GGTA-GACGCGCAGCGTTGAGGTCGCTGTGG-TGGAAGTTC
GAGTCTTCTCGACCGCA
>ATGC_RCS_W09132669 ACNZ01000059 ALPHAPROTEOBACTERIA SILICIBACTER_SP-_TRICHCH4B 4162 4087 ALA TGC 0 0      WGS_DIVISION_IN_DDBJ/EMBL/GENB
-GGGGCTTTAGCTCAGCT-GGG--AGAGCGCGTGATTTGCATTCAGGAGGTCAGGAGTTC
GATCCTCCTAGGCTCCA
>IGAT_RCS_W09132670 ACNZ01000059 ALPHAPROTEOBACTERIA SILICIBACTER_SP-_TRICHCH4B 3986 3910 ILE GAT 0 0      WGS_DIVISION_IN_DDBJ/EMBL/GENB
-GGGTCGGTAGCTCAGGT-GGTT-AGAGCGCACGCCTGATAAGCGTGAGGTCGGAGGTTC
AAGTCCTCCTCGACCCA
>XCAT_RCS_W09132671 ACNZ01000059 ALPHAPROTEOBACTERIA SILICIBACTER_SP-_TRICHCH4B 102 26 MET CAT 0 0     TRNA-MET(INITIATOR)- WGS_DIVISION_
-CGCGGGATGGAGCAGCCAGGT--AGCTCGTCAGGCTCATAACCTGAAGGTCGTAGGTTC
AAATCCTACTCCCGCAA
>FGAA_RCS_W09132672 ACNZ01000063 ALPHAPROTEOBACTERIA SILICIBACTER_SP-_TRICHCH4B 13000 13074 PHE GAA 0 0      WGS_DIVISION_IN_DDBJ/EMBL/GE
-GCCCGGGTAGCTCAGG--GGT--AGAGCAGTGGATTGAAAATCCTCGTGTCGGTGGTTC
GATTCCGCCCCCGGGCA
>AGGC_RCS_W09132673 ACNZ01000063 ALPHAPROTEOBACTERIA SILICIBACTER_SP-_TRICHCH4B 17377 17302 ALA GGC 0 0      WGS_DIVISION_IN_DDBJ/EMBL/GE
-GGGGCCTTAGCTCAGCT-GGG--AGAGCGCCTGCATGGCATGCAGGAGGTCAGCGGTTC
GATCCCGCTAGGCTCCA
>TGGT_RCS_W09132674 ACNZ01000063 ALPHAPROTEOBACTERIA SILICIBACTER_SP-_TRICHCH4B 3608 3534 THR GGT 0 0      WGS_DIVISION_IN_DDBJ/EMBL/GENB
-GCTGCTGTAGCTCAGA--GGT--AGAGCACTCCCTTGGTAAGGGAGAGGTCGAGAGTTC
AATTCTCTCCAGCAGCA
>RCCT_RCS_W09132675 ACNZ01000066 ALPHAPROTEOBACTERIA SILICIBACTER_SP-_TRICHCH4B 30400 30476 ARG CCT 0 0      WGS_DIVISION_IN_DDBJ/EMBL/GE
-GGCCCCGTGGCTCAACT-GGAT-AGAGCAGCCCCCTCCTAAGGGGCAGGTTGCAGGTTC
GAATCCTGCCGGGGTCG
>IGAT_RCS_W09132676 ACNZ01000072 ALPHAPROTEOBACTERIA SILICIBACTER_SP-_TRICHCH4B 11859 11935 ILE GAT 0 0      WGS_DIVISION_IN_DDBJ/EMBL/GE
-GGGTCGGTAGCTCAGGT-GGTT-AGAGCGCACGCCTGATAAGCGTGAGGTCGGAGGTTC
AAGTCCTCCTCGACCCA
>XCAT_RCS_W09132677 ACNZ01000072 ALPHAPROTEOBACTERIA SILICIBACTER_SP-_TRICHCH4B 15743 15819 MET CAT 0 0     TRNA-MET(INITIATOR)- WGS_DIVI
-CGCGGGATGGAGCAGCCAGGT--AGCTCGTCAGGCTCATAACCTGAAGGTCGTAGGTTC
AAATCCTACTCCCGCAA
>IGAT_RCS_W09132678 ACNZ01000073 ALPHAPROTEOBACTERIA SILICIBACTER_SP-_TRICHCH4B 227 303 ILE GAT 0 0      WGS_DIVISION_IN_DDBJ/EMBL/GENBAN
-GGGTCGGTAGCTCAGGT-GGTT-AGAGCGCACGCCTGATAAGCGTGAGGTCGGAGGTTC
AAGTCCTCCTCGACCCA
>XCAT_RCS_W09132679 ACNZ01000073 ALPHAPROTEOBACTERIA SILICIBACTER_SP-_TRICHCH4B 4111 4187 MET CAT 0 0     TRNA-MET(INITIATOR)- WGS_DIVISI
-CGCGGGATGGAGCAGCCAGGT--AGCTCGTCAGGCTCATAACCTGAAGGTCGTAGGTTC
AAATCCTACTCCCGCAA
>WCCA_RCS_W09132680 ACNZ01000074 ALPHAPROTEOBACTERIA SILICIBACTER_SP-_TRICHCH4B 9458 9533 TRP CCA 0 0      WGS_DIVISION_IN_DDBJ/EMBL/GENB
-AGGGGTATAGCTCAGTT-GGT--AGAGCGACGGTCTCCAAAACCGTAGGTCGCGGGTTC
GAACCCTGCTGCCCCTG
>RACG_RCS_W09132681 ACNZ01000074 ALPHAPROTEOBACTERIA SILICIBACTER_SP-_TRICHCH4B 94776 94852 ARG ACG 0 0      WGS_DIVISION_IN_DDBJ/EMBL/GE
-GGACCGATAGCTCAGCT-GGAT-AGAGTACTTGACTACGAATCAAGGGGTCGGGGGTTC
GAATCCTCCTCGGTCCG
>MCAT_RCS_W09132682 ACNZ01000077 ALPHAPROTEOBACTERIA SILICIBACTER_SP-_TRICHCH4B 14688 14612 MET CAT 0 0     TRNA-MET(ELONGATOR)- WGS_DIVI
-GGCGGAGTAGCTCAGTT-GGTT-AGAGCAGCGGAATCATAATCCGCGTGTCGGGGGTTC
AAGTCCCTCCTCCGCTA
>HGTG_RCS_W09132683 ACNZ01000080 ALPHAPROTEOBACTERIA SILICIBACTER_SP-_TRICHCH4B 68339 68415 HIS GTG 0 0      WGS_DIVISION_IN_DDBJ/EMBL/GE
-GCCGCCTTAGCTCAGTT-GGTT-AGAGCGCTTGATTGTGGATCAAGAGGTCCCTGGTTC
GAGACCAGGAGGTGGTA
>ETTC_RCS_W09132684 ACNZ01000080 ALPHAPROTEOBACTERIA SILICIBACTER_SP-_TRICHCH4B 13991 13917 GLU TTC 0 0      WGS_DIVISION_IN_DDBJ/EMBL/GE
-GCTCCGTTCGTCTATC--GGTT-AGGACGCCAGGTTTTCAACCTGGAAA-GAGGGGTTC
GATTCCCCTACGGAGTA
>ETTC_RCS_W09132685 ACNZ01000080 ALPHAPROTEOBACTERIA SILICIBACTER_SP-_TRICHCH4B 13713 13639 GLU TTC 0 0      WGS_DIVISION_IN_DDBJ/EMBL/GE
-GCTCCGTTCGTCTATC--GGTT-AGGACGCCAGGTTTTCAACCTGGAAA-GAGGGGTTC
GATTCCCCTACGGAGTA
>GGCC_RCS_W09132686 ACNZ01000081 ALPHAPROTEOBACTERIA SILICIBACTER_SP-_TRICHCH4B 8769 8695 GLY GCC 0 0      WGS_DIVISION_IN_DDBJ/EMBL/GENB
-GCGGGCGTAGCTCAGG--GGT--AGAGCATAACCTTGCCAAGGTTAGGGTCGGGCGTTC
GAATCGCCTCGCCCGCT
>GGCC_RCS_W09132687 ACNZ01000081 ALPHAPROTEOBACTERIA SILICIBACTER_SP-_TRICHCH4B 8525 8451 GLY GCC 0 0      WGS_DIVISION_IN_DDBJ/EMBL/GENB
-GCGGGCGTAGCTCAGG--GGT--AGAGCATAACCTTGCCAAGGTTAGGGTCGGGCGTTC
GAATCGCCTCGCCCGCT
>GGCC_RCS_W09132688 ACNZ01000081 ALPHAPROTEOBACTERIA SILICIBACTER_SP-_TRICHCH4B 8282 8208 GLY GCC 0 0      WGS_DIVISION_IN_DDBJ/EMBL/GENB
-GCGGGCGTAGCTCAGG--GGT--AGAGCATAACCTTGCCAAGGTTAGGGTCGGGCGTTC
GAATCGCCTCGCCCGCT
>GTCC_RCS_W09132689 ACNZ01000086 ALPHAPROTEOBACTERIA SILICIBACTER_SP-_TRICHCH4B 25497 25570 GLY TCC 0 0      WGS_DIVISION_IN_DDBJ/EMBL/GE
-GCGGGTATGGTGAAAT--GGT--ATCATAAGAGCCTTCCAAGCTTAAGG-TGCGGGTTC
GATTCCCGCTACCCGCT
>CGCA_RCS_W09132690 ACNZ01000087 ALPHAPROTEOBACTERIA SILICIBACTER_SP-_TRICHCH4B 12855 12928 CYS GCA 0 0      WGS_DIVISION_IN_DDBJ/EMBL/GE
-GGCGAGTTGGCGGAGT--GGT--GACGCAGCGGATTGCAAATCCGTGTA-CACCGGTTC
GATTCCGGTACTCGCCT
>MCAT_RCS_W09132691 ACNZ01000090 ALPHAPROTEOBACTERIA SILICIBACTER_SP-_TRICHCH4B 22743 22668 MET CAT 0 0     TRNA-MET(ELONGATOR)- WGS_DIVI
-GGGAGATTAGCTCAGC--GGTT-AGAGCAGAGCGCTCATAACGCTTTGGTCCAGAGTTC
GAATCTCTGATCTCCCA
>NGTT_RCS_W09132692 ACNZ01000090 ALPHAPROTEOBACTERIA SILICIBACTER_SP-_TRICHCH4B 20244 20170 ASN GTT 0 0      WGS_DIVISION_IN_DDBJ/EMBL/GE
-TCCGGCGTAGCTCAGC--GGT--AGAGCAGTTGACTGTTAATCAATTGGTCGTAGGTTC
GATCCCTACCGCCGGAG
>SGGA_RCS_W09132693 ACNZ01000091 ALPHAPROTEOBACTERIA SILICIBACTER_SP-_TRICHCH4B 27323 27412 SER GGA 0 0      WGS_DIVISION_IN_DDBJ/EMBL/GE
-GGAGAGGTGGCCGAGT--GGTCGAAGGCGCACGCCTGGAAAGTGTGTAT-CCAGGGTTC
GAATCCCTGTCTCTCCG
>QTTG_RCS_W09132694 ACNZ01000095 ALPHAPROTEOBACTERIA SILICIBACTER_SP-_TRICHCH4B 16175 16101 GLN TTG 0 0      WGS_DIVISION_IN_DDBJ/EMBL/GE
-TGGGATGTAGCCAAGT--GGT--AAGGCAACTGTTTTTGGTACAGTGTACCGTAGGTTC
GAATCCTACCATCCCAG
>SGCT_RCS_W09132695 ACNZ01000097 ALPHAPROTEOBACTERIA SILICIBACTER_SP-_TRICHCH4B 46947 47036 SER GCT 0 0      WGS_DIVISION_IN_DDBJ/EMBL/GE
-GGAGACGTGGCCGAGT--GGTCGAAGGCGCTCCCCTGCTAAGGGAGTAT-CGAGGGTTC
GAATCCCTTCGTCTCCG
>RTCT_RCS_W09132696 ACNZ01000103 ALPHAPROTEOBACTERIA SILICIBACTER_SP-_TRICHCH4B 8079 8002 ARG TCT 0 0      WGS_DIVISION_IN_DDBJ/EMBL/GENB
-GGGCCGTTAGCTCAGCT-GGATTAGAGCAGGGAACTTCTAATTCTCAGGTCGGGGGTTC
GAGTCCTCCACGGCTCG
>LCAG_RCS_W09132697 ACNZ01000104 ALPHAPROTEOBACTERIA SILICIBACTER_SP-_TRICHCH4B 55771 55857 LEU CAG 0 0      WGS_DIVISION_IN_DDBJ/EMBL/GE
-GCCCAGATGGCGGAATT-GGTA-GACGCGCTAGCTTCAGGTGCTAGT-G-TGGAGGTTC
GAGTCCTCTTCTGGGCA
>LCAG_RCS_W09132698 ACNZ01000104 ALPHAPROTEOBACTERIA SILICIBACTER_SP-_TRICHCH4B 56018 56104 LEU CAG 0 0      WGS_DIVISION_IN_DDBJ/EMBL/GE
-GCCCAGATGGCGGAATT-GGTA-GACGCGCTAGCTTCAGGTGCTAGT-G-TGGAGGTTC
GAGTCCTCTTCTGGGCA
>KTTT_RCS_W09132699 ACNZ01000104 ALPHAPROTEOBACTERIA SILICIBACTER_SP-_TRICHCH4B 70913 70988 LYS TTT 0 0      WGS_DIVISION_IN_DDBJ/EMBL/GE
-GGGCCGTTAGCTCAGTT-GGT--AGAGCAACTGACTTTTAATCAGTGGGTCGCAGGTTC
GAATCCTGCACGGCTCA
>TCGT_RCS_W09132700 ACNZ01000105 ALPHAPROTEOBACTERIA SILICIBACTER_SP-_TRICHCH4B 9893 9968 THR CGT 0 0      WGS_DIVISION_IN_DDBJ/EMBL/GENB
-GCCTCAATAGCTCAGCT-GGT--AGAGCAGGTCCTTCGTAAGGACAAGGTCGGGGGTTC
GAGTCCCTCTTGAGGCA
>ATGC_RCS_W09132701 ACNZ01000108 ALPHAPROTEOBACTERIA SILICIBACTER_SP-_TRICHCH4B 60531 60606 ALA TGC 0 0      WGS_DIVISION_IN_DDBJ/EMBL/GE
-GGGGCCTTAGCTCAGCT-GGG--AGAGCGCCTGATTTGCATTCAGGAGGTCAGGAGTTC
GATCCTCCTAGGCTCCA
>IGAT_RCS_W09132702 ACNZ01000108 ALPHAPROTEOBACTERIA SILICIBACTER_SP-_TRICHCH4B 60707 60783 ILE GAT 0 0      WGS_DIVISION_IN_DDBJ/EMBL/GE
-GGGTCGGTAGCTCAGGT-GGTT-AGAGCGCACGCCTGATAAGCGTGAGGTCGGAGGTTC
AAGTCCTCCTCGACCCA
>XCAT_RCS_W09132703 ACNZ01000108 ALPHAPROTEOBACTERIA SILICIBACTER_SP-_TRICHCH4B 64591 64667 MET CAT 0 0     TRNA-MET(INITIATOR)- WGS_DIVI
-CGCGGGATGGAGCAGCCAGGT--AGCTCGTCAGGCTCATAACCTGAAGGTCGTAGGTTC
AAATCCTACTCCCGCAA
>VGAC_RCS_W09132704 ACNZ01000108 ALPHAPROTEOBACTERIA SILICIBACTER_SP-_TRICHCH4B 48150 48076 VAL GAC 0 0      WGS_DIVISION_IN_DDBJ/EMBL/GE
-GGGCGGTTAGCTCAGC--GGT--AGAGCACTTCGTTGACATCGAAGGGGTCACAAGTTC
GATCCTTGTACCGCCCA
>ATGC_RCS_W09132705 ACNZ01000109 ALPHAPROTEOBACTERIA SILICIBACTER_SP-_TRICHCH4B 1855 1930 ALA TGC 0 0      WGS_DIVISION_IN_DDBJ/EMBL/GENB
-GGGGCCTTAGCTCAGCT-GGG--AGAGCGCCTGATTTGCATTCAGGAGGTCAGGAGTTC
GATCCTCCTAGGCTCCA
>IGAT_RCS_W09132706 ACNZ01000109 ALPHAPROTEOBACTERIA SILICIBACTER_SP-_TRICHCH4B 2031 2107 ILE GAT 0 0      WGS_DIVISION_IN_DDBJ/EMBL/GENB
-GGGTCGGTAGCTCAGGT-GGTT-AGAGCGCACGCCTGATAAGCGTGAGGTCGGAGGTTC
AAGTCCTCCTCGACCCA
>XCAT_RCS_W09132707 ACNZ01000109 ALPHAPROTEOBACTERIA SILICIBACTER_SP-_TRICHCH4B 5914 5990 MET CAT 0 0     TRNA-MET(INITIATOR)- WGS_DIVISI
-CGCGGGATGGAGCAGCCAGGT--AGCTCGTCAGGCTCATAACCTGAAGGTCGTAGGTTC
AAATCCTACTCCCGCAA
>PCGG_RCS_W09132708 ACNZ01000111 ALPHAPROTEOBACTERIA SILICIBACTER_SP-_TRICHCH4B 27408 27484 PRO CGG 0 0      WGS_DIVISION_IN_DDBJ/EMBL/GE
-CGGAGCGTAGCTCAGCCTGGT--AGAGCACTGTCTTCGGGAGGCAGGGGCCGGAGGTTC
GAATCCTCTCGCTCCGA
>LTAA_RCS_W09132709 ACNZ01000111 ALPHAPROTEOBACTERIA SILICIBACTER_SP-_TRICHCH4B 31311 31226 LEU TAA 0 0      WGS_DIVISION_IN_DDBJ/EMBL/GE
-GCCGCTGTGGTGGAAT--GGTA-GACACAAGAGACTTAAAATCTCTA-G-TACCGGTTC
GAGTCCGGTCAGCGGTA
>XCAT_RCS_W09132710 ACNZ01000112 ALPHAPROTEOBACTERIA SILICIBACTER_SP-_TRICHCH4B 94068 93992 MET CAT 0 0     TRNA-MET(INITIATOR)- WGS_DIVI
-CGCGGGATGGAGCAGCCAGGT--AGCTCGTCAGGCTCATAACCTGAAGGTCGTAGGTTC
AAATCCTACTCCCGCAA
>VCAC_RCS_W09132711 ACNZ01000115 ALPHAPROTEOBACTERIA SILICIBACTER_SP-_TRICHCH4B 163142 163216 VAL CAC 0 0      WGS_DIVISION_IN_DDBJ/EMBL/
-GGGTGATTAGCTCAGT--GGT--AGAGCGCTTCGTTCACATCGAAGATGTCAGGAGTTC
AAATCTCTTATCACCCA
>VTAC_RCS_W09132712 ACNZ01000117 ALPHAPROTEOBACTERIA SILICIBACTER_SP-_TRICHCH4B 18730 18805 VAL TAC 0 0      WGS_DIVISION_IN_DDBJ/EMBL/GE
-GGGTCGTTAGCTCAGTT-GGT--AGAGCGCTTCGTTTACACCGAAGATGTCGGGAGTTC
GAGCCTCTCACGACCCA
>DGTC_RCS_W09132713 ACNZ01000117 ALPHAPROTEOBACTERIA SILICIBACTER_SP-_TRICHCH4B 46816 46892 ASP GTC 0 0      WGS_DIVISION_IN_DDBJ/EMBL/GE
-GCGGTTGTAGCTCAGTT-GGTT-AGAGTACCGGCCTGTCACGCCGGGGGTCGCGGGTTC
GAGCCCCGTCAACCGCG
>DGTC_RCS_W09132714 ACNZ01000117 ALPHAPROTEOBACTERIA SILICIBACTER_SP-_TRICHCH4B 46975 47051 ASP GTC 0 0      WGS_DIVISION_IN_DDBJ/EMBL/GE
-GCGGTTGTAGCTCAGTT-GGTT-AGAGTACCGGCCTGTCACGCCGGGGGTCGCGGGTTC
GAGCCCCGTCAACCGCG
>DGTC_RCS_W09132715 ACNZ01000117 ALPHAPROTEOBACTERIA SILICIBACTER_SP-_TRICHCH4B 47137 47213 ASP GTC 0 0      WGS_DIVISION_IN_DDBJ/EMBL/GE
-GCGGTTGTAGCTCAGTT-GGTT-AGAGTACCGGCCTGTCACGCCGGGGGTCGCGGGTTC
GAGCCCCGTCAACCGCG
>NGTT_RCS_W09132716 ACNZ01000119 ALPHAPROTEOBACTERIA SILICIBACTER_SP-_TRICHCH4B 1590 1516 ASN GTT 0 0      WGS_DIVISION_IN_DDBJ/EMBL/GENB
-TCCGGCGTAGCTCAGC--GGT--AGAGCAGTTGACTGTTAATCAATTGGTCGTAGGTTC
GATCCCTACCGCCGGAG
>PTGG_RCS_W09132717 ACNZ01000123 ALPHAPROTEOBACTERIA SILICIBACTER_SP-_TRICHCH4B 38840 38916 PRO TGG 0 0      WGS_DIVISION_IN_DDBJ/EMBL/GE
-CGGGGCGTGGCGCAGTCTGGT--AGCGCACCTGTTTTGGGTACAGGGGGTCGTGAGTTC
GAATCTCGCCGCCCCGA
>LCAA_RCS_W09132718 ACNZ01000123 ALPHAPROTEOBACTERIA SILICIBACTER_SP-_TRICHCH4B 56323 56408 LEU CAA 0 0      WGS_DIVISION_IN_DDBJ/EMBL/GE
-GCCCAAGTGGCGGAAT--GGTA-GACGCAGGGGATTCAAAATCCCCC-G-TGCCGGTTC
GAGTCCGGCCTTGGGTA
>RCCG_RCS_W09132719 ACNZ01000123 ALPHAPROTEOBACTERIA SILICIBACTER_SP-_TRICHCH4B 91997 91921 ARG CCG 0 0      WGS_DIVISION_IN_DDBJ/EMBL/GE
-GCACCTGTAGCTCAGCT-GGAT-AGAGCGCTGCCCTCCGAAGGCAGAGGCCAGAGGTTC
GAATCCTCTCAGGTGCG
>SCGA_RCS_W09132720 ACNZ01000123 ALPHAPROTEOBACTERIA SILICIBACTER_SP-_TRICHCH4B 77787 77698 SER CGA 0 0      WGS_DIVISION_IN_DDBJ/EMBL/GE
-GGAGAGGTGCCGGAGT--GGTCGAACGGGGCGGTCTCGAAAACCGTTGC-CCAGGGTTC
GAATCCCTGTCTCTCCG
>XCAT_RCS_W000589 AALV01000004 ALPHAPROTEOBACTERIA SULFITOBACTER_SP-_EE-36 337355 337428 MET CAT 0 0     TRNA-MET(INITIATOR)- WGS_DIVISIO
-CGCGGGATGGAGCAGCCCGGT--AGCTCGTCAGGCTCATAACCTGAAGGTCGTAGGTTC
AAATCCTACTCCCGCAA
>VGAC_RCS_W011763 AALV01000001 ALPHAPROTEOBACTERIA SULFITOBACTER_SP-_EE-36 532146 532220 VAL GAC 0 0      WGS_DIVISION_IN_DDBJ/EMBL/GENBA
-GGGTGATTAGCTCAGC--GGT--AGAGCACTTCGTTGACATCGAAGGGGTCACTGGTTC
GATCCCAGTATCGCCCA
>RTCT_RCS_W011764 AALV01000001 ALPHAPROTEOBACTERIA SULFITOBACTER_SP-_EE-36 974531 974609 ARG TCT 0 0      WGS_DIVISION_IN_DDBJ/EMBL/GENBA
-GGTCCCGTAGCTCAACT-GGAT-AGAGCACCTGACTTCTAATCAGGATGTTGGGGGTTC
GAGTCCTCCCGGGATCG
>ATGC_RCS_W011765 AALV01000001 ALPHAPROTEOBACTERIA SULFITOBACTER_SP-_EE-36 983956 984033 ALA TGC 0 0      WGS_DIVISION_IN_DDBJ/EMBL/GENBA
-GGGGCCTTAGCTCAGCT-GGG--AGAGCGCCTGATTTGCATTCAGGAGGTCAGGAGTTC
GATCCTCCTAGGCTCCA
>IGAT_RCS_W011766 AALV01000001 ALPHAPROTEOBACTERIA SULFITOBACTER_SP-_EE-36 984132 984210 ILE GAT 0 0      WGS_DIVISION_IN_DDBJ/EMBL/GENBA
-GGGTCGGTAGCTCAGGT-GGTT-AGAGCGCACGCCTGATAAGCGTGAGGTCGGAGGTTC
AAGTCCTCCTCGACCCA
>XCAT_RCS_W011767 AALV01000001 ALPHAPROTEOBACTERIA SULFITOBACTER_SP-_EE-36 988049 988125 MET CAT 0 0     TRNA-MET(INITIATOR)- WGS_DIVISIO
-CGCGGGATGGAGCAGCCCGGT--AGCTCGTCAGGCTCATAACCTGAAGGTCGTAGGTTC
AAATCCTACTCCCGCAA
>KTTT_RCS_W011768 AALV01000001 ALPHAPROTEOBACTERIA SULFITOBACTER_SP-_EE-36 1032336 1032413 LYS TTT 0 0      WGS_DIVISION_IN_DDBJ/EMBL/GEN
-GGGCCGTTAGCTCAGTT-GGT--AGAGCAACTGACTTTTAATCAGTAGGTCGATGGTTC
GAACCCATCACGGCTCA
>RCCT_RCS_W011769 AALV01000001 ALPHAPROTEOBACTERIA SULFITOBACTER_SP-_EE-36 1041768 1041846 ARG CCT 0 0      WGS_DIVISION_IN_DDBJ/EMBL/GEN
-GGCCCCGTGGCTCAACT-GGAT-AGAGCAGCCCCCTCCTAAGGGGCAGGTTGCAGGTTC
GAATCCTGCCGGGGTCA
>LCAG_RCS_W011770 AALV01000001 ALPHAPROTEOBACTERIA SULFITOBACTER_SP-_EE-36 989867 989780 LEU CAG 0 0      WGS_DIVISION_IN_DDBJ/EMBL/GENBA
-GCCCAGGTGGCGGAAT--GGTA-GACGCGCTAGCTTCAGGTGCTAGT-G-TGGAGGTTC
GAGTCCTCTCCTGGGCA
>ATGC_RCS_W011771 AALV01000001 ALPHAPROTEOBACTERIA SULFITOBACTER_SP-_EE-36 521211 521134 ALA TGC 0 0      WGS_DIVISION_IN_DDBJ/EMBL/GENBA
-GGGGCCTTAGCTCAGCT-GGG--AGAGCGCCTGATTTGCATTCAGGAGGTCAGGAGTTC
GATCCTCCTAGGCTCCA
>IGAT_RCS_W011772 AALV01000001 ALPHAPROTEOBACTERIA SULFITOBACTER_SP-_EE-36 521035 520957 ILE GAT 0 0      WGS_DIVISION_IN_DDBJ/EMBL/GENBA
-GGGTCGGTAGCTCAGGT-GGTT-AGAGCGCACGCCTGATAAGCGTGAGGTCGGAGGTTC
AAGTCCTCCTCGACCCA
>XCAT_RCS_W011773 AALV01000001 ALPHAPROTEOBACTERIA SULFITOBACTER_SP-_EE-36 517119 517046 MET CAT 0 0     TRNA-MET(INITIATOR)- WGS_DIVISIO
-CGCGGGATGGAGCAGCCCGGT--AGCTCGTCAGGCTCATAACCTGAAGGTCGTAGGTTC
AAATCCTACTCCCGCAA
>JCAT_RCS_W011774 AALV01000001 ALPHAPROTEOBACTERIA SULFITOBACTER_SP-_EE-36 438632 438554 MET CAT 0 0     TRNA-MET(ILE)_WHOSE_CAU_ANTICODO
-GGCGTTATAGCTCAGTT-GGTT-AGAGCGAACGACTCATAATCGTTAGGTCCCTGGTTC
AAATCCAGGTAACGCCA
>WCCA_RCS_W011775 AALV01000001 ALPHAPROTEOBACTERIA SULFITOBACTER_SP-_EE-36 368262 368185 TRP CCA 0 0      WGS_DIVISION_IN_DDBJ/EMBL/GENBA
-AGGGGTTTAGCTCAGTT-GGT--AGAGCATCGGTCTCCAAAACCGAGGGTCGTGGGTTC
GAGTCCCTCAGCCCCTG
>RACG_RCS_W011776 AALV01000001 ALPHAPROTEOBACTERIA SULFITOBACTER_SP-_EE-36 309792 309714 ARG ACG 0 0      WGS_DIVISION_IN_DDBJ/EMBL/GENBA
-GGACCGATAGCTCAGCT-GGAT-AGAGTACCTGACTACGAATCAGGGGGTCGGGGGTTC
GAATCCTCCTCGGTCCG
>CGCA_RCS_W011777 AALV01000001 ALPHAPROTEOBACTERIA SULFITOBACTER_SP-_EE-36 92345 92270 CYS GCA 0 0      WGS_DIVISION_IN_DDBJ/EMBL/GENBANK
-GGCGAGTTGGCGGAGT--GGT--TACGCAGCGGATTGCAAATCCGTGTA-CAGGAGTTC
GATTCTCCTACTCGCCT
>LTAA_RCS_W011778 AALV01000001 ALPHAPROTEOBACTERIA SULFITOBACTER_SP-_EE-36 52816 52728 LEU TAA 0 0      WGS_DIVISION_IN_DDBJ/EMBL/GENBANK
-GCGGGCGTGATGGAAT--GGTA-GACATACCAGACTTAAAATCTGTTGG-TGTGGGTTC
GAGTCCCACCGCCCGCA
>HGTG_RCS_W011779 AALV01000001 ALPHAPROTEOBACTERIA SULFITOBACTER_SP-_EE-36 14413 14335 HIS GTG 0 0      WGS_DIVISION_IN_DDBJ/EMBL/GENBANK
-GCCGCCTTAGCTCAGTT-GGTT-AGAGCGCCTGATTGTGGATCAGGAGGTCCCTGGTTC
GAGACCAGGAGGTGGTA
>RCCG_RCS_W011780 AALV01000002 ALPHAPROTEOBACTERIA SULFITOBACTER_SP-_EE-36 15971 16049 ARG CCG 0 0      WGS_DIVISION_IN_DDBJ/EMBL/GENBANK
-GGACCCTTAGCTCAGCT-GGAT-AGAGCGCTGCCCTCCGAAGGCAGAGGCCAGAGGTTC
GAATCCTCTAGGGTCCG
>DGTC_RCS_W011781 AALV01000002 ALPHAPROTEOBACTERIA SULFITOBACTER_SP-_EE-36 29180 29256 ASP GTC 0 0      WGS_DIVISION_IN_DDBJ/EMBL/GENBANK
-GCGGTTGTAGCTCAGTT-GGTT-AGAGTACCGGCCTGTCACGCCGGGGGTCGCGGGTTC
GAGCCCCGTCAACCGCG
>DGTC_RCS_W011782 AALV01000002 ALPHAPROTEOBACTERIA SULFITOBACTER_SP-_EE-36 29472 29550 ASP GTC 0 0      WGS_DIVISION_IN_DDBJ/EMBL/GENBANK
-GCGGTTGTAGCTCAGCT-GGTT-AGAGTACCGGCCTGTCACGCCGGGGGTCGCGGGTTC
GAGCCCCGTCAACCGCG
>LCAA_RCS_W011783 AALV01000002 ALPHAPROTEOBACTERIA SULFITOBACTER_SP-_EE-36 75827 75912 LEU CAA 0 0      WGS_DIVISION_IN_DDBJ/EMBL/GENBANK
-GCCCAAGTGGCGGAAT--GGTA-GACGCAGGGGATTCAAAATCCCCC-G-TGCCGGTTC
GAGTCCGGCCTTGGGTA
>JCAT_RCS_W011784 AALV01000002 ALPHAPROTEOBACTERIA SULFITOBACTER_SP-_EE-36 294923 294999 MET CAT 0 0     TRNA-MET(ILE)_WHOSE_CAU_ANTICODO
-GGGCCTGTAGCTCAATT-GGTT-AGAGCAGAGCGCTCATAACGCTTTGGTTGCGGGTTC
AAGTCCTGCCGGGCCTA
>PGGG_RCS_W011785 AALV01000002 ALPHAPROTEOBACTERIA SULFITOBACTER_SP-_EE-36 352203 352281 PRO GGG 0 0      WGS_DIVISION_IN_DDBJ/EMBL/GENBA
-CGGGCTATGGCGCAGCCTGGT--AGCGCGTCCGTCTGGGGGACGGAAGGTCGCAGGTTC
GAGTCCTGCTAGCCCGA
>GGCC_RCS_W011786 AALV01000002 ALPHAPROTEOBACTERIA SULFITOBACTER_SP-_EE-36 651881 651955 GLY GCC 0 0      WGS_DIVISION_IN_DDBJ/EMBL/GENBA
-GCGGGCGTAGCTCAGG--GGT--AGAGCATAACCTTGCCAAGGTTAGGGTCGGGCGTTC
GAATCGCCTCGCCCGCT
>YGTA_RCS_W011787 AALV01000002 ALPHAPROTEOBACTERIA SULFITOBACTER_SP-_EE-36 661429 661514 TYR GTA 0 0      WGS_DIVISION_IN_DDBJ/EMBL/GENBA
-GGGCGACAGGCCGCAA--GGT--GTGGCAGGGGACTGTAACTCCCTC-ACGCCTGGTTC
GATTCCAGGGTCGCCCA
>LGAG_RCS_W011788 AALV01000002 ALPHAPROTEOBACTERIA SULFITOBACTER_SP-_EE-36 648115 648028 LEU GAG 0 0      WGS_DIVISION_IN_DDBJ/EMBL/GENBA
-GCGGTCGTGGCGGAAT--GGTA-GACGCGCAGCGTTGAGGTCGCTGTGG-TGAGAGTTC
GAGTCTCTCCGACCGCA
>PTGG_RCS_W011789 AALV01000002 ALPHAPROTEOBACTERIA SULFITOBACTER_SP-_EE-36 384622 384544 PRO TGG 0 0      WGS_DIVISION_IN_DDBJ/EMBL/GENBA
-CGGGGCGTGGCGCAGCCTGGT--AGCGCACCTGTTTTGGGTACAGGGGGTCGGAAGTTC
GAATCTTCTCGCCCCGA
>SGGA_RCS_W011790 AALV01000002 ALPHAPROTEOBACTERIA SULFITOBACTER_SP-_EE-36 257223 257132 SER GGA 0 0      WGS_DIVISION_IN_DDBJ/EMBL/GENBA
-GGACAGGTGGCCGAGT--GGTCGAAGGCGCACGCCTGGAAAGTGTGTAT-CCAGGGTTC
GAATCCCTGTCTGTCCG
>SCGA_RCS_W011791 AALV01000002 ALPHAPROTEOBACTERIA SULFITOBACTER_SP-_EE-36 212858 212767 SER CGA 0 0      WGS_DIVISION_IN_DDBJ/EMBL/GENBA
-GGAGAGGTGCCGGAGT--GGTCGAACGGGGCGGTCTCGAAAACCGTTGTCCCAGGGTTC
GAATCCCTGTCTCTCCG
>LTAG_RCS_W011792 AALV01000003 ALPHAPROTEOBACTERIA SULFITOBACTER_SP-_EE-36 187833 187918 LEU TAG 0 0      WGS_DIVISION_IN_DDBJ/EMBL/GENBA
-GCGGGTGTGGCGGAATT-GGTA-GACGCACCAGATTTAGGTTCTGGCGG-TGGGGGTTC
GAGTCCCTTCACCCGCA
>STGA_RCS_W011793 AALV01000003 ALPHAPROTEOBACTERIA SULFITOBACTER_SP-_EE-36 199575 199666 SER TGA 0 0      WGS_DIVISION_IN_DDBJ/EMBL/GENBA
-GGAGGAGTGGCAGAGT--GGTCGAATGCACTGGTCTTGAAAACCAGC---CGTGGGTTC
GAATCCCACCTCCTCCG
>TTGT_RCS_W011794 AALV01000003 ALPHAPROTEOBACTERIA SULFITOBACTER_SP-_EE-36 219860 219937 THR TGT 0 0      WGS_DIVISION_IN_DDBJ/EMBL/GENBA
-GCCCCTATAGCTCAGCT-GGT--AGAGCAACTGATTTGTAATCAGTAGGTCCGCGGTTC
GAGTCCGTGTGGGGGCA
>VTAC_RCS_W011795 AALV01000003 ALPHAPROTEOBACTERIA SULFITOBACTER_SP-_EE-36 404286 404214 VAL TAC 0 0      WGS_DIVISION_IN_DDBJ/EMBL/GENBA
-GGGTCGTTAGCTCAGTT-GGT--AGAGCGCTTCGTTTACACCGAAGATGTCGGGAGTTC
GAGCCTCTCACGACCCA
>ETTC_RCS_W011796 AALV01000003 ALPHAPROTEOBACTERIA SULFITOBACTER_SP-_EE-36 113966 113890 GLU TTC 0 0      WGS_DIVISION_IN_DDBJ/EMBL/GENBA
-GGCCCGTTCGTCTATC--GGTT-AGGACGTCAGGTTTTCAACCTGAAAA-GAGGGGTTC
GACTCCCCTACGGGCTG
>ETTC_RCS_W011797 AALV01000003 ALPHAPROTEOBACTERIA SULFITOBACTER_SP-_EE-36 111053 110977 GLU TTC 0 0      WGS_DIVISION_IN_DDBJ/EMBL/GENBA
-GGCCCGTTCGTCTATC--GGTT-AGGACGTCAGGTTTTCAACCTGAAAA-GAGGGGTTC
GACTCCCCTACGGGCTG
>ATGC_RCS_W011798 AALV01000004 ALPHAPROTEOBACTERIA SULFITOBACTER_SP-_EE-36 2067 2144 ALA TGC 0 0      WGS_DIVISION_IN_DDBJ/EMBL/GENBANK
-GGGGCCTTAGCTCAGCT-GGG--AGAGCGCCTGATTTGCATTCAGGAGGTCAGGAGTTC
GATCCTCCTAGGCTCCA
>IGAT_RCS_W011799 AALV01000004 ALPHAPROTEOBACTERIA SULFITOBACTER_SP-_EE-36 2243 2321 ILE GAT 0 0      WGS_DIVISION_IN_DDBJ/EMBL/GENBANK
-GGGTCGGTAGCTCAGGT-GGTT-AGAGCGCACGCCTGATAAGCGTGAGGTCGGAGGTTC
AAGTCCTCCTCGACCCA
>XCAT_RCS_W011800 AALV01000004 ALPHAPROTEOBACTERIA SULFITOBACTER_SP-_EE-36 6161 6237 MET CAT 0 0     TRNA-MET(INITIATOR)- WGS_DIVISION_IN
-CGCGGGATGGAGCAGCCCGGT--AGCTCGTCAGGCTCATAACCTGAAGGTCGTAGGTTC
AAATCCTACTCCCGCAA
>ATGC_RCS_W011801 AALV01000004 ALPHAPROTEOBACTERIA SULFITOBACTER_SP-_EE-36 333263 333340 ALA TGC 0 0      WGS_DIVISION_IN_DDBJ/EMBL/GENBA
-GGGGCCTTAGCTCAGCT-GGG--AGAGCGCCTGATTTGCATTCAGGAGGTCAGGAGTTC
GATCCTCCTAGGCTCCA
>IGAT_RCS_W011802 AALV01000004 ALPHAPROTEOBACTERIA SULFITOBACTER_SP-_EE-36 333439 333517 ILE GAT 0 0      WGS_DIVISION_IN_DDBJ/EMBL/GENBA
-GGGTCGGTAGCTCAGGT-GGTT-AGAGCGCACGCCTGATAAGCGTGAGGTCGGAGGTTC
AAGTCCTCCTCGACCCA
>GTCC_RCS_W011803 AALV01000005 ALPHAPROTEOBACTERIA SULFITOBACTER_SP-_EE-36 226707 226780 GLY TCC 0 0      WGS_DIVISION_IN_DDBJ/EMBL/GENBA
-GCGGGCGTTGTGTAAT--GGT--AAGACCTCTGCCTTCCACGCAGAAGA-CGCGGGTTC
GATTCCCGCCGCCCGCT
>QTTG_RCS_W011804 AALV01000005 ALPHAPROTEOBACTERIA SULFITOBACTER_SP-_EE-36 96971 96895 GLN TTG 0 0      WGS_DIVISION_IN_DDBJ/EMBL/GENBANK
-TGGGATGTAGCCAAGT--GGT--AAGGCAACTGTTTTTGGTACAGTGTACCGTAGGTTC
GAATCCTACCATCCCAG
>TGGT_RCS_W011805 AALV01000005 ALPHAPROTEOBACTERIA SULFITOBACTER_SP-_EE-36 8833 8757 THR GGT 0 0      WGS_DIVISION_IN_DDBJ/EMBL/GENBANK
-GCTGGAGTAGCTCAGT--GGT--AGAGCGCGTCATTGGTAATGACGAGGTCGGGAGTTC
AATCCTCCCCTTCAGCA
>SGCT_RCS_W011806 AALV01000006 ALPHAPROTEOBACTERIA SULFITOBACTER_SP-_EE-36 40956 41047 SER GCT 0 0      WGS_DIVISION_IN_DDBJ/EMBL/GENBANK
-GGAGACGTGGCCGAGT--GGTCGAAGGCGCTCCCCTGCTAAGGGAGTAT-CGAGGGTTC
GAATCCCTTCGTCTCCG
>FGAA_RCS_W011807 AALV01000006 ALPHAPROTEOBACTERIA SULFITOBACTER_SP-_EE-36 129992 130068 PHE GAA 0 0      WGS_DIVISION_IN_DDBJ/EMBL/GENBA
-GCCCGGGTAGCTCAGG--GGT--AGAGCAGTGGATTGAAAATCCTCGTGTCGGTGGTTC
GATTCCGCCCCTGGGCA
>AGGC_RCS_W011808 AALV01000008 ALPHAPROTEOBACTERIA SULFITOBACTER_SP-_EE-36 46535 46458 ALA GGC 0 0      WGS_DIVISION_IN_DDBJ/EMBL/GENBANK
-GGGGCCTTAGCTCAGCT-GGG--AGAGCGCCTGCATGGCATGCAGGAGGTCAGCGGTTC
GATCCCGCTAGGCTCCA
>GCCC_RCS_W011809 AALV01000010 ALPHAPROTEOBACTERIA SULFITOBACTER_SP-_EE-36 38516 38446 GLY CCC 0 0      WGS_DIVISION_IN_DDBJ/EMBL/GENBANK
-GCGGGTATGGTGAAAA--GGT--ATCACGGCAGCTTCCCAAGCTTTA-GTTACGAGTTC
GATTCTCGTTACCCGCT
>NGTT_RCS_W011810 AALV01000010 ALPHAPROTEOBACTERIA SULFITOBACTER_SP-_EE-36 242 166 ASN GTT 0 0      WGS_DIVISION_IN_DDBJ/EMBL/GENBANK
-TCCGACGTAGCTCAGC--GGT--AGAGCAGTTGACTGTTAATCAATTGGTCGTAGGTTC
GATCCCTACCGTCGGAG
>VGAC_RCS_W011974 AALZ01000001 ALPHAPROTEOBACTERIA SULFITOBACTER_SP-_NAS-14-1 478234 478308 VAL GAC 0 0      WGS_DIVISION_IN_DDBJ/EMBL/GE
-GGGTGATTAGCTCAGC--GGT--AGAGCACTTCGTTGACATCGAAGGGGTCACTGGTTC
GATCCCAGTATCGCCCA
>ATGC_RCS_W011975 AALZ01000001 ALPHAPROTEOBACTERIA SULFITOBACTER_SP-_NAS-14-1 467303 467226 ALA TGC 0 0      WGS_DIVISION_IN_DDBJ/EMBL/GE
-GGGGCCTTAGCTCAGCT-GGG--AGAGCGCCTGATTTGCATTCAGGAGGTCAGGAGTTC
GATCCTCCTAGGCTCCA
>IGAT_RCS_W011976 AALZ01000001 ALPHAPROTEOBACTERIA SULFITOBACTER_SP-_NAS-14-1 467127 467049 ILE GAT 0 0      WGS_DIVISION_IN_DDBJ/EMBL/GE
-GGGTCGGTAGCTCAGGT-GGTT-AGAGCGCACGCCTGATAAGCGTGAGGTCGGAGGTTC
AAGTCCTCCTCGACCCA
>XCAT_RCS_W011977 AALZ01000001 ALPHAPROTEOBACTERIA SULFITOBACTER_SP-_NAS-14-1 463165 463092 MET CAT 0 0     TRNA-MET(INITIATOR)- WGS_DIVI
-CGCGGGATGGAGCAGCCCGGT--AGCTCGTCAGGCTCATAACCTGAAGGTCGTAGGTTC
AAATCCTACTCCCGCAA
>JCAT_RCS_W011978 AALZ01000001 ALPHAPROTEOBACTERIA SULFITOBACTER_SP-_NAS-14-1 381921 381843 MET CAT 0 0     TRNA-MET(ILE)_WHOSE_CAU_ANTIC
-GGCGTTATAGCTCAGTT-GGTT-AGAGCGAACGACTCATAATCGTTAGGTCCCTGGTTC
AAATCCAGGTAACGCCA
>WCCA_RCS_W011979 AALZ01000001 ALPHAPROTEOBACTERIA SULFITOBACTER_SP-_NAS-14-1 311574 311497 TRP CCA 0 0      WGS_DIVISION_IN_DDBJ/EMBL/GE
-AGGGGTTTAGCTCAGTT-GGT--AGAGCATCGGTCTCCAAAACCGAGGGTCGTGGGTTC
GAGTCCCTCAGCCCCTG
>RACG_RCS_W011980 AALZ01000001 ALPHAPROTEOBACTERIA SULFITOBACTER_SP-_NAS-14-1 253122 253044 ARG ACG 0 0      WGS_DIVISION_IN_DDBJ/EMBL/GE
-GGACCGATAGCTCAGCT-GGAT-AGAGTACCTGACTACGAATCAGGGGGTCGGGGGTTC
GAATCCTCCTCGGTCCG
>CGCA_RCS_W011981 AALZ01000001 ALPHAPROTEOBACTERIA SULFITOBACTER_SP-_NAS-14-1 36496 36421 CYS GCA 0 0      WGS_DIVISION_IN_DDBJ/EMBL/GENB
-GGCGAGTTGGCGGAGT--GGT--TACGCAGCGGATTGCAAATCCGTGTA-CAGGAGTTC
GATTCTCCTACTCGCCT
>LTAA_RCS_W011982 AALZ01000001 ALPHAPROTEOBACTERIA SULFITOBACTER_SP-_NAS-14-1 7265 7177 LEU TAA 0 0      WGS_DIVISION_IN_DDBJ/EMBL/GENBAN
-GCGGGCGTGATGGAAT--GGTA-GACATACCAGACTTAAAATCTGTTGG-TGTGGGTTC
GAGTCCCACCGCCCGCA
>RTCT_RCS_W011983 AALZ01000002 ALPHAPROTEOBACTERIA SULFITOBACTER_SP-_NAS-14-1 164663 164741 ARG TCT 0 0      WGS_DIVISION_IN_DDBJ/EMBL/GE
-GGTCCCGTAGCTCAACT-GGAT-AGAGCACCTGACTTCTAATCAGGATGTTGGGGGTTC
GAGTCCTCCCGGGATCG
>ATGC_RCS_W011984 AALZ01000002 ALPHAPROTEOBACTERIA SULFITOBACTER_SP-_NAS-14-1 174090 174167 ALA TGC 0 0      WGS_DIVISION_IN_DDBJ/EMBL/GE
-GGGGCCTTAGCTCAGCT-GGG--AGAGCGCCTGATTTGCATTCAGGAGGTCAGGAGTTC
GATCCTCCTAGGCTCCA
>IGAT_RCS_W011985 AALZ01000002 ALPHAPROTEOBACTERIA SULFITOBACTER_SP-_NAS-14-1 174266 174344 ILE GAT 0 0      WGS_DIVISION_IN_DDBJ/EMBL/GE
-GGGTCGGTAGCTCAGGT-GGTT-AGAGCGCACGCCTGATAAGCGTGAGGTCGGAGGTTC
AAGTCCTCCTCGACCCA
>XCAT_RCS_W011986 AALZ01000002 ALPHAPROTEOBACTERIA SULFITOBACTER_SP-_NAS-14-1 178228 178304 MET CAT 0 0     TRNA-MET(INITIATOR)- WGS_DIVI
-CGCGGGATGGAGCAGCCCGGT--AGCTCGTCAGGCTCATAACCTGAAGGTCGTAGGTTC
AAATCCTACTCCCGCAA
>KTTT_RCS_W011987 AALZ01000002 ALPHAPROTEOBACTERIA SULFITOBACTER_SP-_NAS-14-1 222518 222595 LYS TTT 0 0      WGS_DIVISION_IN_DDBJ/EMBL/GE
-GGGCCGTTAGCTCAGTT-GGT--AGAGCAACTGACTTTTAATCAGTAGGTCGATGGTTC
GAACCCATCACGGCTCA
>RCCT_RCS_W011988 AALZ01000002 ALPHAPROTEOBACTERIA SULFITOBACTER_SP-_NAS-14-1 231951 232029 ARG CCT 0 0      WGS_DIVISION_IN_DDBJ/EMBL/GE
-GGCCCCGTGGCTCAACT-GGAT-AGAGCAGCCCCCTCCTAAGGGGCAGGTTGCAGGTTC
GAATCCTGCCGGGGTCA
>SGCT_RCS_W011989 AALZ01000002 ALPHAPROTEOBACTERIA SULFITOBACTER_SP-_NAS-14-1 555796 555887 SER GCT 0 0      WGS_DIVISION_IN_DDBJ/EMBL/GE
-GGAGACGTGGCCGAGT--GGTCGAAGGCGCTCCCCTGCTAAGGGAGTAT-CGAGGGTTC
GAATCCCTTCGTCTCCG
>AGGC_RCS_W011990 AALZ01000002 ALPHAPROTEOBACTERIA SULFITOBACTER_SP-_NAS-14-1 344975 344898 ALA GGC 0 0      WGS_DIVISION_IN_DDBJ/EMBL/GE
-GGGGCCTTAGCTCAGCT-GGG--AGAGCGCCTGCATGGCATGCAGGAGGTCAGCGGTTC
GATCCCGCTAGGCTCCA
>LCAG_RCS_W011991 AALZ01000002 ALPHAPROTEOBACTERIA SULFITOBACTER_SP-_NAS-14-1 180050 179963 LEU CAG 0 0      WGS_DIVISION_IN_DDBJ/EMBL/GE
-GCCCAGGTGGCGGAAT--GGTA-GACGCGCTAGCTTCAGGTGCTAGT-G-TGGAGGTTC
GAGTCCTCTCCTGGGCA
>JCAT_RCS_W011992 AALZ01000003 ALPHAPROTEOBACTERIA SULFITOBACTER_SP-_NAS-14-1 180392 180468 MET CAT 0 0     TRNA-MET(ILE)_WHOSE_CAU_ANTIC
-GGGCCTGTAGCTCAATT-GGTT-AGAGCAGAGCGCTCATAACGCTTTGGTTGCGGGTTC
AAGTCCTGCCGGGCCTA
>PGGG_RCS_W011993 AALZ01000003 ALPHAPROTEOBACTERIA SULFITOBACTER_SP-_NAS-14-1 237669 237747 PRO GGG 0 0      WGS_DIVISION_IN_DDBJ/EMBL/GE
-CGGGCTATGGCGCAGCCTGGT--AGCGCGTCCGTCTGGGGGACGGAAGGTCGCAGGTTC
GAGTCCTGCTAGCCCGA
>PTGG_RCS_W011994 AALZ01000003 ALPHAPROTEOBACTERIA SULFITOBACTER_SP-_NAS-14-1 287544 287466 PRO TGG 0 0      WGS_DIVISION_IN_DDBJ/EMBL/GE
-CGGGGCGTGGCGCAGCCTGGT--AGCGCACCTGTTTTGGGTACAGGGGGTCGGAAGTTC
GAATCTTCTCGCCCCGA
>SGGA_RCS_W011995 AALZ01000003 ALPHAPROTEOBACTERIA SULFITOBACTER_SP-_NAS-14-1 142707 142616 SER GGA 0 0      WGS_DIVISION_IN_DDBJ/EMBL/GE
-GGACAGGTGGCCGAGT--GGTCGAAGGCGCACGCCTGGAAAGTGTGTAT-CCAGGGTTC
GAATCCCTGTCTGTCCG
>SCGA_RCS_W011996 AALZ01000003 ALPHAPROTEOBACTERIA SULFITOBACTER_SP-_NAS-14-1 98363 98272 SER CGA 0 0      WGS_DIVISION_IN_DDBJ/EMBL/GENB
-GGAGAGGTGCCGGAGT--GGTCGAACGGGGCGGTCTCGAAAACCGTTGTCCCAGGGTTC
GAATCCCTGTCTCTCCG
>LTAG_RCS_W011997 AALZ01000004 ALPHAPROTEOBACTERIA SULFITOBACTER_SP-_NAS-14-1 191899 191984 LEU TAG 0 0      WGS_DIVISION_IN_DDBJ/EMBL/GE
-GCGGGTGTGGCGGAATT-GGTA-GACGCACCAGATTTAGGTTCTGGCGG-TGGGGGTTC
GAGTCCCTTCACCCGCA
>STGA_RCS_W011998 AALZ01000004 ALPHAPROTEOBACTERIA SULFITOBACTER_SP-_NAS-14-1 219499 219590 SER TGA 0 0      WGS_DIVISION_IN_DDBJ/EMBL/GE
-GGAGGAGTGGCAGAGT--GGTCGAATGCACTGGTCTTGAAAACCAGC---CGTGGGTTC
GAATCCCACCTCCTCCG
>TTGT_RCS_W011999 AALZ01000004 ALPHAPROTEOBACTERIA SULFITOBACTER_SP-_NAS-14-1 223431 223508 THR TGT 0 0      WGS_DIVISION_IN_DDBJ/EMBL/GE
-GCCCCTATAGCTCAGCT-GGT--AGAGCAACTGATTTGTAATCAGTAGGTCCGCGGTTC
GAGTCCGTGTGGGGGCA
>NGTT_RCS_W012000 AALZ01000004 ALPHAPROTEOBACTERIA SULFITOBACTER_SP-_NAS-14-1 407011 406935 ASN GTT 0 0      WGS_DIVISION_IN_DDBJ/EMBL/GE
-TCCGACGTAGCTCAGC--GGT--AGAGCAGTTGACTGTTAATCAATTGGTCGTAGGTTC
GATCCCTACCGTCGGAG
>VTAC_RCS_W012001 AALZ01000004 ALPHAPROTEOBACTERIA SULFITOBACTER_SP-_NAS-14-1 363979 363907 VAL TAC 0 0      WGS_DIVISION_IN_DDBJ/EMBL/GE
-GGGTCGTTAGCTCAGTT-GGT--AGAGCGCTTCGTTTACACCGAAGATGTCGGGAGTTC
GAGCCTCTCACGACCCA
>ETTC_RCS_W012002 AALZ01000004 ALPHAPROTEOBACTERIA SULFITOBACTER_SP-_NAS-14-1 118054 117978 GLU TTC 0 0      WGS_DIVISION_IN_DDBJ/EMBL/GE
-GGCCCGTTCGTCTATC--GGTT-AGGACGTCAGGTTTTCAACCTGAAAA-GAGGGGTTC
GACTCCCCTACGGGCTG
>ETTC_RCS_W012003 AALZ01000004 ALPHAPROTEOBACTERIA SULFITOBACTER_SP-_NAS-14-1 115142 115066 GLU TTC 0 0      WGS_DIVISION_IN_DDBJ/EMBL/GE
-GGCCCGTTCGTCTATC--GGTT-AGGACGTCAGGTTTTCAACCTGAAAA-GAGGGGTTC
GACTCCCCTACGGGCTG
>FGAA_RCS_W012004 AALZ01000005 ALPHAPROTEOBACTERIA SULFITOBACTER_SP-_NAS-14-1 100848 100924 PHE GAA 0 0      WGS_DIVISION_IN_DDBJ/EMBL/GE
-GCCCGGGTAGCTCAGG--GGT--AGAGCAGTGGATTGAAAATCCTCGTGTCGGTGGTTC
GATTCCGCCCCTGGGCA
>QTTG_RCS_W012005 AALZ01000005 ALPHAPROTEOBACTERIA SULFITOBACTER_SP-_NAS-14-1 274998 274922 GLN TTG 0 0      WGS_DIVISION_IN_DDBJ/EMBL/GE
-TGGGATGTAGCCAAGT--GGT--AAGGCAACTGTTTTTGGTACAGTGTACCGTAGGTTC
GAATCCTACCATCCCAG
>TGGT_RCS_W012006 AALZ01000005 ALPHAPROTEOBACTERIA SULFITOBACTER_SP-_NAS-14-1 162598 162522 THR GGT 0 0      WGS_DIVISION_IN_DDBJ/EMBL/GE
-GCTGGAGTAGCTCAGT--GGT--AGAGCGCGTCATTGGTAATGACGAGGTCGGGAGTTC
AATCCTCCCCTTCAGCA
>ATGC_RCS_W012007 AALZ01000006 ALPHAPROTEOBACTERIA SULFITOBACTER_SP-_NAS-14-1 2094 2171 ALA TGC 0 0      WGS_DIVISION_IN_DDBJ/EMBL/GENBAN
-GGGGCCTTAGCTCAGCT-GGG--AGAGCGCCTGATTTGCATTCAGGAGGTCAGGAGTTC
GATCCTCCTAGGCTCCA
>IGAT_RCS_W012008 AALZ01000006 ALPHAPROTEOBACTERIA SULFITOBACTER_SP-_NAS-14-1 2270 2348 ILE GAT 0 0      WGS_DIVISION_IN_DDBJ/EMBL/GENBAN
-GGGTCGGTAGCTCAGGT-GGTT-AGAGCGCACGCCTGATAAGCGTGAGGTCGGAGGTTC
AAGTCCTCCTCGACCCA
>XCAT_RCS_W012009 AALZ01000006 ALPHAPROTEOBACTERIA SULFITOBACTER_SP-_NAS-14-1 6232 6308 MET CAT 0 0     TRNA-MET(INITIATOR)- WGS_DIVISION
-CGCGGGATGGAGCAGCCCGGT--AGCTCGTCAGGCTCATAACCTGAAGGTCGTAGGTTC
AAATCCTACTCCCGCAA
>ATGC_RCS_W012010 AALZ01000006 ALPHAPROTEOBACTERIA SULFITOBACTER_SP-_NAS-14-1 202995 203072 ALA TGC 0 0      WGS_DIVISION_IN_DDBJ/EMBL/GE
-GGGGCCTTAGCTCAGCT-GGG--AGAGCGCCTGATTTGCATTCAGGAGGTCAGGAGTTC
GATCCTCCTAGGCTCCA
>IGAT_RCS_W012011 AALZ01000006 ALPHAPROTEOBACTERIA SULFITOBACTER_SP-_NAS-14-1 203171 203249 ILE GAT 0 0      WGS_DIVISION_IN_DDBJ/EMBL/GE
-GGGTCGGTAGCTCAGGT-GGTT-AGAGCGCACGCCTGATAAGCGTGAGGTCGGAGGTTC
AAGTCCTCCTCGACCCA
>GTCC_RCS_W012012 AALZ01000008 ALPHAPROTEOBACTERIA SULFITOBACTER_SP-_NAS-14-1 111007 111080 GLY TCC 0 0      WGS_DIVISION_IN_DDBJ/EMBL/GE
-GCGGGCGTTGTGTAAT--GGT--AAGACCTCTGCCTTCCACGCAGAAGA-CGCGGGTTC
GATTCCCGCCGCCCGCT
>RCCG_RCS_W012013 AALZ01000009 ALPHAPROTEOBACTERIA SULFITOBACTER_SP-_NAS-14-1 65279 65357 ARG CCG 0 0      WGS_DIVISION_IN_DDBJ/EMBL/GENB
-GGACCCTTAGCTCAGCT-GGAT-AGAGCGCTGCCCTCCGAAGGCAGAGGCCAGAGGTTC
GAATCCTCTAGGGTCCG
>DGTC_RCS_W012014 AALZ01000009 ALPHAPROTEOBACTERIA SULFITOBACTER_SP-_NAS-14-1 78500 78576 ASP GTC 0 0      WGS_DIVISION_IN_DDBJ/EMBL/GENB
-GCGGTTGTAGCTCAGTT-GGTT-AGAGTACCGGCCTGTCACGCCGGGGGTCGCGGGTTC
GAGCCCCGTCAACCGCG
>DGTC_RCS_W012015 AALZ01000009 ALPHAPROTEOBACTERIA SULFITOBACTER_SP-_NAS-14-1 78792 78870 ASP GTC 0 0      WGS_DIVISION_IN_DDBJ/EMBL/GENB
-GCGGTTGTAGCTCAGCT-GGTT-AGAGTACCGGCCTGTCACGCCGGGGGTCGCGGGTTC
GAGCCCCGTCAACCGCG
>LCAA_RCS_W012016 AALZ01000009 ALPHAPROTEOBACTERIA SULFITOBACTER_SP-_NAS-14-1 125146 125231 LEU CAA 0 0      WGS_DIVISION_IN_DDBJ/EMBL/GE
-GCCCAAGTGGCGGAAT--GGTA-GACGCAGGGGATTCAAAATCCCCC-G-TGCCGGTTC
GAGTCCGGCCTTGGGTA
>GCCC_RCS_W012017 AALZ01000009 ALPHAPROTEOBACTERIA SULFITOBACTER_SP-_NAS-14-1 36859 36789 GLY CCC 0 0      WGS_DIVISION_IN_DDBJ/EMBL/GENB
-GCGGGTATGGTGAAAA--GGT--ATCACGGCAGCTTCCCAAGCTTTA-GTTACGAGTTC
GATTCTCGTTACCCGCT
>GGCC_RCS_W012018 AALZ01000010 ALPHAPROTEOBACTERIA SULFITOBACTER_SP-_NAS-14-1 67241 67315 GLY GCC 0 0      WGS_DIVISION_IN_DDBJ/EMBL/GENB
-GCGGGCGTAGCTCAGG--GGT--AGAGCATAACCTTGCCAAGGTTAGGGTCGGGCGTTC
GAATCGCCTCGCCCGCT
>YGTA_RCS_W012019 AALZ01000010 ALPHAPROTEOBACTERIA SULFITOBACTER_SP-_NAS-14-1 78416 78501 TYR GTA 0 0      WGS_DIVISION_IN_DDBJ/EMBL/GENB
-GGGCGACAGGCCGCAA--GGT--GTGGCAGGGGACTGTAACTCCCTC-ACGCCTGGTTC
GATTCCAGGGTCGCCCA
>HGTG_RCS_W012020 AALZ01000010 ALPHAPROTEOBACTERIA SULFITOBACTER_SP-_NAS-14-1 103650 103572 HIS GTG 0 0      WGS_DIVISION_IN_DDBJ/EMBL/GE
-GCCGCCTTAGCTCAGTT-GGTT-AGAGCGCCTGATTGTGGATCAGGAGGTCCCTGGTTC
GAGACCAGGAGGTGGTA
>LGAG_RCS_W012021 AALZ01000010 ALPHAPROTEOBACTERIA SULFITOBACTER_SP-_NAS-14-1 63472 63385 LEU GAG 0 0      WGS_DIVISION_IN_DDBJ/EMBL/GENB
-GCGGTCGTGGCGGAAT--GGTA-GACGCGCAGCGTTGAGGTCGCTGTGG-TGAGAGTTC
GAGTCTCTCCGACCGCA
>LGAG_RCS_W09132721 ACOA01000001 ALPHAPROTEOBACTERIA THALASSIOBIUM_SP-_R2A62 48119 48205 LEU GAG 0 0      WGS_DIVISION_IN_DDBJ/EMBL/GENBA
-GCGGTCGTGGCGGAATT-GGTA-GACGCGCAGCGTTGAGGTCGCTGTGG-TGGAAGTTC
GAGTCTTCTCGACCGCA
>STGA_RCS_W09132722 ACOA01000001 ALPHAPROTEOBACTERIA THALASSIOBIUM_SP-_R2A62 73746 73835 SER TGA 0 0      WGS_DIVISION_IN_DDBJ/EMBL/GENBA
-GGAGGTTTGGCAGAGT--GGTCGAATGCACCGGTCTTGAAAACCGAC---CCAGGGTTC
GAATCCCTGAGCCTCCG
>TTGT_RCS_W09132723 ACOA01000001 ALPHAPROTEOBACTERIA THALASSIOBIUM_SP-_R2A62 174064 174139 THR TGT 0 0      WGS_DIVISION_IN_DDBJ/EMBL/GEN
-GCCCCTATAGCTCAGCT-GGT--AGAGCAACTGATTTGTAATCAGTAGGTCCGCGGTTC
GAGTCCGTGTGGGGGCA
>LTAG_RCS_W09132724 ACOA01000002 ALPHAPROTEOBACTERIA THALASSIOBIUM_SP-_R2A62 201471 201555 LEU TAG 0 0      WGS_DIVISION_IN_DDBJ/EMBL/GEN
-GCGGGTGTGGCGGAATT-GGTA-GACGCACCAGATTTAGGTTCTGGC-G-TGGGGGTTC
AAGTCCCTTCACCCGCA
>RCCG_RCS_W09132725 ACOA01000002 ALPHAPROTEOBACTERIA THALASSIOBIUM_SP-_R2A62 228476 228552 ARG CCG 0 0      WGS_DIVISION_IN_DDBJ/EMBL/GEN
-GCACCCGTAGCTCAGCT-GGAT-AGAGCGCTGCCCTCCGAAGGCAGAGGCCAGAGGTTC
GAATCCTCTCGGGTGCG
>LCAA_RCS_W09132726 ACOA01000002 ALPHAPROTEOBACTERIA THALASSIOBIUM_SP-_R2A62 288712 288797 LEU CAA 0 0      WGS_DIVISION_IN_DDBJ/EMBL/GEN
-GCCGATGTGGCGGAAT--GGTA-GACGCAGGGGATTCAAAATCCCCC-G-TGTCGGTTC
GAGTCCGACCATCGGTA
>SCGA_RCS_W09132727 ACOA01000002 ALPHAPROTEOBACTERIA THALASSIOBIUM_SP-_R2A62 422571 422660 SER CGA 0 0      WGS_DIVISION_IN_DDBJ/EMBL/GEN
-GGAGAGGTGCCGGAGT--GGTCGAACGGGACGGATTCGAAATCCGTT---CCAGGGTTC
GAATCCCTGTCTCTCTG
>JCAT_RCS_W09132728 ACOA01000002 ALPHAPROTEOBACTERIA THALASSIOBIUM_SP-_R2A62 541421 541497 MET CAT 0 0     TRNA-MET(ILE)_WHOSE_CAU_ANTICO
-GGGCCTGTAGCTCAATT-GGTT-AGAGCAGAGCGCTCATAACGCTTTGGTTGCGGGTTC
AAGTCCTGCCGGGCCTA
>NGTT_RCS_W09132729 ACOA01000002 ALPHAPROTEOBACTERIA THALASSIOBIUM_SP-_R2A62 559934 560008 ASN GTT 0 0      WGS_DIVISION_IN_DDBJ/EMBL/GEN
-TCCGGCGTAGCTCAGC--GGT--AGAGCAGTTGACTGTTAATCAATTGGTCGTAGGTTC
GATCCCTACCGCCGGAG
>SGGA_RCS_W09132730 ACOA01000002 ALPHAPROTEOBACTERIA THALASSIOBIUM_SP-_R2A62 496671 496582 SER GGA 0 0      WGS_DIVISION_IN_DDBJ/EMBL/GEN
-GGACAGGTGGCCGAGT--GGTCGAAGGCGCACGCCTGGAAAGTGTGTAT-CCAGGGTTC
GAATCCCTGTCTGTCCG
>GCCC_RCS_W09132731 ACOA01000002 ALPHAPROTEOBACTERIA THALASSIOBIUM_SP-_R2A62 185703 185630 GLY CCC 0 0      WGS_DIVISION_IN_DDBJ/EMBL/GEN
-GCGGGTATGGTGAAAA--GGT--ATCACGCGAGCTTCCCAAGCTTAA-GTTACGGGTTC
AATTCCCGTTACCCGCT
>PGGG_RCS_W09132732 ACOA01000002 ALPHAPROTEOBACTERIA THALASSIOBIUM_SP-_R2A62 153823 153747 PRO GGG 0 0      WGS_DIVISION_IN_DDBJ/EMBL/GEN
-CGGGCTATGGCGCAGCCTGGT--AGCGCGTCCGTCTGGGGGACGGAAGGTCGCAGGTTC
GAGTCCTGCTAGCCCGA
>GGCC_RCS_W09132733 ACOA01000003 ALPHAPROTEOBACTERIA THALASSIOBIUM_SP-_R2A62 352689 352763 GLY GCC 0 0      WGS_DIVISION_IN_DDBJ/EMBL/GEN
-GCGGGCGTAGCTCAGG--GGT--AGAGCATAACCTTGCCAAGGTTAGGGTCGTGAGTTC
GAATCTCATCGCCCGCT
>YGTA_RCS_W09132734 ACOA01000003 ALPHAPROTEOBACTERIA THALASSIOBIUM_SP-_R2A62 360042 360125 TYR GTA 0 0      WGS_DIVISION_IN_DDBJ/EMBL/GEN
-GGGCGACAGGCCGCAA--GGT--GTGGCAGGGGACTGTAACTCCCTC-ACGCCTGGTTC
GATTCCAGGGTCGCCCA
>QTTG_RCS_W09132735 ACOA01000003 ALPHAPROTEOBACTERIA THALASSIOBIUM_SP-_R2A62 731521 731595 GLN TTG 0 0      WGS_DIVISION_IN_DDBJ/EMBL/GEN
-TGGGATGTAGCCAAGT--GGT--AAGGCAACTGTTTTTGGTACAGTGTACCGTAGGTTC
GAATCCTACCATCCCAG
>CGCA_RCS_W09132736 ACOA01000003 ALPHAPROTEOBACTERIA THALASSIOBIUM_SP-_R2A62 794549 794622 CYS GCA 0 0      WGS_DIVISION_IN_DDBJ/EMBL/GEN
-GGCGAGTTGGCGGAGT--GGT--GACGCAGCGGATTGCAAATCCGTGTA-CACCGGTTC
GATTCCGGTACTCGCCT
>JCAT_RCS_W09132737 ACOA01000003 ALPHAPROTEOBACTERIA THALASSIOBIUM_SP-_R2A62 1063453 1063377 MET CAT 0 0     TRNA-MET(ILE)_WHOSE_CAU_ANTI
-GGCGTTATAGCTCAGTT-GGTT-AGAGCGAACGACTCATAATCGTTAGGTCCCTGGTTC
AAATCCAGGTAACGCCA
>ATGC_RCS_W09132738 ACOA01000003 ALPHAPROTEOBACTERIA THALASSIOBIUM_SP-_R2A62 858169 858094 ALA TGC 0 0      WGS_DIVISION_IN_DDBJ/EMBL/GEN
-GGGGCGTTAGCTCAGCT-GGG--AGAGCACCTGCTTTGCAAGCAGGGGGTCATCGGTTC
GATCCCGATACGCTCCA
>IGAT_RCS_W09132739 ACOA01000003 ALPHAPROTEOBACTERIA THALASSIOBIUM_SP-_R2A62 858089 858013 ILE GAT 0 0      WGS_DIVISION_IN_DDBJ/EMBL/GEN
-GGGTCGGTAGCTCAGGT-GGTT-AGAGCGCACGCCTGATAAGCGTGAGGTCGGAGGTTC
AAGTCCTCCTCGACCCA
>XCAT_RCS_W09132740 ACOA01000003 ALPHAPROTEOBACTERIA THALASSIOBIUM_SP-_R2A62 854498 854422 MET CAT 0 0     TRNA-MET(INITIATOR)- WGS_DIVIS
-CGCGGGATGGAGCAGCCCGGT--AGCTCGTCAGGCTCATAACCTGAAGGTCGTAGGTTC
AAATCCTACTCCCGCAA
>LTAA_RCS_W09132741 ACOA01000003 ALPHAPROTEOBACTERIA THALASSIOBIUM_SP-_R2A62 765433 765347 LEU TAA 0 0      WGS_DIVISION_IN_DDBJ/EMBL/GEN
-GCGGGCGTGATGGAAT--GGTA-GACATACCAGACTTAAAATCTGTTGG-TGTGGGTTC
GAGTCCCACCGCCCGCA
>RTCT_RCS_W09132742 ACOA01000003 ALPHAPROTEOBACTERIA THALASSIOBIUM_SP-_R2A62 675634 675558 ARG TCT 0 0      WGS_DIVISION_IN_DDBJ/EMBL/GEN
-GGTCCCGTAGCTCAACT-GGAT-AGAGCAGCTGACTTCTAATCAGCAGGTTCGGGGTTC
GAGTCCTCGCGGGATCG
>SGCT_RCS_W09132743 ACOA01000003 ALPHAPROTEOBACTERIA THALASSIOBIUM_SP-_R2A62 618326 618237 SER GCT 0 0      WGS_DIVISION_IN_DDBJ/EMBL/GEN
-GGAGACGTGGCCGAGT--GGTCGAAGGCGCTCCCCTGCTAAGGGAGTAT-CGAGGGTTC
GAATCCCTTCGTCTCCG
>VTAC_RCS_W09132744 ACOA01000003 ALPHAPROTEOBACTERIA THALASSIOBIUM_SP-_R2A62 172916 172841 VAL TAC 0 0      WGS_DIVISION_IN_DDBJ/EMBL/GEN
-GGGTGATTAGCTCAGTT-GGT--AGAGCGCTTCCTTTACACGGAAGATGTCGGGAGTTC
GAGCCTCTCATCACCCA
>DGTC_RCS_W09132745 ACOA01000003 ALPHAPROTEOBACTERIA THALASSIOBIUM_SP-_R2A62 147810 147734 ASP GTC 0 0      WGS_DIVISION_IN_DDBJ/EMBL/GEN
-GCGGTTGTAGCTCAGTT-GGTT-AGAGTACCGGCCTGTCACGCCGGGGGTCGCGGGTTC
GAGTCCCGTCAACCGCG
>DGTC_RCS_W09132746 ACOA01000003 ALPHAPROTEOBACTERIA THALASSIOBIUM_SP-_R2A62 147683 147607 ASP GTC 0 0      WGS_DIVISION_IN_DDBJ/EMBL/GEN
-GCGGTTGTAGCTCAGTT-GGTT-AGAGTACCGGCCTGTCACGCCGGGGGTCGCGGGTTC
GAGTCCCGTCAACCGCG
>PTGG_RCS_W09132747 ACOA01000003 ALPHAPROTEOBACTERIA THALASSIOBIUM_SP-_R2A62 64751 64675 PRO TGG 0 0      WGS_DIVISION_IN_DDBJ/EMBL/GENBA
-CGGGGCGTGGCGCAGCCTGGT--AGCGCACCTGTTTTGGGTACAGGGGGTCGTAAGTTC
GAATCTTACCGTCCCGA
>VGAC_RCS_W09132748 ACOA01000004 ALPHAPROTEOBACTERIA THALASSIOBIUM_SP-_R2A62 141529 141603 VAL GAC 0 0      WGS_DIVISION_IN_DDBJ/EMBL/GEN
-GGGCGCTTAGCTCAGC--GGT--AGAGCACTTCGTTGACATCGAAGGGGTCACTGGTTC
AATCCCAGTAGTGCCCA
>ATGC_RCS_W09132749 ACOA01000004 ALPHAPROTEOBACTERIA THALASSIOBIUM_SP-_R2A62 118348 118273 ALA TGC 0 0      WGS_DIVISION_IN_DDBJ/EMBL/GEN
-GGGGCGTTAGCTCAGCT-GGG--AGAGCACCTGCTTTGCAAGCAGGGGGTCATCGGTTC
GATCCCGATACGCTCCA
>IGAT_RCS_W09132750 ACOA01000004 ALPHAPROTEOBACTERIA THALASSIOBIUM_SP-_R2A62 118268 118192 ILE GAT 0 0      WGS_DIVISION_IN_DDBJ/EMBL/GEN
-GGGTCGGTAGCTCAGGT-GGTT-AGAGCGCACGCCTGATAAGCGTGAGGTCGGAGGTTC
AAGTCCTCCTCGACCCA
>XCAT_RCS_W09132751 ACOA01000004 ALPHAPROTEOBACTERIA THALASSIOBIUM_SP-_R2A62 114677 114601 MET CAT 0 0     TRNA-MET(INITIATOR)- WGS_DIVIS
-CGCGGGATGGAGCAGCCCGGT--AGCTCGTCAGGCTCATAACCTGAAGGTCGTAGGTTC
AAATCCTACTCCCGCAA
>LCAG_RCS_W09132752 ACOA01000005 ALPHAPROTEOBACTERIA THALASSIOBIUM_SP-_R2A62 86712 86797 LEU CAG 0 0      WGS_DIVISION_IN_DDBJ/EMBL/GENBA
-GCCCAGGTGGCGGAAT--GGTA-GACGCGCCAGCTTCAGGTGCTGGT-G-TGGAGGTTC
GAGTCCTCTCCTGGGCA
>WCCA_RCS_W09132753 ACOA01000005 ALPHAPROTEOBACTERIA THALASSIOBIUM_SP-_R2A62 626500 626575 TRP CCA 0 0      WGS_DIVISION_IN_DDBJ/EMBL/GEN
-AGGGGTTTAGCTCAGTT-GGT--AGAGCATCGGTCTCCAAAACCGAGGGTCGTGGGTTC
GAGTCCCTCAGCCCCTG
>RACG_RCS_W09132754 ACOA01000005 ALPHAPROTEOBACTERIA THALASSIOBIUM_SP-_R2A62 698236 698312 ARG ACG 0 0      WGS_DIVISION_IN_DDBJ/EMBL/GEN
-GGATTGGTAGCTCAGTT-GGAT-AGAGTACTTGACTACGAATCAAGGGGTCGGGGGTTC
GAATCCTCCCCAGTCCG
>AGGC_RCS_W09132755 ACOA01000005 ALPHAPROTEOBACTERIA THALASSIOBIUM_SP-_R2A62 699449 699374 ALA GGC 0 0      WGS_DIVISION_IN_DDBJ/EMBL/GEN
-GGGGCCTTAGCTCAGTT-GGG--AGAGCGCTTGCATGGCATGCAAGAGGTCAGGGGTTC
GACTCCCCTAGGCTCCA
>KTTT_RCS_W09132756 ACOA01000005 ALPHAPROTEOBACTERIA THALASSIOBIUM_SP-_R2A62 42493 42418 LYS TTT 0 0      WGS_DIVISION_IN_DDBJ/EMBL/GENBA
-GAGCCGATAGCTCAGCT-GGT--AGAGCAACTGACTTTTAATCAGTAGGTCCAGGGTTC
GAACCCCTGTCGGCTCA
>RCCT_RCS_W09132757 ACOA01000005 ALPHAPROTEOBACTERIA THALASSIOBIUM_SP-_R2A62 33628 33552 ARG CCT 0 0      WGS_DIVISION_IN_DDBJ/EMBL/GENBA
-GGCCCCGTGGCTCAACT-GGAT-AGAGCAGCCCCCTCCTAAGGGGCAGGTTGCAGGTTC
GAATCCTGCCGGGGTCA
>GTCC_RCS_W09132758 ACOA01000006 ALPHAPROTEOBACTERIA THALASSIOBIUM_SP-_R2A62 105365 105438 GLY TCC 0 0      WGS_DIVISION_IN_DDBJ/EMBL/GEN
-GCGGGTATGGTGAAAT--GGT--ATCATAAGAGCCTTCCAAGCTTAAGG-TGCGGGTTC
GATTCCCGCTACCCGCT
>FGAA_RCS_W09132759 ACOA01000007 ALPHAPROTEOBACTERIA THALASSIOBIUM_SP-_R2A62 52228 52302 PHE GAA 0 0      WGS_DIVISION_IN_DDBJ/EMBL/GENBA
-GCCCGGGTAGCTCAGG--GGT--AGAGCAGTGGATTGAAAATCCTCGTGTCGGTGGTTC
GATTCCGCCCCTGGGCA
>TGGT_RCS_W09132760 ACOA01000007 ALPHAPROTEOBACTERIA THALASSIOBIUM_SP-_R2A62 45572 45498 THR GGT 0 0      WGS_DIVISION_IN_DDBJ/EMBL/GENBA
-GCTGTGGTAGCTCAGT--GGT--AGAGCACACCCTTGGTAAGGGTGAGGTCGGGAGTTC
AATCCTCCCTCACAGCA
>HGTG_RCS_W09132761 ACOA01000008 ALPHAPROTEOBACTERIA THALASSIOBIUM_SP-_R2A62 128455 128531 HIS GTG 0 0      WGS_DIVISION_IN_DDBJ/EMBL/GEN
-GCCGCCTTAGCTCAGTA-GGTT-AGAGCGCTTGATTGTGGATCAAGAGGTCCCTGGTTC
GAGACCAGGAGGTGGTA
>ETTC_RCS_W09132762 ACOA01000008 ALPHAPROTEOBACTERIA THALASSIOBIUM_SP-_R2A62 94156 94082 GLU TTC 0 0      WGS_DIVISION_IN_DDBJ/EMBL/GENBA
-GGCCCGTTCGTCTATC--GGTT-AGGACGCCAGGTTTTCAACCTGGAAA-GAGGGGTTC
GATTCCCCTACGGGCTG
>DGTC_RCS_W000595 AAMO01000012 ALPHAPROTEOBACTERIA OCEANICOLA_BATSENSIS_HTCC2597 113421 113345 ASP GTC 0 0      WGS_DIVISION_IN_DDBJ/EMBL
-GCGGTTGTAGCTCAGTT-GGTT-AGAGTGCCGGCCTGTCACGCCGGAGGTCGCGGGTTC
GAGCCCCGTCAACCGCG
>YGTA_RCS_W001166 AAMO01000004 ALPHAPROTEOBACTERIA OCEANICOLA_BATSENSIS_HTCC2597 119594 119511 TYR GTA 0 0      WGS_DIVISION_IN_DDBJ/EMBL
-GGGCGACGAGCTGCAA--GGT--GCGGCAGCGGACTGTAACTCCGCC-ATGCCTGGTTC
GATTCCAGGGTCGCCCA
>TGGT_RCS_W012513 AAMO01000001 ALPHAPROTEOBACTERIA OCEANICOLA_BATSENSIS_HTCC2597 254967 255041 THR GGT 0 0      WGS_DIVISION_IN_DDBJ/EMBL
-GCCGCAGTAGCTCAGT--GGT--AGAGCGCACCCTTGGTAAGGGTGAGGTCGGGAGTTC
AATCCTCCCCTGCGGCA
>RACG_RCS_W012514 AAMO01000001 ALPHAPROTEOBACTERIA OCEANICOLA_BATSENSIS_HTCC2597 615373 615295 ARG ACG 0 0      WGS_DIVISION_IN_DDBJ/EMBL
-GGACCGATAGCTCAGCT-GGAT-AGAGTACTTGACTACGAATCAAGGGGTCGGGGGTTC
GAATCCTCCTCGGTCCG
>FGAA_RCS_W012515 AAMO01000001 ALPHAPROTEOBACTERIA OCEANICOLA_BATSENSIS_HTCC2597 468098 468022 PHE GAA 0 0      WGS_DIVISION_IN_DDBJ/EMBL
-GCCCGGGTAGCTCAGG--GGT--AGAGCAGTGGATTGAAAATCCTCGTGTCGGTGGTTC
GATTCCGCCCCCGGGCA
>RCCG_RCS_W012516 AAMO01000001 ALPHAPROTEOBACTERIA OCEANICOLA_BATSENSIS_HTCC2597 438138 438065 ARG CCG 0 0      WGS_DIVISION_IN_DDBJ/EMBL
-GCACCCGTAGCTCAGCT-GGAT-AGAGCGCTGCCCTCCGAAGGCAGAGGCCAAAGGTTC
GAATCCTTTCGGGTGCG
>LGAG_RCS_W012517 AAMO01000001 ALPHAPROTEOBACTERIA OCEANICOLA_BATSENSIS_HTCC2597 399380 399292 LEU GAG 0 0      WGS_DIVISION_IN_DDBJ/EMBL
-GCGGTCGTGGCGGAATT-GGTA-GACGCGCAGCGTTGAGGTCGCTGT-G-TGGAAGTTC
GAGTCTTCTCGACCGCA
>GTCC_RCS_W012518 AAMO01000001 ALPHAPROTEOBACTERIA OCEANICOLA_BATSENSIS_HTCC2597 261268 261193 GLY TCC 0 0      WGS_DIVISION_IN_DDBJ/EMBL
-GCGGGTATGGTGTAAC--GGT--AGCGCCCTAGCCTTCCAAGCTAGTCG-TGCGGGTTC
GATTCCCGCTACCCGCT
>TTGT_RCS_W012519 AAMO01000001 ALPHAPROTEOBACTERIA OCEANICOLA_BATSENSIS_HTCC2597 221989 221912 THR TGT 0 0      WGS_DIVISION_IN_DDBJ/EMBL
-GCCCCTATAGCTCAGCT-GGT--AGAGCAACTGATTTGTAATCAGTGGGTCCGCGGTTC
GAGTCCGTGTGGGGGCA
>QTTG_RCS_W012520 AAMO01000002 ALPHAPROTEOBACTERIA OCEANICOLA_BATSENSIS_HTCC2597 50866 50942 GLN TTG 0 0      WGS_DIVISION_IN_DDBJ/EMBL/G
-TGGGGTGTAGCCAAGT--GGT--AAGGCAGCGGTTTTTGGTACCGTGTACCGTAGGTTC
GAATCCTACCACCCCAG
>CGCA_RCS_W012521 AAMO01000002 ALPHAPROTEOBACTERIA OCEANICOLA_BATSENSIS_HTCC2597 177898 177973 CYS GCA 0 0      WGS_DIVISION_IN_DDBJ/EMBL
-GGCGAGTTGGCGGAGT--GGT--GACGCAGCGGATTGCAAATCCGTGTA-CACCGGTTC
GATTCCGGTACTCGCCT
>SGCT_RCS_W012522 AAMO01000002 ALPHAPROTEOBACTERIA OCEANICOLA_BATSENSIS_HTCC2597 245472 245381 SER GCT 0 0      WGS_DIVISION_IN_DDBJ/EMBL
-GGAGACGTGGCCGAGT--GGTCGAAGGCGCTCCCCTGCTAAGGGAGTAT-CGAGGGTTC
GAATCCCTTCGTCTCCG
>STGA_RCS_W012523 AAMO01000002 ALPHAPROTEOBACTERIA OCEANICOLA_BATSENSIS_HTCC2597 101404 101318 SER TGA 0 0      WGS_DIVISION_IN_DDBJ/EMBL
-GGAGGAGTGGCAGAGT--GGTCGAATGCACCGGTCTTGAAAACCGGC---CGTGGGTTC
GAATCCCACCTCCTCCG
>WCCA_RCS_W012524 AAMO01000002 ALPHAPROTEOBACTERIA OCEANICOLA_BATSENSIS_HTCC2597 29690 29613 TRP CCA 0 0      WGS_DIVISION_IN_DDBJ/EMBL/G
-AGGGGTATAGCTCAGTT-GGT--AGAGCATCGGTCTCCAAAACCGAGGGTCGCGGGTTC
GAGTCCTGCTGCCCCTG
>LCAG_RCS_W012525 AAMO01000003 ALPHAPROTEOBACTERIA OCEANICOLA_BATSENSIS_HTCC2597 302984 302896 LEU CAG 0 0      WGS_DIVISION_IN_DDBJ/EMBL
-GCCCAGATGGCGGAATT-GGTA-GACGCGCCAGCTTCAGGTGCTGGT-G-TGGAGGTTC
GAGTCCTCTTCTGGGCA
>HGTG_RCS_W012526 AAMO01000004 ALPHAPROTEOBACTERIA OCEANICOLA_BATSENSIS_HTCC2597 90209 90287 HIS GTG 0 0      WGS_DIVISION_IN_DDBJ/EMBL/G
-GCCGCCTTAGCTCAGTT-GGTT-AGAGCGCTGGATTGTGGATCCAGAGGTCCCCTGTTC
AAGCCAGGGAGGCGGTA
>JCAT_RCS_W012527 AAMO01000004 ALPHAPROTEOBACTERIA OCEANICOLA_BATSENSIS_HTCC2597 310680 310608 MET CAT 0 0     TRNA-MET(ILE)_WHOSE_CAU_AN
-GGGCCTGTAGCTCAAC--GGTT-AGAGCAGAGCGCTCATAACGCTTTGGTTGCAGGTTC
GAATCCTGCCGGGCCTA
>NGTT_RCS_W012528 AAMO01000004 ALPHAPROTEOBACTERIA OCEANICOLA_BATSENSIS_HTCC2597 305650 305574 ASN GTT 0 0      WGS_DIVISION_IN_DDBJ/EMBL
-TCCGGCGTAGCTCAGC--GGT--AGAGCAGTTGACTGTTAATCAATTGGTCGTAGGTTC
GATCCCTACCGCCGGAG
>SCGA_RCS_W012529 AAMO01000004 ALPHAPROTEOBACTERIA OCEANICOLA_BATSENSIS_HTCC2597 241726 241635 SER CGA 0 0      WGS_DIVISION_IN_DDBJ/EMBL
-GGAGAGGTGCCGGAGT--GGTCGAACGGGGCGGTCTCGAAAACCGTTGC-CCAGGGTTC
GAATCCCTGTCTCTCCG
>GCCC_RCS_W012530 AAMO01000004 ALPHAPROTEOBACTERIA OCEANICOLA_BATSENSIS_HTCC2597 167320 167250 GLY CCC 0 0      WGS_DIVISION_IN_DDBJ/EMBL
-GCGGGTGTAGCTCAAT--GGT--AGAGCAGGAGCTTCCCAAGCTTAAGA-CGAGGGTTC
GATTCCCTTCACCCGCT
>PGGG_RCS_W012531 AAMO01000004 ALPHAPROTEOBACTERIA OCEANICOLA_BATSENSIS_HTCC2597 158386 158308 PRO GGG 0 0      WGS_DIVISION_IN_DDBJ/EMBL
-CGGGCTATAGCGCAGCCTGGT--AGCGCGTCCGTCTGGGGGACGGAAGGTCGCAGGTTC
AAGTCCTGCTAGCCCGA
>TCGT_RCS_W012532 AAMO01000005 ALPHAPROTEOBACTERIA OCEANICOLA_BATSENSIS_HTCC2597 45567 45642 THR CGT 0 0      WGS_DIVISION_IN_DDBJ/EMBL/G
-GCCGCTGTAGCTCAGCT-GGT--AGAGCACGTCATTCGTAATGATGGGGTCGGGGGTTC
GAGTCCCTTCAGCGGCA
>AGGC_RCS_W012533 AAMO01000005 ALPHAPROTEOBACTERIA OCEANICOLA_BATSENSIS_HTCC2597 103729 103804 ALA GGC 0 0      WGS_DIVISION_IN_DDBJ/EMBL
-GGGGCCTTAGCTCAGCT-GGG--AGAGCGCCTGCATGGCATGCAGGAGGTCAGCGGTTC
GATCCCGCTAGGCTCCA
>MCAT_RCS_W012534 AAMO01000005 ALPHAPROTEOBACTERIA OCEANICOLA_BATSENSIS_HTCC2597 122437 122515 MET CAT 0 0     TRNA-MET(ELONGATOR)- WGS_D
-GGCGGAGTAGCTCAGGT-GGTT-AGAGCAGCGGAATCATAATCCGCGTGTCGGGGGTTC
AAGTCCCTCCTCCGCTA
>IGAT_RCS_W012535 AAMO01000005 ALPHAPROTEOBACTERIA OCEANICOLA_BATSENSIS_HTCC2597 169614 169692 ILE GAT 0 0      WGS_DIVISION_IN_DDBJ/EMBL
-GGGTCGGTAGCTCAGGT-GGTT-AGAGCGCACGCCTGATAAGCGTGAGGTCGGAGGTTC
AAGTCCTCCTCGACCCA
>ATGC_RCS_W012536 AAMO01000005 ALPHAPROTEOBACTERIA OCEANICOLA_BATSENSIS_HTCC2597 169694 169771 ALA TGC 0 0      WGS_DIVISION_IN_DDBJ/EMBL
-GGGGCCTTAGCTCAGCT-GGG--AGAGCGCCTGATTTGCATTCAGGAGGTCAGGAGTTC
GATCCTCCTAGGCTCCA
>XCAT_RCS_W012537 AAMO01000005 ALPHAPROTEOBACTERIA OCEANICOLA_BATSENSIS_HTCC2597 173834 173910 MET CAT 0 0     TRNA-MET(INITIATOR)- WGS_D
-CGCGGGATGGAGCAGTCCGGT--AGCTCGTCAGGCTCATAACCTGAAGGTCGTAGGTTC
AAATCCTACTCCCGCAA
>PCGG_RCS_W012538 AAMO01000005 ALPHAPROTEOBACTERIA OCEANICOLA_BATSENSIS_HTCC2597 306296 306374 PRO CGG 0 0      WGS_DIVISION_IN_DDBJ/EMBL
-CGGAGTGTAGCTCAGCCTGGT--AGAGCACTGTCTTCGGGAGGCAGGGGTCGTGAGTTC
GAATCTCGCCACTCCGA
>VGAC_RCS_W012539 AAMO01000005 ALPHAPROTEOBACTERIA OCEANICOLA_BATSENSIS_HTCC2597 291086 291010 VAL GAC 0 0      WGS_DIVISION_IN_DDBJ/EMBL
-GGGCGGTTAGCTCAGC--GGT--AGAGCACTTCGTTGACATCGAAGGGGTCACAAGTTC
GATCCTTGTACCGCCCA
>GGCC_RCS_W012540 AAMO01000006 ALPHAPROTEOBACTERIA OCEANICOLA_BATSENSIS_HTCC2597 244940 244869 GLY GCC 0 0      WGS_DIVISION_IN_DDBJ/EMBL
-GCGGGCGTAGCTCAGG--GGT--AGAGCATTACCTTGCCAAGGTAAGGGTCGTGAGTTC
GAATCTCATCGCCCGCT
>JCAT_RCS_W012541 AAMO01000007 ALPHAPROTEOBACTERIA OCEANICOLA_BATSENSIS_HTCC2597 227820 227743 MET CAT 0 0     TRNA-MET(ILE)_WHOSE_CAU_AN
-GCCTCGGTAGCTCAGC--GGTT-AGAGCTGACCGCTCATAACGGTTAGGTCGCAGGTTC
GAATCCTGCCCGAGGCA
>LTAA_RCS_W012542 AAMO01000010 ALPHAPROTEOBACTERIA OCEANICOLA_BATSENSIS_HTCC2597 132910 132995 LEU TAA 0 0      WGS_DIVISION_IN_DDBJ/EMBL
-GCCCGCGTGGTGGAAT--GGTA-GACACAGGGGACTTAAAATCCCTA-G-TGCCGGTTC
GAGTCCGGCCGCGGGCA
>ETTC_RCS_W012543 AAMO01000010 ALPHAPROTEOBACTERIA OCEANICOLA_BATSENSIS_HTCC2597 158173 158097 GLU TTC 0 0      WGS_DIVISION_IN_DDBJ/EMBL
-GGCCCGTTCGTCTATC--GGTT-AGGACGCCAGGTTTTCAACCTGGAAA-GAGGGGTTC
GATTCCCCTACGGGCTG
>RCCT_RCS_W012544 AAMO01000011 ALPHAPROTEOBACTERIA OCEANICOLA_BATSENSIS_HTCC2597 51967 52045 ARG CCT 0 0      WGS_DIVISION_IN_DDBJ/EMBL/G
-GGCCCCGTGGCTCAACT-GGAT-AGAGCAGCCCCCTCCTAAGGGGCAGGTTGCAGGTTC
GAATCCTGCCGGGGTCG
>RTCT_RCS_W012545 AAMO01000011 ALPHAPROTEOBACTERIA OCEANICOLA_BATSENSIS_HTCC2597 133617 133695 ARG TCT 0 0      WGS_DIVISION_IN_DDBJ/EMBL
-GGTCCCTTAGCTCAACT-GGAT-AGAGCAGCTGACTTCTAATCAGCAGGTTTGGGGTTC
GAGTCCTCAAGGGATCG
>VCAC_RCS_W012546 AAMO01000012 ALPHAPROTEOBACTERIA OCEANICOLA_BATSENSIS_HTCC2597 119372 119301 VAL CAC 0 0      WGS_DIVISION_IN_DDBJ/EMBL
-GGGTGATTAGCTCAGT--GGT--AGAGCGCTTCGTTCACATCGAAGATGTCAGGAGTTC
GAATCTCTTATCACCCA
>VTAC_RCS_W012547 AAMO01000012 ALPHAPROTEOBACTERIA OCEANICOLA_BATSENSIS_HTCC2597 114900 114828 VAL TAC 0 0      WGS_DIVISION_IN_DDBJ/EMBL
-GGGTGATTAGCTCAGTT-GGT--AGAGCGCTTCGTTTACACCGAAGATGTCGGGAGTTC
GAGTCTCTCATCACCCA
>DGTC_RCS_W012548 AAMO01000012 ALPHAPROTEOBACTERIA OCEANICOLA_BATSENSIS_HTCC2597 113228 113150 ASP GTC 0 0      WGS_DIVISION_IN_DDBJ/EMBL
-GCGGTTGTAGCTCAGTT-GGTT-AGAGTGCCGGCCTGTCACGCCGGAGGTCGCGGGTTC
GAGCCCCGTCAACCGCG
>SGGA_RCS_W012549 AAMO01000012 ALPHAPROTEOBACTERIA OCEANICOLA_BATSENSIS_HTCC2597 65780 65689 SER GGA 0 0      WGS_DIVISION_IN_DDBJ/EMBL/G
-GGAGAGGTGGCCGAGT--GGTCGAAGGCGCACGCCTGGAAAGTGTGTAT-CGAGGGTTC
GAATCCCTTCCTCTCCG
>LCAA_RCS_W012550 AAMO01000012 ALPHAPROTEOBACTERIA OCEANICOLA_BATSENSIS_HTCC2597 11386 11299 LEU CAA 0 0      WGS_DIVISION_IN_DDBJ/EMBL/G
-GCCCAAGTGGCGGAAT--GGTA-GACGCAGGGGATTCAAAATCCCCCGCTTGTCGGTTC
GAGTCCGACCTTGGGTA
>LTAG_RCS_W012551 AAMO01000017 ALPHAPROTEOBACTERIA OCEANICOLA_BATSENSIS_HTCC2597 42381 42296 LEU TAG 0 0      WGS_DIVISION_IN_DDBJ/EMBL/G
-GCGGGTGTGGCGGAATT-GGTA-GACGCACCAGATTTAGGTTCTGGC-G-TGGGGGTTC
GAGTCCCTTCACCCGCA
>PTGG_RCS_W012552 AAMO01000017 ALPHAPROTEOBACTERIA OCEANICOLA_BATSENSIS_HTCC2597 6150 6077 PRO TGG 0 0      WGS_DIVISION_IN_DDBJ/EMBL/GEN
-CGGGGCGTAGCGCAGTCTGGT--AGCGCACCTGTTTTGGGTACAGGGGGTCGTGAGTTC
GAATCTCGCCGCCCCGA
>KTTT_RCS_W012553 AAMO01000018 ALPHAPROTEOBACTERIA OCEANICOLA_BATSENSIS_HTCC2597 34549 34626 LYS TTT 0 0      WGS_DIVISION_IN_DDBJ/EMBL/G
-GGGCCGTTAGCTCAGTT-GGT--AGAGCAACTGACTTTTAATCAGTGGGTCGCAGGTTC
GAATCCTGCACGGCTCA
>NGTT_RCS_W000597 AAOT01000016 ALPHAPROTEOBACTERIA OCEANICOLA_GRANULOSUS_HTCC2516 60149 60075 ASN GTT 0 0      WGS_DIVISION_IN_DDBJ/EMBL/
-TCCGGCGTAGCTCAGC--GGT--AGAGCAGTTGACTGTTAATCAATTGGTCGTAGGTTC
GATCCCTACCGCCGGAG
>LGAG_RCS_W000598 AAOT01000039 ALPHAPROTEOBACTERIA OCEANICOLA_GRANULOSUS_HTCC2516 86 3 LEU GAG 0 0      WGS_DIVISION_IN_DDBJ/EMBL/GENBANK
-GCGGTCGTGGCGGAATT-GGTA-GACGCGCAGCGTTGAGGTCGCTGTGG-TGGAAGTTC
GAGTCTTCTCGACCGCA
>YGTA_RCS_W001170 AAOT01000021 ALPHAPROTEOBACTERIA OCEANICOLA_GRANULOSUS_HTCC2516 6073 5990 TYR GTA 0 0      WGS_DIVISION_IN_DDBJ/EMBL/GE
-GGGCGACGAGCTGCAA--GGT--GCGGCAGCGGACTGTAACTCCGCC-ATGCCTGGTTC
GATTCCAGGGTCGCCCA
>LCAG_RCS_W014831 AAOT01000001 ALPHAPROTEOBACTERIA OCEANICOLA_GRANULOSUS_HTCC2516 50032 50118 LEU CAG 0 0      WGS_DIVISION_IN_DDBJ/EMBL/
-GCCCAGGTGGCGGAATT-GGTA-GACGCGCTGGTTTCAGGTACCAGT-G-TGGAGGTTC
GAGTCCTCTCCTGGGCA
>TCGT_RCS_W014832 AAOT01000001 ALPHAPROTEOBACTERIA OCEANICOLA_GRANULOSUS_HTCC2516 330317 330392 THR CGT 0 0      WGS_DIVISION_IN_DDBJ/EMB
-GCCGGTGTAGCTCAGCT-GGT--AGAGCACGTCATTCGTAATGATGGGGTCGGGGGTTC
GAGTCCCTTCACCGGCA
>PCGG_RCS_W014833 AAOT01000001 ALPHAPROTEOBACTERIA OCEANICOLA_GRANULOSUS_HTCC2516 371430 371352 PRO CGG 0 0      WGS_DIVISION_IN_DDBJ/EMB
-CGGAGTGTAGCTCAGCCTGGT--AGAGCACTGTCTTCGGGAGGCAGGGGTCGGAGGTTC
GAATCCTCTCACTCCGA
>KTTT_RCS_W014834 AAOT01000001 ALPHAPROTEOBACTERIA OCEANICOLA_GRANULOSUS_HTCC2516 77102 77025 LYS TTT 0 0      WGS_DIVISION_IN_DDBJ/EMBL/
-GGGCCGTTAGCTCAGTT-GGT--AGAGCAACTGACTTTTAATCAGTGGGTCGCAGGTTC
GAATCCTGCACGGCTCA
>TTGT_RCS_W014835 AAOT01000002 ALPHAPROTEOBACTERIA OCEANICOLA_GRANULOSUS_HTCC2516 14220 14297 THR TGT 0 0      WGS_DIVISION_IN_DDBJ/EMBL/
-GCCCCTATAGCTCAGCT-GGT--AGAGCAACTGATTTGTAATCAGTGGGTCCGCGGTTC
GAGTCCGTGTGGGGGCA
>SGGA_RCS_W014836 AAOT01000003 ALPHAPROTEOBACTERIA OCEANICOLA_GRANULOSUS_HTCC2516 95211 95302 SER GGA 0 0      WGS_DIVISION_IN_DDBJ/EMBL/
-GGAGAGGTGGCCGAGT--GGTCGAAGGCGCACGCCTGGAAAGTGTGTAT-CGAGGGTTC
GAATCCCTTCCTCTCCG
>HGTG_RCS_W014837 AAOT01000003 ALPHAPROTEOBACTERIA OCEANICOLA_GRANULOSUS_HTCC2516 146774 146850 HIS GTG 0 0      WGS_DIVISION_IN_DDBJ/EMB
-GCCGCCTTAGCTCAGTA-GGTT-AGAGCGCTTGATTGTGGATCAAGAGGTCTCCCGTTC
GAACCGGGAAGGCGGTA
>AGGC_RCS_W014838 AAOT01000004 ALPHAPROTEOBACTERIA OCEANICOLA_GRANULOSUS_HTCC2516 67160 67235 ALA GGC 0 0      WGS_DIVISION_IN_DDBJ/EMBL/
-GGGGCCTTAGCTCAGTT-GGG--AGAGCGCTTGCATGGCATGCAAGAGGTCAGGGGTTC
GACTCCCCTAGGCTCCA
>RACG_RCS_W014839 AAOT01000004 ALPHAPROTEOBACTERIA OCEANICOLA_GRANULOSUS_HTCC2516 154675 154597 ARG ACG 0 0      WGS_DIVISION_IN_DDBJ/EMB
-GCGCTGGTAGCTCAGTT-GGAT-AGAGTACTTGACTACGAATCAAGGGGTCGGGGGTTC
GAATCCTCCCCAGCGCG
>LTAG_RCS_W014840 AAOT01000005 ALPHAPROTEOBACTERIA OCEANICOLA_GRANULOSUS_HTCC2516 82768 82854 LEU TAG 0 0      WGS_DIVISION_IN_DDBJ/EMBL/
-GCGGGTGTGGCGGAACT-GGTA-GACGCACCAGATTTAGGTTCTGGC-G-TGGGGGTTC
GAGTCCCTTCACCCGCA
>QTTG_RCS_W014841 AAOT01000007 ALPHAPROTEOBACTERIA OCEANICOLA_GRANULOSUS_HTCC2516 89274 89198 GLN TTG 0 0      WGS_DIVISION_IN_DDBJ/EMBL/
-TGGGGTGTAGCCAAGC--GGT--AAGGCAGCGGTTTTTGGTACCGTGTACCGTAGGTTC
GAATCCTACCACCCCAG
>RTCT_RCS_W014842 AAOT01000009 ALPHAPROTEOBACTERIA OCEANICOLA_GRANULOSUS_HTCC2516 16353 16275 ARG TCT 0 0      WGS_DIVISION_IN_DDBJ/EMBL/
-GGTCCCTTAGCTCAACT-GGAT-AGAGCAGCTGACTTCTAATCAGCAGGTTCGGGGTTC
GAGTCCTCGAGGGATCG
>PTGG_RCS_W014843 AAOT01000010 ALPHAPROTEOBACTERIA OCEANICOLA_GRANULOSUS_HTCC2516 78127 78049 PRO TGG 0 0      WGS_DIVISION_IN_DDBJ/EMBL/
-CGGGGCGTGGCGCAGTCTGGT--AGCGCACCTGTTTTGGGTACAGGGGGTCGTGAGTTC
GAATCTCGCCGCCCCGA
>RCCG_RCS_W014844 AAOT01000010 ALPHAPROTEOBACTERIA OCEANICOLA_GRANULOSUS_HTCC2516 55287 55214 ARG CCG 0 0      WGS_DIVISION_IN_DDBJ/EMBL/
-GCACCCGTAGCTCAGCT-GGAT-AGAGCGCTGCCCTCCGAAGGCAGAGGCCATAGGTTC
GAATCCTATCGGGTGCG
>VCAC_RCS_W014845 AAOT01000011 ALPHAPROTEOBACTERIA OCEANICOLA_GRANULOSUS_HTCC2516 60291 60367 VAL CAC 0 0      WGS_DIVISION_IN_DDBJ/EMBL/
-GGGTGATTAGCTCAGT--GGT--AGAGCGCTTCGTTCACATCGAAGATGTCGGGGGTTC
AAATCCCTCATCACCCA
>VTAC_RCS_W014846 AAOT01000011 ALPHAPROTEOBACTERIA OCEANICOLA_GRANULOSUS_HTCC2516 61091 61166 VAL TAC 0 0      WGS_DIVISION_IN_DDBJ/EMBL/
-GGGTGGTTAGCTCAGTT-GGT--AGAGCGTCTCGTTTACACCGAGAATGTCGGGGGTTC
GAGCCCCTCACCACCCA
>DGTC_RCS_W014847 AAOT01000011 ALPHAPROTEOBACTERIA OCEANICOLA_GRANULOSUS_HTCC2516 61330 61406 ASP GTC 0 0      WGS_DIVISION_IN_DDBJ/EMBL/
-GCGGTTGTAGCTCAGTT-GGTT-AGAGTACCGGCCTGTCACGCCGGGGGTCGCGGGTTC
GAGCCCCGTCAACCGCG
>TGGT_RCS_W014848 AAOT01000012 ALPHAPROTEOBACTERIA OCEANICOLA_GRANULOSUS_HTCC2516 90311 90235 THR GGT 0 0      WGS_DIVISION_IN_DDBJ/EMBL/
-GCTGTGGTAGCTCAGT--GGT--AGAGCACTCCCTTGGTAAGGGAGAGGTCGAGAGTTC
AATCCTCTCTCACAGCA
>ETTC_RCS_W014849 AAOT01000013 ALPHAPROTEOBACTERIA OCEANICOLA_GRANULOSUS_HTCC2516 54148 54072 GLU TTC 0 0      WGS_DIVISION_IN_DDBJ/EMBL/
-GGCCCGTTCGTCTATC--GGTT-AGGACGCCAGGTTTTCAACCTGGAAA-GAGGGGTTC
GATTCCCCTACGGGCTG
>ACGC_RCS_W014850 AAOT01000015 ALPHAPROTEOBACTERIA OCEANICOLA_GRANULOSUS_HTCC2516 57685 57613 ALA CGC 0 0      WGS_DIVISION_IN_DDBJ/EMBL/
-GGGGCCGTAGCTCAGTT-GGG--AGAGCGCGTCGTTCGCAATGACGAGGTCAGGGGTTC
GATTCCCCTCGGCTCCA
>SGCT_RCS_W014851 AAOT01000016 ALPHAPROTEOBACTERIA OCEANICOLA_GRANULOSUS_HTCC2516 8084 8175 SER GCT 0 0      WGS_DIVISION_IN_DDBJ/EMBL/GE
-GGAGACGTGGCCGAGT--GGTCGAAGGCGCTCCCCTGCTAAGGGAGTAT-CGAGGGTTC
GAATCCCTTCGTCTCCG
>SCGA_RCS_W014852 AAOT01000018 ALPHAPROTEOBACTERIA OCEANICOLA_GRANULOSUS_HTCC2516 16090 16181 SER CGA 0 0      WGS_DIVISION_IN_DDBJ/EMBL/
-GGAGAGGTGCCGGAGT--GGTCGAACGGGGCGGTCTCGAAAACCGTT---CCAGGGTTC
GAATCCCTGTCTCTCCG
>ATGC_RCS_W014853 AAOT01000021 ALPHAPROTEOBACTERIA OCEANICOLA_GRANULOSUS_HTCC2516 1974 2049 ALA TGC 0 0      WGS_DIVISION_IN_DDBJ/EMBL/GE
-GGGGCGTTAGCTCAGCT-GGG--AGAGCATCTGCTTTGCAAGCAGAGGGTCATCGGTTC
GATCCCGATACGCTCCA
>IGAT_RCS_W014854 AAOT01000021 ALPHAPROTEOBACTERIA OCEANICOLA_GRANULOSUS_HTCC2516 2239 2315 ILE GAT 0 0      WGS_DIVISION_IN_DDBJ/EMBL/GE
-GGGTCGGTAGCTCAGGT-GGTT-AGAGCGCACGCCTGATAAGCGTGAGGTCGGAGGTTC
AAGTCCTCCTCGACCCA
>XCAT_RCS_W014855 AAOT01000021 ALPHAPROTEOBACTERIA OCEANICOLA_GRANULOSUS_HTCC2516 5727 5803 MET CAT 0 0     TRNA-MET(INITIATOR)- WGS_DIVI
-CGCGGGATGGAGCAGCCCGGT--AGCTCGTCAGGCTCATAACCTGAAGGTCGTAGGTTC
AAATCCTACTCCCGCAA
>PGGG_RCS_W014856 AAOT01000021 ALPHAPROTEOBACTERIA OCEANICOLA_GRANULOSUS_HTCC2516 44573 44495 PRO GGG 0 0      WGS_DIVISION_IN_DDBJ/EMBL/
-CGGGCTATGGCGCAGCCTGGT--AGCGCGTCCGTCTGGGGGACGGAAGGTCGCAGGTTC
AAGTCCTGCTAGCCCGA
>GGCC_RCS_W014857 AAOT01000021 ALPHAPROTEOBACTERIA OCEANICOLA_GRANULOSUS_HTCC2516 26906 26835 GLY GCC 0 0      WGS_DIVISION_IN_DDBJ/EMBL/
-GCGGGTGTAGCTCAGG--GGT--AGAGCATTACCTTGCCAAGGTAAGGGTCGTGAGTTC
GAATCTCATCACCCGCT
>MCAT_RCS_W014858 AAOT01000022 ALPHAPROTEOBACTERIA OCEANICOLA_GRANULOSUS_HTCC2516 40726 40648 MET CAT 0 0     TRNA-MET(ELONGATOR)- WGS_DI
-GGCGTGGTAGCTCAGCT-GGTT-AGAGCACAGCACTCATAATGCTGGGGTCGGCGGTTC
AAGTCCGCCCCACGCTA
>VGAC_RCS_W014859 AAOT01000023 ALPHAPROTEOBACTERIA OCEANICOLA_GRANULOSUS_HTCC2516 8970 9044 VAL GAC 0 0      WGS_DIVISION_IN_DDBJ/EMBL/GE
-GGGTGATTAGCTCAGC--GGT--AGAGCACTTCGTTGACATCGAAGGGGTCACTGGTTC
GATCCCAGTATCGCCCA
>JCAT_RCS_W014860 AAOT01000024 ALPHAPROTEOBACTERIA OCEANICOLA_GRANULOSUS_HTCC2516 24781 24858 MET CAT 0 0     TRNA-MET(ILE)_WHOSE_CAU_ANT
-GGGCCTGTAGCTCAAC--GGTT-AGAGCAGAGCGCTCATAACGCTTAGGTTGGGGGTTC
GAATCCCTCCGGGCCTA
>LCAA_RCS_W014861 AAOT01000026 ALPHAPROTEOBACTERIA OCEANICOLA_GRANULOSUS_HTCC2516 42199 42117 LEU CAA 0 0      WGS_DIVISION_IN_DDBJ/EMBL/
-GCCGGTGTGGCGGAAT--GGTA-GACGCAGCGGATTCAAAATCCGCC-G-TGGGGGTTC
GAGTCCCCCCACCGGCA
[truncated: 154,506 more chars]
