# Supplementary material for: tRNA Signatures Reveal a Polyphyletic Origin of SAR11 Strains among Alphaproteobacteria
Source: PLoS Comput Biol. 2014 Feb 27;10(2):e1003454. doi: 10.1371/journal.pcbi.1003454 (PMC3937112; doi:10.1371/journal.pcbi.1003454)
Supplement: Dataset S6 — Source code and data to reproduce Figure 7 . (ZIP) [file pcbi.1003454.s006.zip › Source_data_and_methods_for_Figure_7/RHD_all.fas]

>LCAG_RWZ_W001796 AAAP01000108 ALPHAPROTEOBACTERIA MAGNETOSPIRILLUM_MAGNETOTACTICUM 381 465 LEU CAG 0 0      WGS_DIVISION_IN_DDBJ/EMBL/GE
-GCCCAGGTGGCGGAATT-GGTA-GACGCGCTGGTTTCAGGTACCAGT-G-TGAAGGTTC
GAGTCCTTTCCTGGGCA
>RCCG_RWZ_W001797 AAAP01000127 ALPHAPROTEOBACTERIA MAGNETOSPIRILLUM_MAGNETOTACTICUM 829 751 ARG CCG 0 0      WGS_DIVISION_IN_DDBJ/EMBL/GE
-GCACCCGTAGCTCAGCT-GGAT-AGAGTGTCGGCCTCCGAAGCCGAAGGTCACAGGTTC
GAATCCTGTCGGGTGCG
>LTAA_RWZ_W001798 AAAP01000130 ALPHAPROTEOBACTERIA MAGNETOSPIRILLUM_MAGNETOTACTICUM 509 585 LEU TAA 0 0      WGS_DIVISION_IN_DDBJ/EMBL/GE
-GCCCCCATGGCCCAACT-GGCA-GAGGCGGCCGGCTTAAACCCGGCGTGTTCCGGGTTC
GAGTCCCGGTGGGGGCA
>SGCT_RWZ_W001799 AAAP01000311 ALPHAPROTEOBACTERIA MAGNETOSPIRILLUM_MAGNETOTACTICUM 307 216 SER GCT 0 0      WGS_DIVISION_IN_DDBJ/EMBL/GE
-GGAGACGTCGCATAGTCAGGTCTAGTGCGCCACCCTGCTAAGGTGGTAT-CGAGGGTTC
AAATCCCTCCGTCTCCG
>LTAG_RWZ_W001800 AAAP01000404 ALPHAPROTEOBACTERIA MAGNETOSPIRILLUM_MAGNETOTACTICUM 83 167 LEU TAG 0 0      WGS_DIVISION_IN_DDBJ/EMBL/GEN
-GCGCGAGTGGCGTAACT-GGCA-GCCGCGCCAGGTTTAGGTCCTGGT-G-TGCGGGTTC
GAGTCCCGCCTCGCGCA
>GGCC_RWZ_W001801 AAAP01000535 ALPHAPROTEOBACTERIA MAGNETOSPIRILLUM_MAGNETOTACTICUM 154 229 GLY GCC 0 0      WGS_DIVISION_IN_DDBJ/EMBL/GE
-GCGGATGTGGCTCAGTT-GGT--AGAGCATCACCTTGCCAAGGTGAGGGTCGCGGGTTC
GAGTCCCGTCATCCGCT
>CGCA_RWZ_W001802 AAAP01000535 ALPHAPROTEOBACTERIA MAGNETOSPIRILLUM_MAGNETOTACTICUM 280 355 CYS GCA 0 0      WGS_DIVISION_IN_DDBJ/EMBL/GE
-GGTGGAGTGGCCGAGA--GGC--GAGGCAGCGGCCTGCAAAGCCGTATA-CGTGGGTTC
GAATCCCATCTCCACCT
>VGAC_RWZ_W001803 AAAP01000535 ALPHAPROTEOBACTERIA MAGNETOSPIRILLUM_MAGNETOTACTICUM 366 440 VAL GAC 0 0      WGS_DIVISION_IN_DDBJ/EMBL/GE
-GGGCGATTGGCGCAGC--GGT--AGCGCGCTTCCCTGACACGGAAGAGGTCACTGGTTC
GATCCCAGTATCGCCCA
>SGGA_RWZ_W001804 AAAP01000564 ALPHAPROTEOBACTERIA MAGNETOSPIRILLUM_MAGNETOTACTICUM 578 487 SER GGA 0 0      WGS_DIVISION_IN_DDBJ/EMBL/GE
-GGAGGGGTGGCCGAGT--GGTTGAAGGCGCACGCCTGGAAAGTGTGTAT-CGCGGGTTC
GAATCCCGCTCCCTCCG
>GTCC_RWZ_W001805 AAAP01000949 ALPHAPROTEOBACTERIA MAGNETOSPIRILLUM_MAGNETOTACTICUM 290 215 GLY TCC 0 0      WGS_DIVISION_IN_DDBJ/EMBL/GE
-GCGGGTGTAGCTCAAT--GGT--AGAGCAGCAGCCTTCCAAGCTGAATA-CGAGGGTTC
GATTCCCTTCACCCGCT
>KCTT_RWZ_W001806 AAAP01001019 ALPHAPROTEOBACTERIA MAGNETOSPIRILLUM_MAGNETOTACTICUM 155 83 LYS CTT 0 0      WGS_DIVISION_IN_DDBJ/EMBL/GEN
-GCGCCATTAGCTCAATT-GGC--AGAGCAGCTGACTCTTAATCAGCGGGTTCGGGGTTC
GAGTCCCTGATGGCGCA
>SCGA_RWZ_W001807 AAAP01001181 ALPHAPROTEOBACTERIA MAGNETOSPIRILLUM_MAGNETOTACTICUM 663 577 SER CGA 0 0      WGS_DIVISION_IN_DDBJ/EMBL/GE
-GGTAGCGTGTCCGAGC--GGCCTAAGGAGCACGCCTCGAAAGCGTGT---CGTGGGTTC
AAATCCCACCGCTACCG
>VTAC_RWZ_W001808 AAAP01001289 ALPHAPROTEOBACTERIA MAGNETOSPIRILLUM_MAGNETOTACTICUM 619 547 VAL TAC 0 0      WGS_DIVISION_IN_DDBJ/EMBL/GE
-GGGCGGTTAGCTCAGTT-GGT--AGAGCGTCTCCTTTACACGGAGAGGGTCGGGGGTTC
GAGTCCCTCACCGCCCA
>ECTC_RWZ_W001809 AAAP01001301 ALPHAPROTEOBACTERIA MAGNETOSPIRILLUM_MAGNETOTACTICUM 34 109 GLU CTC 0 0      WGS_DIVISION_IN_DDBJ/EMBL/GEN
-GCTCCCATCGTCTAGC--GGTCTAGGACGTCGCCCTCTCACGGCGAAAA-CAGGGGTTC
GATTCCCCTTGGGAGCG
>TCGT_RWZ_W001810 AAAP01001324 ALPHAPROTEOBACTERIA MAGNETOSPIRILLUM_MAGNETOTACTICUM 303 378 THR CGT 0 0      WGS_DIVISION_IN_DDBJ/EMBL/GE
-GCCGCAATAGCTCAGCT-GGT--AGAGCACCTCATTCGTAATGAGGGGGTCGGGGGTTC
GAATCCCTCTTGCGGCA
>PTGG_RWZ_W001811 AAAP01001359 ALPHAPROTEOBACTERIA MAGNETOSPIRILLUM_MAGNETOTACTICUM 910 832 PRO TGG 0 0      WGS_DIVISION_IN_DDBJ/EMBL/GE
-CGGGGTGTAGCGCAGTCTGGT--AGCGCATCTGCTTTGGGAGCAGAGGGTCGTAGGTTC
GAATCCTATCGCCCCGA
>WCCA_RWZ_W001812 AAAP01001430 ALPHAPROTEOBACTERIA MAGNETOSPIRILLUM_MAGNETOTACTICUM 707 785 TRP CCA 0 0      WGS_DIVISION_IN_DDBJ/EMBL/GE
-AGGAGTGTAGCTCAACT-GGTC-AGAGCACCGGTCTCCAAAACCGGGGGTTGGGGGTTC
GAGTCCCTCCACTCCTG
>TTGT_RWZ_W001813 AAAP01001454 ALPHAPROTEOBACTERIA MAGNETOSPIRILLUM_MAGNETOTACTICUM 1074 1151 THR TGT 0 0      WGS_DIVISION_IN_DDBJ/EMBL/
-GCCGGTTTAGCTCAGTT-GGT--AGAGCAACCGCCTTGTAAGCGGTAGGTCGCGAGTTC
GAGTCCCGCAACCGGCA
>GGCC_RWZ_W001814 AAAP01001556 ALPHAPROTEOBACTERIA MAGNETOSPIRILLUM_MAGNETOTACTICUM 360 436 GLY GCC 0 0      WGS_DIVISION_IN_DDBJ/EMBL/GE
-GCGGGTGTAGCTCAGG--GGT--AGAGCACAACCTTGCCAAGGTTGGGGTCGAGGGTTC
GAATCCCTTCGCCCGCT
>GCCC_RWZ_W001815 AAAP01001583 ALPHAPROTEOBACTERIA MAGNETOSPIRILLUM_MAGNETOTACTICUM 297 226 GLY CCC 0 0      WGS_DIVISION_IN_DDBJ/EMBL/GE
-GCGGGCGTAGTTCAGT--GGT--AGAACGTCAGCTTCCCAAGCTGAATGTCGTCGGTTC
GATCCCGATCGCCCGCT
>MCAT_RWZ_W001816 AAAP01001619 ALPHAPROTEOBACTERIA MAGNETOSPIRILLUM_MAGNETOTACTICUM 945 872 MET CAT 0 0     TRNA-MET(ELONGATOR)- WGS_DIVI
-GGCGGGGTAGCTCAGCT-GGTT-AGAGCAGAGGAATCATAATCCTTGTGTCGGGGGTTC
AAATCCCTCCCTCGCTA
>FGAA_RWZ_W001817 AAAP01001690 ALPHAPROTEOBACTERIA MAGNETOSPIRILLUM_MAGNETOTACTICUM 357 434 PHE GAA 0 0      WGS_DIVISION_IN_DDBJ/EMBL/GE
-GCCCAGGTAGCTCAGTT-GGT--AGAGCATGCGACTGAAAATCGCAGTGTCGGCGGTTC
GACTCCGTCCCTGGGCA
>DGTC_RWZ_W001818 AAAP01001707 ALPHAPROTEOBACTERIA MAGNETOSPIRILLUM_MAGNETOTACTICUM 168 246 ASP GTC 0 0      WGS_DIVISION_IN_DDBJ/EMBL/GE
-GCGGGCGTAGCTCAGTC-GGTT-AGAGTGCCGGCCTGTCACGCCGGAGGTCGCGGGTTC
GAGCCCCGTCGCCCGCG
>ETTC_RWZ_W001819 AAAP01001973 ALPHAPROTEOBACTERIA MAGNETOSPIRILLUM_MAGNETOTACTICUM 898 973 GLU TTC 0 0      WGS_DIVISION_IN_DDBJ/EMBL/GE
-GCGCCCTTCGTCTAGC--GGTCCAGGACGTCGCCCTTTCACGGCGAAAA-CACGGGTTC
GATTCCCGTAGGGCGCG
>LGAG_RWZ_W001820 AAAP01002470 ALPHAPROTEOBACTERIA MAGNETOSPIRILLUM_MAGNETOTACTICUM 245 164 LEU GAG 0 0      WGS_DIVISION_IN_DDBJ/EMBL/GE
-GCGGCCATGGCGGAATT-GGTA-GACGCGCTAGCTTGAGGTGCTAGT-G-TGGAGGTTC
GAGTCCTCTTGGCCGCA
>VGAC_RWZ_W001821 AAAP01002607 ALPHAPROTEOBACTERIA MAGNETOSPIRILLUM_MAGNETOTACTICUM 331 260 VAL GAC 0 0      WGS_DIVISION_IN_DDBJ/EMBL/GE
-GGGCGCGTAGCTCAGC--GGG--AGAGCACTACCTTGACATGGTAGGGGTCACAGGTTC
GATCCCTGTCGCGCCCA
>PCGG_RWZ_W001822 AAAP01002953 ALPHAPROTEOBACTERIA MAGNETOSPIRILLUM_MAGNETOTACTICUM 259 337 PRO CGG 0 0      WGS_DIVISION_IN_DDBJ/EMBL/GE
-CGGAGTGTAGCGCAGTCTGGT--AGCGCACCACGTTCGGGACGTGGGGGTCGCAGGTTC
AAATCCTGCCACTCCGA
>RACG_RWZ_W001823 AAAP01002953 ALPHAPROTEOBACTERIA MAGNETOSPIRILLUM_MAGNETOTACTICUM 381 457 ARG ACG 0 0      WGS_DIVISION_IN_DDBJ/EMBL/GE
-GCGCCCGTAGCTCAGCT-GGAT-AGAGCACCAGACTACGAATCTGGGGGTCAGAGGTTC
GAATCCTTTCGGGCGCG
>VCAC_RWZ_W001824 AAAP01003025 ALPHAPROTEOBACTERIA MAGNETOSPIRILLUM_MAGNETOTACTICUM 1984 1908 VAL CAC 0 0      WGS_DIVISION_IN_DDBJ/EMBL/
-GGGCGATTAGCTCAGC--GGG--AGAGCACTCGCTTCACACGCGAGGGGTCGCAAGTTC
AATCCTTGCATCGCCCA
>SCGA_RWZ_W001825 AAAP01003089 ALPHAPROTEOBACTERIA MAGNETOSPIRILLUM_MAGNETOTACTICUM 1092 1183 SER CGA 0 0      WGS_DIVISION_IN_DDBJ/EMBL/
-GGAGAGGTGGCAGAGC--GGTTGAATGCACCGCACTCGAAATGCGGC---CGGGGGTTC
GAATCCCCCCCTCTCCG
>QCTG_RWZ_W001826 AAAP01003110 ALPHAPROTEOBACTERIA MAGNETOSPIRILLUM_MAGNETOTACTICUM 1324 1254 GLN CTG 0 0      WGS_DIVISION_IN_DDBJ/EMBL/
-TGGGGGATAGTTTAAC--GGT--AGAACCGCGGACTCTGACTCCGCTAG-TCCTGGTTC
GAATCCAGGTCCCCCAG
>KCTT_RWZ_W001827 AAAP01003122 ALPHAPROTEOBACTERIA MAGNETOSPIRILLUM_MAGNETOTACTICUM 1011 934 LYS CTT 0 0      WGS_DIVISION_IN_DDBJ/EMBL/G
-GGGCGCATAGCTCAGTT-GGT--AGAGCAGCTGACTCTTAATCAGCGGGTCCTAGGTTC
GAACCCTAGTGCGCCCA
>LTAA_RWZ_W001828 AAAP01003317 ALPHAPROTEOBACTERIA MAGNETOSPIRILLUM_MAGNETOTACTICUM 1117 1029 LEU TAA 0 0      WGS_DIVISION_IN_DDBJ/EMBL/
-GCGGACGTGGCGAAACC-GGTA-GACGCACGAGACTTAAAATCTTGC-G-TGCGGGTTC
GAGTCCCGCCGTCCGCA
>CGCA_RWZ_W001829 AAAP01003453 ALPHAPROTEOBACTERIA MAGNETOSPIRILLUM_MAGNETOTACTICUM 730 805 CYS GCA 0 0      WGS_DIVISION_IN_DDBJ/EMBL/GE
-GGCCGGGTGGCAGAGT--GGC--TATGCAGCGGACTGCAAATCCGCGTA-CGTCGGTTC
AATTCCGGCCTCGGCCT
>NGTT_RWZ_W001830 AAAP01003453 ALPHAPROTEOBACTERIA MAGNETOSPIRILLUM_MAGNETOTACTICUM 880 954 ASN GTT 0 0      WGS_DIVISION_IN_DDBJ/EMBL/GE
-TCGGGAGTAGCTCAGC--GGT--AGAGCAGGCGGCTGTTAACCGCCTGGCCGGGGGTTC
GAATCCCTCCTCCCGAG
>KTTT_RWZ_W001831 AAAP01003481 ALPHAPROTEOBACTERIA MAGNETOSPIRILLUM_MAGNETOTACTICUM 991 919 LYS TTT 0 0      WGS_DIVISION_IN_DDBJ/EMBL/GE
-GGGTCCGTAGCTCAGTT-GGT--AGAGCAAGCGACTTTTAATCGAGAGGTCCCGGGTTC
GAGTCCCGGCGGACCCA
>WCCA_RWZ_W001832 AAAP01003537 ALPHAPROTEOBACTERIA MAGNETOSPIRILLUM_MAGNETOTACTICUM 732 809 TRP CCA 0 0      WGS_DIVISION_IN_DDBJ/EMBL/GE
-AGGAGTGTAGCTCAACT-GGT--AGAGCACCGGTCTCCAAAACCGGGGGTTGGGGGTTC
GAGCCCCTCCACTCCTG
>XCAT_RWZ_W001833 AAAP01003547 ALPHAPROTEOBACTERIA MAGNETOSPIRILLUM_MAGNETOTACTICUM 239 315 MET CAT 0 0     TRNA-MET(INITIATOR)- WGS_DIVI
-CGCGGGGTGGAGCAGCCCGGT--AGCTCGTCAGGCTCATAACCTGAAGGTCGCTGGTTC
AAATCCAGCCCCCGCAA
>KTTT_RWZ_W001834 AAAP01003560 ALPHAPROTEOBACTERIA MAGNETOSPIRILLUM_MAGNETOTACTICUM 3773 3701 LYS TTT 0 0      WGS_DIVISION_IN_DDBJ/EMBL/
-GAGCGCGTAGCTCAGTT-GGT--AGAGCAACGGACTTTTAATCTGTAGGTCCTGGGTTC
GAGTCCCAGCGCGCTCA
>STGA_RWZ_W001835 AAAP01003652 ALPHAPROTEOBACTERIA MAGNETOSPIRILLUM_MAGNETOTACTICUM 1091 1002 SER TGA 0 0      WGS_DIVISION_IN_DDBJ/EMBL/
-GGAAGGGTGGCAGAGT--GGTCTATTGCAGCGGTCTTGAAAACCGCAGC-CGGGGGTTC
GAATCCCTCCCCTTCCG
>MCAT_RWZ_W001836 AAAP01003693 ALPHAPROTEOBACTERIA MAGNETOSPIRILLUM_MAGNETOTACTICUM 2279 2201 MET CAT 0 0     TRNA-MET(ELONGATOR)- WGS_DI
-GGCGGGGTAGCTCAGCT-GGTT-AGAGCACGGGAATCATAATCCTGGGGTCGGGGGTTC
AAGTCCCTCTCCCGCTA
>IGAT_RWZ_W001837 AAAP01003712 ALPHAPROTEOBACTERIA MAGNETOSPIRILLUM_MAGNETOTACTICUM 5914 5990 ILE GAT 0 0      WGS_DIVISION_IN_DDBJ/EMBL/
-GGGCCTGTAGCTCAGGT-GGTT-AGAGCGCACCCCTGATAAGGGTGAGGTCGGACGTTC
GAGTCGTCCCAGGCCCA
>ATGC_RWZ_W001838 AAAP01003712 ALPHAPROTEOBACTERIA MAGNETOSPIRILLUM_MAGNETOTACTICUM 5997 6072 ALA TGC 0 0      WGS_DIVISION_IN_DDBJ/EMBL/
-GGGGACGTAGCTCAGCT-GGG--AGAGCAGTTGCTTTGCAAGCATCAGGTCGTCGGTTC
GATCCCGTCCGTCTCCA
>XCAT_RWZ_W001839 AAAP01003712 ALPHAPROTEOBACTERIA MAGNETOSPIRILLUM_MAGNETOTACTICUM 9408 9484 MET CAT 0 0     TRNA-MET(INITIATOR)- WGS_DI
-CGCGGGGTGGAGCAGCCCGGT--AGCTCGTCAGGCTCATAACCTGAAGGTCGCTGGTTC
AAATCCAGCCCCCGCAA
>RTCT_RWZ_W001840 AAAP01003712 ALPHAPROTEOBACTERIA MAGNETOSPIRILLUM_MAGNETOTACTICUM 2255 2177 ARG TCT 0 0      WGS_DIVISION_IN_DDBJ/EMBL/
-GGCCCCGTAGCTCAGCT-GGAT-AGAGCAGCCGCCTTCTAAGCGGCAGGTCGTAGGTTC
GAGCCCTACCGGGGTCG
>JCAT_RWZ_W001841 AAAP01003723 ALPHAPROTEOBACTERIA MAGNETOSPIRILLUM_MAGNETOTACTICUM 1192 1267 MET CAT 0 0     TRNA-MET(ILE)_WHOSE_CAU_ANT
-GGGCCTGTAGCTCAAT--GGTT-AGAGCCGGCCGCTCATAACGGTCTGGTTGCAGGTTC
GAGTCCTGCCGGGCCCA
>DGTC_RWZ_W001842 AAAP01003725 ALPHAPROTEOBACTERIA MAGNETOSPIRILLUM_MAGNETOTACTICUM 4960 5038 ASP GTC 0 0      WGS_DIVISION_IN_DDBJ/EMBL/
-GCGGGTGTAGCTCAGTT-GGTC-AGAGCGCCGGCCTGTCACGCCGGAGGTCGCGGGTTC
GAGCCCCGTCACTCGCG
>ECTC_RWZ_W001843 AAAP01003736 ALPHAPROTEOBACTERIA MAGNETOSPIRILLUM_MAGNETOTACTICUM 8632 8556 GLU CTC 0 0      WGS_DIVISION_IN_DDBJ/EMBL/
-CGTCCCATCGTCTAGA--GGCCTAGGACACCGCCCTCTCACGGCGGTAA-CCGGGGTTC
GAATCCCCGTGGGACGC
>VTAC_RWZ_W001844 AAAP01003738 ALPHAPROTEOBACTERIA MAGNETOSPIRILLUM_MAGNETOTACTICUM 7066 6994 VAL TAC 0 0      WGS_DIVISION_IN_DDBJ/EMBL/
-GGGCGGTTAGCTCAGCT-GGT--AGAGCGCCTGCTTTACACGCAGGATGTCGGCGGTTC
GAACCCGTCACCGCCCA
>DGTC_RWZ_W001845 AAAP01003738 ALPHAPROTEOBACTERIA MAGNETOSPIRILLUM_MAGNETOTACTICUM 6863 6790 ASP GTC 0 0      WGS_DIVISION_IN_DDBJ/EMBL/
-GGGGGTGTAGCTCAGTT-GGTT-AGAGCGCCGGCCTGTCACGCCGGAGGTCGCGGGTTC
GAGCCCCGTCACTCCCG
>KCTT_RWZ_W001846 AAAP01003741 ALPHAPROTEOBACTERIA MAGNETOSPIRILLUM_MAGNETOTACTICUM 1793 1721 LYS CTT 0 0      WGS_DIVISION_IN_DDBJ/EMBL/
-GGGCGTATAGCTCAGTT-GGT--AGAGCAGCTGACTCTTAATCAGCTGGCCCAAGGTTC
GAGTCCTTGTGCGCCCA
>RCCG_RWZ_W001847 AAAP01003773 ALPHAPROTEOBACTERIA MAGNETOSPIRILLUM_MAGNETOTACTICUM 14006 13928 ARG CCG 0 0      WGS_DIVISION_IN_DDBJ/EMB
-GTAGCCGTAGCTCAGCT-GGAT-AGAGCGCTGCCCTCCGAAGGCAGAGGCCGCTGGTTC
GAATCCAGCCGGTTGCG
>TGGT_RWZ_W001848 AAAP01003775 ALPHAPROTEOBACTERIA MAGNETOSPIRILLUM_MAGNETOTACTICUM 8764 8687 THR GGT 0 0      WGS_DIVISION_IN_DDBJ/EMBL/
-GCTGCCGTAGCTCAGTC-GGT--AGAGCATACCCTTGGTAAGGGTAAGGTCGATGGTTC
GATTCCATTCGGCAGCA
>RTCT_RWZ_W001849 AAAP01003790 ALPHAPROTEOBACTERIA MAGNETOSPIRILLUM_MAGNETOTACTICUM 2533 2609 ARG TCT 0 0      WGS_DIVISION_IN_DDBJ/EMBL/
-GCGCCCTTAGCTCAGTT-GGAT-AGAGCAGCCGCCTTCTAAGCGGCAGGTCGCTGGTTC
GAGCCCAGCAGGGCGCG
>TTGT_RWZ_W001850 AAAP01003795 ALPHAPROTEOBACTERIA MAGNETOSPIRILLUM_MAGNETOTACTICUM 16490 16565 THR TGT 0 0      WGS_DIVISION_IN_DDBJ/EMB
-GCCGGTTTAGCTCAGCT-GGT--AGAGCACCTGATTTGTAATCAGGGGGTCGCGGGTTC
GAACCCTGCAACCGGCA
>YGTA_RWZ_W001851 AAAP01003795 ALPHAPROTEOBACTERIA MAGNETOSPIRILLUM_MAGNETOTACTICUM 13708 13621 TYR GTA 0 0      WGS_DIVISION_IN_DDBJ/EMB
-GGAGGGGTGGCCGAGC--GGTTAATGGCAGCAGACTGTAAATCTGCC-TACGGAGGTTC
GAATCCTCCCCCCTCCA
>GTCC_RWZ_W001852 AAAP01003795 ALPHAPROTEOBACTERIA MAGNETOSPIRILLUM_MAGNETOTACTICUM 13520 13445 GLY TCC 0 0      WGS_DIVISION_IN_DDBJ/EMB
-GCTGGTGTAGCTCAAT--GGT--AGAGCAACAGCCTTCCAAGCTGATGA-CGGGGGTTC
GATTCCCCTCACCCGCT
>LGAG_RWZ_W001853 AAAP01003798 ALPHAPROTEOBACTERIA MAGNETOSPIRILLUM_MAGNETOTACTICUM 13431 13517 LEU GAG 0 0      WGS_DIVISION_IN_DDBJ/EMB
-GCGGCCATGGCGGAACT-GGTA-GACGCGCAAGCTTGAGGTGCTTGTGG-TGGAAGTTC
GAGTCTTCTTGGCCGCA
>PCGG_RWZ_W001854 AAAP01003799 ALPHAPROTEOBACTERIA MAGNETOSPIRILLUM_MAGNETOTACTICUM 11772 11848 PRO CGG 0 0      WGS_DIVISION_IN_DDBJ/EMB
-CGGAGTGTAGCTCAGCCTGGT--AGAGCACTGTCTTCGGGAGGCAGGGGCCGGAGGTTC
GAATCCTCTCACTCCGA
>VGAC_RWZ_W001855 AAAP01003804 ALPHAPROTEOBACTERIA MAGNETOSPIRILLUM_MAGNETOTACTICUM 15286 15215 VAL GAC 0 0      WGS_DIVISION_IN_DDBJ/EMB
-GGGCGGTTAGCTCAGC--GGT--AGAGCACTGTGTTGACATCGCAGGGGTCACAAGTTC
AATCCTTGTACCGCCCA
>TCGT_RWZ_W001856 AAAP01003807 ALPHAPROTEOBACTERIA MAGNETOSPIRILLUM_MAGNETOTACTICUM 2459 2387 THR CGT 0 0      WGS_DIVISION_IN_DDBJ/EMBL/
-GCCGGCGTAGCTCAGTT-GGT--AGAGCAGCGCATTCGTAATGCGCGGGCCGAGGGTTC
GAATCCTTTCGCCGGCA
>LTAA_RWZ_W001857 AAAP01003814 ALPHAPROTEOBACTERIA MAGNETOSPIRILLUM_MAGNETOTACTICUM 13957 13876 LEU TAA 0 0      WGS_DIVISION_IN_DDBJ/EMB
-GGCCCCTTGGCGGAACT-GGTA-GACGCAAGCGACTTAAAATCGCTC-G-TGCCGGTTC
GATTCCGGCAGGGGCCA
>FGAA_RWZ_W001858 AAAP01003819 ALPHAPROTEOBACTERIA MAGNETOSPIRILLUM_MAGNETOTACTICUM 18268 18343 PHE GAA 0 0      WGS_DIVISION_IN_DDBJ/EMB
-GCCCAGGTAGCTCAGTT-GGT--AGAGCATGCGACTGAAAATCGCAGTGTCGGTGGTTC
GATTCCGCCCCTGGGCA
>SGCT_RWZ_W001859 AAAP01003826 ALPHAPROTEOBACTERIA MAGNETOSPIRILLUM_MAGNETOTACTICUM 5584 5677 SER GCT 0 0      WGS_DIVISION_IN_DDBJ/EMBL/
-GGAGGGGTGGGTGAGT--GGCTGAAACCAACGGTTTGCTAAATCGTCCG-CGCGGGTTC
GAATCCCGCCCCCTCCG
>PGGG_RWZ_W001860 AAAP01003827 ALPHAPROTEOBACTERIA MAGNETOSPIRILLUM_MAGNETOTACTICUM 28529 28607 PRO GGG 0 0      WGS_DIVISION_IN_DDBJ/EMB
-CGGAGCGTAGCGCAGCCCGGT--AGCGCATCAGTCTGGGGGACTGGGGGTCGCAGGTTC
GAATCCTGTCGCTCCGA
>QTTG_RWZ_W001861 AAAP01003834 ALPHAPROTEOBACTERIA MAGNETOSPIRILLUM_MAGNETOTACTICUM 8466 8395 GLN TTG 0 0      WGS_DIVISION_IN_DDBJ/EMBL/
-TGGGGCGTCGCCAAGC--GGT--AAGGCACCGGTTTTTGGTACCGGCATTCCCAGGTTC
GAATCCTGGCGCCCCAG
>LCAA_RWZ_W001862 AAAP01003836 ALPHAPROTEOBACTERIA MAGNETOSPIRILLUM_MAGNETOTACTICUM 2055 1968 LEU CAA 0 0      WGS_DIVISION_IN_DDBJ/EMBL/
-GCCCCAGTGGCGGAAT--GGTA-GACGCGGCAGACTCAAAATCTGTT-G-TGCTGGTTC
GAGTCCGGCCTGGGGCA
>LTAG_RWZ_W001863 AAAP01003840 ALPHAPROTEOBACTERIA MAGNETOSPIRILLUM_MAGNETOTACTICUM 27711 27797 LEU TAG 0 0      WGS_DIVISION_IN_DDBJ/EMB
-GCGGGCGTGGTGGAATT-GGTA-GACACACTGGATTTAGGTTCCAGC-A-TGGGGGTTC
AAGTCCCTTCGCCCGCA
>LCAG_RWZ_W001864 AAAP01003848 ALPHAPROTEOBACTERIA MAGNETOSPIRILLUM_MAGNETOTACTICUM 14456 14368 LEU CAG 0 0      WGS_DIVISION_IN_DDBJ/EMB
-GCCCAGGTGGCGGAATT-GGTA-GACGCGCACGGTTCAGGTCCGTGT-G-TGGAAGTTC
GAGTCTTCTCCTGGGCA
>ETTC_RWZ_W001865 AAAP01003861 ALPHAPROTEOBACTERIA MAGNETOSPIRILLUM_MAGNETOTACTICUM 13753 13676 GLU TTC 0 0      WGS_DIVISION_IN_DDBJ/EMB
-GTCCCCTTCGTCTAGA--GGCCTAGGACACCGCCCTTTCACGGCGGCGA-CACGGGTTC
GAATCCCGTAGGGGACG
>ACGC_RWZ_W001866 AAAP01003862 ALPHAPROTEOBACTERIA MAGNETOSPIRILLUM_MAGNETOTACTICUM 1954 1882 ALA CGC 0 0      WGS_DIVISION_IN_DDBJ/EMBL/
-GGGGCCGTAGCTCAGTT-GGG--AGAGCGCCTCGTTCGCAATGAGGAGGTCAGCGGTTC
GATCCCGCTCGGCTCCA
>RACG_RWZ_W001867 AAAP01003864 ALPHAPROTEOBACTERIA MAGNETOSPIRILLUM_MAGNETOTACTICUM 20057 20135 ARG ACG 0 0      WGS_DIVISION_IN_DDBJ/EMB
-GCGCCCGTAGCTCAATT-GGAT-AGAGCACCAGACTACGAATCTGGGGGCTGGAGGTTC
GAGTCCTTCCGGGCGCG
>SGGA_RWZ_W001868 AAAP01003864 ALPHAPROTEOBACTERIA MAGNETOSPIRILLUM_MAGNETOTACTICUM 26644 26550 SER GGA 0 0      WGS_DIVISION_IN_DDBJ/EMB
-GGAGGGGTGGCCGAGC--GGTTGAAGGCGCACGCCTGGAAAGTGTGT---CGAGGGTTC
GAATCCCTCTCCCTCCG
>AGGC_RWZ_W001869 AAAP01003864 ALPHAPROTEOBACTERIA MAGNETOSPIRILLUM_MAGNETOTACTICUM 11870 11798 ALA GGC 0 0      WGS_DIVISION_IN_DDBJ/EMB
-GGGGCTATAGCTCAGTT-GGG--AGAGCGCTTGAATGGCATTCAAGAGGTCGTCGGTTC
GATTCCGTCTAGCTCCA
>GCCC_RWZ_W001870 AAAP01003865 ALPHAPROTEOBACTERIA MAGNETOSPIRILLUM_MAGNETOTACTICUM 1974 1904 GLY CCC 0 0      WGS_DIVISION_IN_DDBJ/EMBL/
-GCGGGTGTAGCTCAAT--GGT--AGAGCAGAAGCTTCCCAAGCTTACGA-CGAGGGTTC
GATTCCCTTCACCCGCT
>IGAT_RWZ_W001871 AAAP01003867 ALPHAPROTEOBACTERIA MAGNETOSPIRILLUM_MAGNETOTACTICUM 43823 43899 ILE GAT 0 0      WGS_DIVISION_IN_DDBJ/EMB
-GGGCTCGTAGCTCAGCT-GGTC-AGAGCACACGCTTGATAAGCGTGGGGTCGTAAGTTC
AAATCTTACCGGGCCCA
>ATGC_RWZ_W001872 AAAP01003867 ALPHAPROTEOBACTERIA MAGNETOSPIRILLUM_MAGNETOTACTICUM 43946 44021 ALA TGC 0 0      WGS_DIVISION_IN_DDBJ/EMB
-GGGGCCATAGCTCAGTT-GGG--AGAGCGCGTGCTTTGCAAGCATGAGGTCGTCGGTTC
GATCCCGTCTGGCTCCA
>XCAT_RWZ_W001873 AAAP01003867 ALPHAPROTEOBACTERIA MAGNETOSPIRILLUM_MAGNETOTACTICUM 47336 47412 MET CAT 0 0     TRNA-MET(INITIATOR)- WGS_
-CGCGGGGTGGAGCAGCCCGGT--AGCTCGTCAGGCTCATAACCTGAAGGTCGCAGGTTC
AAATCCTGCCCCCGCAA
>GGCC_RWZ_W001874 AAAP01003871 ALPHAPROTEOBACTERIA MAGNETOSPIRILLUM_MAGNETOTACTICUM 1042 966 GLY GCC 0 0      WGS_DIVISION_IN_DDBJ/EMBL/G
-GCGGGCGTAGCTCAGG--GGT--AGAGCACAACCTTGCCAAGGTTGGGGTCGAGGGTTC
GAATCCCTTCGCCCGCT
>PTGG_RWZ_W001875 AAAP01003875 ALPHAPROTEOBACTERIA MAGNETOSPIRILLUM_MAGNETOTACTICUM 2518 2440 PRO TGG 0 0      WGS_DIVISION_IN_DDBJ/EMBL/
-CGGGGTGTAGCTCAGCCTGGT--AGAGCGCCAGCTTTGGGAGCTGGATGTCGTAGGTTC
GAATCCTATCGCCCCGA
>SCGA_RWZ_W001876 AAAP01003876 ALPHAPROTEOBACTERIA MAGNETOSPIRILLUM_MAGNETOTACTICUM 42823 42732 SER CGA 0 0      WGS_DIVISION_IN_DDBJ/EMB
-GGAGGGGTGGCAGAGT--GGTCGAATGCGCCGGTCTCGAAAACCGGT---CGTGGGTTC
GAATCCCACCCCCTCCG
>QCTG_RWZ_W001877 AAAP01003879 ALPHAPROTEOBACTERIA MAGNETOSPIRILLUM_MAGNETOTACTICUM 99043 99116 GLN CTG 0 0      WGS_DIVISION_IN_DDBJ/EMB
-TGGGGGATCGTCTAAC--GGT--AGGACAGCGGACTCTGACTCCGCCAG-TCTAGGTTC
GAATCCTAGTCCCCCAG
>HGTG_RWZ_W001878 AAAP01003879 ALPHAPROTEOBACTERIA MAGNETOSPIRILLUM_MAGNETOTACTICUM 28681 28603 HIS GTG 0 0      WGS_DIVISION_IN_DDBJ/EMB
GGCGGGTGTAGCTCAGTT-GGTT-AGAGCGCCAGTTTGTGGTACTGGATGTCGTCGGTTC
GATTCCGATCACTCGCC
>TTGT_RWZ_W001325 AAAG02000001 ALPHAPROTEOBACTERIA RHODOSPIRILLUM_RUBRUM 391273 391348 THR TGT 0 0      WGS_DIVISION_IN_DDBJ/EMBL/GENBANK
-GCCGGATTAGCTCAGTT-GGT--AGAGCACCTGATTTGTAATCAGGGGGTCACGGGTTC
GAATCCTGTATCCGGCA
>TGGT_RWZ_W001326 AAAG02000001 ALPHAPROTEOBACTERIA RHODOSPIRILLUM_RUBRUM 641311 641387 THR GGT 0 0      WGS_DIVISION_IN_DDBJ/EMBL/GENBANK
-GCCGCCGTAGCTCAGG--GGT--AGAGCACACCCTTGGTAAGGGTGGGGTCGGGTGTTC
GATTCACCCCGGCGGCA
>TGGT_RWZ_W001327 AAAG02000001 ALPHAPROTEOBACTERIA RHODOSPIRILLUM_RUBRUM 641551 641627 THR GGT 0 0      WGS_DIVISION_IN_DDBJ/EMBL/GENBANK
-GCCGCCGTAGCTCAGG--GGT--AGAGCACACCCTTGGTAAGGGTGGGGTCGGGTGTTC
GATTCACCCCGGCGGCA
>DGTC_RWZ_W001328 AAAG02000001 ALPHAPROTEOBACTERIA RHODOSPIRILLUM_RUBRUM 642661 642739 ASP GTC 0 0      WGS_DIVISION_IN_DDBJ/EMBL/GENBANK
-GCGGGTGTAGCTCAGTT-GGTT-AGAGCGCTGGCCTGTCACGCCAGAGGTCGCCGGTTC
AAGTCCGGTCACTCGCG
>VCAC_RWZ_W001329 AAAG02000001 ALPHAPROTEOBACTERIA RHODOSPIRILLUM_RUBRUM 754292 754366 VAL CAC 0 0      WGS_DIVISION_IN_DDBJ/EMBL/GENBANK
-GGGCGCGTAGCTCAGC--GGG--AGAGCACTGCCTTCACACGGCAGGGGTCACAGGTTC
AATCCCTGTCGCGCCCA
>RCCT_RWZ_W001330 AAAG02000001 ALPHAPROTEOBACTERIA RHODOSPIRILLUM_RUBRUM 1150359 1150437 ARG CCT 0 0      WGS_DIVISION_IN_DDBJ/EMBL/GENBA
-CTCCCCGTAGCTCAGCA-GGAT-AGAGCGTTGGATTCCTAATCCAAAGGCCACAGGTTC
GAATCCTGTCGGGGAGG
>LCAG_RWZ_W001331 AAAG02000001 ALPHAPROTEOBACTERIA RHODOSPIRILLUM_RUBRUM 1250659 1250745 LEU CAG 0 0      WGS_DIVISION_IN_DDBJ/EMBL/GENBA
-GCCCAGGTGGCGGAATT-GGTA-GACGCGCAGGTTTCAGGTACCTGT-G-TGGAAGTTC
GAGTCTTCTCCTGGGCA
>GGCC_RWZ_W001332 AAAG02000001 ALPHAPROTEOBACTERIA RHODOSPIRILLUM_RUBRUM 1358278 1358207 GLY GCC 0 0      WGS_DIVISION_IN_DDBJ/EMBL/GENBA
-GCGGGTGTAGCTCAGG--GGT--AGAGCACAACCTTGCCAAGGTTGGGGTCGTGAGTTC
GAATCTCATCACCCGCT
>RCCG_RWZ_W001333 AAAG02000001 ALPHAPROTEOBACTERIA RHODOSPIRILLUM_RUBRUM 1116521 1116443 ARG CCG 0 0      WGS_DIVISION_IN_DDBJ/EMBL/GENBA
-GCGTCCGTAGCTCAGCT-GGAT-AGAGCGTTGGCCTCCGGAGCCAAAGGTCAGGGGTTC
GAATCCCTTCGGACGCG
>IGAT_RWZ_W001334 AAAG02000001 ALPHAPROTEOBACTERIA RHODOSPIRILLUM_RUBRUM 1073572 1073499 ILE GAT 0 0      WGS_DIVISION_IN_DDBJ/EMBL/GENBA
-GGGCCTGTAGCTCAGGT-GGTT-AGAGCGCACGCCTGATAAGCGTGAGGTCGGCAGTTC
GAGTCTGCCCAGGCCCA
>ATGC_RWZ_W001335 AAAG02000001 ALPHAPROTEOBACTERIA RHODOSPIRILLUM_RUBRUM 1073429 1073357 ALA TGC 0 0      WGS_DIVISION_IN_DDBJ/EMBL/GENBA
-GGGGCCGTAGCTCAGTT-GGG--AGAGCGCTAGCTTTGCAAGCTTGAGGTCGTCGGTTC
GATCCCGTCCGGCTCCA
>GCCC_RWZ_W001336 AAAG02000001 ALPHAPROTEOBACTERIA RHODOSPIRILLUM_RUBRUM 983049 982979 GLY CCC 0 0      WGS_DIVISION_IN_DDBJ/EMBL/GENBANK
-GCGGGTGTAGTTCAAT--GGT--AGAACATCAGCTTCCCAAGCTGAATA-CGAGGGTTC
GATTCCCTTCACCCGCT
>PCGG_RWZ_W001337 AAAG02000001 ALPHAPROTEOBACTERIA RHODOSPIRILLUM_RUBRUM 662891 662818 PRO CGG 0 0      WGS_DIVISION_IN_DDBJ/EMBL/GENBANK
-CGGAGTGTAGCTCAGCCTGGT--AGAGCACTGTCTTCGGGAGGCAGGGGCCGGAGGTTC
GAATCCTCTCACTCCGA
>JCAT_RWZ_W001338 AAAG02000001 ALPHAPROTEOBACTERIA RHODOSPIRILLUM_RUBRUM 585339 585262 MET CAT 0 0     TRNA-MET(ILE)_WHOSE_CAU_ANTICODON_
-GGGCCTGTAGCTCAAT--GGTT-AGAGCCGGCGGCTCATAACCGTCTGGTTGCAGGTTC
GAGTCCTGCCGGGCCCA
>FGAA_RWZ_W001339 AAAG02000001 ALPHAPROTEOBACTERIA RHODOSPIRILLUM_RUBRUM 458071 457994 PHE GAA 0 0      WGS_DIVISION_IN_DDBJ/EMBL/GENBANK
-GCCCGGGTAGCTCAGCT-GGT--AGAGCACGTGACTGAAAATCACGGTGTCGGTGGTTC
GACTCCGCCCCCGGGCA
>YGTA_RWZ_W001340 AAAG02000001 ALPHAPROTEOBACTERIA RHODOSPIRILLUM_RUBRUM 390131 390049 TYR GTA 0 0      WGS_DIVISION_IN_DDBJ/EMBL/GENBANK
-GGAGGGGTGGTCGAGT--GGTTAAAGGCACCGGACTGTAAATCCGGCGA-CGCTGGTTC
GAATCCAGCCCCCTCCA
>GTCC_RWZ_W001341 AAAG02000001 ALPHAPROTEOBACTERIA RHODOSPIRILLUM_RUBRUM 390018 389948 GLY TCC 0 0      WGS_DIVISION_IN_DDBJ/EMBL/GENBANK
-GCGGGTGTAGCTCAAT--GGT--AGAGCCCCAGCCTTCCAAGCTGGTTG-TGTGGGTTC
GATTCCCATCACCCGCT
>WCCA_RWZ_W001342 AAAG02000001 ALPHAPROTEOBACTERIA RHODOSPIRILLUM_RUBRUM 388317 388245 TRP CCA 0 0      WGS_DIVISION_IN_DDBJ/EMBL/GENBANK
-AGGGGTGTAGCTCAACT-GGT--AGAGCACCGGTCTCCAAAACCGGGGGTTACGGGTTC
AAGTCCTGTCACCCCTG
>VGAC_RWZ_W001343 AAAG02000001 ALPHAPROTEOBACTERIA RHODOSPIRILLUM_RUBRUM 225360 225289 VAL GAC 0 0      WGS_DIVISION_IN_DDBJ/EMBL/GENBANK
-GGGCGGTTAGCTCAGC--GGG--AGAGCACTACGTTGACATCGTAGGGGTCACTGGTTC
AATCCCAGTACCGCCCA
>ETTC_RWZ_W001344 AAAG02000002 ALPHAPROTEOBACTERIA RHODOSPIRILLUM_RUBRUM 155203 155280 GLU TTC 0 0      WGS_DIVISION_IN_DDBJ/EMBL/GENBANK
-GTCCCCATCGTCTAGC--GGTCCAGGACATCAGCCTTTCACGCTGAAGA-CACGGGTTC
GATTCCCGTTGGGGACG
>XCAT_RWZ_W001345 AAAG02000002 ALPHAPROTEOBACTERIA RHODOSPIRILLUM_RUBRUM 1030833 1030755 MET CAT 0 0     TRNA-MET(INITIATOR)- WGS_DIVISIO
-CGCGGGGTGGAGCAGCCCGGT--AGCTCGTCAGGCTCATAACCTGAAGGCCGCAGGTTC
AAATCCTGCCCCCGCAA
>ECTC_RWZ_W001346 AAAG02000002 ALPHAPROTEOBACTERIA RHODOSPIRILLUM_RUBRUM 787393 787316 GLU CTC 0 0      WGS_DIVISION_IN_DDBJ/EMBL/GENBANK
-GTCCCCATCGTCTAGC--GGTCCAGGACGTCAGCCTCTCACGCTGAAAA-CAGGGGTTC
GATTCCCCTTGGGGACG
>SCGA_RWZ_W001347 AAAG02000002 ALPHAPROTEOBACTERIA RHODOSPIRILLUM_RUBRUM 482150 482059 SER CGA 0 0      WGS_DIVISION_IN_DDBJ/EMBL/GENBANK
-GGAGGGGTGCCAGAGT--GGTCGATCGGGGCGGTCTCGAAAACCGTTGC-CGTGGGTTC
GAATCCCACCCCCTCCG
>LTAG_RWZ_W001348 AAAG02000002 ALPHAPROTEOBACTERIA RHODOSPIRILLUM_RUBRUM 121718 121637 LEU TAG 0 0      WGS_DIVISION_IN_DDBJ/EMBL/GENBANK
-GCGGGCGTGGTGGAACT-GGTA-GACACGCTGGATTTAGGTTCCAGT-G-TGGGGGTTC
AAATCCCTTCGCCCGCA
>VTAC_RWZ_W001349 AAAG02000002 ALPHAPROTEOBACTERIA RHODOSPIRILLUM_RUBRUM 113862 113790 VAL TAC 0 0      WGS_DIVISION_IN_DDBJ/EMBL/GENBANK
-GGGCGGTTAGCTCAGCT-GGG--AGAGCATCTGGTTTACACCCAGAGGGTCGGCGGTTC
GAACCCGTCACCGCCCA
>PTGG_RWZ_W001350 AAAG02000002 ALPHAPROTEOBACTERIA RHODOSPIRILLUM_RUBRUM 13332 13254 PRO TGG 0 0      WGS_DIVISION_IN_DDBJ/EMBL/GENBANK
-CGGGGCGTAGCTCAGCCTGGT--AGAGCGTCGGCTTTGGGAGCCGAAAGCCGGAGGTTC
GAATCCTCTCGCCCCGA
>RTCT_RWZ_W001351 AAAG02000002 ALPHAPROTEOBACTERIA RHODOSPIRILLUM_RUBRUM 12879 12806 ARG TCT 0 0      WGS_DIVISION_IN_DDBJ/EMBL/GENBANK
-GCGCCCTTAGCTCAGTT-GGAT-AGAGCACTCGCCTTCTAAGCGAGATGTCGCTGGTTC
GAATCCAGCAGGGCGCG
>PGGG_RWZ_W001352 AAAG02000003 ALPHAPROTEOBACTERIA RHODOSPIRILLUM_RUBRUM 13257 13335 PRO GGG 0 0      WGS_DIVISION_IN_DDBJ/EMBL/GENBANK
-CGGAGCGTGGCGCAGCCTGGT--AGCGCACTTGACTGGGGGTCAAGGGGTCGCAGGTTC
GAATCCTGTCGCTCCGA
>STGA_RWZ_W001353 AAAG02000003 ALPHAPROTEOBACTERIA RHODOSPIRILLUM_RUBRUM 51467 51558 SER TGA 0 0      WGS_DIVISION_IN_DDBJ/EMBL/GENBANK
-GGAGGGGTGGCCGAGT--GGTTTAAGGCAGCGGTCTTGAAAACCGCC---CGTGGGTTC
GAATCCCACCCCCTCCG
>CGCA_RWZ_W001354 AAAG02000003 ALPHAPROTEOBACTERIA RHODOSPIRILLUM_RUBRUM 147497 147570 CYS GCA 0 0      WGS_DIVISION_IN_DDBJ/EMBL/GENBANK
-GGCCGGATGGCAGAGT--GGT--TATGCAGCGGACTGCAAATCCGCGTA-CGTCGGTTC
GATTCCGGCTCCGGCCT
>NGTT_RWZ_W001355 AAAG02000003 ALPHAPROTEOBACTERIA RHODOSPIRILLUM_RUBRUM 147652 147726 ASN GTT 0 0      WGS_DIVISION_IN_DDBJ/EMBL/GENBANK
-TCCGGAGTAGCTCAGC--GGT--AGAGCAATCGGCTGTTAACCGATTGGTCGGGGGTTC
GAATCCCTCCTCCGGAG
>MCAT_RWZ_W001356 AAAG02000003 ALPHAPROTEOBACTERIA RHODOSPIRILLUM_RUBRUM 384819 384895 MET CAT 0 0     TRNA-MET(ELONGATOR)- WGS_DIVISION_
-GGCGGAGTAGCTCAGTT-GGTT-AGAGCAGCGGAATCATAATCCGCGTGTCGGGGGTTC
GAGTCCCTCCTCCGCTA
>HGTG_RWZ_W001357 AAAG02000003 ALPHAPROTEOBACTERIA RHODOSPIRILLUM_RUBRUM 465308 465230 HIS GTG 0 0      WGS_DIVISION_IN_DDBJ/EMBL/GENBANK
GGCGGGCGTAGCTCAGTT-GGTT-AGAGCGCGTGGTTGTGGTCCATGAGGTCGTCGGTTC
GATTCCGATCGCTCGCC
>LGAG_RWZ_W001358 AAAG02000003 ALPHAPROTEOBACTERIA RHODOSPIRILLUM_RUBRUM 359235 359147 LEU GAG 0 0      WGS_DIVISION_IN_DDBJ/EMBL/GENBANK
-GCGGTCGTGGCGGAACT-GGTA-GACGCGCAGCGTTGAGGTCGCTGT-G-TGGAAGTTC
GAGTCTTCTCGACCGCA
>KTTT_RWZ_W001359 AAAG02000003 ALPHAPROTEOBACTERIA RHODOSPIRILLUM_RUBRUM 86286 86214 LYS TTT 0 0      WGS_DIVISION_IN_DDBJ/EMBL/GENBANK
-GAGCCCGTAGCTCAGCT-GGT--AGAGCAGTTGACTTTTAATCAACGGGTCACGCGTTC
GAATCGCGTCGGGCTCA
>TCGT_RWZ_W001360 AAAG02000004 ALPHAPROTEOBACTERIA RHODOSPIRILLUM_RUBRUM 46297 46371 THR CGT 0 0      WGS_DIVISION_IN_DDBJ/EMBL/GENBANK
-GCCGTGGTAGCTCAGG--GGT--AGAGCAACTGATTCGTAATCAGTAGGTCGGGGGTTC
AAATCCCTTTCACGGCA
>LCAA_RWZ_W001361 AAAG02000004 ALPHAPROTEOBACTERIA RHODOSPIRILLUM_RUBRUM 131132 131220 LEU CAA 0 0      WGS_DIVISION_IN_DDBJ/EMBL/GENBANK
-GCCCCTGTGGCGGAACT-GGTA-GACGCGGCAGACTCAAAATCTGTT-G-TGGGAGTTC
GACTCTCCCCGGGGGCA
>RACG_RWZ_W001362 AAAG02000004 ALPHAPROTEOBACTERIA RHODOSPIRILLUM_RUBRUM 328404 328480 ARG ACG 0 0      WGS_DIVISION_IN_DDBJ/EMBL/GENBANK
-GCGCCCGTAGCTCAACT-GGAT-AGAGCATCTGACTACGGATCAGAAGGCTAGGAGTTC
GAATCTCTTCGGGCGCA
>ACGC_RWZ_W001363 AAAG02000004 ALPHAPROTEOBACTERIA RHODOSPIRILLUM_RUBRUM 95105 95033 ALA CGC 0 0      WGS_DIVISION_IN_DDBJ/EMBL/GENBANK
-GGGGCCGTAGCTCAGTT-GGG--AGAGCGCAGCAATCGCACTGCTGAGGTCAGGGGTTC
GATTCCCCTCGGCTCCA
>LTAA_RWZ_W001364 AAAG02000005 ALPHAPROTEOBACTERIA RHODOSPIRILLUM_RUBRUM 61730 61815 LEU TAA 0 0      WGS_DIVISION_IN_DDBJ/EMBL/GENBANK
-GCGGACGTGGCGGAACC-GGTA-GACGCAGCAGACTTAAAATCTGCT-G-TGCGGGTTC
GAGTCCCGCCGTCCGCA
>QTTG_RWZ_W001365 AAAG02000005 ALPHAPROTEOBACTERIA RHODOSPIRILLUM_RUBRUM 205582 205658 GLN TTG 0 0      WGS_DIVISION_IN_DDBJ/EMBL/GENBANK
-TGGGGCGTGGCCAAGC--GGT--AAGGCAGCGGCTTTTGGTGCCGCCATTCGCAGGTTC
GATCCCTGCCGCCCCAG
>XCAT_RWZ_W001366 AAAG02000005 ALPHAPROTEOBACTERIA RHODOSPIRILLUM_RUBRUM 331900 331822 MET CAT 0 0     TRNA-MET(INITIATOR)- WGS_DIVISION_
-CGCGGGGTGGAGCAGCCCGGT--AGCTCGTCAGGCTCATAACCTGAAGGCCGCAGGTTC
AAATCCTGCCCCCGCAA
>QCTG_RWZ_W001367 AAAG02000005 ALPHAPROTEOBACTERIA RHODOSPIRILLUM_RUBRUM 222851 222781 GLN CTG 0 0      WGS_DIVISION_IN_DDBJ/EMBL/GENBANK
-TGGGGGATAGGTTAAC--GGT--AGACCCACGGACTCTGACTCCGTTAG-TCCTGGTTC
GAATCCAGGTCCCCCAG
>AGGC_RWZ_W001368 AAAG02000005 ALPHAPROTEOBACTERIA RHODOSPIRILLUM_RUBRUM 166652 166575 ALA GGC 0 0      WGS_DIVISION_IN_DDBJ/EMBL/GENBANK
-GGGGCTGTAGCTCAGTT-GGG--AGAGCGCTTGAATGGCATTCAAGAGGTCAGGGGTTC
GATTCCCCTCTGCTCCA
>AGGC_RWZ_W001369 AAAG02000005 ALPHAPROTEOBACTERIA RHODOSPIRILLUM_RUBRUM 166374 166297 ALA GGC 0 0      WGS_DIVISION_IN_DDBJ/EMBL/GENBANK
-GGGGCTGTAGCTCAGTT-GGG--AGAGCGCTTGAATGGCATTCAAGAGGTCAGGGGTTC
GATTCCCCTCTGCTCCA
>SGCT_RWZ_W001370 AAAG02000005 ALPHAPROTEOBACTERIA RHODOSPIRILLUM_RUBRUM 122059 121966 SER GCT 0 0      WGS_DIVISION_IN_DDBJ/EMBL/GENBANK
-GGAGTGGTGGGTGAGT--GGCTGAAACCAGCGGTTTGCTAAACCGCCAT-CGAGGGTTC
GAATCCCTCCTACTCCG
>KCTT_RWZ_W001371 AAAG02000006 ALPHAPROTEOBACTERIA RHODOSPIRILLUM_RUBRUM 285275 285203 LYS CTT 0 0      WGS_DIVISION_IN_DDBJ/EMBL/GENBANK
-GGGCGTATAGCTCAGTT-GGT--AGAGCAGCTGACTCTTAATCAGCGGGTCGTAGGTTC
GAATCCTACTGCGCCCA
>SGGA_RWZ_W001372 AAAG02000006 ALPHAPROTEOBACTERIA RHODOSPIRILLUM_RUBRUM 49567 49475 SER GGA 0 0      WGS_DIVISION_IN_DDBJ/EMBL/GENBANK
-GGAGGGGTGGCCGAGT--GGTCGATGGCGCACGCCTGGAAAGTGTGT---CGTGGGTTC
GAATCCCACCCCCTCCG
>XCAT_RWZ_W001373 AAAG02000007 ALPHAPROTEOBACTERIA RHODOSPIRILLUM_RUBRUM 258469 258391 MET CAT 0 0     TRNA-MET(INITIATOR)- WGS_DIVISION_
-CGCGGGGTGGAGCAGCCCGGT--AGCTCGTCAGGCTCATAACCTGAAGGCCGCAGGTTC
AAATCCTGCCCCCGCAA
>IGAT_RWZ_W001374 AAAG02000010 ALPHAPROTEOBACTERIA RHODOSPIRILLUM_RUBRUM 2394 2470 ILE GAT 0 0      WGS_DIVISION_IN_DDBJ/EMBL/GENBANK
-GGGCCTGTAGCTCAGGT-GGTT-AGAGCGCACGCCTGATAAGCGTGAGGTCGGCAGTTC
GAGTCTGCCCAGGCCCA
>ATGC_RWZ_W001375 AAAG02000010 ALPHAPROTEOBACTERIA RHODOSPIRILLUM_RUBRUM 2537 2612 ALA TGC 0 0      WGS_DIVISION_IN_DDBJ/EMBL/GENBANK
-GGGGCCGTAGCTCAGTT-GGG--AGAGCGCTAGCTTTGCAAGCTTGAGGTCGTCGGTTC
GATCCCGTCCGGCTCCA
>RCCG_RWZ_C019103 RRUB_ATCC11170 ALPHAPROTEOBACTERIA RHODOSPIRILLUM_RUBRUM_ATCC_11170 151241 151317 ARG CCG 0 0      GIB_IN_DDBJ
-GCGTCCGTAGCTCAGCT-GGAT-AGAGCGTTGGCCTCCGGAGCCAAAGGTCAGGGGTTC
GAATCCCTTCGGACGCG
>IGAT_RWZ_C019104 RRUB_ATCC11170 ALPHAPROTEOBACTERIA RHODOSPIRILLUM_RUBRUM_ATCC_11170 194189 194265 ILE GAT 0 0      GIB_IN_DDBJ
-GGGCCTGTAGCTCAGGT-GGTT-AGAGCGCACGCCTGATAAGCGTGAGGTCGGCAGTTC
GAGTCTGCCCAGGCCCA
>XCAT_RWZ_C019105 RRUB_ATCC11170 ALPHAPROTEOBACTERIA RHODOSPIRILLUM_RUBRUM_ATCC_11170 197858 197934 MET CAT 0 0     TRNA-MET(INITIATOR)- 
-CGCGGGGTGGAGCAGCCCGGT--AGCTCGTCAGGCTCATAACCTGAAGGCCGCAGGTTC
AAATCCTGCCCCCGCAA
>QCTG_RWZ_C019106 RRUB_ATCC11170 ALPHAPROTEOBACTERIA RHODOSPIRILLUM_RUBRUM_ATCC_11170 306906 306979 GLN CTG 0 0      GIB_IN_DDBJ
-TGGGGGATAGGTTAAC--GGT--AGACCCACGGACTCTGACTCCGTTAG-TCCTGGTTC
GAATCCAGGTCCCCCAG
>AGGC_RWZ_C019107 RRUB_ATCC11170 ALPHAPROTEOBACTERIA RHODOSPIRILLUM_RUBRUM_ATCC_11170 363106 363181 ALA GGC 0 0      GIB_IN_DDBJ
-GGGGCTGTAGCTCAGTT-GGG--AGAGCGCTTGAATGGCATTCAAGAGGTCAGGGGTTC
GATTCCCCTCTGCTCCA
>AGGC_RWZ_C019108 RRUB_ATCC11170 ALPHAPROTEOBACTERIA RHODOSPIRILLUM_RUBRUM_ATCC_11170 363384 363459 ALA GGC 0 0      GIB_IN_DDBJ
-GGGGCTGTAGCTCAGTT-GGG--AGAGCGCTTGAATGGCATTCAAGAGGTCAGGGGTTC
GATTCCCCTCTGCTCCA
>SGCT_RWZ_C019109 RRUB_ATCC11170 ALPHAPROTEOBACTERIA RHODOSPIRILLUM_RUBRUM_ATCC_11170 407699 407790 SER GCT 0 0      GIB_IN_DDBJ
-GGAGTGGTGGGTGAGT--GGCTGAAACCAGCGGTTTGCTAAACCGCCAT-CGAGGGTTC
GAATCCCTCCTACTCCG
>KCTT_RWZ_C019110 RRUB_ATCC11170 ALPHAPROTEOBACTERIA RHODOSPIRILLUM_RUBRUM_ATCC_11170 559697 559772 LYS CTT 0 0      GIB_IN_DDBJ
-GGGCGTATAGCTCAGTT-GGT--AGAGCAGCTGACTCTTAATCAGCGGGTCGTAGGTTC
GAATCCTACTGCGCCCA
>SGGA_RWZ_C019111 RRUB_ATCC11170 ALPHAPROTEOBACTERIA RHODOSPIRILLUM_RUBRUM_ATCC_11170 795406 795496 SER GGA 0 0      GIB_IN_DDBJ
-GGAGGGGTGGCCGAGT--GGTCGATGGCGCACGCCTGGAAAGTGTGT---CGTGGGTTC
GAATCCCACCCCCTCCG
>IGAT_RWZ_C019112 RRUB_ATCC11170 ALPHAPROTEOBACTERIA RHODOSPIRILLUM_RUBRUM_ATCC_11170 913057 913133 ILE GAT 0 0      GIB_IN_DDBJ
-GGGCCTGTAGCTCAGGT-GGTT-AGAGCGCACGCCTGATAAGCGTGAGGTCGGCAGTTC
GAGTCTGCCCAGGCCCA
>XCAT_RWZ_C019113 RRUB_ATCC11170 ALPHAPROTEOBACTERIA RHODOSPIRILLUM_RUBRUM_ATCC_11170 916723 916799 MET CAT 0 0     TRNA-MET(INITIATOR)- 
-CGCGGGGTGGAGCAGCCCGGT--AGCTCGTCAGGCTCATAACCTGAAGGCCGCAGGTTC
AAATCCTGCCCCCGCAA
>ECTC_RWZ_C019114 RRUB_ATCC11170 ALPHAPROTEOBACTERIA RHODOSPIRILLUM_RUBRUM_ATCC_11170 1160163 1160238 GLU CTC 0 0      GIB_IN_DDBJ
-GTCCCCATCGTCTAGC--GGTCCAGGACGTCAGCCTCTCACGCTGAAAA-CAGGGGTTC
GATTCCCCTTGGGGACG
>SCGA_RWZ_C019115 RRUB_ATCC11170 ALPHAPROTEOBACTERIA RHODOSPIRILLUM_RUBRUM_ATCC_11170 1465406 1465495 SER CGA 0 0      GIB_IN_DDBJ
-GGAGGGGTGCCAGAGT--GGTCGATCGGGGCGGTCTCGAAAACCGTTGC-CGTGGGTTC
GAATCCCACCCCCTCCG
>LTAG_RWZ_C019116 RRUB_ATCC11170 ALPHAPROTEOBACTERIA RHODOSPIRILLUM_RUBRUM_ATCC_11170 1825837 1825921 LEU TAG 0 0      GIB_IN_DDBJ
-GCGGGCGTGGTGGAACT-GGTA-GACACGCTGGATTTAGGTTCCAGT-G-TGGGGGTTC
AAATCCCTTCGCCCGCA
>VTAC_RWZ_C019117 RRUB_ATCC11170 ALPHAPROTEOBACTERIA RHODOSPIRILLUM_RUBRUM_ATCC_11170 1833693 1833768 VAL TAC 0 0      GIB_IN_DDBJ
-GGGCGGTTAGCTCAGCT-GGG--AGAGCATCTGGTTTACACCCAGAGGGTCGGCGGTTC
GAACCCGTCACCGCCCA
>PTGG_RWZ_C019118 RRUB_ATCC11170 ALPHAPROTEOBACTERIA RHODOSPIRILLUM_RUBRUM_ATCC_11170 1934224 1934300 PRO TGG 0 0      GIB_IN_DDBJ
-CGGGGCGTAGCTCAGCCTGGT--AGAGCGTCGGCTTTGGGAGCCGAAAGCCGGAGGTTC
GAATCCTCTCGCCCCGA
>RTCT_RWZ_C019119 RRUB_ATCC11170 ALPHAPROTEOBACTERIA RHODOSPIRILLUM_RUBRUM_ATCC_11170 1934676 1934752 ARG TCT 0 0      GIB_IN_DDBJ
-GCGCCCTTAGCTCAGTT-GGAT-AGAGCACTCGCCTTCTAAGCGAGATGTCGCTGGTTC
GAATCCAGCAGGGCGCG
>PGGG_RWZ_C019120 RRUB_ATCC11170 ALPHAPROTEOBACTERIA RHODOSPIRILLUM_RUBRUM_ATCC_11170 1960034 1960110 PRO GGG 0 0      GIB_IN_DDBJ
-CGGAGCGTGGCGCAGCCTGGT--AGCGCACTTGACTGGGGGTCAAGGGGTCGCAGGTTC
GAATCCTGTCGCTCCGA
>STGA_RWZ_C019121 RRUB_ATCC11170 ALPHAPROTEOBACTERIA RHODOSPIRILLUM_RUBRUM_ATCC_11170 1998244 1998333 SER TGA 0 0      GIB_IN_DDBJ
-GGAGGGGTGGCCGAGT--GGTTTAAGGCAGCGGTCTTGAAAACCGCC---CGTGGGTTC
GAATCCCACCCCCTCCG
>CGCA_RWZ_C019122 RRUB_ATCC11170 ALPHAPROTEOBACTERIA RHODOSPIRILLUM_RUBRUM_ATCC_11170 2094273 2094346 CYS GCA 0 0      GIB_IN_DDBJ
-GGCCGGATGGCAGAGT--GGT--TATGCAGCGGACTGCAAATCCGCGTA-CGTCGGTTC
GATTCCGGCTCCGGCCT
>NGTT_RWZ_C019123 RRUB_ATCC11170 ALPHAPROTEOBACTERIA RHODOSPIRILLUM_RUBRUM_ATCC_11170 2094428 2094502 ASN GTT 0 0      GIB_IN_DDBJ
-TCCGGAGTAGCTCAGC--GGT--AGAGCAATCGGCTGTTAACCGATTGGTCGGGGGTTC
GAATCCCTCCTCCGGAG
>MCAT_RWZ_C019124 RRUB_ATCC11170 ALPHAPROTEOBACTERIA RHODOSPIRILLUM_RUBRUM_ATCC_11170 2331595 2331671 MET CAT 0 0     TRNA-MET(ELONGATOR)
-GGCGGAGTAGCTCAGTT-GGTT-AGAGCAGCGGAATCATAATCCGCGTGTCGGGGGTTC
GAGTCCCTCCTCCGCTA
>TTGT_RWZ_C019125 RRUB_ATCC11170 ALPHAPROTEOBACTERIA RHODOSPIRILLUM_RUBRUM_ATCC_11170 3128216 3128291 THR TGT 0 0      GIB_IN_DDBJ
-GCCGGATTAGCTCAGTT-GGT--AGAGCACCTGATTTGTAATCAGGGGGTCACGGGTTC
GAATCCTGTATCCGGCA
>TGGT_RWZ_C019126 RRUB_ATCC11170 ALPHAPROTEOBACTERIA RHODOSPIRILLUM_RUBRUM_ATCC_11170 3378255 3378329 THR GGT 0 0      GIB_IN_DDBJ
-GCCGCCGTAGCTCAGG--GGT--AGAGCACACCCTTGGTAAGGGTGGGGTCGGGTGTTC
GATTCACCCCGGCGGCA
>TGGT_RWZ_C019127 RRUB_ATCC11170 ALPHAPROTEOBACTERIA RHODOSPIRILLUM_RUBRUM_ATCC_11170 3378495 3378569 THR GGT 0 0      GIB_IN_DDBJ
-GCCGCCGTAGCTCAGG--GGT--AGAGCACACCCTTGGTAAGGGTGGGGTCGGGTGTTC
GATTCACCCCGGCGGCA
>DGTC_RWZ_C019128 RRUB_ATCC11170 ALPHAPROTEOBACTERIA RHODOSPIRILLUM_RUBRUM_ATCC_11170 3379605 3379681 ASP GTC 0 0      GIB_IN_DDBJ
-GCGGGTGTAGCTCAGTT-GGTT-AGAGCGCTGGCCTGTCACGCCAGAGGTCGCCGGTTC
AAGTCCGGTCACTCGCG
>VCAC_RWZ_C019129 RRUB_ATCC11170 ALPHAPROTEOBACTERIA RHODOSPIRILLUM_RUBRUM_ATCC_11170 3491233 3491307 VAL CAC 0 0      GIB_IN_DDBJ
-GGGCGCGTAGCTCAGC--GGG--AGAGCACTGCCTTCACACGGCAGGGGTCACAGGTTC
AATCCCTGTCGCGCCCA
>ACGC_RWZ_C019130 RRUB_ATCC11170 ALPHAPROTEOBACTERIA RHODOSPIRILLUM_RUBRUM_ATCC_11170 4059305 4059380 ALA CGC 0 0      GIB_IN_DDBJ
-GGGGCCGTAGCTCAGTT-GGG--AGAGCGCAGCAATCGCACTGCTGAGGTCAGGGGTTC
GATTCCCCTCGGCTCCA
>GGCC_RWZ_C019131 RRUB_ATCC11170 ALPHAPROTEOBACTERIA RHODOSPIRILLUM_RUBRUM_ATCC_11170 4262308 4262382 GLY GCC 0 0      GIB_IN_DDBJ
-GCGGGTGTAGCTCAGG--GGT--AGAGCACAACCTTGCCAAGGTTGGGGTCGTGAGTTC
GAATCTCATCACCCGCT
>TCGT_RWZ_C019132 RRUB_ATCC11170 ALPHAPROTEOBACTERIA RHODOSPIRILLUM_RUBRUM_ATCC_11170 4108113 4108039 THR CGT 0 0      GIB_IN_DDBJ
-GCCGTGGTAGCTCAGG--GGT--AGAGCAACTGATTCGTAATCAGTAGGTCGGGGGTTC
AAATCCCTTTCACGGCA
>LCAA_RWZ_C019133 RRUB_ATCC11170 ALPHAPROTEOBACTERIA RHODOSPIRILLUM_RUBRUM_ATCC_11170 4023277 4023191 LEU CAA 0 0      GIB_IN_DDBJ
-GCCCCTGTGGCGGAACT-GGTA-GACGCGGCAGACTCAAAATCTGTT-G-TGGGAGTTC
GACTCTCCCCGGGGGCA
>RACG_RWZ_C019134 RRUB_ATCC11170 ALPHAPROTEOBACTERIA RHODOSPIRILLUM_RUBRUM_ATCC_11170 3826007 3825931 ARG ACG 0 0      GIB_IN_DDBJ
-GCGCCCGTAGCTCAACT-GGAT-AGAGCATCTGACTACGGATCAGAAGGCTAGGAGTTC
GAATCTCTTCGGGCGCA
>IGAT_RWZ_C019135 RRUB_ATCC11170 ALPHAPROTEOBACTERIA RHODOSPIRILLUM_RUBRUM_ATCC_11170 3810513 3810437 ILE GAT 0 0      GIB_IN_DDBJ
-GGGCCTGTAGCTCAGGT-GGTT-AGAGCGCACGCCTGATAAGCGTGAGGTCGGCAGTTC
GAGTCTGCCCAGGCCCA
>GCCC_RWZ_C019136 RRUB_ATCC11170 ALPHAPROTEOBACTERIA RHODOSPIRILLUM_RUBRUM_ATCC_11170 3719990 3719917 GLY CCC 0 0      GIB_IN_DDBJ
-GCGGGTGTAGTTCAAT--GGT--AGAACATCAGCTTCCCAAGCTGAATA-CGAGGGTTC
GATTCCCTTCACCCGCT
>PCGG_RWZ_C019137 RRUB_ATCC11170 ALPHAPROTEOBACTERIA RHODOSPIRILLUM_RUBRUM_ATCC_11170 3399833 3399757 PRO CGG 0 0      GIB_IN_DDBJ
-CGGAGTGTAGCTCAGCCTGGT--AGAGCACTGTCTTCGGGAGGCAGGGGCCGGAGGTTC
GAATCCTCTCACTCCGA
>JCAT_RWZ_C019138 RRUB_ATCC11170 ALPHAPROTEOBACTERIA RHODOSPIRILLUM_RUBRUM_ATCC_11170 3322281 3322206 MET CAT 0 0     TRNA-MET(ILE)_WHOSE
-GGGCCTGTAGCTCAAT--GGTT-AGAGCCGGCGGCTCATAACCGTCTGGTTGCAGGTTC
GAGTCCTGCCGGGCCCA
>FGAA_RWZ_C019139 RRUB_ATCC11170 ALPHAPROTEOBACTERIA RHODOSPIRILLUM_RUBRUM_ATCC_11170 3195013 3194938 PHE GAA 0 0      GIB_IN_DDBJ
-GCCCGGGTAGCTCAGCT-GGT--AGAGCACGTGACTGAAAATCACGGTGTCGGTGGTTC
GACTCCGCCCCCGGGCA
>YGTA_RWZ_C019140 RRUB_ATCC11170 ALPHAPROTEOBACTERIA RHODOSPIRILLUM_RUBRUM_ATCC_11170 3127074 3126989 TYR GTA 0 0      GIB_IN_DDBJ
-GGAGGGGTGGTCGAGT--GGTTAAAGGCACCGGACTGTAAATCCGGCGA-CGCTGGTTC
GAATCCAGCCCCCTCCA
>GTCC_RWZ_C019141 RRUB_ATCC11170 ALPHAPROTEOBACTERIA RHODOSPIRILLUM_RUBRUM_ATCC_11170 3126961 3126888 GLY TCC 0 0      GIB_IN_DDBJ
-GCGGGTGTAGCTCAAT--GGT--AGAGCCCCAGCCTTCCAAGCTGGTTG-TGTGGGTTC
GATTCCCATCACCCGCT
>WCCA_RWZ_C019142 RRUB_ATCC11170 ALPHAPROTEOBACTERIA RHODOSPIRILLUM_RUBRUM_ATCC_11170 3125260 3125185 TRP CCA 0 0      GIB_IN_DDBJ
-AGGGGTGTAGCTCAACT-GGT--AGAGCACCGGTCTCCAAAACCGGGGGTTACGGGTTC
AAGTCCTGTCACCCCTG
>VGAC_RWZ_C019143 RRUB_ATCC11170 ALPHAPROTEOBACTERIA RHODOSPIRILLUM_RUBRUM_ATCC_11170 2962303 2962229 VAL GAC 0 0      GIB_IN_DDBJ
-GGGCGGTTAGCTCAGC--GGG--AGAGCACTACGTTGACATCGTAGGGGTCACTGGTTC
AATCCCAGTACCGCCCA
>IGAT_RWZ_C019144 RRUB_ATCC11170 ALPHAPROTEOBACTERIA RHODOSPIRILLUM_RUBRUM_ATCC_11170 2735465 2735389 ILE GAT 0 0      GIB_IN_DDBJ
-GGGCCTGTAGCTCAGGT-GGTT-AGAGCGCACGCCTGATAAGCGTGAGGTCGGCAGTTC
GAGTCTGCCCAGGCCCA
>XCAT_RWZ_C019145 RRUB_ATCC11170 ALPHAPROTEOBACTERIA RHODOSPIRILLUM_RUBRUM_ATCC_11170 2731797 2731721 MET CAT 0 0     TRNA-MET(INITIATOR)
-CGCGGGGTGGAGCAGCCCGGT--AGCTCGTCAGGCTCATAACCTGAAGGCCGCAGGTTC
AAATCCTGCCCCCGCAA
>HGTG_RWZ_C019146 RRUB_ATCC11170 ALPHAPROTEOBACTERIA RHODOSPIRILLUM_RUBRUM_ATCC_11170 2412083 2412007 HIS GTG 0 0      GIB_IN_DDBJ
GGCGGGCGTAGCTCAGTT-GGTT-AGAGCGCGTGGTTGTGGTCCATGAGGTCGTCGGTTC
GATTCCGATCGCTCGCC
>LGAG_RWZ_C019147 RRUB_ATCC11170 ALPHAPROTEOBACTERIA RHODOSPIRILLUM_RUBRUM_ATCC_11170 2306010 2305924 LEU GAG 0 0      GIB_IN_DDBJ
-GCGGTCGTGGCGGAACT-GGTA-GACGCGCAGCGTTGAGGTCGCTGT-G-TGGAAGTTC
GAGTCTTCTCGACCGCA
>KTTT_RWZ_C019148 RRUB_ATCC11170 ALPHAPROTEOBACTERIA RHODOSPIRILLUM_RUBRUM_ATCC_11170 2033062 2032987 LYS TTT 0 0      GIB_IN_DDBJ
-GAGCCCGTAGCTCAGCT-GGT--AGAGCAGTTGACTTTTAATCAACGGGTCACGCGTTC
GAATCGCGTCGGGCTCA
>ETTC_RWZ_C019149 RRUB_ATCC11170 ALPHAPROTEOBACTERIA RHODOSPIRILLUM_RUBRUM_ATCC_11170 1792351 1792276 GLU TTC 0 0      GIB_IN_DDBJ
-GTCCCCATCGTCTAGC--GGTCCAGGACATCAGCCTTTCACGCTGAAGA-CACGGGTTC
GATTCCCGTTGGGGACG
>LTAA_RWZ_C019150 RRUB_ATCC11170 ALPHAPROTEOBACTERIA RHODOSPIRILLUM_RUBRUM_ATCC_11170 468126 468041 LEU TAA 0 0      GIB_IN_DDBJ
-GCGGACGTGGCGGAACC-GGTA-GACGCAGCAGACTTAAAATCTGCT-G-TGCGGGTTC
GAGTCCCGCCGTCCGCA
>QTTG_RWZ_C019151 RRUB_ATCC11170 ALPHAPROTEOBACTERIA RHODOSPIRILLUM_RUBRUM_ATCC_11170 324174 324100 GLN TTG 0 0      GIB_IN_DDBJ
-TGGGGCGTGGCCAAGC--GGT--AAGGCAGCGGCTTTTGGTGCCGCCATTCGCAGGTTC
GATCCCTGCCGCCCCAG
>RCCT_RWZ_C019152 RRUB_ATCC11170 ALPHAPROTEOBACTERIA RHODOSPIRILLUM_RUBRUM_ATCC_11170 117401 117325 ARG CCT 0 0      GIB_IN_DDBJ
-CTCCCCGTAGCTCAGCA-GGAT-AGAGCGTTGGATTCCTAATCCAAAGGCCACAGGTTC
GAATCCTGTCGGGGAGG
>LCAG_RWZ_C019153 RRUB_ATCC11170 ALPHAPROTEOBACTERIA RHODOSPIRILLUM_RUBRUM_ATCC_11170 17102 17016 LEU CAG 0 0      GIB_IN_DDBJ
-GCCCAGGTGGCGGAATT-GGTA-GACGCGCAGGTTTCAGGTACCTGT-G-TGGAAGTTC
GAGTCTTCTCCTGGGCA
>ATGC_RWZ_C028399 RRUB_ATCC11170 ALPHAPROTEOBACTERIA RHODOSPIRILLUM_RUBRUM_ATCC_11170 194332 194407 ALA TGC 0 0      GIB_IN_DDBJ
-GGGGCCGTAGCTCAGTT-GGG--AGAGCGCTAGCTTTGCAAGCTTGAGGTCGTCGGTTC
GATCCCGTCCGGCTCCA
>ATGC_RWZ_C028400 RRUB_ATCC11170 ALPHAPROTEOBACTERIA RHODOSPIRILLUM_RUBRUM_ATCC_11170 913200 913275 ALA TGC 0 0      GIB_IN_DDBJ
-GGGGCCGTAGCTCAGTT-GGG--AGAGCGCTAGCTTTGCAAGCTTGAGGTCGTCGGTTC
GATCCCGTCCGGCTCCA
>ATGC_RWZ_C028401 RRUB_ATCC11170 ALPHAPROTEOBACTERIA RHODOSPIRILLUM_RUBRUM_ATCC_11170 3810370 3810295 ALA TGC 0 0      GIB_IN_DDBJ
-GGGGCCGTAGCTCAGTT-GGG--AGAGCGCTAGCTTTGCAAGCTTGAGGTCGTCGGTTC
GATCCCGTCCGGCTCCA
>ATGC_RWZ_C028402 RRUB_ATCC11170 ALPHAPROTEOBACTERIA RHODOSPIRILLUM_RUBRUM_ATCC_11170 2735322 2735247 ALA TGC 0 0      GIB_IN_DDBJ
-GGGGCCGTAGCTCAGTT-GGG--AGAGCGCTAGCTTTGCAAGCTTGAGGTCGTCGGTTC
GATCCCGTCCGGCTCCA
>SGCT_RWZ_C09108650 RCEN_SW ALPHAPROTEOBACTERIA RHODOSPIRILLUM_CENTENUM_SW 23442 23533 SER GCT 0 0      GIB_IN_DDBJ
-GGAGGGGTGGCCGAGC--GGCTGAAGGCAACGGTTTGCTAAACCGTCAT-CGTGGGTTC
GAATCCCATCCCCTCCG
>YGTA_RWZ_C09108651 RCEN_SW ALPHAPROTEOBACTERIA RHODOSPIRILLUM_CENTENUM_SW 739198 739283 TYR GTA 0 0      GIB_IN_DDBJ
-GGAAGGGTGGCCGAGT--GGTTAAAGGCAGCAGACTGTAAATCTGCC-TACGTAGGTTC
GAATCCTACCCCTTCCA
>GTCC_RWZ_C09108652 RCEN_SW ALPHAPROTEOBACTERIA RHODOSPIRILLUM_CENTENUM_SW 739406 739479 GLY TCC 0 0      GIB_IN_DDBJ
-GCGGGTGTAGCTCAAT--GGT--AGAGCAGAAGCCTTCCAAGCTTACGA-CGGGGGTTC
GATTCCCCTCACCCGCT
>WCCA_RWZ_C09108653 RCEN_SW ALPHAPROTEOBACTERIA RHODOSPIRILLUM_CENTENUM_SW 740953 741028 TRP CCA 0 0      GIB_IN_DDBJ
-AGGAGTGTAGCTCAACT-GGT--AGAGCACCGGTCTCCAAAACCGGGGGTTGGGGGTTC
GAGCCCCTCCACTCCTG
>MCAT_RWZ_C09108654 RCEN_SW ALPHAPROTEOBACTERIA RHODOSPIRILLUM_CENTENUM_SW 989381 989455 MET CAT 0 0     TRNA-MET(ELONGATOR)- GIB_IN_DDBJ
-GGCACCGTAGCTCAGT--GGT--AGAGCAGGGGACTCATAAGCCCTTGGTCGGGTGTTC
AAATCACCCCGGTGCTA
>KTTT_RWZ_C09108655 RCEN_SW ALPHAPROTEOBACTERIA RHODOSPIRILLUM_CENTENUM_SW 1127333 1127408 LYS TTT 0 0      GIB_IN_DDBJ
-GATCCCGTAGCTCAGCC-GGT--AGAGCATCTGACTTTTAATCAGAGGGTCCTGGGTTC
GAGTCCCAGCGGGATCA
>PTGG_RWZ_C09108656 RCEN_SW ALPHAPROTEOBACTERIA RHODOSPIRILLUM_CENTENUM_SW 1147208 1147284 PRO TGG 0 0      GIB_IN_DDBJ
-CGGAGCGTAGCGCAGTCTGGT--AGCGCGGCTGGTTTGGGTCCAGCAGGCCGGAGGTTC
GAATCCTCTCGCTCCGA
>RTCT_RWZ_C09108657 RCEN_SW ALPHAPROTEOBACTERIA RHODOSPIRILLUM_CENTENUM_SW 1147683 1147759 ARG TCT 0 0      GIB_IN_DDBJ
-GCGCCCTTAGCTCAGTC-GGAT-AGAGCAACCGCCTTCTAAGCGGTAGGTCACAGGTTC
GAATCCTGTAGGGCGCG
>PGGG_RWZ_C09108658 RCEN_SW ALPHAPROTEOBACTERIA RHODOSPIRILLUM_CENTENUM_SW 1369556 1369632 PRO GGG 0 0      GIB_IN_DDBJ
-CGGAGCGTAGCGCAGCCTGGT--AGCGCATCAGACTGGGGGTCTGGGGGTCGCTGGTTC
GAATCCAGTCGCTCCGA
>VCAC_RWZ_C09108659 RCEN_SW ALPHAPROTEOBACTERIA RHODOSPIRILLUM_CENTENUM_SW 1643585 1643659 VAL CAC 0 0      GIB_IN_DDBJ
-GGGCGCGTAGCTCAGC--GGG--AGAGCATCGCCTTCACACGGCGGGGGTCGTAGGTTC
AATCCCTACCGCGCCCA
>TGGT_RWZ_C09108660 RCEN_SW ALPHAPROTEOBACTERIA RHODOSPIRILLUM_CENTENUM_SW 1703968 1704043 THR GGT 0 0      GIB_IN_DDBJ
-GCTGCCGTAGCTCAGTC-GGT--AGAGCGCGTCCTTGGTAAGGACGAGGTCGTTGGTTC
GATTCCAATCGGCAGCA
>PCGG_RWZ_C09108661 RCEN_SW ALPHAPROTEOBACTERIA RHODOSPIRILLUM_CENTENUM_SW 1725692 1725768 PRO CGG 0 0      GIB_IN_DDBJ
-CGGAGAGTAGCTCAGCCTGGT--AGAGCACTGCTTTCGGGAGGCAGGGGCCGGAGGTTC
GAATCCTCTCTCTCCGA
>GCCC_RWZ_C09108662 RCEN_SW ALPHAPROTEOBACTERIA RHODOSPIRILLUM_CENTENUM_SW 2450548 2450621 GLY CCC 0 0      GIB_IN_DDBJ
-GCGGGTGTAGCTCAAT--GGT--AGAGCAGAAGCTTCCCAAGCTTACGA-CGAGGGTTC
GATTCCCTTCACCCGCT
>TCGT_RWZ_C09108663 RCEN_SW ALPHAPROTEOBACTERIA RHODOSPIRILLUM_CENTENUM_SW 2511296 2511370 THR CGT 0 0      GIB_IN_DDBJ
-GCCCCGATAGCTCAGC--GGT--AGAGCAACCGCTTCGTAAGCGGTAGGCCGTTGGTTC
AAATCCGACTCGGGGCA
>AGGC_RWZ_C09108664 RCEN_SW ALPHAPROTEOBACTERIA RHODOSPIRILLUM_CENTENUM_SW 2571041 2571116 ALA GGC 0 0      GIB_IN_DDBJ
-GGGGCCATAGCTCAGCT-GGG--AGAGCGCTACAATGGCATTGTAGAGGTCAGGAGTTC
GATCCTCCTTGGCTCCA
>QTTG_RWZ_C09108665 RCEN_SW ALPHAPROTEOBACTERIA RHODOSPIRILLUM_CENTENUM_SW 3283228 3283302 GLN TTG 0 0      GIB_IN_DDBJ
-TGGGGCGTCGCCAAGC--GGT--AAGGCAGCGGTTTTTGGTACCGCCATTCCCAGGTTC
GAATCCTGGCGCCCCAG
>LCAG_RWZ_C09108666 RCEN_SW ALPHAPROTEOBACTERIA RHODOSPIRILLUM_CENTENUM_SW 3295092 3295176 LEU CAG 0 0      GIB_IN_DDBJ
-GCCCAGGTGGCGGAATT-GGTA-GACGCGCAGGTTTCAGGTACCTGT-G-TGGAAGTTC
GAGTCTTCTCCTGGGCA
>VGAC_RWZ_C09108667 RCEN_SW ALPHAPROTEOBACTERIA RHODOSPIRILLUM_CENTENUM_SW 3632287 3632361 VAL GAC 0 0      GIB_IN_DDBJ
-GGGCGCGTAGCTCAGC--GGG--AGAGCACTACGTTGACATCGTAGGGGTCACAGGTTC
AATCCCTGTCGCGCCCA
>IGAT_RWZ_C09108668 RCEN_SW ALPHAPROTEOBACTERIA RHODOSPIRILLUM_CENTENUM_SW 3660012 3660088 ILE GAT 0 0      GIB_IN_DDBJ
-GGGCTAGTAGCTCAGCT-GGTT-AGAGCGCGCGCTTGATAAGCGTGAGGTCGCAAGTTC
AAATCTTGCCTGGCCCA
>ATGC_RWZ_C09108669 RCEN_SW ALPHAPROTEOBACTERIA RHODOSPIRILLUM_CENTENUM_SW 3660124 3660199 ALA TGC 0 0      GIB_IN_DDBJ
-GGGGCCTTAGCTCAGCT-GGG--AGAGCGCGTGCTTTGCAAGCATGAGGTCATCGGTTC
GATCCCGATAGGCTCCA
>LCAA_RWZ_C09108670 RCEN_SW ALPHAPROTEOBACTERIA RHODOSPIRILLUM_CENTENUM_SW 4344337 4344423 LEU CAA 0 0      GIB_IN_DDBJ
-GCCCCCGTGGCGGAATT-GGTA-GACGCGGCAGACTCAAAATCTGTT-A-TGTTGGTTC
GAGTCCGACCGGGGGCA
>QCTG_RWZ_C09108671 RCEN_SW ALPHAPROTEOBACTERIA RHODOSPIRILLUM_CENTENUM_SW 4170153 4170080 GLN CTG 0 0      GIB_IN_DDBJ
-TGGGGGATCGTCTAAC--GGT--AGGACAGCGGACTCTGACTCCGCCAG-TCTAGGTTC
GAATCCTAGTCCCCCAG
>IGAT_RWZ_C09108672 RCEN_SW ALPHAPROTEOBACTERIA RHODOSPIRILLUM_CENTENUM_SW 3833294 3833218 ILE GAT 0 0      GIB_IN_DDBJ
-GGGCTAGTAGCTCAGCT-GGTT-AGAGCGCGCGCTTGATAAGCGTGAGGTCGCAAGTTC
AAATCTTGCCTGGCCCA
>ATGC_RWZ_C09108673 RCEN_SW ALPHAPROTEOBACTERIA RHODOSPIRILLUM_CENTENUM_SW 3833182 3833107 ALA TGC 0 0      GIB_IN_DDBJ
-GGGGCCTTAGCTCAGCT-GGG--AGAGCGCGTGCTTTGCAAGCATGAGGTCATCGGTTC
GATCCCGATAGGCTCCA
>XCAT_RWZ_C09108674 RCEN_SW ALPHAPROTEOBACTERIA RHODOSPIRILLUM_CENTENUM_SW 3829715 3829639 MET CAT 0 0     TRNA-MET(INITIATOR)- GIB_IN_DD
-CGCGGGGTGGAGCAGCCCGGT--AGCTCGTCAGGCTCATAACCTGAAGGCCGCAGGTTC
AAATCCTGCCCCCGCAA
>RCCG_RWZ_C09108675 RCEN_SW ALPHAPROTEOBACTERIA RHODOSPIRILLUM_CENTENUM_SW 3445701 3445625 ARG CCG 0 0      GIB_IN_DDBJ
-GGACCCGTAGCTCAGCT-GGAT-AGAGCGCTGCCCTCCGAAGGCAGAGGTCGTGAGTTC
GAATCTCGCCGGGTCCG
>RCCT_RWZ_C09108676 RCEN_SW ALPHAPROTEOBACTERIA RHODOSPIRILLUM_CENTENUM_SW 3109782 3109706 ARG CCT 0 0      GIB_IN_DDBJ
-GTCCCCGTAGCTCAGCC-GGAT-AGAGCAAGCGTTTCCTAAACGCTAGGTCGGCGGTTC
GAATCCGTCCGGGGACG
>ACGC_RWZ_C09108677 RCEN_SW ALPHAPROTEOBACTERIA RHODOSPIRILLUM_CENTENUM_SW 2953883 2953808 ALA CGC 0 0      GIB_IN_DDBJ
-GGGGCCGTAGCTCAGCT-GGG--AGAGCGACGCGTTCGCAATGCGTAGGTCGGGAGTTC
GATCCTCCTCGGCTCCA
>RACG_RWZ_C09108678 RCEN_SW ALPHAPROTEOBACTERIA RHODOSPIRILLUM_CENTENUM_SW 2816656 2816580 ARG ACG 0 0      GIB_IN_DDBJ
-GCGCCCGTAGCTCAACT-GGAT-AGAGCATCAGACTACGGATCTGAGGGTTGGGAGTTC
GAATCTTCCCGGGCGCG
>DGTC_RWZ_C09108679 RCEN_SW ALPHAPROTEOBACTERIA RHODOSPIRILLUM_CENTENUM_SW 2816551 2816475 ASP GTC 0 0      GIB_IN_DDBJ
-GCGGGTGTAGCTCAGTT-GGTT-AGAGCGCCGGCCTGTCACGCCGGAGGCCGCGGGTTC
AAGTCCCGTCACTCGCG
>IGAT_RWZ_C09108680 RCEN_SW ALPHAPROTEOBACTERIA RHODOSPIRILLUM_CENTENUM_SW 2702864 2702788 ILE GAT 0 0      GIB_IN_DDBJ
-GGGCTAGTAGCTCAGCT-GGTT-AGAGCGCGCGCTTGATAAGCGTGAGGTCGCAAGTTC
AAATCTTGCCTGGCCCA
>ATGC_RWZ_C09108681 RCEN_SW ALPHAPROTEOBACTERIA RHODOSPIRILLUM_CENTENUM_SW 2702752 2702677 ALA TGC 0 0      GIB_IN_DDBJ
-GGGGCCTTAGCTCAGCT-GGG--AGAGCGCGTGCTTTGCAAGCATGAGGTCATCGGTTC
GATCCCGATAGGCTCCA
>XCAT_RWZ_C09108682 RCEN_SW ALPHAPROTEOBACTERIA RHODOSPIRILLUM_CENTENUM_SW 2699287 2699211 MET CAT 0 0     TRNA-MET(INITIATOR)- GIB_IN_DD
-CGCGGGGTGGAGCAGCCCGGT--AGCTCGTCAGGCTCATAACCTGAAGGCCGCAGGTTC
AAATCCTGCCCCCGCAA
>SGGA_RWZ_C09108683 RCEN_SW ALPHAPROTEOBACTERIA RHODOSPIRILLUM_CENTENUM_SW 2618551 2618461 SER GGA 0 0      GIB_IN_DDBJ
-GGAGGGGTGGCCGAGT--GGTTGAAGGCGCTCGCCTGGAAAGCGGGT---CGTGAGTTC
GAATCTCATCCCCTCCG
>GGCC_RWZ_C09108684 RCEN_SW ALPHAPROTEOBACTERIA RHODOSPIRILLUM_CENTENUM_SW 2574576 2574502 GLY GCC 0 0      GIB_IN_DDBJ
-GCGGGCGTAGCTCAGG--GGT--AGAGCACAACCTTGCCAAGGTTGGGGTCGAGGGTTC
GAATCCCTTCGCCCGCT
>JCAT_RWZ_C09108685 RCEN_SW ALPHAPROTEOBACTERIA RHODOSPIRILLUM_CENTENUM_SW 2122469 2122394 MET CAT 0 0     TRNA-MET(ILE)_WHOSE_CAU_ANTICO
-GGGCCTGTAGCTCAAC--GGTT-AGAGCCGGCCGCTCATAACGGTCTGGTTGCAGGTTC
GAATCCTGCCGGGCCCA
>KCTT_RWZ_C09108686 RCEN_SW ALPHAPROTEOBACTERIA RHODOSPIRILLUM_CENTENUM_SW 2018387 2018312 LYS CTT 0 0      GIB_IN_DDBJ
-GGGTGTATAGCTCAGTT-GGT--AGAGCAGCTGACTCTTAATCAGCGGGTCCAAGGTTC
GAGTCCTTGTACACCCA
>KCTT_RWZ_C09108687 RCEN_SW ALPHAPROTEOBACTERIA RHODOSPIRILLUM_CENTENUM_SW 2018269 2018194 LYS CTT 0 0      GIB_IN_DDBJ
-GGGTGTATAGCTCAGTT-GGT--AGAGCAGCTGACTCTTAATCAGCGGGTCCAAGGTTC
GAGTCCTTGTACACCCA
>FGAA_RWZ_C09108688 RCEN_SW ALPHAPROTEOBACTERIA RHODOSPIRILLUM_CENTENUM_SW 1694967 1694892 PHE GAA 0 0      GIB_IN_DDBJ
-GCCCAGGTAGCTCAGCT-GGT--AGAGCAGGGGACTGAAAATCCCCGTGTCGGTGGTTC
GATTCCGCCCCTGGGCA
>SCGA_RWZ_C09108689 RCEN_SW ALPHAPROTEOBACTERIA RHODOSPIRILLUM_CENTENUM_SW 1582949 1582860 SER CGA 0 0      GIB_IN_DDBJ
-GGAGAGGTGGCGGAGT--GGTCGAACGCGTCGGTCTCGAAAACCGAA---CGTGGGTTC
GAATCCCACCCTCTCCG
>ETTC_RWZ_C09108690 RCEN_SW ALPHAPROTEOBACTERIA RHODOSPIRILLUM_CENTENUM_SW 1351281 1351206 GLU TTC 0 0      GIB_IN_DDBJ
-GTCCCCATCGTCTAGA--GGCCTAGGACACCAGCCTTTCACGTTGGTAA-CACGGGTTC
GAATCCCGTTGGGGACG
>HGTG_RWZ_C09108691 RCEN_SW ALPHAPROTEOBACTERIA RHODOSPIRILLUM_CENTENUM_SW 1309677 1309602 HIS GTG 0 0      GIB_IN_DDBJ
GGCGATGGTAGCTCAGTT-GGT--AGAGCCCTCGGTTGTGGTCCGAGTGGTCGTGGGTTC
GAGTCCCATCCATCGCC
>LTAG_RWZ_C09108692 RCEN_SW ALPHAPROTEOBACTERIA RHODOSPIRILLUM_CENTENUM_SW 1303466 1303382 LEU TAG 0 0      GIB_IN_DDBJ
-GCGGGCGTGGCGGAACT-GGTA-GACGCGCTGGATTTAGGTTCCAGT-G-TGTGGGTTC
AAGTCCCTCCGCCCGCA
>VTAC_RWZ_C09108693 RCEN_SW ALPHAPROTEOBACTERIA RHODOSPIRILLUM_CENTENUM_SW 1296365 1296291 VAL TAC 0 0      GIB_IN_DDBJ
-GGGCGGTTAGCTCAGG--GGT--AGAGCATCGGTTTTACACACCGCAGGCCGGGGGTTC
AAATCCCTCACCGCCCA
>DGTC_RWZ_C09108694 RCEN_SW ALPHAPROTEOBACTERIA RHODOSPIRILLUM_CENTENUM_SW 1295772 1295696 ASP GTC 0 0      GIB_IN_DDBJ
-GCGGGTGTAGCTCAGTT-GGTT-AGAGCGCCGGCCTGTCACGCCGGAGGCCGCGGGTTC
AAGTCCCGTCACTCGCG
>CGCA_RWZ_C09108695 RCEN_SW ALPHAPROTEOBACTERIA RHODOSPIRILLUM_CENTENUM_SW 1198989 1198916 CYS GCA 0 0      GIB_IN_DDBJ
-GGCGCGGTGGCAGAGT--GGT--GATGCAACGGACTGCAAATCCGTGAA-CCCGGGTTC
GATTCCCGGCCGTGCCT
>NGTT_RWZ_C09108696 RCEN_SW ALPHAPROTEOBACTERIA RHODOSPIRILLUM_CENTENUM_SW 1198016 1197941 ASN GTT 0 0      GIB_IN_DDBJ
-TCCCAGGTAGCTCAGCC-GGT--AGAGCAGGTGGCTGTTAACCACCGGGTCGGGGGTTC
GAGTCCCTCCCTGGGAG
>STGA_RWZ_C09108697 RCEN_SW ALPHAPROTEOBACTERIA RHODOSPIRILLUM_CENTENUM_SW 1080470 1080381 SER TGA 0 0      GIB_IN_DDBJ
-GGATGGGTGGCCGAGC--GGTTTAAGGCAGCGGTCTTGAAAACCGCC---CGTGGGTTC
GAATCCCACCCCATCCG
>TTGT_RWZ_C09108698 RCEN_SW ALPHAPROTEOBACTERIA RHODOSPIRILLUM_CENTENUM_SW 737965 737891 THR TGT 0 0      GIB_IN_DDBJ
-GCCGGCTTAGCTCAGC--GGT--AGAGCAACCGCCTTGTAAGCGGTAGGTCGTCAGTTC
AATCCTGACAGCCGGCA
>LGAG_RWZ_C09108699 RCEN_SW ALPHAPROTEOBACTERIA RHODOSPIRILLUM_CENTENUM_SW 435232 435148 LEU GAG 0 0      GIB_IN_DDBJ
-GCGGTCGTGGCGGAACT-GGTA-GACGCGCAGCGTTGAGGTCGCTGT-G-TGGAAGTTC
GAGTCTTCTCGACCGCA
>XCAT_RWZ_C09108700 RCEN_SW ALPHAPROTEOBACTERIA RHODOSPIRILLUM_CENTENUM_SW 386610 386534 MET CAT 0 0     TRNA-MET(INITIATOR)- GIB_IN_DDBJ
-CGCGGGGTGGAGCAGCCCGGT--AGCTCGTCAGGCTCATAACCTGAAGGCCGCAGGTTC
AAATCCTGCCCCCGCAA
>KCTT_RWZ_C000476 ACRY_JF5 ALPHAPROTEOBACTERIA ACIDIPHILIUM_CRYPTUM_JF-5 42985 43060 LYS CTT 0 0      GIB_IN_DDBJ
-GGGCGCATAGCTCAGTT-GGT--AGAGCAGCTGACTCTTAATCAGCGGGTCCAAGGTTC
GAGTCCTTGTGCGCCCA
>YGTA_RWZ_C000477 ACRY_JF5 ALPHAPROTEOBACTERIA ACIDIPHILIUM_CRYPTUM_JF-5 89466 89551 TYR GTA 0 0      GIB_IN_DDBJ
-GGAGAGGTGCCCGAGT--GGCTAAAGGGGGCGGACTGTAAATCCGCT-TACGTTGGTTC
GAATCCAACCCTCTCCA
>STGA_RWZ_C000478 ACRY_JF5 ALPHAPROTEOBACTERIA ACIDIPHILIUM_CRYPTUM_JF-5 316373 316462 SER TGA 0 0      GIB_IN_DDBJ
-GGATGGGTGGCCGAGT--GGTTTAAGGCAGCGGTCTTGAAAACCGCC---CGTGGGTTC
GAATCCCACCCCATCCG
>GGCC_RWZ_C000479 ACRY_JF5 ALPHAPROTEOBACTERIA ACIDIPHILIUM_CRYPTUM_JF-5 409792 409866 GLY GCC 0 0      GIB_IN_DDBJ
-GCGGGCGTAGCTCAGG--GGT--AGAGCACAACCTTGCCAAGGTTGGGGTCGAGGGTTC
GAATCCCTTCGCCCGCT
>VGAC_RWZ_C000480 ACRY_JF5 ALPHAPROTEOBACTERIA ACIDIPHILIUM_CRYPTUM_JF-5 708415 708489 VAL GAC 0 0      GIB_IN_DDBJ
-GGGCGCGTAGCTCAGC--GGG--AGAGCACTGCCTTGACATGGCAGGGGTCACAGGTTC
AATCCCTGTCGCGCCCA
>TTGT_RWZ_C000481 ACRY_JF5 ALPHAPROTEOBACTERIA ACIDIPHILIUM_CRYPTUM_JF-5 824823 824897 THR TGT 0 0      GIB_IN_DDBJ
-GCCGGGTTAGCACAGC--GGT--AGTGCAGCGGTTTTGTAAACCGAAGGTCGGGGGTTC
AAATCCCTCACCCGGCA
>QTTG_RWZ_C000482 ACRY_JF5 ALPHAPROTEOBACTERIA ACIDIPHILIUM_CRYPTUM_JF-5 829736 829810 GLN TTG 0 0      GIB_IN_DDBJ
-TGGGGTGTAGCCAAGC--GGT--AAGGCAGCGGATTTTGATTCCGCCATGCGGAGGTTC
GAATCCTCCCACCCCAG
>LTAG_RWZ_C000483 ACRY_JF5 ALPHAPROTEOBACTERIA ACIDIPHILIUM_CRYPTUM_JF-5 1017347 1017428 LEU TAG 0 0      GIB_IN_DDBJ
-GCGGGCGTGGTGGAACT-GGTA-GACACGCCAGATTTAGGTTCTGGTGCATGGGGGTTC
AAGTCCCTCCGCCCGCA
>VTAC_RWZ_C000484 ACRY_JF5 ALPHAPROTEOBACTERIA ACIDIPHILIUM_CRYPTUM_JF-5 1024118 1024189 VAL TAC 0 0      GIB_IN_DDBJ
-GGGCGGTTAGCTCAGA--GGT--AGAGCGTCTCGTTTACACCGAGAGGGTCGGCGGTTC
GATCCCGTCACCGCCCA
>DGTC_RWZ_C000485 ACRY_JF5 ALPHAPROTEOBACTERIA ACIDIPHILIUM_CRYPTUM_JF-5 1024515 1024591 ASP GTC 0 0      GIB_IN_DDBJ
-GCGGGTGTAGCTCAGTT-GGTT-AGAGCGCCGGCCTGTCACGCCGGAGGTCGCGGGTTC
GAGCCCCGTCACTCGCG
>SGGA_RWZ_C000486 ACRY_JF5 ALPHAPROTEOBACTERIA ACIDIPHILIUM_CRYPTUM_JF-5 1431753 1431842 SER GGA 0 0      GIB_IN_DDBJ
-GGAGGGATGGCCGAGC--GGTCGAAGGCGCACGCTTGGAAAGCGTGT---CGTGGGTTC
GAATCCCACTCCCTCCG
>RCCG_RWZ_C000487 ACRY_JF5 ALPHAPROTEOBACTERIA ACIDIPHILIUM_CRYPTUM_JF-5 1668357 1668433 ARG CCG 0 0      GIB_IN_DDBJ
-GGACCCGTAGCTCAGCT-GGAT-AGAGCGTTGCCCTCCGAAGGCAAAGGTCGCGCGTTC
GAATCGCGCCGGGTCCG
>MCAT_RWZ_C000488 ACRY_JF5 ALPHAPROTEOBACTERIA ACIDIPHILIUM_CRYPTUM_JF-5 1711813 1711887 MET CAT 0 0     TRNA-MET(ELONGATOR)- GIB_IN_DDBJ
-GGCGGCGTAGCTCAGC--GGT--AGAGCAGGGGAATCATAATCCCTTGGTCGGTGGTTC
AAATCCGCCCGCCGCTA
>LCAG_RWZ_C000489 ACRY_JF5 ALPHAPROTEOBACTERIA ACIDIPHILIUM_CRYPTUM_JF-5 1843982 1844067 LEU CAG 0 0      GIB_IN_DDBJ
-GCCCAGGTGGCGGAAT--GGTA-GACGCGCAGGTTTCAGGTACCTGT-G-TGGAAGTTC
GAGTCTTCTCCTGGGCA
>LTAA_RWZ_C000490 ACRY_JF5 ALPHAPROTEOBACTERIA ACIDIPHILIUM_CRYPTUM_JF-5 1863143 1863225 LEU TAA 0 0      GIB_IN_DDBJ
-GCGGATGTGGCGGAAT--GGTA-GACGTAGCAGACTTAAAATCTGTT-G-TGCGGGTTC
AAGTCCCGCCATCCGCA
>PCGG_RWZ_C000491 ACRY_JF5 ALPHAPROTEOBACTERIA ACIDIPHILIUM_CRYPTUM_JF-5 1867251 1867327 PRO CGG 0 0      GIB_IN_DDBJ
-CGGAGTGTAGCTCAGCCTGGT--AGAGCACTGTGTTCGGGACGCAGGGGCCGGAGGTTC
GAATCCTCTCACTCCGA
>HGTG_RWZ_C000492 ACRY_JF5 ALPHAPROTEOBACTERIA ACIDIPHILIUM_CRYPTUM_JF-5 1900697 1900772 HIS GTG 0 0      GIB_IN_DDBJ
GGCGGACGTAGCTCAGCT-GGT--AGAGCGCCAGGTTGTGGTCCTGGATGTCGTGGGTTC
GAGCCCCATCGTTCGCC
>QCTG_RWZ_C000493 ACRY_JF5 ALPHAPROTEOBACTERIA ACIDIPHILIUM_CRYPTUM_JF-5 2207609 2207682 GLN CTG 0 0      GIB_IN_DDBJ
-TGGGGGATAGTTTAGC--GGT--AGAACTCCCGGCTCTGACCCGGGCAG-CCTTGGTTC
GAATCCAGGTCCCCCAG
>RACG_RWZ_C000494 ACRY_JF5 ALPHAPROTEOBACTERIA ACIDIPHILIUM_CRYPTUM_JF-5 2351947 2352023 ARG ACG 0 0      GIB_IN_DDBJ
-GGACCCGTAGCTCAACT-GGAT-AGAGCACCAGACTACGAATCTGGGGGTTAGGAGTTC
GAGTCTCTTCGGGTCCG
>SGCT_RWZ_C000495 ACRY_JF5 ALPHAPROTEOBACTERIA ACIDIPHILIUM_CRYPTUM_JF-5 2523927 2524019 SER GCT 0 0      GIB_IN_DDBJ
-GGAGGGGTGGCCGAGT--GGCCGAAGGCGGCGGTTTGCTAAACCGTT---CGTGGGTTC
GAATCCCATCCCCTCCG
>ETTC_RWZ_C000496 ACRY_JF5 ALPHAPROTEOBACTERIA ACIDIPHILIUM_CRYPTUM_JF-5 2978235 2978310 GLU TTC 0 0      GIB_IN_DDBJ
-GTCCCGTTCGTCTAGA--GGCCTAGGACACCGCCCTTTCACGGCGGCAA-CACCGGTTC
GAATCCGGTACGGGATA
>VCAC_RWZ_C000497 ACRY_JF5 ALPHAPROTEOBACTERIA ACIDIPHILIUM_CRYPTUM_JF-5 3076810 3076884 VAL CAC 0 0      GIB_IN_DDBJ
-GGGTGCGTAGCTCAGC--GGG--AGAGCATCGCCTTCACACGGCGGGGGTCACAGGTTC
AATCCCTGTCGCACCCA
>NGTT_RWZ_C000498 ACRY_JF5 ALPHAPROTEOBACTERIA ACIDIPHILIUM_CRYPTUM_JF-5 3177457 3177382 ASN GTT 0 0      GIB_IN_DDBJ
-TCCCGGATAGCTCAGCT-GGT--AGAGCAAGCGGCTGTTAACCGCTCGGTCGTAGGTTC
GAGTCCTACTCCGGGAG
>RCCT_RWZ_C000499 ACRY_JF5 ALPHAPROTEOBACTERIA ACIDIPHILIUM_CRYPTUM_JF-5 3081907 3081831 ARG CCT 0 0      GIB_IN_DDBJ
-GTCTCCGTAGCTCAGCC-GGAT-AGAGCACAGGATTCCTAATCCTGGGGCCGTGGGTTC
GAATCCCGCCGGGGACG
>ACGC_RWZ_C000500 ACRY_JF5 ALPHAPROTEOBACTERIA ACIDIPHILIUM_CRYPTUM_JF-5 2915484 2915409 ALA CGC 0 0      GIB_IN_DDBJ
-GGGGCTGTAGCTCAGTT-GGG--AGAGCGCCTCGTTCGCAATGAGGAGGTCAGGGGTTC
GATTCCCCTCAGCTCCA
>JCAT_RWZ_C000501 ACRY_JF5 ALPHAPROTEOBACTERIA ACIDIPHILIUM_CRYPTUM_JF-5 2743623 2743548 MET CAT 0 0     TRNA-MET(ILE)_WHOSE_CAU_ANTICODO
-GCGCCGGTAGCTCAAC--GGTT-AGAGCGGACCGCTCATAACGGTTTGGTTGCGGGTTC
GAGTCCTGCCCGGCGCA
>GCCC_RWZ_C000502 ACRY_JF5 ALPHAPROTEOBACTERIA ACIDIPHILIUM_CRYPTUM_JF-5 2682496 2682423 GLY CCC 0 0      GIB_IN_DDBJ
-GCGGGTATGATGTAAT--GGT--AGCCTGTCAGCTTCCCAAGCTGAACG-CGCGGGTTC
GATTCCCGCTACCCGCT
>IGAT_RWZ_C000503 ACRY_JF5 ALPHAPROTEOBACTERIA ACIDIPHILIUM_CRYPTUM_JF-5 2589346 2589273 ILE GAT 0 0      GIB_IN_DDBJ
-GGGCTAGTAGCTCAGTT-GGTT-AGAGCACACGCTTGATAAGCGTGGGGTCGGAGGTTC
AAGTCCTCCCTGGCCCA
>ATGC_RWZ_C000504 ACRY_JF5 ALPHAPROTEOBACTERIA ACIDIPHILIUM_CRYPTUM_JF-5 2589152 2589080 ALA TGC 0 0      GIB_IN_DDBJ
-GGGGGTGTAGCTCAGCT-GGG--AGAGCACCTGCTTTGCAAGCAGGGGGTCATCGGTTC
GAACCCGTTCACCTCCA
>XCAT_RWZ_C000505 ACRY_JF5 ALPHAPROTEOBACTERIA ACIDIPHILIUM_CRYPTUM_JF-5 2585673 2585597 MET CAT 0 0     TRNA-MET(INITIATOR)- GIB_IN_DDBJ
-CGCGGGGTGGAGCAGCCCGGT--AGCTCGTCAGGCTCATAACCTGAAGGTCACAGGTTC
AAATCCTGTCCCCGCAA
>LGAG_RWZ_C000506 ACRY_JF5 ALPHAPROTEOBACTERIA ACIDIPHILIUM_CRYPTUM_JF-5 2521546 2521461 LEU GAG 0 0      GIB_IN_DDBJ
-GCGGTCGTGGCGGAAT--GGTA-GACGCGCAAGCTTGAGGTGCTTGTGTGTGGAAGTTC
GAGTCTTCTCGACCGCA
>FGAA_RWZ_C000507 ACRY_JF5 ALPHAPROTEOBACTERIA ACIDIPHILIUM_CRYPTUM_JF-5 2182818 2182743 PHE GAA 0 0      GIB_IN_DDBJ
-GCCCAGGTAGCTCAGTT-GGT--AGAGCATGCGACTGAAAATCGCAGTGTCGGTGGTTC
GATTCCGCCCCTGGGCA
>IGAT_RWZ_C000508 ACRY_JF5 ALPHAPROTEOBACTERIA ACIDIPHILIUM_CRYPTUM_JF-5 2011191 2011118 ILE GAT 0 0      GIB_IN_DDBJ
-GGGCTAGTAGCTCAGTT-GGTT-AGAGCACACGCTTGATAAGCGTGGGGTCGGAGGTTC
AAGTCCTCCCTGGCCCA
>ATGC_RWZ_C000509 ACRY_JF5 ALPHAPROTEOBACTERIA ACIDIPHILIUM_CRYPTUM_JF-5 2010997 2010925 ALA TGC 0 0      GIB_IN_DDBJ
-GGGGGTGTAGCTCAGCT-GGG--AGAGCACCTGCTTTGCAAGCAGGGGGTCATCGGTTC
GAACCCGTTCACCTCCA
>XCAT_RWZ_C000510 ACRY_JF5 ALPHAPROTEOBACTERIA ACIDIPHILIUM_CRYPTUM_JF-5 2007518 2007442 MET CAT 0 0     TRNA-MET(INITIATOR)- GIB_IN_DDBJ
-CGCGGGGTGGAGCAGCCCGGT--AGCTCGTCAGGCTCATAACCTGAAGGTCACAGGTTC
AAATCCTGTCCCCGCAA
>CGCA_RWZ_C000511 ACRY_JF5 ALPHAPROTEOBACTERIA ACIDIPHILIUM_CRYPTUM_JF-5 1960225 1960152 CYS GCA 0 0      GIB_IN_DDBJ
-GGTCCGGTGGCAGAGT--GGC--TATGCAGAGGACTGCAAATCCTTGGA-TGTGGGTTC
GATTCCCGCCCGGACCT
>AGGC_RWZ_C000512 ACRY_JF5 ALPHAPROTEOBACTERIA ACIDIPHILIUM_CRYPTUM_JF-5 1734434 1734359 ALA GGC 0 0      GIB_IN_DDBJ
-GGGGCCATAGCTCAGTT-GGG--AGAGCGCCTGAATGGCATTCAGGAGGTCGTCGGTTC
GATTCCGATTGGCTCCA
>TGGT_RWZ_C000513 ACRY_JF5 ALPHAPROTEOBACTERIA ACIDIPHILIUM_CRYPTUM_JF-5 1668788 1668714 THR GGT 0 0      GIB_IN_DDBJ
-GCTGTCATAGCTCAGG--GGT--AGAGCACCTCATTGGTAATGAGGAGGTCGAGGGTTC
AATTCCCTCTGACAGCA
>ECTC_RWZ_C000514 ACRY_JF5 ALPHAPROTEOBACTERIA ACIDIPHILIUM_CRYPTUM_JF-5 1448382 1448307 GLU CTC 0 0      GIB_IN_DDBJ
-GTCCCGTTCGTCTAGA--GGCCTAGGACGTCGCCCTCTCACGGCGATAA-CAGGGGTTC
GAATCCCCTACGGGACG
>KTTT_RWZ_C000515 ACRY_JF5 ALPHAPROTEOBACTERIA ACIDIPHILIUM_CRYPTUM_JF-5 1312681 1312606 LYS TTT 0 0      GIB_IN_DDBJ
-GAGCCCGTAGCTCAGTT-GGT--AGAGCACGAGACTTTTAATCTTGGGGTCCAGGGTTC
GAATCCCTGCGGGCTCA
>GTCC_RWZ_C000516 ACRY_JF5 ALPHAPROTEOBACTERIA ACIDIPHILIUM_CRYPTUM_JF-5 1144953 1144880 GLY TCC 0 0      GIB_IN_DDBJ
-GCGGGTGTAGCTCAAT--GGT--AGAGTTCCAGCCTTCCAAGCTGGCTG-TGCGGGTTC
GATTCCCGTCACCCGCT
>WCCA_RWZ_C000517 ACRY_JF5 ALPHAPROTEOBACTERIA ACIDIPHILIUM_CRYPTUM_JF-5 1137950 1137874 TRP CCA 0 0      GIB_IN_DDBJ
-AGGGGTGTAGCTCAATT-GGCT-AGAGCGCCGGTCTCCAAAACCGGAGGCTGGGGGTTC
GAGACCCTCCACCCCTG
>PTGG_RWZ_C000518 ACRY_JF5 ALPHAPROTEOBACTERIA ACIDIPHILIUM_CRYPTUM_JF-5 780199 780126 PRO TGG 0 0      GIB_IN_DDBJ
-CGGGGCGTGGCGCAGCCTGGT--AGCGCGCTTGTTTTGGGTACAAGAGGCCCCCGGTTC
GAATCCGGGCGCCCCGA
>RTCT_RWZ_C000519 ACRY_JF5 ALPHAPROTEOBACTERIA ACIDIPHILIUM_CRYPTUM_JF-5 779735 779659 ARG TCT 0 0      GIB_IN_DDBJ
-GGCCCTGTAGCTCAACT-GGAT-AGAGCACCCGCCTTCTAAGCGGGTGGTTGCGTGTTC
GAGTCACGCCAGGGTCG
>PGGG_RWZ_C000520 ACRY_JF5 ALPHAPROTEOBACTERIA ACIDIPHILIUM_CRYPTUM_JF-5 308536 308460 PRO GGG 0 0      GIB_IN_DDBJ
-CGGAGCGTAGCGCAGCCTGGT--AGCGCATCAGTCTGGGGGACTGGGGGTCGTGGGTTC
GAATCCCGCCGCTCCGA
>SCGA_RWZ_C000521 ACRY_JF5 ALPHAPROTEOBACTERIA ACIDIPHILIUM_CRYPTUM_JF-5 269206 269117 SER CGA 0 0      GIB_IN_DDBJ
-GGAGAGGTGCCAGAGT--GGTCGATTGGGACGGTCTCGAAAACCGTT---CGTGGGTTC
GAATCCCACCCTCTCCG
>TCGT_RWZ_C000522 ACRY_JF5 ALPHAPROTEOBACTERIA ACIDIPHILIUM_CRYPTUM_JF-5 43310 43236 THR CGT 0 0      GIB_IN_DDBJ
-GCCGACATAGCTCAGC--GGT--AGAGCAACTGATTCGTAATCAGTAGGTCCCCAGTTC
AATCCTGGGTGTCGGCA
>PGGG_RWZ_W09105102 AAOO01000001 ALPHAPROTEOBACTERIA ACIDIPHILIUM_CRYPTUM_JF-5 19079 19155 PRO GGG 0 0      WGS_DIVISION_IN_DDBJ/EMBL/GEN
-CGGAGCGTAGCGCAGCCTGGT--AGCGCATCAGTCTGGGGGACTGGGGGTCGTGGGTTC
GAATCCCGCCGCTCCGA
>SCGA_RWZ_W09105103 AAOO01000001 ALPHAPROTEOBACTERIA ACIDIPHILIUM_CRYPTUM_JF-5 58409 58498 SER CGA 0 0      WGS_DIVISION_IN_DDBJ/EMBL/GEN
-GGAGAGGTGCCAGAGT--GGTCGATTGGGACGGTCTCGAAAACCGTT---CGTGGGTTC
GAATCCCACCCTCTCCG
>RACG_RWZ_W09105104 AAOO01000001 ALPHAPROTEOBACTERIA ACIDIPHILIUM_CRYPTUM_JF-5 448663 448739 ARG ACG 0 0      WGS_DIVISION_IN_DDBJ/EMBL/G
-GGACCCGTAGCTCAACT-GGAT-AGAGCACCAGACTACGAATCTGGGGGTTAGGAGTTC
GAGTCTCTTCGGGTCCG
>STGA_RWZ_W09105105 AAOO01000001 ALPHAPROTEOBACTERIA ACIDIPHILIUM_CRYPTUM_JF-5 11242 11153 SER TGA 0 0      WGS_DIVISION_IN_DDBJ/EMBL/GEN
-GGATGGGTGGCCGAGT--GGTTTAAGGCAGCGGTCTTGAAAACCGCC---CGTGGGTTC
GAATCCCACCCCATCCG
>FGAA_RWZ_W09105106 AAOO01000002 ALPHAPROTEOBACTERIA ACIDIPHILIUM_CRYPTUM_JF-5 17420 17495 PHE GAA 0 0      WGS_DIVISION_IN_DDBJ/EMBL/GEN
-GCCCAGGTAGCTCAGTT-GGT--AGAGCATGCGACTGAAAATCGCAGTGTCGGTGGTTC
GATTCCGCCCCTGGGCA
>RCCG_RWZ_W09105107 AAOO01000003 ALPHAPROTEOBACTERIA ACIDIPHILIUM_CRYPTUM_JF-5 93122 93198 ARG CCG 0 0      WGS_DIVISION_IN_DDBJ/EMBL/GEN
-GGACCCGTAGCTCAGCT-GGAT-AGAGCGTTGCCCTCCGAAGGCAAAGGTCGCGCGTTC
GAATCGCGCCGGGTCCG
>MCAT_RWZ_W09105108 AAOO01000003 ALPHAPROTEOBACTERIA ACIDIPHILIUM_CRYPTUM_JF-5 136578 136652 MET CAT 0 0     TRNA-MET(ELONGATOR)- WGS_DIV
-GGCGGCGTAGCTCAGC--GGT--AGAGCAGGGGAATCATAATCCCTTGGTCGGTGGTTC
AAATCCGCCCGCCGCTA
>AGGC_RWZ_W09105109 AAOO01000003 ALPHAPROTEOBACTERIA ACIDIPHILIUM_CRYPTUM_JF-5 159199 159124 ALA GGC 0 0      WGS_DIVISION_IN_DDBJ/EMBL/G
-GGGGCCATAGCTCAGTT-GGG--AGAGCGCCTGAATGGCATTCAGGAGGTCGTCGGTTC
GATTCCGATTGGCTCCA
>TGGT_RWZ_W09105110 AAOO01000003 ALPHAPROTEOBACTERIA ACIDIPHILIUM_CRYPTUM_JF-5 93553 93479 THR GGT 0 0      WGS_DIVISION_IN_DDBJ/EMBL/GEN
-GCTGTCATAGCTCAGG--GGT--AGAGCACCTCATTGGTAATGAGGAGGTCGAGGGTTC
AATTCCCTCTGACAGCA
>JCAT_RWZ_W09105111 AAOO01000005 ALPHAPROTEOBACTERIA ACIDIPHILIUM_CRYPTUM_JF-5 127292 127367 MET CAT 0 0     TRNA-MET(ILE)_WHOSE_CAU_ANTI
-GCGCCGGTAGCTCAAC--GGTT-AGAGCGGACCGCTCATAACGGTTTGGTTGCGGGTTC
GAGTCCTGCCCGGCGCA
>GGCC_RWZ_W09105112 AAOO01000007 ALPHAPROTEOBACTERIA ACIDIPHILIUM_CRYPTUM_JF-5 52763 52837 GLY GCC 0 0      WGS_DIVISION_IN_DDBJ/EMBL/GEN
-GCGGGCGTAGCTCAGG--GGT--AGAGCACAACCTTGCCAAGGTTGGGGTCGAGGGTTC
GAATCCCTTCGCCCGCT
>VGAC_RWZ_W09105113 AAOO01000008 ALPHAPROTEOBACTERIA ACIDIPHILIUM_CRYPTUM_JF-5 477 551 VAL GAC 0 0      WGS_DIVISION_IN_DDBJ/EMBL/GENBANK
-GGGCGCGTAGCTCAGC--GGG--AGAGCACTGCCTTGACATGGCAGGGGTCACAGGTTC
AATCCCTGTCGCGCCCA
>PTGG_RWZ_W09105114 AAOO01000008 ALPHAPROTEOBACTERIA ACIDIPHILIUM_CRYPTUM_JF-5 72261 72188 PRO TGG 0 0      WGS_DIVISION_IN_DDBJ/EMBL/GEN
-CGGGGCGTGGCGCAGCCTGGT--AGCGCGCTTGTTTTGGGTACAAGAGGCCCCCGGTTC
GAATCCGGGCGCCCCGA
>RTCT_RWZ_W09105115 AAOO01000008 ALPHAPROTEOBACTERIA ACIDIPHILIUM_CRYPTUM_JF-5 71797 71721 ARG TCT 0 0      WGS_DIVISION_IN_DDBJ/EMBL/GEN
-GGCCCTGTAGCTCAACT-GGAT-AGAGCACCCGCCTTCTAAGCGGGTGGTTGCGTGTTC
GAGTCACGCCAGGGTCG
>IGAT_RWZ_W09105116 AAOO01000009 ALPHAPROTEOBACTERIA ACIDIPHILIUM_CRYPTUM_JF-5 25312 25385 ILE GAT 0 0      WGS_DIVISION_IN_DDBJ/EMBL/GEN
-GGGCTAGTAGCTCAGTT-GGTT-AGAGCACACGCTTGATAAGCGTGGGGTCGGAGGTTC
AAGTCCTCCCTGGCCCA
>ATGC_RWZ_W09105117 AAOO01000009 ALPHAPROTEOBACTERIA ACIDIPHILIUM_CRYPTUM_JF-5 25505 25579 ALA TGC 0 0      WGS_DIVISION_IN_DDBJ/EMBL/GEN
-GGGGGTGTAGCTCAGCT-GGG--AGAGCACCTGCTTTGCAAGCAGGGGGTCATCGGTTC
GAACCCGTTCACCTCCA
>XCAT_RWZ_W09105118 AAOO01000009 ALPHAPROTEOBACTERIA ACIDIPHILIUM_CRYPTUM_JF-5 28985 29061 MET CAT 0 0     TRNA-MET(INITIATOR)- WGS_DIVIS
-CGCGGGGTGGAGCAGCCCGGT--AGCTCGTCAGGCTCATAACCTGAAGGTCACAGGTTC
AAATCCTGTCCCCGCAA
>CGCA_RWZ_W09105119 AAOO01000009 ALPHAPROTEOBACTERIA ACIDIPHILIUM_CRYPTUM_JF-5 76276 76349 CYS GCA 0 0      WGS_DIVISION_IN_DDBJ/EMBL/GEN
-GGTCCGGTGGCAGAGT--GGC--TATGCAGAGGACTGCAAATCCTTGGA-TGTGGGTTC
GATTCCCGCCCGGACCT
>KCTT_RWZ_W09105120 AAOO01000011 ALPHAPROTEOBACTERIA ACIDIPHILIUM_CRYPTUM_JF-5 12713 12788 LYS CTT 0 0      WGS_DIVISION_IN_DDBJ/EMBL/GEN
-GGGCGCATAGCTCAGTT-GGT--AGAGCAGCTGACTCTTAATCAGCGGGTCCAAGGTTC
GAGTCCTTGTGCGCCCA
>YGTA_RWZ_W09105121 AAOO01000011 ALPHAPROTEOBACTERIA ACIDIPHILIUM_CRYPTUM_JF-5 59194 59279 TYR GTA 0 0      WGS_DIVISION_IN_DDBJ/EMBL/GEN
-GGAGAGGTGCCCGAGT--GGCTAAAGGGGGCGGACTGTAAATCCGCT-TACGTTGGTTC
GAATCCAACCCTCTCCA
>TCGT_RWZ_W09105122 AAOO01000011 ALPHAPROTEOBACTERIA ACIDIPHILIUM_CRYPTUM_JF-5 13038 12964 THR CGT 0 0      WGS_DIVISION_IN_DDBJ/EMBL/GEN
-GCCGACATAGCTCAGC--GGT--AGAGCAACTGATTCGTAATCAGTAGGTCCCCAGTTC
AATCCTGGGTGTCGGCA
>SGGA_RWZ_W09105123 AAOO01000012 ALPHAPROTEOBACTERIA ACIDIPHILIUM_CRYPTUM_JF-5 38993 39082 SER GGA 0 0      WGS_DIVISION_IN_DDBJ/EMBL/GEN
-GGAGGGATGGCCGAGC--GGTCGAAGGCGCACGCTTGGAAAGCGTGT---CGTGGGTTC
GAATCCCACTCCCTCCG
>ECTC_RWZ_W09105124 AAOO01000012 ALPHAPROTEOBACTERIA ACIDIPHILIUM_CRYPTUM_JF-5 55622 55547 GLU CTC 0 0      WGS_DIVISION_IN_DDBJ/EMBL/GEN
-GTCCCGTTCGTCTAGA--GGCCTAGGACGTCGCCCTCTCACGGCGATAA-CAGGGGTTC
GAATCCCCTACGGGACG
>LCAG_RWZ_W09105125 AAOO01000013 ALPHAPROTEOBACTERIA ACIDIPHILIUM_CRYPTUM_JF-5 93455 93540 LEU CAG 0 0      WGS_DIVISION_IN_DDBJ/EMBL/GEN
-GCCCAGGTGGCGGAAT--GGTA-GACGCGCAGGTTTCAGGTACCTGT-G-TGGAAGTTC
GAGTCTTCTCCTGGGCA
>RCCT_RWZ_W09105126 AAOO01000014 ALPHAPROTEOBACTERIA ACIDIPHILIUM_CRYPTUM_JF-5 83513 83589 ARG CCT 0 0      WGS_DIVISION_IN_DDBJ/EMBL/GEN
-GTCTCCGTAGCTCAGCC-GGAT-AGAGCACAGGATTCCTAATCCTGGGGCCGTGGGTTC
GAATCCCGCCGGGGACG
>VCAC_RWZ_W09105127 AAOO01000014 ALPHAPROTEOBACTERIA ACIDIPHILIUM_CRYPTUM_JF-5 88610 88536 VAL CAC 0 0      WGS_DIVISION_IN_DDBJ/EMBL/GEN
-GGGTGCGTAGCTCAGC--GGG--AGAGCATCGCCTTCACACGGCGGGGGTCACAGGTTC
AATCCCTGTCGCACCCA
>LTAA_RWZ_W09105128 AAOO01000016 ALPHAPROTEOBACTERIA ACIDIPHILIUM_CRYPTUM_JF-5 62469 62387 LEU TAA 0 0      WGS_DIVISION_IN_DDBJ/EMBL/GEN
-GCGGATGTGGCGGAAT--GGTA-GACGTAGCAGACTTAAAATCTGTT-G-TGCGGGTTC
AAGTCCCGCCATCCGCA
>PCGG_RWZ_W09105129 AAOO01000016 ALPHAPROTEOBACTERIA ACIDIPHILIUM_CRYPTUM_JF-5 58361 58285 PRO CGG 0 0      WGS_DIVISION_IN_DDBJ/EMBL/GEN
-CGGAGTGTAGCTCAGCCTGGT--AGAGCACTGTGTTCGGGACGCAGGGGCCGGAGGTTC
GAATCCTCTCACTCCGA
>HGTG_RWZ_W09105130 AAOO01000016 ALPHAPROTEOBACTERIA ACIDIPHILIUM_CRYPTUM_JF-5 24916 24841 HIS GTG 0 0      WGS_DIVISION_IN_DDBJ/EMBL/GEN
GGCGGACGTAGCTCAGCT-GGT--AGAGCGCCAGGTTGTGGTCCTGGATGTCGTGGGTTC
GAGCCCCATCGTTCGCC
>VTAC_RWZ_W09105131 AAOO01000019 ALPHAPROTEOBACTERIA ACIDIPHILIUM_CRYPTUM_JF-5 4999 5070 VAL TAC 0 0      WGS_DIVISION_IN_DDBJ/EMBL/GENBA
-GGGCGGTTAGCTCAGA--GGT--AGAGCGTCTCGTTTACACCGAGAGGGTCGGCGGTTC
GATCCCGTCACCGCCCA
>DGTC_RWZ_W09105132 AAOO01000019 ALPHAPROTEOBACTERIA ACIDIPHILIUM_CRYPTUM_JF-5 5396 5472 ASP GTC 0 0      WGS_DIVISION_IN_DDBJ/EMBL/GENBA
-GCGGGTGTAGCTCAGTT-GGTT-AGAGCGCCGGCCTGTCACGCCGGAGGTCGCGGGTTC
GAGCCCCGTCACTCGCG
>LGAG_RWZ_W09105133 AAOO01000021 ALPHAPROTEOBACTERIA ACIDIPHILIUM_CRYPTUM_JF-5 11927 12012 LEU GAG 0 0      WGS_DIVISION_IN_DDBJ/EMBL/GEN
-GCGGTCGTGGCGGAAT--GGTA-GACGCGCAAGCTTGAGGTGCTTGTGTGTGGAAGTTC
GAGTCTTCTCGACCGCA
>SGCT_RWZ_W09105134 AAOO01000021 ALPHAPROTEOBACTERIA ACIDIPHILIUM_CRYPTUM_JF-5 9546 9454 SER GCT 0 0      WGS_DIVISION_IN_DDBJ/EMBL/GENBA
-GGAGGGGTGGCCGAGT--GGCCGAAGGCGGCGGTTTGCTAAACCGTT---CGTGGGTTC
GAATCCCATCCCCTCCG
>ETTC_RWZ_W09105135 AAOO01000022 ALPHAPROTEOBACTERIA ACIDIPHILIUM_CRYPTUM_JF-5 21593 21518 GLU TTC 0 0      WGS_DIVISION_IN_DDBJ/EMBL/GEN
-GTCCCGTTCGTCTAGA--GGCCTAGGACACCGCCCTTTCACGGCGGCAA-CACCGGTTC
GAATCCGGTACGGGATA
>QCTG_RWZ_W09105136 AAOO01000025 ALPHAPROTEOBACTERIA ACIDIPHILIUM_CRYPTUM_JF-5 43659 43586 GLN CTG 0 0      WGS_DIVISION_IN_DDBJ/EMBL/GEN
-TGGGGGATAGTTTAGC--GGT--AGAACTCCCGGCTCTGACCCGGGCAG-CCTTGGTTC
GAATCCAGGTCCCCCAG
>GTCC_RWZ_W09105137 AAOO01000026 ALPHAPROTEOBACTERIA ACIDIPHILIUM_CRYPTUM_JF-5 44394 44321 GLY TCC 0 0      WGS_DIVISION_IN_DDBJ/EMBL/GEN
-GCGGGTGTAGCTCAAT--GGT--AGAGTTCCAGCCTTCCAAGCTGGCTG-TGCGGGTTC
GATTCCCGTCACCCGCT
>WCCA_RWZ_W09105138 AAOO01000026 ALPHAPROTEOBACTERIA ACIDIPHILIUM_CRYPTUM_JF-5 37391 37315 TRP CCA 0 0      WGS_DIVISION_IN_DDBJ/EMBL/GEN
-AGGGGTGTAGCTCAATT-GGCT-AGAGCGCCGGTCTCCAAAACCGGAGGCTGGGGGTTC
GAGACCCTCCACCCCTG
>ACGC_RWZ_W09105139 AAOO01000029 ALPHAPROTEOBACTERIA ACIDIPHILIUM_CRYPTUM_JF-5 43808 43733 ALA CGC 0 0      WGS_DIVISION_IN_DDBJ/EMBL/GEN
-GGGGCTGTAGCTCAGTT-GGG--AGAGCGCCTCGTTCGCAATGAGGAGGTCAGGGGTTC
GATTCCCCTCAGCTCCA
>KTTT_RWZ_W09105140 AAOO01000031 ALPHAPROTEOBACTERIA ACIDIPHILIUM_CRYPTUM_JF-5 6619 6544 LYS TTT 0 0      WGS_DIVISION_IN_DDBJ/EMBL/GENBA
-GAGCCCGTAGCTCAGTT-GGT--AGAGCACGAGACTTTTAATCTTGGGGTCCAGGGTTC
GAATCCCTGCGGGCTCA
>GCCC_RWZ_W09105141 AAOO01000032 ALPHAPROTEOBACTERIA ACIDIPHILIUM_CRYPTUM_JF-5 20953 21026 GLY CCC 0 0      WGS_DIVISION_IN_DDBJ/EMBL/GEN
-GCGGGTATGATGTAAT--GGT--AGCCTGTCAGCTTCCCAAGCTGAACG-CGCGGGTTC
GATTCCCGCTACCCGCT
>LTAG_RWZ_W09105142 AAOO01000033 ALPHAPROTEOBACTERIA ACIDIPHILIUM_CRYPTUM_JF-5 1729 1648 LEU TAG 0 0      WGS_DIVISION_IN_DDBJ/EMBL/GENBA
-GCGGGCGTGGTGGAACT-GGTA-GACACGCCAGATTTAGGTTCTGGTGCATGGGGGTTC
AAGTCCCTCCGCCCGCA
>NGTT_RWZ_W09105143 AAOO01000038 ALPHAPROTEOBACTERIA ACIDIPHILIUM_CRYPTUM_JF-5 11639 11564 ASN GTT 0 0      WGS_DIVISION_IN_DDBJ/EMBL/GEN
-TCCCGGATAGCTCAGCT-GGT--AGAGCAAGCGGCTGTTAACCGCTCGGTCGTAGGTTC
GAGTCCTACTCCGGGAG
>TTGT_RWZ_W09105144 AAOO01000058 ALPHAPROTEOBACTERIA ACIDIPHILIUM_CRYPTUM_JF-5 2523 2597 THR TGT 0 0      WGS_DIVISION_IN_DDBJ/EMBL/GENBA
-GCCGGGTTAGCACAGC--GGT--AGTGCAGCGGTTTTGTAAACCGAAGGTCGGGGGTTC
AAATCCCTCACCCGGCA
>QTTG_RWZ_W09105145 AAOO01000058 ALPHAPROTEOBACTERIA ACIDIPHILIUM_CRYPTUM_JF-5 7436 7510 GLN TTG 0 0      WGS_DIVISION_IN_DDBJ/EMBL/GENBA
-TGGGGTGTAGCCAAGC--GGT--AAGGCAGCGGATTTTGATTCCGCCATGCGGAGGTTC
GAATCCTCCCACCCCAG
>XCAT_RWZ_W09105146 AAOO01000065 ALPHAPROTEOBACTERIA ACIDIPHILIUM_CRYPTUM_JF-5 471 547 MET CAT 0 0     TRNA-MET(INITIATOR)- WGS_DIVISION_
-CGCGGGGTGGAGCAGCCCGGT--AGCTCGTCAGGCTCATAACCTGAAGGTCACAGGTTC
AAATCCTGTCCCCGCAA
>MCAT_RWZ_C010035 GOXY_621H ALPHAPROTEOBACTERIA GLUCONOBACTER_OXYDANS_621H 34757 34831 MET CAT 0 0     TRNA-MET(ELONGATOR)- GIB_IN_DDBJ
-GGCGGTGTAGCTCAGT--GGT--AGAGCAGGGGAATCATAATCCCTTGGTCGGCGGTTC
AAATCCGTCCACCGCTA
>STGA_RWZ_C010036 GOXY_621H ALPHAPROTEOBACTERIA GLUCONOBACTER_OXYDANS_621H 213646 213735 SER TGA 0 0      GIB_IN_DDBJ
-GGAGAGGTGGCCGAGT--GGTTTAAGGCAGCGGTCTTGAAAACCGCC---CGTGGGTTC
GAATCCCACCCTCTCCG
>ECTC_RWZ_C010037 GOXY_621H ALPHAPROTEOBACTERIA GLUCONOBACTER_OXYDANS_621H 507988 508063 GLU CTC 0 0      GIB_IN_DDBJ
-GTCCCATTCGTCTAGA--GGCCTAGGACACCGCCCTCTCACGGCGGCAA-CAGGGGTTC
GAATCCCCTATGGGACG
>TGGT_RWZ_C010038 GOXY_621H ALPHAPROTEOBACTERIA GLUCONOBACTER_OXYDANS_621H 665102 665176 THR GGT 0 0      GIB_IN_DDBJ
-GCTGCTGTAGCTCAGT--GGT--AGAGCACTCCCTTGGTAAGGGAGAGGTCGACAGTTC
AATCCTGTCCAGCAGCA
>PCGG_RWZ_C010039 GOXY_621H ALPHAPROTEOBACTERIA GLUCONOBACTER_OXYDANS_621H 940391 940467 PRO CGG 0 0      GIB_IN_DDBJ
-CGGAGTGTAGCTCAGCCTGGT--AGAGCACTGTGTTCGGGACGCAGGGGCCGGAGGTTC
GAATCCTCTCACTCCGA
>FGAA_RWZ_C010040 GOXY_621H ALPHAPROTEOBACTERIA GLUCONOBACTER_OXYDANS_621H 1100694 1100769 PHE GAA 0 0      GIB_IN_DDBJ
-GCCCAAGTAGCTCAGTT-GGT--AGAGCATGCGACTGAAAATCGCAGTGTCGGTGGTTC
GATTCCGCCCTTGGGCA
>AGGC_RWZ_C010041 GOXY_621H ALPHAPROTEOBACTERIA GLUCONOBACTER_OXYDANS_621H 1140783 1140858 ALA GGC 0 0      GIB_IN_DDBJ
-GGGGCCATAGCTCAGTT-GGG--AGAGCGCCTGAATGGCATTCAGGAGGTCGTCGGTTC
GATCCCGATTGGCTCCA
>ACGC_RWZ_C010042 GOXY_621H ALPHAPROTEOBACTERIA GLUCONOBACTER_OXYDANS_621H 1212306 1212381 ALA CGC 0 0      GIB_IN_DDBJ
-GGGGCTGTAGCTCAGAT-GGA--AGAGCGCCTCGTTCGCAATGAGGAGGTCAGGGGTTC
GATTCCCCTCAGCTCCA
>IGAT_RWZ_C010043 GOXY_621H ALPHAPROTEOBACTERIA GLUCONOBACTER_OXYDANS_621H 1264488 1264564 ILE GAT 0 0      GIB_IN_DDBJ
-GGGCTAGTAGCTCAGTT-GGTT-AGAGCACACGCTTGATAAGCGTGGGGTCGGAGGTTC
AAGTCCTCCCTGGCCCA
>ATGC_RWZ_C010044 GOXY_621H ALPHAPROTEOBACTERIA GLUCONOBACTER_OXYDANS_621H 1264571 1264646 ALA TGC 0 0      GIB_IN_DDBJ
-GGGGGCATAGCTCAGCT-GGG--AGAGCACCTGCTTTGCAAGCAGGGGGTCGTCGGTTC
GAACCCGTCTGCCTCCA
>XCAT_RWZ_C010045 GOXY_621H ALPHAPROTEOBACTERIA GLUCONOBACTER_OXYDANS_621H 1267998 1268074 MET CAT 0 0     TRNA-MET(INITIATOR)- GIB_IN_DD
-CGCGGGGTGGAGCAGCCCGGT--AGCTCGTCAGGCTCATAACCTGAAGGCCGCAGGTTC
AAATCCTGCCCCCGCAA
>TCGT_RWZ_C010046 GOXY_621H ALPHAPROTEOBACTERIA GLUCONOBACTER_OXYDANS_621H 1426321 1426396 THR CGT 0 0      GIB_IN_DDBJ
-GCCGGTGTAGCTCAGCT-GGT--AGAGCACGTCATTCGTAATGATGGGGTCGGGAGTTC
GAATCTCTTCACCGGCA
>GTCC_RWZ_C010047 GOXY_621H ALPHAPROTEOBACTERIA GLUCONOBACTER_OXYDANS_621H 1431603 1431676 GLY TCC 0 0      GIB_IN_DDBJ
-GCGGGCGTAGCATAGT--GGT--AATGCAGTAGCCTTCCAAGCTTCTTA-GGAGGGTTC
GATTCCCTTCGCCCGCT
>IGAT_RWZ_C010048 GOXY_621H ALPHAPROTEOBACTERIA GLUCONOBACTER_OXYDANS_621H 1439848 1439924 ILE GAT 0 0      GIB_IN_DDBJ
-GGGCTAGTAGCTCAGTT-GGTT-AGAGCACACGCTTGATAAGCGTGGGGTCGGAGGTTC
AAGTCCTCCCTGGCCCA
>ATGC_RWZ_C010049 GOXY_621H ALPHAPROTEOBACTERIA GLUCONOBACTER_OXYDANS_621H 1439931 1440006 ALA TGC 0 0      GIB_IN_DDBJ
-GGGGGCATAGCTCAGCT-GGG--AGAGCACCTGCTTTGCAAGCAGGGGGTCGTCGGTTC
GAACCCGTCTGCCTCCA
>XCAT_RWZ_C010050 GOXY_621H ALPHAPROTEOBACTERIA GLUCONOBACTER_OXYDANS_621H 1443360 1443436 MET CAT 0 0     TRNA-MET(INITIATOR)- GIB_IN_DD
-CGCGGGGTGGAGCAGCCCGGT--AGCTCGTCAGGCTCATAACCTGAAGGCCGCAGGTTC
AAATCCTGCCCCCGCAA
>LCAA_RWZ_C010051 GOXY_621H ALPHAPROTEOBACTERIA GLUCONOBACTER_OXYDANS_621H 1580920 1581003 LEU CAA 0 0      GIB_IN_DDBJ
-GCGAGAGTGGCGGAAC--GGTA-GACGCAGTCGGCTCAAAATCGACC-A-TAGGGGTTC
GAGTCCCCTCTCTCGCA
>IGAT_RWZ_C010052 GOXY_621H ALPHAPROTEOBACTERIA GLUCONOBACTER_OXYDANS_621H 1605504 1605580 ILE GAT 0 0      GIB_IN_DDBJ
-GGGCTAGTAGCTCAGTT-GGTT-AGAGCACACGCTTGATAAGCGTGGGGTCGGAGGTTC
AAGTCCTCCCTGGCCCA
>ATGC_RWZ_C010053 GOXY_621H ALPHAPROTEOBACTERIA GLUCONOBACTER_OXYDANS_621H 1605587 1605662 ALA TGC 0 0      GIB_IN_DDBJ
-GGGGGCATAGCTCAGCT-GGG--AGAGCACCTGCTTTGCAAGCAGGGGGTCGTCGGTTC
GAACCCGTCTGCCTCCA
>XCAT_RWZ_C010054 GOXY_621H ALPHAPROTEOBACTERIA GLUCONOBACTER_OXYDANS_621H 1609015 1609091 MET CAT 0 0     TRNA-MET(INITIATOR)- GIB_IN_DD
-CGCGGGGTGGAGCAGCCCGGT--AGCTCGTCAGGCTCATAACCTGAAGGCCGCAGGTTC
AAATCCTGCCCCCGCAA
>GCCC_RWZ_C010055 GOXY_621H ALPHAPROTEOBACTERIA GLUCONOBACTER_OXYDANS_621H 1829726 1829799 GLY CCC 0 0      GIB_IN_DDBJ
-GCGGGCGTAGTTCAAT--GGT--AGAACGGCAGCTTCCCAAGCTGCATA-CGGGGGTTC
GATTCCCCTCGCCCGCT
>QCTG_RWZ_C010056 GOXY_621H ALPHAPROTEOBACTERIA GLUCONOBACTER_OXYDANS_621H 2482740 2482813 GLN CTG 0 0      GIB_IN_DDBJ
-TGGGAGATAGTTTAGC--GGT--AGAACTACCGGCTCTGACCCGGTCAG-CCCTGGTTC
GAATCCAGGTCTCCCAG
>VCAC_RWZ_C010057 GOXY_621H ALPHAPROTEOBACTERIA GLUCONOBACTER_OXYDANS_621H 2537909 2537983 VAL CAC 0 0      GIB_IN_DDBJ
-GGGCGCGTAGCTCAGC--GGT--AGAGCACTGCCTTCACACGGCAGGGGTCACAGGTTC
AATCCCTGTCGCGCCCA
>CGCA_RWZ_C010058 GOXY_621H ALPHAPROTEOBACTERIA GLUCONOBACTER_OXYDANS_621H 2683429 2683356 CYS GCA 0 0      GIB_IN_DDBJ
-GGTCCGGTGGCAGAAT--GGT--GATGTAGCGGACTGCAAATCCGCGTA-TGTGGGTTC
GATTCCCGCCCGGACCT
>SGCT_RWZ_C010059 GOXY_621H ALPHAPROTEOBACTERIA GLUCONOBACTER_OXYDANS_621H 2592661 2592569 SER GCT 0 0      GIB_IN_DDBJ
-GGAGGGGTGGCCGAGA--GGCTGAAGGCGGCGGATTGCTAATCCGTT---CGTGGGTTC
GAATCCCATCCCCTCCG
>SGGA_RWZ_C010060 GOXY_621H ALPHAPROTEOBACTERIA GLUCONOBACTER_OXYDANS_621H 2452879 2452789 SER GGA 0 0      GIB_IN_DDBJ
-GGAGAGATGGCCGAGC--GGCTTAAGGCGCACGCTTGGAAAGCGTGT---CGTGGGTTC
GAATCCCACTCTCTCCG
>VGAC_RWZ_C010061 GOXY_621H ALPHAPROTEOBACTERIA GLUCONOBACTER_OXYDANS_621H 2406871 2406797 VAL GAC 0 0      GIB_IN_DDBJ
-GGGCGCATAGCTCAGC--GGT--AGAGCACTACCTTGACATGGTAGGGGTCACAGGTTC
AATCCCTGTTGCGCCCA
>RACG_RWZ_C010062 GOXY_621H ALPHAPROTEOBACTERIA GLUCONOBACTER_OXYDANS_621H 2138378 2138302 ARG ACG 0 0      GIB_IN_DDBJ
-GCACCCGTAGCTCAACT-GGAT-AGAGCACCAGACTACGAATCTGGGGGTTAGAGGTTC
AAGTCCTTTCGGGTGCA
>RACG_RWZ_C010063 GOXY_621H ALPHAPROTEOBACTERIA GLUCONOBACTER_OXYDANS_621H 2138267 2138191 ARG ACG 0 0      GIB_IN_DDBJ
-GCACCCGTAGCTCAACT-GGAT-AGAGCACCAGACTACGAATCTGGGGGTTAGAGGTTC
AAGTCCTTTCGGGTGCA
>LCAG_RWZ_C010064 GOXY_621H ALPHAPROTEOBACTERIA GLUCONOBACTER_OXYDANS_621H 2018489 2018403 LEU CAG 0 0      GIB_IN_DDBJ
-GCCCAGATGGCGGAATT-GGTA-GACGCGCAGGTTTCAGGTACCTGT-G-TGGAAGTTC
GAGTCTTCTTCTGGGCA
>RCCG_RWZ_C010065 GOXY_621H ALPHAPROTEOBACTERIA GLUCONOBACTER_OXYDANS_621H 1884274 1884198 ARG CCG 0 0      GIB_IN_DDBJ
-GGACCTGTAGCTCAGCT-GGAT-AGAGCGTTGCCCTCCGAAGGCAAAGGTCACGCGTTC
GAATCGCGTCAGGTCCA
>DGTC_RWZ_C010066 GOXY_621H ALPHAPROTEOBACTERIA GLUCONOBACTER_OXYDANS_621H 1695053 1694977 ASP GTC 0 0      GIB_IN_DDBJ
-GCGGGTGTAGCTCAGTT-GGTT-AGAGCGCCGGCCTGTCACGCCGGAGGTCGCGGGTTC
GAGCCCCGTCACTCGCG
>ETTC_RWZ_C010067 GOXY_621H ALPHAPROTEOBACTERIA GLUCONOBACTER_OXYDANS_621H 1667440 1667365 GLU TTC 0 0      GIB_IN_DDBJ
-GTCCCGTTCGTCTAGA--GGCCTAGGACACCGCCCTTTCACGGCGGCAA-CACGGGTTC
GAATCCCGTACGGGACG
>TTGT_RWZ_C010068 GOXY_621H ALPHAPROTEOBACTERIA GLUCONOBACTER_OXYDANS_621H 1561143 1561069 THR TGT 0 0      GIB_IN_DDBJ
-GCCGGGTTAGCACAGT--GGT--AGTGCAGCGGTTTTGTAAACCGAAGGCCGGGGGTTC
AAATCCCTCACCCGGCA
>LTAA_RWZ_C010069 GOXY_621H ALPHAPROTEOBACTERIA GLUCONOBACTER_OXYDANS_621H 1534912 1534827 LEU TAA 0 0      GIB_IN_DDBJ
-GCGAGCTTGGCGGAAT--GGTA-GACGCACGAGACTTAAAATCTCGA-G-TGCGGGTTC
GAGTCCCGCAGTTCGCA
>WCCA_RWZ_C010070 GOXY_621H ALPHAPROTEOBACTERIA GLUCONOBACTER_OXYDANS_621H 1431433 1431357 TRP CCA 0 0      GIB_IN_DDBJ
-AGGGGTGTAGCTCAATT-GGCT-AGAGCGCCGGTCTCCAAAACCGGAGGTTGAGAGTTC
GAGACCCTCCGCCCCTG
>QTTG_RWZ_C010071 GOXY_621H ALPHAPROTEOBACTERIA GLUCONOBACTER_OXYDANS_621H 1240835 1240761 GLN TTG 0 0      GIB_IN_DDBJ
-TGGGGTGTAGCCAAGC--GGT--AAGGCAGCGGATTTTGATTCCGCCATGCGGAGGTTC
GAATCCTCCCACCCCAG
>KCTT_RWZ_C010072 GOXY_621H ALPHAPROTEOBACTERIA GLUCONOBACTER_OXYDANS_621H 1162577 1162502 LYS CTT 0 0      GIB_IN_DDBJ
-GGGCACATAGCTCAGTT-GGT--AGAGCAGCTGACTCTTAATCAGCGGGTCCAAGGTTC
GAGCCCTTGTGTGCCCA
>KTTT_RWZ_C010073 GOXY_621H ALPHAPROTEOBACTERIA GLUCONOBACTER_OXYDANS_621H 952670 952595 LYS TTT 0 0      GIB_IN_DDBJ
-GAACCGGTAGCTCAGTT-GGT--AGAGCATTCGACTTTTAATCGAATGGTCCTGGGTTC
GAGTCCCAGCCGGTTCA
>GGCC_RWZ_C010074 GOXY_621H ALPHAPROTEOBACTERIA GLUCONOBACTER_OXYDANS_621H 831215 831141 GLY GCC 0 0      GIB_IN_DDBJ
-GCGGGCGTAGCTCAGG--GGT--AGAGCACAACCTTGCCAAGGTTGGGGTCGTGGGTTC
GAATCCCATCGCCCGCT
>GGCC_RWZ_C010075 GOXY_621H ALPHAPROTEOBACTERIA GLUCONOBACTER_OXYDANS_621H 830993 830919 GLY GCC 0 0      GIB_IN_DDBJ
-GCGGGCGTAGCTCAGG--GGT--AGAGCACAACCTTGCCAAGGTTGGGGTCGTGGGTTC
GAATCCCATCGCCCGCT
>JCAT_RWZ_C010076 GOXY_621H ALPHAPROTEOBACTERIA GLUCONOBACTER_OXYDANS_621H 823906 823833 MET CAT 0 0     TRNA-MET(ILE)_WHOSE_CAU_ANTICODO
-GCGCCTGTAGCTCAATT-GGTT-AGAGCCGGCCGCTCATAACGGCTTGGTTGGGGGTTC
GAGTCCCTCCGGGCGCA
>YGTA_RWZ_C010077 GOXY_621H ALPHAPROTEOBACTERIA GLUCONOBACTER_OXYDANS_621H 524075 523990 TYR GTA 0 0      GIB_IN_DDBJ
-GGAGAGGTGCCCGAGT--GGCTAAAGGGGGCGGACTGTAAATCCGCT-TACGTTGGTTC
GAATCCAACTCTCTCCA
>HGTG_RWZ_C010078 GOXY_621H ALPHAPROTEOBACTERIA GLUCONOBACTER_OXYDANS_621H 480315 480240 HIS GTG 0 0      GIB_IN_DDBJ
GGCGGATGTAGCTCAGTT-GGT--AGAGCGCCGGTTTGTGGTACCGGTTGTCGCGGGTTC
GATCCCCGTCATTCGCC
>IGAT_RWZ_C010079 GOXY_621H ALPHAPROTEOBACTERIA GLUCONOBACTER_OXYDANS_621H 241807 241731 ILE GAT 0 0      GIB_IN_DDBJ
-GGGCTAGTAGCTCAGTT-GGTT-AGAGCACACGCTTGATAAGCGTGGGGTCGGAGGTTC
AAGTCCTCCCTGGCCCA
>ATGC_RWZ_C010080 GOXY_621H ALPHAPROTEOBACTERIA GLUCONOBACTER_OXYDANS_621H 241724 241649 ALA TGC 0 0      GIB_IN_DDBJ
-GGGGGCATAGCTCAGCT-GGG--AGAGCACCTGCTTTGCAAGCAGGGGGTCGTCGGTTC
GAACCCGTCTGCCTCCA
>XCAT_RWZ_C010081 GOXY_621H ALPHAPROTEOBACTERIA GLUCONOBACTER_OXYDANS_621H 238299 238223 MET CAT 0 0     TRNA-MET(INITIATOR)- GIB_IN_DDBJ
-CGCGGGGTGGAGCAGCCCGGT--AGCTCGTCAGGCTCATAACCTGAAGGCCGCAGGTTC
AAATCCTGCCCCCGCAA
>NGTT_RWZ_C010082 GOXY_621H ALPHAPROTEOBACTERIA GLUCONOBACTER_OXYDANS_621H 193036 192961 ASN GTT 0 0      GIB_IN_DDBJ
-TCCCGAATAGCTCAGTT-GGT--AGAGCAAGCGACTGTTAATCGCTGGGTCGTAGGTTC
GAGTCCTACTTCGGGAG
>PTGG_RWZ_C010083 GOXY_621H ALPHAPROTEOBACTERIA GLUCONOBACTER_OXYDANS_621H 191038 190962 PRO TGG 0 0      GIB_IN_DDBJ
-CGGGGCGTGGCGCAGCCTGGT--AGCGCGCTTGTTTTGGGTACAAGAGGCCCCCGGTTC
GAGTCCGGGCGCCCCGA
>RTCT_RWZ_C010084 GOXY_621H ALPHAPROTEOBACTERIA GLUCONOBACTER_OXYDANS_621H 190943 190867 ARG TCT 0 0      GIB_IN_DDBJ
-GCGCCCTTAGCTCAGCT-GGAT-AGAGCAACAGCCTTCTAAGCTGTGGGTCACTGGTTC
GAATCCAGTAGGGCGCG
>SCGA_RWZ_C010085 GOXY_621H ALPHAPROTEOBACTERIA GLUCONOBACTER_OXYDANS_621H 155206 155117 SER CGA 0 0      GIB_IN_DDBJ
-GGAGAGGTGCCAGAGT--GGTCGATTGGGGCGGTCTCGAAAACCGTT---CGTGGGTTC
GAATCCCACCCTCTCCG
>PGGG_RWZ_C010086 GOXY_621H ALPHAPROTEOBACTERIA GLUCONOBACTER_OXYDANS_621H 131221 131145 PRO GGG 0 0      GIB_IN_DDBJ
-CGGGCAGTAGCGCAGCCTGGT--AGCGCACCAGTCTGGGGGACTGGGGGTCGTGGGTTC
GAATCCCGCCTGCCCGA
>LTAG_RWZ_C010087 GOXY_621H ALPHAPROTEOBACTERIA GLUCONOBACTER_OXYDANS_621H 105652 105568 LEU TAG 0 0      GIB_IN_DDBJ
-GCGGGCGTGGTGAAATT-GGTA-GACACGCCAGATTTAGGTTCTGGT-G-TGGGGGTTC
AAGTCCCTCCGCCCGCA
>VTAC_RWZ_C010088 GOXY_621H ALPHAPROTEOBACTERIA GLUCONOBACTER_OXYDANS_621H 98713 98639 VAL TAC 0 0      GIB_IN_DDBJ
-GGGCGATTAGCTCAGC--GGT--AGAGCGTCTCGTTTACACCGAGAGGGTCGGCGGTTC
AATCCCGTCATCGCCCA
>LGAG_RWZ_C010089 GOXY_621H ALPHAPROTEOBACTERIA GLUCONOBACTER_OXYDANS_621H 51802 51717 LEU GAG 0 0      GIB_IN_DDBJ
-GCGGCCGTGGCGGAAT--GGTA-GACGCGCAAGCTTGAGGTGCTTGT-G-TGGAAGTTC
GAGTCTTCTCGGCCGCA
>AGGC_RWZ_C009810 GBET_CGDNIH1 ALPHAPROTEOBACTERIA GRANULIBACTER_BETHESDENSIS_CGDNIH1 72849 72924 ALA GGC 0 0      GIB_IN_DDBJ
-GGGGCCATAGCTCAGTT-GGG--AGAGCGCCTGAATGGCATTCAGGAGGTCGTCGGTTC
GATTCCGATTGGCTCCA
>GCCC_RWZ_C009811 GBET_CGDNIH1 ALPHAPROTEOBACTERIA GRANULIBACTER_BETHESDENSIS_CGDNIH1 99158 99231 GLY CCC 0 0      GIB_IN_DDBJ
-GCGGGTGTAGTTCAAT--GGT--AGAACGGCAGCTTCCCAAGCTGCATA-CGAGGGTTC
GATTCCCTTCACCCGCT
>JCAT_RWZ_C009812 GBET_CGDNIH1 ALPHAPROTEOBACTERIA GRANULIBACTER_BETHESDENSIS_CGDNIH1 232084 232156 MET CAT 0 0     TRNA-MET(ILE)_WHOSE_C
-GCGCCTGTAGCTCAAT--GGTT-AGAGCGGACCGCTCATAACGGTTTGGTTGCGGGTTC
GAGTCCTGCCGGGCGCA
>ACGC_RWZ_C009813 GBET_CGDNIH1 ALPHAPROTEOBACTERIA GRANULIBACTER_BETHESDENSIS_CGDNIH1 320802 320877 ALA CGC 0 0      GIB_IN_DDBJ
-GGGGCTGTAGCTCAGTT-GGG--AGAGCGCCTCGTTCGCAATGAGGAGGTCAGGGGTTC
GATTCCCCTCAGCTCCA
>KCTT_RWZ_C009814 GBET_CGDNIH1 ALPHAPROTEOBACTERIA GRANULIBACTER_BETHESDENSIS_CGDNIH1 330917 330992 LYS CTT 0 0      GIB_IN_DDBJ
-GGGCGCATAGCTCAGTT-GGT--AGAGCAGCTGACTCTTAATCAGCGGGTCCAAGGTTC
GAGTCCTTGTGCGCCCA
>LTAA_RWZ_C009815 GBET_CGDNIH1 ALPHAPROTEOBACTERIA GRANULIBACTER_BETHESDENSIS_CGDNIH1 424735 424819 LEU TAA 0 0      GIB_IN_DDBJ
-CCGGGCGTGGCGGAAC--GGTA-TACGCATTCGACTTAAAATCGAAC-T-TACGGGTTC
AAATCCCGTCGCCCGGA
>YGTA_RWZ_C009816 GBET_CGDNIH1 ALPHAPROTEOBACTERIA GRANULIBACTER_BETHESDENSIS_CGDNIH1 435032 435117 TYR GTA 0 0      GIB_IN_DDBJ
-GGAGGGGTGCCCGAGT--GGCTAAAGGGGACGGACTGTAAATCCGTT-TACGTTGGTTC
GAATCCAACCCCCTCCA
>GTCC_RWZ_C009817 GBET_CGDNIH1 ALPHAPROTEOBACTERIA GRANULIBACTER_BETHESDENSIS_CGDNIH1 435215 435288 GLY TCC 0 0      GIB_IN_DDBJ
-GCGGGTGTAGCTCAAT--GGT--AGAGTTCCAGCCTTCCAAGCTGGCTG-TGCGGGTTC
GATTCCCGTCACCCGCT
>LGAG_RWZ_C009818 GBET_CGDNIH1 ALPHAPROTEOBACTERIA GRANULIBACTER_BETHESDENSIS_CGDNIH1 662572 662657 LEU GAG 0 0      GIB_IN_DDBJ
-GCGGTCGTGGCGGAAT--GGTA-GACGCGCAAGCTTGAGGTGCTTGT-G-TGGAAGTTC
GAGTCTTCTCGACCGCA
>IGAT_RWZ_C009819 GBET_CGDNIH1 ALPHAPROTEOBACTERIA GRANULIBACTER_BETHESDENSIS_CGDNIH1 832490 832566 ILE GAT 0 0      GIB_IN_DDBJ
-GGGCTAGTAGCTCAGCT-GGTT-AGAGCACACGCTTGATAAGCGTGGGGTCGGAGGTTC
AAATCCTCCCTGGCCCA
>ATGC_RWZ_C009820 GBET_CGDNIH1 ALPHAPROTEOBACTERIA GRANULIBACTER_BETHESDENSIS_CGDNIH1 832611 832686 ALA TGC 0 0      GIB_IN_DDBJ
-GGGGGTGTAGCTCAGCT-GGG--AGAGCACCTGCTTTGCAAGCAGGGGGTCGTCGGTTC
GAACCCGATCACCTCCA
>XCAT_RWZ_C009821 GBET_CGDNIH1 ALPHAPROTEOBACTERIA GRANULIBACTER_BETHESDENSIS_CGDNIH1 836033 836109 MET CAT 0 0     TRNA-MET(INITIATOR)- 
-CGCGGGGTGGAGCAGCCCGGT--AGCTCGTCAGGCTCATAACCTGAAGGCCGCAGGTTC
AAATCCTGCCCCCGCAA
>ECTC_RWZ_C009822 GBET_CGDNIH1 ALPHAPROTEOBACTERIA GRANULIBACTER_BETHESDENSIS_CGDNIH1 980151 980226 GLU CTC 0 0      GIB_IN_DDBJ
-GTCCCATTCGTCTAGA--GGCCTAGGACACCGCCCTCTCACGGCGGCAA-CAGGGGTTC
GAATCCCCTATGGGACG
>PTGG_RWZ_C009823 GBET_CGDNIH1 ALPHAPROTEOBACTERIA GRANULIBACTER_BETHESDENSIS_CGDNIH1 1062611 1062684 PRO TGG 0 0      GIB_IN_DDBJ
-CGGGGCGTGGCGCAGCCTGGT--AGCGCGCCTGTTTTGGGTACAGGAGGTCGTGGGTTC
GAGTCCCGCCGCCCCGA
>RTCT_RWZ_C009824 GBET_CGDNIH1 ALPHAPROTEOBACTERIA GRANULIBACTER_BETHESDENSIS_CGDNIH1 1063063 1063139 ARG TCT 0 0      GIB_IN_DDBJ
-GCGCCCTTAGCTCAGTT-GGAT-AGAGCACTCGCCTTCTAAGCGAGGGGTCGCTGGTTC
GAATCCAGCAGGGCGCG
>HGTG_RWZ_C009825 GBET_CGDNIH1 ALPHAPROTEOBACTERIA GRANULIBACTER_BETHESDENSIS_CGDNIH1 1098706 1098781 HIS GTG 0 0      GIB_IN_DDBJ
GGCGGGTGTAGCTCAGAT-GGT--AGAGCGCCAGGTTGTGGTCTTGGATGTCGCGGGTTC
GAGTCCCGTCGCTCGCC
>PGGG_RWZ_C009826 GBET_CGDNIH1 ALPHAPROTEOBACTERIA GRANULIBACTER_BETHESDENSIS_CGDNIH1 1153543 1153616 PRO GGG 0 0      GIB_IN_DDBJ
-CGGGCAGTAGCGCAGCCTGGT--AGCGCATCAGTCTGGGGGACTGGGGGTCGTGGGTTC
GAATCCCGCCTGCCCGA
>LCAA_RWZ_C009827 GBET_CGDNIH1 ALPHAPROTEOBACTERIA GRANULIBACTER_BETHESDENSIS_CGDNIH1 1248894 1248977 LEU CAA 0 0      GIB_IN_DDBJ
-GCGAGAGTGGCGGAAC--GGTA-GACGCAGTCGACTCAAAATCGACC-A-TGGGGGTTC
GAATCCCCCCTCTCGCA
>TGGT_RWZ_C009828 GBET_CGDNIH1 ALPHAPROTEOBACTERIA GRANULIBACTER_BETHESDENSIS_CGDNIH1 1315179 1315253 THR GGT 0 0      GIB_IN_DDBJ
-GCTGTTGTAGCTCAGG--GGT--AGAGCACTCCCTTGGTAAGGGAGAGGTCCAGGGTTC
AAATCCCTGCAACAGCA
>SGCT_RWZ_C009829 GBET_CGDNIH1 ALPHAPROTEOBACTERIA GRANULIBACTER_BETHESDENSIS_CGDNIH1 1371255 1371347 SER GCT 0 0      GIB_IN_DDBJ
-GGAGGGGTGGCCGAGA--GGCTGAAGGCGGCGGTTTGCTAAACCGTT---CGTGGGTTC
GAATCCCATCCCCTCCG
>VCAC_RWZ_C009830 GBET_CGDNIH1 ALPHAPROTEOBACTERIA GRANULIBACTER_BETHESDENSIS_CGDNIH1 1380286 1380360 VAL CAC 0 0      GIB_IN_DDBJ
-GGGCGCGTAGCTCAGC--GGG--AGAGCATCGCCTTCACACGGCGGGGGTCACAGGTTC
AATCCCTGTCGCGCCCA
>ETTC_RWZ_C009831 GBET_CGDNIH1 ALPHAPROTEOBACTERIA GRANULIBACTER_BETHESDENSIS_CGDNIH1 1549944 1550019 GLU TTC 0 0      GIB_IN_DDBJ
-GTCCCGTTCGTCTAGA--GGCCTAGGACACCGCCCTTTCACGGCGGTAA-CAGGGGTTC
GAATCCCCTACGGGACG
>SGGA_RWZ_C009832 GBET_CGDNIH1 ALPHAPROTEOBACTERIA GRANULIBACTER_BETHESDENSIS_CGDNIH1 1691544 1691633 SER GGA 0 0      GIB_IN_DDBJ
-GGAGAGATGGCCGAGC--GGCTTAAGGCGCACGCTTGGAAAGCGTGT---CGTGGGTTC
GAATCCCACTCTCTCCG
>TTGT_RWZ_C009833 GBET_CGDNIH1 ALPHAPROTEOBACTERIA GRANULIBACTER_BETHESDENSIS_CGDNIH1 1849609 1849683 THR TGT 0 0      GIB_IN_DDBJ
-GCCGGGTTAGCACAGT--GGT--AGTGCAGCGGTTTTGTAAACCGAAGGTCGGGGGTTC
AAATCCCTCACCCGGCA
>RCCT_RWZ_C009834 GBET_CGDNIH1 ALPHAPROTEOBACTERIA GRANULIBACTER_BETHESDENSIS_CGDNIH1 2630482 2630406 ARG CCT 0 0      GIB_IN_DDBJ
-GTCTCCGTAGCTCAGCA-GGAT-AGAGCACAGGATTCCTAATCCTGGGGCCGTGGGTTC
GAATCCCGCCGGGGACA
>IGAT_RWZ_C009835 GBET_CGDNIH1 ALPHAPROTEOBACTERIA GRANULIBACTER_BETHESDENSIS_CGDNIH1 2599033 2598957 ILE GAT 0 0      GIB_IN_DDBJ
-GGGCTAGTAGCTCAGCT-GGTT-AGAGCACACGCTTGATAAGCGTGGGGTCGGAGGTTC
AAATCCTCCCTGGCCCA
>ATGC_RWZ_C009836 GBET_CGDNIH1 ALPHAPROTEOBACTERIA GRANULIBACTER_BETHESDENSIS_CGDNIH1 2598912 2598837 ALA TGC 0 0      GIB_IN_DDBJ
-GGGGGTGTAGCTCAGCT-GGG--AGAGCACCTGCTTTGCAAGCAGGGGGTCGTCGGTTC
GAACCCGATCACCTCCA
>XCAT_RWZ_C009837 GBET_CGDNIH1 ALPHAPROTEOBACTERIA GRANULIBACTER_BETHESDENSIS_CGDNIH1 2595490 2595414 MET CAT 0 0     TRNA-MET(INITIATOR)
-CGCGGGGTGGAGCAGCCCGGT--AGCTCGTCAGGCTCATAACCTGAAGGCCGCAGGTTC
AAATCCTGCCCCCGCAA
>WCCA_RWZ_C009838 GBET_CGDNIH1 ALPHAPROTEOBACTERIA GRANULIBACTER_BETHESDENSIS_CGDNIH1 2287469 2287393 TRP CCA 0 0      GIB_IN_DDBJ
-AGGGGTGTAGCTCAATT-GGCT-AGAGCGCCGGTCTCCAAAACCGGAGGCTGGGGGTTC
GAGACCCTCCACCCCTG
>RCCG_RWZ_C009839 GBET_CGDNIH1 ALPHAPROTEOBACTERIA GRANULIBACTER_BETHESDENSIS_CGDNIH1 2203311 2203235 ARG CCG 0 0      GIB_IN_DDBJ
-GGACCCGTAGCTCAGCT-GGAT-AGAGTGTCGCCCTCCGAAGGCGAAGGTCGCGCGTTC
GAATCGCGCCGGGTCCG
>MCAT_RWZ_C009840 GBET_CGDNIH1 ALPHAPROTEOBACTERIA GRANULIBACTER_BETHESDENSIS_CGDNIH1 2177946 2177872 MET CAT 0 0     TRNA-MET(ELONGATOR)
-GGCGGTGTAGCTCAGC--GGT--AGAGCAGGGGAATCATAATCCCTTGGTCGGCGGTTC
AAATCCGTCCACCGCTA
>IGAT_RWZ_C009841 GBET_CGDNIH1 ALPHAPROTEOBACTERIA GRANULIBACTER_BETHESDENSIS_CGDNIH1 2029622 2029546 ILE GAT 0 0      GIB_IN_DDBJ
-GGGCTAGTAGCTCAGCT-GGTT-AGAGCACACGCTTGATAAGCGTGGGGTCGGAGGTTC
AAATCCTCCCTGGCCCA
>ATGC_RWZ_C009842 GBET_CGDNIH1 ALPHAPROTEOBACTERIA GRANULIBACTER_BETHESDENSIS_CGDNIH1 2029501 2029426 ALA TGC 0 0      GIB_IN_DDBJ
-GGGGGTGTAGCTCAGCT-GGG--AGAGCACCTGCTTTGCAAGCAGGGGGTCGTCGGTTC
GAACCCGATCACCTCCA
>XCAT_RWZ_C009843 GBET_CGDNIH1 ALPHAPROTEOBACTERIA GRANULIBACTER_BETHESDENSIS_CGDNIH1 2026079 2026003 MET CAT 0 0     TRNA-MET(INITIATOR)
-CGCGGGGTGGAGCAGCCCGGT--AGCTCGTCAGGCTCATAACCTGAAGGCCGCAGGTTC
AAATCCTGCCCCCGCAA
>SCGA_RWZ_C009844 GBET_CGDNIH1 ALPHAPROTEOBACTERIA GRANULIBACTER_BETHESDENSIS_CGDNIH1 1919313 1919223 SER CGA 0 0      GIB_IN_DDBJ
-GGAGAGGTGACCGAGT--GGCCGAAGGTGACGGTCTCGAAAACCGTTGACCGTGGGTTC
GAATCCCACCCTCTCCG
>QTTG_RWZ_C009845 GBET_CGDNIH1 ALPHAPROTEOBACTERIA GRANULIBACTER_BETHESDENSIS_CGDNIH1 1854015 1853941 GLN TTG 0 0      GIB_IN_DDBJ
-TGGGGCGTAGCCAAGC--GGT--AAGGCAGCGGATTTTGATTCCGCCATGCGGAGGTTC
GAATCCTCCCGCCCCAG
>LTAG_RWZ_C009846 GBET_CGDNIH1 ALPHAPROTEOBACTERIA GRANULIBACTER_BETHESDENSIS_CGDNIH1 1454360 1454276 LEU TAG 0 0      GIB_IN_DDBJ
-GCGGGCGTGGTGAAATT-GGCA-GACACGCCAGATTTAGGTTCTGGT-G-TGGGGGTTC
AAGTCCCTCCGCCCGCA
>VTAC_RWZ_C009847 GBET_CGDNIH1 ALPHAPROTEOBACTERIA GRANULIBACTER_BETHESDENSIS_CGDNIH1 1447131 1447057 VAL TAC 0 0      GIB_IN_DDBJ
-GGGCGGTTAGCTCAGA--GGT--AGAGCGTCTCGTTTACACCGAGAGGGTCGGCGGTTC
GATCCCGTCACCGCCCA
>DGTC_RWZ_C009848 GBET_CGDNIH1 ALPHAPROTEOBACTERIA GRANULIBACTER_BETHESDENSIS_CGDNIH1 1446944 1446868 ASP GTC 0 0      GIB_IN_DDBJ
-GCGGGTGTAGCTCAGTT-GGTT-AGAGCGCCGGCCTGTCACGCCGGAGGTCGCGGGTTC
GAGCCCCGTCACTCGCG
>DGTC_RWZ_C009849 GBET_CGDNIH1 ALPHAPROTEOBACTERIA GRANULIBACTER_BETHESDENSIS_CGDNIH1 1445872 1445796 ASP GTC 0 0      GIB_IN_DDBJ
-GCGGGTGTAGCTCAGTT-GGTT-AGAGCGCCGGCCTGTCACGCCGGAGGTCGCGGGTTC
GAGCCCCGTCACTCGCG
>KTTT_RWZ_C009850 GBET_CGDNIH1 ALPHAPROTEOBACTERIA GRANULIBACTER_BETHESDENSIS_CGDNIH1 1350490 1350415 LYS TTT 0 0      GIB_IN_DDBJ
-GAGCCCGTAGCTCAGCT-GGT--AGAGCAACGGACTTTTAATCTGTAGGTCGTGGGTTC
GAGTCCCACCGGGCTCA
>QCTG_RWZ_C009851 GBET_CGDNIH1 ALPHAPROTEOBACTERIA GRANULIBACTER_BETHESDENSIS_CGDNIH1 1281552 1281479 GLN CTG 0 0      GIB_IN_DDBJ
-TGGGGGATAGTTTAGC--GGT--AGAACTACCGGCTCTGACCCGGTCAG-CCCTGGTTC
GAATCCAGGTCCCCCAG
>NGTT_RWZ_C009852 GBET_CGDNIH1 ALPHAPROTEOBACTERIA GRANULIBACTER_BETHESDENSIS_CGDNIH1 1248696 1248621 ASN GTT 0 0      GIB_IN_DDBJ
-TCCCGGATAGCTCAGTT-GGT--AGAGCAAGCGGCTGTTAACCGCTGGGTCGTAGGTTC
GAGTCCTACTCCGGGAG
>STGA_RWZ_C009853 GBET_CGDNIH1 ALPHAPROTEOBACTERIA GRANULIBACTER_BETHESDENSIS_CGDNIH1 1201802 1201713 SER TGA 0 0      GIB_IN_DDBJ
-GGAGAGGTGGCCGAGC--GGTTTAAGGCAGCGGTCTTGAAAACCGCC---CGTGGGTTC
GAATCCCACCCTCTCCG
>FGAA_RWZ_C009854 GBET_CGDNIH1 ALPHAPROTEOBACTERIA GRANULIBACTER_BETHESDENSIS_CGDNIH1 1160919 1160844 PHE GAA 0 0      GIB_IN_DDBJ
-GCCCAAGTAGCTCAGTT-GGT--AGAGCATGCGACTGAAAATCGCAGTGTCGGTGGTTC
GATTCCGCCCTTGGGCA
>CGCA_RWZ_C009855 GBET_CGDNIH1 ALPHAPROTEOBACTERIA GRANULIBACTER_BETHESDENSIS_CGDNIH1 1068727 1068654 CYS GCA 0 0      GIB_IN_DDBJ
-GGTCCGGTGGCAGAGT--GGT--GATGCAGCGGACTGCAAATCCGTGAA-TGTGGGTTC
GATTCCCGCCCGGACCT
>VGAC_RWZ_C009856 GBET_CGDNIH1 ALPHAPROTEOBACTERIA GRANULIBACTER_BETHESDENSIS_CGDNIH1 1041729 1041655 VAL GAC 0 0      GIB_IN_DDBJ
-GGGCGCGTAGCTCAGC--GGT--AGAGCATCGCCTTGACATGGCGGGGGTCACAGGTTC
AATCCCTGTCGCGCCCA
>LCAG_RWZ_C009857 GBET_CGDNIH1 ALPHAPROTEOBACTERIA GRANULIBACTER_BETHESDENSIS_CGDNIH1 792880 792794 LEU CAG 0 0      GIB_IN_DDBJ
-GCCCAGGTGGCGGAATT-GGTA-GACGCGCAGGTTTCAGGTACCTGT-G-TGGAAGTTC
GAGTCTTCTCCTGGGCA
>RACG_RWZ_C009858 GBET_CGDNIH1 ALPHAPROTEOBACTERIA GRANULIBACTER_BETHESDENSIS_CGDNIH1 732850 732774 ARG ACG 0 0      GIB_IN_DDBJ
-GCGCCCGTAGCTCAACT-GGAT-AGAGCACCAGACTACGAATCTGGGGGTTGGAGGTTC
GAGTCCTTCCGGGCGCG
>PCGG_RWZ_C009859 GBET_CGDNIH1 ALPHAPROTEOBACTERIA GRANULIBACTER_BETHESDENSIS_CGDNIH1 386064 385988 PRO CGG 0 0      GIB_IN_DDBJ
-CGGAGTGTAGCTCAGCCTGGT--AGAGCACTGTGTTCGGGACGCAGGGGCCGGAGGTTC
GAATCCTCTCACTCCGA
>GGCC_RWZ_C009860 GBET_CGDNIH1 ALPHAPROTEOBACTERIA GRANULIBACTER_BETHESDENSIS_CGDNIH1 295876 295802 GLY GCC 0 0      GIB_IN_DDBJ
-GCGGGCGTAGCTCAGG--GGT--AGAGCACAACCTTGCCAAGGTTGGGGTCGAGGGTTC
GAATCCCTTCGCCCGCT
>TCGT_RWZ_C009861 GBET_CGDNIH1 ALPHAPROTEOBACTERIA GRANULIBACTER_BETHESDENSIS_CGDNIH1 214458 214384 THR CGT 0 0      GIB_IN_DDBJ
-GCCGACATAGCTCAGG--GGT--AGAGCAACTGATTCGTAATCAGTAGGTCCTCGGTTC
AATTCCGAGTGTCGGCA
>IGAT_RWZ_C08005229 GDIA_PAL5 ALPHAPROTEOBACTERIA GLUCONACETOBACTER_DIAZOTROPHICUS_PAL_5 82834 82910 ILE GAT 0 0      GIB_IN_DDBJ
-GGGCTAGTAGCTCAGTT-GGTT-AGAGCACACGCTTGATAAGCGTGGGGTCGGAGGTTC
AAGTCCTCCCTGGCCCA
>ATGC_RWZ_C08005230 GDIA_PAL5 ALPHAPROTEOBACTERIA GLUCONACETOBACTER_DIAZOTROPHICUS_PAL_5 82951 83026 ALA TGC 0 0      GIB_IN_DDBJ
-GGGGGCGTAGCTCAGCT-GGG--AGAGCACCTGCTTTGCAAGCAGGGGGTCGTCGGTTC
GATCCCGTCCGCCTCCA
>XCAT_RWZ_C08005231 GDIA_PAL5 ALPHAPROTEOBACTERIA GLUCONACETOBACTER_DIAZOTROPHICUS_PAL_5 86386 86462 MET CAT 0 0     TRNA-MET(INITIATOR)-
-CGCGGGGTGGAGCAGCCCGGT--AGCTCGTCAGGCTCATAACCTGAAGGCCGCAGGTTC
AAATCCTGCCCCCGCAA
>GGCC_RWZ_C08005232 GDIA_PAL5 ALPHAPROTEOBACTERIA GLUCONACETOBACTER_DIAZOTROPHICUS_PAL_5 198167 198241 GLY GCC 0 0      GIB_IN_DDBJ
-GCGGGCGTAGCTCAGG--GGT--AGAGCACAACCTTGCCAAGGTTGGGGTCGTGGGTTC
GAATCCCATCGCCCGCT
>HGTG_RWZ_C08005233 GDIA_PAL5 ALPHAPROTEOBACTERIA GLUCONACETOBACTER_DIAZOTROPHICUS_PAL_5 523173 523248 HIS GTG 0 0      GIB_IN_DDBJ
GGCGGACGTAGCTCAGCT-GGT--AGAGCGCCGGTTTGTGGTACCGGTGGTCGCGGGTTC
GAGCCCCGTCGTTCGCC
>GTCC_RWZ_C08005234 GDIA_PAL5 ALPHAPROTEOBACTERIA GLUCONACETOBACTER_DIAZOTROPHICUS_PAL_5 700419 700492 GLY TCC 0 0      GIB_IN_DDBJ
-GCGGGCGTAGCATAGT--GGT--AATGCAGTAGCCTTCCAAGCTTCTGA-GGAGGGTTC
GATTCCCTTCGCCCGCT
>GCCC_RWZ_C08005235 GDIA_PAL5 ALPHAPROTEOBACTERIA GLUCONACETOBACTER_DIAZOTROPHICUS_PAL_5 797156 797229 GLY CCC 0 0      GIB_IN_DDBJ
-GCGGGTGTAGTTCAAT--GGT--AGAACGGCAGCTTCCCAAGCTGCATA-CGAGGGTTC
GATTCCCTTCACCCGCT
>IGAT_RWZ_C08005236 GDIA_PAL5 ALPHAPROTEOBACTERIA GLUCONACETOBACTER_DIAZOTROPHICUS_PAL_5 964397 964473 ILE GAT 0 0      GIB_IN_DDBJ
-GGGCTAGTAGCTCAGTT-GGTT-AGAGCACACGCTTGATAAGCGTGGGGTCGGAGGTTC
AAGTCCTCCCTGGCCCA
>ATGC_RWZ_C08005237 GDIA_PAL5 ALPHAPROTEOBACTERIA GLUCONACETOBACTER_DIAZOTROPHICUS_PAL_5 964514 964589 ALA TGC 0 0      GIB_IN_DDBJ
-GGGGGCGTAGCTCAGCT-GGG--AGAGCACCTGCTTTGCAAGCAGGGGGTCGTCGGTTC
GATCCCGTCCGCCTCCA
>XCAT_RWZ_C08005238 GDIA_PAL5 ALPHAPROTEOBACTERIA GLUCONACETOBACTER_DIAZOTROPHICUS_PAL_5 967949 968025 MET CAT 0 0     TRNA-MET(INITIATOR
-CGCGGGGTGGAGCAGCCCGGT--AGCTCGTCAGGCTCATAACCTGAAGGTCACAGGTTC
AAATCCTGTCCCCGCAA
>RACG_RWZ_C08005239 GDIA_PAL5 ALPHAPROTEOBACTERIA GLUCONACETOBACTER_DIAZOTROPHICUS_PAL_5 1157059 1157135 ARG ACG 0 0      GIB_IN_DDBJ
-GCACCCGTAGCTCAATT-GGAT-AGAGCACCAGACTACGAATCTGGGGGTTAGAGGTTC
GAGTCCTTTCGGGTGCG
>ACGC_RWZ_C08005240 GDIA_PAL5 ALPHAPROTEOBACTERIA GLUCONACETOBACTER_DIAZOTROPHICUS_PAL_5 1198579 1198654 ALA CGC 0 0      GIB_IN_DDBJ
-GGGGCTGTAGCTCAGTT-GGG--AGAGCGCCTCGTTCGCAATGAGGAGGTCAGGGGTTC
GATTCCCCTCAGCTCCA
>AGGC_RWZ_C08005241 GDIA_PAL5 ALPHAPROTEOBACTERIA GLUCONACETOBACTER_DIAZOTROPHICUS_PAL_5 1207310 1207385 ALA GGC 0 0      GIB_IN_DDBJ
-GGGGCCATAGCTCAGTT-GGG--AGAGCGCCTGAATGGCATTCAGGAGGTCGTCGGTTC
GATTCCGATTGGCTCCA
>PCGG_RWZ_C08005242 GDIA_PAL5 ALPHAPROTEOBACTERIA GLUCONACETOBACTER_DIAZOTROPHICUS_PAL_5 1311799 1311875 PRO CGG 0 0      GIB_IN_DDBJ
-CGGAGTGTAGCTCAGCCTGGT--AGAGCACTGTGTTCGGGACGCAGGGGCCGGAGGTTC
GAATCCTCTCACTCCGA
>SGGA_RWZ_C08005243 GDIA_PAL5 ALPHAPROTEOBACTERIA GLUCONACETOBACTER_DIAZOTROPHICUS_PAL_5 1529302 1529392 SER GGA 0 0      GIB_IN_DDBJ
-GGAGAGATGGCCGAGC--GGCTTAAGGCGCACGCTTGGAAAGCGTGT---CGTGGGTTC
GAATCCCACTCTCTCCG
>IGAT_RWZ_C08005244 GDIA_PAL5 ALPHAPROTEOBACTERIA GLUCONACETOBACTER_DIAZOTROPHICUS_PAL_5 1660612 1660688 ILE GAT 0 0      GIB_IN_DDBJ
-GGGCTAGTAGCTCAGTT-GGTT-AGAGCACACGCTTGATAAGCGTGGGGTCGGAGGTTC
AAGTCCTCCCTGGCCCA
>ATGC_RWZ_C08005245 GDIA_PAL5 ALPHAPROTEOBACTERIA GLUCONACETOBACTER_DIAZOTROPHICUS_PAL_5 1660729 1660804 ALA TGC 0 0      GIB_IN_DDBJ
-GGGGGCGTAGCTCAGCT-GGG--AGAGCACCTGCTTTGCAAGCAGGGGGTCGTCGGTTC
GATCCCGTCCGCCTCCA
>XCAT_RWZ_C08005246 GDIA_PAL5 ALPHAPROTEOBACTERIA GLUCONACETOBACTER_DIAZOTROPHICUS_PAL_5 1664164 1664240 MET CAT 0 0     TRNA-MET(INITIAT
-CGCGGGGTGGAGCAGCCCGGT--AGCTCGTCAGGCTCATAACCTGAAGGTCACAGGTTC
AAATCCTGTCCCCGCAA
>QCTG_RWZ_C08005247 GDIA_PAL5 ALPHAPROTEOBACTERIA GLUCONACETOBACTER_DIAZOTROPHICUS_PAL_5 1904789 1904862 GLN CTG 0 0      GIB_IN_DDBJ
-TGGGGGATAGTTTAGC--GGT--AGAACTACCGGCTCTGACCCGGTCAG-CCCTGGTTC
GAATCCAGGTCCCCCAG
>LGAG_RWZ_C08005248 GDIA_PAL5 ALPHAPROTEOBACTERIA GLUCONACETOBACTER_DIAZOTROPHICUS_PAL_5 1934233 1934318 LEU GAG 0 0      GIB_IN_DDBJ
-GCGGTCGTGGCGGAAT--GGTA-GACGCGCAAGCTTGAGGTGCTTGT-G-TGGAAGTTC
GAGTCTTCTCGACCGCA
>LCAG_RWZ_C08005249 GDIA_PAL5 ALPHAPROTEOBACTERIA GLUCONACETOBACTER_DIAZOTROPHICUS_PAL_5 2168723 2168809 LEU CAG 0 0      GIB_IN_DDBJ
-GCCCAGATGGCGGAATT-GGTA-GACGCGCAGGTTTCAGGTACCTGT-G-TGGAAGTTC
GAGTCTTCTTCTGGGCA
>LCAG_RWZ_C08005250 GDIA_PAL5 ALPHAPROTEOBACTERIA GLUCONACETOBACTER_DIAZOTROPHICUS_PAL_5 2168989 2169075 LEU CAG 0 0      GIB_IN_DDBJ
-GCCCAGATGGCGGAATT-GGTA-GACGCGCAGGTTTCAGGTACCTGT-G-TGGAAGTTC
GAGTCTTCTTCTGGGCA
>KTTT_RWZ_C08005251 GDIA_PAL5 ALPHAPROTEOBACTERIA GLUCONACETOBACTER_DIAZOTROPHICUS_PAL_5 2392115 2392190 LYS TTT 0 0      GIB_IN_DDBJ
-GAGCCGGTAGCTCAGTC-GGT--AGAGCATTCGACTTTTAATCGAATGGTCGTGGGTTC
GAATCCCACCCGGCTCA
>NGTT_RWZ_C08005252 GDIA_PAL5 ALPHAPROTEOBACTERIA GLUCONACETOBACTER_DIAZOTROPHICUS_PAL_5 3306853 3306928 ASN GTT 0 0      GIB_IN_DDBJ
-TCCCGAATAGCTCAGTC-GGT--AGAGCAAGCGACTGTTAATCGCTGGGTCGTAGGTTC
GAGTCCTACTTCGGGAG
>PTGG_RWZ_C08005253 GDIA_PAL5 ALPHAPROTEOBACTERIA GLUCONACETOBACTER_DIAZOTROPHICUS_PAL_5 3311926 3312002 PRO TGG 0 0      GIB_IN_DDBJ
-CGGGGCGTGGCGCAGCCTGGT--AGCGCGCGTGTTTTGGGTACACGAGGCCCCCGGTTC
GAGTCCGGGCGCCCCGA
>RTCT_RWZ_C08005254 GDIA_PAL5 ALPHAPROTEOBACTERIA GLUCONACETOBACTER_DIAZOTROPHICUS_PAL_5 3312396 3312472 ARG TCT 0 0      GIB_IN_DDBJ
-GCGCCCTTAGCTCAGTT-GGAT-AGAGCAACAGCCTTCTAAGCTGTGGGTCGCTGGTTC
GAATCCAGCAGGGCGCG
>STGA_RWZ_C08005255 GDIA_PAL5 ALPHAPROTEOBACTERIA GLUCONACETOBACTER_DIAZOTROPHICUS_PAL_5 3314683 3314772 SER TGA 0 0      GIB_IN_DDBJ
-GGAGAGGTGGCCGAGC--GGTTTAAGGCAGCGGTCTTGAAAACCGCC---CGTGGGTTC
GAATCCCACCCTCTCCG
>RCCG_RWZ_C08005256 GDIA_PAL5 ALPHAPROTEOBACTERIA GLUCONACETOBACTER_DIAZOTROPHICUS_PAL_5 3644517 3644593 ARG CCG 0 0      GIB_IN_DDBJ
-GGACTCGTAGCTCAGCT-GGAT-AGAGCGTCGCCCTCCGAAGGCGAAGGTCGAAGGTTC
GAATCCTTTCGAGTCCG
>TGGT_RWZ_C08005257 GDIA_PAL5 ALPHAPROTEOBACTERIA GLUCONACETOBACTER_DIAZOTROPHICUS_PAL_5 3882658 3882732 THR GGT 0 0      GIB_IN_DDBJ
-GCTGCTGTAGCTCAGT--GGT--AGAGCACTCCCTTGGTAAGGGAGAGGTCGACAGTTC
AATCCTGTCCAGCAGCA
>YGTA_RWZ_C08005258 GDIA_PAL5 ALPHAPROTEOBACTERIA GLUCONACETOBACTER_DIAZOTROPHICUS_PAL_5 3695723 3695641 TYR GTA 0 0      GIB_IN_DDBJ
-GGAGGGGTGCCCGAGT--GGCTAAAGGGGGCGGACTGTAAATCCGCT-TACGTTGGTTC
GAATCCAACCCCCTCCA
>JCAT_RWZ_C08005259 GDIA_PAL5 ALPHAPROTEOBACTERIA GLUCONACETOBACTER_DIAZOTROPHICUS_PAL_5 3586537 3586464 MET CAT 0 0     TRNA-MET(ILE)_WH
-GCGCCCGTAGCTCAATT-GGTT-AGAGCGGGCCGCTCATAACGGCTTGGTTGCGGGTTC
AAGTCCTGCCGGGCGCA
>SCGA_RWZ_C08005260 GDIA_PAL5 ALPHAPROTEOBACTERIA GLUCONACETOBACTER_DIAZOTROPHICUS_PAL_5 3258870 3258784 SER CGA 0 0      GIB_IN_DDBJ
-GGAGAGGTGCCGGAGC--GGTCGATCGGGGCGGTCTCGAAAACCGTT---CGTGGGTTC
GAATCCCACCCTCTCCG
>PGGG_RWZ_C08005261 GDIA_PAL5 ALPHAPROTEOBACTERIA GLUCONACETOBACTER_DIAZOTROPHICUS_PAL_5 3171380 3171307 PRO GGG 0 0      GIB_IN_DDBJ
-CGGGCAGTAGCGCAGCCTGGT--AGCGCATCAGTCTGGGGGACTGGGGGTCGTGGGTTC
GAATCCCGCCTGCCCGA
>LTAG_RWZ_C08005262 GDIA_PAL5 ALPHAPROTEOBACTERIA GLUCONACETOBACTER_DIAZOTROPHICUS_PAL_5 3139148 3139067 LEU TAG 0 0      GIB_IN_DDBJ
-GCGGGCGTGGTGGAATT-GGCA-GACACGCCAGATTTAGGTTCTGGT-G-TGGGGGTTC
AAGTCCCTCCGCCCGCA
>VTAC_RWZ_C08005263 GDIA_PAL5 ALPHAPROTEOBACTERIA GLUCONACETOBACTER_DIAZOTROPHICUS_PAL_5 3132107 3132036 VAL TAC 0 0      GIB_IN_DDBJ
-GGGCGATTAGCTCAGC--GGT--AGAGCGTCTCGTTTACACCGAGAGGGTCGGCGGTTC
GATCCCGTCATCGCCCA
>DGTC_RWZ_C08005264 GDIA_PAL5 ALPHAPROTEOBACTERIA GLUCONACETOBACTER_DIAZOTROPHICUS_PAL_5 3131938 3131865 ASP GTC 0 0      GIB_IN_DDBJ
-GCGGGTGTAGCTCAGTT-GGTT-AGAGCGCCGGCCTGTCACGCCGGAGGTCGCGGGTTC
GAGCCCCGTCACTCGCG
>VCAC_RWZ_C08005265 GDIA_PAL5 ALPHAPROTEOBACTERIA GLUCONACETOBACTER_DIAZOTROPHICUS_PAL_5 3071557 3071486 VAL CAC 0 0      GIB_IN_DDBJ
-GGGTGCGTAGCTCAGC--GGT--AGAGCATCGCCTTCACACGGCGGGGGTCACAGGTTC
AATCCCTGTCGCACCCA
>VGAC_RWZ_C08005266 GDIA_PAL5 ALPHAPROTEOBACTERIA GLUCONACETOBACTER_DIAZOTROPHICUS_PAL_5 3069750 3069679 VAL GAC 0 0      GIB_IN_DDBJ
-GGGCGCATAGCTCAGC--GGT--AGAGCACTACCTTGACATGGTAGGGGTCACAGGTTC
AATCCCTGTTGCGCCCA
>SGCT_RWZ_C08005267 GDIA_PAL5 ALPHAPROTEOBACTERIA GLUCONACETOBACTER_DIAZOTROPHICUS_PAL_5 3065759 3065670 SER GCT 0 0      GIB_IN_DDBJ
-GGAGGGGTGGCCGAGT--GGCTGAAGGCGGCGGTTTGCTAAACCGTT---CGTGGGTTC
GAATCCCATCCCCTCCG
>IGAT_RWZ_C08005268 GDIA_PAL5 ALPHAPROTEOBACTERIA GLUCONACETOBACTER_DIAZOTROPHICUS_PAL_5 3011354 3011281 ILE GAT 0 0      GIB_IN_DDBJ
-GGGCTAGTAGCTCAGTT-GGTT-AGAGCACACGCTTGATAAGCGTGGGGTCGGAGGTTC
AAGTCCTCCCTGGCCCA
>ATGC_RWZ_C08005269 GDIA_PAL5 ALPHAPROTEOBACTERIA GLUCONACETOBACTER_DIAZOTROPHICUS_PAL_5 3011237 3011165 ALA TGC 0 0      GIB_IN_DDBJ
-GGGGGCGTAGCTCAGCT-GGG--AGAGCACCTGCTTTGCAAGCAGGGGGTCGTCGGTTC
GATCCCGTCCGCCTCCA
>XCAT_RWZ_C08005270 GDIA_PAL5 ALPHAPROTEOBACTERIA GLUCONACETOBACTER_DIAZOTROPHICUS_PAL_5 3007802 3007729 MET CAT 0 0     TRNA-MET(INITIAT
-CGCGGGGTGGAGCAGCCCGGT--AGCTCGTCAGGCTCATAACCTGAAGGCCGCAGGTTC
AAATCCTGCCCCCGCAA
>LCAA_RWZ_C08005271 GDIA_PAL5 ALPHAPROTEOBACTERIA GLUCONACETOBACTER_DIAZOTROPHICUS_PAL_5 2315888 2315808 LEU CAA 0 0      GIB_IN_DDBJ
-GCGAGAGTGACGGAAC--GGTA-GACGTAGTCGGCTCAAAATCGACC-A-TAGGGGTTC
GAGTCCCCTCTCTCGTA
>ETTC_RWZ_C08005272 GDIA_PAL5 ALPHAPROTEOBACTERIA GLUCONACETOBACTER_DIAZOTROPHICUS_PAL_5 2309366 2309294 GLU TTC 0 0      GIB_IN_DDBJ
-GTCCCGTTCGTCTAGA--GGCCTAGGACACCGCCCTTTCACGGCGGTAA-CACGGGTTC
GAATCCCGTACGGGACG
>TTGT_RWZ_C08005273 GDIA_PAL5 ALPHAPROTEOBACTERIA GLUCONACETOBACTER_DIAZOTROPHICUS_PAL_5 1908645 1908574 THR TGT 0 0      GIB_IN_DDBJ
-GCCGGGTTAGCACAGC--GGT--AGTGCAGCGGTTTTGTAAACCGAAGGCCGGGGGTTC
AAATCCCTCACCCGGCA
>MCAT_RWZ_C08005274 GDIA_PAL5 ALPHAPROTEOBACTERIA GLUCONACETOBACTER_DIAZOTROPHICUS_PAL_5 1819295 1819224 MET CAT 0 0     TRNA-MET(ELONGAT
-GGCGGCGTAGCTCAGC--GGT--AGAGCAGGGGAATCATAATCCCTTGGTCGGCGGTTC
AAATCCGTCCGCCGCTA
>CGCA_RWZ_C08005275 GDIA_PAL5 ALPHAPROTEOBACTERIA GLUCONACETOBACTER_DIAZOTROPHICUS_PAL_5 1784992 1784922 CYS GCA 0 0      GIB_IN_DDBJ
-GGTCCGGTGGCAGAAT--GGT--GATGCAGCGGACTGCAAATCCGCGAA-TGTGGGTTC
GATTCCCGCCCGGACCT
>LTAA_RWZ_C08005276 GDIA_PAL5 ALPHAPROTEOBACTERIA GLUCONACETOBACTER_DIAZOTROPHICUS_PAL_5 1597728 1597646 LEU TAA 0 0      GIB_IN_DDBJ
-GCGAGCTTGGCGGAAT--GGTA-GACGCACGAGACTTAAAATCTTGC-G-TGCGGGTTC
GAGTCCCGCAGTTCGCA
>FGAA_RWZ_C08005277 GDIA_PAL5 ALPHAPROTEOBACTERIA GLUCONACETOBACTER_DIAZOTROPHICUS_PAL_5 1440547 1440475 PHE GAA 0 0      GIB_IN_DDBJ
-GCCCAAGTAGCTCAGTT-GGT--AGAGCATGCGACTGAAAATCGCAGTGTCGGTGGTTC
GATTCCGCCCTTGGGCA
>KCTT_RWZ_C08005278 GDIA_PAL5 ALPHAPROTEOBACTERIA GLUCONACETOBACTER_DIAZOTROPHICUS_PAL_5 1217346 1217274 LYS CTT 0 0      GIB_IN_DDBJ
-GGGCGCATAGCTCAGTT-GGT--AGAGCAGCTGACTCTTAATCAGCGGGTCCAAGGTTC
GAGTCCTTGTGCGCCCA
>ECTC_RWZ_C08005279 GDIA_PAL5 ALPHAPROTEOBACTERIA GLUCONACETOBACTER_DIAZOTROPHICUS_PAL_5 1044558 1044486 GLU CTC 0 0      GIB_IN_DDBJ
-GTCCCATTCGTCTAGA--GGCCTAGGACGCCGCCCTCTCACGGCGGCAA-CAGGGGTTC
GAATCCCCTATGGGACG
>QTTG_RWZ_C08005280 GDIA_PAL5 ALPHAPROTEOBACTERIA GLUCONACETOBACTER_DIAZOTROPHICUS_PAL_5 941336 941265 GLN TTG 0 0      GIB_IN_DDBJ
-TGGGGCGTAGCCAAGC--GGT--AAGGCAGCGGATTTTGATTCCGCCATTCGGAGGTTC
GATCCCTCCCGCCCCAG
>WCCA_RWZ_C08005281 GDIA_PAL5 ALPHAPROTEOBACTERIA GLUCONACETOBACTER_DIAZOTROPHICUS_PAL_5 700193 700120 TRP CCA 0 0      GIB_IN_DDBJ
-AGGGGTGTAGCTCAATT-GGCT-AGAGCGCCGGTCTCCAAAACCGGAGGTTGCGGGTTC
GAGACCCTCCACCCCTG
>TCGT_RWZ_C08005282 GDIA_PAL5 ALPHAPROTEOBACTERIA GLUCONACETOBACTER_DIAZOTROPHICUS_PAL_5 695255 695184 THR CGT 0 0      GIB_IN_DDBJ
-GCCGACATAGCTCAGG--GGT--AGAGCAACTGATTCGTAATCAGTAGGTCCTCGGTTC
AATTCCGAGTGTCGGCA
>DGTC_RWZ_C08005283 GDIA_PAL5 ALPHAPROTEOBACTERIA GLUCONACETOBACTER_DIAZOTROPHICUS_PAL_5 583754 583681 ASP GTC 0 0      GIB_IN_DDBJ
-GCGGGTGTAGCTCAGTT-GGTT-AGAGCGCCGGCCTGTCACGCCGGAGGTCGCGGGTTC
GAGCCCCGTCACTCGCG
>QTTG_RWZ_W08009484 ABPH01000001 ALPHAPROTEOBACTERIA GLUCONACETOBACTER_DIAZOTROPHICUS_PAL_5 21648 21722 GLN TTG 0 0      WGS_DIVISION_IN_
-TGGGGCGTAGCCAAGC--GGT--AAGGCAGCGGATTTTGATTCCGCCATTCGGAGGTTC
GATCCCTCCCGCCCCAG
>WCCA_RWZ_W08009485 ABPH01000001 ALPHAPROTEOBACTERIA GLUCONACETOBACTER_DIAZOTROPHICUS_PAL_5 262745 262821 TRP CCA 0 0      WGS_DIVISION_I
-AGGGGTGTAGCTCAATT-GGCT-AGAGCGCCGGTCTCCAAAACCGGAGGTTGCGGGTTC
GAGACCCTCCACCCCTG
>TCGT_RWZ_W08009486 ABPH01000001 ALPHAPROTEOBACTERIA GLUCONACETOBACTER_DIAZOTROPHICUS_PAL_5 267683 267757 THR CGT 0 0      WGS_DIVISION_I
-GCCGACATAGCTCAGG--GGT--AGAGCAACTGATTCGTAATCAGTAGGTCCTCGGTTC
AATTCCGAGTGTCGGCA
>DGTC_RWZ_W08009487 ABPH01000001 ALPHAPROTEOBACTERIA GLUCONACETOBACTER_DIAZOTROPHICUS_PAL_5 375430 375506 ASP GTC 0 0      WGS_DIVISION_I
-GCGGGTGTAGCTCAGTT-GGTT-AGAGCGCCGGCCTGTCACGCCGGAGGTCGCGGGTTC
GAGCCCCGTCACTCGCG
>HGTG_RWZ_W08009488 ABPH01000001 ALPHAPROTEOBACTERIA GLUCONACETOBACTER_DIAZOTROPHICUS_PAL_5 447735 447663 HIS GTG 0 0      WGS_DIVISION_I
GGCGGACGTAGCTCAGCT-GGT--AGAGCGCCGGTTTGTGGTACCGGTGGTCGCGGGTTC
GAGCCCCGTCGTTCGCC
>GTCC_RWZ_W08009489 ABPH01000001 ALPHAPROTEOBACTERIA GLUCONACETOBACTER_DIAZOTROPHICUS_PAL_5 262519 262449 GLY TCC 0 0      WGS_DIVISION_I
-GCGGGCGTAGCATAGT--GGT--AATGCAGTAGCCTTCCAAGCTTCTGA-GGAGGGTTC
GATTCCCTTCGCCCGCT
>GCCC_RWZ_W08009490 ABPH01000001 ALPHAPROTEOBACTERIA GLUCONACETOBACTER_DIAZOTROPHICUS_PAL_5 164447 164377 GLY CCC 0 0      WGS_DIVISION_I
-GCGGGTGTAGTTCAAT--GGT--AGAACGGCAGCTTCCCAAGCTGCATA-CGAGGGTTC
GATTCCCTTCACCCGCT
>XCAT_RWZ_W08009491 ABPH01000002 ALPHAPROTEOBACTERIA GLUCONACETOBACTER_DIAZOTROPHICUS_PAL_5 514 590 MET CAT 0 0     TRNA-MET(INITIATOR)- 
-CGCGGGGTGGAGCAGCCCGGT--AGCTCGTCAGGCTCATAACCTGAAGGTCACAGGTTC
AAATCCTGTCCCCGCAA
>QCTG_RWZ_W08009492 ABPH01000002 ALPHAPROTEOBACTERIA GLUCONACETOBACTER_DIAZOTROPHICUS_PAL_5 240214 240287 GLN CTG 0 0      WGS_DIVISION_I
-TGGGGGATAGTTTAGC--GGT--AGAACTACCGGCTCTGACCCGGTCAG-CCCTGGTTC
GAATCCAGGTCCCCCAG
>LGAG_RWZ_W08009493 ABPH01000002 ALPHAPROTEOBACTERIA GLUCONACETOBACTER_DIAZOTROPHICUS_PAL_5 269607 269692 LEU GAG 0 0      WGS_DIVISION_I
-GCGGTCGTGGCGGAAT--GGTA-GACGCGCAAGCTTGAGGTGCTTGT-G-TGGAAGTTC
GAGTCTTCTCGACCGCA
>TTGT_RWZ_W08009494 ABPH01000002 ALPHAPROTEOBACTERIA GLUCONACETOBACTER_DIAZOTROPHICUS_PAL_5 244070 243999 THR TGT 0 0      WGS_DIVISION_I
-GCCGGGTTAGCACAGC--GGT--AGTGCAGCGGTTTTGTAAACCGAAGGCCGGGGGTTC
AAATCCCTCACCCGGCA
>MCAT_RWZ_W08009495 ABPH01000002 ALPHAPROTEOBACTERIA GLUCONACETOBACTER_DIAZOTROPHICUS_PAL_5 154721 154650 MET CAT 0 0     TRNA-MET(ELONGA
-GGCGGCGTAGCTCAGC--GGT--AGAGCAGGGGAATCATAATCCCTTGGTCGGCGGTTC
AAATCCGTCCGCCGCTA
>CGCA_RWZ_W08009496 ABPH01000002 ALPHAPROTEOBACTERIA GLUCONACETOBACTER_DIAZOTROPHICUS_PAL_5 120283 120213 CYS GCA 0 0      WGS_DIVISION_I
-GGTCCGGTGGCAGAAT--GGT--GATGCAGCGGACTGCAAATCCGCGAA-TGTGGGTTC
GATTCCCGCCCGGACCT
>TGGT_RWZ_W08009497 ABPH01000003 ALPHAPROTEOBACTERIA GLUCONACETOBACTER_DIAZOTROPHICUS_PAL_5 311964 312038 THR GGT 0 0      WGS_DIVISION_I
-GCTGCTGTAGCTCAGT--GGT--AGAGCACTCCCTTGGTAAGGGAGAGGTCGACAGTTC
AATCCTGTCCAGCAGCA
>ECTC_RWZ_W08009498 ABPH01000003 ALPHAPROTEOBACTERIA GLUCONACETOBACTER_DIAZOTROPHICUS_PAL_5 120759 120687 GLU CTC 0 0      WGS_DIVISION_I
-GTCCCATTCGTCTAGA--GGCCTAGGACGCCGCCCTCTCACGGCGGCAA-CAGGGGTTC
GAATCCCCTATGGGACG
>YGTA_RWZ_W08009499 ABPH01000004 ALPHAPROTEOBACTERIA GLUCONACETOBACTER_DIAZOTROPHICUS_PAL_5 22608 22693 TYR GTA 0 0      WGS_DIVISION_IN_
-GGAGGGGTGCCCGAGT--GGCTAAAGGGGGCGGACTGTAAATCCGCT-TACGTTGGTTC
GAATCCAACCCCCTCCA
>JCAT_RWZ_W08009500 ABPH01000004 ALPHAPROTEOBACTERIA GLUCONACETOBACTER_DIAZOTROPHICUS_PAL_5 160283 160356 MET CAT 0 0     TRNA-MET(ILE)_W
-GCGCCCGTAGCTCAATT-GGTT-AGAGCGGGCCGCTCATAACGGCTTGGTTGCGGGTTC
AAGTCCTGCCGGGCGCA
>RCCG_RWZ_W08009501 ABPH01000004 ALPHAPROTEOBACTERIA GLUCONACETOBACTER_DIAZOTROPHICUS_PAL_5 101297 101224 ARG CCG 0 0      WGS_DIVISION_I
-GGGCCCGTGGCTCAGCT-GGAT-AGAGCGCCACCCTCCGAAGGTGGAGGCCACACGTTC
GAATCGTGTCGGGCGCG
>RACG_RWZ_W08009502 ABPH01000005 ALPHAPROTEOBACTERIA GLUCONACETOBACTER_DIAZOTROPHICUS_PAL_5 34905 34981 ARG ACG 0 0      WGS_DIVISION_IN_
-GCACCCGTAGCTCAATT-GGAT-AGAGCACCAGACTACGAATCTGGGGGTTAGAGGTTC
GAGTCCTTTCGGGTGCG
>ACGC_RWZ_W08009503 ABPH01000005 ALPHAPROTEOBACTERIA GLUCONACETOBACTER_DIAZOTROPHICUS_PAL_5 77473 77548 ALA CGC 0 0      WGS_DIVISION_IN_
-GGGGCTGTAGCTCAGTT-GGG--AGAGCGCCTCGTTCGCAATGAGGAGGTCAGGGGTTC
GATTCCCCTCAGCTCCA
>AGGC_RWZ_W08009504 ABPH01000005 ALPHAPROTEOBACTERIA GLUCONACETOBACTER_DIAZOTROPHICUS_PAL_5 86254 86329 ALA GGC 0 0      WGS_DIVISION_IN_
-GGGGCCATAGCTCAGTT-GGG--AGAGCGCCTGAATGGCATTCAGGAGGTCGTCGGTTC
GATTCCGATTGGCTCCA
>PCGG_RWZ_W08009505 ABPH01000005 ALPHAPROTEOBACTERIA GLUCONACETOBACTER_DIAZOTROPHICUS_PAL_5 189698 189774 PRO CGG 0 0      WGS_DIVISION_I
-CGGAGTGTAGCTCAGCCTGGT--AGAGCACTGTGTTCGGGACGCAGGGGCCGGAGGTTC
GAATCCTCTCACTCCGA
>KCTT_RWZ_W08009506 ABPH01000005 ALPHAPROTEOBACTERIA GLUCONACETOBACTER_DIAZOTROPHICUS_PAL_5 95240 95168 LYS CTT 0 0      WGS_DIVISION_IN_
-GGGCGCATAGCTCAGTT-GGT--AGAGCAGCTGACTCTTAATCAGCGGGTCCAAGGTTC
GAGTCCTTGTGCGCCCA
>PGGG_RWZ_W08009507 ABPH01000007 ALPHAPROTEOBACTERIA GLUCONACETOBACTER_DIAZOTROPHICUS_PAL_5 89954 90027 PRO GGG 0 0      WGS_DIVISION_IN_
-CGGGCAGTAGCGCAGCCTGGT--AGCGCATCAGTCTGGGGGACTGGGGGTCGTGGGTTC
GAATCCCGCCTGCCCGA
>LTAG_RWZ_W08009508 ABPH01000007 ALPHAPROTEOBACTERIA GLUCONACETOBACTER_DIAZOTROPHICUS_PAL_5 122189 122273 LEU TAG 0 0      WGS_DIVISION_I
-GCGGGCGTGGTGGAATT-GGCA-GACACGCCAGATTTAGGTTCTGGT-G-TGGGGGTTC
AAGTCCCTCCGCCCGCA
>VTAC_RWZ_W08009509 ABPH01000007 ALPHAPROTEOBACTERIA GLUCONACETOBACTER_DIAZOTROPHICUS_PAL_5 129230 129304 VAL TAC 0 0      WGS_DIVISION_I
-GGGCGATTAGCTCAGC--GGT--AGAGCGTCTCGTTTACACCGAGAGGGTCGGCGGTTC
GATCCCGTCATCGCCCA
>DGTC_RWZ_W08009510 ABPH01000007 ALPHAPROTEOBACTERIA GLUCONACETOBACTER_DIAZOTROPHICUS_PAL_5 129399 129475 ASP GTC 0 0      WGS_DIVISION_I
-GCGGGTGTAGCTCAGTT-GGTT-AGAGCGCCGGCCTGTCACGCCGGAGGTCGCGGGTTC
GAGCCCCGTCACTCGCG
>VCAC_RWZ_W08009511 ABPH01000007 ALPHAPROTEOBACTERIA GLUCONACETOBACTER_DIAZOTROPHICUS_PAL_5 179486 179560 VAL CAC 0 0      WGS_DIVISION_I
-GGGTGCGTAGCTCAGC--GGT--AGAGCATCGCCTTCACACGGCGGGGGTCACAGGTTC
AATCCCTGTCGCACCCA
>VGAC_RWZ_W08009512 ABPH01000007 ALPHAPROTEOBACTERIA GLUCONACETOBACTER_DIAZOTROPHICUS_PAL_5 181294 181368 VAL GAC 0 0      WGS_DIVISION_I
-GGGCGCATAGCTCAGC--GGT--AGAGCACTACCTTGACATGGTAGGGGTCACAGGTTC
AATCCCTGTTGCGCCCA
>SGCT_RWZ_W08009513 ABPH01000007 ALPHAPROTEOBACTERIA GLUCONACETOBACTER_DIAZOTROPHICUS_PAL_5 185285 185377 SER GCT 0 0      WGS_DIVISION_I
-GGAGGGGTGGCCGAGT--GGCTGAAGGCGGCGGTTTGCTAAACCGTT---CGTGGGTTC
GAATCCCATCCCCTCCG
>SGGA_RWZ_W08009514 ABPH01000008 ALPHAPROTEOBACTERIA GLUCONACETOBACTER_DIAZOTROPHICUS_PAL_5 52724 52814 SER GGA 0 0      WGS_DIVISION_IN_
-GGAGAGATGGCCGAGC--GGCTTAAGGCGCACGCTTGGAAAGCGTGT---CGTGGGTTC
GAATCCCACTCTCTCCG
>GGCC_RWZ_W08009515 ABPH01000008 ALPHAPROTEOBACTERIA GLUCONACETOBACTER_DIAZOTROPHICUS_PAL_5 99994 100068 GLY GCC 0 0      WGS_DIVISION_IN
-GCGGGCGTAGCTCAGG--GGT--AGAGCACAACCTTGCCAAGGTTGGGGTCGTGGGTTC
GAATCCCATCGCCCGCT
>LCAG_RWZ_W08009516 ABPH01000009 ALPHAPROTEOBACTERIA GLUCONACETOBACTER_DIAZOTROPHICUS_PAL_5 12719 12805 LEU CAG 0 0      WGS_DIVISION_IN_
-GCCCAGATGGCGGAATT-GGTA-GACGCGCAGGTTTCAGGTACCTGT-G-TGGAAGTTC
GAGTCTTCTTCTGGGCA
>LCAG_RWZ_W08009517 ABPH01000009 ALPHAPROTEOBACTERIA GLUCONACETOBACTER_DIAZOTROPHICUS_PAL_5 12985 13071 LEU CAG 0 0      WGS_DIVISION_IN_
-GCCCAGATGGCGGAATT-GGTA-GACGCGCAGGTTTCAGGTACCTGT-G-TGGAAGTTC
GAGTCTTCTTCTGGGCA
>LCAA_RWZ_W08009518 ABPH01000009 ALPHAPROTEOBACTERIA GLUCONACETOBACTER_DIAZOTROPHICUS_PAL_5 162473 162393 LEU CAA 0 0      WGS_DIVISION_I
-GCGAGAGTGACGGAAC--GGTA-GACGTAGTCGGCTCAAAATCGACC-A-TAGGGGTTC
GAGTCCCCTCTCTCGTA
>SCGA_RWZ_W08009519 ABPH01000011 ALPHAPROTEOBACTERIA GLUCONACETOBACTER_DIAZOTROPHICUS_PAL_5 148721 148810 SER CGA 0 0      WGS_DIVISION_I
-GGAGAGGTGCCGGAGC--GGTCGATCGGGGCGGTCTCGAAAACCGTT---CGTGGGTTC
GAATCCCACCCTCTCCG
>NGTT_RWZ_W08009520 ABPH01000011 ALPHAPROTEOBACTERIA GLUCONACETOBACTER_DIAZOTROPHICUS_PAL_5 100781 100709 ASN GTT 0 0      WGS_DIVISION_I
-TCCCGAATAGCTCAGTC-GGT--AGAGCAAGCGACTGTTAATCGCTGGGTCGTAGGTTC
GAGTCCTACTTCGGGAG
>PTGG_RWZ_W08009521 ABPH01000011 ALPHAPROTEOBACTERIA GLUCONACETOBACTER_DIAZOTROPHICUS_PAL_5 95746 95673 PRO TGG 0 0      WGS_DIVISION_IN_
-CGGGGCGTGGCGCAGCCTGGT--AGCGCGCGTGTTTTGGGTACACGAGGCCCCCGGTTC
GAGTCCGGGCGCCCCGA
>RTCT_RWZ_W08009522 ABPH01000011 ALPHAPROTEOBACTERIA GLUCONACETOBACTER_DIAZOTROPHICUS_PAL_5 95276 95203 ARG TCT 0 0      WGS_DIVISION_IN_
-GCGCCCTTAGCTCAGTT-GGAT-AGAGCAACAGCCTTCTAAGCTGTGGGTCGCTGGTTC
GAATCCAGCAGGGCGCG
>STGA_RWZ_W08009523 ABPH01000011 ALPHAPROTEOBACTERIA GLUCONACETOBACTER_DIAZOTROPHICUS_PAL_5 93005 92919 SER TGA 0 0      WGS_DIVISION_IN_
-GGAGAGGTGGCCGAGC--GGTTTAAGGCAGCGGTCTTGAAAACCGCC---CGTGGGTTC
GAATCCCACCCTCTCCG
>LTAA_RWZ_W08009524 ABPH01000013 ALPHAPROTEOBACTERIA GLUCONACETOBACTER_DIAZOTROPHICUS_PAL_5 46430 46348 LEU TAA 0 0      WGS_DIVISION_IN_
-GCGAGCTTGGCGGAAT--GGTA-GACGCACGAGACTTAAAATCTTGC-G-TGCGGGTTC
GAGTCCCGCAGTTCGCA
>XCAT_RWZ_W08009525 ABPH01000014 ALPHAPROTEOBACTERIA GLUCONACETOBACTER_DIAZOTROPHICUS_PAL_5 99361 99288 MET CAT 0 0     TRNA-MET(INITIATO
-CGCGGGGTGGAGCAGCCCGGT--AGCTCGTCAGGCTCATAACCTGAAGGCCGCAGGTTC
AAATCCTGCCCCCGCAA
>FGAA_RWZ_W08009526 ABPH01000015 ALPHAPROTEOBACTERIA GLUCONACETOBACTER_DIAZOTROPHICUS_PAL_5 46304 46232 PHE GAA 0 0      WGS_DIVISION_IN_
-GCCCAAGTAGCTCAGTT-GGT--AGAGCATGCGACTGAAAATCGCAGTGTCGGTGGTTC
GATTCCGCCCTTGGGCA
>KTTT_RWZ_W08009527 ABPH01000019 ALPHAPROTEOBACTERIA GLUCONACETOBACTER_DIAZOTROPHICUS_PAL_5 17930 18004 LYS TTT 0 0      WGS_DIVISION_IN_
-GAGCCGGTAGCTCAGTC-GGT--AGAGCATTCGACTTTTAATCGAATGGTCGTGGGTTC
GAATCCCACCCGGCTCA
>XCAT_RWZ_W08009528 ABPH01000022 ALPHAPROTEOBACTERIA GLUCONACETOBACTER_DIAZOTROPHICUS_PAL_5 11233 11160 MET CAT 0 0     TRNA-MET(INITIATO
-CGCGGGGTGGAGCAGCCCGGT--AGCTCGTCAGGCTCATAACCTGAAGGCCGCAGGTTC
AAATCCTGCCCCCGCAA
>XCAT_RWZ_W08009529 ABPH01000023 ALPHAPROTEOBACTERIA GLUCONACETOBACTER_DIAZOTROPHICUS_PAL_5 4281 4208 MET CAT 0 0     TRNA-MET(INITIATOR)
-CGCGGGGTGGAGCAGCCCGGT--AGCTCGTCAGGCTCATAACCTGAAGGCCGCAGGTTC
AAATCCTGCCCCCGCAA
>SCGA_RWZ_C013732 MMAG_AMB1 ALPHAPROTEOBACTERIA MAGNETOSPIRILLUM_MAGNETICUM_AMB-1 380430 380519 SER CGA 0 0      GIB_IN_DDBJ
-GGAGGGGTGGCAGAGT--GGTCGAATGCGCCGGTCTCGAAAACCGGT---CGTGGGTTC
GAATCCCACCCCCTCCG
>SGGA_RWZ_C013733 MMAG_AMB1 ALPHAPROTEOBACTERIA MAGNETOSPIRILLUM_MAGNETICUM_AMB-1 454640 454732 SER GGA 0 0      GIB_IN_DDBJ
-GGAGGGGTGGCCGAGT--GGTTGAAGGCGCACGCCTGGAAAGTGTGT---CGAGGGTTC
GAATCCCTCTCCCTCCG
>PTGG_RWZ_C013734 MMAG_AMB1 ALPHAPROTEOBACTERIA MAGNETOSPIRILLUM_MAGNETICUM_AMB-1 960223 960299 PRO TGG 0 0      GIB_IN_DDBJ
-CGGGGCGTAGCTCAGCCTGGT--AGAGCGCCAGCTTTGGGAGCTGGATGTCGGAGGTTC
GAATCCTCTCGCCCCGA
>IGAT_RWZ_C013735 MMAG_AMB1 ALPHAPROTEOBACTERIA MAGNETOSPIRILLUM_MAGNETICUM_AMB-1 966491 966567 ILE GAT 0 0      GIB_IN_DDBJ
-GGGCTCGTAGCTCAGCT-GGTC-AGAGCACACGCTTGATAAGCGTGGGGTCGTAAGTTC
AAATCTTACCGGGCCCA
>ATGC_RWZ_C013736 MMAG_AMB1 ALPHAPROTEOBACTERIA MAGNETOSPIRILLUM_MAGNETICUM_AMB-1 966613 966688 ALA TGC 0 0      GIB_IN_DDBJ
-GGGGCCATAGCTCAGTT-GGG--AGAGCGCGTGCTTTGCAAGCATGAGGTCGTCGGTTC
GATCCCGTCTGGCTCCA
>XCAT_RWZ_C013737 MMAG_AMB1 ALPHAPROTEOBACTERIA MAGNETOSPIRILLUM_MAGNETICUM_AMB-1 969994 970070 MET CAT 0 0     TRNA-MET(INITIATOR)- GIB_
-CGCGGGGTGGAGCAGCCCGGT--AGCTCGTCAGGCTCATAACCTGAAGGTCGCAGGTTC
AAATCCTGCCCCCGCAA
>IGAT_RWZ_C013738 MMAG_AMB1 ALPHAPROTEOBACTERIA MAGNETOSPIRILLUM_MAGNETICUM_AMB-1 1828717 1828793 ILE GAT 0 0      GIB_IN_DDBJ
-GGGCTCGTAGCTCAGCT-GGTC-AGAGCACACGCTTGATAAGCGTGGGGTCGTAAGTTC
AAATCTTACCGGGCCCA
>ATGC_RWZ_C013739 MMAG_AMB1 ALPHAPROTEOBACTERIA MAGNETOSPIRILLUM_MAGNETICUM_AMB-1 1828839 1828914 ALA TGC 0 0      GIB_IN_DDBJ
-GGGGCCATAGCTCAGTT-GGG--AGAGCGCGTGCTTTGCAAGCATGAGGTCGTCGGTTC
GATCCCGTCTGGCTCCA
>XCAT_RWZ_C013740 MMAG_AMB1 ALPHAPROTEOBACTERIA MAGNETOSPIRILLUM_MAGNETICUM_AMB-1 1832220 1832296 MET CAT 0 0     TRNA-MET(INITIATOR)- GI
-CGCGGGGTGGAGCAGCCCGGT--AGCTCGTCAGGCTCATAACCTGAAGGTCGCAGGTTC
AAATCCTGCCCCCGCAA
>PGGG_RWZ_C013741 MMAG_AMB1 ALPHAPROTEOBACTERIA MAGNETOSPIRILLUM_MAGNETICUM_AMB-1 2560530 2560606 PRO GGG 0 0      GIB_IN_DDBJ
-CGGAGCGTAGCGCAGCCCGGT--AGCGCATCAGTCTGGGGGACTGGGGGTCGCAGGTTC
GAATCCTGTCGCTCCGA
>KTTT_RWZ_C013742 MMAG_AMB1 ALPHAPROTEOBACTERIA MAGNETOSPIRILLUM_MAGNETICUM_AMB-1 2592241 2592316 LYS TTT 0 0      GIB_IN_DDBJ
-GGGTCCGTAGCTCAGTT-GGT--AGAGCAAGCGACTTTTAATCGAGAGGTCCCGGGTTC
GAGTCCCGGCGGACCCA
>STGA_RWZ_C013743 MMAG_AMB1 ALPHAPROTEOBACTERIA MAGNETOSPIRILLUM_MAGNETICUM_AMB-1 2632831 2632918 SER TGA 0 0      GIB_IN_DDBJ
-GGATGGGTGGCAGAGT--GGTCTATTGCACCGGTCTTGAAAACCGGAGC-CGTGGGTTC
GAATCCTACCCCATCCG
>VCAC_RWZ_C013744 MMAG_AMB1 ALPHAPROTEOBACTERIA MAGNETOSPIRILLUM_MAGNETICUM_AMB-1 3061495 3061569 VAL CAC 0 0      GIB_IN_DDBJ
-GGGCGATTAGCTCAGC--GGG--AGAGCACTCCCTTCACACGGGAGGGGTCGCAAGTTC
AATCCTTGCATCGCCCA
>TTGT_RWZ_C013745 MMAG_AMB1 ALPHAPROTEOBACTERIA MAGNETOSPIRILLUM_MAGNETICUM_AMB-1 3400204 3400279 THR TGT 0 0      GIB_IN_DDBJ
-GCCGGCTTAGCTCAGTT-GGT--AGAGCAGTAGTTTTGTAAACTTCAGGTCGCGGGTTC
GAATCCTGCAGCCGGCA
>RCCG_RWZ_C013746 MMAG_AMB1 ALPHAPROTEOBACTERIA MAGNETOSPIRILLUM_MAGNETICUM_AMB-1 3531676 3531752 ARG CCG 0 0      GIB_IN_DDBJ
-GCAGCCGTAGCTCAGCT-GGAT-AGAGCGCTGCCCTCCGAAGGCAGAGGTCCTGAGTTC
GAATCTCAGCGGTTGCG
>PCGG_RWZ_C013747 MMAG_AMB1 ALPHAPROTEOBACTERIA MAGNETOSPIRILLUM_MAGNETICUM_AMB-1 3998396 3998472 PRO CGG 0 0      GIB_IN_DDBJ
-CGGAGTGTAGCTCAGCCTGGT--AGAGCACTGTCTTCGGGAGGCAGGGGCCGGAGGTTC
GAATCCTCTCACTCCGA
>ETTC_RWZ_C013748 MMAG_AMB1 ALPHAPROTEOBACTERIA MAGNETOSPIRILLUM_MAGNETICUM_AMB-1 4105661 4105736 GLU TTC 0 0      GIB_IN_DDBJ
-GTCCCCTTCGTCTAGA--GGCCTAGGACACCGCCCTTTCACGGCGGCGA-CACGGGTTC
GAATCCCGTAGGGGACG
>LCAG_RWZ_C013749 MMAG_AMB1 ALPHAPROTEOBACTERIA MAGNETOSPIRILLUM_MAGNETICUM_AMB-1 4343468 4343554 LEU CAG 0 0      GIB_IN_DDBJ
-GCCCAGGTGGCGGAATT-GGTA-GACGCGCACGGTTCAGGTCCGTGT-G-TGGAAGTTC
GAGTCTTCTCCTGGGCA
>AGGC_RWZ_C013750 MMAG_AMB1 ALPHAPROTEOBACTERIA MAGNETOSPIRILLUM_MAGNETICUM_AMB-1 4675393 4675468 ALA GGC 0 0      GIB_IN_DDBJ
-GGGGCTATAGCTCAGTT-GGG--AGAGCGCTTGAATGGCATTCAAGAGGTCGTCGGTTC
GATTCCGTCTAGCTCCA
>RCCT_RWZ_C013751 MMAG_AMB1 ALPHAPROTEOBACTERIA MAGNETOSPIRILLUM_MAGNETICUM_AMB-1 4692954 4693030 ARG CCT 0 0      GIB_IN_DDBJ
-GTCCCGGTAGCTCAGCA-GGAT-AGAGCAACGGTTTCCTAAACCGTAGGTCGGGGGTTC
GAATCCCTCCCGGGACG
>QTTG_RWZ_C013752 MMAG_AMB1 ALPHAPROTEOBACTERIA MAGNETOSPIRILLUM_MAGNETICUM_AMB-1 4843661 4843587 GLN TTG 0 0      GIB_IN_DDBJ
-TGGGGCGTCGCCAAGC--GGT--AAGGCACCGGTTTTTGGTACCGGCATTCCCAGGTTC
GAATCCTGGCGCCCCAG
>RACG_RWZ_C013753 MMAG_AMB1 ALPHAPROTEOBACTERIA MAGNETOSPIRILLUM_MAGNETICUM_AMB-1 4667500 4667424 ARG ACG 0 0      GIB_IN_DDBJ
-GCGCCCGTAGCTCAATT-GGAT-AGAGCACCAGACTACGAATCTGGGGGTTGGAGGTTC
GAGTCCTTCCGGGCGCG
>TCGT_RWZ_C013754 MMAG_AMB1 ALPHAPROTEOBACTERIA MAGNETOSPIRILLUM_MAGNETICUM_AMB-1 4561245 4561170 THR CGT 0 0      GIB_IN_DDBJ
-GCCGGCGTAGCTCAGTT-GGT--AGAGCAGCGCATTCGTAATGCGCGGGTCGGGAGTTC
GAGTCTTCTCGCCGGCA
>GCCC_RWZ_C013755 MMAG_AMB1 ALPHAPROTEOBACTERIA MAGNETOSPIRILLUM_MAGNETICUM_AMB-1 4451049 4450976 GLY CCC 0 0      GIB_IN_DDBJ
-GCGGGTGTAGCTCAAT--GGT--AGAGCAGAAGCTTCCCAAGCTTACGA-CGAGGGTTC
GATTCCCTTCACCCGCT
>LTAA_RWZ_C013756 MMAG_AMB1 ALPHAPROTEOBACTERIA MAGNETOSPIRILLUM_MAGNETICUM_AMB-1 4310103 4310019 LEU TAA 0 0      GIB_IN_DDBJ
-GGCCCCTTGGCGGAACT-GGTA-GACGCAAGCGACTTAAAATCGCTC-G-TGCCGGTTC
GATTCCGGCAGGGGCCA
>QCTG_RWZ_C013757 MMAG_AMB1 ALPHAPROTEOBACTERIA MAGNETOSPIRILLUM_MAGNETICUM_AMB-1 4160613 4160540 GLN CTG 0 0      GIB_IN_DDBJ
-TGGGGGATCGTCTAAC--GGT--AGGACAGCGGACTCTGACTCCGCCAG-TCTAGGTTC
GAATCCTAGTCCCCCAG
>RTCT_RWZ_C013758 MMAG_AMB1 ALPHAPROTEOBACTERIA MAGNETOSPIRILLUM_MAGNETICUM_AMB-1 3776339 3776263 ARG TCT 0 0      GIB_IN_DDBJ
-GCGCCCTTAGCTCAGTT-GGAT-AGAGCAGCCGCCTTCTAAGCGGCAGGTCGCTGGTTC
GAGCCCAGCAGGGCGCG
>FGAA_RWZ_C013759 MMAG_AMB1 ALPHAPROTEOBACTERIA MAGNETOSPIRILLUM_MAGNETICUM_AMB-1 3629025 3628950 PHE GAA 0 0      GIB_IN_DDBJ
-GCCCAGGTAGCTCAGTT-GGT--AGAGCATGCGACTGAAAATCGCAGTGTCGGTGGTTC
GATTCCGCCCCTGGGCA
>ECTC_RWZ_C013760 MMAG_AMB1 ALPHAPROTEOBACTERIA MAGNETOSPIRILLUM_MAGNETICUM_AMB-1 3449820 3449745 GLU CTC 0 0      GIB_IN_DDBJ
-GTCCCCATCGTCTAGA--GGCCTAGGACACCGCCCTCTCACGGCGGTAA-CCGGGGTTC
GAATCCCCGTGGGGACG
>YGTA_RWZ_C013761 MMAG_AMB1 ALPHAPROTEOBACTERIA MAGNETOSPIRILLUM_MAGNETICUM_AMB-1 3398966 3398881 TYR GTA 0 0      GIB_IN_DDBJ
-GGAGGGGTGGCCGAGC--GGTTAATGGCAGCAGACTGTAAATCTGCC-TACGGAGGTTC
GAATCCTCCCCCCTCCA
>GTCC_RWZ_C013762 MMAG_AMB1 ALPHAPROTEOBACTERIA MAGNETOSPIRILLUM_MAGNETICUM_AMB-1 3398777 3398704 GLY TCC 0 0      GIB_IN_DDBJ
-GCGGGTGTAGCTCAAT--GGT--AGAGCAACAGCCTTCCAAGCTGATGA-CGGGGGTTC
GATTCCCCTCACCCGCT
>WCCA_RWZ_C013763 MMAG_AMB1 ALPHAPROTEOBACTERIA MAGNETOSPIRILLUM_MAGNETICUM_AMB-1 3397310 3397235 TRP CCA 0 0      GIB_IN_DDBJ
-AGGAGTGTAGCTCAACT-GGT--AGAGCACCGGTCTCCAAAACCGGGGGTTGGGGGTTC
GAGCCCCTCCACTCCTG
>MCAT_RWZ_C013764 MMAG_AMB1 ALPHAPROTEOBACTERIA MAGNETOSPIRILLUM_MAGNETICUM_AMB-1 3263385 3263309 MET CAT 0 0     TRNA-MET(ELONGATOR)- GI
-GGCGGGGTAGCTCAGCT-GGTT-AGAGCACGGGAATCATAATCCTGGGGTCGGGGGTTC
AAGTCCCTCTCCCGCTA
>LTAG_RWZ_C013765 MMAG_AMB1 ALPHAPROTEOBACTERIA MAGNETOSPIRILLUM_MAGNETICUM_AMB-1 2983494 2983410 LEU TAG 0 0      GIB_IN_DDBJ
-GCGGGCGTGGTGGAATT-GGTA-GACACACTGGATTTAGGTTCCAGC-A-TGGGGGTTC
AAGTCCCTTCGCCCGCA
>VTAC_RWZ_C013766 MMAG_AMB1 ALPHAPROTEOBACTERIA MAGNETOSPIRILLUM_MAGNETICUM_AMB-1 2976493 2976418 VAL TAC 0 0      GIB_IN_DDBJ
-GGGCGGTTAGCTCAGTT-GGT--AGAGCGCCTGCTTTACACGCAGGATGTCGGCGGTTC
GAACCCGTCACCGCCCA
>DGTC_RWZ_C013767 MMAG_AMB1 ALPHAPROTEOBACTERIA MAGNETOSPIRILLUM_MAGNETICUM_AMB-1 2973894 2973818 ASP GTC 0 0      GIB_IN_DDBJ
-GGGGGTGTAGCTCAGTT-GGTT-AGAGCGCCGGCCTGTCACGCCGGAGGTCGCGGGTTC
GAGCCCCGTCACTCCCG
>CGCA_RWZ_C013768 MMAG_AMB1 ALPHAPROTEOBACTERIA MAGNETOSPIRILLUM_MAGNETICUM_AMB-1 2446658 2446585 CYS GCA 0 0      GIB_IN_DDBJ
-GGCCGGGTGGCAGAGT--GGC--TATGCAGCGGACTGCAAATCCGCGTA-CGTCGGTTC
AATTCCGGCCTCGGCCT
>NGTT_RWZ_C013769 MMAG_AMB1 ALPHAPROTEOBACTERIA MAGNETOSPIRILLUM_MAGNETICUM_AMB-1 2446509 2446435 ASN GTT 0 0      GIB_IN_DDBJ
-TCCGGAGTAGCTCAGC--GGT--AGAGCAGCCGGCTGTTAACCGGCTGGTCGGGGGTTC
GAATCCCTCCTCCGGAG
>VGAC_RWZ_C013770 MMAG_AMB1 ALPHAPROTEOBACTERIA MAGNETOSPIRILLUM_MAGNETICUM_AMB-1 2358625 2358551 VAL GAC 0 0      GIB_IN_DDBJ
-GGGCGGTTAGCTCAGC--GGT--AGAGCACTGTGTTGACATCGCAGGGGTCACAAGTTC
AATCCTTGTACCGCCCA
>DGTC_RWZ_C013771 MMAG_AMB1 ALPHAPROTEOBACTERIA MAGNETOSPIRILLUM_MAGNETICUM_AMB-1 2128409 2128333 ASP GTC 0 0      GIB_IN_DDBJ
-GCGGGTGTAGCTCAGTT-GGTC-AGAGCGCCGGCCTGTCACGCCGGAGGTCGCGGGTTC
GAGCCCCGTCACTCGCG
>KCTT_RWZ_C013772 MMAG_AMB1 ALPHAPROTEOBACTERIA MAGNETOSPIRILLUM_MAGNETICUM_AMB-1 1924469 1924394 LYS CTT 0 0      GIB_IN_DDBJ
-GGGCGTATAGCTCAGTT-GGT--AGAGCAGCTGACTCTTAATCAGCTGGTCCAAGGTTC
GAGTCCTTGTGCGCCCA
>TGGT_RWZ_C013773 MMAG_AMB1 ALPHAPROTEOBACTERIA MAGNETOSPIRILLUM_MAGNETICUM_AMB-1 1657794 1657719 THR GGT 0 0      GIB_IN_DDBJ
-GCTGCCGTAGCTCAGTC-GGT--AGAGCATACCCTTGGTAAGGGTAAGGTCGATGGTTC
GATTCCATTCGGCAGCA
>SGCT_RWZ_C013774 MMAG_AMB1 ALPHAPROTEOBACTERIA MAGNETOSPIRILLUM_MAGNETICUM_AMB-1 1279623 1279532 SER GCT 0 0      GIB_IN_DDBJ
-GGAGGGGTGGGTGAGT--GGCTGAAACCAACGGTTTGCTAAATCGTCCG-CGCGGGTTC
GAATCCCGCCCCCTCCG
>LGAG_RWZ_C013775 MMAG_AMB1 ALPHAPROTEOBACTERIA MAGNETOSPIRILLUM_MAGNETICUM_AMB-1 781974 781888 LEU GAG 0 0      GIB_IN_DDBJ
-GCGGCCATGGCGGAACT-GGTA-GACGCGCAAGCTTGAGGTGCTTGTGG-TGGAAGTTC
GAGTCTTCTTGGCCGCA
>JCAT_RWZ_C013776 MMAG_AMB1 ALPHAPROTEOBACTERIA MAGNETOSPIRILLUM_MAGNETICUM_AMB-1 751080 751005 MET CAT 0 0     TRNA-MET(ILE)_WHOSE_CAU_A
-GGGCCTGTAGCTCAAT--GGTT-AGAGCCGGCCGCTCATAACGGTCTGGTTGCAGGTTC
GAGTCCTGCCGGGCCCA
>HGTG_RWZ_C013777 MMAG_AMB1 ALPHAPROTEOBACTERIA MAGNETOSPIRILLUM_MAGNETICUM_AMB-1 747647 747571 HIS GTG 0 0      GIB_IN_DDBJ
GGCGGGTGTAGCTCAGTT-GGTT-AGAGCGCCAGTTTGTGGTACTGGATGTCGTCGGTTC
GATTCCGATCACTCGCC
>ACGC_RWZ_C013778 MMAG_AMB1 ALPHAPROTEOBACTERIA MAGNETOSPIRILLUM_MAGNETICUM_AMB-1 521082 521007 ALA CGC 0 0      GIB_IN_DDBJ
-GGGGCCGTAGCTCAGTT-GGG--AGAGCGCCTCGTTCGCAATGAGGAGGTCAGCGGTTC
GATCCCGCTCGGCTCCA
>LCAA_RWZ_C013779 MMAG_AMB1 ALPHAPROTEOBACTERIA MAGNETOSPIRILLUM_MAGNETICUM_AMB-1 469023 468938 LEU CAA 0 0      GIB_IN_DDBJ
-GCCCCAGTGGCGGAAT--GGTA-GACGCGGCAGACTCAAAATCTGTT-G-TGCTGGTTC
GAGTCCGGCCTGGGGCA
>GGCC_RWZ_C013780 MMAG_AMB1 ALPHAPROTEOBACTERIA MAGNETOSPIRILLUM_MAGNETICUM_AMB-1 6875 6801 GLY GCC 0 0      GIB_IN_DDBJ
-GCGGGCGTAGCTCAGG--GGT--AGAGCACAACCTTGCCAAGGTTGGGGTCGAGGGTTC
GAATCCCTTCGCCCGCT
