# Supplementary material for: tRNA Signatures Reveal a Polyphyletic Origin of SAR11 Strains among Alphaproteobacteria
Source: PLoS Comput Biol. 2014 Feb 27;10(2):e1003454. doi: 10.1371/journal.pcbi.1003454 (PMC3937112; doi:10.1371/journal.pcbi.1003454)
Supplement: Dataset S6 — Source code and data to reproduce Figure 7 . (ZIP) [file pcbi.1003454.s006.zip › Source_data_and_methods_for_Figure_7/RHZ_all.fas]

>SGCT_RCS_W08010531 ABRB01000179 ALPHAPROTEOBACTERIA RHIZOBIUM_ETLI_GR56 1180 1093 SER GCT 0 0      WGS_DIVISION_IN_DDBJ/EMBL/GENBANK
-GGAGAGGTGGCCGAGT--GGTCGAAGGCGCTCCCCTGCTAAGGGAGT---CGTGGGTTC
GAATCCCATCTTCTCCG
>ATGC_RCS_W08010532 ABRB01000263 ALPHAPROTEOBACTERIA RHIZOBIUM_ETLI_GR56 100 175 ALA TGC 0 0      WGS_DIVISION_IN_DDBJ/EMBL/GENBANK
-GGGGCTGTAGCTCAGCT-GGG--AGAGCACCTGCTTTGCAAGCAGGGGGTCAGCGGTTC
GATCCCGCTCAGCTCCA
>YGTA_RCS_W08010533 ABRB01000385 ALPHAPROTEOBACTERIA RHIZOBIUM_ETLI_GR56 184 103 TYR GTA 0 0      WGS_DIVISION_IN_DDBJ/EMBL/GENBANK
-GGAGAGATGCCCGAGT--GGTTAAAGGGGACGGACTGTAAATCCGTT-TACGTTGGTTC
AAATCCAACTCTCTCCA
>GTCC_RCS_W08010534 ABRB01000385 ALPHAPROTEOBACTERIA RHIZOBIUM_ETLI_GR56 75 5 GLY TCC 0 0      WGS_DIVISION_IN_DDBJ/EMBL/GENBANK
-GCGGGTATAGCTCAAT--GGT--AGAGCAGCAGCCTTCCAAGCTGAATA-CGCGGGTTC
GATTCCCGCTACCCGCT
>SCGA_RCS_W08010535 ABRB01000998 ALPHAPROTEOBACTERIA RHIZOBIUM_ETLI_GR56 536 625 SER CGA 0 0      WGS_DIVISION_IN_DDBJ/EMBL/GENBANK
-GGAGAGGTGGCAGAGT--GGTCGAATGCACCGCACTCGAAATGCGGC---CGTGGGTTC
AAATCCCACCCTCTCCG
>JCAT_RCS_W08010536 ABRB01001025 ALPHAPROTEOBACTERIA RHIZOBIUM_ETLI_GR56 509 584 MET CAT 0 0     TRNA-MET(ILE)_WHOSE_CAU_ANTICODON_IS_ENZ
-GGGCCTGTAGCTCAAT--GGTT-AGAGCCGGCGGCTCATAACCGCTTGGTTGGGGGTTC
GAGTCCCTCCGGGCCCA
>PGGG_RCS_W08010537 ABRB01001066 ALPHAPROTEOBACTERIA RHIZOBIUM_ETLI_GR56 554 630 PRO GGG 0 0      WGS_DIVISION_IN_DDBJ/EMBL/GENBANK
-CGGGGCGTAGCGCAGCCCGGT--AGCGCACTTGACTGGGGGTCAAGGGGTCGCTGGTTC
GAGTCCAGTCGCCCCGA
>XCAT_RCS_W08010538 ABRB01001080 ALPHAPROTEOBACTERIA RHIZOBIUM_ETLI_GR56 1117 1044 MET CAT 0 0     TRNA-MET(INITIATOR)- WGS_DIVISION_IN_D
-CGCGGGGTGGAGCAGCCCGGT--AGCTCGTCAGGCTCATAACCTGAAGGCCGCAGGTTC
AAATCCTGCCCCCGCAA
>TTGT_RCS_W08010539 ABRB01001122 ALPHAPROTEOBACTERIA RHIZOBIUM_ETLI_GR56 1028 956 THR TGT 0 0      WGS_DIVISION_IN_DDBJ/EMBL/GENBANK
-GCCCTTGTAGCTCAGTT-GGT--AGAGCACGTGATTTGTAATCAGGGGGTCGCGGGTTC
GAACCCTGCCGGGGGCA
>PTGG_RCS_W08010540 ABRB01001236 ALPHAPROTEOBACTERIA RHIZOBIUM_ETLI_GR56 314 241 PRO TGG 0 0      WGS_DIVISION_IN_DDBJ/EMBL/GENBANK
-CGGAGTGTAGCGCAGTCTGGT--AGCGCATCTGGTTTGGGACCAGAGGGTCGGGAGTTC
GAATCTCTCCACTCCGA
>ETTC_RCS_W08010541 ABRB01001546 ALPHAPROTEOBACTERIA RHIZOBIUM_ETLI_GR56 1042 971 GLU TTC 0 0      WGS_DIVISION_IN_DDBJ/EMBL/GENBANK
-GCGCCCTTCGTCTATC--GGTT-AGGACACCAGATTTTCATTCTGGGAA-GAGGGGTTC
GACTCCCCTAGGGCGTG
>ECTC_RCS_W08010542 ABRB01001546 ALPHAPROTEOBACTERIA RHIZOBIUM_ETLI_GR56 894 823 GLU CTC 0 0      WGS_DIVISION_IN_DDBJ/EMBL/GENBANK
-GCGCCCTTCGTCTATC--GGTT-AGGACGACAGATTCTCATTCTGTAAA-GAGGGGTTC
GACTCCCCTAGGGCGTA
>ETTC_RCS_W08010543 ABRB01001546 ALPHAPROTEOBACTERIA RHIZOBIUM_ETLI_GR56 518 447 GLU TTC 0 0      WGS_DIVISION_IN_DDBJ/EMBL/GENBANK
-GCGCCCTTCGTCTATC--GGTT-AGGACACCAGATTTTCATTCTGGGAA-GAGGGGTTC
GACTCCCCTAGGGCGTG
>LGAG_RCS_W08010544 ABRB01001598 ALPHAPROTEOBACTERIA RHIZOBIUM_ETLI_GR56 415 334 LEU GAG 0 0      WGS_DIVISION_IN_DDBJ/EMBL/GENBANK
-GCGGTCGTGGCGGAATT-GGTA-GACGCGCAGCGTTGAGGTCGCTGT-G-TGGAAGTTC
GAGTCTTCTCGACCGCA
>STGA_RCS_W08010545 ABRB01001645 ALPHAPROTEOBACTERIA RHIZOBIUM_ETLI_GR56 803 892 SER TGA 0 0      WGS_DIVISION_IN_DDBJ/EMBL/GENBANK
-GGAAGAGTGTCCGAGT--GGTTTAAGGAACCGGTCTTGAAAACCGGC---CGTGGGTTC
GAATCCCACCTCTTCCG
>TCGT_RCS_W08010546 ABRB01001924 ALPHAPROTEOBACTERIA RHIZOBIUM_ETLI_GR56 2094 2169 THR CGT 0 0      WGS_DIVISION_IN_DDBJ/EMBL/GENBANK
-GCCGCTTTAGCTCAGTC-GGT--AGAGCACATCATTCGTAATGATGGGGTCACGTGTTC
GAGTCACGTAAGCGGCA
>KTTT_RCS_W08010547 ABRB01001930 ALPHAPROTEOBACTERIA RHIZOBIUM_ETLI_GR56 2861 2789 LYS TTT 0 0      WGS_DIVISION_IN_DDBJ/EMBL/GENBANK
-GAGAGCGTAGCTCAGCC-GGT--AGAGCAACTGACTTTTAATCAGTAGGTCTCGGGTTC
GAACCCCGACGCTCTCA
>XCAT_RCS_W08010548 ABRB01002157 ALPHAPROTEOBACTERIA RHIZOBIUM_ETLI_GR56 4674 4601 MET CAT 0 0     TRNA-MET(INITIATOR)- WGS_DIVISION_IN_D
-CGCGGGGTGGAGCAGCCCGGT--AGCTCGTCAGGCTCATAACCTGAAGGCCGCAGGTTC
AAATCCTGCCCCCGCAA
>VGAC_RCS_W08010549 ABRB01002194 ALPHAPROTEOBACTERIA RHIZOBIUM_ETLI_GR56 2957 3031 VAL GAC 0 0      WGS_DIVISION_IN_DDBJ/EMBL/GENBANK
-GGGCGTGTAGCTCAGC--GGG--AGAGCACTACGTTGACATCGTAGGGGTCACAGGTTC
AATCCCTGTCACGCCCA
>PCGG_RCS_W08010550 ABRB01002241 ALPHAPROTEOBACTERIA RHIZOBIUM_ETLI_GR56 3888 3815 PRO CGG 0 0      WGS_DIVISION_IN_DDBJ/EMBL/GENBANK
-CGGAGTGTAGCGCAGTCTGGT--AGCGCACCACGTTCGGGACGTGGGGGTCGAGTGTTC
GAATCACTCCACTCCGA
>GCCC_RCS_W08010551 ABRB01002256 ALPHAPROTEOBACTERIA RHIZOBIUM_ETLI_GR56 2858 2788 GLY CCC 0 0      WGS_DIVISION_IN_DDBJ/EMBL/GENBANK
-GCGGGTGTAGCTCAAT--GGT--AGAGCAGCAGCTTCCCAAGCTGAATA-CGAGGGTTC
GATTCCCTTCACCCGCT
>RACG_RCS_W08010552 ABRB01002268 ALPHAPROTEOBACTERIA RHIZOBIUM_ETLI_GR56 2792 2719 ARG ACG 0 0      WGS_DIVISION_IN_DDBJ/EMBL/GENBANK
-GCACCCGTAGCTCAGCT-GGAT-AGAGCACCAGACTACGAATCTGGGGGTCAGGAGTTC
GAATCTCTTCGGGTGCG
>GGCC_RCS_W08010553 ABRB01002274 ALPHAPROTEOBACTERIA RHIZOBIUM_ETLI_GR56 6549 6623 GLY GCC 0 0      WGS_DIVISION_IN_DDBJ/EMBL/GENBANK
-GCGGGTGTAGCTCAGG--GGT--AGAGCACAACCTTGCCAAGGTTGGGGTCGAGGGTTC
GAATCCCTTCGCCCGCT
>TGGT_RCS_W08010554 ABRB01002276 ALPHAPROTEOBACTERIA RHIZOBIUM_ETLI_GR56 4272 4346 THR GGT 0 0      WGS_DIVISION_IN_DDBJ/EMBL/GENBANK
-GCTGCCGTAGCTCAGT--GGT--AGAGCACACCCTTGGTAAGGGTGAGGTCGGTGGTTC
AATCCCACTCGGCAGCA
>RCCT_RCS_W08010555 ABRB01002280 ALPHAPROTEOBACTERIA RHIZOBIUM_ETLI_GR56 2894 2970 ARG CCT 0 0      WGS_DIVISION_IN_DDBJ/EMBL/GENBANK
-GGTCCCGTAGCTCAGCA-GGAT-AGAGCACCAGATTCCTAATCTGGGGGTCGCGCGTTC
GAATCGCGCCGGGATCA
>IGAT_RCS_W08010556 ABRB01002291 ALPHAPROTEOBACTERIA RHIZOBIUM_ETLI_GR56 5792 5719 ILE GAT 0 0      WGS_DIVISION_IN_DDBJ/EMBL/GENBANK
-GGGCCCGTAGCTCAGTT-GGTT-AGAGCACACGCTTGATAAGCGTGGGGTCGGAAGTTC
AAGTCTTCCCGGGCCCA
>ATGC_RCS_W08010557 ABRB01002291 ALPHAPROTEOBACTERIA RHIZOBIUM_ETLI_GR56 5630 5558 ALA TGC 0 0      WGS_DIVISION_IN_DDBJ/EMBL/GENBANK
-GGGGCTGTAGCTCAGCT-GGG--AGAGCACCTGCTTTGCAAGCAGGGGGTCAGCGGTTC
GATCCCGCTCAGCTCCA
>XCAT_RCS_W08010558 ABRB01002291 ALPHAPROTEOBACTERIA RHIZOBIUM_ETLI_GR56 1680 1607 MET CAT 0 0     TRNA-MET(INITIATOR)- WGS_DIVISION_IN_D
-CGCGGGGTGGAGCAGCCCGGT--AGCTCGTCAGGCTCATAACCTGAAGGCCGCAGGTTC
AAATCCTGCCCCCGCAA
>RCCG_RCS_W08010559 ABRB01002294 ALPHAPROTEOBACTERIA RHIZOBIUM_ETLI_GR56 284 360 ARG CCG 0 0      WGS_DIVISION_IN_DDBJ/EMBL/GENBANK
-GCACCCGTAGCTCAGCT-GGAT-AGAGTGTTGGATTCCGATTCCAAAGGTCACAGGTTC
GAATCCTGTCGGGTGCG
>MCAT_RCS_W08010560 ABRB01002307 ALPHAPROTEOBACTERIA RHIZOBIUM_ETLI_GR56 6525 6601 MET CAT 0 0     TRNA-MET(ELONGATOR)- WGS_DIVISION_IN_D
-GGCGGAGTAGCTCAGTA-GGTC-AGAGCAGAGGAATCATAATCCTTGTGTCGGGGGTTC
AAATCCCTCCTCCGCTA
>QCTG_RCS_W08012973 ABRB01001678 ALPHAPROTEOBACTERIA RHIZOBIUM_ETLI_GR56 2481 2409 GLN CTG 0 0     REARRANGE WGS_DIVISION_IN_DDBJ/EMBL/GE
-TGGGGAATAG-TCAAT--GGT--AGAACAGCGGACTCTGACTCCGTCGA-TCTTGGTTC
GAATCCAGGTTCCCCAG
>TGGT_RCS_W08010463 ABQZ01000092 ALPHAPROTEOBACTERIA RHIZOBIUM_ETLI_BRASIL_5 262 191 THR GGT 0 0      WGS_DIVISION_IN_DDBJ/EMBL/GENBANK
-GCTGCCGTAGCTCAGT--GGT--AGAGCACACCCTTGGTAAGGGTGAGGTCGGTGGTTC
AATCCCACTCGGCAGCA
>RCCT_RCS_W08010464 ABQZ01000225 ALPHAPROTEOBACTERIA RHIZOBIUM_ETLI_BRASIL_5 413 340 ARG CCT 0 0      WGS_DIVISION_IN_DDBJ/EMBL/GENBANK
-GGTCCCGTAGCTCAGCA-GGAT-AGAGCACCAGATTCCTAATCTGGGGGTCGCGCGTTC
GAATCGCGCCGGGATCA
>ECTC_RCS_W08010465 ABQZ01000639 ALPHAPROTEOBACTERIA RHIZOBIUM_ETLI_BRASIL_5 148 222 GLU CTC 0 0      WGS_DIVISION_IN_DDBJ/EMBL/GENBANK
-GCGCCCTTCGTCTATC--GGTT-AGGACGACAGATTCTCATTCTGTAAA-GAGGGGTTC
GACTCCCCTAGGGCGTA
>ETTC_RCS_W08010466 ABQZ01000639 ALPHAPROTEOBACTERIA RHIZOBIUM_ETLI_BRASIL_5 525 599 GLU TTC 0 0      WGS_DIVISION_IN_DDBJ/EMBL/GENBANK
-GCGCCCTTCGTCTATC--GGTT-AGGACACCAGATTTTCATTCTGGGAA-GAGGGGTTC
GACTCCCCTAGGGCGTG
>KTTT_RCS_W08010467 ABQZ01001125 ALPHAPROTEOBACTERIA RHIZOBIUM_ETLI_BRASIL_5 236 164 LYS TTT 0 0      WGS_DIVISION_IN_DDBJ/EMBL/GENBANK
-GAGAGCGTAGCTCAGCC-GGT--AGAGCAACTGACTTTTAATCAGTAGGTCTCGGGTTC
GAACCCCGACGCTCTCA
>AGGC_RCS_W08010468 ABQZ01001142 ALPHAPROTEOBACTERIA RHIZOBIUM_ETLI_BRASIL_5 602 530 ALA GGC 0 0      WGS_DIVISION_IN_DDBJ/EMBL/GENBANK
-GGGGCTATAGCTCAGCT-GGG--AGAGCGCTTGCATGGCATGCAAGAGGTCAGCGGTTC
GATCCCGCTTAGCTCCA
>DGTC_RCS_W08010469 ABQZ01001187 ALPHAPROTEOBACTERIA RHIZOBIUM_ETLI_BRASIL_5 497 424 ASP GTC 0 0      WGS_DIVISION_IN_DDBJ/EMBL/GENBANK
-GCGGGTGTAGCTCAGTC-GGTT-AGAGTGCCGGCCTGTCACGCCGGAGGTCGCGGGTTC
GAGCCCCGTCACTCGCG
>DGTC_RCS_W08010470 ABQZ01001187 ALPHAPROTEOBACTERIA RHIZOBIUM_ETLI_BRASIL_5 370 297 ASP GTC 0 0      WGS_DIVISION_IN_DDBJ/EMBL/GENBANK
-GCGGGTGTAGCTCAGTC-GGTT-AGAGTGCCGGCCTGTCACGCCGGAGGTCGCGGGTTC
GAGCCCCGTCACTCGCG
>LCAG_RCS_W08010471 ABQZ01001189 ALPHAPROTEOBACTERIA RHIZOBIUM_ETLI_BRASIL_5 214 133 LEU CAG 0 0      WGS_DIVISION_IN_DDBJ/EMBL/GENBANK
-GCCCAGATGGCGGAATT-GGTA-GACGCGCAGGTTTCAGGTACCTGT-G-TGGAGGTTC
GAGTCCTCTTCTGGGCA
>GCCC_RCS_W08010472 ABQZ01001295 ALPHAPROTEOBACTERIA RHIZOBIUM_ETLI_BRASIL_5 782 712 GLY CCC 0 0      WGS_DIVISION_IN_DDBJ/EMBL/GENBANK
-GCGGGTGTAGATCAAT--GGT--AGAGCAGCAGCTTCCCAAGCTGAATA-CGAGGGTTC
GATTCCCTTCACCCGCT
>KCTT_RCS_W08010473 ABQZ01001502 ALPHAPROTEOBACTERIA RHIZOBIUM_ETLI_BRASIL_5 134 62 LYS CTT 0 0      WGS_DIVISION_IN_DDBJ/EMBL/GENBANK
-GGGTGATTAGCTCAGTT-GGT--AGAGCAGCTGACTCTTAATCAGCGGGTCGTAGGTTC
GAGCCCTACATCACCCA
>CGCA_RCS_W08010474 ABQZ01001691 ALPHAPROTEOBACTERIA RHIZOBIUM_ETLI_BRASIL_5 684 757 CYS GCA 0 0      WGS_DIVISION_IN_DDBJ/EMBL/GENBANK
-GGCCTCGTGGCGGAGT--GGT--GACGCAGAGGACTGCAAATCCTTGTA-CCCCGGTTC
AATTCCGGGCGAGGCCT
>TCGT_RCS_W08010475 ABQZ01001830 ALPHAPROTEOBACTERIA RHIZOBIUM_ETLI_BRASIL_5 939 867 THR CGT 0 0      WGS_DIVISION_IN_DDBJ/EMBL/GENBANK
-GCCGCTTTAGCTCAGTC-GGT--AGAGCACATCATTCGTAATGATGGGGTCACGTGTTC
GAGTCACGTAAGCGGCA
>PTGG_RCS_W08010476 ABQZ01001894 ALPHAPROTEOBACTERIA RHIZOBIUM_ETLI_BRASIL_5 1078 1154 PRO TGG 0 0      WGS_DIVISION_IN_DDBJ/EMBL/GENBANK
-CGGAGTGTAGCGCAGTCTGGT--AGCGCATCTGGTTTGGGACCAGAGGGTCGGGAGTTC
GAATCTCTCCACTCCGA
>LGAG_RCS_W08010477 ABQZ01002071 ALPHAPROTEOBACTERIA RHIZOBIUM_ETLI_BRASIL_5 317 236 LEU GAG 0 0      WGS_DIVISION_IN_DDBJ/EMBL/GENBANK
-GCGGTCGTGGCGGAATT-GGTA-GACGCGCAGCGTTGAGGTCGCTGT-G-TGGAAGTTC
GAGTCTTCTCGACCGCA
>TTGT_RCS_W08010478 ABQZ01002077 ALPHAPROTEOBACTERIA RHIZOBIUM_ETLI_BRASIL_5 888 963 THR TGT 0 0      WGS_DIVISION_IN_DDBJ/EMBL/GENBANK
-GCCCTTGTAGCTCAGTT-GGT--AGAGCACCTGATTTGTAATCAGGGGGTCGCGGGTTC
GAACCCTGCCGGGGGCA
>JCAT_RCS_W08010479 ABQZ01002279 ALPHAPROTEOBACTERIA RHIZOBIUM_ETLI_BRASIL_5 273 348 MET CAT 0 0     TRNA-MET(ILE)_WHOSE_CAU_ANTICODON_IS
-GGGCCTGTAGCTCAAT--GGTT-AGAGCCGGCGGCTCATAACCGCTTGGTTGGGGGTTC
GAGTCCCTCCGGGCCCA
>YGTA_RCS_W08010480 ABQZ01002456 ALPHAPROTEOBACTERIA RHIZOBIUM_ETLI_BRASIL_5 612 531 TYR GTA 0 0      WGS_DIVISION_IN_DDBJ/EMBL/GENBANK
-GGAGAGATGCCCGAGT--GGTTAAAGGGGACGGACTGTAAATCCGTT-TACGTTGGTTC
AAATCCAACTCTCTCCA
>GTCC_RCS_W08010481 ABQZ01002456 ALPHAPROTEOBACTERIA RHIZOBIUM_ETLI_BRASIL_5 503 433 GLY TCC 0 0      WGS_DIVISION_IN_DDBJ/EMBL/GENBANK
-GCGGGTATAGCTCAAT--GGT--AGAGCAGCAGCCTTCCAAGCTGAATA-CGCGGGTTC
GATTCCCGCTACCCGCT
>RACG_RCS_W08010482 ABQZ01002548 ALPHAPROTEOBACTERIA RHIZOBIUM_ETLI_BRASIL_5 1552 1479 ARG ACG 0 0      WGS_DIVISION_IN_DDBJ/EMBL/GENBANK
-GCACCCGTAGCTCAGCT-GGAT-AGAGCACCAGACTACGAATCTGGGGGTCAGGAGTTC
GAATCTCTTCGGGTGCG
>NGTT_RCS_W08010483 ABQZ01002601 ALPHAPROTEOBACTERIA RHIZOBIUM_ETLI_BRASIL_5 206 280 ASN GTT 0 0      WGS_DIVISION_IN_DDBJ/EMBL/GENBANK
-TCCCTGGTAGCTCAGC--GGT--AGAGCATTCGACTGTTAATCGACAGGTCGCCGGTTC
GAATCCGGCCCGGGGAG
>VGAC_RCS_W08010484 ABQZ01002656 ALPHAPROTEOBACTERIA RHIZOBIUM_ETLI_BRASIL_5 2537 2611 VAL GAC 0 0      WGS_DIVISION_IN_DDBJ/EMBL/GENBANK
-GGGCGTGTAGCTCAGC--GGG--AGAGCACTACGTTGACATCGTAGGGGTCACAGGTTC
AATCCCTGTCACGCCCA
>SCGA_RCS_W08010485 ABQZ01002659 ALPHAPROTEOBACTERIA RHIZOBIUM_ETLI_BRASIL_5 2145 2059 SER CGA 0 0      WGS_DIVISION_IN_DDBJ/EMBL/GENBANK
-GGAGAGGTGGCAGAGT--GGTCGAATGCACCGCACTCGAAATGCGGC---CGTGGGTTC
AAATCCCACCCTCTCCG
>PCGG_RCS_W08010486 ABQZ01002713 ALPHAPROTEOBACTERIA RHIZOBIUM_ETLI_BRASIL_5 1395 1322 PRO CGG 0 0      WGS_DIVISION_IN_DDBJ/EMBL/GENBANK
-CGGAGTGTAGCGCAGTCTGGT--AGCGCACCACGTTCGGGACGTGGGGGTCGAGTGTTC
GAATCACTCCACTCCGA
>IGAT_RCS_W08010487 ABQZ01002722 ALPHAPROTEOBACTERIA RHIZOBIUM_ETLI_BRASIL_5 3155 3231 ILE GAT 0 0      WGS_DIVISION_IN_DDBJ/EMBL/GENBANK
-GGGCCCGTAGCTCAGTT-GGTT-AGAGCACACGCTTGATAAGCGTGGGGTCGGAAGTTC
AAGTCTTCCCGGGCCCA
>ATGC_RCS_W08010488 ABQZ01002722 ALPHAPROTEOBACTERIA RHIZOBIUM_ETLI_BRASIL_5 3347 3422 ALA TGC 0 0      WGS_DIVISION_IN_DDBJ/EMBL/GENBANK
-GGGGCTGTAGCTCAGCT-GGG--AGAGCACCTGCTTTGCAAGCAGGGGGTCAGCGGTTC
GATCCCGCTCAGCTCCA
>XCAT_RCS_W08010489 ABQZ01002722 ALPHAPROTEOBACTERIA RHIZOBIUM_ETLI_BRASIL_5 7352 7428 MET CAT 0 0     TRNA-MET(INITIATOR)- WGS_DIVISION_
-CGCGGGGTGGAGCAGCCCGGT--AGCTCGTCAGGCTCATAACCTGAAGGCCGCAGGTTC
AAATCCTGCCCCCGCAA
>XCAT_RCS_W08010490 ABQZ01002724 ALPHAPROTEOBACTERIA RHIZOBIUM_ETLI_BRASIL_5 11127 11054 MET CAT 0 0     TRNA-MET(INITIATOR)- WGS_DIVISIO
-CGCGGGGTGGAGCAGCCCGGT--AGCTCGTCAGGCTCATAACCTGAAGGCCGCAGGTTC
AAATCCTGCCCCCGCAA
>FGAA_RCS_W08010427 ABQY01000041 ALPHAPROTEOBACTERIA RHIZOBIUM_ETLI_KIM_5 514 442 PHE GAA 0 0      WGS_DIVISION_IN_DDBJ/EMBL/GENBANK
-GCCCAGGTAGCTCAGTT-GGT--AGAGCAGCGGATTGAAAATCCGCGTGTCACTGGTTC
GATTCCGGTCCTGGGCA
>TTGT_RCS_W08010428 ABQY01000251 ALPHAPROTEOBACTERIA RHIZOBIUM_ETLI_KIM_5 742 670 THR TGT 0 0      WGS_DIVISION_IN_DDBJ/EMBL/GENBANK
-GCCCTTGTAGCTCAGTT-GGT--AGAGCACCTGATTTGTAATCAGGGGGTCCCGGGTTC
GAACCCTGGCGGGGGCA
>GCCC_RCS_W08010429 ABQY01000273 ALPHAPROTEOBACTERIA RHIZOBIUM_ETLI_KIM_5 91 21 GLY CCC 0 0      WGS_DIVISION_IN_DDBJ/EMBL/GENBANK
-GCGGGTGTAGCTCAAT--GGT--AGAGCAGCAGCTTCCCAAGCTGAATA-CGAGGGTTC
GATTCCCTTCACCCGCT
>QCTG_RCS_W08010430 ABQY01000343 ALPHAPROTEOBACTERIA RHIZOBIUM_ETLI_KIM_5 456 529 GLN CTG 0 0      WGS_DIVISION_IN_DDBJ/EMBL/GENBANK
-TGGGGAATAGTTCAAT--GGT--AGAACAGCGGACTCTGACTCCGTCGA-TCTTGGTTC
GAATCCAGGTTCCCCAG
>RCCG_RCS_W08010431 ABQY01000832 ALPHAPROTEOBACTERIA RHIZOBIUM_ETLI_KIM_5 669 596 ARG CCG 0 0      WGS_DIVISION_IN_DDBJ/EMBL/GENBANK
-GCACCCGTAGCTCAGCT-GGAT-AGAGTGTTGGATTCCGATTCCAAAGGTCACAGGTTC
GAATCCTGTCGGGTGCG
>LTAG_RCS_W08010432 ABQY01000959 ALPHAPROTEOBACTERIA RHIZOBIUM_ETLI_KIM_5 457 541 LEU TAG 0 0      WGS_DIVISION_IN_DDBJ/EMBL/GENBANK
-GCGGGTATGGTGAAATT-GGTA-GACACGCCAGATTTAGGTTCTGGT-G-TGGGAGTTC
AAGTCTCTCTACCCGCA
>AGGC_RCS_W08010433 ABQY01001116 ALPHAPROTEOBACTERIA RHIZOBIUM_ETLI_KIM_5 389 464 ALA GGC 0 0      WGS_DIVISION_IN_DDBJ/EMBL/GENBANK
-GGGGCTATAGCTCAGCT-GGG--AGAGCGCTTGCATGGCATGCAAGAGGTCAGCGGTTC
GATCCCGCTTAGCTCCA
>QTTG_RCS_W08010434 ABQY01001397 ALPHAPROTEOBACTERIA RHIZOBIUM_ETLI_KIM_5 501 575 GLN TTG 0 0      WGS_DIVISION_IN_DDBJ/EMBL/GENBANK
-TGGGGCGTAGCCAAGC--GGT--AAGGCAGCGGTTTTTGGTACCGCCATCCCCTGGTTC
GAATCCAGGCGCCCCAG
>RACG_RCS_W08010435 ABQY01001739 ALPHAPROTEOBACTERIA RHIZOBIUM_ETLI_KIM_5 1423 1350 ARG ACG 0 0      WGS_DIVISION_IN_DDBJ/EMBL/GENBANK
-GCACCCGTAGCTCAGCT-GGAT-AGAGCACCAGACTACGAATCTGGGGGTCAGGAGTTC
GAATCTCTTCGGGTGCG
>PCGG_RCS_W08010436 ABQY01001762 ALPHAPROTEOBACTERIA RHIZOBIUM_ETLI_KIM_5 736 663 PRO CGG 0 0      WGS_DIVISION_IN_DDBJ/EMBL/GENBANK
-CGGAGTGTAGCGCAGTCTGGT--AGCGCACCACGTTCGGGACGTGGGGGTCGAGTGTTC
GAATCACTCCACTCCGA
>LCAA_RCS_W08010437 ABQY01001892 ALPHAPROTEOBACTERIA RHIZOBIUM_ETLI_KIM_5 180 264 LEU CAA 0 0      WGS_DIVISION_IN_DDBJ/EMBL/GENBANK
-GCCCCATTGGCGGAATT-GGTA-GACGCGCTCGACTCAAAATCGAGT-G-TGCTGGTTC
GACTCCGGCATGGGGCA
>XCAT_RCS_W08010438 ABQY01002107 ALPHAPROTEOBACTERIA RHIZOBIUM_ETLI_KIM_5 1033 960 MET CAT 0 0     TRNA-MET(INITIATOR)- WGS_DIVISION_IN_D
-CGCGGGGTGGAGCAGCCCGGT--AGCTCGTCAGGCTCATAACCTGAAGGCCGCAGGTTC
AAATCCTGCCCCCGCAA
>KCTT_RCS_W08010439 ABQY01002164 ALPHAPROTEOBACTERIA RHIZOBIUM_ETLI_KIM_5 1223 1298 LYS CTT 0 0      WGS_DIVISION_IN_DDBJ/EMBL/GENBANK
-GGGTGATTAGCTCAGTT-GGT--AGAGCAGCTGACTCTTAATCAGCGGGTCGTAGGTTC
GAGCCCTACATCACCCA
>GGCC_RCS_W08010440 ABQY01002371 ALPHAPROTEOBACTERIA RHIZOBIUM_ETLI_KIM_5 1452 1381 GLY GCC 0 0      WGS_DIVISION_IN_DDBJ/EMBL/GENBANK
-GCGGGTGTAGCTCAGG--GGT--AGAGCACAACCTTGCCAAGGTTGGGGTCGAGGGTTC
GAATCCCTTCGCCCGCT
>SGGA_RCS_W08010441 ABQY01002412 ALPHAPROTEOBACTERIA RHIZOBIUM_ETLI_KIM_5 1340 1254 SER GGA 0 0      WGS_DIVISION_IN_DDBJ/EMBL/GENBANK
-GGACAGGTGGCCGAGT--GGTTTAAGGCGCACGCCTGGAACGCGTGT---CGAGGGTTC
GAATCCCTCCCTGTCCG
>VTAC_RCS_W08010442 ABQY01002415 ALPHAPROTEOBACTERIA RHIZOBIUM_ETLI_KIM_5 851 926 VAL TAC 0 0      WGS_DIVISION_IN_DDBJ/EMBL/GENBANK
-GGGCGATTAGCTCAGTT-GGT--AGAGCGCCTCGTTTACACCGAGGATGTCGGGAGTTC
GAGTCTCTCATCGCCCA
>DGTC_RCS_W08010443 ABQY01002415 ALPHAPROTEOBACTERIA RHIZOBIUM_ETLI_KIM_5 438 365 ASP GTC 0 0      WGS_DIVISION_IN_DDBJ/EMBL/GENBANK
-GCGGGTGTAGCTCAGTC-GGTT-AGAGTGCCGGCCTGTCACGCCGGAGGTCGCGGGTTC
GAGCCCCGTCACTCGCG
>DGTC_RCS_W08010444 ABQY01002415 ALPHAPROTEOBACTERIA RHIZOBIUM_ETLI_KIM_5 310 237 ASP GTC 0 0      WGS_DIVISION_IN_DDBJ/EMBL/GENBANK
-GCGGGTGTAGCTCAGTC-GGTT-AGAGTGCCGGCCTGTCACGCCGGAGGTCGCGGGTTC
GAGCCCCGTCACTCGCG
>RCCT_RCS_W08010445 ABQY01002453 ALPHAPROTEOBACTERIA RHIZOBIUM_ETLI_KIM_5 143 219 ARG CCT 0 0      WGS_DIVISION_IN_DDBJ/EMBL/GENBANK
-GGTCCCGTAGCTCAGCA-GGAT-AGAGCACCAGATTCCTAATCTGGGGGTCGCGCGTTC
GAATCGCGCCGGGATCA
>JCAT_RCS_W08010446 ABQY01002507 ALPHAPROTEOBACTERIA RHIZOBIUM_ETLI_KIM_5 116 191 MET CAT 0 0     TRNA-MET(ILE)_WHOSE_CAU_ANTICODON_IS_EN
-GGGCCTGTAGCTCAAT--GGTT-AGAGCCGGCGGCTCATAACCGCTTGGTTGGGGGTTC
GAGTCCCTCCAGGCCCA
>RTCT_RCS_W08010447 ABQY01002546 ALPHAPROTEOBACTERIA RHIZOBIUM_ETLI_KIM_5 2750 2826 ARG TCT 0 0      WGS_DIVISION_IN_DDBJ/EMBL/GENBANK
-GGCCCCTTAGCTCAGCT-GGAT-AGAGCACCTGCCTTCTAAGCAGGTTGTCGCAGGTTC
GATTCCTGCAGGGGTCG
>PTGG_RCS_W08010448 ABQY01002546 ALPHAPROTEOBACTERIA RHIZOBIUM_ETLI_KIM_5 1802 1729 PRO TGG 0 0      WGS_DIVISION_IN_DDBJ/EMBL/GENBANK
-CGGAGTGTAGCGCAGTCTGGT--AGCGCATCTGGTTTGGGACCAGAGGGTCGGGAGTTC
GAATCTCTCCACTCCGA
>CGCA_RCS_W08010449 ABQY01002557 ALPHAPROTEOBACTERIA RHIZOBIUM_ETLI_KIM_5 1258 1331 CYS GCA 0 0      WGS_DIVISION_IN_DDBJ/EMBL/GENBANK
-GGCCTCGTGGCGGAGT--GGT--GACGCAGAGGACTGCAAATCCTTGTA-CCCCGGTTC
AATTCCGGGCGAGGCCT
>TGGT_RCS_W08010450 ABQY01002632 ALPHAPROTEOBACTERIA RHIZOBIUM_ETLI_KIM_5 544 618 THR GGT 0 0      WGS_DIVISION_IN_DDBJ/EMBL/GENBANK
-GCTGCCGTAGCTCAGT--GGT--AGAGCACACCCTTGGTAAGGGTGAGGTCGGTGGTTC
AATCCCACTCGGCAGCA
>WCCA_RCS_W08010451 ABQY01002637 ALPHAPROTEOBACTERIA RHIZOBIUM_ETLI_KIM_5 465 393 TRP CCA 0 0      WGS_DIVISION_IN_DDBJ/EMBL/GENBANK
-AGGGGTATAGCTCAGTT-GGT--AGAGCGGCGGTCTCCAAAACCGCAGGTCGGGGGTTC
GAGCCCCTCTGCCCCTG
>LGAG_RCS_W08010452 ABQY01002669 ALPHAPROTEOBACTERIA RHIZOBIUM_ETLI_KIM_5 848 766 LEU GAG 0 0      WGS_DIVISION_IN_DDBJ/EMBL/GENBANK
-GCGGTCGTGGCGGAATT-GGTA-GACGCGCAGCGTTGAGGTCGCTGTGG-TGGAAGTTC
GAGTCTTCTCGACCGCA
>YGTA_RCS_W08010453 ABQY01002670 ALPHAPROTEOBACTERIA RHIZOBIUM_ETLI_KIM_5 738 822 TYR GTA 0 0      WGS_DIVISION_IN_DDBJ/EMBL/GENBANK
-GGAGAGATGCCCGAGT--GGTTAAAGGGGACGGACTGTAAATCCGTT-TACGTTGGTTC
AAATCCAACTCTCTCCA
>GTCC_RCS_W08010454 ABQY01002670 ALPHAPROTEOBACTERIA RHIZOBIUM_ETLI_KIM_5 847 920 GLY TCC 0 0      WGS_DIVISION_IN_DDBJ/EMBL/GENBANK
-GCGGGTATAGCTCAAT--GGT--AGAGCAGCAGCCTTCCAAGCTGAATA-CGCGGGTTC
GATTCCCGCTACCCGCT
>ETTC_RCS_W08010455 ABQY01002672 ALPHAPROTEOBACTERIA RHIZOBIUM_ETLI_KIM_5 1223 1297 GLU TTC 0 0      WGS_DIVISION_IN_DDBJ/EMBL/GENBANK
-GCGCCCTTCGTCTATC--GGTT-AGGACACCAGATTTTCATTCTGGGAA-GAGGGGTTC
GACTCCCCTAGGGCGTG
>ECTC_RCS_W08010456 ABQY01002672 ALPHAPROTEOBACTERIA RHIZOBIUM_ETLI_KIM_5 1371 1445 GLU CTC 0 0      WGS_DIVISION_IN_DDBJ/EMBL/GENBANK
-GCGCCCTTCGTCTATC--GGTT-AGGACGACAGATTCTCATTCTGTAAA-GAGGGGTTC
GACTCCCCTAGGGCGTA
>ETTC_RCS_W08010457 ABQY01002672 ALPHAPROTEOBACTERIA RHIZOBIUM_ETLI_KIM_5 1960 2034 GLU TTC 0 0      WGS_DIVISION_IN_DDBJ/EMBL/GENBANK
-GCGCCCTTCGTCTATC--GGTT-AGGACACCAGATTTTCATTCTGGGAA-GAGGGGTTC
GACTCCCCTAGGGCGTG
>PGGG_RCS_W08010458 ABQY01002676 ALPHAPROTEOBACTERIA RHIZOBIUM_ETLI_KIM_5 1173 1249 PRO GGG 0 0      WGS_DIVISION_IN_DDBJ/EMBL/GENBANK
-CGGGGCGTAGCGCAGCCCGGT--AGCGCACTTGACTGGGGGTCAAGGGGTCGCTGGTTC
GAGTCCAGTCGCCCCGA
>XCAT_RCS_W08010459 ABQY01002693 ALPHAPROTEOBACTERIA RHIZOBIUM_ETLI_KIM_5 3234 3161 MET CAT 0 0     TRNA-MET(INITIATOR)- WGS_DIVISION_IN_
-CGCGGGGTGGAGCAGCCCGGT--AGCTCGTCAGGCTCATAACCTGAAGGCCGCAGGTTC
AAATCCTGCCCCCGCAA
>VGAC_RCS_W08010460 ABQY01002741 ALPHAPROTEOBACTERIA RHIZOBIUM_ETLI_KIM_5 6514 6588 VAL GAC 0 0      WGS_DIVISION_IN_DDBJ/EMBL/GENBANK
-GGGCGTGTAGCTCAGC--GGG--AGAGCACTACGTTGACATCGTAGGGGTCACAGGTTC
AATCCCTGTCACGCCCA
>IGAT_RCS_W08010461 ABQY01002744 ALPHAPROTEOBACTERIA RHIZOBIUM_ETLI_KIM_5 4226 4302 ILE GAT 0 0      WGS_DIVISION_IN_DDBJ/EMBL/GENBANK
-GGGCCCGTAGCTCAGTT-GGTT-AGAGCACACGCTTGATAAGCGTGGGGTCGGAAGTTC
AAGTCTTCCCGGGCCCA
>ATGC_RCS_W08010462 ABQY01002744 ALPHAPROTEOBACTERIA RHIZOBIUM_ETLI_KIM_5 4387 4462 ALA TGC 0 0      WGS_DIVISION_IN_DDBJ/EMBL/GENBANK
-GGGGCTGTAGCTCAGCT-GGG--AGAGCACCTGCTTTGCAAGCAGGGGGTCAGCGGTTC
GATCCCGCTCAGCTCCA
>RACG_RCS_C09108806 RLEG_WSM1325 ALPHAPROTEOBACTERIA RHIZOBIUM_LEGUMINOSARUM_BV-_TRIFOLII_WSM1325 95466 95542 ARG ACG 0 0      GIB_IN_DDB
-GCACCCGTAGCTCAGCT-GGAT-AGAGCACCAGACTACGAATCTGGGGGTCAGGAGTTC
GAATCTCTTCGGGTGCG
>GCCC_RCS_C09108807 RLEG_WSM1325 ALPHAPROTEOBACTERIA RHIZOBIUM_LEGUMINOSARUM_BV-_TRIFOLII_WSM1325 191679 191752 GLY CCC 0 0      GIB_IN_D
-GCGGGTGTAGCTCAAT--GGT--AGAGCAGCAGCTTCCCAAGCTGAATA-CGAGGGTTC
GATTCCCTTCACCCGCT
>FGAA_RCS_C09108808 RLEG_WSM1325 ALPHAPROTEOBACTERIA RHIZOBIUM_LEGUMINOSARUM_BV-_TRIFOLII_WSM1325 283220 283295 PHE GAA 0 0      GIB_IN_D
-GCCCAGGTAGCTCAGTT-GGT--AGAGCAGCGGATTGAAAATCCGCGTGTCACTGGTTC
GATTCCGGTCCTGGGCA
>HGTG_RCS_C09108809 RLEG_WSM1325 ALPHAPROTEOBACTERIA RHIZOBIUM_LEGUMINOSARUM_BV-_TRIFOLII_WSM1325 433427 433503 HIS GTG 0 0      GIB_IN_D
-GCGGTTGTAGCTCAGTT-GGTT-AGAGCGCAGGTTTGTGGCACCTGAGGTCGGAGGTTC
GAGACCCCCCAACCGTA
>QTTG_RCS_C09108810 RLEG_WSM1325 ALPHAPROTEOBACTERIA RHIZOBIUM_LEGUMINOSARUM_BV-_TRIFOLII_WSM1325 756103 756176 GLN TTG 0 0      GIB_IN_D
-TGGGGCGTCGCCAAGC--GGT--AAGGCAACGGTTTTTGGTACCGTC-ATCCCTGGTTC
GAATCCAGGCGCCCCAG
>PCGG_RCS_C09108811 RLEG_WSM1325 ALPHAPROTEOBACTERIA RHIZOBIUM_LEGUMINOSARUM_BV-_TRIFOLII_WSM1325 769717 769793 PRO CGG 0 0      GIB_IN_D
-CGGAGTGTAGCGCAGTCTGGT--AGCGCACCACGTTCGGGACGTGGGGGTCGAGTGTTC
GAATCACTCCACTCCGA
>SGCT_RCS_C09108812 RLEG_WSM1325 ALPHAPROTEOBACTERIA RHIZOBIUM_LEGUMINOSARUM_BV-_TRIFOLII_WSM1325 1117785 1117875 SER GCT 0 0      GIB_IN
-GGAGAGGTGGCCGAGT--GGTCGAAGGCGCTCCCCTGCTAAGGGAGT---CGTGGGTTC
GAATCCCATCTTCTCCG
>PGGG_RCS_C09108813 RLEG_WSM1325 ALPHAPROTEOBACTERIA RHIZOBIUM_LEGUMINOSARUM_BV-_TRIFOLII_WSM1325 1280181 1280257 PRO GGG 0 0      GIB_IN
-CGGGGCGTAGCGCAGCCCGGT--AGCGCACTTGACTGGGGGTCAAGGGGTCGCTGGTTC
GAGTCCAGTCGCCCCGA
>DGTC_RCS_C09108814 RLEG_WSM1325 ALPHAPROTEOBACTERIA RHIZOBIUM_LEGUMINOSARUM_BV-_TRIFOLII_WSM1325 1334467 1334543 ASP GTC 0 0      GIB_IN
-GCGGGTGTAGCTCAGTT-GGTT-AGAGTGCCGGCCTGTCACGCCGGAGGTCGCGGGTTC
GAGCCCCGTCACTCGCG
>DGTC_RCS_C09108815 RLEG_WSM1325 ALPHAPROTEOBACTERIA RHIZOBIUM_LEGUMINOSARUM_BV-_TRIFOLII_WSM1325 1334628 1334704 ASP GTC 0 0      GIB_IN
-GCGGGTGTAGCTCAGTC-GGTT-AGAGTGCCGGCCTGTCACGCCGGAGGTCGCGGGTTC
GAGCCCCGTCACTCGCG
>TTGT_RCS_C09108816 RLEG_WSM1325 ALPHAPROTEOBACTERIA RHIZOBIUM_LEGUMINOSARUM_BV-_TRIFOLII_WSM1325 1404701 1404776 THR TGT 0 0      GIB_IN
-GCCCTTGTAGCTCAGTT-GGT--AGAGCACCTGATTTGTAATCAGGGGGTCCCGGGTTC
GAACCCTGGCGGGGGCA
>YGTA_RCS_C09108817 RLEG_WSM1325 ALPHAPROTEOBACTERIA RHIZOBIUM_LEGUMINOSARUM_BV-_TRIFOLII_WSM1325 1407823 1407907 TYR GTA 0 0      GIB_IN
-GGAGAGATGCCCGAGT--GGTTAAAGGGGACGGACTGTAAATCCGTT-TACGTTGGTTC
AAATCCAACTCTCTCCA
>GTCC_RCS_C09108818 RLEG_WSM1325 ALPHAPROTEOBACTERIA RHIZOBIUM_LEGUMINOSARUM_BV-_TRIFOLII_WSM1325 1407933 1408006 GLY TCC 0 0      GIB_IN
-GCGGGTATAGCTCAAT--GGT--AGAGCAGCAGCCTTCCAAGCTGAATA-CGCGGGTTC
GATTCCCGCTACCCGCT
>WCCA_RCS_C09108819 RLEG_WSM1325 ALPHAPROTEOBACTERIA RHIZOBIUM_LEGUMINOSARUM_BV-_TRIFOLII_WSM1325 1411100 1411175 TRP CCA 0 0      GIB_IN
-AGGGGTATAGCTCAGTT-GGT--AGAGCGGCGGTCTCCAAAACCGCAGGTCGTAGGTTC
GAGCCCTACTGCCCCTG
>LTAA_RCS_C09108820 RLEG_WSM1325 ALPHAPROTEOBACTERIA RHIZOBIUM_LEGUMINOSARUM_BV-_TRIFOLII_WSM1325 1587100 1587184 LEU TAA 0 0      GIB_IN
-GCGGGCGTGGCGAAACT-GGTA-GACGCAAGGGACTTAAAATCCCTC-G-TACGGGTTC
GACCCCCGTCGCCCGCA
>CGCA_RCS_C09108821 RLEG_WSM1325 ALPHAPROTEOBACTERIA RHIZOBIUM_LEGUMINOSARUM_BV-_TRIFOLII_WSM1325 1661044 1661117 CYS GCA 0 0      GIB_IN
-GGCCTCGTGGCGGAGT--GGT--GACGCAGAGGACTGCAAATCCTTGTA-CCCCGGTTC
AATTCCGGGCGAGGCCT
>LTAG_RCS_C09108822 RLEG_WSM1325 ALPHAPROTEOBACTERIA RHIZOBIUM_LEGUMINOSARUM_BV-_TRIFOLII_WSM1325 1699326 1699410 LEU TAG 0 0      GIB_IN
-GCGGGTATGGTGAAATT-GGTA-GACACGCCAGATTTAGGTTCTGGT-G-TGGGAGTTC
AAGTCTCTCTACCCGCA
>RTCT_RCS_C09108823 RLEG_WSM1325 ALPHAPROTEOBACTERIA RHIZOBIUM_LEGUMINOSARUM_BV-_TRIFOLII_WSM1325 1740545 1740621 ARG TCT 0 0      GIB_IN
-GGCCCCTTAGCTCAGCT-GGAT-AGAGCACCTGCCTTCTAAGCAGGTTGTCGCAGGTTC
GATTCCTGCAGGGGTCG
>KTTT_RCS_C09108824 RLEG_WSM1325 ALPHAPROTEOBACTERIA RHIZOBIUM_LEGUMINOSARUM_BV-_TRIFOLII_WSM1325 1832428 1832503 LYS TTT 0 0      GIB_IN
-GAGAGCGTAGCTCAGCT-GGT--AGAGCAACTGACTTTTAATCAGTAGGTCTCGGGTTC
GAACCCCGACGCTCTCA
>STGA_RCS_C09108825 RLEG_WSM1325 ALPHAPROTEOBACTERIA RHIZOBIUM_LEGUMINOSARUM_BV-_TRIFOLII_WSM1325 1996670 1996759 SER TGA 0 0      GIB_IN
-GGAAGAGTGTCCGAGT--GGTTTAAGGAACCGGTCTTGAAAACCGGC---CGTGGGTTC
GAATCCCACCTCTTCCG
>LGAG_RCS_C09108826 RLEG_WSM1325 ALPHAPROTEOBACTERIA RHIZOBIUM_LEGUMINOSARUM_BV-_TRIFOLII_WSM1325 2066823 2066907 LEU GAG 0 0      GIB_IN
-GCGGTCGTGGCGGAATT-GGTA-GACGCGCAGCGTTGAGGTCGCTGT-G-TGGAAGTTC
GAGTCTTCTCGACCGCA
>JCAT_RCS_C09108827 RLEG_WSM1325 ALPHAPROTEOBACTERIA RHIZOBIUM_LEGUMINOSARUM_BV-_TRIFOLII_WSM1325 2927665 2927740 MET CAT 0 0     TRNA-ME
-GGGCCTGTAGCTCAAT--GGTT-AGAGCCGGCGGCTCATAACCGCTTGGTTGGGGGTTC
GAGTCCCTCCGGGCCCA
>RCCG_RCS_C09108828 RLEG_WSM1325 ALPHAPROTEOBACTERIA RHIZOBIUM_LEGUMINOSARUM_BV-_TRIFOLII_WSM1325 3190663 3190739 ARG CCG 0 0      GIB_IN
-GCACCCGTAGCTCAGCT-GGAT-AGAGTGTTGGATTCCGATTCCAAAGGTCACAGGTTC
GAATCCTGTCGGGTGCG
>VGAC_RCS_C09108829 RLEG_WSM1325 ALPHAPROTEOBACTERIA RHIZOBIUM_LEGUMINOSARUM_BV-_TRIFOLII_WSM1325 3665179 3665253 VAL GAC 0 0      GIB_IN
-GGGCGTGTAGCTCAGC--GGG--AGAGCACTACGTTGACATCGTAGGGGTCACAGGTTC
AATCCCTGTCACGCCCA
>LCAA_RCS_C09108830 RLEG_WSM1325 ALPHAPROTEOBACTERIA RHIZOBIUM_LEGUMINOSARUM_BV-_TRIFOLII_WSM1325 3913223 3913307 LEU CAA 0 0      GIB_IN
-GCCCCATTGGCGGAATT-GGTA-GACGCGCTCGACTCAAAATCGAGT-G-TGCTGGTTC
GACTCCGGCATGGGGCA
>RCCT_RCS_C09108831 RLEG_WSM1325 ALPHAPROTEOBACTERIA RHIZOBIUM_LEGUMINOSARUM_BV-_TRIFOLII_WSM1325 3966569 3966645 ARG CCT 0 0      GIB_IN
-GGTCCCGTAGCTCAGCA-GGAT-AGAGCACCAGATTCCTAATCTGGGGGTCGCGCGTTC
GAATCGCGCCGGGATCA
>GGCC_RCS_C09108832 RLEG_WSM1325 ALPHAPROTEOBACTERIA RHIZOBIUM_LEGUMINOSARUM_BV-_TRIFOLII_WSM1325 4174043 4174117 GLY GCC 0 0      GIB_IN
-GCGGGTGTAGCTCAGG--GGT--AGAGCACAACCTTGCCAAGGTTGGGGTCGAGGGTTC
GAATCCCTTCGCCCGCT
>IGAT_RCS_C09108833 RLEG_WSM1325 ALPHAPROTEOBACTERIA RHIZOBIUM_LEGUMINOSARUM_BV-_TRIFOLII_WSM1325 4430841 4430917 ILE GAT 0 0      GIB_IN
-GGGCCCGTAGCTCAGTT-GGTT-AGAGCACACGCTTGATAAGCGTGGGGTCGGAAGTTC
AAGTCTTCCCGGGCCCA
>ATGC_RCS_C09108834 RLEG_WSM1325 ALPHAPROTEOBACTERIA RHIZOBIUM_LEGUMINOSARUM_BV-_TRIFOLII_WSM1325 4431011 4431086 ALA TGC 0 0      GIB_IN
-GGGGCTGTAGCTCAGCT-GGG--AGAGCACCTGCTTTGCAAGCAGGGGGTCAGCGGTTC
GATCCCGCTCAGCTCCA
>XCAT_RCS_C09108835 RLEG_WSM1325 ALPHAPROTEOBACTERIA RHIZOBIUM_LEGUMINOSARUM_BV-_TRIFOLII_WSM1325 4434928 4435004 MET CAT 0 0     TRNA-ME
-CGCGGGGTGGAGCAGCCCGGT--AGCTCGTCAGGCTCATAACCTGAAGGCCGCAGGTTC
AAATCCTGCCCCCGCAA
>AGGC_RCS_C09108836 RLEG_WSM1325 ALPHAPROTEOBACTERIA RHIZOBIUM_LEGUMINOSARUM_BV-_TRIFOLII_WSM1325 4492692 4492767 ALA GGC 0 0      GIB_IN
-GGGGCTATAGCTCAGCT-GGG--AGAGCGCTTGCATGGCATGCAAGAGGTCAGCGGTTC
GATCCCGCTTAGCTCCA
>LCAG_RCS_C09108837 RLEG_WSM1325 ALPHAPROTEOBACTERIA RHIZOBIUM_LEGUMINOSARUM_BV-_TRIFOLII_WSM1325 4646656 4646570 LEU CAG 0 0      GIB_IN
-GCCCAGATGGCGGAATT-GGTA-GACGCGCCAGCTTCAGGTGCTGGT-G-TGGAGGTTC
GAGTCCTCTTCTGGGCA
>SGGA_RCS_C09108838 RLEG_WSM1325 ALPHAPROTEOBACTERIA RHIZOBIUM_LEGUMINOSARUM_BV-_TRIFOLII_WSM1325 4590264 4590175 SER GGA 0 0      GIB_IN
-GGACAGGTGGCCGAGT--GGTTTAAGGCGCACGCCTGGAACGCGTGT---CGTGGGTTC
GAATCCCACCCTGTCCG
>SCGA_RCS_C09108839 RLEG_WSM1325 ALPHAPROTEOBACTERIA RHIZOBIUM_LEGUMINOSARUM_BV-_TRIFOLII_WSM1325 4289058 4288969 SER CGA 0 0      GIB_IN
-GGAGAGGTGGCAGAGT--GGTCGAATGCACCGCACTCGAAATGCGGC---CGTGGGTTC
AAATCCCACCCTCTCCG
>IGAT_RCS_C09108840 RLEG_WSM1325 ALPHAPROTEOBACTERIA RHIZOBIUM_LEGUMINOSARUM_BV-_TRIFOLII_WSM1325 3879455 3879379 ILE GAT 0 0      GIB_IN
-GGGCCCGTAGCTCAGTT-GGTT-AGAGCACACGCTTGATAAGCGTGGGGTCGGAAGTTC
AAGTCTTCCCGGGCCCA
>ATGC_RCS_C09108841 RLEG_WSM1325 ALPHAPROTEOBACTERIA RHIZOBIUM_LEGUMINOSARUM_BV-_TRIFOLII_WSM1325 3879285 3879210 ALA TGC 0 0      GIB_IN
-GGGGCTGTAGCTCAGCT-GGG--AGAGCACCTGCTTTGCAAGCAGGGGGTCAGCGGTTC
GATCCCGCTCAGCTCCA
>XCAT_RCS_C09108842 RLEG_WSM1325 ALPHAPROTEOBACTERIA RHIZOBIUM_LEGUMINOSARUM_BV-_TRIFOLII_WSM1325 3875368 3875292 MET CAT 0 0     TRNA-ME
-CGCGGGGTGGAGCAGCCCGGT--AGCTCGTCAGGCTCATAACCTGAAGGCCGCAGGTTC
AAATCCTGCCCCCGCAA
>MCAT_RCS_C09108843 RLEG_WSM1325 ALPHAPROTEOBACTERIA RHIZOBIUM_LEGUMINOSARUM_BV-_TRIFOLII_WSM1325 3515400 3515324 MET CAT 0 0     TRNA-ME
-GGCGGAGTAGCTCAGTA-GGTC-AGAGCAGAGGAATCATAATCCTTGTGTCGGGGGTTC
AAATCCCTCCTCCGCTA
>IGAT_RCS_C09108844 RLEG_WSM1325 ALPHAPROTEOBACTERIA RHIZOBIUM_LEGUMINOSARUM_BV-_TRIFOLII_WSM1325 3464590 3464514 ILE GAT 0 0      GIB_IN
-GGGCCCGTAGCTCAGTT-GGTT-AGAGCACACGCTTGATAAGCGTGGGGTCGGAAGTTC
AAGTCTTCCCGGGCCCA
>ATGC_RCS_C09108845 RLEG_WSM1325 ALPHAPROTEOBACTERIA RHIZOBIUM_LEGUMINOSARUM_BV-_TRIFOLII_WSM1325 3464420 3464345 ALA TGC 0 0      GIB_IN
-GGGGCTGTAGCTCAGCT-GGG--AGAGCACCTGCTTTGCAAGCAGGGGGTCAGCGGTTC
GATCCCGCTCAGCTCCA
>XCAT_RCS_C09108846 RLEG_WSM1325 ALPHAPROTEOBACTERIA RHIZOBIUM_LEGUMINOSARUM_BV-_TRIFOLII_WSM1325 3460425 3460349 MET CAT 0 0     TRNA-ME
-CGCGGGGTGGAGCAGCCCGGT--AGCTCGTCAGGCTCATAACCTGAAGGCCGCAGGTTC
AAATCCTGCCCCCGCAA
>KCTT_RCS_C09108847 RLEG_WSM1325 ALPHAPROTEOBACTERIA RHIZOBIUM_LEGUMINOSARUM_BV-_TRIFOLII_WSM1325 2715281 2715206 LYS CTT 0 0      GIB_IN
-GGGTGATTAGCTCAGTT-GGT--AGAGCAGCTGACTCTTAATCAGCGGGTCGTAGGTTC
GAGCCCTACATCACCCA
>PTGG_RCS_C09108848 RLEG_WSM1325 ALPHAPROTEOBACTERIA RHIZOBIUM_LEGUMINOSARUM_BV-_TRIFOLII_WSM1325 1739556 1739480 PRO TGG 0 0      GIB_IN
-CGGAGTGTAGCGCAGCCTGGT--AGCGCATCTGGTTTGGGACCAGAGGGTCGGGAGTTC
GAATCTCTCCACTCCGA
>ETTC_RCS_C09108849 RLEG_WSM1325 ALPHAPROTEOBACTERIA RHIZOBIUM_LEGUMINOSARUM_BV-_TRIFOLII_WSM1325 1736269 1736195 GLU TTC 0 0      GIB_IN
-GCGCCCTTCGTCTATC--GGTT-AGGACACCAGATTTTCATTCTGGGAA-GAGGGGTTC
GACTCCCCTAGGGCGTA
>ECTC_RCS_C09108850 RLEG_WSM1325 ALPHAPROTEOBACTERIA RHIZOBIUM_LEGUMINOSARUM_BV-_TRIFOLII_WSM1325 1736120 1736046 GLU CTC 0 0      GIB_IN
-GCGCCCTTCGTCTATC--GGTT-AGGACGACAGATTCTCATTCTGTAAA-GAGGGGTTC
GACTCCCCTAGGGCGTA
>ETTC_RCS_C09108851 RLEG_WSM1325 ALPHAPROTEOBACTERIA RHIZOBIUM_LEGUMINOSARUM_BV-_TRIFOLII_WSM1325 1735800 1735726 GLU TTC 0 0      GIB_IN
-GCGCCCTTCGTCTATC--GGTT-AGGACACCAGATTTTCATTCTGGGAA-GAGGGGTTC
GACTCCCCTAGGGCGTA
>NGTT_RCS_C09108852 RLEG_WSM1325 ALPHAPROTEOBACTERIA RHIZOBIUM_LEGUMINOSARUM_BV-_TRIFOLII_WSM1325 1659591 1659517 ASN GTT 0 0      GIB_IN
-TCCCTGGTAGCTCAGC--GGT--AGAGCATTCGACTGTTAATCGACAGGTCGCCGGTTC
GAATCCGGCCCGGGGAG
>VTAC_RCS_C09108853 RLEG_WSM1325 ALPHAPROTEOBACTERIA RHIZOBIUM_LEGUMINOSARUM_BV-_TRIFOLII_WSM1325 1334063 1333988 VAL TAC 0 0      GIB_IN
-GGGCGATTAGCTCAGTT-GGT--AGAGCGCCTCGTTTACACCGAGGATGTCGGCGGTTC
GAGTCCGTCATCGCCCA
>QCTG_RCS_C09108854 RLEG_WSM1325 ALPHAPROTEOBACTERIA RHIZOBIUM_LEGUMINOSARUM_BV-_TRIFOLII_WSM1325 491017 490944 GLN CTG 0 0      GIB_IN_D
-TGGGGAATAGTTCAAT--GGT--AGAACGACGGACTCTGACTCCGTTAA-TCTTGGTTC
GAATCCAGGTTCCCCAG
>TGGT_RCS_C09108855 RLEG_WSM1325 ALPHAPROTEOBACTERIA RHIZOBIUM_LEGUMINOSARUM_BV-_TRIFOLII_WSM1325 277008 276934 THR GGT 0 0      GIB_IN_D
-GCTGCCGTAGCTCAGT--GGT--AGAGCACACCCTTGGTAAGGGTGAGGTCGGTGGTTC
AATCCCACTCGGCAGCA
>TCGT_RCS_C09108856 RLEG_WSM1325 ALPHAPROTEOBACTERIA RHIZOBIUM_LEGUMINOSARUM_BV-_TRIFOLII_WSM1325 171140 171065 THR CGT 0 0      GIB_IN_D
-GCCGCTTTAGCTCAGGT-GGT--AGAGCACATCATTCGTAATGATGGGGTCGCAGGTTC
GAGTCCTGCAAGCGGCA
>HGTG_RCS_W08007037 ABJS01000002 ALPHAPROTEOBACTERIA RHIZOBIUM_LEGUMINOSARUM_BV-_TRIFOLII_WSM1325 108115 108191 HIS GTG 0 0      WGS_DIVI
-GCGGTTGTAGCTCAGTT-GGTT-AGAGCGCAGGTTTGTGGCACCTGAGGTCGGAGGTTC
GAGACCCCCCAACCGTA
>QCTG_RCS_W08007038 ABJS01000002 ALPHAPROTEOBACTERIA RHIZOBIUM_LEGUMINOSARUM_BV-_TRIFOLII_WSM1325 165705 165635 GLN CTG 0 0      WGS_DIVI
-TGGGGAATAGTTCAAT--GGT--AGAACGACGGACTCTGACTCCGTTAA-TCTTGGTTC
GAATCCAGGTTCCCCAG
>IGAT_RCS_W08007039 ABJS01000003 ALPHAPROTEOBACTERIA RHIZOBIUM_LEGUMINOSARUM_BV-_TRIFOLII_WSM1325 150590 150666 ILE GAT 0 0      WGS_DIVI
-GGGCCCGTAGCTCAGTT-GGTT-AGAGCACACGCTTGATAAGCGTGGGGTCGGAAGTTC
AAGTCTTCCCGGGCCCA
>ATGC_RCS_W08007040 ABJS01000003 ALPHAPROTEOBACTERIA RHIZOBIUM_LEGUMINOSARUM_BV-_TRIFOLII_WSM1325 150760 150835 ALA TGC 0 0      WGS_DIVI
-GGGGCTGTAGCTCAGCT-GGG--AGAGCACCTGCTTTGCAAGCAGGGGGTCAGCGGTTC
GATCCCGCTCAGCTCCA
>SCGA_RCS_W08007041 ABJS01000003 ALPHAPROTEOBACTERIA RHIZOBIUM_LEGUMINOSARUM_BV-_TRIFOLII_WSM1325 8806 8720 SER CGA 0 0      WGS_DIVISION
-GGAGAGGTGGCAGAGT--GGTCGAATGCACCGCACTCGAAATGCGGC---CGTGGGTTC
AAATCCCACCCTCTCCG
>MCAT_RCS_W08007042 ABJS01000004 ALPHAPROTEOBACTERIA RHIZOBIUM_LEGUMINOSARUM_BV-_TRIFOLII_WSM1325 49160 49087 MET CAT 0 0     TRNA-MET(EL
-GGCGGAGTAGCTCAGTA-GGTC-AGAGCAGAGGAATCATAATCCTTGTGTCGGGGGTTC
AAATCCCTCCTCCGCTA
>RACG_RCS_W08007043 ABJS01000005 ALPHAPROTEOBACTERIA RHIZOBIUM_LEGUMINOSARUM_BV-_TRIFOLII_WSM1325 65368 65444 ARG ACG 0 0      WGS_DIVISI
-GCACCCGTAGCTCAGCT-GGAT-AGAGCACCAGACTACGAATCTGGGGGTCAGGAGTTC
GAATCTCTTCGGGTGCG
>CGCA_RCS_W08007044 ABJS01000007 ALPHAPROTEOBACTERIA RHIZOBIUM_LEGUMINOSARUM_BV-_TRIFOLII_WSM1325 61783 61856 CYS GCA 0 0      WGS_DIVISI
-GGCCTCGTGGCGGAGT--GGT--GACGCAGAGGACTGCAAATCCTTGTA-CCCCGGTTC
AATTCCGGGCGAGGCCT
>LTAG_RCS_W08007045 ABJS01000007 ALPHAPROTEOBACTERIA RHIZOBIUM_LEGUMINOSARUM_BV-_TRIFOLII_WSM1325 100065 100149 LEU TAG 0 0      WGS_DIVI
-GCGGGTATGGTGAAATT-GGTA-GACACGCCAGATTTAGGTTCTGGT-G-TGGGAGTTC
AAGTCTCTCTACCCGCA
>NGTT_RCS_W08007046 ABJS01000007 ALPHAPROTEOBACTERIA RHIZOBIUM_LEGUMINOSARUM_BV-_TRIFOLII_WSM1325 60330 60259 ASN GTT 0 0      WGS_DIVISI
-TCCCTGGTAGCTCAGC--GGT--AGAGCATTCGACTGTTAATCGACAGGTCGCCGGTTC
GAATCCGGCCCGGGGAG
>FGAA_RCS_W08007047 ABJS01000013 ALPHAPROTEOBACTERIA RHIZOBIUM_LEGUMINOSARUM_BV-_TRIFOLII_WSM1325 74123 74198 PHE GAA 0 0      WGS_DIVISI
-GCCCAGGTAGCTCAGTT-GGT--AGAGCAGCGGATTGAAAATCCGCGTGTCACTGGTTC
GATTCCGGTCCTGGGCA
>TGGT_RCS_W08007048 ABJS01000013 ALPHAPROTEOBACTERIA RHIZOBIUM_LEGUMINOSARUM_BV-_TRIFOLII_WSM1325 67911 67840 THR GGT 0 0      WGS_DIVISI
-GCTGCCGTAGCTCAGT--GGT--AGAGCACACCCTTGGTAAGGGTGAGGTCGGTGGTTC
AATCCCACTCGGCAGCA
>RCCT_RCS_W08007049 ABJS01000015 ALPHAPROTEOBACTERIA RHIZOBIUM_LEGUMINOSARUM_BV-_TRIFOLII_WSM1325 768 844 ARG CCT 0 0      WGS_DIVISION_I
-GGTCCCGTAGCTCAGCA-GGAT-AGAGCACCAGATTCCTAATCTGGGGGTCGCGCGTTC
GAATCGCGCCGGGATCA
>TTGT_RCS_W08007050 ABJS01000016 ALPHAPROTEOBACTERIA RHIZOBIUM_LEGUMINOSARUM_BV-_TRIFOLII_WSM1325 15320 15395 THR TGT 0 0      WGS_DIVISI
-GCCCTTGTAGCTCAGTT-GGT--AGAGCACCTGATTTGTAATCAGGGGGTCCCGGGTTC
GAACCCTGGCGGGGGCA
>YGTA_RCS_W08007051 ABJS01000016 ALPHAPROTEOBACTERIA RHIZOBIUM_LEGUMINOSARUM_BV-_TRIFOLII_WSM1325 18442 18526 TYR GTA 0 0      WGS_DIVISI
-GGAGAGATGCCCGAGT--GGTTAAAGGGGACGGACTGTAAATCCGTT-TACGTTGGTTC
AAATCCAACTCTCTCCA
>GTCC_RCS_W08007052 ABJS01000016 ALPHAPROTEOBACTERIA RHIZOBIUM_LEGUMINOSARUM_BV-_TRIFOLII_WSM1325 18552 18625 GLY TCC 0 0      WGS_DIVISI
-GCGGGTATAGCTCAAT--GGT--AGAGCAGCAGCCTTCCAAGCTGAATA-CGCGGGTTC
GATTCCCGCTACCCGCT
>WCCA_RCS_W08007053 ABJS01000016 ALPHAPROTEOBACTERIA RHIZOBIUM_LEGUMINOSARUM_BV-_TRIFOLII_WSM1325 21719 21794 TRP CCA 0 0      WGS_DIVISI
-AGGGGTATAGCTCAGTT-GGT--AGAGCGGCGGTCTCCAAAACCGCAGGTCGTAGGTTC
GAGCCCTACTGCCCCTG
>QTTG_RCS_W08007054 ABJS01000018 ALPHAPROTEOBACTERIA RHIZOBIUM_LEGUMINOSARUM_BV-_TRIFOLII_WSM1325 11395 11468 GLN TTG 0 0      WGS_DIVISI
-TGGGGCGTCGCCAAGC--GGT--AAGGCAACGGTTTTTGGTACCGTC-ATCCCTGGTTC
GAATCCAGGCGCCCCAG
>PCGG_RCS_W08007055 ABJS01000018 ALPHAPROTEOBACTERIA RHIZOBIUM_LEGUMINOSARUM_BV-_TRIFOLII_WSM1325 25009 25085 PRO CGG 0 0      WGS_DIVISI
-CGGAGTGTAGCGCAGTCTGGT--AGCGCACCACGTTCGGGACGTGGGGGTCGAGTGTTC
GAATCACTCCACTCCGA
>STGA_RCS_W08007056 ABJS01000020 ALPHAPROTEOBACTERIA RHIZOBIUM_LEGUMINOSARUM_BV-_TRIFOLII_WSM1325 52420 52334 SER TGA 0 0      WGS_DIVISI
-GGAAGAGTGTCCGAGT--GGTTTAAGGAACCGGTCTTGAAAACCGGC---CGTGGGTTC
GAATCCCACCTCTTCCG
>DGTC_RCS_W08007057 ABJS01000035 ALPHAPROTEOBACTERIA RHIZOBIUM_LEGUMINOSARUM_BV-_TRIFOLII_WSM1325 1842 1918 ASP GTC 0 0      WGS_DIVISION
-GCGGGTGTAGCTCAGTT-GGTT-AGAGTGCCGGCCTGTCACGCCGGAGGTCGCGGGTTC
GAGCCCCGTCACTCGCG
>DGTC_RCS_W08007058 ABJS01000035 ALPHAPROTEOBACTERIA RHIZOBIUM_LEGUMINOSARUM_BV-_TRIFOLII_WSM1325 2003 2079 ASP GTC 0 0      WGS_DIVISION
-GCGGGTGTAGCTCAGTC-GGTT-AGAGTGCCGGCCTGTCACGCCGGAGGTCGCGGGTTC
GAGCCCCGTCACTCGCG
>VTAC_RCS_W08007059 ABJS01000035 ALPHAPROTEOBACTERIA RHIZOBIUM_LEGUMINOSARUM_BV-_TRIFOLII_WSM1325 1438 1366 VAL TAC 0 0      WGS_DIVISION
-GGGCGATTAGCTCAGTT-GGT--AGAGCGCCTCGTTTACACCGAGGATGTCGGCGGTTC
GAGTCCGTCATCGCCCA
>PGGG_RCS_W08007060 ABJS01000042 ALPHAPROTEOBACTERIA RHIZOBIUM_LEGUMINOSARUM_BV-_TRIFOLII_WSM1325 27688 27764 PRO GGG 0 0      WGS_DIVISI
-CGGGGCGTAGCGCAGCCCGGT--AGCGCACTTGACTGGGGGTCAAGGGGTCGCTGGTTC
GAGTCCAGTCGCCCCGA
>VGAC_RCS_W08007061 ABJS01000046 ALPHAPROTEOBACTERIA RHIZOBIUM_LEGUMINOSARUM_BV-_TRIFOLII_WSM1325 31189 31263 VAL GAC 0 0      WGS_DIVISI
-GGGCGTGTAGCTCAGC--GGG--AGAGCACTACGTTGACATCGTAGGGGTCACAGGTTC
AATCCCTGTCACGCCCA
>RCCG_RCS_W08007062 ABJS01000048 ALPHAPROTEOBACTERIA RHIZOBIUM_LEGUMINOSARUM_BV-_TRIFOLII_WSM1325 5204 5280 ARG CCG 0 0      WGS_DIVISION
-GCACCCGTAGCTCAGCT-GGAT-AGAGTGTTGGATTCCGATTCCAAAGGTCACAGGTTC
GAATCCTGTCGGGTGCG
>LCAA_RCS_W08007063 ABJS01000065 ALPHAPROTEOBACTERIA RHIZOBIUM_LEGUMINOSARUM_BV-_TRIFOLII_WSM1325 10806 10890 LEU CAA 0 0      WGS_DIVISI
-GCCCCATTGGCGGAATT-GGTA-GACGCGCTCGACTCAAAATCGAGT-G-TGCTGGTTC
GACTCCGGCATGGGGCA
>TCGT_RCS_W08007064 ABJS01000067 ALPHAPROTEOBACTERIA RHIZOBIUM_LEGUMINOSARUM_BV-_TRIFOLII_WSM1325 32166 32094 THR CGT 0 0      WGS_DIVISI
-GCCGCTTTAGCTCAGGT-GGT--AGAGCACATCATTCGTAATGATGGGGTCGCAGGTTC
GAGTCCTGCAAGCGGCA
>GGCC_RCS_W08007065 ABJS01000068 ALPHAPROTEOBACTERIA RHIZOBIUM_LEGUMINOSARUM_BV-_TRIFOLII_WSM1325 11282 11356 GLY GCC 0 0      WGS_DIVISI
-GCGGGTGTAGCTCAGG--GGT--AGAGCACAACCTTGCCAAGGTTGGGGTCGAGGGTTC
GAATCCCTTCGCCCGCT
>KCTT_RCS_W08007066 ABJS01000086 ALPHAPROTEOBACTERIA RHIZOBIUM_LEGUMINOSARUM_BV-_TRIFOLII_WSM1325 10963 10891 LYS CTT 0 0      WGS_DIVISI
-GGGTGATTAGCTCAGTT-GGT--AGAGCAGCTGACTCTTAATCAGCGGGTCGTAGGTTC
GAGCCCTACATCACCCA
>GCCC_RCS_W08007067 ABJS01000092 ALPHAPROTEOBACTERIA RHIZOBIUM_LEGUMINOSARUM_BV-_TRIFOLII_WSM1325 8326 8399 GLY CCC 0 0      WGS_DIVISION
-GCGGGTGTAGCTCAAT--GGT--AGAGCAGCAGCTTCCCAAGCTGAATA-CGAGGGTTC
GATTCCCTTCACCCGCT
>SGGA_RCS_W08007068 ABJS01000110 ALPHAPROTEOBACTERIA RHIZOBIUM_LEGUMINOSARUM_BV-_TRIFOLII_WSM1325 9720 9634 SER GGA 0 0      WGS_DIVISION
-GGACAGGTGGCCGAGT--GGTTTAAGGCGCACGCCTGGAACGCGTGT---CGTGGGTTC
GAATCCCACCCTGTCCG
>AGGC_RCS_W08007069 ABJS01000128 ALPHAPROTEOBACTERIA RHIZOBIUM_LEGUMINOSARUM_BV-_TRIFOLII_WSM1325 9600 9675 ALA GGC 0 0      WGS_DIVISION
-GGGGCTATAGCTCAGCT-GGG--AGAGCGCTTGCATGGCATGCAAGAGGTCAGCGGTTC
GATCCCGCTTAGCTCCA
>LTAA_RCS_W08007070 ABJS01000171 ALPHAPROTEOBACTERIA RHIZOBIUM_LEGUMINOSARUM_BV-_TRIFOLII_WSM1325 536 620 LEU TAA 0 0      WGS_DIVISION_I
-GCGGGCGTGGCGAAACT-GGTA-GACGCAAGGGACTTAAAATCCCTC-G-TACGGGTTC
GACCCCCGTCGCCCGCA
>LCAG_RCS_W08007071 ABJS01000172 ALPHAPROTEOBACTERIA RHIZOBIUM_LEGUMINOSARUM_BV-_TRIFOLII_WSM1325 2227 2144 LEU CAG 0 0      WGS_DIVISION
-GCCCAGATGGCGGAATT-GGTA-GACGCGCCAGCTTCAGGTGCTGGT-G-TGGAGGTTC
GAGTCCTCTTCTGGGCA
>XCAT_RCS_W08007072 ABJS01000188 ALPHAPROTEOBACTERIA RHIZOBIUM_LEGUMINOSARUM_BV-_TRIFOLII_WSM1325 5439 5366 MET CAT 0 0     TRNA-MET(INIT
-CGCGGGGTGGAGCAGCCCGGT--AGCTCGTCAGGCTCATAACCTGAAGGCCGCAGGTTC
AAATCCTGCCCCCGCAA
>XCAT_RCS_W08007073 ABJS01000212 ALPHAPROTEOBACTERIA RHIZOBIUM_LEGUMINOSARUM_BV-_TRIFOLII_WSM1325 4715 4642 MET CAT 0 0     TRNA-MET(INIT
-CGCGGGGTGGAGCAGCCCGGT--AGCTCGTCAGGCTCATAACCTGAAGGCCGCAGGTTC
AAATCCTGCCCCCGCAA
>ETTC_RCS_W08007074 ABJS01000259 ALPHAPROTEOBACTERIA RHIZOBIUM_LEGUMINOSARUM_BV-_TRIFOLII_WSM1325 1135 1209 GLU TTC 0 0      WGS_DIVISION
-GCGCCCTTCGTCTATC--GGTT-AGGACACCAGATTTTCATTCTGGGAA-GAGGGGTTC
GACTCCCCTAGGGCGTA
>ECTC_RCS_W08007075 ABJS01000259 ALPHAPROTEOBACTERIA RHIZOBIUM_LEGUMINOSARUM_BV-_TRIFOLII_WSM1325 1284 1358 GLU CTC 0 0      WGS_DIVISION
-GCGCCCTTCGTCTATC--GGTT-AGGACGACAGATTCTCATTCTGTAAA-GAGGGGTTC
GACTCCCCTAGGGCGTA
>ETTC_RCS_W08007076 ABJS01000259 ALPHAPROTEOBACTERIA RHIZOBIUM_LEGUMINOSARUM_BV-_TRIFOLII_WSM1325 1604 1678 GLU TTC 0 0      WGS_DIVISION
-GCGCCCTTCGTCTATC--GGTT-AGGACACCAGATTTTCATTCTGGGAA-GAGGGGTTC
GACTCCCCTAGGGCGTA
>PTGG_RCS_W08007077 ABJS01000274 ALPHAPROTEOBACTERIA RHIZOBIUM_LEGUMINOSARUM_BV-_TRIFOLII_WSM1325 657 733 PRO TGG 0 0      WGS_DIVISION_I
-CGGAGTGTAGCGCAGCCTGGT--AGCGCATCTGGTTTGGGACCAGAGGGTCGGGAGTTC
GAATCTCTCCACTCCGA
>ETTC_RCS_W08007078 ABJS01000274 ALPHAPROTEOBACTERIA RHIZOBIUM_LEGUMINOSARUM_BV-_TRIFOLII_WSM1325 3944 4018 GLU TTC 0 0      WGS_DIVISION
-GCGCCCTTCGTCTATC--GGTT-AGGACACCAGATTTTCATTCTGGGAA-GAGGGGTTC
GACTCCCCTAGGGCGTA
>ECTC_RCS_W08007079 ABJS01000274 ALPHAPROTEOBACTERIA RHIZOBIUM_LEGUMINOSARUM_BV-_TRIFOLII_WSM1325 4093 4167 GLU CTC 0 0      WGS_DIVISION
-GCGCCCTTCGTCTATC--GGTT-AGGACGACAGATTCTCATTCTGTAAA-GAGGGGTTC
GACTCCCCTAGGGCGTA
>JCAT_RCS_W08007080 ABJS01000348 ALPHAPROTEOBACTERIA RHIZOBIUM_LEGUMINOSARUM_BV-_TRIFOLII_WSM1325 1875 1803 MET CAT 0 0     TRNA-MET(ILE)
-GGGCCTGTAGCTCAAT--GGTT-AGAGCCGGCGGCTCATAACCGCTTGGTTGGGGGTTC
GAGTCCCTCCGGGCCCA
>LTAA_RCS_W08007081 ABJS01000382 ALPHAPROTEOBACTERIA RHIZOBIUM_LEGUMINOSARUM_BV-_TRIFOLII_WSM1325 2994 3078 LEU TAA 0 0      WGS_DIVISION
-GCGGGCGTGGCGAAACT-GGTA-GACGCAAGGGACTTAAAATCCCTC-G-TACGGGTTC
GACCCCCGTCGCCCGCA
>KTTT_RCS_W08007082 ABJS01000383 ALPHAPROTEOBACTERIA RHIZOBIUM_LEGUMINOSARUM_BV-_TRIFOLII_WSM1325 1312 1240 LYS TTT 0 0      WGS_DIVISION
-GAGAGCGTAGCTCAGCT-GGT--AGAGCAACTGACTTTTAATCAGTAGGTCTCGGGTTC
GAACCCCGACGCTCTCA
>LGAG_RCS_W08007083 ABJS01000401 ALPHAPROTEOBACTERIA RHIZOBIUM_LEGUMINOSARUM_BV-_TRIFOLII_WSM1325 2270 2189 LEU GAG 0 0      WGS_DIVISION
-GCGGTCGTGGCGGAATT-GGTA-GACGCGCAGCGTTGAGGTCGCTGT-G-TGGAAGTTC
GAGTCTTCTCGACCGCA
>SGCT_RCS_W08007084 ABJS01000519 ALPHAPROTEOBACTERIA RHIZOBIUM_LEGUMINOSARUM_BV-_TRIFOLII_WSM1325 1318 1231 SER GCT 0 0      WGS_DIVISION
-GGAGAGGTGGCCGAGT--GGTCGAAGGCGCTCCCCTGCTAAGGGAGT---CGTGGGTTC
GAATCCCATCTTCTCCG
>IGAT_RCS_C09100663 ARAD_K84 ALPHAPROTEOBACTERIA AGROBACTERIUM_RADIOBACTER_K84 68938 69014 ILE GAT 0 0      GIB_IN_DDBJ
-GGGCCCGTAGCTCAGTT-GGTT-AGAGCACACGCTTGATAAGCGTGGGGTCGGTAGTTC
AAGTCTACCCGGGCCCA
>ATGC_RCS_C09100664 ARAD_K84 ALPHAPROTEOBACTERIA AGROBACTERIUM_RADIOBACTER_K84 69141 69216 ALA TGC 0 0      GIB_IN_DDBJ
-GGGGCTGTAGCTCAGCT-GGG--AGAGCACCTGCTTTGCAAGCAGGGGGTCAGCGGTTC
GATCCCGCTCAGCTCCA
>XCAT_RCS_C09100665 ARAD_K84 ALPHAPROTEOBACTERIA AGROBACTERIUM_RADIOBACTER_K84 72955 73031 MET CAT 0 0     TRNA-MET(INITIATOR)- GIB_IN_DD
-CGCGGGGTGGAGCAGCCCGGT--AGCTCGTCAGGCTCATAACCTGAAGGCCGCAGGTTC
AAATCCTGCCCCCGCAA
>AGGC_RCS_C09100666 ARAD_K84 ALPHAPROTEOBACTERIA AGROBACTERIUM_RADIOBACTER_K84 141132 141207 ALA GGC 0 0      GIB_IN_DDBJ
-GGGGCTATAGCTCAGCT-GGG--AGAGCGCTTGCATGGCATGCAAGAGGTCAGCGGTTC
GATCCCGCTTAGCTCCA
>IGAT_RCS_C09100667 ARAD_K84 ALPHAPROTEOBACTERIA AGROBACTERIUM_RADIOBACTER_K84 202784 202860 ILE GAT 0 0      GIB_IN_DDBJ
-GGGCCCGTAGCTCAGTT-GGTT-AGAGCACACGCTTGATAAGCGTGGGGTCGGTAGTTC
AAGTCTACCCGGGCCCA
>ATGC_RCS_C09100668 ARAD_K84 ALPHAPROTEOBACTERIA AGROBACTERIUM_RADIOBACTER_K84 202987 203062 ALA TGC 0 0      GIB_IN_DDBJ
-GGGGCTGTAGCTCAGCT-GGG--AGAGCACCTGCTTTGCAAGCAGGGGGTCAGCGGTTC
GATCCCGCTCAGCTCCA
>XCAT_RCS_C09100669 ARAD_K84 ALPHAPROTEOBACTERIA AGROBACTERIUM_RADIOBACTER_K84 206801 206877 MET CAT 0 0     TRNA-MET(INITIATOR)- GIB_IN_
-CGCGGGGTGGAGCAGCCCGGT--AGCTCGTCAGGCTCATAACCTGAAGGCCGCAGGTTC
AAATCCTGCCCCCGCAA
>RACG_RCS_C09100670 ARAD_K84 ALPHAPROTEOBACTERIA AGROBACTERIUM_RADIOBACTER_K84 583528 583604 ARG ACG 0 0      GIB_IN_DDBJ
-GCACCCGTAGCTCAGCT-GGAT-AGAGCACCAGACTACGAATCTGGGGGTCAGGAGTTC
GAATCTCTTCGGGTGCG
>GCCC_RCS_C09100671 ARAD_K84 ALPHAPROTEOBACTERIA AGROBACTERIUM_RADIOBACTER_K84 643545 643618 GLY CCC 0 0      GIB_IN_DDBJ
-GCGGGTGTAGCTCAAT--GGT--AGAGCAGCAGCTTCCCAAGCTGAATA-CGAGGGTTC
GATTCCCTTCACCCGCT
>HGTG_RCS_C09100672 ARAD_K84 ALPHAPROTEOBACTERIA AGROBACTERIUM_RADIOBACTER_K84 796744 796820 HIS GTG 0 0      GIB_IN_DDBJ
-GCGGTTGTAGCTCAGTT-GGTT-AGAGCGCAGGTTTGTGGCACCTGAGGTCGGAGGTTC
GAGACCCCCCAACCGTA
>QTTG_RCS_C09100673 ARAD_K84 ALPHAPROTEOBACTERIA AGROBACTERIUM_RADIOBACTER_K84 1042752 1042825 GLN TTG 0 0      GIB_IN_DDBJ
-TGGGGCGTAGCCAAGC--GGT--AAGGCAGTGGTTTTTGGTACCGCC-ATCCCTGGTTC
GAATCCAGGCGCCCCAG
>PCGG_RCS_C09100674 ARAD_K84 ALPHAPROTEOBACTERIA AGROBACTERIUM_RADIOBACTER_K84 1044954 1045030 PRO CGG 0 0      GIB_IN_DDBJ
-CGGAGTGTAGCGCAGTCTGGT--AGCGCACCACGTTCGGGACGTGGGGGTCGAGTGTTC
GAATCACTCCACTCCGA
>SGCT_RCS_C09100675 ARAD_K84 ALPHAPROTEOBACTERIA AGROBACTERIUM_RADIOBACTER_K84 1251976 1252065 SER GCT 0 0      GIB_IN_DDBJ
-GGAGAGGTGGCCGAGT--GGTCGAAGGCGCTCCCCTGCTAAGGGAGTAT-CGTGGGTTC
GAATCCCATCTTCTCCG
>PGGG_RCS_C09100676 ARAD_K84 ALPHAPROTEOBACTERIA AGROBACTERIUM_RADIOBACTER_K84 1411002 1411078 PRO GGG 0 0      GIB_IN_DDBJ
-CGGGGCGTAGCGCAGCCCGGT--AGCGCACTTGACTGGGGGTCAAGGGGTCGCAGGTTC
AAATCCTGTCGCCCCGA
>DGTC_RCS_C09100677 ARAD_K84 ALPHAPROTEOBACTERIA AGROBACTERIUM_RADIOBACTER_K84 1461712 1461788 ASP GTC 0 0      GIB_IN_DDBJ
-GCGGGTGTAGCTCAGTT-GGTT-AGAGTGCCGGCCTGTCACGCCGGAGGTCGCGGGTTC
GAGCCCCGTCACTCGCG
>DGTC_RCS_C09100678 ARAD_K84 ALPHAPROTEOBACTERIA AGROBACTERIUM_RADIOBACTER_K84 1461840 1461916 ASP GTC 0 0      GIB_IN_DDBJ
-GCGGGTGTAGCTCAGTC-GGTT-AGAGTGCCGGCCTGTCACGCCGGAGGTCGCGGGTTC
GAGCCCCGTCACTCGCG
>TTGT_RCS_C09100679 ARAD_K84 ALPHAPROTEOBACTERIA AGROBACTERIUM_RADIOBACTER_K84 1543417 1543492 THR TGT 0 0      GIB_IN_DDBJ
-GCCCTTGTAGCTCAGTT-GGT--AGAGCACCTGATTTGTAATCAGGGGGTCCCGGGTTC
GAACCCTGGCGGGGGCA
>YGTA_RCS_C09100680 ARAD_K84 ALPHAPROTEOBACTERIA AGROBACTERIUM_RADIOBACTER_K84 1547089 1547173 TYR GTA 0 0      GIB_IN_DDBJ
-GGAGGGATGCCCGAGT--GGTTAAAGGGGACGGACTGTAAATCCGTT-TACGTTGGTTC
AAATCCAACTCCCTCCA
>GTCC_RCS_C09100681 ARAD_K84 ALPHAPROTEOBACTERIA AGROBACTERIUM_RADIOBACTER_K84 1547198 1547271 GLY TCC 0 0      GIB_IN_DDBJ
-GCGGGTATAGCTCAAT--GGT--AGAGCAGCAGCCTTCCAAGCTGAATA-CGCGGGTTC
GATTCCCGCTACCCGCT
>WCCA_RCS_C09100682 ARAD_K84 ALPHAPROTEOBACTERIA AGROBACTERIUM_RADIOBACTER_K84 1553862 1553937 TRP CCA 0 0      GIB_IN_DDBJ
-AGGGGTATAGCTCAGTT-GGT--AGAGCGGCGGTCTCCAAAACCGCAGGTCGTAGGTTC
GAGCCCTGCTGCCCCTG
>NGTT_RCS_C09100683 ARAD_K84 ALPHAPROTEOBACTERIA AGROBACTERIUM_RADIOBACTER_K84 1653860 1653934 ASN GTT 0 0      GIB_IN_DDBJ
-TCCCTGGTAGCTCAGC--GGT--AGAGCATTCGACTGTTAATCGACAGGTCGCCGGTTC
GAATCCGGCCCGGGGAG
>LTAG_RCS_C09100684 ARAD_K84 ALPHAPROTEOBACTERIA AGROBACTERIUM_RADIOBACTER_K84 1695635 1695719 LEU TAG 0 0      GIB_IN_DDBJ
-GCGGGTATGGTGAAATT-GGTA-GACACGCCAGATTTAGGTTCTGGT-G-TGGGAGTTC
AAGTCTCTCTACCCGCA
>PTGG_RCS_C09100685 ARAD_K84 ALPHAPROTEOBACTERIA AGROBACTERIUM_RADIOBACTER_K84 1730337 1730413 PRO TGG 0 0      GIB_IN_DDBJ
-CGGAGTGTAGCGCAGTCTGGT--AGCGCATCTGGTTTGGGACCAGAGGGTCGGGAGTTC
GAATCTCTCCACTCCGA
>RTCT_RCS_C09100686 ARAD_K84 ALPHAPROTEOBACTERIA AGROBACTERIUM_RADIOBACTER_K84 1730991 1731067 ARG TCT 0 0      GIB_IN_DDBJ
-GGCCCCTTAGCTCAGCT-GGAT-AGAGCACCTGCCTTCTAAGCAGGTGGTCGCAGGTTC
GAATCCTGCAGGGGTCG
>KTTT_RCS_C09100687 ARAD_K84 ALPHAPROTEOBACTERIA AGROBACTERIUM_RADIOBACTER_K84 1804422 1804497 LYS TTT 0 0      GIB_IN_DDBJ
-GAGAGCGTAGCTCAGCT-GGT--AGAGCAACTGACTTTTAATCAGTAGGTCTCGGGTTC
GAACCCCGACGCTCTCA
>RCCG_RCS_C09100688 ARAD_K84 ALPHAPROTEOBACTERIA AGROBACTERIUM_RADIOBACTER_K84 2693187 2693263 ARG CCG 0 0      GIB_IN_DDBJ
-GCACCCGTAGCTCAGCT-GGAT-AGAGTGTTGGATTCCGATTCCAAAGGTCACAGGTTC
GAATCCTGTCGGGTGCG
>VGAC_RCS_C09100689 ARAD_K84 ALPHAPROTEOBACTERIA AGROBACTERIUM_RADIOBACTER_K84 3067872 3067946 VAL GAC 0 0      GIB_IN_DDBJ
-GGGCGTGTAGCTCAGC--GGG--AGAGCACTACGTTGACATCGTAGGGGTCACAGGTTC
AATCCCTGTCACGCCCA
>TGGT_RCS_C09100690 ARAD_K84 ALPHAPROTEOBACTERIA AGROBACTERIUM_RADIOBACTER_K84 3221376 3221450 THR GGT 0 0      GIB_IN_DDBJ
-GCTGCTATAGCTCAGG--GGT--AGAGCACTCCCTTGGTAAGGGAGAGGCCGAGAGTTC
AAATCTCTCTAGCAGCA
>LCAA_RCS_C09100691 ARAD_K84 ALPHAPROTEOBACTERIA AGROBACTERIUM_RADIOBACTER_K84 3334163 3334247 LEU CAA 0 0      GIB_IN_DDBJ
-GCCCCATTGGCGGAATT-GGTA-GACGCGCTCGACTCAAAATCGAGT-G-TGCTGGTTC
GACTCCGGCATGGGGCA
>RCCT_RCS_C09100692 ARAD_K84 ALPHAPROTEOBACTERIA AGROBACTERIUM_RADIOBACTER_K84 3386437 3386513 ARG CCT 0 0      GIB_IN_DDBJ
-GGTCTCGTAGCTCAGCA-GGAT-AGAGCACCAGATTCCTAATCTGGGGGTCACGCGTTC
GAATCGCGTCGAGATCA
>GGCC_RCS_C09100693 ARAD_K84 ALPHAPROTEOBACTERIA AGROBACTERIUM_RADIOBACTER_K84 3563461 3563535 GLY GCC 0 0      GIB_IN_DDBJ
-GCGGGTGTAGCTCAGG--GGT--AGAGCACAACCTTGCCAAGGTTGGGGTCGAGGGTTC
GAATCCCTTCGCCCGCT
>SCGA_RCS_C09100694 ARAD_K84 ALPHAPROTEOBACTERIA AGROBACTERIUM_RADIOBACTER_K84 3938708 3938619 SER CGA 0 0      GIB_IN_DDBJ
-GGAGAGGTGGCAGAGT--GGTCGAATGCACCGCACTCGAAATGCGGCAT-CGTGGGTTC
AAATCCCACCCTCTCCG
>QCTG_RCS_C09100695 ARAD_K84 ALPHAPROTEOBACTERIA AGROBACTERIUM_RADIOBACTER_K84 3925280 3925207 GLN CTG 0 0      GIB_IN_DDBJ
-TGGGGAATAGTTCAAT--GGT--AGAACGACGGACTCTGACTCCGTTAA-TCTTGGTTC
GAGTCCAGGTTCCCCAG
>IGAT_RCS_C09100696 ARAD_K84 ALPHAPROTEOBACTERIA AGROBACTERIUM_RADIOBACTER_K84 3293141 3293065 ILE GAT 0 0      GIB_IN_DDBJ
-GGGCCCGTAGCTCAGTT-GGTT-AGAGCACACGCTTGATAAGCGTGGGGTCGGTAGTTC
AAGTCTACCCGGGCCCA
>ATGC_RCS_C09100697 ARAD_K84 ALPHAPROTEOBACTERIA AGROBACTERIUM_RADIOBACTER_K84 3292938 3292863 ALA TGC 0 0      GIB_IN_DDBJ
-GGGGCTGTAGCTCAGCT-GGG--AGAGCACCTGCTTTGCAAGCAGGGGGTCAGCGGTTC
GATCCCGCTCAGCTCCA
>XCAT_RCS_C09100698 ARAD_K84 ALPHAPROTEOBACTERIA AGROBACTERIUM_RADIOBACTER_K84 3289124 3289048 MET CAT 0 0     TRNA-MET(INITIATOR)- GIB_I
-CGCGGGGTGGAGCAGCCCGGT--AGCTCGTCAGGCTCATAACCTGAAGGCCGCAGGTTC
AAATCCTGCCCCCGCAA
>FGAA_RCS_C09100699 ARAD_K84 ALPHAPROTEOBACTERIA AGROBACTERIUM_RADIOBACTER_K84 3215192 3215117 PHE GAA 0 0      GIB_IN_DDBJ
-GCCCAGATAGCTCAGTT-GGT--AGAGCAGCGGATTGAAAATCCGCGTGTCGCTGGTTC
GATTCCGGCTCTGGGCA
>MCAT_RCS_C09100700 ARAD_K84 ALPHAPROTEOBACTERIA AGROBACTERIUM_RADIOBACTER_K84 2924809 2924733 MET CAT 0 0     TRNA-MET(ELONGATOR)- GIB_I
-GGCGGAGTAGCTCAGTA-GGTC-AGAGCAGAGGAATCATAATCCTTGTGTCGGGGGTTC
AAATCCCTCCTCCGCTA
>JCAT_RCS_C09100701 ARAD_K84 ALPHAPROTEOBACTERIA AGROBACTERIUM_RADIOBACTER_K84 2465531 2465456 MET CAT 0 0     TRNA-MET(ILE)_WHOSE_CAU_AN
-GGGCCTGTAGCTCAAT--GGTT-AGAGCCGGCGGCTCATAACCGCTTGGTTGGGGGTTC
GAGTCCCTCCGGGCCCA
>KCTT_RCS_C09100702 ARAD_K84 ALPHAPROTEOBACTERIA AGROBACTERIUM_RADIOBACTER_K84 2260501 2260426 LYS CTT 0 0      GIB_IN_DDBJ
-GGGTGATTAGCTCAGTT-GGT--AGAGCAGCTGACTCTTAATCAGCGGGTCGTAGGTTC
GAGCCCTACATCACCCA
>LGAG_RCS_C09100703 ARAD_K84 ALPHAPROTEOBACTERIA AGROBACTERIUM_RADIOBACTER_K84 1979914 1979830 LEU GAG 0 0      GIB_IN_DDBJ
-GCGGTCGTGGCGGAATT-GGTA-GACGCGCAGCGTTGAGGTCGCTGT-G-TGGAAGTTC
GAGTCTTCTCGACCGCA
>STGA_RCS_C09100704 ARAD_K84 ALPHAPROTEOBACTERIA AGROBACTERIUM_RADIOBACTER_K84 1921742 1921653 SER TGA 0 0      GIB_IN_DDBJ
-GGAAGAGTGTCCGAGT--GGTTTAAGGAACCGGTCTTGAAAACCGGC---CGTGGGTTC
GAATCCCACCTCTTCCG
>ETTC_RCS_C09100705 ARAD_K84 ALPHAPROTEOBACTERIA AGROBACTERIUM_RADIOBACTER_K84 1727330 1727256 GLU TTC 0 0      GIB_IN_DDBJ
-GCGCCCTTCGTCTATC--GGTT-AGGACGACAGATTTTCATTCTGTAAA-GAGGGGTTC
GACTCCCCTAGGGCGTG
>ECTC_RCS_C09100706 ARAD_K84 ALPHAPROTEOBACTERIA AGROBACTERIUM_RADIOBACTER_K84 1727172 1727098 GLU CTC 0 0      GIB_IN_DDBJ
-GCGCCCTTCGTCTATC--GGTT-AGGACAACAGATTCTCATTCTGTAAA-GAGGGGTTC
GACTCCCCTAGGGCGTA
>ETTC_RCS_C09100707 ARAD_K84 ALPHAPROTEOBACTERIA AGROBACTERIUM_RADIOBACTER_K84 1710228 1710154 GLU TTC 0 0      GIB_IN_DDBJ
-GCGCCCTTCGTCTATC--GGTT-AGGACGACAGATTTTCATTCTGTAAA-GAGGGGTTC
GACTCCCCTAGGGCGTG
>CGCA_RCS_C09100708 ARAD_K84 ALPHAPROTEOBACTERIA AGROBACTERIUM_RADIOBACTER_K84 1658260 1658187 CYS GCA 0 0      GIB_IN_DDBJ
-GGCCTCGTGGCGGAGT--GGT--TACGCAGAGGACTGCAAATCCTTGCA-TCCCGGTTC
GATTCCGGGCGAGGCCT
>LTAA_RCS_C09100709 ARAD_K84 ALPHAPROTEOBACTERIA AGROBACTERIUM_RADIOBACTER_K84 1628553 1628469 LEU TAA 0 0      GIB_IN_DDBJ
-GCGGACGTGGCGAAACT-GGTA-GACGCAAGGGACTTAAAATCCCTC-G-TACGGGTTC
GACCCCCGTCGTCCGCA
>VTAC_RCS_C09100710 ARAD_K84 ALPHAPROTEOBACTERIA AGROBACTERIUM_RADIOBACTER_K84 1461318 1461243 VAL TAC 0 0      GIB_IN_DDBJ
-GGGCGATTAGCTCAGTT-GGT--AGAGCGCCTCGTTTACACCGAGGATGTCGGGAGTTC
GAGTCTCTCATCGCCCA
>TCGT_RCS_C09100711 ARAD_K84 ALPHAPROTEOBACTERIA AGROBACTERIUM_RADIOBACTER_K84 624456 624381 THR CGT 0 0      GIB_IN_DDBJ
-GCCGCTTTAGCTCAGGT-GGT--AGAGCACATCATTCGTAATGATGGGGTCGCAGGTTC
GAGTCCTGCAAGCGGCA
>LCAG_RCS_C09100712 ARAD_K84 ALPHAPROTEOBACTERIA AGROBACTERIUM_RADIOBACTER_K84 360379 360293 LEU CAG 0 0      GIB_IN_DDBJ
-GCCCAGATGGCGGAATT-GGTA-GACGCGCCAGCTTCAGGTGCTGGT-G-TGGAGGTTC
GAGTCCTCTTCTGGGCA
>SGGA_RCS_C09100713 ARAD_K84 ALPHAPROTEOBACTERIA AGROBACTERIUM_RADIOBACTER_K84 295767 295678 SER GGA 0 0      GIB_IN_DDBJ
-GGACAGGTGGCCGAGT--GGTTTAAGGCGCACGCCTGGAACGCGTGT---CGTGGGTTC
GAATCCCACCTTGTCCG
>IGAT_RCS_C08008128 RETL_CIAT652 ALPHAPROTEOBACTERIA RHIZOBIUM_ETLI_CIAT_652 64564 64640 ILE GAT 0 0      GIB_IN_DDBJ
-GGGCCCGTAGCTCAGTT-GGTT-AGAGCACACGCTTGATAAGCGTGGGGTCGGAAGTTC
AAGTCTTCCCGGGCCCA
>ATGC_RCS_C08008129 RETL_CIAT652 ALPHAPROTEOBACTERIA RHIZOBIUM_ETLI_CIAT_652 64713 64788 ALA TGC 0 0      GIB_IN_DDBJ
-GGGGCTGTAGCTCAGCT-GGG--AGAGCACCTGCTTTGCAAGCAGGGGGTCAGCGGTTC
GATCCCGCTCAGCTCCA
>XCAT_RCS_C08008130 RETL_CIAT652 ALPHAPROTEOBACTERIA RHIZOBIUM_ETLI_CIAT_652 68702 68778 MET CAT 0 0     TRNA-MET(INITIATOR)- GIB_IN_DDBJ
-CGCGGGGTGGAGCAGCCCGGT--AGCTCGTCAGGCTCATAACCTGAAGGCCGCAGGTTC
AAATCCTGCCCCCGCAA
>AGGC_RCS_C08008131 RETL_CIAT652 ALPHAPROTEOBACTERIA RHIZOBIUM_ETLI_CIAT_652 115407 115482 ALA GGC 0 0      GIB_IN_DDBJ
-GGGGCTATAGCTCAGCT-GGG--AGAGCGCTTGCATGGCATGCAAGAGGTCAGCGGTTC
GATCCCGCTTAGCTCCA
>RACG_RCS_C08008132 RETL_CIAT652 ALPHAPROTEOBACTERIA RHIZOBIUM_ETLI_CIAT_652 492119 492195 ARG ACG 0 0      GIB_IN_DDBJ
-GCACCCGTAGCTCAGCT-GGAT-AGAGCACCAGACTACGAATCTGGGGGTCAGGAGTTC
GAATCTCTTCGGGTGCG
>GCCC_RCS_C08008133 RETL_CIAT652 ALPHAPROTEOBACTERIA RHIZOBIUM_ETLI_CIAT_652 594898 594971 GLY CCC 0 0      GIB_IN_DDBJ
-GCGGGTGTAGCTCAAT--GGT--AGAGCAGCAGCTTCCCAAGCTGAATA-CGAGGGTTC
GATTCCCTTCACCCGCT
>FGAA_RCS_C08008134 RETL_CIAT652 ALPHAPROTEOBACTERIA RHIZOBIUM_ETLI_CIAT_652 656542 656617 PHE GAA 0 0      GIB_IN_DDBJ
-GCCCAGGTAGCTCAGTT-GGT--AGAGCAGCGGATTGAAAATCCGCGTGTCACTGGTTC
GATTCCGGTCCTGGGCA
>HGTG_RCS_C08008135 RETL_CIAT652 ALPHAPROTEOBACTERIA RHIZOBIUM_ETLI_CIAT_652 806475 806551 HIS GTG 0 0      GIB_IN_DDBJ
-GCGGTTGTAGCTCAGTT-GGTT-AGAGCGCAGGTTTGTGGCACCTGAGGTCGGAGGTTC
GAGACCCCCCAACCGTA
>QTTG_RCS_C08008136 RETL_CIAT652 ALPHAPROTEOBACTERIA RHIZOBIUM_ETLI_CIAT_652 1116653 1116727 GLN TTG 0 0      GIB_IN_DDBJ
-TGGGGCGTAGCCAAGC--GGT--AAGGCAGCGGTTTTTGGTACCGCCATCCCCTGGTTC
GAATCCAGGCGCCCCAG
>PCGG_RCS_C08008137 RETL_CIAT652 ALPHAPROTEOBACTERIA RHIZOBIUM_ETLI_CIAT_652 1140224 1140300 PRO CGG 0 0      GIB_IN_DDBJ
-CGGAGTGTAGCGCAGTCTGGT--AGCGCACCACGTTCGGGACGTGGGGGTCGAGTGTTC
GAATCACTCCACTCCGA
>SGCT_RCS_C08008138 RETL_CIAT652 ALPHAPROTEOBACTERIA RHIZOBIUM_ETLI_CIAT_652 1431849 1431939 SER GCT 0 0      GIB_IN_DDBJ
-GGAGAGGTGGCCGAGT--GGTCGAAGGCGCTCCCCTGCTAAGGGAGT---CGTGGGTTC
GAATCCCATCTTCTCCG
>PGGG_RCS_C08008139 RETL_CIAT652 ALPHAPROTEOBACTERIA RHIZOBIUM_ETLI_CIAT_652 1609392 1609468 PRO GGG 0 0      GIB_IN_DDBJ
-CGGGGCGTAGCGCAGCCCGGT--AGCGCACTTGACTGGGGGTCAAGGGGTCGCTGGTTC
GAGTCCAGTCGCCCCGA
>DGTC_RCS_C08008140 RETL_CIAT652 ALPHAPROTEOBACTERIA RHIZOBIUM_ETLI_CIAT_652 1664755 1664831 ASP GTC 0 0      GIB_IN_DDBJ
-GCGGGTGTAGCTCAGTC-GGTT-AGAGTGCCGGCCTGTCACGCCGGAGGTCGCGGGTTC
GAGCCCCGTCACTCGCG
>DGTC_RCS_C08008141 RETL_CIAT652 ALPHAPROTEOBACTERIA RHIZOBIUM_ETLI_CIAT_652 1664883 1664959 ASP GTC 0 0      GIB_IN_DDBJ
-GCGGGTGTAGCTCAGTC-GGTT-AGAGTGCCGGCCTGTCACGCCGGAGGTCGCGGGTTC
GAGCCCCGTCACTCGCG
>TTGT_RCS_C08008142 RETL_CIAT652 ALPHAPROTEOBACTERIA RHIZOBIUM_ETLI_CIAT_652 1725782 1725857 THR TGT 0 0      GIB_IN_DDBJ
-GCCCTTGTAGCTCAGTT-GGT--AGAGCACCTGATTTGTAATCAGGGGGTCGCGGGTTC
GAACCCTGCCGGGGGCA
>YGTA_RCS_C08008143 RETL_CIAT652 ALPHAPROTEOBACTERIA RHIZOBIUM_ETLI_CIAT_652 1728723 1728807 TYR GTA 0 0      GIB_IN_DDBJ
-GGAGAGATGCCCGAGT--GGTTAAAGGGGACGGACTGTAAATCCGTT-TACGTTGGTTC
AAATCCAACTCTCTCCA
>GTCC_RCS_C08008144 RETL_CIAT652 ALPHAPROTEOBACTERIA RHIZOBIUM_ETLI_CIAT_652 1728832 1728905 GLY TCC 0 0      GIB_IN_DDBJ
-GCGGGTATAGCTCAAT--GGT--AGAGCAGCAGCCTTCCAAGCTGAATA-CGCGGGTTC
GATTCCCGCTACCCGCT
>WCCA_RCS_C08008145 RETL_CIAT652 ALPHAPROTEOBACTERIA RHIZOBIUM_ETLI_CIAT_652 1731990 1732065 TRP CCA 0 0      GIB_IN_DDBJ
-AGGGGTATAGCTCAGTT-GGT--AGAGCGGCGGTCTCCAAAACCGCAGGTCGGGGGTTC
GAGCCCCTCTGCCCCTG
>LTAA_RCS_C08008146 RETL_CIAT652 ALPHAPROTEOBACTERIA RHIZOBIUM_ETLI_CIAT_652 1831429 1831513 LEU TAA 0 0      GIB_IN_DDBJ
-GCGGGCGTGGCGAAACT-GGTA-GACGCAAGGGACTTAAAATCCCTC-G-TACGGGTTC
GATCCCCGTCGCCCGCA
>CGCA_RCS_C08008147 RETL_CIAT652 ALPHAPROTEOBACTERIA RHIZOBIUM_ETLI_CIAT_652 1878512 1878585 CYS GCA 0 0      GIB_IN_DDBJ
-GGCCTCGTGGCGGAGT--GGT--GACGCAGAGGACTGCAAATCCTTGTA-CCCCGGTTC
AATTCCGGGCGAGGCCT
>LTAG_RCS_C08008148 RETL_CIAT652 ALPHAPROTEOBACTERIA RHIZOBIUM_ETLI_CIAT_652 1914766 1914850 LEU TAG 0 0      GIB_IN_DDBJ
-GCGGGTATGGTGAAATT-GGTA-GACACGCCAGATTTAGGTTCTGGT-G-TGGGAGTTC
AAGTCTCTCTACCCGCA
>RTCT_RCS_C08008149 RETL_CIAT652 ALPHAPROTEOBACTERIA RHIZOBIUM_ETLI_CIAT_652 1956663 1956739 ARG TCT 0 0      GIB_IN_DDBJ
-GGCCCCTTAGCTCAGCT-GGAT-AGAGCACCTGCCTTCTAAGCAGGTTGTCGCAGGTTC
GATTCCTGCAGGGGTCG
>KTTT_RCS_C08008150 RETL_CIAT652 ALPHAPROTEOBACTERIA RHIZOBIUM_ETLI_CIAT_652 2058798 2058873 LYS TTT 0 0      GIB_IN_DDBJ
-GAGAGCGTAGCTCAGCC-GGT--AGAGCAACTGACTTTTAATCAGTAGGTCTCGGGTTC
GAACCCCGACGCTCTCA
>STGA_RCS_C08008151 RETL_CIAT652 ALPHAPROTEOBACTERIA RHIZOBIUM_ETLI_CIAT_652 2252741 2252830 SER TGA 0 0      GIB_IN_DDBJ
-GGAAGAGTGTCCGAGT--GGTTTAAGGAACCGGTCTTGAAAACCGGC---CGTGGGTTC
GAATCCCACCTCTTCCG
>JCAT_RCS_C08008152 RETL_CIAT652 ALPHAPROTEOBACTERIA RHIZOBIUM_ETLI_CIAT_652 3083531 3083606 MET CAT 0 0     TRNA-MET(ILE)_WHOSE_CAU_ANTI
-GGGCCTGTAGCTCAAT--GGTT-AGAGCCGGCGGCTCATAACCGCTTGGTTGGGGGTTC
GAGTCCCTCCGGGCCCA
>RCCG_RCS_C08008153 RETL_CIAT652 ALPHAPROTEOBACTERIA RHIZOBIUM_ETLI_CIAT_652 3420845 3420921 ARG CCG 0 0      GIB_IN_DDBJ
-GCACCCGTAGCTCAGCT-GGAT-AGAGTGTTGGATTCCGATTCCAAAGGTCACAGGTTC
GAATCCTGTCGGGTGCG
>VGAC_RCS_C08008154 RETL_CIAT652 ALPHAPROTEOBACTERIA RHIZOBIUM_ETLI_CIAT_652 3880090 3880164 VAL GAC 0 0      GIB_IN_DDBJ
-GGGCGTGTAGCTCAGC--GGG--AGAGCACTACGTTGACATCGTAGGGGTCACAGGTTC
AATCCCTGTCACGCCCA
>LCAA_RCS_C08008155 RETL_CIAT652 ALPHAPROTEOBACTERIA RHIZOBIUM_ETLI_CIAT_652 4116123 4116207 LEU CAA 0 0      GIB_IN_DDBJ
-GCCCCATTGGCGGAATT-GGTA-GACGCGCTCGACTCAAAATCGAGT-G-TGCTGGTTC
GACCCCGGCATGGGGCA
>RCCT_RCS_C08008156 RETL_CIAT652 ALPHAPROTEOBACTERIA RHIZOBIUM_ETLI_CIAT_652 4168018 4168094 ARG CCT 0 0      GIB_IN_DDBJ
-GGTCCCGTAGCTCAGCA-GGAT-AGAGCACCAGATTCCTAATCTGGGGGTCGCGCGTTC
GAATCGCGCCGGGATCA
>GGCC_RCS_C08008157 RETL_CIAT652 ALPHAPROTEOBACTERIA RHIZOBIUM_ETLI_CIAT_652 4334254 4334328 GLY GCC 0 0      GIB_IN_DDBJ
-GCGGGTGTAGCTCAGG--GGT--AGAGCACAACCTTGCCAAGGTTGGGGTCGAGGGTTC
GAATCCCTTCGCCCGCT
>SCGA_RCS_C08008158 RETL_CIAT652 ALPHAPROTEOBACTERIA RHIZOBIUM_ETLI_CIAT_652 4437431 4437345 SER CGA 0 0      GIB_IN_DDBJ
-GGAGAGGTGGCAGAGT--GGTCGAATGCACCGCACTCGAAATGCGGC---CGTGGGTTC
AAATCCCACCCTCTCCG
>IGAT_RCS_C08008159 RETL_CIAT652 ALPHAPROTEOBACTERIA RHIZOBIUM_ETLI_CIAT_652 4081515 4081438 ILE GAT 0 0      GIB_IN_DDBJ
-GGGCCCGTAGCTCAGTT-GGTT-AGAGCACACGCTTGATAAGCGTGGGGTCGGAAGTTC
AAGTCTTCCCGGGCCCA
>ATGC_RCS_C08008160 RETL_CIAT652 ALPHAPROTEOBACTERIA RHIZOBIUM_ETLI_CIAT_652 4081365 4081293 ALA TGC 0 0      GIB_IN_DDBJ
-GGGGCTGTAGCTCAGCT-GGG--AGAGCACCTGCTTTGCAAGCAGGGGGTCAGCGGTTC
GATCCCGCTCAGCTCCA
>XCAT_RCS_C08008161 RETL_CIAT652 ALPHAPROTEOBACTERIA RHIZOBIUM_ETLI_CIAT_652 4077385 4077312 MET CAT 0 0     TRNA-MET(INITIATOR)- GIB_IN_
-CGCGGGGTGGAGCAGCCCGGT--AGCTCGTCAGGCTCATAACCTGAAGGCCGCAGGTTC
AAATCCTGCCCCCGCAA
>MCAT_RCS_C08008162 RETL_CIAT652 ALPHAPROTEOBACTERIA RHIZOBIUM_ETLI_CIAT_652 3726017 3725944 MET CAT 0 0     TRNA-MET(ELONGATOR)- GIB_IN_
-GGCGGAGTAGCTCAGTA-GGTC-AGAGCAGAGGAATCATAATCCTTGTGTCGGGGGTTC
AAATCCCTCCTCCGCTA
>IGAT_RCS_C08008163 RETL_CIAT652 ALPHAPROTEOBACTERIA RHIZOBIUM_ETLI_CIAT_652 3677545 3677472 ILE GAT 0 0      GIB_IN_DDBJ
-GGGCCCGTAGCTCAGTT-GGTT-AGAGCACACGCTTGATAAGCGTGGGGTCGGAAGTTC
AAGTCTTCCCGGGCCCA
>ATGC_RCS_C08008164 RETL_CIAT652 ALPHAPROTEOBACTERIA RHIZOBIUM_ETLI_CIAT_652 3677396 3677324 ALA TGC 0 0      GIB_IN_DDBJ
-GGGGCTGTAGCTCAGCT-GGG--AGAGCACCTGCTTTGCAAGCAGGGGGTCAGCGGTTC
GATCCCGCTCAGCTCCA
>XCAT_RCS_C08008165 RETL_CIAT652 ALPHAPROTEOBACTERIA RHIZOBIUM_ETLI_CIAT_652 3673407 3673334 MET CAT 0 0     TRNA-MET(INITIATOR)- GIB_IN_
-CGCGGGGTGGAGCAGCCCGGT--AGCTCGTCAGGCTCATAACCTGAAGGCCGCAGGTTC
AAATCCTGCCCCCGCAA
>KCTT_RCS_C08008166 RETL_CIAT652 ALPHAPROTEOBACTERIA RHIZOBIUM_ETLI_CIAT_652 2856651 2856579 LYS CTT 0 0      GIB_IN_DDBJ
-GGGTGATTAGCTCAGTT-GGT--AGAGCAGCTGACTCTTAATCAGCGGGTCGTAGGTTC
GAGCCCTACATCACCCA
>LGAG_RCS_C08008167 RETL_CIAT652 ALPHAPROTEOBACTERIA RHIZOBIUM_ETLI_CIAT_652 2336336 2336255 LEU GAG 0 0      GIB_IN_DDBJ
-GCGGTCGTGGCGGAATT-GGTA-GACGCGCAGCGTTGAGGTCGCTGT-G-TGGAAGTTC
GAGTCTTCTCGACCGCA
>PTGG_RCS_C08008168 RETL_CIAT652 ALPHAPROTEOBACTERIA RHIZOBIUM_ETLI_CIAT_652 1955625 1955552 PRO TGG 0 0      GIB_IN_DDBJ
-CGGAGTGTAGCGCAGTCTGGT--AGCGCATCTGGTTTGGGACCAGAGGGTCGGGAGTTC
GAATCTCTCCACTCCGA
>ETTC_RCS_C08008169 RETL_CIAT652 ALPHAPROTEOBACTERIA RHIZOBIUM_ETLI_CIAT_652 1952337 1952266 GLU TTC 0 0      GIB_IN_DDBJ
-GCGCCCTTCGTCTATC--GGTT-AGGACACCAGATTTTCATTCTGGGAA-GAGGGGTTC
GACTCCCCTAGGGCGTG
>ECTC_RCS_C08008170 RETL_CIAT652 ALPHAPROTEOBACTERIA RHIZOBIUM_ETLI_CIAT_652 1952189 1952118 GLU CTC 0 0      GIB_IN_DDBJ
-GCGCCCTTCGTCTATC--GGTT-AGGACGACAGATTCTCATTCTGTAAA-GAGGGGTTC
GACTCCCCTAGGGCGTA
>ETTC_RCS_C08008171 RETL_CIAT652 ALPHAPROTEOBACTERIA RHIZOBIUM_ETLI_CIAT_652 1951812 1951741 GLU TTC 0 0      GIB_IN_DDBJ
-GCGCCCTTCGTCTATC--GGTT-AGGACACCAGATTTTCATTCTGGGAA-GAGGGGTTC
GACTCCCCTAGGGCGTG
>NGTT_RCS_C08008172 RETL_CIAT652 ALPHAPROTEOBACTERIA RHIZOBIUM_ETLI_CIAT_652 1877046 1876975 ASN GTT 0 0      GIB_IN_DDBJ
-TCCCTGGTAGCTCAGC--GGT--AGAGCATTCGACTGTTAATCGACAGGTCGCCGGTTC
GAATCCGGCCCGGGGAG
>VTAC_RCS_C08008173 RETL_CIAT652 ALPHAPROTEOBACTERIA RHIZOBIUM_ETLI_CIAT_652 1664340 1664268 VAL TAC 0 0      GIB_IN_DDBJ
-GGGCGATTAGCTCAGTT-GGT--AGAGCGCCTCGTTTACACCGAGGATGTCGGGAGTTC
GAGTCTCTCATCGCCCA
>QCTG_RCS_C08008174 RETL_CIAT652 ALPHAPROTEOBACTERIA RHIZOBIUM_ETLI_CIAT_652 884452 884382 GLN CTG 0 0      GIB_IN_DDBJ
-TGGGGAATAGTTCAAT--GGT--AGAACAGCGGACTCTGACTCCGTCGA-TCTTGGTTC
GAATCCAGGTTCCCCAG
>TGGT_RCS_C08008175 RETL_CIAT652 ALPHAPROTEOBACTERIA RHIZOBIUM_ETLI_CIAT_652 650431 650360 THR GGT 0 0      GIB_IN_DDBJ
-GCTGCCGTAGCTCAGT--GGT--AGAGCACACCCTTGGTAAGGGTGAGGTCGGTGGTTC
AATCCCACTCGGCAGCA
>TCGT_RCS_C08008176 RETL_CIAT652 ALPHAPROTEOBACTERIA RHIZOBIUM_ETLI_CIAT_652 574171 574099 THR CGT 0 0      GIB_IN_DDBJ
-GCCGCTTTAGCTCAGTC-GGT--AGAGCACATCATTCGTAATGATGGGGTCACGTGTTC
GAGTCACGTAAGCGGCA
>LCAG_RCS_C08008177 RETL_CIAT652 ALPHAPROTEOBACTERIA RHIZOBIUM_ETLI_CIAT_652 293746 293665 LEU CAG 0 0      GIB_IN_DDBJ
-GCCCAGATGGCGGAATT-GGTA-GACGCGCAGGTTTCAGGTACCTGT-G-TGGAGGTTC
GAGTCCTCTTCTGGGCA
>SGGA_RCS_C08008178 RETL_CIAT652 ALPHAPROTEOBACTERIA RHIZOBIUM_ETLI_CIAT_652 247895 247809 SER GGA 0 0      GIB_IN_DDBJ
-GGACAGGTGGCCGAGT--GGTTTAAGGCGCACGCCTGGAACGCGTGT---CGAGGGTTC
GAATCCCTCCCTGTCCG
>IGAT_RCS_C018681 RLEG_3841 ALPHAPROTEOBACTERIA RHIZOBIUM_LEGUMINOSARUM_BV-_VICIAE_3841 65462 65538 ILE GAT 0 0      GIB_IN_DDBJ
-GGGCCCGTAGCTCAGTT-GGTT-AGAGCACACGCTTGATAAGCGTGGGGTCGGAAGTTC
AAGTCTTCCCGGGCCCA
>ATGC_RCS_C018682 RLEG_3841 ALPHAPROTEOBACTERIA RHIZOBIUM_LEGUMINOSARUM_BV-_VICIAE_3841 65632 65707 ALA TGC 0 0      GIB_IN_DDBJ
-GGGGCTGTAGCTCAGCT-GGG--AGAGCACCTGCTTTGCAAGCAGGGGGTCAGCGGTTC
GATCCCGCTCAGCTCCA
>XCAT_RCS_C018683 RLEG_3841 ALPHAPROTEOBACTERIA RHIZOBIUM_LEGUMINOSARUM_BV-_VICIAE_3841 69764 69840 MET CAT 0 0     TRNA-MET(INITIATOR)- 
-CGCGGGGTGGAGCAGCCCGGT--AGCTCGTCAGGCTCATAACCTGAAGGCCGCAGGTTC
AAATCCTGCCCCCGCAA
>AGGC_RCS_C018684 RLEG_3841 ALPHAPROTEOBACTERIA RHIZOBIUM_LEGUMINOSARUM_BV-_VICIAE_3841 139901 139976 ALA GGC 0 0      GIB_IN_DDBJ
-GGGGCTATAGCTCAGCT-GGG--AGAGCGCTTGCATGGCATGCAAGAGGTCAGCGGTTC
GATCCCGCTTAGCTCCA
>RACG_RCS_C018685 RLEG_3841 ALPHAPROTEOBACTERIA RHIZOBIUM_LEGUMINOSARUM_BV-_VICIAE_3841 496206 496282 ARG ACG 0 0      GIB_IN_DDBJ
-GCACCCGTAGCTCAGCT-GGAT-AGAGCACCAGACTACGAATCTGGGGGTCAGGAGTTC
GAATCTCTTCGGGTGCG
>GCCC_RCS_C018686 RLEG_3841 ALPHAPROTEOBACTERIA RHIZOBIUM_LEGUMINOSARUM_BV-_VICIAE_3841 600977 601050 GLY CCC 0 0      GIB_IN_DDBJ
-GCGGGTGTAGCTCAAT--GGT--AGAGCAGCAGCTTCCCAAGCTGAATA-CGAGGGTTC
GATTCCCTTCACCCGCT
>FGAA_RCS_C018687 RLEG_3841 ALPHAPROTEOBACTERIA RHIZOBIUM_LEGUMINOSARUM_BV-_VICIAE_3841 668127 668202 PHE GAA 0 0      GIB_IN_DDBJ
-GCCCAGGTAGCTCAGTT-GGT--AGAGCAGCGGATTGAAAATCCGCGTGTCACTGGTTC
GATTCCGGTCCTGGGCA
>HGTG_RCS_C018688 RLEG_3841 ALPHAPROTEOBACTERIA RHIZOBIUM_LEGUMINOSARUM_BV-_VICIAE_3841 832143 832219 HIS GTG 0 0      GIB_IN_DDBJ
-GCGGTTGTAGCTCAGTT-GGTT-AGAGCGCAGGTTTGTGGCACCTGAGGTCGGAGGTTC
GAGACCCCCCAACCGTA
>QTTG_RCS_C018689 RLEG_3841 ALPHAPROTEOBACTERIA RHIZOBIUM_LEGUMINOSARUM_BV-_VICIAE_3841 1176308 1176381 GLN TTG 0 0      GIB_IN_DDBJ
-TGGGGCGTCGCCAAGC--GGT--AAGGCAACGGTTTTTGGTACCGTCAC-CCCTGGTTC
GAATCCAGGCGCCCCAG
>PCGG_RCS_C018690 RLEG_3841 ALPHAPROTEOBACTERIA RHIZOBIUM_LEGUMINOSARUM_BV-_VICIAE_3841 1194114 1194190 PRO CGG 0 0      GIB_IN_DDBJ
-CGGAGTGTAGCGCAGTCTGGT--AGCGCACCACGTTCGGGACGTGGGGGTCGAGTGTTC
GAATCACTCCACTCCGA
>SGCT_RCS_C018691 RLEG_3841 ALPHAPROTEOBACTERIA RHIZOBIUM_LEGUMINOSARUM_BV-_VICIAE_3841 1567071 1567161 SER GCT 0 0      GIB_IN_DDBJ
-GGAGAGGTGGCCGAGT--GGTCGAAGGCGCTCCCCTGCTAAGGGAGT---CGTGGGTTC
GAATCCCATCTTCTCCG
>PGGG_RCS_C018692 RLEG_3841 ALPHAPROTEOBACTERIA RHIZOBIUM_LEGUMINOSARUM_BV-_VICIAE_3841 1728057 1728133 PRO GGG 0 0      GIB_IN_DDBJ
-CGGGGCGTAGCGCAGCCCGGT--AGCGCACTTGACTGGGGGTCAAGGGGTCGCTGGTTC
GAGTCCAGTCGCCCCGA
>DGTC_RCS_C018693 RLEG_3841 ALPHAPROTEOBACTERIA RHIZOBIUM_LEGUMINOSARUM_BV-_VICIAE_3841 1782701 1782777 ASP GTC 0 0      GIB_IN_DDBJ
-GCGGGTGTAGCTCAGTT-GGTT-AGAGTGCCGGCCTGTCACGCCGGAGGTCGCGGGTTC
GAGCCCCGTCACTCGCG
>DGTC_RCS_C018694 RLEG_3841 ALPHAPROTEOBACTERIA RHIZOBIUM_LEGUMINOSARUM_BV-_VICIAE_3841 1782862 1782938 ASP GTC 0 0      GIB_IN_DDBJ
-GCGGGTGTAGCTCAGTC-GGTT-AGAGTGCCGGCCTGTCACGCCGGAGGTCGCGGGTTC
GAGCCCCGTCACTCGCG
>TTGT_RCS_C018695 RLEG_3841 ALPHAPROTEOBACTERIA RHIZOBIUM_LEGUMINOSARUM_BV-_VICIAE_3841 1853114 1853189 THR TGT 0 0      GIB_IN_DDBJ
-GCCCTTGTAGCTCAGTT-GGT--AGAGCACCTGATTTGTAATCAGGGGGTCGCGAGTTC
GAACCTTGCCGGGGGCA
>YGTA_RCS_C018696 RLEG_3841 ALPHAPROTEOBACTERIA RHIZOBIUM_LEGUMINOSARUM_BV-_VICIAE_3841 1855650 1855734 TYR GTA 0 0      GIB_IN_DDBJ
-GGAGAGATGCCCGAGT--GGTTAAAGGGGACGGACTGTAAATCCGTT-TACGTTGGTTC
AAATCCAACTCTCTCCA
>GTCC_RCS_C018697 RLEG_3841 ALPHAPROTEOBACTERIA RHIZOBIUM_LEGUMINOSARUM_BV-_VICIAE_3841 1855760 1855833 GLY TCC 0 0      GIB_IN_DDBJ
-GCGGGTATAGCTCAAT--GGT--AGAGCAGCAGCCTTCCAAGCTGAATA-CGCGGGTTC
GATTCCCGCTACCCGCT
>WCCA_RCS_C018698 RLEG_3841 ALPHAPROTEOBACTERIA RHIZOBIUM_LEGUMINOSARUM_BV-_VICIAE_3841 1858899 1858974 TRP CCA 0 0      GIB_IN_DDBJ
-AGGGGTATAGCTCAGTT-GGT--AGAGCGGCGGTCTCCAAAACCGCAGGTCGTAGGTTC
GAGCCCTACTGCCCCTG
>LTAA_RCS_C018699 RLEG_3841 ALPHAPROTEOBACTERIA RHIZOBIUM_LEGUMINOSARUM_BV-_VICIAE_3841 2058399 2058483 LEU TAA 0 0      GIB_IN_DDBJ
-GCGGGCGTGGCGAAACT-GGTA-GACGCAAGGGACTTAAAATCCCTC-G-TACGGGTTC
GACCCCCGTCGCCCGCA
>CGCA_RCS_C018700 RLEG_3841 ALPHAPROTEOBACTERIA RHIZOBIUM_LEGUMINOSARUM_BV-_VICIAE_3841 2140071 2140144 CYS GCA 0 0      GIB_IN_DDBJ
-GGCCTCGTGGCGGAGT--GGT--GACGCAGAGGACTGCAAATCCTTGTA-CCCCGGTTC
AATTCCGGGCGAGGCCT
>LTAG_RCS_C018701 RLEG_3841 ALPHAPROTEOBACTERIA RHIZOBIUM_LEGUMINOSARUM_BV-_VICIAE_3841 2177244 2177328 LEU TAG 0 0      GIB_IN_DDBJ
-GCGGGTATGGTGAAATT-GGTA-GACACGCCAGATTTAGGTTCTGGT-G-TGGGAGTTC
AAGTCTCTCTACCCGCA
>RTCT_RCS_C018702 RLEG_3841 ALPHAPROTEOBACTERIA RHIZOBIUM_LEGUMINOSARUM_BV-_VICIAE_3841 2217287 2217363 ARG TCT 0 0      GIB_IN_DDBJ
-GGCCCCTTAGCTCAGCT-GGAT-AGAGCACCTGCCTTCTAAGCAGGTTGTCGCAGGTTC
GATTCCTGCAGGGGTCG
>KTTT_RCS_C018703 RLEG_3841 ALPHAPROTEOBACTERIA RHIZOBIUM_LEGUMINOSARUM_BV-_VICIAE_3841 2428532 2428607 LYS TTT 0 0      GIB_IN_DDBJ
-GAGAGCGTAGCTCAGCT-GGT--AGAGCAACTGACTTTTAATCAGTAGGTCTCGGGTTC
GAACCCCGACGCTCTCA
>STGA_RCS_C018704 RLEG_3841 ALPHAPROTEOBACTERIA RHIZOBIUM_LEGUMINOSARUM_BV-_VICIAE_3841 2617487 2617576 SER TGA 0 0      GIB_IN_DDBJ
-GGAAGAGTGTCCGAGT--GGTTTAAGGAACCGGTCTTGAAAACCGGC---CGTGGGTTC
GAATCCCACCTCTTCCG
>LGAG_RCS_C018705 RLEG_3841 ALPHAPROTEOBACTERIA RHIZOBIUM_LEGUMINOSARUM_BV-_VICIAE_3841 2692052 2692136 LEU GAG 0 0      GIB_IN_DDBJ
-GCGGTCGTGGCGGAATT-GGTA-GACGCGCAGCGTTGAGGTCGCTGT-G-TGGAAGTTC
GAGTCTTCTCGACCGCA
>JCAT_RCS_C018706 RLEG_3841 ALPHAPROTEOBACTERIA RHIZOBIUM_LEGUMINOSARUM_BV-_VICIAE_3841 3549879 3549954 MET CAT 0 0     TRNA-MET(ILE)_WHO
-GGGCCTGTAGCTCAAT--GGTT-AGAGCCGGCGGCTCATAACCGCTTGGTTGGGGGTTC
GAGTCCCTCCGGGCCCA
>RCCG_RCS_C018707 RLEG_3841 ALPHAPROTEOBACTERIA RHIZOBIUM_LEGUMINOSARUM_BV-_VICIAE_3841 3817118 3817194 ARG CCG 0 0      GIB_IN_DDBJ
-GCACCCGTAGCTCAGCT-GGAT-AGAGTGTTGGATTCCGATTCCAAAGGTCACAGGTTC
GAATCCTGTCGGGTGCG
>VGAC_RCS_C018708 RLEG_3841 ALPHAPROTEOBACTERIA RHIZOBIUM_LEGUMINOSARUM_BV-_VICIAE_3841 4329289 4329363 VAL GAC 0 0      GIB_IN_DDBJ
-GGGCGTGTAGCTCAGC--GGG--AGAGCACTACGTTGACATCGTAGGGGTCACAGGTTC
AATCCCTGTCACGCCCA
>LCAA_RCS_C018709 RLEG_3841 ALPHAPROTEOBACTERIA RHIZOBIUM_LEGUMINOSARUM_BV-_VICIAE_3841 4578415 4578499 LEU CAA 0 0      GIB_IN_DDBJ
-GCCCCATTGGCGGAATT-GGTA-GACGCGCTCGACTCAAAATCGAGT-G-TGCTGGTTC
GACTCCGGCATGGGGCA
>RCCT_RCS_C018710 RLEG_3841 ALPHAPROTEOBACTERIA RHIZOBIUM_LEGUMINOSARUM_BV-_VICIAE_3841 4634822 4634898 ARG CCT 0 0      GIB_IN_DDBJ
-GGTCCCGTAGCTCAGCA-GGAT-AGAGCACCAGATTCCTAATCTGGGGGTCGCGCGTTC
GAATCGCGCCGGGATCA
>GGCC_RCS_C018711 RLEG_3841 ALPHAPROTEOBACTERIA RHIZOBIUM_LEGUMINOSARUM_BV-_VICIAE_3841 4851572 4851646 GLY GCC 0 0      GIB_IN_DDBJ
-GCGGGTGTAGCTCAGG--GGT--AGAGCACAACCTTGCCAAGGTTGGGGTCGAGGGTTC
GAATCCCTTCGCCCGCT
>SCGA_RCS_C018712 RLEG_3841 ALPHAPROTEOBACTERIA RHIZOBIUM_LEGUMINOSARUM_BV-_VICIAE_3841 4980567 4980478 SER CGA 0 0      GIB_IN_DDBJ
-GGAGAGGTGGCAGAGT--GGTCGAATGCACCGCACTCGAAATGCGGC---CGTGGGTTC
AAATCCCACCCTCTCCG
>SCGA_RCS_C018713 RLEG_3841 ALPHAPROTEOBACTERIA RHIZOBIUM_LEGUMINOSARUM_BV-_VICIAE_3841 4968581 4968492 SER CGA 0 0      GIB_IN_DDBJ
-GGAGAGGTGGCAGAGT--GGTCGAATGCACCGCACTCGAAATGCGGC---CGTGGGTTC
AAATCCCACCCTCTCCG
>IGAT_RCS_C018714 RLEG_3841 ALPHAPROTEOBACTERIA RHIZOBIUM_LEGUMINOSARUM_BV-_VICIAE_3841 4544601 4544525 ILE GAT 0 0      GIB_IN_DDBJ
-GGGCCCGTAGCTCAGTT-GGTT-AGAGCACACGCTTGATAAGCGTGGGGTCGGAAGTTC
AAGTCTTCCCGGGCCCA
>ATGC_RCS_C018715 RLEG_3841 ALPHAPROTEOBACTERIA RHIZOBIUM_LEGUMINOSARUM_BV-_VICIAE_3841 4544431 4544356 ALA TGC 0 0      GIB_IN_DDBJ
-GGGGCTGTAGCTCAGCT-GGG--AGAGCACCTGCTTTGCAAGCAGGGGGTCAGCGGTTC
GATCCCGCTCAGCTCCA
>XCAT_RCS_C018716 RLEG_3841 ALPHAPROTEOBACTERIA RHIZOBIUM_LEGUMINOSARUM_BV-_VICIAE_3841 4540299 4540223 MET CAT 0 0     TRNA-MET(INITIATO
-CGCGGGGTGGAGCAGCCCGGT--AGCTCGTCAGGCTCATAACCTGAAGGCCGCAGGTTC
AAATCCTGCCCCCGCAA
>MCAT_RCS_C018717 RLEG_3841 ALPHAPROTEOBACTERIA RHIZOBIUM_LEGUMINOSARUM_BV-_VICIAE_3841 4180542 4180466 MET CAT 0 0     TRNA-MET(ELONGATO
-GGCGGAGTAGCTCAGTA-GGTC-AGAGCAGAGGAATCATAATCCTTGTGTCGGGGGTTC
AAATCCCTCCTCCGCTA
>IGAT_RCS_C018718 RLEG_3841 ALPHAPROTEOBACTERIA RHIZOBIUM_LEGUMINOSARUM_BV-_VICIAE_3841 4089521 4089445 ILE GAT 0 0      GIB_IN_DDBJ
-GGGCCCGTAGCTCAGTT-GGTT-AGAGCACACGCTTGATAAGCGTGGGGTCGGAAGTTC
AAGTCTTCCCGGGCCCA
>ATGC_RCS_C018719 RLEG_3841 ALPHAPROTEOBACTERIA RHIZOBIUM_LEGUMINOSARUM_BV-_VICIAE_3841 4089351 4089276 ALA TGC 0 0      GIB_IN_DDBJ
-GGGGCTGTAGCTCAGCT-GGG--AGAGCACCTGCTTTGCAAGCAGGGGGTCAGCGGTTC
GATCCCGCTCAGCTCCA
>XCAT_RCS_C018720 RLEG_3841 ALPHAPROTEOBACTERIA RHIZOBIUM_LEGUMINOSARUM_BV-_VICIAE_3841 4085219 4085143 MET CAT 0 0     TRNA-MET(INITIATO
-CGCGGGGTGGAGCAGCCCGGT--AGCTCGTCAGGCTCATAACCTGAAGGCCGCAGGTTC
AAATCCTGCCCCCGCAA
>KCTT_RCS_C018721 RLEG_3841 ALPHAPROTEOBACTERIA RHIZOBIUM_LEGUMINOSARUM_BV-_VICIAE_3841 3341271 3341196 LYS CTT 0 0      GIB_IN_DDBJ
-GGGTGATTAGCTCAGTT-GGT--AGAGCAGCTGACTCTTAATCAGCGGGTCGTAGGTTC
GAGCCCTACATCACCCA
>PTGG_RCS_C018722 RLEG_3841 ALPHAPROTEOBACTERIA RHIZOBIUM_LEGUMINOSARUM_BV-_VICIAE_3841 2216283 2216207 PRO TGG 0 0      GIB_IN_DDBJ
-CGGAGTGTAGCGCAGCCTGGT--AGCGCATCTGGTTTGGGACCAGAGGGTCGGGAGTTC
GAATCTCTCCACTCCGA
>ETTC_RCS_C018723 RLEG_3841 ALPHAPROTEOBACTERIA RHIZOBIUM_LEGUMINOSARUM_BV-_VICIAE_3841 2213009 2212935 GLU TTC 0 0      GIB_IN_DDBJ
-GCGCCCTTCGTCTATC--GGTT-AGGACACCAGATTTTCATTCTGGGAA-GAGGGGTTC
GACTCCCCTAGGGCGTA
>ECTC_RCS_C018724 RLEG_3841 ALPHAPROTEOBACTERIA RHIZOBIUM_LEGUMINOSARUM_BV-_VICIAE_3841 2212860 2212786 GLU CTC 0 0      GIB_IN_DDBJ
-GCGCCCTTCGTCTATC--GGTT-AGGACGACAGATTCTCATTCTGTAAA-GAGGGGTTC
GACTCCCCTAGGGCGTA
>ETTC_RCS_C018725 RLEG_3841 ALPHAPROTEOBACTERIA RHIZOBIUM_LEGUMINOSARUM_BV-_VICIAE_3841 2212532 2212458 GLU TTC 0 0      GIB_IN_DDBJ
-GCGCCCTTCGTCTATC--GGTT-AGGACACCAGATTTTCATTCTGGGAA-GAGGGGTTC
GACTCCCCTAGGGCGTA
>NGTT_RCS_C018726 RLEG_3841 ALPHAPROTEOBACTERIA RHIZOBIUM_LEGUMINOSARUM_BV-_VICIAE_3841 2137476 2137402 ASN GTT 0 0      GIB_IN_DDBJ
-TCCCTGGTAGCTCAGC--GGT--AGAGCATTCGACTGTTAATCGACAGGTCGCCGGTTC
GAATCCGGCCCGGGGAG
>VTAC_RCS_C018727 RLEG_3841 ALPHAPROTEOBACTERIA RHIZOBIUM_LEGUMINOSARUM_BV-_VICIAE_3841 1782296 1782221 VAL TAC 0 0      GIB_IN_DDBJ
-GGGCGATTAGCTCAGTT-GGT--AGAGCGCCTCGTTTACACCGAGGATGTCGGCGGTTC
GAGTCCGTCATCGCCCA
>QCTG_RCS_C018728 RLEG_3841 ALPHAPROTEOBACTERIA RHIZOBIUM_LEGUMINOSARUM_BV-_VICIAE_3841 909089 909016 GLN CTG 0 0      GIB_IN_DDBJ
-TGGGGAATAGTTCAAT--GGT--AGAACGACGGACTCTGACTCCGTTAA-TCTTGGTTC
GAATCCAGGTTCCCCAG
>TGGT_RCS_C018729 RLEG_3841 ALPHAPROTEOBACTERIA RHIZOBIUM_LEGUMINOSARUM_BV-_VICIAE_3841 661982 661908 THR GGT 0 0      GIB_IN_DDBJ
-GCTGCCGTAGCTCAGT--GGT--AGAGCACACCCTTGGTAAGGGTGAGGTCGGTGGTTC
AATCCCACTCGGCAGCA
>TCGT_RCS_C018730 RLEG_3841 ALPHAPROTEOBACTERIA RHIZOBIUM_LEGUMINOSARUM_BV-_VICIAE_3841 580094 580019 THR CGT 0 0      GIB_IN_DDBJ
-GCCGCTTTAGCTCAGGT-GGT--AGAGCACATCATTCGTAATGATGGGGTCGCAGGTTC
GAGTCCTGCAAGCGGCA
>LCAG_RCS_C018731 RLEG_3841 ALPHAPROTEOBACTERIA RHIZOBIUM_LEGUMINOSARUM_BV-_VICIAE_3841 287700 287614 LEU CAG 0 0      GIB_IN_DDBJ
-GCCCAGATGGCGGAATT-GGTA-GACGCGCCAGCTTCAGGTGCTGGT-G-TGGAGGTTC
GAGTCCTCTTCTGGGCA
>SGGA_RCS_C018732 RLEG_3841 ALPHAPROTEOBACTERIA RHIZOBIUM_LEGUMINOSARUM_BV-_VICIAE_3841 231134 231045 SER GGA 0 0      GIB_IN_DDBJ
-GGACAGGTGGCCGAGT--GGTTTAAGGCGCACGCCTGGAACGCGTGT---CGTGGGTTC
GAATCCCACCCTGTCCG
>IGAT_RCS_C018386 RETL_CFN42 ALPHAPROTEOBACTERIA RHIZOBIUM_ETLI_CFN_42 64312 64388 ILE GAT 0 0      GIB_IN_DDBJ
-GGGCCCGTAGCTCAGTT-GGTT-AGAGCACACGCTTGATAAGCGTGGGGTCGGAAGTTC
AAGTCTTCCCGGGCCCA
>ATGC_RCS_C018387 RETL_CFN42 ALPHAPROTEOBACTERIA RHIZOBIUM_ETLI_CFN_42 64473 64548 ALA TGC 0 0      GIB_IN_DDBJ
-GGGGCTGTAGCTCAGCT-GGG--AGAGCACCTGCTTTGCAAGCAGGGGGTCAGCGGTTC
GATCCCGCTCAGCTCCA
>XCAT_RCS_C018388 RETL_CFN42 ALPHAPROTEOBACTERIA RHIZOBIUM_ETLI_CFN_42 68498 68574 MET CAT 0 0     TRNA-MET(INITIATOR)- GIB_IN_DDBJ
-CGCGGGGTGGAGCAGCCCGGT--AGCTCGTCAGGCTCATAACCTGAAGGCCGCAGGTTC
AAATCCTGCCCCCGCAA
>AGGC_RCS_C018389 RETL_CFN42 ALPHAPROTEOBACTERIA RHIZOBIUM_ETLI_CFN_42 111183 111258 ALA GGC 0 0      GIB_IN_DDBJ
-GGGGCTATAGCTCAGCT-GGG--AGAGCGCTTGCATGGCATGCAAGAGGTCAGCGGTTC
GATCCCGCTTAGCTCCA
>RACG_RCS_C018390 RETL_CFN42 ALPHAPROTEOBACTERIA RHIZOBIUM_ETLI_CFN_42 456284 456360 ARG ACG 0 0      GIB_IN_DDBJ
-GCACCCGTAGCTCAGCT-GGAT-AGAGCACCAGACTACGAATCTGGGGGTCAGGAGTTC
GAATCTCTTCGGGTGCG
>GCCC_RCS_C018391 RETL_CFN42 ALPHAPROTEOBACTERIA RHIZOBIUM_ETLI_CFN_42 542310 542383 GLY CCC 0 0      GIB_IN_DDBJ
-GCGGGTGTAGCTCAAT--GGT--AGAGCAGCAGCTTCCCAAGCTGAATA-CGAGGGTTC
GATTCCCTTCACCCGCT
>FGAA_RCS_C018392 RETL_CFN42 ALPHAPROTEOBACTERIA RHIZOBIUM_ETLI_CFN_42 607869 607944 PHE GAA 0 0      GIB_IN_DDBJ
-GCCCAGGTAGCTCAGTT-GGT--AGAGCAGCGGATTGAAAATCCGCGTGTCGGTGGTTC
GATTCCGCCCCTGGGCA
>HGTG_RCS_C018393 RETL_CFN42 ALPHAPROTEOBACTERIA RHIZOBIUM_ETLI_CFN_42 752635 752711 HIS GTG 0 0      GIB_IN_DDBJ
-GCGGTTGTAGCTCAGTT-GGTT-AGAGCGCAGGTTTGTGGCACCTGAGGTCGGAGGTTC
GAGACCCCCCAACCGTA
>QTTG_RCS_C018394 RETL_CFN42 ALPHAPROTEOBACTERIA RHIZOBIUM_ETLI_CFN_42 1064583 1064657 GLN TTG 0 0      GIB_IN_DDBJ
-TGGGGCGTAGCCAAGC--GGT--AAGGCAGCGGTTTTTGGTACCGCCATCCCCTGGTTC
GAATCCAGGCGCCCCAG
>PCGG_RCS_C018395 RETL_CFN42 ALPHAPROTEOBACTERIA RHIZOBIUM_ETLI_CFN_42 1080635 1080711 PRO CGG 0 0      GIB_IN_DDBJ
-CGGAGTGTAGCGCAGTCTGGT--AGCGCACCACGTTCGGGACGTGGGGGTCGAGTGTTC
GAATCACTCCACTCCGA
>SGCT_RCS_C018396 RETL_CFN42 ALPHAPROTEOBACTERIA RHIZOBIUM_ETLI_CFN_42 1407323 1407413 SER GCT 0 0      GIB_IN_DDBJ
-GGAGAGGTGGCCGAGT--GGTCGAAGGCGCTCCCCTGCTAAGGGAGT---CGTGGGTTC
GAATCCCATCTTCTCCG
>PGGG_RCS_C018397 RETL_CFN42 ALPHAPROTEOBACTERIA RHIZOBIUM_ETLI_CFN_42 1627025 1627101 PRO GGG 0 0      GIB_IN_DDBJ
-CGGGGCGTAGCGCAGCCCGGT--AGCGCACTTGACTGGGGGTCAAGGGGTCGCTGGTTC
GAGTCCAGTCGCCCCGA
>DGTC_RCS_C018398 RETL_CFN42 ALPHAPROTEOBACTERIA RHIZOBIUM_ETLI_CFN_42 1682625 1682701 ASP GTC 0 0      GIB_IN_DDBJ
-GCGGGTGTAGCTCAGTC-GGTT-AGAGTGCCGGCCTGTCACGCCGGAGGTCGCGGGTTC
GAGCCCCGTCACTCGCG
>DGTC_RCS_C018399 RETL_CFN42 ALPHAPROTEOBACTERIA RHIZOBIUM_ETLI_CFN_42 1682753 1682829 ASP GTC 0 0      GIB_IN_DDBJ
-GCGGGTGTAGCTCAGTC-GGTT-AGAGTGCCGGCCTGTCACGCCGGAGGTCGCGGGTTC
GAGCCCCGTCACTCGCG
>TTGT_RCS_C018400 RETL_CFN42 ALPHAPROTEOBACTERIA RHIZOBIUM_ETLI_CFN_42 1744080 1744155 THR TGT 0 0      GIB_IN_DDBJ
-GCCCTTGTAGCTCAGTT-GGT--AGAGCACCTGATTTGTAATCAGGGGGTCGCGGGTTC
GAACCCTGCCGGGGGCA
>YGTA_RCS_C018401 RETL_CFN42 ALPHAPROTEOBACTERIA RHIZOBIUM_ETLI_CFN_42 1747046 1747130 TYR GTA 0 0      GIB_IN_DDBJ
-GGAGAGATGCCCGAGT--GGTTAAAGGGGACGGACTGTAAATCCGTT-TACGTTGGTTC
AAATCCAACTCTCTCCA
>GTCC_RCS_C018402 RETL_CFN42 ALPHAPROTEOBACTERIA RHIZOBIUM_ETLI_CFN_42 1747155 1747228 GLY TCC 0 0      GIB_IN_DDBJ
-GCGGGTATAGCTCAAT--GGT--AGAGCAGCAGCCTTCCAAGCTGAATA-CGCGGGTTC
GATTCCCGCTACCCGCT
>WCCA_RCS_C018403 RETL_CFN42 ALPHAPROTEOBACTERIA RHIZOBIUM_ETLI_CFN_42 1750308 1750383 TRP CCA 0 0      GIB_IN_DDBJ
-AGGGGTATAGCTCAGTT-GGT--AGAGCGGCGGTCTCCAAAACCGCAGGTCGGGGGTTC
GAGCCCCTCTGCCCCTG
>CGCA_RCS_C018404 RETL_CFN42 ALPHAPROTEOBACTERIA RHIZOBIUM_ETLI_CFN_42 1892266 1892339 CYS GCA 0 0      GIB_IN_DDBJ
-GGCCTCGTGGCGGAGT--GGT--GACGCAGAGGACTGCAAATCCTTGTA-CCCCGGTTC
AATTCCGGGCGAGGCCT
>LTAG_RCS_C018405 RETL_CFN42 ALPHAPROTEOBACTERIA RHIZOBIUM_ETLI_CFN_42 1928519 1928603 LEU TAG 0 0      GIB_IN_DDBJ
-GCGGGTATGGTGAAATT-GGTA-GACACGCCAGATTTAGGTTCTGGT-G-TGGGAGTTC
AAGTCTCTCTACCCGCA
>RTCT_RCS_C018406 RETL_CFN42 ALPHAPROTEOBACTERIA RHIZOBIUM_ETLI_CFN_42 1970730 1970806 ARG TCT 0 0      GIB_IN_DDBJ
-GGCCCCTTAGCTCAGCT-GGAT-AGAGCACCTGCCTTCTAAGCAGGTTGTCGCAGGTTC
GATTCCTGCAGGGGTCG
>KTTT_RCS_C018407 RETL_CFN42 ALPHAPROTEOBACTERIA RHIZOBIUM_ETLI_CFN_42 2049580 2049655 LYS TTT 0 0      GIB_IN_DDBJ
-GAGAGCGTAGCTCAGCC-GGT--AGAGCAACTGACTTTTAATCAGTAGGTCTCGGGTTC
GAACCCCGACGCTCTCA
>STGA_RCS_C018408 RETL_CFN42 ALPHAPROTEOBACTERIA RHIZOBIUM_ETLI_CFN_42 2270497 2270586 SER TGA 0 0      GIB_IN_DDBJ
-GGAAGAGTGTCCGAGT--GGTTTAAGGAACCGGTCTTGAAAACCGGC---CGTGGGTTC
GAATCCCACCTCTTCCG
>JCAT_RCS_C018409 RETL_CFN42 ALPHAPROTEOBACTERIA RHIZOBIUM_ETLI_CFN_42 3051846 3051921 MET CAT 0 0     TRNA-MET(ILE)_WHOSE_CAU_ANTICODON_
-GGGCCTGTAGCTCAAT--GGTT-AGAGCCGGCGGCTCATAACCGCTTGGTTGGGGGTTC
GAGTCCCTCCGGGCCCA
>RCCG_RCS_C018410 RETL_CFN42 ALPHAPROTEOBACTERIA RHIZOBIUM_ETLI_CFN_42 3334716 3334792 ARG CCG 0 0      GIB_IN_DDBJ
-GCACCCGTAGCTCAGCT-GGAT-AGAGTGTTGGATTCCGATTCCAAAGGTCACAGGTTC
GAATCCTGTCGGGTGCG
>VGAC_RCS_C018411 RETL_CFN42 ALPHAPROTEOBACTERIA RHIZOBIUM_ETLI_CFN_42 3770456 3770530 VAL GAC 0 0      GIB_IN_DDBJ
-GGGCGTGTAGCTCAGC--GGG--AGAGCACTACGTTGACATCGTAGGGGTCACAGGTTC
AATCCCTGTCACGCCCA
>LCAA_RCS_C018412 RETL_CFN42 ALPHAPROTEOBACTERIA RHIZOBIUM_ETLI_CFN_42 4006536 4006620 LEU CAA 0 0      GIB_IN_DDBJ
-GCCCCATTGGCGGAATT-GGTA-GACGCGCTCGACTCAAAATCGAGT-G-TGCTGGTTC
GACCCCGGCATGGGGCA
>RCCT_RCS_C018413 RETL_CFN42 ALPHAPROTEOBACTERIA RHIZOBIUM_ETLI_CFN_42 4058204 4058280 ARG CCT 0 0      GIB_IN_DDBJ
-GGTCCCGTAGCTCAGCA-GGAT-AGAGCATCAGATTCCTAATCTGGGGGTCGCGCGTTC
GAATCGCGCCGGGATCA
>GGCC_RCS_C018414 RETL_CFN42 ALPHAPROTEOBACTERIA RHIZOBIUM_ETLI_CFN_42 4206815 4206889 GLY GCC 0 0      GIB_IN_DDBJ
-GCGGGTGTAGCTCAGG--GGT--AGAGCACAACCTTGCCAAGGTTGGGGTCGAGGGTTC
GAATCCCTTCGCCCGCT
>SCGA_RCS_C018415 RETL_CFN42 ALPHAPROTEOBACTERIA RHIZOBIUM_ETLI_CFN_42 4306861 4306772 SER CGA 0 0      GIB_IN_DDBJ
-GGAGAGGTGGCAGAGT--GGTCGAATGCACCGCACTCGAAATGCGGC---CGTGGGTTC
AAATCCCACCCTCTCCG
>IGAT_RCS_C018416 RETL_CFN42 ALPHAPROTEOBACTERIA RHIZOBIUM_ETLI_CFN_42 3973075 3972999 ILE GAT 0 0      GIB_IN_DDBJ
-GGGCCCGTAGCTCAGTT-GGTT-AGAGCACACGCTTGATAAGCGTGGGGTCGGAAGTTC
AAGTCTTCCCGGGCCCA
>ATGC_RCS_C018417 RETL_CFN42 ALPHAPROTEOBACTERIA RHIZOBIUM_ETLI_CFN_42 3972914 3972839 ALA TGC 0 0      GIB_IN_DDBJ
-GGGGCTGTAGCTCAGCT-GGG--AGAGCACCTGCTTTGCAAGCAGGGGGTCAGCGGTTC
GATCCCGCTCAGCTCCA
>XCAT_RCS_C018418 RETL_CFN42 ALPHAPROTEOBACTERIA RHIZOBIUM_ETLI_CFN_42 3968889 3968813 MET CAT 0 0     TRNA-MET(INITIATOR)- GIB_IN_DDBJ
-CGCGGGGTGGAGCAGCCCGGT--AGCTCGTCAGGCTCATAACCTGAAGGCCGCAGGTTC
AAATCCTGCCCCCGCAA
>MCAT_RCS_C018419 RETL_CFN42 ALPHAPROTEOBACTERIA RHIZOBIUM_ETLI_CFN_42 3634948 3634872 MET CAT 0 0     TRNA-MET(ELONGATOR)- GIB_IN_DDBJ
-GGCGGAGTAGCTCAGTA-GGTC-AGAGCAGAGGAATCATAATCCTTGTGTCGGGGGTTC
AAATCCCTCCTCCGCTA
>IGAT_RCS_C018420 RETL_CFN42 ALPHAPROTEOBACTERIA RHIZOBIUM_ETLI_CFN_42 3576114 3576038 ILE GAT 0 0      GIB_IN_DDBJ
-GGGCCCGTAGCTCAGTT-GGTT-AGAGCACACGCTTGATAAGCGTGGGGTCGGAAGTTC
AAGTCTTCCCGGGCCCA
>ATGC_RCS_C018421 RETL_CFN42 ALPHAPROTEOBACTERIA RHIZOBIUM_ETLI_CFN_42 3575953 3575878 ALA TGC 0 0      GIB_IN_DDBJ
-GGGGCTGTAGCTCAGCT-GGG--AGAGCACCTGCTTTGCAAGCAGGGGGTCAGCGGTTC
GATCCCGCTCAGCTCCA
>XCAT_RCS_C018422 RETL_CFN42 ALPHAPROTEOBACTERIA RHIZOBIUM_ETLI_CFN_42 3571928 3571852 MET CAT 0 0     TRNA-MET(INITIATOR)- GIB_IN_DDBJ
-CGCGGGGTGGAGCAGCCCGGT--AGCTCGTCAGGCTCATAACCTGAAGGCCGCAGGTTC
AAATCCTGCCCCCGCAA
>KCTT_RCS_C018423 RETL_CFN42 ALPHAPROTEOBACTERIA RHIZOBIUM_ETLI_CFN_42 2832388 2832313 LYS CTT 0 0      GIB_IN_DDBJ
-GGGTGATTAGCTCAGTT-GGT--AGAGCAGCTGACTCTTAATCAGCGGGTCGTAGGTTC
GAGCCCTACATCACCCA
>LGAG_RCS_C018424 RETL_CFN42 ALPHAPROTEOBACTERIA RHIZOBIUM_ETLI_CFN_42 2325674 2325590 LEU GAG 0 0      GIB_IN_DDBJ
-GCGGTCGTGGCGGAATT-GGTA-GACGCGCAGCGTTGAGGTCGCTGT-G-TGGAAGTTC
GAGTCTTCTCGACCGCA
>PTGG_RCS_C018425 RETL_CFN42 ALPHAPROTEOBACTERIA RHIZOBIUM_ETLI_CFN_42 1969733 1969657 PRO TGG 0 0      GIB_IN_DDBJ
-CGGAGTGTAGCGCAGTCTGGT--AGCGCATCTGGTTTGGGACCAGAGGGTCGGGAGTTC
GAATCTCTCCACTCCGA
>ETTC_RCS_C018426 RETL_CFN42 ALPHAPROTEOBACTERIA RHIZOBIUM_ETLI_CFN_42 1966451 1966377 GLU TTC 0 0      GIB_IN_DDBJ
-GCGCCCTTCGTCTATC--GGTT-AGGACACCAGATTTTCATTCTGGGAA-GAGGGGTTC
GACTCCCCTAGGGCGTG
>ECTC_RCS_C018427 RETL_CFN42 ALPHAPROTEOBACTERIA RHIZOBIUM_ETLI_CFN_42 1966301 1966227 GLU CTC 0 0      GIB_IN_DDBJ
-GCGCCCTTCGTCTATC--GGTT-AGGACGACAGATTCTCATTCTGTAAA-GAGGGGTTC
GATTCCCCTAGGGCGTA
>ETTC_RCS_C018428 RETL_CFN42 ALPHAPROTEOBACTERIA RHIZOBIUM_ETLI_CFN_42 1966052 1965978 GLU TTC 0 0      GIB_IN_DDBJ
-GCGCCCTTCGTCTATC--GGTT-AGGACACCAGATTTTCATTCTGGGAA-GAGGGGTTC
GACTCCCCTAGGGCGTG
>NGTT_RCS_C018429 RETL_CFN42 ALPHAPROTEOBACTERIA RHIZOBIUM_ETLI_CFN_42 1890413 1890339 ASN GTT 0 0      GIB_IN_DDBJ
-TCCCTGGTAGCTCAGC--GGT--AGAGCATTCGACTGTTAATCGACAGGTCGCCGGTTC
GAATCCGGCCCGGGGAG
>VTAC_RCS_C018430 RETL_CFN42 ALPHAPROTEOBACTERIA RHIZOBIUM_ETLI_CFN_42 1682210 1682135 VAL TAC 0 0      GIB_IN_DDBJ
-GGGCGATTAGCTCAGTT-GGT--AGAGCGCCTCGTTTACACCGAGGATGTCGGGAGTTC
GAGTCTCTCATCGCCCA
>QCTG_RCS_C018431 RETL_CFN42 ALPHAPROTEOBACTERIA RHIZOBIUM_ETLI_CFN_42 825220 825147 GLN CTG 0 0      GIB_IN_DDBJ
-TGGGGAATAGTTCAAT--GGT--AGAACAGCGGACTCTGACTCCGTCGA-TCTTGGTTC
GAATCCAGGTTCCCCAG
>TGGT_RCS_C018432 RETL_CFN42 ALPHAPROTEOBACTERIA RHIZOBIUM_ETLI_CFN_42 601716 601642 THR GGT 0 0      GIB_IN_DDBJ
-GCTGCCGTAGCTCAGT--GGT--AGAGCACACCCTTGGTAAGGGTGAGGTCGGTGGTTC
AATCCCACTCGGCAGCA
>TCGT_RCS_C018433 RETL_CFN42 ALPHAPROTEOBACTERIA RHIZOBIUM_ETLI_CFN_42 521471 521396 THR CGT 0 0      GIB_IN_DDBJ
-GCCGCTTTAGCTCAGTC-GGT--AGAGCACATCATTCGTAATGATGGGGTCACGTGTTC
GAGTCACGTAAGCGGCA
>LCAG_RCS_C018434 RETL_CFN42 ALPHAPROTEOBACTERIA RHIZOBIUM_ETLI_CFN_42 257826 257742 LEU CAG 0 0      GIB_IN_DDBJ
-GCCCAGATGGCGGAATT-GGTA-GACGCGCAGGTTTCAGGTACCTGT-G-TGGAGGTTC
GAGTCCTCTTCTGGGCA
>SGGA_RCS_C018435 RETL_CFN42 ALPHAPROTEOBACTERIA RHIZOBIUM_ETLI_CFN_42 200225 200136 SER GGA 0 0      GIB_IN_DDBJ
-GGACAGGTGGCCGAGT--GGTTTAAGGCGCACGCCTGGAACGCGTGT---CGAGGGTTC
GAATCCCTCCCTGTCCG
>LTAA_RCS_CL00031 RETL_CFN42 ALPHAPROTEOBACTERIA RHIZOBIUM_ETLI_CFN_42 1844759 1844472 LEU TAA 1844724 1844522 AAAGAAAAATTGAGTGCACGGGCGGA
-GCGGACGTGGTGGAATC-GGTA-GACACAAGGGACTTAAAATCCCTCGTATGCGGGTTC
GACCCCCGCCGTCCGCA
>RACG_RCS_C09108857 RLEG_WSM2304 ALPHAPROTEOBACTERIA RHIZOBIUM_LEGUMINOSARUM_BV-_TRIFOLII_WSM2304 84230 84306 ARG ACG 0 0      GIB_IN_DDB
-GCACCCGTAGCTCAGCT-GGAT-AGAGCACCAGACTACGAATCTGGGGGTCAGGAGTTC
GAATCTCTTCGGGTGCG
>GCCC_RCS_C09108858 RLEG_WSM2304 ALPHAPROTEOBACTERIA RHIZOBIUM_LEGUMINOSARUM_BV-_TRIFOLII_WSM2304 181903 181976 GLY CCC 0 0      GIB_IN_D
-GCGGGTGTAGCTCAAT--GGT--AGAGCAGCAGCTTCCCAAGCTGAATA-CGAGGGTTC
GATTCCCTTCACCCGCT
>FGAA_RCS_C09108859 RLEG_WSM2304 ALPHAPROTEOBACTERIA RHIZOBIUM_LEGUMINOSARUM_BV-_TRIFOLII_WSM2304 248378 248453 PHE GAA 0 0      GIB_IN_D
-GCCCAGGTAGCTCAGTT-GGT--AGAGCAGCGGATTGAAAATCCGCGTGTCACTGGTTC
GATTCCGGTCCTGGGCA
>HGTG_RCS_C09108860 RLEG_WSM2304 ALPHAPROTEOBACTERIA RHIZOBIUM_LEGUMINOSARUM_BV-_TRIFOLII_WSM2304 396413 396489 HIS GTG 0 0      GIB_IN_D
-GCGGTTGTAGCTCAGTT-GGTT-AGAGCGCAGGTTTGTGGCACCTGAGGTCGGAGGTTC
GAGACCCCCCAACCGTA
>QTTG_RCS_C09108861 RLEG_WSM2304 ALPHAPROTEOBACTERIA RHIZOBIUM_LEGUMINOSARUM_BV-_TRIFOLII_WSM2304 697732 697805 GLN TTG 0 0      GIB_IN_D
-TGGGGCGTCGCCAAGC--GGT--AAGGCAACGGTTTTTGGTACCGTC-ATCCCTGGTTC
GAATCCAGGCGCCCCAG
>PCGG_RCS_C09108862 RLEG_WSM2304 ALPHAPROTEOBACTERIA RHIZOBIUM_LEGUMINOSARUM_BV-_TRIFOLII_WSM2304 717464 717540 PRO CGG 0 0      GIB_IN_D
-CGGAGTGTAGCGCAGTCTGGT--AGCGCACCACGTTCGGGACGTGGGGGTCGAGTGTTC
GAATCACTCCACTCCGA
>SGCT_RCS_C09108863 RLEG_WSM2304 ALPHAPROTEOBACTERIA RHIZOBIUM_LEGUMINOSARUM_BV-_TRIFOLII_WSM2304 1007864 1007954 SER GCT 0 0      GIB_IN
-GGAGAGGTGGCCGAGT--GGTCGAAGGCGCTCCCCTGCTAAGGGAGT---CGTGGGTTC
GAATCCCATCTTCTCCG
>PGGG_RCS_C09108864 RLEG_WSM2304 ALPHAPROTEOBACTERIA RHIZOBIUM_LEGUMINOSARUM_BV-_TRIFOLII_WSM2304 1222477 1222553 PRO GGG 0 0      GIB_IN
-CGGGGCGTAGCGCAGCCCGGT--AGCGCACTTGACTGGGGGTCAAGGGGTCGCTGGTTC
GAGTCCAGTCGCCCCGA
>DGTC_RCS_C09108865 RLEG_WSM2304 ALPHAPROTEOBACTERIA RHIZOBIUM_LEGUMINOSARUM_BV-_TRIFOLII_WSM2304 1276364 1276440 ASP GTC 0 0      GIB_IN
-GCGGGTGTAGCTCAGTT-GGTT-AGAGTGCCGGCCTGTCACGCCGGAGGTCGCGGGTTC
GAGCCCCGTCACTCGCG
>DGTC_RCS_C09108866 RLEG_WSM2304 ALPHAPROTEOBACTERIA RHIZOBIUM_LEGUMINOSARUM_BV-_TRIFOLII_WSM2304 1276523 1276599 ASP GTC 0 0      GIB_IN
-GCGGGTGTAGCTCAGTC-GGTT-AGAGTGCCGGCCTGTCACGCCGGAGGTCGCGGGTTC
GAGCCCCGTCACTCGCG
>TTGT_RCS_C09108867 RLEG_WSM2304 ALPHAPROTEOBACTERIA RHIZOBIUM_LEGUMINOSARUM_BV-_TRIFOLII_WSM2304 1337229 1337304 THR TGT 0 0      GIB_IN
-GCCCTTGTAGCTCAGTT-GGT--AGAGCACCTGATTTGTAATCAGGGGGTCCCGGGTTC
GAACCCTGGCGGGGGCA
>YGTA_RCS_C09108868 RLEG_WSM2304 ALPHAPROTEOBACTERIA RHIZOBIUM_LEGUMINOSARUM_BV-_TRIFOLII_WSM2304 1341205 1341289 TYR GTA 0 0      GIB_IN
-GGAGAGATGCCCGAGT--GGTTAAAGGGGACGGACTGTAAATCCGTT-TACGTTGGTTC
AAATCCAACTCTCTCCA
>GTCC_RCS_C09108869 RLEG_WSM2304 ALPHAPROTEOBACTERIA RHIZOBIUM_LEGUMINOSARUM_BV-_TRIFOLII_WSM2304 1341314 1341387 GLY TCC 0 0      GIB_IN
-GCGGGTATAGCTCAAT--GGT--AGAGCAGCAGCCTTCCAAGCTGAATA-CGCGGGTTC
GATTCCCGCTACCCGCT
>WCCA_RCS_C09108870 RLEG_WSM2304 ALPHAPROTEOBACTERIA RHIZOBIUM_LEGUMINOSARUM_BV-_TRIFOLII_WSM2304 1344481 1344556 TRP CCA 0 0      GIB_IN
-AGGGGTATAGCTCAGTT-GGT--AGAGCGGCGGTCTCCAAAACCGCAGGTCGTAGGTTC
GAGCCCTACTGCCCCTG
>CGCA_RCS_C09108871 RLEG_WSM2304 ALPHAPROTEOBACTERIA RHIZOBIUM_LEGUMINOSARUM_BV-_TRIFOLII_WSM2304 1500234 1500307 CYS GCA 0 0      GIB_IN
-GGCCTCGTGGCGGAGT--GGT--GACGCAGAGGACTGCAAATCCTTGTA-CCCCGGTTC
AATTCCGGGCGAGGCCT
>LTAG_RCS_C09108872 RLEG_WSM2304 ALPHAPROTEOBACTERIA RHIZOBIUM_LEGUMINOSARUM_BV-_TRIFOLII_WSM2304 1536790 1536874 LEU TAG 0 0      GIB_IN
-GCGGGTATGGTGAAATT-GGTA-GACACGCCAGATTTAGGTTCTGGT-G-TGGGAGTTC
AAGTCTCTCTACCCGCA
>PTGG_RCS_C09108873 RLEG_WSM2304 ALPHAPROTEOBACTERIA RHIZOBIUM_LEGUMINOSARUM_BV-_TRIFOLII_WSM2304 1578560 1578636 PRO TGG 0 0      GIB_IN
-CGGAGTGTAGCGCAGTCTGGT--AGCGCATCTGGTTTGGGACCAGAGGGTCGGGAGTTC
GAATCTCTCCACTCCGA
>KTTT_RCS_C09108874 RLEG_WSM2304 ALPHAPROTEOBACTERIA RHIZOBIUM_LEGUMINOSARUM_BV-_TRIFOLII_WSM2304 1675906 1675981 LYS TTT 0 0      GIB_IN
-GAGAGCGTAGCTCAGCC-GGA--AGAGCAACTGACTTTTAATCAGTAGGTCTCGGGTTC
GAACCCCGACGCTCTCA
>STGA_RCS_C09108875 RLEG_WSM2304 ALPHAPROTEOBACTERIA RHIZOBIUM_LEGUMINOSARUM_BV-_TRIFOLII_WSM2304 1858876 1858965 SER TGA 0 0      GIB_IN
-GGAAGAGTGTCCGAGT--GGTTTAAGGAACCGGTCTTGAAAACCGGC---CGTGGGTTC
GAATCCCACCTCTTCCG
>LGAG_RCS_C09108876 RLEG_WSM2304 ALPHAPROTEOBACTERIA RHIZOBIUM_LEGUMINOSARUM_BV-_TRIFOLII_WSM2304 1918155 1918239 LEU GAG 0 0      GIB_IN
-GCGGTCGTGGCGGAATT-GGTA-GACGCGCAGCGTTGAGGTCGCTGT-G-TGGAAGTTC
GAGTCTTCTCGACCGCA
>JCAT_RCS_C09108877 RLEG_WSM2304 ALPHAPROTEOBACTERIA RHIZOBIUM_LEGUMINOSARUM_BV-_TRIFOLII_WSM2304 2716432 2716507 MET CAT 0 0     TRNA-ME
-GGGCCTGTAGCTCAAT--GGTT-AGAGCCGGCGGCTCATAACCGCTTGGTTGGGGGTTC
GAGTCCCTCCGGGCCCA
>RCCG_RCS_C09108878 RLEG_WSM2304 ALPHAPROTEOBACTERIA RHIZOBIUM_LEGUMINOSARUM_BV-_TRIFOLII_WSM2304 2986512 2986588 ARG CCG 0 0      GIB_IN
-GCACCCGTAGCTCAGCT-GGAT-AGAGTGTTGGATTCCGATTCCAAAGGTCACAGGTTC
GAATCCTGTCGGGTGCG
>VGAC_RCS_C09108879 RLEG_WSM2304 ALPHAPROTEOBACTERIA RHIZOBIUM_LEGUMINOSARUM_BV-_TRIFOLII_WSM2304 3424218 3424292 VAL GAC 0 0      GIB_IN
-GGGCGTGTAGCTCAGC--GGG--AGAGCACTACGTTGACATCGTAGGGGTCACAGGTTC
AATCCCTGTCACGCCCA
>LCAA_RCS_C09108880 RLEG_WSM2304 ALPHAPROTEOBACTERIA RHIZOBIUM_LEGUMINOSARUM_BV-_TRIFOLII_WSM2304 3678060 3678144 LEU CAA 0 0      GIB_IN
-GCCCCATTGGCGGAATT-GGTA-GACGCGCTCGACTCAAAATCGAGT-G-TGCTGGTTC
GACCCCGGCATGGGGCA
>RCCT_RCS_C09108881 RLEG_WSM2304 ALPHAPROTEOBACTERIA RHIZOBIUM_LEGUMINOSARUM_BV-_TRIFOLII_WSM2304 3734133 3734209 ARG CCT 0 0      GIB_IN
-GGTCCCGTAGCTCAGCA-GGAT-AGAGCACCAGATTCCTAATCTGGGGGTCACGCGTTC
GAATCGCGTCGGGATCA
>GGCC_RCS_C09108882 RLEG_WSM2304 ALPHAPROTEOBACTERIA RHIZOBIUM_LEGUMINOSARUM_BV-_TRIFOLII_WSM2304 3900269 3900343 GLY GCC 0 0      GIB_IN
-GCGGGTGTAGCTCAGG--GGT--AGAGCACAACCTTGCCAAGGTTGGGGTCGAGGGTTC
GAATCCCTTCGCCCGCT
>IGAT_RCS_C09108883 RLEG_WSM2304 ALPHAPROTEOBACTERIA RHIZOBIUM_LEGUMINOSARUM_BV-_TRIFOLII_WSM2304 4148528 4148604 ILE GAT 0 0      GIB_IN
-GGGCCCGTAGCTCAGTT-GGTT-AGAGCACACGCTTGATAAGCGTGGGGTCGGAAGTTC
AAGTCTTCCCGGGCCCA
>ATGC_RCS_C09108884 RLEG_WSM2304 ALPHAPROTEOBACTERIA RHIZOBIUM_LEGUMINOSARUM_BV-_TRIFOLII_WSM2304 4148679 4148754 ALA TGC 0 0      GIB_IN
-GGGGCTGTAGCTCAGCT-GGG--AGAGCACCTGCTTTGCAAGCAGGGGGTCAGCGGTTC
GATCCCGCTCAGCTCCA
>XCAT_RCS_C09108885 RLEG_WSM2304 ALPHAPROTEOBACTERIA RHIZOBIUM_LEGUMINOSARUM_BV-_TRIFOLII_WSM2304 4152691 4152767 MET CAT 0 0     TRNA-ME
-CGCGGGGTGGAGCAGCCCGGT--AGCTCGTCAGGCTCATAACCTGAAGGCCGCAGGTTC
AAATCCTGCCCCCGCAA
>AGGC_RCS_C09108886 RLEG_WSM2304 ALPHAPROTEOBACTERIA RHIZOBIUM_LEGUMINOSARUM_BV-_TRIFOLII_WSM2304 4207313 4207388 ALA GGC 0 0      GIB_IN
-GGGGCTATAGCTCAGCT-GGG--AGAGCGCTTGCATGGCATGCAAGAGGTCAGCGGTTC
GATCCCGCTTAGCTCCA
>LCAG_RCS_C09108887 RLEG_WSM2304 ALPHAPROTEOBACTERIA RHIZOBIUM_LEGUMINOSARUM_BV-_TRIFOLII_WSM2304 4424440 4424354 LEU CAG 0 0      GIB_IN
-GCCCAGATGGCGGAATT-GGTA-GACGCGCCAGCTTCAGGTGCTGGT-G-TGGAGGTTC
GAGTCCTCTTCTGGGCA
>SGGA_RCS_C09108888 RLEG_WSM2304 ALPHAPROTEOBACTERIA RHIZOBIUM_LEGUMINOSARUM_BV-_TRIFOLII_WSM2304 4345003 4344914 SER GGA 0 0      GIB_IN
-GGACAGGTGGCCGAGT--GGTTTAAGGCGCACGCCTGGAACGCGTGT---CGTGGGTTC
GAATCCCACCCTGTCCG
>SCGA_RCS_C09108889 RLEG_WSM2304 ALPHAPROTEOBACTERIA RHIZOBIUM_LEGUMINOSARUM_BV-_TRIFOLII_WSM2304 4011802 4011713 SER CGA 0 0      GIB_IN
-GGAGAGGTGGCAGAGT--GGTCGAATGCACCGCACTCGAAATGCGGC---CGTGGGTTC
AAATCCCACCCTCTCCG
>IGAT_RCS_C09108890 RLEG_WSM2304 ALPHAPROTEOBACTERIA RHIZOBIUM_LEGUMINOSARUM_BV-_TRIFOLII_WSM2304 3643673 3643597 ILE GAT 0 0      GIB_IN
-GGGCCCGTAGCTCAGTT-GGTT-AGAGCACACGCTTGATAAGCGTGGGGTCGGAAGTTC
AAGTCTTCCCGGGCCCA
>ATGC_RCS_C09108891 RLEG_WSM2304 ALPHAPROTEOBACTERIA RHIZOBIUM_LEGUMINOSARUM_BV-_TRIFOLII_WSM2304 3643522 3643447 ALA TGC 0 0      GIB_IN
-GGGGCTGTAGCTCAGCT-GGG--AGAGCACCTGCTTTGCAAGCAGGGGGTCAGCGGTTC
GATCCCGCTCAGCTCCA
>XCAT_RCS_C09108892 RLEG_WSM2304 ALPHAPROTEOBACTERIA RHIZOBIUM_LEGUMINOSARUM_BV-_TRIFOLII_WSM2304 3639496 3639420 MET CAT 0 0     TRNA-ME
-CGCGGGGTGGAGCAGCCCGGT--AGCTCGTCAGGCTCATAACCTGAAGGCCGCAGGTTC
AAATCCTGCCCCCGCAA
>MCAT_RCS_C09108893 RLEG_WSM2304 ALPHAPROTEOBACTERIA RHIZOBIUM_LEGUMINOSARUM_BV-_TRIFOLII_WSM2304 3276062 3275986 MET CAT 0 0     TRNA-ME
-GGCGGAGTAGCTCAGTA-GGTC-AGAGCAGAGGAATCATAATCCTTGTGTCGGGGGTTC
AAATCCCTCCTCCGCTA
>IGAT_RCS_C09108894 RLEG_WSM2304 ALPHAPROTEOBACTERIA RHIZOBIUM_LEGUMINOSARUM_BV-_TRIFOLII_WSM2304 3226372 3226296 ILE GAT 0 0      GIB_IN
-GGGCCCGTAGCTCAGTT-GGTT-AGAGCACACGCTTGATAAGCGTGGGGTCGGAAGTTC
AAGTCTTCCCGGGCCCA
>ATGC_RCS_C09108895 RLEG_WSM2304 ALPHAPROTEOBACTERIA RHIZOBIUM_LEGUMINOSARUM_BV-_TRIFOLII_WSM2304 3226221 3226146 ALA TGC 0 0      GIB_IN
-GGGGCTGTAGCTCAGCT-GGG--AGAGCACCTGCTTTGCAAGCAGGGGGTCAGCGGTTC
GATCCCGCTCAGCTCCA
>XCAT_RCS_C09108896 RLEG_WSM2304 ALPHAPROTEOBACTERIA RHIZOBIUM_LEGUMINOSARUM_BV-_TRIFOLII_WSM2304 3222166 3222090 MET CAT 0 0     TRNA-ME
-CGCGGGGTGGAGCAGCCCGGT--AGCTCGTCAGGCTCATAACCTGAAGGCCGCAGGTTC
AAATCCTGCCCCCGCAA
>KCTT_RCS_C09108897 RLEG_WSM2304 ALPHAPROTEOBACTERIA RHIZOBIUM_LEGUMINOSARUM_BV-_TRIFOLII_WSM2304 2508465 2508390 LYS CTT 0 0      GIB_IN
-GGGTGATTAGCTCAGTT-GGT--AGAGCAGCTGACTCTTAATCAGCGGGTCGTAGGTTC
GAGCCCTACATCACCCA
>XCAT_RCS_C09108898 RLEG_WSM2304 ALPHAPROTEOBACTERIA RHIZOBIUM_LEGUMINOSARUM_BV-_TRIFOLII_WSM2304 2487599 2487521 MET CAT 0 0     TRNA-ME
-TGCGGAGTGGAGCAGCCCGGT--AGCTCGCTTGGCTCATAACCAAGAGGCCGGAGGTTC
AAATCCTCCCTCCGCAA
>RTCT_RCS_C09108899 RLEG_WSM2304 ALPHAPROTEOBACTERIA RHIZOBIUM_LEGUMINOSARUM_BV-_TRIFOLII_WSM2304 1577604 1577528 ARG TCT 0 0      GIB_IN
-GGCCCCTTAGCTCAGCT-GGAT-AGAGCACCTGCCTTCTAAGCAGGTTGTCGCAGGTTC
GATTCCTGCAGGGGTCG
>ETTC_RCS_C09108900 RLEG_WSM2304 ALPHAPROTEOBACTERIA RHIZOBIUM_LEGUMINOSARUM_BV-_TRIFOLII_WSM2304 1574364 1574290 GLU TTC 0 0      GIB_IN
-GCGCCCTTCGTCTATC--GGTT-AGGACACCAGATTTTCATTCTGGGAA-GAGGGGTTC
GACTCCCCTAGGGCGTG
>ECTC_RCS_C09108901 RLEG_WSM2304 ALPHAPROTEOBACTERIA RHIZOBIUM_LEGUMINOSARUM_BV-_TRIFOLII_WSM2304 1574215 1574141 GLU CTC 0 0      GIB_IN
-GCGCCCTTCGTCTATC--GGTT-AGGACGACAGATTCTCATTCTGTAAA-GAGGGGTTC
GACTCCCCTAGGGCGTA
>ETTC_RCS_C09108902 RLEG_WSM2304 ALPHAPROTEOBACTERIA RHIZOBIUM_LEGUMINOSARUM_BV-_TRIFOLII_WSM2304 1573745 1573671 GLU TTC 0 0      GIB_IN
-GCGCCCTTCGTCTATC--GGTT-AGGACACCAGATTTTCATTCTGGGAA-GAGGGGTTC
GACTCCCCTAGGGCGTG
>NGTT_RCS_C09108903 RLEG_WSM2304 ALPHAPROTEOBACTERIA RHIZOBIUM_LEGUMINOSARUM_BV-_TRIFOLII_WSM2304 1498766 1498692 ASN GTT 0 0      GIB_IN
-TCCCTGGTAGCTCAGC--GGT--AGAGCATTCGACTGTTAATCGACAGGTCGCCGGTTC
GAATCCGGCCCGGGGAG
>VTAC_RCS_C09108904 RLEG_WSM2304 ALPHAPROTEOBACTERIA RHIZOBIUM_LEGUMINOSARUM_BV-_TRIFOLII_WSM2304 1275980 1275905 VAL TAC 0 0      GIB_IN
-GGGCGATTAGCTCAGTT-GGT--AGAGCGCCTCGTTTACACCGAGGATGTCGGGAGTTC
GAGTCTCTCATCGCCCA
>QCTG_RCS_C09108905 RLEG_WSM2304 ALPHAPROTEOBACTERIA RHIZOBIUM_LEGUMINOSARUM_BV-_TRIFOLII_WSM2304 437349 437276 GLN CTG 0 0      GIB_IN_D
-TGGGGAATAGTTCAAT--GGT--AGAACGACGGACTCTGACTCCGTTAA-TCTTGGTTC
GAGTCCAGGTTCCCCAG
>TGGT_RCS_C09108906 RLEG_WSM2304 ALPHAPROTEOBACTERIA RHIZOBIUM_LEGUMINOSARUM_BV-_TRIFOLII_WSM2304 242331 242257 THR GGT 0 0      GIB_IN_D
-GCTGCCGTAGCTCAGT--GGT--AGAGCACACCCTTGGTAAGGGTGAGGTCGGTGGTTC
AATCCCACTCGGCAGCA
>TCGT_RCS_C09108907 RLEG_WSM2304 ALPHAPROTEOBACTERIA RHIZOBIUM_LEGUMINOSARUM_BV-_TRIFOLII_WSM2304 161309 161234 THR CGT 0 0      GIB_IN_D
-GCCGCTTTAGCTCAGGT-GGT--AGAGCACATCATTCGTAATGATGGGGTCGCAGGTTC
GAGTCCTGCAAGCGGCA
>JCAT_RCS_W08007864 ABKO01000001 ALPHAPROTEOBACTERIA RHIZOBIUM_LEGUMINOSARUM_BV-_TRIFOLII_WSM2304 319475 319550 MET CAT 0 0     TRNA-MET(
-GGGCCTGTAGCTCAAT--GGTT-AGAGCCGGCGGCTCATAACCGCTTGGTTGGGGGTTC
GAGTCCCTCCGGGCCCA
>RCCG_RCS_W08007865 ABKO01000001 ALPHAPROTEOBACTERIA RHIZOBIUM_LEGUMINOSARUM_BV-_TRIFOLII_WSM2304 590159 590235 ARG CCG 0 0      WGS_DIVI
-GCACCCGTAGCTCAGCT-GGAT-AGAGTGTTGGATTCCGATTCCAAAGGTCACAGGTTC
GAATCCTGTCGGGTGCG
>VGAC_RCS_W08007866 ABKO01000001 ALPHAPROTEOBACTERIA RHIZOBIUM_LEGUMINOSARUM_BV-_TRIFOLII_WSM2304 1027857 1027931 VAL GAC 0 0      WGS_DI
-GGGCGTGTAGCTCAGC--GGG--AGAGCACTACGTTGACATCGTAGGGGTCACAGGTTC
AATCCCTGTCACGCCCA
>IGAT_RCS_W08007867 ABKO01000001 ALPHAPROTEOBACTERIA RHIZOBIUM_LEGUMINOSARUM_BV-_TRIFOLII_WSM2304 1247313 1247240 ILE GAT 0 0      WGS_DI
-GGGCCCGTAGCTCAGTT-GGTT-AGAGCACACGCTTGATAAGCGTGGGGTCGGAAGTTC
AAGTCTTCCCGGGCCCA
>ATGC_RCS_W08007868 ABKO01000001 ALPHAPROTEOBACTERIA RHIZOBIUM_LEGUMINOSARUM_BV-_TRIFOLII_WSM2304 1247162 1247090 ALA TGC 0 0      WGS_DI
-GGGGCTGTAGCTCAGCT-GGG--AGAGCACCTGCTTTGCAAGCAGGGGGTCAGCGGTTC
GATCCCGCTCAGCTCCA
>XCAT_RCS_W08007869 ABKO01000001 ALPHAPROTEOBACTERIA RHIZOBIUM_LEGUMINOSARUM_BV-_TRIFOLII_WSM2304 1243136 1243063 MET CAT 0 0     TRNA-ME
-CGCGGGGTGGAGCAGCCCGGT--AGCTCGTCAGGCTCATAACCTGAAGGCCGCAGGTTC
AAATCCTGCCCCCGCAA
>MCAT_RCS_W08007870 ABKO01000001 ALPHAPROTEOBACTERIA RHIZOBIUM_LEGUMINOSARUM_BV-_TRIFOLII_WSM2304 879705 879632 MET CAT 0 0     TRNA-MET(
-GGCGGAGTAGCTCAGTA-GGTC-AGAGCAGAGGAATCATAATCCTTGTGTCGGGGGTTC
AAATCCCTCCTCCGCTA
>IGAT_RCS_W08007871 ABKO01000001 ALPHAPROTEOBACTERIA RHIZOBIUM_LEGUMINOSARUM_BV-_TRIFOLII_WSM2304 830015 829942 ILE GAT 0 0      WGS_DIVI
-GGGCCCGTAGCTCAGTT-GGTT-AGAGCACACGCTTGATAAGCGTGGGGTCGGAAGTTC
AAGTCTTCCCGGGCCCA
>ATGC_RCS_W08007872 ABKO01000001 ALPHAPROTEOBACTERIA RHIZOBIUM_LEGUMINOSARUM_BV-_TRIFOLII_WSM2304 829864 829792 ALA TGC 0 0      WGS_DIVI
-GGGGCTGTAGCTCAGCT-GGG--AGAGCACCTGCTTTGCAAGCAGGGGGTCAGCGGTTC
GATCCCGCTCAGCTCCA
>XCAT_RCS_W08007873 ABKO01000001 ALPHAPROTEOBACTERIA RHIZOBIUM_LEGUMINOSARUM_BV-_TRIFOLII_WSM2304 825813 825740 MET CAT 0 0     TRNA-MET(
-CGCGGGGTGGAGCAGCCCGGT--AGCTCGTCAGGCTCATAACCTGAAGGCCGCAGGTTC
AAATCCTGCCCCCGCAA
>KCTT_RCS_W08007874 ABKO01000001 ALPHAPROTEOBACTERIA RHIZOBIUM_LEGUMINOSARUM_BV-_TRIFOLII_WSM2304 111509 111437 LYS CTT 0 0      WGS_DIVI
-GGGTGATTAGCTCAGTT-GGT--AGAGCAGCTGACTCTTAATCAGCGGGTCGTAGGTTC
GAGCCCTACATCACCCA
>XCAT_RCS_W08007875 ABKO01000001 ALPHAPROTEOBACTERIA RHIZOBIUM_LEGUMINOSARUM_BV-_TRIFOLII_WSM2304 90644 90566 MET CAT 0 0     TRNA-MET(IN
-TGCGGAGTGGAGCAGCCCGGT--AGCTCGCTTGGCTCATAACCAAGAGGCCGGAGGTTC
AAATCCTCCCTCCGCAA
>XCAT_RCS_W08007876 ABKO01000002 ALPHAPROTEOBACTERIA RHIZOBIUM_LEGUMINOSARUM_BV-_TRIFOLII_WSM2304 1569 1645 MET CAT 0 0     TRNA-MET(INIT
-CGCGGGGTGGAGCAGCCCGGT--AGCTCGTCAGGCTCATAACCTGAAGGCCGCAGGTTC
AAATCCTGCCCCCGCAA
>AGGC_RCS_W08007877 ABKO01000002 ALPHAPROTEOBACTERIA RHIZOBIUM_LEGUMINOSARUM_BV-_TRIFOLII_WSM2304 56191 56266 ALA GGC 0 0      WGS_DIVISI
-GGGGCTATAGCTCAGCT-GGG--AGAGCGCTTGCATGGCATGCAAGAGGTCAGCGGTTC
GATCCCGCTTAGCTCCA
>RACG_RCS_W08007878 ABKO01000002 ALPHAPROTEOBACTERIA RHIZOBIUM_LEGUMINOSARUM_BV-_TRIFOLII_WSM2304 471053 471129 ARG ACG 0 0      WGS_DIVI
-GCACCCGTAGCTCAGCT-GGAT-AGAGCACCAGACTACGAATCTGGGGGTCAGGAGTTC
GAATCTCTTCGGGTGCG
>GCCC_RCS_W08007879 ABKO01000002 ALPHAPROTEOBACTERIA RHIZOBIUM_LEGUMINOSARUM_BV-_TRIFOLII_WSM2304 568726 568799 GLY CCC 0 0      WGS_DIVI
-GCGGGTGTAGCTCAAT--GGT--AGAGCAGCAGCTTCCCAAGCTGAATA-CGAGGGTTC
GATTCCCTTCACCCGCT
>FGAA_RCS_W08007880 ABKO01000002 ALPHAPROTEOBACTERIA RHIZOBIUM_LEGUMINOSARUM_BV-_TRIFOLII_WSM2304 635201 635276 PHE GAA 0 0      WGS_DIVI
-GCCCAGGTAGCTCAGTT-GGT--AGAGCAGCGGATTGAAAATCCGCGTGTCACTGGTTC
GATTCCGGTCCTGGGCA
>TGGT_RCS_W08007881 ABKO01000002 ALPHAPROTEOBACTERIA RHIZOBIUM_LEGUMINOSARUM_BV-_TRIFOLII_WSM2304 629154 629083 THR GGT 0 0      WGS_DIVI
-GCTGCCGTAGCTCAGT--GGT--AGAGCACACCCTTGGTAAGGGTGAGGTCGGTGGTTC
AATCCCACTCGGCAGCA
>TCGT_RCS_W08007882 ABKO01000002 ALPHAPROTEOBACTERIA RHIZOBIUM_LEGUMINOSARUM_BV-_TRIFOLII_WSM2304 548132 548060 THR CGT 0 0      WGS_DIVI
-GCCGCTTTAGCTCAGGT-GGT--AGAGCACATCATTCGTAATGATGGGGTCGCAGGTTC
GAGTCCTGCAAGCGGCA
>LCAG_RCS_W08007883 ABKO01000002 ALPHAPROTEOBACTERIA RHIZOBIUM_LEGUMINOSARUM_BV-_TRIFOLII_WSM2304 273314 273231 LEU CAG 0 0      WGS_DIVI
-GCCCAGATGGCGGAATT-GGTA-GACGCGCCAGCTTCAGGTGCTGGT-G-TGGAGGTTC
GAGTCCTCTTCTGGGCA
>SGGA_RCS_W08007884 ABKO01000002 ALPHAPROTEOBACTERIA RHIZOBIUM_LEGUMINOSARUM_BV-_TRIFOLII_WSM2304 193881 193795 SER GGA 0 0      WGS_DIVI
-GGACAGGTGGCCGAGT--GGTTTAAGGCGCACGCCTGGAACGCGTGT---CGTGGGTTC
GAATCCCACCCTGTCCG
>CGCA_RCS_W08007885 ABKO01000006 ALPHAPROTEOBACTERIA RHIZOBIUM_LEGUMINOSARUM_BV-_TRIFOLII_WSM2304 97725 97798 CYS GCA 0 0      WGS_DIVISI
-GGCCTCGTGGCGGAGT--GGT--GACGCAGAGGACTGCAAATCCTTGTA-CCCCGGTTC
AATTCCGGGCGAGGCCT
>LTAG_RCS_W08007886 ABKO01000006 ALPHAPROTEOBACTERIA RHIZOBIUM_LEGUMINOSARUM_BV-_TRIFOLII_WSM2304 134281 134365 LEU TAG 0 0      WGS_DIVI
-GCGGGTATGGTGAAATT-GGTA-GACACGCCAGATTTAGGTTCTGGT-G-TGGGAGTTC
AAGTCTCTCTACCCGCA
>PTGG_RCS_W08007887 ABKO01000006 ALPHAPROTEOBACTERIA RHIZOBIUM_LEGUMINOSARUM_BV-_TRIFOLII_WSM2304 176052 176128 PRO TGG 0 0      WGS_DIVI
-CGGAGTGTAGCGCAGTCTGGT--AGCGCATCTGGTTTGGGACCAGAGGGTCGGGAGTTC
GAATCTCTCCACTCCGA
>KTTT_RCS_W08007888 ABKO01000006 ALPHAPROTEOBACTERIA RHIZOBIUM_LEGUMINOSARUM_BV-_TRIFOLII_WSM2304 273398 273473 LYS TTT 0 0      WGS_DIVI
-GAGAGCGTAGCTCAGCC-GGA--AGAGCAACTGACTTTTAATCAGTAGGTCTCGGGTTC
GAACCCCGACGCTCTCA
>RTCT_RCS_W08007889 ABKO01000006 ALPHAPROTEOBACTERIA RHIZOBIUM_LEGUMINOSARUM_BV-_TRIFOLII_WSM2304 175096 175023 ARG TCT 0 0      WGS_DIVI
-GGCCCCTTAGCTCAGCT-GGAT-AGAGCACCTGCCTTCTAAGCAGGTTGTCGCAGGTTC
GATTCCTGCAGGGGTCG
>ETTC_RCS_W08007890 ABKO01000006 ALPHAPROTEOBACTERIA RHIZOBIUM_LEGUMINOSARUM_BV-_TRIFOLII_WSM2304 171856 171785 GLU TTC 0 0      WGS_DIVI
-GCGCCCTTCGTCTATC--GGTT-AGGACACCAGATTTTCATTCTGGGAA-GAGGGGTTC
GACTCCCCTAGGGCGTG
>ECTC_RCS_W08007891 ABKO01000006 ALPHAPROTEOBACTERIA RHIZOBIUM_LEGUMINOSARUM_BV-_TRIFOLII_WSM2304 171707 171635 GLU CTC 0 0      WGS_DIVI
-GCGCCCTTCGTCTATC--GGTT-AGGACGACAGATTCTCATTCTGTAAAGAGGGGGTTC
GACTCCCCTAGGGCGTA
>ETTC_RCS_W08007892 ABKO01000006 ALPHAPROTEOBACTERIA RHIZOBIUM_LEGUMINOSARUM_BV-_TRIFOLII_WSM2304 171236 171165 GLU TTC 0 0      WGS_DIVI
-GCGCCCTTCGTCTATC--GGTT-AGGACACCAGATTTTCATTCTGGGAA-GAGGGGTTC
GACTCCCCTAGGGCGTG
>NGTT_RCS_W08007893 ABKO01000006 ALPHAPROTEOBACTERIA RHIZOBIUM_LEGUMINOSARUM_BV-_TRIFOLII_WSM2304 96257 96186 ASN GTT 0 0      WGS_DIVISI
-TCCCTGGTAGCTCAGC--GGT--AGAGCATTCGACTGTTAATCGACAGGTCGCCGGTTC
GAATCCGGCCCGGGGAG
>PGGG_RCS_W08007894 ABKO01000007 ALPHAPROTEOBACTERIA RHIZOBIUM_LEGUMINOSARUM_BV-_TRIFOLII_WSM2304 197655 197731 PRO GGG 0 0      WGS_DIVI
-CGGGGCGTAGCGCAGCCCGGT--AGCGCACTTGACTGGGGGTCAAGGGGTCGCTGGTTC
GAGTCCAGTCGCCCCGA
>DGTC_RCS_W08007895 ABKO01000007 ALPHAPROTEOBACTERIA RHIZOBIUM_LEGUMINOSARUM_BV-_TRIFOLII_WSM2304 251541 251617 ASP GTC 0 0      WGS_DIVI
-GCGGGTGTAGCTCAGTT-GGTT-AGAGTGCCGGCCTGTCACGCCGGAGGTCGCGGGTTC
GAGCCCCGTCACTCGCG
>DGTC_RCS_W08007896 ABKO01000007 ALPHAPROTEOBACTERIA RHIZOBIUM_LEGUMINOSARUM_BV-_TRIFOLII_WSM2304 251700 251776 ASP GTC 0 0      WGS_DIVI
-GCGGGTGTAGCTCAGTC-GGTT-AGAGTGCCGGCCTGTCACGCCGGAGGTCGCGGGTTC
GAGCCCCGTCACTCGCG
>TTGT_RCS_W08007897 ABKO01000007 ALPHAPROTEOBACTERIA RHIZOBIUM_LEGUMINOSARUM_BV-_TRIFOLII_WSM2304 312405 312480 THR TGT 0 0      WGS_DIVI
-GCCCTTGTAGCTCAGTT-GGT--AGAGCACCTGATTTGTAATCAGGGGGTCCCGGGTTC
GAACCCTGGCGGGGGCA
>YGTA_RCS_W08007898 ABKO01000007 ALPHAPROTEOBACTERIA RHIZOBIUM_LEGUMINOSARUM_BV-_TRIFOLII_WSM2304 316381 316465 TYR GTA 0 0      WGS_DIVI
-GGAGAGATGCCCGAGT--GGTTAAAGGGGACGGACTGTAAATCCGTT-TACGTTGGTTC
AAATCCAACTCTCTCCA
>GTCC_RCS_W08007899 ABKO01000007 ALPHAPROTEOBACTERIA RHIZOBIUM_LEGUMINOSARUM_BV-_TRIFOLII_WSM2304 316490 316563 GLY TCC 0 0      WGS_DIVI
-GCGGGTATAGCTCAAT--GGT--AGAGCAGCAGCCTTCCAAGCTGAATA-CGCGGGTTC
GATTCCCGCTACCCGCT
>WCCA_RCS_W08007900 ABKO01000007 ALPHAPROTEOBACTERIA RHIZOBIUM_LEGUMINOSARUM_BV-_TRIFOLII_WSM2304 319644 319719 TRP CCA 0 0      WGS_DIVI
-AGGGGTATAGCTCAGTT-GGT--AGAGCGGCGGTCTCCAAAACCGCAGGTCGTAGGTTC
GAGCCCTACTGCCCCTG
>VTAC_RCS_W08007901 ABKO01000007 ALPHAPROTEOBACTERIA RHIZOBIUM_LEGUMINOSARUM_BV-_TRIFOLII_WSM2304 251157 251085 VAL TAC 0 0      WGS_DIVI
-GGGCGATTAGCTCAGTT-GGT--AGAGCGCCTCGTTTACACCGAGGATGTCGGGAGTTC
GAGTCTCTCATCGCCCA
>RCCT_RCS_W08007902 ABKO01000008 ALPHAPROTEOBACTERIA RHIZOBIUM_LEGUMINOSARUM_BV-_TRIFOLII_WSM2304 20182 20258 ARG CCT 0 0      WGS_DIVISI
-GGTCCCGTAGCTCAGCA-GGAT-AGAGCACCAGATTCCTAATCTGGGGGTCACGCGTTC
GAATCGCGTCGGGATCA
>GGCC_RCS_W08007903 ABKO01000008 ALPHAPROTEOBACTERIA RHIZOBIUM_LEGUMINOSARUM_BV-_TRIFOLII_WSM2304 186318 186392 GLY GCC 0 0      WGS_DIVI
-GCGGGTGTAGCTCAGG--GGT--AGAGCACAACCTTGCCAAGGTTGGGGTCGAGGGTTC
GAATCCCTTCGCCCGCT
>SCGA_RCS_W08007904 ABKO01000008 ALPHAPROTEOBACTERIA RHIZOBIUM_LEGUMINOSARUM_BV-_TRIFOLII_WSM2304 298363 298277 SER CGA 0 0      WGS_DIVI
-GGAGAGGTGGCAGAGT--GGTCGAATGCACCGCACTCGAAATGCGGC---CGTGGGTTC
AAATCCCACCCTCTCCG
>STGA_RCS_W08007905 ABKO01000009 ALPHAPROTEOBACTERIA RHIZOBIUM_LEGUMINOSARUM_BV-_TRIFOLII_WSM2304 22025 22114 SER TGA 0 0      WGS_DIVISI
-GGAAGAGTGTCCGAGT--GGTTTAAGGAACCGGTCTTGAAAACCGGC---CGTGGGTTC
GAATCCCACCTCTTCCG
>LGAG_RCS_W08007906 ABKO01000009 ALPHAPROTEOBACTERIA RHIZOBIUM_LEGUMINOSARUM_BV-_TRIFOLII_WSM2304 81302 81386 LEU GAG 0 0      WGS_DIVISI
-GCGGTCGTGGCGGAATT-GGTA-GACGCGCAGCGTTGAGGTCGCTGT-G-TGGAAGTTC
GAGTCTTCTCGACCGCA
>SGCT_RCS_W08007907 ABKO01000012 ALPHAPROTEOBACTERIA RHIZOBIUM_LEGUMINOSARUM_BV-_TRIFOLII_WSM2304 283434 283524 SER GCT 0 0      WGS_DIVI
-GGAGAGGTGGCCGAGT--GGTCGAAGGCGCTCCCCTGCTAAGGGAGT---CGTGGGTTC
GAATCCCATCTTCTCCG
>HGTG_RCS_W08007908 ABKO01000013 ALPHAPROTEOBACTERIA RHIZOBIUM_LEGUMINOSARUM_BV-_TRIFOLII_WSM2304 132634 132710 HIS GTG 0 0      WGS_DIVI
-GCGGTTGTAGCTCAGTT-GGTT-AGAGCGCAGGTTTGTGGCACCTGAGGTCGGAGGTTC
GAGACCCCCCAACCGTA
>QCTG_RCS_W08007909 ABKO01000013 ALPHAPROTEOBACTERIA RHIZOBIUM_LEGUMINOSARUM_BV-_TRIFOLII_WSM2304 173570 173500 GLN CTG 0 0      WGS_DIVI
-TGGGGAATAGTTCAAT--GGT--AGAACGACGGACTCTGACTCCGTTAA-TCTTGGTTC
GAGTCCAGGTTCCCCAG
>QTTG_RCS_W08007910 ABKO01000016 ALPHAPROTEOBACTERIA RHIZOBIUM_LEGUMINOSARUM_BV-_TRIFOLII_WSM2304 129021 129094 GLN TTG 0 0      WGS_DIVI
-TGGGGCGTCGCCAAGC--GGT--AAGGCAACGGTTTTTGGTACCGTC-ATCCCTGGTTC
GAATCCAGGCGCCCCAG
>LCAA_RCS_W08007911 ABKO01000017 ALPHAPROTEOBACTERIA RHIZOBIUM_LEGUMINOSARUM_BV-_TRIFOLII_WSM2304 32932 33016 LEU CAA 0 0      WGS_DIVISI
-GCCCCATTGGCGGAATT-GGTA-GACGCGCTCGACTCAAAATCGAGT-G-TGCTGGTTC
GACCCCGGCATGGGGCA
>PCGG_RCS_W08007912 ABKO01000021 ALPHAPROTEOBACTERIA RHIZOBIUM_LEGUMINOSARUM_BV-_TRIFOLII_WSM2304 15532 15608 PRO CGG 0 0      WGS_DIVISI
-CGGAGTGTAGCGCAGTCTGGT--AGCGCACCACGTTCGGGACGTGGGGGTCGAGTGTTC
GAATCACTCCACTCCGA
>PGGG_RCS_W08010561 ABRC01000132 ALPHAPROTEOBACTERIA RHIZOBIUM_ETLI_IE4771 116 192 PRO GGG 0 0      WGS_DIVISION_IN_DDBJ/EMBL/GENBANK
-CGGGGCGTAGCGCAGCCCGGT--AGCGCACTTGACTGGGGGTCAAGGGGTCGCTGGTTC
GAGTCCAGTCGCCCCGA
>YGTA_RCS_W08010562 ABRC01000258 ALPHAPROTEOBACTERIA RHIZOBIUM_ETLI_IE4771 138 222 TYR GTA 0 0      WGS_DIVISION_IN_DDBJ/EMBL/GENBANK
-GGAGAGATGCCCGAGT--GGTTAAAGGGGACGGACTGTAAATCCGTT-TACGTTGGTTC
AAATCCAACTCTCTCCA
>GTCC_RCS_W08010563 ABRC01000258 ALPHAPROTEOBACTERIA RHIZOBIUM_ETLI_IE4771 247 320 GLY TCC 0 0      WGS_DIVISION_IN_DDBJ/EMBL/GENBANK
-GCGGGTATAGCTCAAT--GGT--AGAGCAGCAGCCTTCCAAGCTGAATA-CGCGGGTTC
GATTCCCGCTACCCGCT
>QTTG_RCS_W08010564 ABRC01001095 ALPHAPROTEOBACTERIA RHIZOBIUM_ETLI_IE4771 160 89 GLN TTG 0 0      WGS_DIVISION_IN_DDBJ/EMBL/GENBANK
-TGGGGCGTAGCCAAGC--GGT--AAGGCAGCGGTTTTTGGTACCGCCATCCCCTGGTTC
GAATCCAGGCGCCCCAG
>LCAA_RCS_W08010565 ABRC01001397 ALPHAPROTEOBACTERIA RHIZOBIUM_ETLI_IE4771 583 502 LEU CAA 0 0      WGS_DIVISION_IN_DDBJ/EMBL/GENBANK
-GCCCCATTGGCGGAATT-GGTA-GACGCGCTCGACTCAAAATCGAGT-G-TGCTGGTTC
GACCCCGGCATGGGGCA
>ETTC_RCS_W08010566 ABRC01001676 ALPHAPROTEOBACTERIA RHIZOBIUM_ETLI_IE4771 451 380 GLU TTC 0 0      WGS_DIVISION_IN_DDBJ/EMBL/GENBANK
-GCGCCCTTCGTCTATC--GGTT-AGGACACCAGATTTTCATTCTGGGAA-GAGGGGTTC
GACTCCCCTAGGGCGTG
>ECTC_RCS_W08010567 ABRC01001676 ALPHAPROTEOBACTERIA RHIZOBIUM_ETLI_IE4771 302 231 GLU CTC 0 0      WGS_DIVISION_IN_DDBJ/EMBL/GENBANK
-GCGCCCTTCGTCTATC--GGTT-AGGACGACAGATTCTCATTCTGTAAA-GAGGGGTTC
GACTCCCCTAGGGCGTA
>PTGG_RCS_W08010568 ABRC01001691 ALPHAPROTEOBACTERIA RHIZOBIUM_ETLI_IE4771 245 172 PRO TGG 0 0      WGS_DIVISION_IN_DDBJ/EMBL/GENBANK
-CGGAGTGTAGCGCAGTCTGGT--AGCGCATCTGGTTTGGGACCAGAGGGTCGGGAGTTC
GAATCTCTCCACTCCGA
>XCAT_RCS_W08010569 ABRC01001826 ALPHAPROTEOBACTERIA RHIZOBIUM_ETLI_IE4771 433 360 MET CAT 0 0     TRNA-MET(INITIATOR)- WGS_DIVISION_IN_D
-CGCGGGGTGGAGCAGCCCGGT--AGCTCGTCAGGCTCATAACCTGAAGGCCGCAGGTTC
AAATCCTGCCCCCGCAA
>VTAC_RCS_W08010570 ABRC01002192 ALPHAPROTEOBACTERIA RHIZOBIUM_ETLI_IE4771 1463 1538 VAL TAC 0 0      WGS_DIVISION_IN_DDBJ/EMBL/GENBANK
-GGGCGATTAGCTCAGTT-GGT--AGAGCGCCTCGTTTACACCGAGGATGTCGGGAGTTC
GAGTCTCTCATCGCCCA
>DGTC_RCS_W08010571 ABRC01002192 ALPHAPROTEOBACTERIA RHIZOBIUM_ETLI_IE4771 1047 974 ASP GTC 0 0      WGS_DIVISION_IN_DDBJ/EMBL/GENBANK
-GCGGGTGTAGCTCAGTC-GGTT-AGAGTGCCGGCCTGTCACGCCGGAGGTCGCGGGTTC
GAGCCCCGTCACTCGCG
>DGTC_RCS_W08010572 ABRC01002192 ALPHAPROTEOBACTERIA RHIZOBIUM_ETLI_IE4771 919 846 ASP GTC 0 0      WGS_DIVISION_IN_DDBJ/EMBL/GENBANK
-GCGGGTGTAGCTCAGTC-GGTT-AGAGTGCCGGCCTGTCACGCCGGAGGTCGCGGGTTC
GAGCCCCGTCACTCGCG
>JCAT_RCS_W08010573 ABRC01002246 ALPHAPROTEOBACTERIA RHIZOBIUM_ETLI_IE4771 587 662 MET CAT 0 0     TRNA-MET(ILE)_WHOSE_CAU_ANTICODON_IS_E
-GGGCCTGTAGCTCAAT--GGTT-AGAGCCGGCGGCTCATAACCGCTTGGTTGGGGGTTC
GAGTCCCTCCGGGCCCA
>PCGG_RCS_W08010574 ABRC01002369 ALPHAPROTEOBACTERIA RHIZOBIUM_ETLI_IE4771 923 850 PRO CGG 0 0      WGS_DIVISION_IN_DDBJ/EMBL/GENBANK
-CGGAGTGTAGCGCAGTCTGGT--AGCGCACCACGTTCGGGACGTGGGGGTCGAGTGTTC
GAATCACTCCACTCCGA
>AGGC_RCS_W08010575 ABRC01002433 ALPHAPROTEOBACTERIA RHIZOBIUM_ETLI_IE4771 265 340 ALA GGC 0 0      WGS_DIVISION_IN_DDBJ/EMBL/GENBANK
-GGGGCTATAGCTCAGCT-GGG--AGAGCGCTTGCATGGCATGCAAGAGGTCAGCGGTTC
GATCCCGCTTAGCTCCA
>KCTT_RCS_W08010576 ABRC01002454 ALPHAPROTEOBACTERIA RHIZOBIUM_ETLI_IE4771 1217 1145 LYS CTT 0 0      WGS_DIVISION_IN_DDBJ/EMBL/GENBANK
-GGGTGATTAGCTCAGTT-GGT--AGAGCAGCTGACTCTTAATCAGCGGGTCGTAGGTTC
GAGCCCTACATCACCCA
>LGAG_RCS_W08010577 ABRC01002455 ALPHAPROTEOBACTERIA RHIZOBIUM_ETLI_IE4771 1331 1415 LEU GAG 0 0      WGS_DIVISION_IN_DDBJ/EMBL/GENBANK
-GCGGTCGTGGCGGAATT-GGTA-GACGCGCAGCGTTGAGGTCGCTGT-G-TGGAAGTTC
GAGTCTTCTCGACCGCA
>RACG_RCS_W08010578 ABRC01002513 ALPHAPROTEOBACTERIA RHIZOBIUM_ETLI_IE4771 1196 1272 ARG ACG 0 0      WGS_DIVISION_IN_DDBJ/EMBL/GENBANK
-GCACCCGTAGCTCAGCT-GGAT-AGAGCACCAGACTACGAATCTGGGGGTCAGGAGTTC
GAATCTCTTCGGGTGCG
>NGTT_RCS_W08010579 ABRC01002563 ALPHAPROTEOBACTERIA RHIZOBIUM_ETLI_IE4771 1023 952 ASN GTT 0 0      WGS_DIVISION_IN_DDBJ/EMBL/GENBANK
-TCCCTGGTAGCTCAGC--GGT--AGAGCATTCGACTGTTAATCGACAGGTCGCCGGTTC
GAATCCGGCCCGGGGAG
>SGGA_RCS_W08010580 ABRC01002603 ALPHAPROTEOBACTERIA RHIZOBIUM_ETLI_IE4771 2552 2466 SER GGA 0 0      WGS_DIVISION_IN_DDBJ/EMBL/GENBANK
-GGACAGGTGGCCGAGT--GGTTTAAGGCGCACGCCTGGAACGCGTGT---CGAGGGTTC
GAATCCCTCCCTGTCCG
>TTGT_RCS_W08010581 ABRC01002753 ALPHAPROTEOBACTERIA RHIZOBIUM_ETLI_IE4771 2275 2350 THR TGT 0 0      WGS_DIVISION_IN_DDBJ/EMBL/GENBANK
-GCCCTTGTAGCTCAGTT-GGT--AGAGCACCTGATTTGTAATCAGGGGGTCGCGGGTTC
GAACCCTGCCGGGGGCA
>GGCC_RCS_W08010582 ABRC01002758 ALPHAPROTEOBACTERIA RHIZOBIUM_ETLI_IE4771 1431 1360 GLY GCC 0 0      WGS_DIVISION_IN_DDBJ/EMBL/GENBANK
-GCGGGTGTAGCTCAGG--GGT--AGAGCACAACCTTGCCAAGGTTGGGGTCGAGGGTTC
GAATCCCTTCGCCCGCT
>LTAG_RCS_W08010583 ABRC01002814 ALPHAPROTEOBACTERIA RHIZOBIUM_ETLI_IE4771 788 873 LEU TAG 0 0      WGS_DIVISION_IN_DDBJ/EMBL/GENBANK
-GCGGGTATGGTGAAATT-GGGTAGACACGCCAGATTTAGGTTCTGGT-G-TGGGAGTTC
AAGTCTCTCTACCCGCA
>VGAC_RCS_W08010584 ABRC01002868 ALPHAPROTEOBACTERIA RHIZOBIUM_ETLI_IE4771 2041 1970 VAL GAC 0 0      WGS_DIVISION_IN_DDBJ/EMBL/GENBANK
-GGGCGTGTAGCTCAGC--GGG--AGAGCACTACGTTGACATCGTAGGGGTCACAGGTTC
AATCCCTGTCACGCCCA
>LCAG_RCS_W08010585 ABRC01002874 ALPHAPROTEOBACTERIA RHIZOBIUM_ETLI_IE4771 1298 1382 LEU CAG 0 0      WGS_DIVISION_IN_DDBJ/EMBL/GENBANK
-GCCCAGATGGCGGAATT-GGTA-GACGCGCAGGTTTCAGGTACCTGT-G-TGGAGGTTC
GAGTCCTCTTCTGGGCA
>TGGT_RCS_W08010586 ABRC01002877 ALPHAPROTEOBACTERIA RHIZOBIUM_ETLI_IE4771 5434 5363 THR GGT 0 0      WGS_DIVISION_IN_DDBJ/EMBL/GENBANK
-GCTGCCGTAGCTCAGT--GGT--AGAGCACACCCTTGGTAAGGGTGAGGTCGGTGGTTC
AATCCCACTCGGCAGCA
>IGAT_RCS_W08010587 ABRC01002880 ALPHAPROTEOBACTERIA RHIZOBIUM_ETLI_IE4771 474 401 ILE GAT 0 0      WGS_DIVISION_IN_DDBJ/EMBL/GENBANK
-GGGCCCGTAGCTCAGTT-GGTT-AGAGCACACGCTTGATAAGCGTGGGGTCGGAAGTTC
AAGTCTTCCCGGGCCCA
>ATGC_RCS_W08010588 ABRC01002880 ALPHAPROTEOBACTERIA RHIZOBIUM_ETLI_IE4771 324 252 ALA TGC 0 0      WGS_DIVISION_IN_DDBJ/EMBL/GENBANK
-GGGGCTGTAGCTCAGCT-GGG--AGAGCACCTGCTTTGCAAGCAGGGGGTCAGCGGTTC
GATCCCGCTCAGCTCCA
>ATGC_RCS_W08010589 ABRC01002886 ALPHAPROTEOBACTERIA RHIZOBIUM_ETLI_IE4771 7344 7272 ALA TGC 0 0      WGS_DIVISION_IN_DDBJ/EMBL/GENBANK
-GGGGCTGTAGCTCAGCT-GGG--AGAGCACCTGCTTTGCAAGCAGGGGGTCAGCGGTTC
GATCCCGCTCAGCTCCA
>XCAT_RCS_W08010590 ABRC01002886 ALPHAPROTEOBACTERIA RHIZOBIUM_ETLI_IE4771 3334 3261 MET CAT 0 0     TRNA-MET(INITIATOR)- WGS_DIVISION_IN
-CGCGGGGTGGAGCAGCCCGGT--AGCTCGTCAGGCTCATAACCTGAAGGCCGCAGGTTC
AAATCCTGCCCCCGCAA
>LCAA_RCS_W09116947 ACBQ01000003 ALPHAPROTEOBACTERIA BRUCELLA_SP-_83/13 63760 63844 LEU CAA 0 0      WGS_DIVISION_IN_DDBJ/EMBL/GENBANK
-GCGGGTGTGGTGGAACT-GGTA-GACGCGCCGGACTCAAAATCCGGT-G-TGTCGGTTC
GATTCCGACCACCCGCA
>ACGC_RCS_W09116948 ACBQ01000003 ALPHAPROTEOBACTERIA BRUCELLA_SP-_83/13 101552 101477 ALA CGC 0 0      WGS_DIVISION_IN_DDBJ/EMBL/GENBANK
-GGGGCTGTAGCTCAGCT-GGG--AGAGCGCGTCGTTCGCAATGACGAGGTCAGGGGTTC
GATCCCCCTCAGCTCCA
>RCCT_RCS_W09116949 ACBQ01000004 ALPHAPROTEOBACTERIA BRUCELLA_SP-_83/13 18052 18128 ARG CCT 0 0      WGS_DIVISION_IN_DDBJ/EMBL/GENBANK
-GGTCCCGTAGCTCAGTA-GGAT-AGAGCGACAGATTCCTAATCTGTAGGTCACAGGTTC
GATTCCTGTCGGGATCA
>AGGC_RCS_W09116950 ACBQ01000006 ALPHAPROTEOBACTERIA BRUCELLA_SP-_83/13 118766 118691 ALA GGC 0 0      WGS_DIVISION_IN_DDBJ/EMBL/GENBANK
-GGGGCCATAGCTCAGCT-GGG--AGAGCGCCTGCATGGCATGCAGGAGGTCAGCGGTTC
GATCCCGCTTGGCTCCA
>PCGG_RCS_W09116951 ACBQ01000012 ALPHAPROTEOBACTERIA BRUCELLA_SP-_83/13 9627 9703 PRO CGG 0 0      WGS_DIVISION_IN_DDBJ/EMBL/GENBANK
-CGGAGTGTAGCGCAGCCTGGT--AGCGCACCTCGTTCGGGACGAGGGGGTCGGAGGTTC
GAATCCTCTCACTCCGA
>TGGT_RCS_W09116952 ACBQ01000012 ALPHAPROTEOBACTERIA BRUCELLA_SP-_83/13 67028 67102 THR GGT 0 0      WGS_DIVISION_IN_DDBJ/EMBL/GENBANK
-GCTGCGGTAGCTCAGT--GGT--AGAGCACTCCCTTGGTAAGGGAGAGGTCGAGAGTTC
AATCCTCTCTCGCAGCA
>FGAA_RCS_W09116953 ACBQ01000012 ALPHAPROTEOBACTERIA BRUCELLA_SP-_83/13 60741 60666 PHE GAA 0 0      WGS_DIVISION_IN_DDBJ/EMBL/GENBANK
-GCCCGGATAGCTCAGTT-GGT--AGAGCAGCGGATTGAAAATCCGCGTGTCGGTGGTTC
GAATCCGCCTCCGGGCA
>RACG_RCS_W09116954 ACBQ01000013 ALPHAPROTEOBACTERIA BRUCELLA_SP-_83/13 185 109 ARG ACG 0 0      WGS_DIVISION_IN_DDBJ/EMBL/GENBANK
-GCACCCGTAGCTCAGCT-GGAT-AGAGCACCAGACTACGAATCTGGGGGTCAGAGGTTC
GAATCCTTTCGGGTGCG
>QTTG_RCS_W09116955 ACBQ01000015 ALPHAPROTEOBACTERIA BRUCELLA_SP-_83/13 35389 35463 GLN TTG 0 0      WGS_DIVISION_IN_DDBJ/EMBL/GENBANK
-TGGGGCGTAGCCAAGC--GGT--AAGGCAGCGGTTTTTGGTACCGCCATTCCCTGGTTC
GAATCCAGGCGCCCCAG
>SGCT_RCS_W09116956 ACBQ01000025 ALPHAPROTEOBACTERIA BRUCELLA_SP-_83/13 12211 12121 SER GCT 0 0      WGS_DIVISION_IN_DDBJ/EMBL/GENBANK
-GGAGAGGTGGCCGAGT--GGTCGAAGGCGCTCCCCTGCTAAGGGAGTAT-CGTGGGTTC
GAATCCCATCCTCTCCG
>PTGG_RCS_W09116957 ACBQ01000027 ALPHAPROTEOBACTERIA BRUCELLA_SP-_83/13 22780 22856 PRO TGG 0 0      WGS_DIVISION_IN_DDBJ/EMBL/GENBANK
-CGGAGCGTAGCGCAGTCTGGT--AGCGCACCTGATTTGGGATCAGGGGGTCGCAGGTTC
GAATCCTGCCGCTCCGA
>RTCT_RCS_W09116958 ACBQ01000027 ALPHAPROTEOBACTERIA BRUCELLA_SP-_83/13 23419 23495 ARG TCT 0 0      WGS_DIVISION_IN_DDBJ/EMBL/GENBANK
-GGTCCCGTAGCTCAGTT-GGAT-AGAGCACCGGCCTTCTAAGCCGATGGTCGCAGGTTC
GAATCCTGCCGGGATCG
>DGTC_RCS_W09116959 ACBQ01000028 ALPHAPROTEOBACTERIA BRUCELLA_SP-_83/13 33479 33555 ASP GTC 0 0      WGS_DIVISION_IN_DDBJ/EMBL/GENBANK
-GCGGGTGTAGCTCAGTT-GGTT-AGAGTGCCGGCCTGTCACGCCGGAGGTCGCGGGTTC
GAGCCCCGTCACTCGCG
>LTAG_RCS_W09116960 ACBQ01000028 ALPHAPROTEOBACTERIA BRUCELLA_SP-_83/13 126828 126910 LEU TAG 0 0      WGS_DIVISION_IN_DDBJ/EMBL/GENBANK
-GCGGATGTGGCGAAATT-GGTA-GACGCACCAGATTTAGGTTCTGGC-G-TGGGGGTTC
GAGTCCCTCCATCCGCA
>TTGT_RCS_W09116961 ACBQ01000028 ALPHAPROTEOBACTERIA BRUCELLA_SP-_83/13 165203 165128 THR TGT 0 0      WGS_DIVISION_IN_DDBJ/EMBL/GENBANK
-GCCCTTATAGCTCAGTT-GGT--AGAGCACCTGATTTGTAATCAGGGGGTCGGGAGTTC
GAGTCTCTCTGGGGGCA
>VTAC_RCS_W09116962 ACBQ01000028 ALPHAPROTEOBACTERIA BRUCELLA_SP-_83/13 33069 32994 VAL TAC 0 0      WGS_DIVISION_IN_DDBJ/EMBL/GENBANK
-GGGCGATTAGCTCAGTT-GGT--AGAGCGCTTCGTTTACACCGAAGATGTCGGGAGTTC
GAGTCTCTCATCGCCCA
>PGGG_RCS_W09116963 ACBQ01000028 ALPHAPROTEOBACTERIA BRUCELLA_SP-_83/13 21733 21657 PRO GGG 0 0      WGS_DIVISION_IN_DDBJ/EMBL/GENBANK
-CGGAGCGTAGCGCAGCCCGGT--AGCGCACTTGACTGGGGGTCAAGGGGTCGTGGGTTC
GAATCCCGCCGCTCCGA
>RCCG_RCS_W09116964 ACBQ01000029 ALPHAPROTEOBACTERIA BRUCELLA_SP-_83/13 17339 17415 ARG CCG 0 0      WGS_DIVISION_IN_DDBJ/EMBL/GENBANK
-GCACCCGTAGCTCAGCT-GGAT-AGAGCGCTGCCCTCCGAAGGCAGAGGCCACAGGTTC
GAATCCTGTCGGGTGCG
>VCAC_RCS_W09116965 ACBQ01000029 ALPHAPROTEOBACTERIA BRUCELLA_SP-_83/13 16921 16847 VAL CAC 0 0      WGS_DIVISION_IN_DDBJ/EMBL/GENBANK
-GGGCGCGTAGCTCAGC--GGG--AGAGCACTCCCTTCACACGGGAGGGGTCACAGGTTC
AATCCCTGTCGCGCCCA
>GCCC_RCS_W09116966 ACBQ01000030 ALPHAPROTEOBACTERIA BRUCELLA_SP-_83/13 681 608 GLY CCC 0 0      WGS_DIVISION_IN_DDBJ/EMBL/GENBANK
-GCGGGTATGATGTAAT--GGT--ATCCTGTCAGCTTCCCAAGCTGAACG-CGCGAGTTC
GATTCCCGCTACCCGCT
>LTAA_RCS_W09116967 ACBQ01000032 ALPHAPROTEOBACTERIA BRUCELLA_SP-_83/13 66916 67001 LEU TAA 0 0      WGS_DIVISION_IN_DDBJ/EMBL/GENBANK
-GCGGTCGTGGCGAAATT-GGTA-TACGCAACGGACTTAAAATCCGTC-T-TGCGGGTTC
AAGTCCCGCCGACCGCA
>LGAG_RCS_W09116968 ACBQ01000032 ALPHAPROTEOBACTERIA BRUCELLA_SP-_83/13 95578 95662 LEU GAG 0 0      WGS_DIVISION_IN_DDBJ/EMBL/GENBANK
-GCGGTCGTGGCGGAATT-GGTA-GACGCGCAGCGTTGAGGTCGCTGT-G-TGGAAGTTC
GAGTCTTCTCGACCGCA
>GCCC_RCS_W09116969 ACBQ01000032 ALPHAPROTEOBACTERIA BRUCELLA_SP-_83/13 193 120 GLY CCC 0 0      WGS_DIVISION_IN_DDBJ/EMBL/GENBANK
-GCGGGTATGATGTAAT--GGT--AGCCTGTCAGCTTCCCAAGCTGAACG-CGCGGGTTC
GATTCCCGCTACCCGCT
>WCCA_RCS_W09116970 ACBQ01000034 ALPHAPROTEOBACTERIA BRUCELLA_SP-_83/13 16676 16601 TRP CCA 0 0      WGS_DIVISION_IN_DDBJ/EMBL/GENBANK
-AGGGGTATAGCTCAGTT-GGT--AGAGCGACGGTCTCCAAAACCGTAGGTCGCGGGTTC
GAACCCTGCTGCCCCTG
>ETTC_RCS_W09116971 ACBQ01000035 ALPHAPROTEOBACTERIA BRUCELLA_SP-_83/13 21000 21074 GLU TTC 0 0      WGS_DIVISION_IN_DDBJ/EMBL/GENBANK
-GCGCCCATCGTCTAGC--GGTT-AGGACGCCGCCCTTTCACGGCGGAAA-CAGGGGTTC
GATTCCCCTTGGGCGTA
>ETTC_RCS_W09116972 ACBQ01000035 ALPHAPROTEOBACTERIA BRUCELLA_SP-_83/13 21223 21297 GLU TTC 0 0      WGS_DIVISION_IN_DDBJ/EMBL/GENBANK
-GCGCCCATCGTCTAGC--GGTT-AGGACGCCGCCCTTTCACGGCGGAAA-CAGGGGTTC
GATTCCCCTTGGGCGTA
>KCTT_RCS_W09116973 ACBQ01000035 ALPHAPROTEOBACTERIA BRUCELLA_SP-_83/13 77173 77248 LYS CTT 0 0      WGS_DIVISION_IN_DDBJ/EMBL/GENBANK
-GGGTGATTAGCTCAGTT-GGT--AGAGCAGCTGACTCTTAATCAGCGGGTCGTAGGTTC
GATCCCTACATCACCCA
>YGTA_RCS_W09116974 ACBQ01000035 ALPHAPROTEOBACTERIA BRUCELLA_SP-_83/13 323 239 TYR GTA 0 0      WGS_DIVISION_IN_DDBJ/EMBL/GENBANK
-GGAGGGATGCCCGAGT--GGTTAAAGGGGACGGACTGTAAATCCGTTGTACGTTGGTTC
AAATCCAACTCCCTCCA
>GTCC_RCS_W09116975 ACBQ01000035 ALPHAPROTEOBACTERIA BRUCELLA_SP-_83/13 214 141 GLY TCC 0 0      WGS_DIVISION_IN_DDBJ/EMBL/GENBANK
-GCGGGTATAGCTCAAT--GGT--AGAGCAGCAGCCTTCCAAGCTGAATA-CGCGGGTTC
GATTCCCGCTACCCGCT
>JCAT_RCS_W09116976 ACBQ01000037 ALPHAPROTEOBACTERIA BRUCELLA_SP-_83/13 34525 34449 MET CAT 0 0     TRNA-MET(ILE)_WHOSE_CAU_ANTICODON_IS_
-GGGCCTGTAGCTCAATT-GGTT-AGAGCCGGCGGCTCATAACCGCTTGGTTGGGGGTTC
GAGTCCCTCCGGGCCCA
>MCAT_RCS_W09116977 ACBQ01000039 ALPHAPROTEOBACTERIA BRUCELLA_SP-_83/13 58525 58601 MET CAT 0 0     TRNA-MET(ELONGATOR)- WGS_DIVISION_IN_
-GGCGGAGTAGCTCAGTA-GGTT-AGAGCAGAGGAATCATAATCCTTGTGTCGGGGGTTC
GAATCCCTCCTCCGCTA
>QCTG_RCS_W09116978 ACBQ01000039 ALPHAPROTEOBACTERIA BRUCELLA_SP-_83/13 75155 75228 GLN CTG 0 0      WGS_DIVISION_IN_DDBJ/EMBL/GENBANK
-TGGGGGATAGTTTAAG--GGT--AGAACAGCGGACTCTGACTCCGTTAG-TCTTGGTTC
GAATCCAGGTCCCCCAG
>HGTG_RCS_W09116979 ACBQ01000039 ALPHAPROTEOBACTERIA BRUCELLA_SP-_83/13 60993 60917 HIS GTG 0 0      WGS_DIVISION_IN_DDBJ/EMBL/GENBANK
-GCGGTCGTAGCTCAGTT-GGTT-AGAGCGCAGGATTGTGGCTCCTGAGGTCGTTGGTTC
AACTCCAACCGACCGTA
>IGAT_RCS_W09116980 ACBQ01000040 ALPHAPROTEOBACTERIA BRUCELLA_SP-_83/13 3904 3828 ILE GAT 0 0      WGS_DIVISION_IN_DDBJ/EMBL/GENBANK
-GGGCTTGTAGCTCAGTT-GGTT-AGAGCACACGCTTGATAAGCGTGGGGTCGGAGGTTC
AAGTCCTCCCAGGCCCA
>ATGC_RCS_W09116981 ACBQ01000040 ALPHAPROTEOBACTERIA BRUCELLA_SP-_83/13 3814 3739 ALA TGC 0 0      WGS_DIVISION_IN_DDBJ/EMBL/GENBANK
-GGGGCCGTAGCTCAGCT-GGG--AGAGCACCTGCTTTGCAAGCAGGGGGTCGTCGGTTC
GATCCCGTCCGGCTCCA
>XCAT_RCS_W09116982 ACBQ01000040 ALPHAPROTEOBACTERIA BRUCELLA_SP-_83/13 78 2 MET CAT 0 0     TRNA-MET(INITIATOR)- WGS_DIVISION_IN_DDBJ/EM
-CGCGGGGTGGAGCAGCCCGGT--AGCTCGTCAGGCTCATAACCTGAAGGCCGCAGGTTC
AAATCCTGCCCCCGCAA
>ECTC_RCS_W09116983 ACBQ01000042 ALPHAPROTEOBACTERIA BRUCELLA_SP-_83/13 20088 20014 GLU CTC 0 0      WGS_DIVISION_IN_DDBJ/EMBL/GENBANK
-GCGCCCATCGTCTAGC--GGTC-AGGACGGCGCCTTCTCACGGCGCAAA-CAGGGGTTC
GATTCCCCTTGGGCGTA
>SCGA_RCS_W09116984 ACBQ01000044 ALPHAPROTEOBACTERIA BRUCELLA_SP-_83/13 120543 120632 SER CGA 0 0      WGS_DIVISION_IN_DDBJ/EMBL/GENBANK
-GGAGAGGTGGCTGAGT--GGTTGAAAGCACCGCACTCGAAATGCGGC---CGGGGGTTC
GAATCCCTCCCTCTCCG
>LCAG_RCS_W09116985 ACBQ01000046 ALPHAPROTEOBACTERIA BRUCELLA_SP-_83/13 13330 13416 LEU CAG 0 0      WGS_DIVISION_IN_DDBJ/EMBL/GENBANK
-GCCCAGATGGCGGAATT-GGTA-GACGCACCAGCTTCAGGTGCTGGC-G-TGGAGGTTC
GAGTCCTCTTCTGGGCA
>SGGA_RCS_W09116986 ACBQ01000046 ALPHAPROTEOBACTERIA BRUCELLA_SP-_83/13 34071 34160 SER GGA 0 0      WGS_DIVISION_IN_DDBJ/EMBL/GENBANK
-GGAGAGGTGGCCGAGT--GGTTGAAGGCGCACGCCTGGAACGCGTGT---CGAGGGTTC
GAATCCCTCTCTCTCCG
>DGTC_RCS_W09116987 ACBQ01000052 ALPHAPROTEOBACTERIA BRUCELLA_SP-_83/13 81535 81459 ASP GTC 0 0      WGS_DIVISION_IN_DDBJ/EMBL/GENBANK
-GCGGGTGTAGCTCAGTT-GGTT-AGAGTGCCGGCCTGTCACGCCGGAGGTCGCGGGTTC
GAGCCCCGTCACTCGCG
>TCGT_RCS_W09116988 ACBQ01000053 ALPHAPROTEOBACTERIA BRUCELLA_SP-_83/13 16579 16504 THR CGT 0 0      WGS_DIVISION_IN_DDBJ/EMBL/GENBANK
-GCCGCTTTAGCTCAGTT-GGT--AGAGCACATCATTCGTAATGATGGGGTCGCGTGTTC
GAGTCACGCAAGCGGCA
>GGCC_RCS_W09116989 ACBQ01000057 ALPHAPROTEOBACTERIA BRUCELLA_SP-_83/13 91236 91162 GLY GCC 0 0      WGS_DIVISION_IN_DDBJ/EMBL/GENBANK
-GCGGGTGTAGCTCAGG--GGT--AGAGCACAACCTTGCCAAGGTTGGGGTCGAGGGTTC
GAATCCCTTCGCCCGCT
>NGTT_RCS_W09116990 ACBQ01000059 ALPHAPROTEOBACTERIA BRUCELLA_SP-_83/13 111903 111977 ASN GTT 0 0      WGS_DIVISION_IN_DDBJ/EMBL/GENBANK
-TCCCCGGTAGCTCAGC--GGT--AGAGCAACCGGCTGTTAACCGGTTGGTCGCTGGTTC
GAATCCGGCCCGGGGAG
>KTTT_RCS_W09116991 ACBQ01000063 ALPHAPROTEOBACTERIA BRUCELLA_SP-_83/13 32281 32356 LYS TTT 0 0      WGS_DIVISION_IN_DDBJ/EMBL/GENBANK
-GAGCGCGTAGCTCAGCC-GGT--AGAGCAACTGACTTTTAATCAGTAGGTCCAGGGTTC
GAATCCCTGCGCGCTCA
>CGCA_RCS_W09116992 ACBQ01000063 ALPHAPROTEOBACTERIA BRUCELLA_SP-_83/13 392 319 CYS GCA 0 0      WGS_DIVISION_IN_DDBJ/EMBL/GENBANK
-GGCCTCGTGGCGGAGT--GGT--TACGCAGAGGACTGCAAATCCTTGCA-CCCCGGTTC
GATTCCGGGCGAGGCCT
>STGA_RCS_W09116993 ACBQ01000064 ALPHAPROTEOBACTERIA BRUCELLA_SP-_83/13 13367 13456 SER TGA 0 0      WGS_DIVISION_IN_DDBJ/EMBL/GENBANK
-GGAGGGGTGGCCGAGC--GGTTTAAGGCACCGGTCTTGAAAACCGGC---CGTGGGTTC
GAATCCCACCCCCTCCG
>GGCC_RCS_W09116994 ACBQ01000065 ALPHAPROTEOBACTERIA BRUCELLA_SP-_83/13 20821 20895 GLY GCC 0 0      WGS_DIVISION_IN_DDBJ/EMBL/GENBANK
-GCGGGTGTAGCTCAGG--GGT--AGAGCACAACCTTGCCAAGGTTGGGGTTGAGGGTTC
GAATCCCTTCGCCCGCT
>VGAC_RCS_W09116995 ACBQ01000067 ALPHAPROTEOBACTERIA BRUCELLA_SP-_83/13 32578 32652 VAL GAC 0 0      WGS_DIVISION_IN_DDBJ/EMBL/GENBANK
-GGGCGTGTAGCTCAGC--GGG--AGAGCACTACGTTGACATCGTAGGGGTCACAGGTTC
AATCCCTGTTACGCCCA
>IGAT_RCS_C09100928 AVIT_S4 ALPHAPROTEOBACTERIA AGROBACTERIUM_VITIS_S4 63605 63681 ILE GAT 0 0      GIB_IN_DDBJ
-GGGCCCGTAGCTCAGTT-GGTT-AGAGCACACGCTTGATAAGCGTGGGGTCGGTAGTTC
AAGTCTACCCGGGCCCA
>ATGC_RCS_C09100929 AVIT_S4 ALPHAPROTEOBACTERIA AGROBACTERIUM_VITIS_S4 63766 63841 ALA TGC 0 0      GIB_IN_DDBJ
-GGGGCTGTAGCTCAGCT-GGG--AGAGCACCTGCTTTGCAAGCAGGGGGTCAGCGGTTC
GATCCCGCTCAGCTCCA
>XCAT_RCS_C09100930 AVIT_S4 ALPHAPROTEOBACTERIA AGROBACTERIUM_VITIS_S4 67893 67969 MET CAT 0 0     TRNA-MET(INITIATOR)- GIB_IN_DDBJ
-CGCGGGGTGGAGCAGCCCGGT--AGCTCGTCAGGCTCATAACCTGAAGGCCGCAGGTTC
AAATCCTGCCCCCGCAA
>LCAG_RCS_C09100931 AVIT_S4 ALPHAPROTEOBACTERIA AGROBACTERIUM_VITIS_S4 189306 189392 LEU CAG 0 0      GIB_IN_DDBJ
-GCCCAGATGGCGGAATT-GGTA-GACGCGCCAGCTTCAGGTGCTGGT-G-TGGAGGTTC
GAGTCCTCTTCTGGGCA
>TCGT_RCS_C09100932 AVIT_S4 ALPHAPROTEOBACTERIA AGROBACTERIUM_VITIS_S4 422318 422393 THR CGT 0 0      GIB_IN_DDBJ
-GCCGCTTTAGCTCAGGT-GGT--AGAGCACATCATTCGTAATGATGGGGTCGCAGGTTC
GAGTCCTGCAAGCGGCA
>GCCC_RCS_C09100933 AVIT_S4 ALPHAPROTEOBACTERIA AGROBACTERIUM_VITIS_S4 465332 465405 GLY CCC 0 0      GIB_IN_DDBJ
-GCGGGTGTAGCTCAAT--GGT--AGAGCAGCAGCTTCCCAAGCTGAATA-CGAGGGTTC
GATTCCCTTCACCCGCT
>TGGT_RCS_C09100934 AVIT_S4 ALPHAPROTEOBACTERIA AGROBACTERIUM_VITIS_S4 559197 559271 THR GGT 0 0      GIB_IN_DDBJ
-GCTGCTATAGCTCAGG--GGT--AGAGCACTCCCTTGGTAAGGGAGAGGCCGAGAGTTC
AAATCTCTCTAGCAGCA
>HGTG_RCS_C09100935 AVIT_S4 ALPHAPROTEOBACTERIA AGROBACTERIUM_VITIS_S4 713358 713434 HIS GTG 0 0      GIB_IN_DDBJ
-GCGGTTGTAGCTCAGTT-GGTT-AGAGCGCAGGTTTGTGGCACCTGAGGTCGGAGGTTC
GAGACCCCCCAACCGTA
>QTTG_RCS_C09100936 AVIT_S4 ALPHAPROTEOBACTERIA AGROBACTERIUM_VITIS_S4 957567 957640 GLN TTG 0 0      GIB_IN_DDBJ
-TGGGGCGTAGCCAAGC--GGT--AAGGCAGTGGTTTTTGGTACCGCC-ATCCCTGGTTC
GAATCCAGGCGCCCCAG
>SGCT_RCS_C09100937 AVIT_S4 ALPHAPROTEOBACTERIA AGROBACTERIUM_VITIS_S4 1205109 1205198 SER GCT 0 0      GIB_IN_DDBJ
-GGAGAGGTGGCCGAGT--GGTCGAAGGCGCTCCCCTGCTAAGGGAGTAT-CGTGGGTTC
GAATCCCATCCTCTCCG
>PGGG_RCS_C09100938 AVIT_S4 ALPHAPROTEOBACTERIA AGROBACTERIUM_VITIS_S4 1384264 1384340 PRO GGG 0 0      GIB_IN_DDBJ
-CGGGGCGTAGCGCAGCCCGGT--AGCGCACTTGACTGGGGGTCAAGGGGTCGCAGGTTC
AAATCCTGCCGTCCCGA
>DGTC_RCS_C09100939 AVIT_S4 ALPHAPROTEOBACTERIA AGROBACTERIUM_VITIS_S4 1427484 1427560 ASP GTC 0 0      GIB_IN_DDBJ
-GCGGGTGTAGCTCAGTT-GGTT-AGAGTGCCGGCCTGTCACGCCGGAGGTCGCGGGTTC
GAGCCCCGTCACTCGCG
>DGTC_RCS_C09100940 AVIT_S4 ALPHAPROTEOBACTERIA AGROBACTERIUM_VITIS_S4 1427623 1427699 ASP GTC 0 0      GIB_IN_DDBJ
-GCGGGTGTAGCTCAGTC-GGTT-AGAGTGCCGGCCTGTCACGCCGGAGGTCGCGGGTTC
GAGCCCCGTCACTCGCG
>TTGT_RCS_C09100941 AVIT_S4 ALPHAPROTEOBACTERIA AGROBACTERIUM_VITIS_S4 1507457 1507532 THR TGT 0 0      GIB_IN_DDBJ
-GCCCTTGTAGCTCAGTT-GGT--AGAGCACCTGATTTGTAATCAGGGGGTCGCGGGTTC
GAATCCTGCCGGGGGCA
>YGTA_RCS_C09100942 AVIT_S4 ALPHAPROTEOBACTERIA AGROBACTERIUM_VITIS_S4 1509501 1509585 TYR GTA 0 0      GIB_IN_DDBJ
-GGAGGGATGCCCGAGT--GGTTAAAGGGGACGGACTGTAAATCCGTT-TACGTTGGTTC
AAATCCAACTCCCTCCA
>GTCC_RCS_C09100943 AVIT_S4 ALPHAPROTEOBACTERIA AGROBACTERIUM_VITIS_S4 1509612 1509685 GLY TCC 0 0      GIB_IN_DDBJ
-GCGGGTATAGCTCAAT--GGT--AGAGCAGCAGCCTTCCAAGCTGAATA-CGCGGGTTC
GATTCCCGCTACCCGCT
>WCCA_RCS_C09100944 AVIT_S4 ALPHAPROTEOBACTERIA AGROBACTERIUM_VITIS_S4 1513801 1513876 TRP CCA 0 0      GIB_IN_DDBJ
-AGGGGTATAGCTCAGTT-GGT--AGAGCGGCGGTCTCCAAAACCGCAGGTCGTAAGTTC
GAGCCTTACTGCCCCTG
>LGAG_RCS_C09100945 AVIT_S4 ALPHAPROTEOBACTERIA AGROBACTERIUM_VITIS_S4 1610877 1610961 LEU GAG 0 0      GIB_IN_DDBJ
-GCGGTCGTGGCGGAATT-GGTA-GACGCGCAGCGTTGAGGTCGCTGT-G-TGGAAGTTC
GAGTCTTCTCGACCGCA
>PTGG_RCS_C09100946 AVIT_S4 ALPHAPROTEOBACTERIA AGROBACTERIUM_VITIS_S4 1878578 1878654 PRO TGG 0 0      GIB_IN_DDBJ
-CGGAGTGTAGCGCAGTCTGGT--AGCGCATCTGGTTTGGGACCAGAGGGTCGGGAGTTC
GAATCTCTCCACTCCGA
>RTCT_RCS_C09100947 AVIT_S4 ALPHAPROTEOBACTERIA AGROBACTERIUM_VITIS_S4 1879089 1879165 ARG TCT 0 0      GIB_IN_DDBJ
-GGCCCCTTAGCTCAGCT-GGAT-AGAGCACCTGCCTTCTAAGCAGGTTGTCGCAGGTTC
GAGTCCTGCAGGGGTCG
>LTAA_RCS_C09100948 AVIT_S4 ALPHAPROTEOBACTERIA AGROBACTERIUM_VITIS_S4 2160021 2160105 LEU TAA 0 0      GIB_IN_DDBJ
-GCGGACGTGGCGAAACT-GGTA-GACGCAAGGGACTTAAAATCCCTC-G-TACGGGTTC
GACCCCCGTCGTCCGCA
>JCAT_RCS_C09100949 AVIT_S4 ALPHAPROTEOBACTERIA AGROBACTERIUM_VITIS_S4 2490711 2490786 MET CAT 0 0     TRNA-MET(ILE)_WHOSE_CAU_ANTICODON_
-GGGCCTGTAGCTCAAT--GGTT-AGAGCCGGCGGCTCATAACCGCTTGGTTGGGAGTTC
GAGTCTCTCCAGGCCCA
>MCAT_RCS_C09100950 AVIT_S4 ALPHAPROTEOBACTERIA AGROBACTERIUM_VITIS_S4 2973789 2973865 MET CAT 0 0     TRNA-MET(ELONGATOR)- GIB_IN_DDBJ
-GGCGGGATAGCTCAGGT-GGTT-AGAGCGTGGGATTCATAACCCCAAGGTCGGCGGTTC
AAGTCCGCCTCCCGCTA
>VGAC_RCS_C09100951 AVIT_S4 ALPHAPROTEOBACTERIA AGROBACTERIUM_VITIS_S4 3110031 3110105 VAL GAC 0 0      GIB_IN_DDBJ
-GGGCGTGTAGCTCAGC--GGG--AGAGCACTACGTTGACATCGTAGGGGTCACAGGTTC
AATCCCTGTCACGCCCA
>RCCT_RCS_C09100952 AVIT_S4 ALPHAPROTEOBACTERIA AGROBACTERIUM_VITIS_S4 3419035 3419111 ARG CCT 0 0      GIB_IN_DDBJ
-GGTTCCGTAGCTCAGCA-GGAT-AGAGCATCAGATTCCTAATCTGAGGGTCACGCGTTC
GAATCGCGTCGGAATCA
>GGCC_RCS_C09100953 AVIT_S4 ALPHAPROTEOBACTERIA AGROBACTERIUM_VITIS_S4 3570077 3570151 GLY GCC 0 0      GIB_IN_DDBJ
-GCGGGCGTAGCTCAGG--GGT--AGAGCACAACCTTGCCAAGGTTGGGGTCGAGGGTTC
GAATCCCTTCGCCCGCT
>SCGA_RCS_C09100954 AVIT_S4 ALPHAPROTEOBACTERIA AGROBACTERIUM_VITIS_S4 3603686 3603775 SER CGA 0 0      GIB_IN_DDBJ
-GGAGAGGTGGCTGAGT--GGTCGAAAGCACCGCACTCGAAATGCGGC---CGTGGGTTC
GAATCCCACCCTCTCCG
>LCAA_RCS_C09100955 AVIT_S4 ALPHAPROTEOBACTERIA AGROBACTERIUM_VITIS_S4 3369128 3369044 LEU CAA 0 0      GIB_IN_DDBJ
-GCCCCTTTGGCGGAATT-GGTA-GACGCGCCTGACTCAAAATCAGGT-G-TGCTGGTTC
GATTCCGGCAAGGGGCA
>IGAT_RCS_C09100956 AVIT_S4 ALPHAPROTEOBACTERIA AGROBACTERIUM_VITIS_S4 3320952 3320876 ILE GAT 0 0      GIB_IN_DDBJ
-GGGCCCGTAGCTCAGTT-GGTT-AGAGCACACGCTTGATAAGCGTGGGGTCGGTAGTTC
AAGTCTACCCGGGCCCA
>ATGC_RCS_C09100957 AVIT_S4 ALPHAPROTEOBACTERIA AGROBACTERIUM_VITIS_S4 3320791 3320716 ALA TGC 0 0      GIB_IN_DDBJ
-GGGGCTGTAGCTCAGCT-GGG--AGAGCACCTGCTTTGCAAGCAGGGGGTCAGCGGTTC
GATCCCGCTCAGCTCCA
>XCAT_RCS_C09100958 AVIT_S4 ALPHAPROTEOBACTERIA AGROBACTERIUM_VITIS_S4 3316664 3316588 MET CAT 0 0     TRNA-MET(INITIATOR)- GIB_IN_DDBJ
-CGCGGGGTGGAGCAGCCCGGT--AGCTCGTCAGGCTCATAACCTGAAGGCCGCAGGTTC
AAATCCTGCCCCCGCAA
>RCCG_RCS_C09100959 AVIT_S4 ALPHAPROTEOBACTERIA AGROBACTERIUM_VITIS_S4 2837603 2837527 ARG CCG 0 0      GIB_IN_DDBJ
-GCACCCGTAGCTCAGCT-GGAT-AGAGTGTTGGATTCCGATTCCAAAGGTCACAGGTTC
GAATCCTGTCGGGTGCG
>KCTT_RCS_C09100960 AVIT_S4 ALPHAPROTEOBACTERIA AGROBACTERIUM_VITIS_S4 2309951 2309876 LYS CTT 0 0      GIB_IN_DDBJ
-GGGTGATTAGCTCAGTT-GGT--AGAGCAGCTGACTCTTAATCAGCGGGTCGTAGGTTC
GAACCCTACATCACCCA
>CGCA_RCS_C09100961 AVIT_S4 ALPHAPROTEOBACTERIA AGROBACTERIUM_VITIS_S4 2254198 2254125 CYS GCA 0 0      GIB_IN_DDBJ
-GGCCTCGTGGCGGAGT--GGT--TACGCAGAGGACTGCAAATCCTTGCA-CCCCGGTTC
GATTCCGGGCGAGGCCT
>LTAG_RCS_C09100962 AVIT_S4 ALPHAPROTEOBACTERIA AGROBACTERIUM_VITIS_S4 2041836 2041752 LEU TAG 0 0      GIB_IN_DDBJ
-GCGGGTATGGTGAAATT-GGTA-GACACGCCAGATTTAGGTTCTGGT-G-TGGGAGTTC
AAGTCTCTCTACCCGCA
>ETTC_RCS_C09100963 AVIT_S4 ALPHAPROTEOBACTERIA AGROBACTERIUM_VITIS_S4 1875470 1875396 GLU TTC 0 0      GIB_IN_DDBJ
-GCGCCCTTCGTCTATC--GGTT-AGGACGTCAGATTTTCATTCTGAAAA-GAGGGGTTC
GACTCCCCTAGGGCGTG
>ETTC_RCS_C09100964 AVIT_S4 ALPHAPROTEOBACTERIA AGROBACTERIUM_VITIS_S4 1875192 1875118 GLU TTC 0 0      GIB_IN_DDBJ
-GCGCCCTTCGTCTATC--GGTT-AGGACGTCAGATTTTCATTCTGAAAA-GAGGGGTTC
GACTCCCCTAGGGCGTG
>ETTC_RCS_C09100965 AVIT_S4 ALPHAPROTEOBACTERIA AGROBACTERIUM_VITIS_S4 1874941 1874867 GLU TTC 0 0      GIB_IN_DDBJ
-GCGCCCTTCGTCTATC--GGTT-AGGACGTCAGATTTTCATTCTGAAAA-GAGGGGTTC
GACTCCCCTAGGGCGTG
>KTTT_RCS_C09100966 AVIT_S4 ALPHAPROTEOBACTERIA AGROBACTERIUM_VITIS_S4 1776185 1776110 LYS TTT 0 0      GIB_IN_DDBJ
-GAGCGCGTAGCTCAGCC-GGT--AGAGCAACTGACTTTTAATCAGTAGGTCCAGGGTTC
GAATCCCTGCGCGCTCA
>NGTT_RCS_C09100967 AVIT_S4 ALPHAPROTEOBACTERIA AGROBACTERIUM_VITIS_S4 1683922 1683848 ASN GTT 0 0      GIB_IN_DDBJ
-TCCCTGGTAGCTCAGC--GGT--AGAGCATTCGACTGTTAATCGACAGGTCGCCGGTTC
GAATCCGGCCCGGGGAG
>VTAC_RCS_C09100968 AVIT_S4 ALPHAPROTEOBACTERIA AGROBACTERIUM_VITIS_S4 1426979 1426904 VAL TAC 0 0      GIB_IN_DDBJ
-GGGCGATTAGCTCAGTT-GGT--AGAGCGCCTCGTTTACACCGAGGATGTCGGGAGTTC
GAGTCTCTCATCGCCCA
>PCGG_RCS_C09100969 AVIT_S4 ALPHAPROTEOBACTERIA AGROBACTERIUM_VITIS_S4 943910 943834 PRO CGG 0 0      GIB_IN_DDBJ
-CGGAGTGTAGCGCAGTCTGGT--AGCGCACCACGTTCGGGACGTGGGGGTCGAGTGTTC
GAATCACTCCACTCCGA
>QCTG_RCS_C09100970 AVIT_S4 ALPHAPROTEOBACTERIA AGROBACTERIUM_VITIS_S4 749250 749177 GLN CTG 0 0      GIB_IN_DDBJ
-TGGGGAATAGTTCAAC--GGT--AGAACGACGGACTCTGACTCCGTTAA-TCTTGGTTC
GAATCCAGGTTCCCCAG
>FGAA_RCS_C09100971 AVIT_S4 ALPHAPROTEOBACTERIA AGROBACTERIUM_VITIS_S4 553055 552980 PHE GAA 0 0      GIB_IN_DDBJ
-GCCCGGATAGCTCAGTT-GGT--AGAGCAGCGGATTGAAAATCCGCGTGTCGGTGGTTC
AAATCCGCCTCCGGGCA
>RACG_RCS_C09100972 AVIT_S4 ALPHAPROTEOBACTERIA AGROBACTERIUM_VITIS_S4 387165 387089 ARG ACG 0 0      GIB_IN_DDBJ
-GCACCCGTAGCTCAGCT-GGAT-AGAGCACCAGACTACGAATCTGGGGGTCAGGAGTTC
GAATCTCTTCGGGTGCG
>SGGA_RCS_C09100973 AVIT_S4 ALPHAPROTEOBACTERIA AGROBACTERIUM_VITIS_S4 222461 222372 SER GGA 0 0      GIB_IN_DDBJ
-GGACAGGTGGCCGAGT--GGTTTAAGGCGCACGCCTGGAACGCGTGT---CGAGGGTTC
GAATCCCTCCCTGTCCG
>AGGC_RCS_C09100974 AVIT_S4 ALPHAPROTEOBACTERIA AGROBACTERIUM_VITIS_S4 172932 172857 ALA GGC 0 0      GIB_IN_DDBJ
-GGGGCTATAGCTCAGCT-GGG--AGAGCGCTTGCATGGCATGCAAGAGGTCAGCGGTTC
GATCCCGCTTAGCTCCA
>IGAT_RCS_C09100975 AVIT_S4 ALPHAPROTEOBACTERIA AGROBACTERIUM_VITIS_S4 932878 932954 ILE GAT 0 0      GIB_IN_DDBJ
-GGGCCCGTAGCTCAGTT-GGTT-AGAGCACACGCTTGATAAGCGTGGGGTCGGTAGTTC
AAGTCTACCCGGGCCCA
>ATGC_RCS_C09100976 AVIT_S4 ALPHAPROTEOBACTERIA AGROBACTERIUM_VITIS_S4 933039 933114 ALA TGC 0 0      GIB_IN_DDBJ
-GGGGCTGTAGCTCAGCT-GGG--AGAGCACCTGCTTTGCAAGCAGGGGGTCAGCGGTTC
GATCCCGCTCAGCTCCA
>XCAT_RCS_C09100977 AVIT_S4 ALPHAPROTEOBACTERIA AGROBACTERIUM_VITIS_S4 937170 937246 MET CAT 0 0     TRNA-MET(INITIATOR)- GIB_IN_DDBJ
-CGCGGGGTGGAGCAGCCCGGT--AGCTCGTCAGGCTCATAACCTGAAGGCCGCAGGTTC
AAATCCTGCCCCCGCAA
>IGAT_RCS_C09100978 AVIT_S4 ALPHAPROTEOBACTERIA AGROBACTERIUM_VITIS_S4 1046467 1046543 ILE GAT 0 0      GIB_IN_DDBJ
-GGGCCCGTAGCTCAGTT-GGTT-AGAGCACACGCTTGATAAGCGTGGGGTCGGTAGTTC
AAGTCTACCCGGGCCCA
>ATGC_RCS_C09100979 AVIT_S4 ALPHAPROTEOBACTERIA AGROBACTERIUM_VITIS_S4 1046628 1046703 ALA TGC 0 0      GIB_IN_DDBJ
-GGGGCTGTAGCTCAGCT-GGG--AGAGCACCTGCTTTGCAAGCAGGGGGTCAGCGGTTC
GATCCCGCTCAGCTCCA
>XCAT_RCS_C09100980 AVIT_S4 ALPHAPROTEOBACTERIA AGROBACTERIUM_VITIS_S4 1050755 1050831 MET CAT 0 0     TRNA-MET(INITIATOR)- GIB_IN_DDBJ
-CGCGGGGTGGAGCAGCCCGGT--AGCTCGTCAGGCTCATAACCTGAAGGCCGCAGGTTC
AAATCCTGCCCCCGCAA
>STGA_RCS_C09100981 AVIT_S4 ALPHAPROTEOBACTERIA AGROBACTERIUM_VITIS_S4 1167637 1167726 SER TGA 0 0      GIB_IN_DDBJ
-GGAAGAGTGTCCGAGT--GGTTTAAGGAACCGGTCTTGAAAACCGGC---CGTGGGTTC
GAATCCCACCTCTTCCG
>PCGG_RCS_W09133071 ACOR01000001 ALPHAPROTEOBACTERIA BRUCELLA_ABORTUS_STR-_2308_A 205432 205508 PRO CGG 0 0      WGS_DIVISION_IN_DDBJ/EMB
-CGGAGTGTAGCGCAGCCTGGT--AGCGCACCTCGTTCGGGACGAGGGGGTCGGAGGTTC
GAATCCTCTCACTCCGA
>TGGT_RCS_W09133072 ACOR01000001 ALPHAPROTEOBACTERIA BRUCELLA_ABORTUS_STR-_2308_A 283876 283950 THR GGT 0 0      WGS_DIVISION_IN_DDBJ/EMB
-GCTGCGGTAGCTCAGT--GGT--AGAGCACTCCCTTGGTAAGGGAGAGGTCGAGAGTTC
AATCCTCTCTCGCAGCA
>QTTG_RCS_W09133073 ACOR01000001 ALPHAPROTEOBACTERIA BRUCELLA_ABORTUS_STR-_2308_A 531021 531095 GLN TTG 0 0      WGS_DIVISION_IN_DDBJ/EMB
-TGGGGCGTAGCCAAGC--GGT--AAGGCAGCGGTTTTTGGTACCGCCATTCCCTGGTTC
GAATCCAGGCGCCCCAG
>PTGG_RCS_W09133074 ACOR01000001 ALPHAPROTEOBACTERIA BRUCELLA_ABORTUS_STR-_2308_A 723140 723216 PRO TGG 0 0      WGS_DIVISION_IN_DDBJ/EMB
-CGGAGCGTAGCGCAGTCTGGT--AGCGCACCTGATTTGGGATCAGGGGGTCGCAGGTTC
GAATCCTGCCGCTCCGA
>RTCT_RCS_W09133075 ACOR01000001 ALPHAPROTEOBACTERIA BRUCELLA_ABORTUS_STR-_2308_A 723778 723854 ARG TCT 0 0      WGS_DIVISION_IN_DDBJ/EMB
-GGTCCCGTAGCTCAGTT-GGAT-AGAGCACCGGCCTTCTAAGCCGATGGTCGCAGGTTC
GAATCCTGCCGGGATCG
>DGTC_RCS_W09133076 ACOR01000001 ALPHAPROTEOBACTERIA BRUCELLA_ABORTUS_STR-_2308_A 796446 796522 ASP GTC 0 0      WGS_DIVISION_IN_DDBJ/EMB
-GCGGGTGTAGCTCAGTT-GGTT-AGAGTGCCGGCCTGTCACGCCGGAGGTCGCGGGTTC
GAGCCCCGTCACTCGCG
>LTAG_RCS_W09133077 ACOR01000001 ALPHAPROTEOBACTERIA BRUCELLA_ABORTUS_STR-_2308_A 889382 889464 LEU TAG 0 0      WGS_DIVISION_IN_DDBJ/EMB
-GCGGATGTGGCGAAATT-GGTA-GACGCACCAGATTTAGGTTCTGGC-G-TGGGGGTTC
GAGTCCCTCCATCCGCA
>RCCG_RCS_W09133078 ACOR01000001 ALPHAPROTEOBACTERIA BRUCELLA_ABORTUS_STR-_2308_A 953003 953079 ARG CCG 0 0      WGS_DIVISION_IN_DDBJ/EMB
-GCACCCGTAGCTCAGCT-GGAT-AGAGCGCTGCCCTCCGAAGGCAGAGGCCACAGGTTC
GAATCCTGTCGGGTGCG
>LTAA_RCS_W09133079 ACOR01000001 ALPHAPROTEOBACTERIA BRUCELLA_ABORTUS_STR-_2308_A 1035535 1035620 LEU TAA 0 0      WGS_DIVISION_IN_DDBJ/E
-GCGGTCGTGGCGAAATT-GGTA-TACGCAACGGACTTAAAATCCGTC-T-TGCGGGTTC
AAGTCCCGCCGACCGCA
>LGAG_RCS_W09133080 ACOR01000001 ALPHAPROTEOBACTERIA BRUCELLA_ABORTUS_STR-_2308_A 1062514 1062597 LEU GAG 0 0      WGS_DIVISION_IN_DDBJ/E
-GCGGTCGTGGCGGAATT-GGTA-GACGCGCAGCGTTGAGGTCGCTGTGG-TGGAAGTTC
GAGTCTTCTCGACCGCA
>GCCC_RCS_W09133081 ACOR01000001 ALPHAPROTEOBACTERIA BRUCELLA_ABORTUS_STR-_2308_A 953854 953781 GLY CCC 0 0      WGS_DIVISION_IN_DDBJ/EMB
-GCGGGTATGATGTAAT--GGT--AGCCTGTCAGCTTCCCAAGCTGAACG-CGCGGGTTC
GATTCCCGCTACCCGCT
>VCAC_RCS_W09133082 ACOR01000001 ALPHAPROTEOBACTERIA BRUCELLA_ABORTUS_STR-_2308_A 952586 952512 VAL CAC 0 0      WGS_DIVISION_IN_DDBJ/EMB
-GGGCGCGTAGCTCAGC--GGG--AGAGCACTCCCTTCACACGGGAGGGGTCACAGGTTC
AATCCCTGTCGCGCCCA
>TTGT_RCS_W09133083 ACOR01000001 ALPHAPROTEOBACTERIA BRUCELLA_ABORTUS_STR-_2308_A 929446 929371 THR TGT 0 0      WGS_DIVISION_IN_DDBJ/EMB
-GCCCTTATAGCTCAGTT-GGT--AGAGCACCTGATTTGTAATCAGGGGGTCGGGAGTTC
GAGTCTCTCTGGGGGCA
>VTAC_RCS_W09133084 ACOR01000001 ALPHAPROTEOBACTERIA BRUCELLA_ABORTUS_STR-_2308_A 796036 795961 VAL TAC 0 0      WGS_DIVISION_IN_DDBJ/EMB
-GGGCGATTAGCTCAGTT-GGT--AGAGCGCTTCGTTTACACCGAAGATGTCGGGAGTTC
GAGTCTCTCATCGCCCA
>PGGG_RCS_W09133085 ACOR01000001 ALPHAPROTEOBACTERIA BRUCELLA_ABORTUS_STR-_2308_A 782388 782312 PRO GGG 0 0      WGS_DIVISION_IN_DDBJ/EMB
-CGGAGCGTAGCGCAGCCCGGT--AGCGCACTTGACTGGGGGTCAAGGGGTCGTGGGTTC
GAATCCCGCCGCTCCGA
>SGCT_RCS_W09133086 ACOR01000001 ALPHAPROTEOBACTERIA BRUCELLA_ABORTUS_STR-_2308_A 649721 649631 SER GCT 0 0      WGS_DIVISION_IN_DDBJ/EMB
-GGAGAGGTGGCCGAGT--GGTCGAAGGCGCTCCCCTGCTAAGGGAGTAT-CGTGGGTTC
GAATCCCATCCTCTCCG
>RACG_RCS_W09133087 ACOR01000001 ALPHAPROTEOBACTERIA BRUCELLA_ABORTUS_STR-_2308_A 297865 297789 ARG ACG 0 0      WGS_DIVISION_IN_DDBJ/EMB
-GCACCCGTAGCTCAGCT-GGAT-AGAGCACCAGACTACGAATCTGGGGGTCAGAGGTTC
GAATCCTTTCGGGTGCG
>FGAA_RCS_W09133088 ACOR01000001 ALPHAPROTEOBACTERIA BRUCELLA_ABORTUS_STR-_2308_A 277589 277514 PHE GAA 0 0      WGS_DIVISION_IN_DDBJ/EMB
-GCCCGGATAGCTCAGTT-GGT--AGAGCAGCGGATTGAAAATCCGCGTGTCGGTGGTTC
GAATCCGCCTCCGGGCA
>AGGC_RCS_W09133089 ACOR01000001 ALPHAPROTEOBACTERIA BRUCELLA_ABORTUS_STR-_2308_A 24653 24578 ALA GGC 0 0      WGS_DIVISION_IN_DDBJ/EMBL/
-GGGGCCATAGCTCAGCT-GGG--AGAGCGCCTGCATGGCATGCAGGAGGTCAGCGGTTC
GATCCCGCTTGGCTCCA
>LGAG_RCS_W09133090 ACOR01000002 ALPHAPROTEOBACTERIA BRUCELLA_ABORTUS_STR-_2308_A 2114 2198 LEU GAG 0 0      WGS_DIVISION_IN_DDBJ/EMBL/GE
-GCGGTCGTGGCGGAATT-GGTA-GACGCGCAGCGTTGAGGTCGCTGT-G-TGGAAGTTC
GAGTCTTCTCGACCGCA
>ETTC_RCS_W09133091 ACOR01000002 ALPHAPROTEOBACTERIA BRUCELLA_ABORTUS_STR-_2308_A 188223 188297 GLU TTC 0 0      WGS_DIVISION_IN_DDBJ/EMB
-GCGCCCATCGTCTAGC--GGTT-AGGACGCTGCCCTTTCACGGCGGAAA-CAGGGGTTC
GATTCCCCTTGGGCGTA
>KCTT_RCS_W09133092 ACOR01000002 ALPHAPROTEOBACTERIA BRUCELLA_ABORTUS_STR-_2308_A 244271 244346 LYS CTT 0 0      WGS_DIVISION_IN_DDBJ/EMB
-GGGTGATTAGCTCAGTT-GGT--AGAGCAGCTGACTCTTAATCAGCGGGTCGTAGGTTC
GATCCCTACATCACCCA
>MCAT_RCS_W09133093 ACOR01000002 ALPHAPROTEOBACTERIA BRUCELLA_ABORTUS_STR-_2308_A 494663 494739 MET CAT 0 0     TRNA-MET(ELONGATOR)- WGS_
-GGCGGAGTAGCTCAGTA-GGTT-AGAGCAGAGGAATCATAATCCTTGTGTCGGGGGTTC
GAATCCCTCCTCCGCTA
>QCTG_RCS_W09133094 ACOR01000002 ALPHAPROTEOBACTERIA BRUCELLA_ABORTUS_STR-_2308_A 510672 510745 GLN CTG 0 0      WGS_DIVISION_IN_DDBJ/EMB
-TGGGGGATAGTTTAAG--GGT--AGAACAGCGGACTCTGACTCCGTTAG-TCTTGGTTC
GAATCCAGGTCCCCCAG
>XCAT_RCS_W09133095 ACOR01000002 ALPHAPROTEOBACTERIA BRUCELLA_ABORTUS_STR-_2308_A 531145 531069 MET CAT 0 0     TRNA-MET(INITIATOR)- WGS_
-CGCGGGGTGGAGCAGCCCGGT--AGCTCGTCAGGCTCATAACCTGAAGGCCGCAGGTTC
AAATCCTGCCCCCGCAA
>HGTG_RCS_W09133096 ACOR01000002 ALPHAPROTEOBACTERIA BRUCELLA_ABORTUS_STR-_2308_A 496495 496419 HIS GTG 0 0      WGS_DIVISION_IN_DDBJ/EMB
-GCGGTCGTAGCTCAGTT-GGTT-AGAGCGCAGGATTGTGGCTCCTGAGGTCGTTGGTTC
AACTCCAACCGACCGTA
>JCAT_RCS_W09133097 ACOR01000002 ALPHAPROTEOBACTERIA BRUCELLA_ABORTUS_STR-_2308_A 376283 376207 MET CAT 0 0     TRNA-MET(ILE)_WHOSE_CAU_A
-GGGCCTGTAGCTCAATT-GGTT-AGAGCCGGCGGCTCATAACCGCTTGGTTGGGGGTTC
GAGTCCCTCCGGGCCCA
>YGTA_RCS_W09133098 ACOR01000002 ALPHAPROTEOBACTERIA BRUCELLA_ABORTUS_STR-_2308_A 167199 167115 TYR GTA 0 0      WGS_DIVISION_IN_DDBJ/EMB
-GGAGGGATGCCCGAGT--GGTTAAAGGGGACGGACTGTAAATCCGTTGTACGTTGGTTC
AAATCCAACTCCCTCCA
>GTCC_RCS_W09133099 ACOR01000002 ALPHAPROTEOBACTERIA BRUCELLA_ABORTUS_STR-_2308_A 167090 167017 GLY TCC 0 0      WGS_DIVISION_IN_DDBJ/EMB
-GCGGGTATAGCTCAAT--GGT--AGAGCAGCAGCCTTCCAAGCTGAATA-CGCGGGTTC
GATTCCCGCTACCCGCT
>WCCA_RCS_W09133100 ACOR01000002 ALPHAPROTEOBACTERIA BRUCELLA_ABORTUS_STR-_2308_A 165594 165519 TRP CCA 0 0      WGS_DIVISION_IN_DDBJ/EMB
-AGGGGTATAGCTCAGTT-GGT--AGAGCGACGGTCTCCAAAACCGTAGGTCGCGGGTTC
GAACCCTGCTGCCCCTG
>ECTC_RCS_W09133101 ACOR01000003 ALPHAPROTEOBACTERIA BRUCELLA_ABORTUS_STR-_2308_A 16120 16194 GLU CTC 0 0      WGS_DIVISION_IN_DDBJ/EMBL/
-GCGCCCATCGTCTAGC--GGTC-AGGACGGCGCCCTCTCACGGCGCAAA-CAGGGGTTC
GATTCCCCTTGGGCGTA
>IGAT_RCS_W09133102 ACOR01000003 ALPHAPROTEOBACTERIA BRUCELLA_ABORTUS_STR-_2308_A 1170 1094 ILE GAT 0 0      WGS_DIVISION_IN_DDBJ/EMBL/GE
-GGGCTTGTAGCTCAGTT-GGTT-AGAGCACACGCTTGATAAGCGTGGGGTCGGAGGTTC
AAGTCCTCCCAGGCCCA
>ATGC_RCS_W09133103 ACOR01000003 ALPHAPROTEOBACTERIA BRUCELLA_ABORTUS_STR-_2308_A 1080 1005 ALA TGC 0 0      WGS_DIVISION_IN_DDBJ/EMBL/GE
-GGGGCCGTAGCTCAGCT-GGG--AGAGCACCTGCTTTGCAAGCAGGGGGTCGTCGGTTC
GATCCCGTCCGGCTCCA
>SCGA_RCS_W09133104 ACOR01000004 ALPHAPROTEOBACTERIA BRUCELLA_ABORTUS_STR-_2308_A 84286 84375 SER CGA 0 0      WGS_DIVISION_IN_DDBJ/EMBL/
-GGAGAGGTGGCTGAGT--GGTTGAAAGCACCGCACTCGAAATGCGGC---CGGGGGTTC
GAATCCCTCCCTCTCCG
>XCAT_RCS_W09133105 ACOR01000005 ALPHAPROTEOBACTERIA BRUCELLA_ABORTUS_STR-_2308_A 6076 6000 MET CAT 0 0     TRNA-MET(INITIATOR)- WGS_DIVI
-CGCGGGGTGGAGCAGCCCGGT--AGCTCGTCAGGCTCATAACCTGAAGGCCGCAGGTTC
AAATCCTGCCCCCGCAA
>LCAA_RCS_W09133106 ACOR01000006 ALPHAPROTEOBACTERIA BRUCELLA_ABORTUS_STR-_2308_A 86280 86364 LEU CAA 0 0      WGS_DIVISION_IN_DDBJ/EMBL/
-GCGGGTGTGGTGGAACT-GGTA-GACGCGCCGGACTCAAAATCCGGT-G-TGTCGGTTC
GATTCCGACCACCCGCA
>RCCT_RCS_W09133107 ACOR01000006 ALPHAPROTEOBACTERIA BRUCELLA_ABORTUS_STR-_2308_A 167974 168050 ARG CCT 0 0      WGS_DIVISION_IN_DDBJ/EMB
-GGTCCCGTAGCTCAGTA-GGAT-AGAGCGACAGATTCCTAATCTGTAGGTCACAGGTTC
GATTCCTGTCGGGATCA
>ACGC_RCS_W09133108 ACOR01000006 ALPHAPROTEOBACTERIA BRUCELLA_ABORTUS_STR-_2308_A 123805 123730 ALA CGC 0 0      WGS_DIVISION_IN_DDBJ/EMB
-GGGGCTGTAGCTCAGCT-GGG--AGAGCGCGTCGTTCGCAATGACGAGGTCAGGGGTTC
GATCCCTCTCAGCTCCA
>NGTT_RCS_W09133109 ACOR01000007 ALPHAPROTEOBACTERIA BRUCELLA_ABORTUS_STR-_2308_A 608212 608286 ASN GTT 0 0      WGS_DIVISION_IN_DDBJ/EMB
-TCCCCGGTAGCTCAGC--GGT--AGAGCAACCGGCTGTTAACCGGTTGGTCGCTGGTTC
GAATCCGGCCCGGGGAG
>KTTT_RCS_W09133110 ACOR01000007 ALPHAPROTEOBACTERIA BRUCELLA_ABORTUS_STR-_2308_A 644530 644605 LYS TTT 0 0      WGS_DIVISION_IN_DDBJ/EMB
-GAGCGCGTAGCTCAGCC-GGT--AGAGCAACTGACTTTTAATCAGTAGGTCCAGGGTTC
GAATCCCTGCGCGCTCA
>STGA_RCS_W09133111 ACOR01000007 ALPHAPROTEOBACTERIA BRUCELLA_ABORTUS_STR-_2308_A 676966 677055 SER TGA 0 0      WGS_DIVISION_IN_DDBJ/EMB
-GGAAGGGTGGCCGAGC--GGTTTAAGGCACCGGTCTTGAAAACCGGC---CGTGGGTTC
GAATCCCACCCCCTCCG
>DGTC_RCS_W09133112 ACOR01000007 ALPHAPROTEOBACTERIA BRUCELLA_ABORTUS_STR-_2308_A 866524 866600 ASP GTC 0 0      WGS_DIVISION_IN_DDBJ/EMB
-GCGGGTGTAGCTCAGTT-GGTT-AGAGTGCCGGCCTGTCACGCCGGAGGTCGCGGGTTC
GAGCCCCGTCACTCGCG
>GGCC_RCS_W09133113 ACOR01000007 ALPHAPROTEOBACTERIA BRUCELLA_ABORTUS_STR-_2308_A 962934 963008 GLY GCC 0 0      WGS_DIVISION_IN_DDBJ/EMB
-GCGGGTGTAGCTCAGG--GGT--AGAGCACAACCTTGCCAAGGTTGGGGTCGAGGGTTC
GAATCCCTTCGCCCGCT
>LCAG_RCS_W09133114 ACOR01000007 ALPHAPROTEOBACTERIA BRUCELLA_ABORTUS_STR-_2308_A 992948 993034 LEU CAG 0 0      WGS_DIVISION_IN_DDBJ/EMB
-GCCCAGATGGCGGAATT-GGTA-GACGCACCAGCTTCAGGTGCTGGC-G-TGGAGGTTC
GAGTCCTCTTCTGGGCA
>SGGA_RCS_W09133115 ACOR01000007 ALPHAPROTEOBACTERIA BRUCELLA_ABORTUS_STR-_2308_A 1010375 1010464 SER GGA 0 0      WGS_DIVISION_IN_DDBJ/E
-GGAGAGGTGGCCGAGT--GGTTGAAGGCGCACGCCTGGAACGCGTGT---CGAGGGTTC
GAATCCCTCTCTCTCCG
>XCAT_RCS_W09133116 ACOR01000007 ALPHAPROTEOBACTERIA BRUCELLA_ABORTUS_STR-_2308_A 1059097 1059021 MET CAT 0 0     TRNA-MET(INITIATOR)- WG
-CGCGGGGTGGAGCAGCCCGGT--AGCTCGTCAGGCTCATAACCTGAAGGCCGCAGGTTC
AAATCCTGCCCCCGCAA
>CGCA_RCS_W09133117 ACOR01000007 ALPHAPROTEOBACTERIA BRUCELLA_ABORTUS_STR-_2308_A 612648 612575 CYS GCA 0 0      WGS_DIVISION_IN_DDBJ/EMB
-GGCCTCGTGGCGGAGT--GGT--TACGCAGAGGACTGCAAATCCTTGCA-CCCCGGTTC
GATTCCGGGCGAGGCCT
>TCGT_RCS_W09133118 ACOR01000007 ALPHAPROTEOBACTERIA BRUCELLA_ABORTUS_STR-_2308_A 398911 398836 THR CGT 0 0      WGS_DIVISION_IN_DDBJ/EMB
-GCCGCTTTAGCTCAGTT-GGT--AGAGCACATCATTCGTAATGATGGGGTCGCGTGTTC
GAGTCACGCAAGCGGCA
>GGCC_RCS_W09133119 ACOR01000007 ALPHAPROTEOBACTERIA BRUCELLA_ABORTUS_STR-_2308_A 338619 338545 GLY GCC 0 0      WGS_DIVISION_IN_DDBJ/EMB
-GCGGGTGTAGCTCAGG--GGC--AGAGCACAACCTTGCCAAGGTTGGGGTCGAGGGTTC
GAATCCCTTCGCCCGCT
>VGAC_RCS_W09133120 ACOR01000007 ALPHAPROTEOBACTERIA BRUCELLA_ABORTUS_STR-_2308_A 39347 39273 VAL GAC 0 0      WGS_DIVISION_IN_DDBJ/EMBL/
-GGGCGTGTAGCTCAGC--GGG--AGAGCACTACGTTGACATCGTAGGGGTCACAGGTTC
AATCCCTGTCACGCCCA
>ETTC_RCS_W09300693 ACOR01000002 ALPHAPROTEOBACTERIA BRUCELLA_ABORTUS_STR-_2308_A 188002 188076 GLU TTC 0 0      WGS_DIVISION_IN_DDBJ/EMB
-GCGCCCATCGTCTAGC--GGTT-AGGACGCCGCCCTTTCACGGCGGAAA-CAGGGGGTC
GATTCCCCTTGGGCGTA
>VGAC_RCS_W09116708 ACBL01000007 ALPHAPROTEOBACTERIA BRUCELLA_SUIS_BV-_3_STR-_686 53261 53187 VAL GAC 0 0      WGS_DIVISION_IN_DDBJ/EMBL/
-GGGCGTGTAGCTCAGC--GGG--AGAGCACTACGTTGACATCGTAGGGGTCACAGGTTC
AATCCCTGTCACGCCCA
>DGTC_RCS_W09116709 ACBL01000021 ALPHAPROTEOBACTERIA BRUCELLA_SUIS_BV-_3_STR-_686 2192 2116 ASP GTC 0 0      WGS_DIVISION_IN_DDBJ/EMBL/GE
-GCGGGTGTAGCTCAGTT-GGTT-AGAGTGCCGGCCTGTCACGCCGGAGGTCGCGGGTTC
GAGCCCCGTCACTCGCG
>KTTT_RCS_W09116710 ACBL01000030 ALPHAPROTEOBACTERIA BRUCELLA_SUIS_BV-_3_STR-_686 33830 33755 LYS TTT 0 0      WGS_DIVISION_IN_DDBJ/EMBL/
-GAGCGCGTAGCTCAGCC-GGT--AGAGCAACTGACTTTTAATCAGTAGGTCCAGGGTTC
GAATCCCTGCGCGCTCA
>STGA_RCS_W09116711 ACBL01000030 ALPHAPROTEOBACTERIA BRUCELLA_SUIS_BV-_3_STR-_686 1379 1290 SER TGA 0 0      WGS_DIVISION_IN_DDBJ/EMBL/GE
-GGAAGGGTGGCCGAGC--GGTTTAAGGCACCGGTCTTGAAAACCGGC---CGTGGGTTC
GAATCCCACCCCCTCCG
>CGCA_RCS_W09116712 ACBL01000031 ALPHAPROTEOBACTERIA BRUCELLA_SUIS_BV-_3_STR-_686 21113 21186 CYS GCA 0 0      WGS_DIVISION_IN_DDBJ/EMBL/
-GGCCTCGTGGCGGAGT--GGT--TACGCAGAGGACTGCAAATCCTTGCA-CCCCGGTTC
GATTCCGGGCGAGGCCT
>NGTT_RCS_W09116713 ACBL01000031 ALPHAPROTEOBACTERIA BRUCELLA_SUIS_BV-_3_STR-_686 25548 25474 ASN GTT 0 0      WGS_DIVISION_IN_DDBJ/EMBL/
-TCCCCGGTAGCTCAGC--GGT--AGAGCAACCGGCTGTTAACCGGTTGGTCGCTGGTTC
GAATCCGGCCCGGGGAG
>TCGT_RCS_W09116714 ACBL01000034 ALPHAPROTEOBACTERIA BRUCELLA_SUIS_BV-_3_STR-_686 40183 40258 THR CGT 0 0      WGS_DIVISION_IN_DDBJ/EMBL/
-GCCGCTTTAGCTCAGTT-GGT--AGAGCACATCATTCGTAATGATGGGGTCGCGTGTTC
GAGTCACGCAAGCGGCA
>GGCC_RCS_W09116715 ACBL01000038 ALPHAPROTEOBACTERIA BRUCELLA_SUIS_BV-_3_STR-_686 29235 29309 GLY GCC 0 0      WGS_DIVISION_IN_DDBJ/EMBL/
-GCGGGTGTAGCTCAGG--GGT--AGAGCACAACCTTGCCAAGGTTGGGGTCGAGGGTTC
GAATCCCTTCGCCCGCT
>GGCC_RCS_W09116716 ACBL01000043 ALPHAPROTEOBACTERIA BRUCELLA_SUIS_BV-_3_STR-_686 13108 13182 GLY GCC 0 0      WGS_DIVISION_IN_DDBJ/EMBL/
-GCGGGTGTAGCTCAGG--GGT--AGAGCACAACCTTGCCAAGGTTGGGGTCGAGGGTTC
GAATCCCTTCGCCCGCT
>LCAG_RCS_W09116717 ACBL01000045 ALPHAPROTEOBACTERIA BRUCELLA_SUIS_BV-_3_STR-_686 14498 14584 LEU CAG 0 0      WGS_DIVISION_IN_DDBJ/EMBL/
-GCCCAGATGGCGGAATT-GGTA-GACGCACCAGCTTCAGGTGCTGGC-G-TGGAGGTTC
GAGTCCTCTTCTGGGCA
>SGGA_RCS_W09116718 ACBL01000046 ALPHAPROTEOBACTERIA BRUCELLA_SUIS_BV-_3_STR-_686 10671 10760 SER GGA 0 0      WGS_DIVISION_IN_DDBJ/EMBL/
-GGAGAGGTGGCCGAGT--GGTTGAAGGCGCACGCCTGGAACGCGTGT---CGAGGGTTC
GAATCCCTCTCTCTCCG
>IGAT_RCS_W09116719 ACBL01000050 ALPHAPROTEOBACTERIA BRUCELLA_SUIS_BV-_3_STR-_686 3911 3835 ILE GAT 0 0      WGS_DIVISION_IN_DDBJ/EMBL/GE
-GGGCTTGTAGCTCAGTT-GGTT-AGAGCACACGCTTGATAAGCGTGGGGTCGGAGGTTC
AAGTCCTCCCAGGCCCA
>ATGC_RCS_W09116720 ACBL01000050 ALPHAPROTEOBACTERIA BRUCELLA_SUIS_BV-_3_STR-_686 3821 3746 ALA TGC 0 0      WGS_DIVISION_IN_DDBJ/EMBL/GE
-GGGGCCGTAGCTCAGCT-GGG--AGAGCACCTGCTTTGCAAGCAGGGGGTCGTCGGTTC
GATCCCGTCCGGCTCCA
>XCAT_RCS_W09116721 ACBL01000050 ALPHAPROTEOBACTERIA BRUCELLA_SUIS_BV-_3_STR-_686 80 4 MET CAT 0 0     TRNA-MET(INITIATOR)- WGS_DIVISION_
-CGCGGGGTGGAGCAGCCCGGT--AGCTCGTCAGGCTCATAACCTGAAGGCCGCAGGTTC
AAATCCTGCCCCCGCAA
>ECTC_RCS_W09116722 ACBL01000051 ALPHAPROTEOBACTERIA BRUCELLA_SUIS_BV-_3_STR-_686 12553 12627 GLU CTC 0 0      WGS_DIVISION_IN_DDBJ/EMBL/
-GCGCCCATCGTCTAGC--GGTC-AGGACGGCGCCCTCTCACGGCGCAAA-CAGGGGTTC
GATTCCCCTTGGGCGTA
>SCGA_RCS_W09116723 ACBL01000056 ALPHAPROTEOBACTERIA BRUCELLA_SUIS_BV-_3_STR-_686 8649 8738 SER CGA 0 0      WGS_DIVISION_IN_DDBJ/EMBL/GE
-GGAGAGGTGGCTGAGT--GGTTGAAAGCACCGCACTCGAAATGCGGC---CGGGGGTTC
GAATCCCTCCCTCTCCG
>SGCT_RCS_W09116724 ACBL01000066 ALPHAPROTEOBACTERIA BRUCELLA_SUIS_BV-_3_STR-_686 256 166 SER GCT 0 0      WGS_DIVISION_IN_DDBJ/EMBL/GENB
-GGAGAGGTGGCCGAGT--GGTCGAAGGCGCTCCCCTGCTAAGGGAGTAT-CGTGGGTTC
GAATCCCATCCTCTCCG
>RACG_RCS_W09116725 ACBL01000068 ALPHAPROTEOBACTERIA BRUCELLA_SUIS_BV-_3_STR-_686 7204 7128 ARG ACG 0 0      WGS_DIVISION_IN_DDBJ/EMBL/GE
-GCACCCGTAGCTCAGCT-GGAT-AGAGCACCAGACTACGAATCTGGGGGTCAGAGGTTC
GAATCCTTTCGGGTGCG
>QTTG_RCS_W09116726 ACBL01000071 ALPHAPROTEOBACTERIA BRUCELLA_SUIS_BV-_3_STR-_686 109685 109759 GLN TTG 0 0      WGS_DIVISION_IN_DDBJ/EMB
-TGGGGCGTAGCCAAGC--GGT--AAGGCAGCGGTTTTTGGTACCGCCATTCCCTGGTTC
GAATCCAGGCGCCCCAG
>PTGG_RCS_W09116727 ACBL01000080 ALPHAPROTEOBACTERIA BRUCELLA_SUIS_BV-_3_STR-_686 20807 20883 PRO TGG 0 0      WGS_DIVISION_IN_DDBJ/EMBL/
-CGGAGCGTAGCGCAGTCTGGT--AGCGCACCTGATTTGGGATCAGGGGGTCGCAGGTTC
GAATCCTGCCGCTCCGA
>RTCT_RCS_W09116728 ACBL01000080 ALPHAPROTEOBACTERIA BRUCELLA_SUIS_BV-_3_STR-_686 21445 21521 ARG TCT 0 0      WGS_DIVISION_IN_DDBJ/EMBL/
-GGTCCCGTAGCTCAGTT-GGAT-AGAGCACCGGCCTTCTAAGCCGATGGTCGCAGGTTC
GAATCCTGCCGGGATCG
>DGTC_RCS_W09116729 ACBL01000080 ALPHAPROTEOBACTERIA BRUCELLA_SUIS_BV-_3_STR-_686 94174 94250 ASP GTC 0 0      WGS_DIVISION_IN_DDBJ/EMBL/
-GCGGGTGTAGCTCAGTT-GGTT-AGAGTGCCGGCCTGTCACGCCGGAGGTCGCGGGTTC
GAGCCCCGTCACTCGCG
>VTAC_RCS_W09116730 ACBL01000080 ALPHAPROTEOBACTERIA BRUCELLA_SUIS_BV-_3_STR-_686 93764 93689 VAL TAC 0 0      WGS_DIVISION_IN_DDBJ/EMBL/
-GGGCGATTAGCTCAGTT-GGT--AGAGCGCTTCGTTTACACCGAAGATGTCGGGAGTTC
GAGTCTCTCATCGCCCA
>PGGG_RCS_W09116731 ACBL01000080 ALPHAPROTEOBACTERIA BRUCELLA_SUIS_BV-_3_STR-_686 80115 80039 PRO GGG 0 0      WGS_DIVISION_IN_DDBJ/EMBL/
-CGGAGCGTAGCGCAGCCCGGT--AGCGCACTTGACTGGGGGTCAAGGGGTCGTGGGTTC
GAATCCCGCCGCTCCGA
>LTAG_RCS_W09116732 ACBL01000081 ALPHAPROTEOBACTERIA BRUCELLA_SUIS_BV-_3_STR-_686 29518 29600 LEU TAG 0 0      WGS_DIVISION_IN_DDBJ/EMBL/
-GCGGATGTGGCGAAATT-GGTA-GACGCACCAGATTTAGGTTCTGGC-G-TGGGGGTTC
GAGTCCCTCCATCCGCA
>RCCG_RCS_W09116733 ACBL01000083 ALPHAPROTEOBACTERIA BRUCELLA_SUIS_BV-_3_STR-_686 42072 42148 ARG CCG 0 0      WGS_DIVISION_IN_DDBJ/EMBL/
-GCACCCGTAGCTCAGCT-GGAT-AGAGCGCTGCCCTCCGAAGGCAGAGGCCACAGGTTC
GAATCCTGTCGGGTGCG
>GCCC_RCS_W09116734 ACBL01000083 ALPHAPROTEOBACTERIA BRUCELLA_SUIS_BV-_3_STR-_686 42923 42850 GLY CCC 0 0      WGS_DIVISION_IN_DDBJ/EMBL/
-GCGGGTATGATGTAAT--GGT--AGCCTGTCAGCTTCCCAAGCTGAACG-CGCGGGTTC
GATTCCCGCTACCCGCT
>VCAC_RCS_W09116735 ACBL01000083 ALPHAPROTEOBACTERIA BRUCELLA_SUIS_BV-_3_STR-_686 41655 41581 VAL CAC 0 0      WGS_DIVISION_IN_DDBJ/EMBL/
-GGGCGCGTAGCTCAGC--GGG--AGAGCACTCCCTTCACACGGGAGGGGTCACAGGTTC
AATCCCTGTCGCGCCCA
>TTGT_RCS_W09116736 ACBL01000083 ALPHAPROTEOBACTERIA BRUCELLA_SUIS_BV-_3_STR-_686 15751 15676 THR TGT 0 0      WGS_DIVISION_IN_DDBJ/EMBL/
-GCCCTTATAGCTCAGTT-GGT--AGAGCACCTGATTTGTAATCAGGGGGTCGGGAGTTC
GAGTCTCTCTGGGGGCA
>LTAA_RCS_W09116737 ACBL01000084 ALPHAPROTEOBACTERIA BRUCELLA_SUIS_BV-_3_STR-_686 74141 74226 LEU TAA 0 0      WGS_DIVISION_IN_DDBJ/EMBL/
-GCGGTCGTGGCGAAATT-GGTA-TACGCAACGGACTTAAAATCCGTC-T-TGCGGGTTC
AAGTCCCGCCGACCGCA
>LGAG_RCS_W09116738 ACBL01000086 ALPHAPROTEOBACTERIA BRUCELLA_SUIS_BV-_3_STR-_686 20503 20587 LEU GAG 0 0      WGS_DIVISION_IN_DDBJ/EMBL/
-GCGGTCGTGGCGGAATT-GGTA-GACGCGCAGCGTTGAGGTCGCTGT-G-TGGAAGTTC
GAGTCTTCTCGACCGCA
>LGAG_RCS_W09116739 ACBL01000090 ALPHAPROTEOBACTERIA BRUCELLA_SUIS_BV-_3_STR-_686 1479 1563 LEU GAG 0 0      WGS_DIVISION_IN_DDBJ/EMBL/GE
-GCGGTCGTGGCGGAATT-GGTA-GACGCGCAGCGTTGAGGTCGCTGT-G-TGGAAGTTC
GAGTCTTCTCGACCGCA
>WCCA_RCS_W09116740 ACBL01000096 ALPHAPROTEOBACTERIA BRUCELLA_SUIS_BV-_3_STR-_686 16679 16604 TRP CCA 0 0      WGS_DIVISION_IN_DDBJ/EMBL/
-AGGGGTATAGCTCAGTT-GGT--AGAGCGACGGTCTCCAAAACCGTAGGTCGCGGGTTC
GAACCCTGCTGCCCCTG
>YGTA_RCS_W09116741 ACBL01000097 ALPHAPROTEOBACTERIA BRUCELLA_SUIS_BV-_3_STR-_686 323 239 TYR GTA 0 0      WGS_DIVISION_IN_DDBJ/EMBL/GENB
-GGAGGGATGCCCGAGT--GGTTAAAGGGGACGGACTGTAAATCCGTTGTACGTTGGTTC
AAATCCAACTCCCTCCA
>GTCC_RCS_W09116742 ACBL01000097 ALPHAPROTEOBACTERIA BRUCELLA_SUIS_BV-_3_STR-_686 214 141 GLY TCC 0 0      WGS_DIVISION_IN_DDBJ/EMBL/GENB
-GCGGGTATAGCTCAAT--GGT--AGAGCAGCAGCCTTCCAAGCTGAATA-CGCGGGTTC
GATTCCCGCTACCCGCT
>ETTC_RCS_W09116743 ACBL01000099 ALPHAPROTEOBACTERIA BRUCELLA_SUIS_BV-_3_STR-_686 5085 5159 GLU TTC 0 0      WGS_DIVISION_IN_DDBJ/EMBL/GE
-GCGCCCATCGTCTAGC--GGTT-AGGACGCCGCCCTTTCACGGCGGAAA-CAGGGGTTC
GATTCCCCTTGGGCGTA
>KCTT_RCS_W09116744 ACBL01000099 ALPHAPROTEOBACTERIA BRUCELLA_SUIS_BV-_3_STR-_686 61453 61528 LYS CTT 0 0      WGS_DIVISION_IN_DDBJ/EMBL/
-GGGTGATTAGCTCAGTT-GGT--AGAGCAGCTGACTCTTAATCAGCGGGTCGTAGGTTC
GATCCCTACATCACCCA
>JCAT_RCS_W09116745 ACBL01000101 ALPHAPROTEOBACTERIA BRUCELLA_SUIS_BV-_3_STR-_686 43686 43610 MET CAT 0 0     TRNA-MET(ILE)_WHOSE_CAU_ANT
-GGGCCTGTAGCTCAATT-GGTT-AGAGCCGGCGGCTCATAACCGCTTGGTTGGGGGTTC
GAGTCCCTCCGGGCCCA
>MCAT_RCS_W09116746 ACBL01000105 ALPHAPROTEOBACTERIA BRUCELLA_SUIS_BV-_3_STR-_686 70014 70090 MET CAT 0 0     TRNA-MET(ELONGATOR)- WGS_DI
-GGCGGAGTAGCTCAGTA-GGTT-AGAGCAGAGGAATCATAATCCTTGTGTCGGGGGTTC
GAATCCCTCCTCCGCTA
>HGTG_RCS_W09116747 ACBL01000106 ALPHAPROTEOBACTERIA BRUCELLA_SUIS_BV-_3_STR-_686 1464 1388 HIS GTG 0 0      WGS_DIVISION_IN_DDBJ/EMBL/GE
-GCGGTCGTAGCTCAGTT-GGTT-AGAGCGCAGGATTGTGGCTCCTGAGGTCGTTGGTTC
AACTCCAACCGACCGTA
>QCTG_RCS_W09116748 ACBL01000107 ALPHAPROTEOBACTERIA BRUCELLA_SUIS_BV-_3_STR-_686 5416 5489 GLN CTG 0 0      WGS_DIVISION_IN_DDBJ/EMBL/GE
-TGGGGGATAGTTTAAG--GGT--AGAACAGCGGACTCTGACTCCGTTAG-TCTTGGTTC
GAATCCAGGTCCCCCAG
>LCAA_RCS_W09116749 ACBL01000111 ALPHAPROTEOBACTERIA BRUCELLA_SUIS_BV-_3_STR-_686 31389 31473 LEU CAA 0 0      WGS_DIVISION_IN_DDBJ/EMBL/
-GCGGGTGTGGTGGAACT-GGTA-GACGCGCCGGACTCAAAATCCGGT-G-TGTCGGTTC
GATTCCGACCACCCGCA
>ACGC_RCS_W09116750 ACBL01000111 ALPHAPROTEOBACTERIA BRUCELLA_SUIS_BV-_3_STR-_686 68914 68839 ALA CGC 0 0      WGS_DIVISION_IN_DDBJ/EMBL/
-GGGGCTGTAGCTCAGCT-GGG--AGAGCGCGTCGTTCGCAATGACGAGGTCAGGGGTTC
GATCCCCCTCAGCTCCA
>RCCT_RCS_W09116751 ACBL01000113 ALPHAPROTEOBACTERIA BRUCELLA_SUIS_BV-_3_STR-_686 20976 21052 ARG CCT 0 0      WGS_DIVISION_IN_DDBJ/EMBL/
-GGTCCCGTAGCTCAGTA-GGAT-AGAGCGACAGATTCCTAATCTGTAGGTCACAGGTTC
GATTCCTGTCGGGATCA
>AGGC_RCS_W09116752 ACBL01000118 ALPHAPROTEOBACTERIA BRUCELLA_SUIS_BV-_3_STR-_686 33307 33232 ALA GGC 0 0      WGS_DIVISION_IN_DDBJ/EMBL/
-GGGGCCATAGCTCAGCT-GGG--AGAGCGCCTGCATGGCATGCAGGAGGTCAGCGGTTC
GATCCCGCTTGGCTCCA
>PCGG_RCS_W09116753 ACBL01000127 ALPHAPROTEOBACTERIA BRUCELLA_SUIS_BV-_3_STR-_686 663 739 PRO CGG 0 0      WGS_DIVISION_IN_DDBJ/EMBL/GENB
-CGGAGTGTAGCGCAGCCTGGT--AGCGCACCTCGTTCGGGACGAGGGGGTCGGAGGTTC
GAATCCTCTCACTCCGA
>TGGT_RCS_W09116754 ACBL01000128 ALPHAPROTEOBACTERIA BRUCELLA_SUIS_BV-_3_STR-_686 28443 28517 THR GGT 0 0      WGS_DIVISION_IN_DDBJ/EMBL/
-GCTGCGGTAGCTCAGT--GGT--AGAGCACTCCCTTGGTAAGGGAGAGGTCGAGAGTTC
AATCCTCTCTCGCAGCA
>FGAA_RCS_W09116755 ACBL01000128 ALPHAPROTEOBACTERIA BRUCELLA_SUIS_BV-_3_STR-_686 22156 22081 PHE GAA 0 0      WGS_DIVISION_IN_DDBJ/EMBL/
-GCCCGGATAGCTCAGTT-GGT--AGAGCAGCGGATTGAAAATCCGCGTGTCGGTGGTTC
GAATCCGCCTCCGGGCA
>ETTC_RCS_W09300370 ACBL01000099 ALPHAPROTEOBACTERIA BRUCELLA_SUIS_BV-_3_STR-_686 5307 5381 GLU TTC 0 0      WGS_DIVISION_IN_DDBJ/EMBL/GE
-GCGCCCATCGTCTAGC--GGTT-AGGACGCCGCCCTTTCACGGCGGAAA-CAGGGGGTC
GATTCCCCTTGGGCGTA
>LCAG_RCS_W09120255 ACEL01000002 ALPHAPROTEOBACTERIA BRUCELLA_ABORTUS_BV-_9_STR-_C68 17736 17650 LEU CAG 0 0      WGS_DIVISION_IN_DDBJ/EM
-GCCCAGATGGCGGAATT-GGTA-GACGCACCAGCTTCAGGTGCTGGC-G-TGGAGGTTC
GAGTCCTCTTCTGGGCA
>SGGA_RCS_W09120256 ACEL01000002 ALPHAPROTEOBACTERIA BRUCELLA_ABORTUS_BV-_9_STR-_C68 328 239 SER GGA 0 0      WGS_DIVISION_IN_DDBJ/EMBL/G
-GGAGAGGTGGCCGAGT--GGTTGAAGGCGCACGCCTGGAACGCGTGT---CGAGGGTTC
GAATCCCTCTCTCTCCG
>GGCC_RCS_W09120257 ACEL01000003 ALPHAPROTEOBACTERIA BRUCELLA_ABORTUS_BV-_9_STR-_C68 9152 9078 GLY GCC 0 0      WGS_DIVISION_IN_DDBJ/EMBL
-GCGGGTGTAGCTCAGG--GGT--AGAGCACAACCTTGCCAAGGTTGGGGTCGAGGGTTC
GAATCCCTTCGCCCGCT
>GGCC_RCS_W09120258 ACEL01000004 ALPHAPROTEOBACTERIA BRUCELLA_ABORTUS_BV-_9_STR-_C68 72097 72023 GLY GCC 0 0      WGS_DIVISION_IN_DDBJ/EM
-GCGGGTGTAGCTCAGG--GGC--AGAGCACAACCTTGCCAAGGTTGGGGTCGAGGGTTC
GAATCCCTTCGCCCGCT
>TCGT_RCS_W09120259 ACEL01000005 ALPHAPROTEOBACTERIA BRUCELLA_ABORTUS_BV-_9_STR-_C68 14304 14229 THR CGT 0 0      WGS_DIVISION_IN_DDBJ/EM
-GCCGCTTTAGCTCAGTT-GGT--AGAGCACATCATTCGTAATGATGGGGTCGCGTGTTC
GAGTCACGCAAGCGGCA
>NGTT_RCS_W09120260 ACEL01000006 ALPHAPROTEOBACTERIA BRUCELLA_ABORTUS_BV-_9_STR-_C68 190797 190871 ASN GTT 0 0      WGS_DIVISION_IN_DDBJ/
-TCCCCGGTAGCTCAGC--GGT--AGAGCAACCGGCTGTTAACCGGTTGGTCGCTGGTTC
GAATCCGGCCCGGGGAG
>KTTT_RCS_W09120261 ACEL01000006 ALPHAPROTEOBACTERIA BRUCELLA_ABORTUS_BV-_9_STR-_C68 227114 227189 LYS TTT 0 0      WGS_DIVISION_IN_DDBJ/
-GAGCGCGTAGCTCAGCC-GGT--AGAGCAACTGACTTTTAATCAGTAGGTCCAGGGTTC
GAATCCCTGCGCGCTCA
>STGA_RCS_W09120262 ACEL01000006 ALPHAPROTEOBACTERIA BRUCELLA_ABORTUS_BV-_9_STR-_C68 259551 259640 SER TGA 0 0      WGS_DIVISION_IN_DDBJ/
-GGAAGGGTGGCCGAGC--GGTTTAAGGCACCGGTCTTGAAAACCGGC---CGTGGGTTC
GAATCCCACCCCCTCCG
>CGCA_RCS_W09120263 ACEL01000006 ALPHAPROTEOBACTERIA BRUCELLA_ABORTUS_BV-_9_STR-_C68 195232 195159 CYS GCA 0 0      WGS_DIVISION_IN_DDBJ/
-GGCCTCGTGGCGGAGT--GGT--TACGCAGAGGACTGCAAATCCTTGCA-CCCCGGTTC
GATTCCGGGCGAGGCCT
>DGTC_RCS_W09120264 ACEL01000009 ALPHAPROTEOBACTERIA BRUCELLA_ABORTUS_BV-_9_STR-_C68 164415 164491 ASP GTC 0 0      WGS_DIVISION_IN_DDBJ/
-GCGGGTGTAGCTCAGTT-GGTT-AGAGTGCCGGCCTGTCACGCCGGAGGTCGCGGGTTC
GAGCCCCGTCACTCGCG
>VGAC_RCS_W09120265 ACEL01000014 ALPHAPROTEOBACTERIA BRUCELLA_ABORTUS_BV-_9_STR-_C68 45108 45182 VAL GAC 0 0      WGS_DIVISION_IN_DDBJ/EM
-GGGCGTGTAGCTCAGC--GGG--AGAGCACTACGTTGACATCGTAGGGGTCACAGGTTC
AATCCCTGTCACGCCCA
>SGCT_RCS_W09120266 ACEL01000018 ALPHAPROTEOBACTERIA BRUCELLA_ABORTUS_BV-_9_STR-_C68 254 164 SER GCT 0 0      WGS_DIVISION_IN_DDBJ/EMBL/G
-GGAGAGGTGGCCGAGT--GGTCGAAGGCGCTCCCCTGCTAAGGGAGTAT-CGTGGGTTC
GAATCCCATCCTCTCCG
>RACG_RCS_W09120267 ACEL01000020 ALPHAPROTEOBACTERIA BRUCELLA_ABORTUS_BV-_9_STR-_C68 7232 7156 ARG ACG 0 0      WGS_DIVISION_IN_DDBJ/EMBL
-GCACCCGTAGCTCAGCT-GGAT-AGAGCACCAGACTACGAATCTGGGGGTCAGAGGTTC
GAATCCTTTCGGGTGCG
>QTTG_RCS_W09120268 ACEL01000021 ALPHAPROTEOBACTERIA BRUCELLA_ABORTUS_BV-_9_STR-_C68 112705 112779 GLN TTG 0 0      WGS_DIVISION_IN_DDBJ/
-TGGGGCGTAGCCAAGC--GGT--AAGGCAGCGGTTTTTGGTACCGCCATTCCCTGGTTC
GAATCCAGGCGCCCCAG
>PTGG_RCS_W09120269 ACEL01000024 ALPHAPROTEOBACTERIA BRUCELLA_ABORTUS_BV-_9_STR-_C68 72369 72445 PRO TGG 0 0      WGS_DIVISION_IN_DDBJ/EM
-CGGAGCGTAGCGCAGTCTGGT--AGCGCACCTGATTTGGGATCAGGGGGTCGCAGGTTC
GAATCCTGCCGCTCCGA
>RTCT_RCS_W09120270 ACEL01000024 ALPHAPROTEOBACTERIA BRUCELLA_ABORTUS_BV-_9_STR-_C68 73007 73083 ARG TCT 0 0      WGS_DIVISION_IN_DDBJ/EM
-GGTCCCGTAGCTCAGTT-GGAT-AGAGCACCGGCCTTCTAAGCCGATGGTCGCAGGTTC
GAATCCTGCCGGGATCG
>PGGG_RCS_W09120271 ACEL01000024 ALPHAPROTEOBACTERIA BRUCELLA_ABORTUS_BV-_9_STR-_C68 131691 131615 PRO GGG 0 0      WGS_DIVISION_IN_DDBJ/
-CGGAGCGTAGCGCAGCCCGGT--AGCGCACTTGACTGGGGGTCAAGGGGTCGTGGGTTC
GAATCCCGCCGCTCCGA
>DGTC_RCS_W09120272 ACEL01000025 ALPHAPROTEOBACTERIA BRUCELLA_ABORTUS_BV-_9_STR-_C68 10108 10184 ASP GTC 0 0      WGS_DIVISION_IN_DDBJ/EM
-GCGGGTGTAGCTCAGTT-GGTT-AGAGTGCCGGCCTGTCACGCCGGAGGTCGCGGGTTC
GAGCCCCGTCACTCGCG
>LTAG_RCS_W09120273 ACEL01000025 ALPHAPROTEOBACTERIA BRUCELLA_ABORTUS_BV-_9_STR-_C68 103043 103125 LEU TAG 0 0      WGS_DIVISION_IN_DDBJ/
-GCGGATGTGGCGAAATT-GGTA-GACGCACCAGATTTAGGTTCTGGC-G-TGGGGGTTC
GAGTCCCTCCATCCGCA
>VTAC_RCS_W09120274 ACEL01000025 ALPHAPROTEOBACTERIA BRUCELLA_ABORTUS_BV-_9_STR-_C68 9698 9623 VAL TAC 0 0      WGS_DIVISION_IN_DDBJ/EMBL
-GGGCGATTAGCTCAGTT-GGT--AGAGCGCTTCGTTTACACCGAAGATGTCGGGAGTTC
GAGTCTCTCATCGCCCA
>RCCG_RCS_W09120275 ACEL01000026 ALPHAPROTEOBACTERIA BRUCELLA_ABORTUS_BV-_9_STR-_C68 41125 41201 ARG CCG 0 0      WGS_DIVISION_IN_DDBJ/EM
-GCACCCGTAGCTCAGCT-GGAT-AGAGCGCTGCCCTCCGAAGGCAGAGGCCACAGGTTC
GAATCCTGTCGGGTGCG
>GCCC_RCS_W09120276 ACEL01000026 ALPHAPROTEOBACTERIA BRUCELLA_ABORTUS_BV-_9_STR-_C68 41976 41903 GLY CCC 0 0      WGS_DIVISION_IN_DDBJ/EM
-GCGGGTATGATGTAAT--GGT--AGCCTGTCAGCTTCCCAAGCTGAACG-CGCGGGTTC
AATTCCCGCTACCCGCT
>VCAC_RCS_W09120277 ACEL01000026 ALPHAPROTEOBACTERIA BRUCELLA_ABORTUS_BV-_9_STR-_C68 40708 40634 VAL CAC 0 0      WGS_DIVISION_IN_DDBJ/EM
-GGGCGCGTAGCTCAGC--GGG--AGAGCACTCCCTTCACACGGGAGGGGTCACAGGTTC
AATCCCTGTCGCGCCCA
>TTGT_RCS_W09120278 ACEL01000026 ALPHAPROTEOBACTERIA BRUCELLA_ABORTUS_BV-_9_STR-_C68 17568 17493 THR TGT 0 0      WGS_DIVISION_IN_DDBJ/EM
-GCCCTTATAGCTCAGTT-GGT--AGAGCACCTGATTTGTAATCAGGGGGTCGGGAGTTC
GAGTCTCTCTGGGGGCA
>LTAA_RCS_W09120279 ACEL01000027 ALPHAPROTEOBACTERIA BRUCELLA_ABORTUS_BV-_9_STR-_C68 74109 74194 LEU TAA 0 0      WGS_DIVISION_IN_DDBJ/EM
-GCGGTCGTGGCGAAATT-GGTA-TACGCAACGGACTTAAAATCCGTC-T-TGCGGGTTC
AAGTCCCGCCGACCGCA
>LGAG_RCS_W09120280 ACEL01000027 ALPHAPROTEOBACTERIA BRUCELLA_ABORTUS_BV-_9_STR-_C68 102298 102381 LEU GAG 0 0      WGS_DIVISION_IN_DDBJ/
-GCGGTCGTGGCGGAATT-GGTA-GACGCGCAGCGTTGAGGTCGCTGTGG-TGGAAGTTC
GAGTCTTCTCGACCGCA
>LGAG_RCS_W09120281 ACEL01000030 ALPHAPROTEOBACTERIA BRUCELLA_ABORTUS_BV-_9_STR-_C68 1479 1563 LEU GAG 0 0      WGS_DIVISION_IN_DDBJ/EMBL
-GCGGTCGTGGCGGAATT-GGTA-GACGCGCAGCGTTGAGGTCGCTGT-G-TGGAAGTTC
GAGTCTTCTCGACCGCA
>WCCA_RCS_W09120282 ACEL01000033 ALPHAPROTEOBACTERIA BRUCELLA_ABORTUS_BV-_9_STR-_C68 3179 3104 TRP CCA 0 0      WGS_DIVISION_IN_DDBJ/EMBL
-AGGGGTATAGCTCAGTT-GGT--AGAGCGACGGTCTCCAAAACCGTAGGTCGCGGGTTC
GAACCCTGCTGCCCCTG
>ETTC_RCS_W09120283 ACEL01000034 ALPHAPROTEOBACTERIA BRUCELLA_ABORTUS_BV-_9_STR-_C68 21348 21422 GLU TTC 0 0      WGS_DIVISION_IN_DDBJ/EM
-GCGCCCATCGTCTAGC--GGTT-AGGACGCTGCCCTTTCACGGCGGAAA-CAGGGGTTC
GATTCCCCTTGGGCGTA
>KCTT_RCS_W09120284 ACEL01000034 ALPHAPROTEOBACTERIA BRUCELLA_ABORTUS_BV-_9_STR-_C68 77400 77475 LYS CTT 0 0      WGS_DIVISION_IN_DDBJ/EM
-GGGTGATTAGCTCAGTT-GGT--AGAGCAGCTGACTCTTAATCAGCGGGTCGTAGGTTC
GATCCCTACATCACCCA
>YGTA_RCS_W09120285 ACEL01000034 ALPHAPROTEOBACTERIA BRUCELLA_ABORTUS_BV-_9_STR-_C68 323 239 TYR GTA 0 0      WGS_DIVISION_IN_DDBJ/EMBL/G
-GGAGGGATGCCCGAGT--GGTTAAAGGGGACGGACTGTAAATCCGTTGTACGTTGGTTC
AAATCCAACTCCCTCCA
>GTCC_RCS_W09120286 ACEL01000034 ALPHAPROTEOBACTERIA BRUCELLA_ABORTUS_BV-_9_STR-_C68 214 141 GLY TCC 0 0      WGS_DIVISION_IN_DDBJ/EMBL/G
-GCGGGTATAGCTCAAT--GGT--AGAGCAGCAGCCTTCCAAGCTGAATA-CGCGGGTTC
GATTCCCGCTACCCGCT
>JCAT_RCS_W09120287 ACEL01000035 ALPHAPROTEOBACTERIA BRUCELLA_ABORTUS_BV-_9_STR-_C68 51238 51162 MET CAT 0 0     TRNA-MET(ILE)_WHOSE_CAU_
-GGGCCTGTAGCTCAATT-GGTT-AGAGCCGGCGGCTCATAACCGCTTGGTTGGGGGTTC
GAGTCCCTCCGGGCCCA
>MCAT_RCS_W09120288 ACEL01000037 ALPHAPROTEOBACTERIA BRUCELLA_ABORTUS_BV-_9_STR-_C68 658 734 MET CAT 0 0     TRNA-MET(ELONGATOR)- WGS_DIV
-GGCGGAGTAGCTCAGTA-GGTT-AGAGCAGAGGAATCATAATCCTTGTGTCGGGGGTTC
GAATCCCTCCTCCGCTA
>QCTG_RCS_W09120289 ACEL01000037 ALPHAPROTEOBACTERIA BRUCELLA_ABORTUS_BV-_9_STR-_C68 16667 16740 GLN CTG 0 0      WGS_DIVISION_IN_DDBJ/EM
-TGGGGGATAGTTTAAG--GGT--AGAACAGCGGACTCTGACTCCGTTAG-TCTTGGTTC
GAATCCAGGTCCCCCAG
>HGTG_RCS_W09120290 ACEL01000037 ALPHAPROTEOBACTERIA BRUCELLA_ABORTUS_BV-_9_STR-_C68 2490 2414 HIS GTG 0 0      WGS_DIVISION_IN_DDBJ/EMBL
-GCGGTCGTAGCTCAGTT-GGTT-AGAGCGCAGGATTGTGGCTCCTGAGGTCGTTGGTTC
AACTCCAACCGACCGTA
>ECTC_RCS_W09120291 ACEL01000038 ALPHAPROTEOBACTERIA BRUCELLA_ABORTUS_BV-_9_STR-_C68 12553 12627 GLU CTC 0 0      WGS_DIVISION_IN_DDBJ/EM
-GCGCCCATCGTCTAGC--GGTC-AGGACGGCGCCCTCTCACGGCGCAAA-CAGGGGTTC
GATTCCCCTTGGGCGTA
>SCGA_RCS_W09120292 ACEL01000040 ALPHAPROTEOBACTERIA BRUCELLA_ABORTUS_BV-_9_STR-_C68 14714 14803 SER CGA 0 0      WGS_DIVISION_IN_DDBJ/EM
-GGAGAGGTGGCTGAGT--GGTTGAAAGCACCGCACTCGAAATGCGGC---CGGGGGTTC
GAATCCCTCCCTCTCCG
>IGAT_RCS_W09120293 ACEL01000044 ALPHAPROTEOBACTERIA BRUCELLA_ABORTUS_BV-_9_STR-_C68 3910 3834 ILE GAT 0 0      WGS_DIVISION_IN_DDBJ/EMBL
-GGGCTTGTAGCTCAGTT-GGTT-AGAGCACACGCTTGATAAGCGTGGGGTCGGAGGTTC
AAGTCCTCCCAGGCCCA
>ATGC_RCS_W09120294 ACEL01000044 ALPHAPROTEOBACTERIA BRUCELLA_ABORTUS_BV-_9_STR-_C68 3820 3745 ALA TGC 0 0      WGS_DIVISION_IN_DDBJ/EMBL
-GGGGCCGTAGCTCAGCT-GGG--AGAGCACCTGCTTTGCAAGCAGGGGGTCGTCGGTTC
GATCCCGTCCGGCTCCA
>XCAT_RCS_W09120295 ACEL01000044 ALPHAPROTEOBACTERIA BRUCELLA_ABORTUS_BV-_9_STR-_C68 80 4 MET CAT 0 0     TRNA-MET(INITIATOR)- WGS_DIVISI
-CGCGGGGTGGAGCAGCCCGGT--AGCTCGTCAGGCTCATAACCTGAAGGCCGCAGGTTC
AAATCCTGCCCCCGCAA
>LCAA_RCS_W09120296 ACEL01000046 ALPHAPROTEOBACTERIA BRUCELLA_ABORTUS_BV-_9_STR-_C68 81671 81755 LEU CAA 0 0      WGS_DIVISION_IN_DDBJ/EM
-GCGGGTGTGGTGGAACT-GGTA-GACGCGCCGGACTCAAAATCCGGT-G-TGTCGGTTC
GATTCCGACCACCCGCA
>ACGC_RCS_W09120297 ACEL01000046 ALPHAPROTEOBACTERIA BRUCELLA_ABORTUS_BV-_9_STR-_C68 119201 119126 ALA CGC 0 0      WGS_DIVISION_IN_DDBJ/
-GGGGCTGTAGCTCAGCT-GGG--AGAGCGCGTCGTTCGCAATGACGAGGTCAGGGGTTC
GATCCCTCTCAGCTCCA
>RCCT_RCS_W09120298 ACEL01000047 ALPHAPROTEOBACTERIA BRUCELLA_ABORTUS_BV-_9_STR-_C68 20901 20977 ARG CCT 0 0      WGS_DIVISION_IN_DDBJ/EM
-GGTCCCGTAGCTCAGTA-GGAT-AGAGCGACAGATTCCTAATCTGTAGGTCACAGGTTC
GATTCCTGTCGGGATCA
>AGGC_RCS_W09120299 ACEL01000047 ALPHAPROTEOBACTERIA BRUCELLA_ABORTUS_BV-_9_STR-_C68 193306 193231 ALA GGC 0 0      WGS_DIVISION_IN_DDBJ/
-GGGGCCATAGCTCAGCT-GGG--AGAGCGCCTGCATGGCATGCAGGAGGTCAGCGGTTC
GATCCCGCTTGGCTCCA
>PCGG_RCS_W09120300 ACEL01000050 ALPHAPROTEOBACTERIA BRUCELLA_ABORTUS_BV-_9_STR-_C68 56720 56796 PRO CGG 0 0      WGS_DIVISION_IN_DDBJ/EM
-CGGAGTGTAGCGCAGCCTGGT--AGCGCACCTCGTTCGGGACGAGGGGGTCGGAGGTTC
GAATCCTCTCACTCCGA
>TGGT_RCS_W09120301 ACEL01000050 ALPHAPROTEOBACTERIA BRUCELLA_ABORTUS_BV-_9_STR-_C68 135105 135179 THR GGT 0 0      WGS_DIVISION_IN_DDBJ/
-GCTGCGGTAGCTCAGT--GGT--AGAGCACTCCCTTGGTAAGGGAGAGGTCGAGAGTTC
AATCCTCTCTCGCAGCA
>FGAA_RCS_W09120302 ACEL01000050 ALPHAPROTEOBACTERIA BRUCELLA_ABORTUS_BV-_9_STR-_C68 128818 128743 PHE GAA 0 0      WGS_DIVISION_IN_DDBJ/
-GCCCGGATAGCTCAGTT-GGT--AGAGCAGCGGATTGAAAATCCGCGTGTCGGTGGTTC
GAATCCGCCTCCGGGCA
>ETTC_RCS_W09300452 ACEL01000034 ALPHAPROTEOBACTERIA BRUCELLA_ABORTUS_BV-_9_STR-_C68 21127 21201 GLU TTC 0 0      WGS_DIVISION_IN_DDBJ/EM
-GCGCCCATCGTCTAGC--GGTT-AGGACGCCGCCCTTTCACGGCGGAAA-CAGGGGGTC
GATTCCCCTTGGGCGTA
>SGCT_RCS_W09116468 ACBG01000002 ALPHAPROTEOBACTERIA BRUCELLA_ABORTUS_BV-_6_STR-_870 254 164 SER GCT 0 0      WGS_DIVISION_IN_DDBJ/EMBL/G
-GGAGAGGTGGCCGAGT--GGTCGAAGGCGCTCCCCTGCTAAGGGAGTAT-CGTGGGTTC
GAATCCCATCCTCTCCG
>RACG_RCS_W09116469 ACBG01000003 ALPHAPROTEOBACTERIA BRUCELLA_ABORTUS_BV-_6_STR-_870 7232 7156 ARG ACG 0 0      WGS_DIVISION_IN_DDBJ/EMBL
-GCACCCGTAGCTCAGCT-GGAT-AGAGCACCAGACTACGAATCTGGGGGTCAGAGGTTC
GAATCCTTTCGGGTGCG
>QTTG_RCS_W09116470 ACBG01000006 ALPHAPROTEOBACTERIA BRUCELLA_ABORTUS_BV-_6_STR-_870 29792 29866 GLN TTG 0 0      WGS_DIVISION_IN_DDBJ/EM
-TGGGGCGTAGCCAAGC--GGT--AAGGCAGCGGTTTTTGGTACCGCCATTCCCTGGTTC
GAATCCAGGCGCCCCAG
>PTGG_RCS_W09116471 ACBG01000010 ALPHAPROTEOBACTERIA BRUCELLA_ABORTUS_BV-_6_STR-_870 72371 72447 PRO TGG 0 0      WGS_DIVISION_IN_DDBJ/EM
-CGGAGCGTAGCGCAGTCTGGT--AGCGCACCTGATTTGGGATCAGGGGGTCGCAGGTTC
GAATCCTGCCGCTCCGA
>RTCT_RCS_W09116472 ACBG01000010 ALPHAPROTEOBACTERIA BRUCELLA_ABORTUS_BV-_6_STR-_870 73009 73085 ARG TCT 0 0      WGS_DIVISION_IN_DDBJ/EM
-GGTCCCGTAGCTCAGTT-GGAT-AGAGCACCGGCCTTCTAAGCCGATGGTCGCAGGTTC
GAATCCTGCCGGGATCG
>DGTC_RCS_W09116473 ACBG01000011 ALPHAPROTEOBACTERIA BRUCELLA_ABORTUS_BV-_6_STR-_870 42024 42100 ASP GTC 0 0      WGS_DIVISION_IN_DDBJ/EM
-GCGGGTGTAGCTCAGTT-GGTT-AGAGTGCCGGCCTGTCACGCCGGAGGTCGCGGGTTC
GAGCCCCGTCACTCGCG
>LTAG_RCS_W09116474 ACBG01000011 ALPHAPROTEOBACTERIA BRUCELLA_ABORTUS_BV-_6_STR-_870 134961 135043 LEU TAG 0 0      WGS_DIVISION_IN_DDBJ/
-GCGGATGTGGCGAAATT-GGTA-GACGCACCAGATTTAGGTTCTGGC-G-TGGGGGTTC
GAGTCCCTCCATCCGCA
>VTAC_RCS_W09116475 ACBG01000011 ALPHAPROTEOBACTERIA BRUCELLA_ABORTUS_BV-_6_STR-_870 41614 41539 VAL TAC 0 0      WGS_DIVISION_IN_DDBJ/EM
-GGGCGATTAGCTCAGTT-GGT--AGAGCGCTTCGTTTACACCGAAGATGTCGGGAGTTC
GAGTCTCTCATCGCCCA
>PGGG_RCS_W09116476 ACBG01000011 ALPHAPROTEOBACTERIA BRUCELLA_ABORTUS_BV-_6_STR-_870 27966 27890 PRO GGG 0 0      WGS_DIVISION_IN_DDBJ/EM
-CGGAGCGTAGCGCAGCCCGGT--AGCGCACTTGACTGGGGGTCAAGGGGTCGTGGGTTC
GAATCCCGCCGCTCCGA
>RCCG_RCS_W09116477 ACBG01000012 ALPHAPROTEOBACTERIA BRUCELLA_ABORTUS_BV-_6_STR-_870 41125 41201 ARG CCG 0 0      WGS_DIVISION_IN_DDBJ/EM
-GCACCCGTAGCTCAGCT-GGAT-AGAGCGCTGCCCTCCGAAGGCAGAGGCCACAGGTTC
GAATCCTGTCGGGTGCG
>GCCC_RCS_W09116478 ACBG01000012 ALPHAPROTEOBACTERIA BRUCELLA_ABORTUS_BV-_6_STR-_870 41976 41903 GLY CCC 0 0      WGS_DIVISION_IN_DDBJ/EM
-GCGGGTATGATGTAAT--GGT--AGCCTGTCAGCTTCCCAAGCTGAACG-CGCGGGTTC
AATTCCCGCTACCCGCT
>VCAC_RCS_W09116479 ACBG01000012 ALPHAPROTEOBACTERIA BRUCELLA_ABORTUS_BV-_6_STR-_870 40708 40634 VAL CAC 0 0      WGS_DIVISION_IN_DDBJ/EM
-GGGCGCGTAGCTCAGC--GGG--AGAGCACTCCCTTCACACGGGAGGGGTCACAGGTTC
AATCCCTGTCGCGCCCA
>TTGT_RCS_W09116480 ACBG01000012 ALPHAPROTEOBACTERIA BRUCELLA_ABORTUS_BV-_6_STR-_870 17568 17493 THR TGT 0 0      WGS_DIVISION_IN_DDBJ/EM
-GCCCTTATAGCTCAGTT-GGT--AGAGCACCTGATTTGTAATCAGGGGGTCGGGAGTTC
GAGTCTCTCTGGGGGCA
>LTAA_RCS_W09116481 ACBG01000013 ALPHAPROTEOBACTERIA BRUCELLA_ABORTUS_BV-_6_STR-_870 74100 74185 LEU TAA 0 0      WGS_DIVISION_IN_DDBJ/EM
-GCGGTCGTGGCGAAATT-GGTA-TACGCAACGGACTTAAAATCCGTC-T-TGCGGGTTC
AAGTCCCGCCGACCGCA
>LGAG_RCS_W09116482 ACBG01000013 ALPHAPROTEOBACTERIA BRUCELLA_ABORTUS_BV-_6_STR-_870 101719 101802 LEU GAG 0 0      WGS_DIVISION_IN_DDBJ/
-GCGGTCGTGGCGGAATT-GGTA-GACGCGCAGCGTTGAGGTCGCTGTGG-TGGAAGTTC
GAGTCTTCTCGACCGCA
>LGAG_RCS_W09116483 ACBG01000017 ALPHAPROTEOBACTERIA BRUCELLA_ABORTUS_BV-_6_STR-_870 1479 1563 LEU GAG 0 0      WGS_DIVISION_IN_DDBJ/EMBL
-GCGGTCGTGGCGGAATT-GGTA-GACGCGCAGCGTTGAGGTCGCTGT-G-TGGAAGTTC
GAGTCTTCTCGACCGCA
>WCCA_RCS_W09116484 ACBG01000019 ALPHAPROTEOBACTERIA BRUCELLA_ABORTUS_BV-_6_STR-_870 16677 16602 TRP CCA 0 0      WGS_DIVISION_IN_DDBJ/EM
-AGGGGTATAGCTCAGTT-GGT--AGAGCGACGGTCTCCAAAACCGTAGGTCGCGGGTTC
GAACCCTGCTGCCCCTG
>ETTC_RCS_W09116485 ACBG01000020 ALPHAPROTEOBACTERIA BRUCELLA_ABORTUS_BV-_6_STR-_870 21348 21422 GLU TTC 0 0      WGS_DIVISION_IN_DDBJ/EM
-GCGCCCATCGTCTAGC--GGTT-AGGACGCTGCCCTTTCACGGCGGAAA-CAGGGGTTC
GATTCCCCTTGGGCGTA
>KCTT_RCS_W09116486 ACBG01000020 ALPHAPROTEOBACTERIA BRUCELLA_ABORTUS_BV-_6_STR-_870 77403 77478 LYS CTT 0 0      WGS_DIVISION_IN_DDBJ/EM
-GGGTGATTAGCTCAGTT-GGT--AGAGCAGCTGACTCTTAATCAGCGGGTCGTAGGTTC
GATCCCTACATCACCCA
>MCAT_RCS_W09116487 ACBG01000020 ALPHAPROTEOBACTERIA BRUCELLA_ABORTUS_BV-_6_STR-_870 327857 327933 MET CAT 0 0     TRNA-MET(ELONGATOR)- W
-GGCGGAGTAGCTCAGTA-GGTT-AGAGCAGAGGAATCATAATCCTTGTGTCGGGGGTTC
GAATCCCTCCTCCGCTA
>JCAT_RCS_W09116488 ACBG01000020 ALPHAPROTEOBACTERIA BRUCELLA_ABORTUS_BV-_6_STR-_870 209470 209394 MET CAT 0 0     TRNA-MET(ILE)_WHOSE_CA
-GGGCCTGTAGCTCAATT-GGTT-AGAGCCGGCGGCTCATAACCGCTTGGTTGGGGGTTC
GAGTCCCTCCGGGCCCA
>YGTA_RCS_W09116489 ACBG01000020 ALPHAPROTEOBACTERIA BRUCELLA_ABORTUS_BV-_6_STR-_870 323 239 TYR GTA 0 0      WGS_DIVISION_IN_DDBJ/EMBL/G
-GGAGGGATGCCCGAGT--GGTTAAAGGGGACGGACTGTAAATCCGTTGTACGTTGGTTC
AAATCCAACTCCCTCCA
>GTCC_RCS_W09116490 ACBG01000020 ALPHAPROTEOBACTERIA BRUCELLA_ABORTUS_BV-_6_STR-_870 214 141 GLY TCC 0 0      WGS_DIVISION_IN_DDBJ/EMBL/G
-GCGGGTATAGCTCAAT--GGT--AGAGCAGCAGCCTTCCAAGCTGAATA-CGCGGGTTC
GATTCCCGCTACCCGCT
>QCTG_RCS_W09116491 ACBG01000021 ALPHAPROTEOBACTERIA BRUCELLA_ABORTUS_BV-_6_STR-_870 15648 15721 GLN CTG 0 0      WGS_DIVISION_IN_DDBJ/EM
-TGGGGGATAGTTTAAG--GGT--AGAACAGCGGACTCTGACTCCGTTAG-TCTTGGTTC
GAATCCAGGTCCCCCAG
>HGTG_RCS_W09116492 ACBG01000021 ALPHAPROTEOBACTERIA BRUCELLA_ABORTUS_BV-_6_STR-_870 1471 1395 HIS GTG 0 0      WGS_DIVISION_IN_DDBJ/EMBL
-GCGGTCGTAGCTCAGTT-GGTT-AGAGCGCAGGATTGTGGCTCCTGAGGTCGTTGGTTC
AACTCCAACCGACCGTA
>IGAT_RCS_W09116493 ACBG01000022 ALPHAPROTEOBACTERIA BRUCELLA_ABORTUS_BV-_6_STR-_870 3910 3834 ILE GAT 0 0      WGS_DIVISION_IN_DDBJ/EMBL
-GGGCTTGTAGCTCAGTT-GGTT-AGAGCACACGCTTGATAAGCGTGGGGTCGGAGGTTC
AAGTCCTCCCAGGCCCA
>ATGC_RCS_W09116494 ACBG01000022 ALPHAPROTEOBACTERIA BRUCELLA_ABORTUS_BV-_6_STR-_870 3820 3745 ALA TGC 0 0      WGS_DIVISION_IN_DDBJ/EMBL
-GGGGCCGTAGCTCAGCT-GGG--AGAGCACCTGCTTTGCAAGCAGGGGGTCGTCGGTTC
GATCCCGTCCGGCTCCA
>XCAT_RCS_W09116495 ACBG01000022 ALPHAPROTEOBACTERIA BRUCELLA_ABORTUS_BV-_6_STR-_870 80 4 MET CAT 0 0     TRNA-MET(INITIATOR)- WGS_DIVISI
-CGCGGGGTGGAGCAGCCCGGT--AGCTCGTCAGGCTCATAACCTGAAGGCCGCAGGTTC
AAATCCTGCCCCCGCAA
>ECTC_RCS_W09116496 ACBG01000023 ALPHAPROTEOBACTERIA BRUCELLA_ABORTUS_BV-_6_STR-_870 12553 12627 GLU CTC 0 0      WGS_DIVISION_IN_DDBJ/EM
-GCGCCCATCGTCTAGC--GGTC-AGGACGGCGCCCTCTCACGGCGCAAA-CAGGGGTTC
GATTCCCCTTGGGCGTA
>SCGA_RCS_W09116497 ACBG01000024 ALPHAPROTEOBACTERIA BRUCELLA_ABORTUS_BV-_6_STR-_870 122406 122495 SER CGA 0 0      WGS_DIVISION_IN_DDBJ/
-GGAGAGGTGGCTGAGT--GGTTGAAAGCACCGCACTCGAAATGCGGC---CGGGGGTTC
GAATCCCTCCCTCTCCG
>LCAA_RCS_W09116498 ACBG01000032 ALPHAPROTEOBACTERIA BRUCELLA_ABORTUS_BV-_6_STR-_870 45394 45478 LEU CAA 0 0      WGS_DIVISION_IN_DDBJ/EM
-GCGGGTGTGGTGGAACT-GGTA-GACGCGCCGGACTCAAAATCCGGT-G-TGTCGGTTC
GATTCCGACCACCCGCA
>ACGC_RCS_W09116499 ACBG01000032 ALPHAPROTEOBACTERIA BRUCELLA_ABORTUS_BV-_6_STR-_870 82926 82851 ALA CGC 0 0      WGS_DIVISION_IN_DDBJ/EM
-GGGGCTGTAGCTCAGCT-GGG--AGAGCGCGTCGTTCGCAATGACGAGGTCAGGGGTTC
GATCCCTCTCAGCTCCA
>RCCT_RCS_W09116500 ACBG01000033 ALPHAPROTEOBACTERIA BRUCELLA_ABORTUS_BV-_6_STR-_870 20937 21013 ARG CCT 0 0      WGS_DIVISION_IN_DDBJ/EM
-GGTCCCGTAGCTCAGTA-GGAT-AGAGCGACAGATTCCTAATCTGTAGGTCACAGGTTC
GATTCCTGTCGGGATCA
>AGGC_RCS_W09116501 ACBG01000034 ALPHAPROTEOBACTERIA BRUCELLA_ABORTUS_BV-_6_STR-_870 129838 129763 ALA GGC 0 0      WGS_DIVISION_IN_DDBJ/
-GGGGCCATAGCTCAGCT-GGG--AGAGCGCCTGCATGGCATGCAGGAGGTCAGCGGTTC
GATCCCGCTTGGCTCCA
>PCGG_RCS_W09116502 ACBG01000037 ALPHAPROTEOBACTERIA BRUCELLA_ABORTUS_BV-_6_STR-_870 56709 56785 PRO CGG 0 0      WGS_DIVISION_IN_DDBJ/EM
-CGGAGTGTAGCGCAGCCTGGT--AGCGCACCTCGTTCGGGACGAGGGGGTCGGAGGTTC
GAATCCTCTCACTCCGA
>TGGT_RCS_W09116503 ACBG01000037 ALPHAPROTEOBACTERIA BRUCELLA_ABORTUS_BV-_6_STR-_870 135155 135229 THR GGT 0 0      WGS_DIVISION_IN_DDBJ/
-GCTGCGGTAGCTCAGT--GGT--AGAGCACTCCCTTGGTAAGGGAGAGGTCGAGAGTTC
AATCCTCTCTCGCAGCA
>FGAA_RCS_W09116504 ACBG01000037 ALPHAPROTEOBACTERIA BRUCELLA_ABORTUS_BV-_6_STR-_870 128868 128793 PHE GAA 0 0      WGS_DIVISION_IN_DDBJ/
-GCCCGGATAGCTCAGTT-GGT--AGAGCAGCGGATTGAAAATCCGCGTGTCGGTGGTTC
GAATCCGCCTCCGGGCA
>GGCC_RCS_W09116505 ACBG01000040 ALPHAPROTEOBACTERIA BRUCELLA_ABORTUS_BV-_6_STR-_870 47779 47705 GLY GCC 0 0      WGS_DIVISION_IN_DDBJ/EM
-GCGGGTGTAGCTCAGG--GGT--AGAGCACAACCTTGCCAAGGTTGGGGTCGAGGGTTC
GAATCCCTTCGCCCGCT
>LCAG_RCS_W09116506 ACBG01000040 ALPHAPROTEOBACTERIA BRUCELLA_ABORTUS_BV-_6_STR-_870 17755 17669 LEU CAG 0 0      WGS_DIVISION_IN_DDBJ/EM
-GCCCAGATGGCGGAATT-GGTA-GACGCACCAGCTTCAGGTGCTGGC-G-TGGAGGTTC
GAGTCCTCTTCTGGGCA
>SGGA_RCS_W09116507 ACBG01000040 ALPHAPROTEOBACTERIA BRUCELLA_ABORTUS_BV-_6_STR-_870 328 239 SER GGA 0 0      WGS_DIVISION_IN_DDBJ/EMBL/G
-GGAGAGGTGGCCGAGT--GGTTGAAGGCGCACGCCTGGAACGCGTGT---CGAGGGTTC
GAATCCCTCTCTCTCCG
>GGCC_RCS_W09116508 ACBG01000042 ALPHAPROTEOBACTERIA BRUCELLA_ABORTUS_BV-_6_STR-_870 829 755 GLY GCC 0 0      WGS_DIVISION_IN_DDBJ/EMBL/G
-GCGGGTGTAGCTCAGG--GGC--AGAGCACAACCTTGCCAAGGTTGGGGTCGAGGGTTC
GAATCCCTTCGCCCGCT
>TCGT_RCS_W09116509 ACBG01000043 ALPHAPROTEOBACTERIA BRUCELLA_ABORTUS_BV-_6_STR-_870 14287 14212 THR CGT 0 0      WGS_DIVISION_IN_DDBJ/EM
-GCCGCTTTAGCTCAGTT-GGT--AGAGCACATCATTCGTAATGATGGGGTCGCGTGTTC
GAGTCACGCAAGCGGCA
>NGTT_RCS_W09116510 ACBG01000044 ALPHAPROTEOBACTERIA BRUCELLA_ABORTUS_BV-_6_STR-_870 202840 202914 ASN GTT 0 0      WGS_DIVISION_IN_DDBJ/
-TCCCCGGTAGCTCAGC--GGT--AGAGCAACCGGCTGTTAACCGGTTGGTCGCTGGTTC
GAATCCGGCCCGGGGAG
>CGCA_RCS_W09116511 ACBG01000044 ALPHAPROTEOBACTERIA BRUCELLA_ABORTUS_BV-_6_STR-_870 207275 207202 CYS GCA 0 0      WGS_DIVISION_IN_DDBJ/
-GGCCTCGTGGCGGAGT--GGT--TACGCAGAGGACTGCAAATCCTTGCA-CCCCGGTTC
GATTCCGGGCGAGGCCT
>KTTT_RCS_W09116512 ACBG01000045 ALPHAPROTEOBACTERIA BRUCELLA_ABORTUS_BV-_6_STR-_870 15225 15300 LYS TTT 0 0      WGS_DIVISION_IN_DDBJ/EM
-GAGCGCGTAGCTCAGCC-GGT--AGAGCAACTGACTTTTAATCAGTAGGTCCAGGGTTC
GAATCCCTGCGCGCTCA
>STGA_RCS_W09116513 ACBG01000045 ALPHAPROTEOBACTERIA BRUCELLA_ABORTUS_BV-_6_STR-_870 47662 47751 SER TGA 0 0      WGS_DIVISION_IN_DDBJ/EM
-GGAAGGGTGGCCGAGC--GGTTTAAGGCACCGGTCTTGAAAACCGGC---CGTGGGTTC
GAATCCCACCCCCTCCG
>DGTC_RCS_W09116514 ACBG01000047 ALPHAPROTEOBACTERIA BRUCELLA_ABORTUS_BV-_6_STR-_870 183443 183519 ASP GTC 0 0      WGS_DIVISION_IN_DDBJ/
-GCGGGTGTAGCTCAGTT-GGTT-AGAGTGCCGGCCTGTCACGCCGGAGGTCGCGGGTTC
GAGCCCCGTCACTCGCG
>VGAC_RCS_W09116515 ACBG01000053 ALPHAPROTEOBACTERIA BRUCELLA_ABORTUS_BV-_6_STR-_870 45188 45262 VAL GAC 0 0      WGS_DIVISION_IN_DDBJ/EM
-GGGCGTGTAGCTCAGC--GGG--AGAGCACTACGTTGACATCGTAGGGGTCACAGGTTC
AATCCCTGTCACGCCCA
>ETTC_RCS_W09300366 ACBG01000020 ALPHAPROTEOBACTERIA BRUCELLA_ABORTUS_BV-_6_STR-_870 21127 21201 GLU TTC 0 0      WGS_DIVISION_IN_DDBJ/EM
-GCGCCCATCGTCTAGC--GGTT-AGGACGCCGCCCTTTCACGGCGGAAA-CAGGGGGTC
GATTCCCCTTGGGCGTA
>RACG_RCS_W09116516 ACBH01000002 ALPHAPROTEOBACTERIA BRUCELLA_ABORTUS_BV-_4_STR-_292 7232 7156 ARG ACG 0 0      WGS_DIVISION_IN_DDBJ/EMBL
-GCACCCGTAGCTCAGCT-GGAT-AGAGCACCAGACTACGAATCTGGGGGTCAGAGGTTC
GAATCCTTTCGGGTGCG
>QTTG_RCS_W09116517 ACBH01000003 ALPHAPROTEOBACTERIA BRUCELLA_ABORTUS_BV-_4_STR-_292 109351 109425 GLN TTG 0 0      WGS_DIVISION_IN_DDBJ/
-TGGGGCGTAGCCAAGC--GGT--AAGGCAGCGGTTTTTGGTACCGCCATTCCCTGGTTC
GAATCCAGGCGCCCCAG
>PTGG_RCS_W09116518 ACBH01000008 ALPHAPROTEOBACTERIA BRUCELLA_ABORTUS_BV-_4_STR-_292 41420 41496 PRO TGG 0 0      WGS_DIVISION_IN_DDBJ/EM
-CGGAGCGTAGCGCAGTCTGGT--AGCGCACCTGATTTGGGATCAGGGGGTCGCAGGTTC
GAATCCTGCCGCTCCGA
>RTCT_RCS_W09116519 ACBH01000008 ALPHAPROTEOBACTERIA BRUCELLA_ABORTUS_BV-_4_STR-_292 42058 42134 ARG TCT 0 0      WGS_DIVISION_IN_DDBJ/EM
-GGTCCCGTAGCTCAGTT-GGAT-AGAGCACCGGCCTTCTAAGCCGATGGTCGCAGGTTC
GAATCCTGCCGGGATCG
>PGGG_RCS_W09116520 ACBH01000008 ALPHAPROTEOBACTERIA BRUCELLA_ABORTUS_BV-_4_STR-_292 100628 100552 PRO GGG 0 0      WGS_DIVISION_IN_DDBJ/
-CGGAGCGTAGCGCAGCCCGGT--AGCGCACTTGACTGGGGGTCAAGGGGTCGTGGGTTC
GAATCCCGCCGCTCCGA
>DGTC_RCS_W09116521 ACBH01000009 ALPHAPROTEOBACTERIA BRUCELLA_ABORTUS_BV-_4_STR-_292 8780 8856 ASP GTC 0 0      WGS_DIVISION_IN_DDBJ/EMBL
-GCGGGTGTAGCTCAGTT-GGTT-AGAGTGCCGGCCTGTCACGCCGGAGGTCGCGGGTTC
GAGCCCCGTCACTCGCG
>VTAC_RCS_W09116522 ACBH01000009 ALPHAPROTEOBACTERIA BRUCELLA_ABORTUS_BV-_4_STR-_292 8370 8295 VAL TAC 0 0      WGS_DIVISION_IN_DDBJ/EMBL
-GGGCGATTAGCTCAGTT-GGT--AGAGCGCTTCGTTTACACCGAAGATGTCGGGAGTTC
GAGTCTCTCATCGCCCA
>LTAG_RCS_W09116523 ACBH01000010 ALPHAPROTEOBACTERIA BRUCELLA_ABORTUS_BV-_4_STR-_292 72405 72487 LEU TAG 0 0      WGS_DIVISION_IN_DDBJ/EM
-GCGGATGTGGCGAAATT-GGTA-GACGCACCAGATTTAGGTTCTGGC-G-TGGGGGTTC
GAGTCCCTCCATCCGCA
>RCCG_RCS_W09116524 ACBH01000012 ALPHAPROTEOBACTERIA BRUCELLA_ABORTUS_BV-_4_STR-_292 33305 33381 ARG CCG 0 0      WGS_DIVISION_IN_DDBJ/EM
-GCACCCGTAGCTCAGCT-GGAT-AGAGCGCTGCCCTCCGAAGGCAGAGGCCACAGGTTC
GAATCCTGTCGGGTGCG
>GCCC_RCS_W09116525 ACBH01000012 ALPHAPROTEOBACTERIA BRUCELLA_ABORTUS_BV-_4_STR-_292 34156 34083 GLY CCC 0 0      WGS_DIVISION_IN_DDBJ/EM
-GCGGGTATGATGTAAT--GGT--AGCCTGTCAGCTTCCCAAGCTGAACG-CGCGGGTTC
GATTCCCGCTACCCGCT
>VCAC_RCS_W09116526 ACBH01000012 ALPHAPROTEOBACTERIA BRUCELLA_ABORTUS_BV-_4_STR-_292 32888 32814 VAL CAC 0 0      WGS_DIVISION_IN_DDBJ/EM
-GGGCGCGTAGCTCAGC--GGG--AGAGCACTCCCTTCACACGGGAGGGGTCACAGGTTC
AATCCCTGTCGCGCCCA
>TTGT_RCS_W09116527 ACBH01000012 ALPHAPROTEOBACTERIA BRUCELLA_ABORTUS_BV-_4_STR-_292 9748 9673 THR TGT 0 0      WGS_DIVISION_IN_DDBJ/EMBL
-GCCCTTATAGCTCAGTT-GGT--AGAGCACCTGATTTGTAATCAGGGGGTCGGGAGTTC
GAGTCTCTCTGGGGGCA
>LTAA_RCS_W09116528 ACBH01000013 ALPHAPROTEOBACTERIA BRUCELLA_ABORTUS_BV-_4_STR-_292 74109 74194 LEU TAA 0 0      WGS_DIVISION_IN_DDBJ/EM
-GCGGTCGTGGCGAAATT-GGTA-TACGCAACGGACTTAAAATCCGTC-T-TGCGGGTTC
AAGTCCCGCCGACCGCA
>LGAG_RCS_W09116529 ACBH01000014 ALPHAPROTEOBACTERIA BRUCELLA_ABORTUS_BV-_4_STR-_292 5005 5088 LEU GAG 0 0      WGS_DIVISION_IN_DDBJ/EMBL
-GCGGTCGTGGCGGAATT-GGTA-GACGCGCAGCGTTGAGGTCGCTGTGG-TGGAAGTTC
GAGTCTTCTCGACCGCA
>SGCT_RCS_W09116530 ACBH01000015 ALPHAPROTEOBACTERIA BRUCELLA_ABORTUS_BV-_4_STR-_292 254 164 SER GCT 0 0      WGS_DIVISION_IN_DDBJ/EMBL/G
-GGAGAGGTGGCCGAGT--GGTCGAAGGCGCTCCCCTGCTAAGGGAGTAT-CGTGGGTTC
GAATCCCATCCTCTCCG
>LGAG_RCS_W09116531 ACBH01000018 ALPHAPROTEOBACTERIA BRUCELLA_ABORTUS_BV-_4_STR-_292 1479 1563 LEU GAG 0 0      WGS_DIVISION_IN_DDBJ/EMBL
-GCGGTCGTGGCGGAATT-GGTA-GACGCGCAGCGTTGAGGTCGCTGT-G-TGGAAGTTC
GAGTCTTCTCGACCGCA
>WCCA_RCS_W09116532 ACBH01000020 ALPHAPROTEOBACTERIA BRUCELLA_ABORTUS_BV-_4_STR-_292 16678 16603 TRP CCA 0 0      WGS_DIVISION_IN_DDBJ/EM
-AGGGGTATAGCTCAGTT-GGT--AGAGCGACGGTCTCCAAAACCGTAGGTCGCGGGTTC
GAACCCTGCTGCCCCTG
>ETTC_RCS_W09116533 ACBH01000021 ALPHAPROTEOBACTERIA BRUCELLA_ABORTUS_BV-_4_STR-_292 21346 21420 GLU TTC 0 0      WGS_DIVISION_IN_DDBJ/EM
-GCGCCCATCGTCTAGC--GGTT-AGGACGCTGCCCTTTCACGGCGGAAA-CAGGGGTTC
GATTCCCCTTGGGCGTA
>KCTT_RCS_W09116534 ACBH01000021 ALPHAPROTEOBACTERIA BRUCELLA_ABORTUS_BV-_4_STR-_292 77394 77469 LYS CTT 0 0      WGS_DIVISION_IN_DDBJ/EM
-GGGTGATTAGCTCAGTT-GGT--AGAGCAGCTGACTCTTAATCAGCGGGTCGTAGGTTC
GATCCCTACATCACCCA
>MCAT_RCS_W09116535 ACBH01000021 ALPHAPROTEOBACTERIA BRUCELLA_ABORTUS_BV-_4_STR-_292 327770 327846 MET CAT 0 0     TRNA-MET(ELONGATOR)- W
-GGCGGAGTAGCTCAGTA-GGTT-AGAGCAGAGGAATCATAATCCTTGTGTCGGGGGTTC
GAATCCCTCCTCCGCTA
>QCTG_RCS_W09116536 ACBH01000021 ALPHAPROTEOBACTERIA BRUCELLA_ABORTUS_BV-_4_STR-_292 343779 343852 GLN CTG 0 0      WGS_DIVISION_IN_DDBJ/
-TGGGGGATAGTTTAAG--GGT--AGAACAGCGGACTCTGACTCCGTTAG-TCTTGGTTC
GAATCCAGGTCCCCCAG
>HGTG_RCS_W09116537 ACBH01000021 ALPHAPROTEOBACTERIA BRUCELLA_ABORTUS_BV-_4_STR-_292 329602 329526 HIS GTG 0 0      WGS_DIVISION_IN_DDBJ/
-GCGGTCGTAGCTCAGTT-GGTT-AGAGCGCAGGATTGTGGCTCCTGAGGTCGTTGGTTC
AACTCCAACCGACCGTA
>JCAT_RCS_W09116538 ACBH01000021 ALPHAPROTEOBACTERIA BRUCELLA_ABORTUS_BV-_4_STR-_292 209402 209326 MET CAT 0 0     TRNA-MET(ILE)_WHOSE_CA
-GGGCCTGTAGCTCAATT-GGTT-AGAGCCGGCGGCTCATAACCGCTTGGTTGGGGGTTC
GAGTCCCTCCGGGCCCA
>YGTA_RCS_W09116539 ACBH01000021 ALPHAPROTEOBACTERIA BRUCELLA_ABORTUS_BV-_4_STR-_292 322 238 TYR GTA 0 0      WGS_DIVISION_IN_DDBJ/EMBL/G
-GGAGGGATGCCCGAGT--GGTTAAAGGGGACGGACTGTAAATCCGTTGTACGTTGGTTC
AAATCCAACTCCCTCCA
>GTCC_RCS_W09116540 ACBH01000021 ALPHAPROTEOBACTERIA BRUCELLA_ABORTUS_BV-_4_STR-_292 213 140 GLY TCC 0 0      WGS_DIVISION_IN_DDBJ/EMBL/G
-GCGGGTATAGCTCAAT--GGT--AGAGCAGCAGCCTTCCAAGCTGAATA-CGCGGGTTC
GATTCCCGCTACCCGCT
>IGAT_RCS_W09116541 ACBH01000022 ALPHAPROTEOBACTERIA BRUCELLA_ABORTUS_BV-_4_STR-_292 3910 3834 ILE GAT 0 0      WGS_DIVISION_IN_DDBJ/EMBL
-GGGCTTGTAGCTCAGTT-GGTT-AGAGCACACGCTTGATAAGCGTGGGGTCGGAGGTTC
AAGTCCTCCCAGGCCCA
>ATGC_RCS_W09116542 ACBH01000022 ALPHAPROTEOBACTERIA BRUCELLA_ABORTUS_BV-_4_STR-_292 3820 3745 ALA TGC 0 0      WGS_DIVISION_IN_DDBJ/EMBL
-GGGGCCGTAGCTCAGCT-GGG--AGAGCACCTGCTTTGCAAGCAGGGGGTCGTCGGTTC
GATCCCGTCCGGCTCCA
>XCAT_RCS_W09116543 ACBH01000022 ALPHAPROTEOBACTERIA BRUCELLA_ABORTUS_BV-_4_STR-_292 80 4 MET CAT 0 0     TRNA-MET(INITIATOR)- WGS_DIVISI
-CGCGGGGTGGAGCAGCCCGGT--AGCTCGTCAGGCTCATAACCTGAAGGCCGCAGGTTC
AAATCCTGCCCCCGCAA
>ECTC_RCS_W09116544 ACBH01000023 ALPHAPROTEOBACTERIA BRUCELLA_ABORTUS_BV-_4_STR-_292 12553 12627 GLU CTC 0 0      WGS_DIVISION_IN_DDBJ/EM
-GCGCCCATCGTCTAGC--GGTC-AGGACGGCGCCCTCTCACGGCGCAAA-CAGGGGTTC
GATTCCCCTTGGGCGTA
>SCGA_RCS_W09116545 ACBH01000023 ALPHAPROTEOBACTERIA BRUCELLA_ABORTUS_BV-_4_STR-_292 189733 189822 SER CGA 0 0      WGS_DIVISION_IN_DDBJ/
-GGAGAGGTGGCTGAGT--GGTTGAAAGCACCGCACTCGAAATGCGGC---CGGGGGTTC
GAATCCCTCCCTCTCCG
>LCAA_RCS_W09116546 ACBH01000028 ALPHAPROTEOBACTERIA BRUCELLA_ABORTUS_BV-_4_STR-_292 31111 31195 LEU CAA 0 0      WGS_DIVISION_IN_DDBJ/EM
-GCGGGTGTGGTGGAACT-GGTA-GACGCGCCGGACTCAAAATCCGGT-G-TGTCGGTTC
GATTCCGACCACCCGCA
>ACGC_RCS_W09116547 ACBH01000028 ALPHAPROTEOBACTERIA BRUCELLA_ABORTUS_BV-_4_STR-_292 68642 68567 ALA CGC 0 0      WGS_DIVISION_IN_DDBJ/EM
-GGGGCTGTAGCTCAGCT-GGG--AGAGCGCGTCGTTCGCAATGACGAGGTCAGGGGTTC
GATCCCTCTCAGCTCCA
>RCCT_RCS_W09116548 ACBH01000029 ALPHAPROTEOBACTERIA BRUCELLA_ABORTUS_BV-_4_STR-_292 20914 20990 ARG CCT 0 0      WGS_DIVISION_IN_DDBJ/EM
-GGTCCCGTAGCTCAGTA-GGAT-AGAGCGACAGATTCCTAATCTGTAGGTCACAGGTTC
GATTCCTGTCGGGATCA
>AGGC_RCS_W09116549 ACBH01000030 ALPHAPROTEOBACTERIA BRUCELLA_ABORTUS_BV-_4_STR-_292 5212 5137 ALA GGC 0 0      WGS_DIVISION_IN_DDBJ/EMBL
-GGGGCCATAGCTCAGCT-GGG--AGAGCGCCTGCATGGCATGCAGGAGGTCAGCGGTTC
GATCCCGCTTGGCTCCA
>PCGG_RCS_W09116550 ACBH01000033 ALPHAPROTEOBACTERIA BRUCELLA_ABORTUS_BV-_4_STR-_292 56720 56796 PRO CGG 0 0      WGS_DIVISION_IN_DDBJ/EM
-CGGAGTGTAGCGCAGCCTGGT--AGCGCACCTCGTTCGGGACGAGGGGGTCGGAGGTTC
GAATCCTCTCACTCCGA
>TGGT_RCS_W09116551 ACBH01000033 ALPHAPROTEOBACTERIA BRUCELLA_ABORTUS_BV-_4_STR-_292 135164 135238 THR GGT 0 0      WGS_DIVISION_IN_DDBJ/
-GCTGCGGTAGCTCAGT--GGT--AGAGCACTCCCTTGGTAAGGGAGAGGTCGAGAGTTC
AATCCTCTCTCGCAGCA
>FGAA_RCS_W09116552 ACBH01000033 ALPHAPROTEOBACTERIA BRUCELLA_ABORTUS_BV-_4_STR-_292 128877 128802 PHE GAA 0 0      WGS_DIVISION_IN_DDBJ/
-GCCCGGATAGCTCAGTT-GGT--AGAGCAGCGGATTGAAAATCCGCGTGTCGGTGGTTC
GAATCCGCCTCCGGGCA
>VGAC_RCS_W09116553 ACBH01000035 ALPHAPROTEOBACTERIA BRUCELLA_ABORTUS_BV-_4_STR-_292 134967 134893 VAL GAC 0 0      WGS_DIVISION_IN_DDBJ/
-GGGCGTGTAGCTCAGC--GGG--AGAGCACTACGTTGACATCGTAGGGGTCACAGGTTC
AATCCCTGTCACGCCCA
>GGCC_RCS_W09116554 ACBH01000039 ALPHAPROTEOBACTERIA BRUCELLA_ABORTUS_BV-_4_STR-_292 168044 167970 GLY GCC 0 0      WGS_DIVISION_IN_DDBJ/
-GCGGGTGTAGCTCAGG--GGC--AGAGCACAACCTTGCCAAGGTTGGGGTCGAGGGTTC
GAATCCCTTCGCCCGCT
>TCGT_RCS_W09116555 ACBH01000040 ALPHAPROTEOBACTERIA BRUCELLA_ABORTUS_BV-_4_STR-_292 14304 14229 THR CGT 0 0      WGS_DIVISION_IN_DDBJ/EM
-GCCGCTTTAGCTCAGTT-GGT--AGAGCACATCATTCGTAATGATGGGGTCGCGTGTTC
GAGTCACGCAAGCGGCA
>NGTT_RCS_W09116556 ACBH01000041 ALPHAPROTEOBACTERIA BRUCELLA_ABORTUS_BV-_4_STR-_292 202828 202902 ASN GTT 0 0      WGS_DIVISION_IN_DDBJ/
-TCCCCGGTAGCTCAGC--GGT--AGAGCAACCGGCTGTTAACCGGTTGGTCGCTGGTTC
GAATCCGGCCCGGGGAG
>CGCA_RCS_W09116557 ACBH01000041 ALPHAPROTEOBACTERIA BRUCELLA_ABORTUS_BV-_4_STR-_292 207264 207191 CYS GCA 0 0      WGS_DIVISION_IN_DDBJ/
-GGCCTCGTGGCGGAGT--GGT--TACGCAGAGGACTGCAAATCCTTGCA-CCCCGGTTC
GATTCCGGGCGAGGCCT
>KTTT_RCS_W09116558 ACBH01000042 ALPHAPROTEOBACTERIA BRUCELLA_ABORTUS_BV-_4_STR-_292 1621 1696 LYS TTT 0 0      WGS_DIVISION_IN_DDBJ/EMBL
-GAGCGCGTAGCTCAGCC-GGT--AGAGCAACTGACTTTTAATCAGTAGGTCCAGGGTTC
GAATCCCTGCGCGCTCA
>STGA_RCS_W09116559 ACBH01000042 ALPHAPROTEOBACTERIA BRUCELLA_ABORTUS_BV-_4_STR-_292 34057 34146 SER TGA 0 0      WGS_DIVISION_IN_DDBJ/EM
-GGAAGGGTGGCCGAGC--GGTTTAAGGCACCGGTCTTGAAAACCGGC---CGTGGGTTC
GAATCCCACCCCCTCCG
>DGTC_RCS_W09116560 ACBH01000045 ALPHAPROTEOBACTERIA BRUCELLA_ABORTUS_BV-_4_STR-_292 164487 164563 ASP GTC 0 0      WGS_DIVISION_IN_DDBJ/
-GCGGGTGTAGCTCAGTT-GGTT-AGAGTGCCGGCCTGTCACGCCGGAGGTCGCGGGTTC
GAGCCCCGTCACTCGCG
>GGCC_RCS_W09116561 ACBH01000045 ALPHAPROTEOBACTERIA BRUCELLA_ABORTUS_BV-_4_STR-_292 260878 260952 GLY GCC 0 0      WGS_DIVISION_IN_DDBJ/
-GCGGGTGTAGCTCAGG--GGT--AGAGCACAACCTTGCCAAGGTTGGGGTCGAGGGTTC
GAATCCCTTCGCCCGCT
>LCAG_RCS_W09116562 ACBH01000045 ALPHAPROTEOBACTERIA BRUCELLA_ABORTUS_BV-_4_STR-_292 290892 290978 LEU CAG 0 0      WGS_DIVISION_IN_DDBJ/
-GCCCAGATGGCGGAATT-GGTA-GACGCACCAGCTTCAGGTGCTGGC-G-TGGAGGTTC
GAGTCCTCTTCTGGGCA
>SGGA_RCS_W09116563 ACBH01000045 ALPHAPROTEOBACTERIA BRUCELLA_ABORTUS_BV-_4_STR-_292 308319 308408 SER GGA 0 0      WGS_DIVISION_IN_DDBJ/
-GGAGAGGTGGCCGAGT--GGTTGAAGGCGCACGCCTGGAACGCGTGT---CGAGGGTTC
GAATCCCTCTCTCTCCG
>ETTC_RCS_W09300367 ACBH01000021 ALPHAPROTEOBACTERIA BRUCELLA_ABORTUS_BV-_4_STR-_292 21125 21199 GLU TTC 0 0      WGS_DIVISION_IN_DDBJ/EM
-GCGCCCATCGTCTAGC--GGTT-AGGACGCCGCCCTTTCACGGCGGAAA-CAGGGGGTC
GATTCCCCTTGGGCGTA
>SGCT_RCS_W09116611 ACBJ01000004 ALPHAPROTEOBACTERIA BRUCELLA_ABORTUS_BV-_2_STR-_86/8/59 254 164 SER GCT 0 0      WGS_DIVISION_IN_DDBJ/EM
-GGAGAGGTGGCCGAGT--GGTCGAAGGCGCTCCCCTGCTAAGGGAGTAT-CGTGGGTTC
GAATCCCATCCTCTCCG
>LCAA_RCS_W09116612 ACBJ01000006 ALPHAPROTEOBACTERIA BRUCELLA_ABORTUS_BV-_2_STR-_86/8/59 81787 81871 LEU CAA 0 0      WGS_DIVISION_IN_DDB
-GCGGGTGTGGTGGAACT-GGTA-GACGCGCCGGACTCAAAATCCGGT-G-TGTCGGTTC
GATTCCGACCACCCGCA
>ACGC_RCS_W09116613 ACBJ01000007 ALPHAPROTEOBACTERIA BRUCELLA_ABORTUS_BV-_2_STR-_86/8/59 31867 31792 ALA CGC 0 0      WGS_DIVISION_IN_DDB
-GGGGCTGTAGCTCAGCT-GGG--AGAGCGCGTCGTTCGCAATGACGAGGTCAGGGGTTC
GATCCCTCTCAGCTCCA
>RCCT_RCS_W09116614 ACBJ01000010 ALPHAPROTEOBACTERIA BRUCELLA_ABORTUS_BV-_2_STR-_86/8/59 16909 16985 ARG CCT 0 0      WGS_DIVISION_IN_DDB
-GGTCCCGTAGCTCAGTA-GGAT-AGAGCGACAGATTCCTAATCTGTAGGTCACAGGTTC
GATTCCTGTCGGGATCA
>AGGC_RCS_W09116615 ACBJ01000016 ALPHAPROTEOBACTERIA BRUCELLA_ABORTUS_BV-_2_STR-_86/8/59 43011 42936 ALA GGC 0 0      WGS_DIVISION_IN_DDB
-GGGGCCATAGCTCAGCT-GGG--AGAGCGCCTGCATGGCATGCAGGAGGTCAGCGGTTC
GATCCCGCTTGGCTCCA
>PCGG_RCS_W09116616 ACBJ01000021 ALPHAPROTEOBACTERIA BRUCELLA_ABORTUS_BV-_2_STR-_86/8/59 56621 56697 PRO CGG 0 0      WGS_DIVISION_IN_DDB
-CGGAGTGTAGCGCAGCCTGGT--AGCGCACCTCGTTCGGGACGAGGGGGTCGGAGGTTC
GAATCCTCTCACTCCGA
>TGGT_RCS_W09116617 ACBJ01000024 ALPHAPROTEOBACTERIA BRUCELLA_ABORTUS_BV-_2_STR-_86/8/59 69213 69287 THR GGT 0 0      WGS_DIVISION_IN_DDB
-GCTGCGGTAGCTCAGT--GGT--AGAGCACTCCCTTGGTAAGGGAGAGGTCGAGAGTTC
AATCCTCTCTCGCAGCA
>FGAA_RCS_W09116618 ACBJ01000024 ALPHAPROTEOBACTERIA BRUCELLA_ABORTUS_BV-_2_STR-_86/8/59 62926 62851 PHE GAA 0 0      WGS_DIVISION_IN_DDB
-GCCCGGATAGCTCAGTT-GGT--AGAGCAGCGGATTGAAAATCCGCGTGTCGGTGGTTC
GAATCCGCCTCCGGGCA
>RACG_RCS_W09116619 ACBJ01000026 ALPHAPROTEOBACTERIA BRUCELLA_ABORTUS_BV-_2_STR-_86/8/59 7232 7156 ARG ACG 0 0      WGS_DIVISION_IN_DDBJ/
-GCACCCGTAGCTCAGCT-GGAT-AGAGCACCAGACTACGAATCTGGGGGTCAGAGGTTC
GAATCCTTTCGGGTGCG
>QTTG_RCS_W09116620 ACBJ01000036 ALPHAPROTEOBACTERIA BRUCELLA_ABORTUS_BV-_2_STR-_86/8/59 19080 19154 GLN TTG 0 0      WGS_DIVISION_IN_DDB
-TGGGGCGTAGCCAAGC--GGT--AAGGCAGCGGTTTTTGGTACCGCCATTCCCTGGTTC
GAATCCAGGCGCCCCAG
>PTGG_RCS_W09116621 ACBJ01000047 ALPHAPROTEOBACTERIA BRUCELLA_ABORTUS_BV-_2_STR-_86/8/59 41418 41494 PRO TGG 0 0      WGS_DIVISION_IN_DDB
-CGGAGCGTAGCGCAGTCTGGT--AGCGCACCTGATTTGGGATCAGGGGGTCGCAGGTTC
GAATCCTGCCGCTCCGA
>RTCT_RCS_W09116622 ACBJ01000047 ALPHAPROTEOBACTERIA BRUCELLA_ABORTUS_BV-_2_STR-_86/8/59 42056 42132 ARG TCT 0 0      WGS_DIVISION_IN_DDB
-GGTCCCGTAGCTCAGTT-GGAT-AGAGCACCGGCCTTCTAAGCCGATGGTCGCAGGTTC
GAATCCTGCCGGGATCG
>DGTC_RCS_W09116623 ACBJ01000048 ALPHAPROTEOBACTERIA BRUCELLA_ABORTUS_BV-_2_STR-_86/8/59 62664 62740 ASP GTC 0 0      WGS_DIVISION_IN_DDB
-GCGGGTGTAGCTCAGTT-GGTT-AGAGTGCCGGCCTGTCACGCCGGAGGTCGCGGGTTC
GAGCCCCGTCACTCGCG
>LTAG_RCS_W09116624 ACBJ01000048 ALPHAPROTEOBACTERIA BRUCELLA_ABORTUS_BV-_2_STR-_86/8/59 155600 155682 LEU TAG 0 0      WGS_DIVISION_IN_D
-GCGGATGTGGCGAAATT-GGTA-GACGCACCAGATTTAGGTTCTGGC-G-TGGGGGTTC
GAGTCCCTCCATCCGCA
>VTAC_RCS_W09116625 ACBJ01000048 ALPHAPROTEOBACTERIA BRUCELLA_ABORTUS_BV-_2_STR-_86/8/59 62254 62179 VAL TAC 0 0      WGS_DIVISION_IN_DDB
-GGGCGATTAGCTCAGTT-GGT--AGAGCGCTTCGTTTACACCGAAGATGTCGGGAGTTC
GAGTCTCTCATCGCCCA
>PGGG_RCS_W09116626 ACBJ01000048 ALPHAPROTEOBACTERIA BRUCELLA_ABORTUS_BV-_2_STR-_86/8/59 48609 48533 PRO GGG 0 0      WGS_DIVISION_IN_DDB
-CGGAGCGTAGCGCAGCCCGGT--AGCGCACTTGACTGGGGGTCAAGGGGTCGTGGGTTC
GAATCCCGCCGCTCCGA
>RCCG_RCS_W09116627 ACBJ01000051 ALPHAPROTEOBACTERIA BRUCELLA_ABORTUS_BV-_2_STR-_86/8/59 26427 26503 ARG CCG 0 0      WGS_DIVISION_IN_DDB
-GCACCCGTAGCTCAGCT-GGAT-AGAGCGCTGCCCTCCGAAGGCAGAGGCCACAGGTTC
GAATCCTGTCGGGTGCG
>GCCC_RCS_W09116628 ACBJ01000051 ALPHAPROTEOBACTERIA BRUCELLA_ABORTUS_BV-_2_STR-_86/8/59 27278 27205 GLY CCC 0 0      WGS_DIVISION_IN_DDB
-GCGGGTATGATGTAAT--GGT--AGCCTGTCAGCTTCCCAAGCTGAACG-CGCGGGTTC
GATTCCCGCTACCCGCT
>VCAC_RCS_W09116629 ACBJ01000051 ALPHAPROTEOBACTERIA BRUCELLA_ABORTUS_BV-_2_STR-_86/8/59 26010 25936 VAL CAC 0 0      WGS_DIVISION_IN_DDB
-GGGCGCGTAGCTCAGC--GGG--AGAGCACTCCCTTCACACGGGAGGGGTCACAGGTTC
AATCCCTGTCGCGCCCA
>TTGT_RCS_W09116630 ACBJ01000051 ALPHAPROTEOBACTERIA BRUCELLA_ABORTUS_BV-_2_STR-_86/8/59 2871 2796 THR TGT 0 0      WGS_DIVISION_IN_DDBJ/
-GCCCTTATAGCTCAGTT-GGT--AGAGCACCTGATTTGTAATCAGGGGGTCGGGAGTTC
GAGTCTCTCTGGGGGCA
>LTAA_RCS_W09116631 ACBJ01000052 ALPHAPROTEOBACTERIA BRUCELLA_ABORTUS_BV-_2_STR-_86/8/59 74109 74194 LEU TAA 0 0      WGS_DIVISION_IN_DDB
-GCGGTCGTGGCGAAATT-GGTA-TACGCAACGGACTTAAAATCCGTC-T-TGCGGGTTC
AAGTCCCGCCGACCGCA
>LGAG_RCS_W09116632 ACBJ01000053 ALPHAPROTEOBACTERIA BRUCELLA_ABORTUS_BV-_2_STR-_86/8/59 5005 5088 LEU GAG 0 0      WGS_DIVISION_IN_DDBJ/
-GCGGTCGTGGCGGAATT-GGTA-GACGCGCAGCGTTGAGGTCGCTGTGG-TGGAAGTTC
GAGTCTTCTCGACCGCA
>LGAG_RCS_W09116633 ACBJ01000055 ALPHAPROTEOBACTERIA BRUCELLA_ABORTUS_BV-_2_STR-_86/8/59 1479 1563 LEU GAG 0 0      WGS_DIVISION_IN_DDBJ/
-GCGGTCGTGGCGGAATT-GGTA-GACGCGCAGCGTTGAGGTCGCTGT-G-TGGAAGTTC
GAGTCTTCTCGACCGCA
>WCCA_RCS_W09116634 ACBJ01000062 ALPHAPROTEOBACTERIA BRUCELLA_ABORTUS_BV-_2_STR-_86/8/59 4425 4350 TRP CCA 0 0      WGS_DIVISION_IN_DDBJ/
-AGGGGTATAGCTCAGTT-GGT--AGAGCGACGGTCTCCAAAACCGTAGGTCGCGGGTTC
GAACCCTGCTGCCCCTG
>ETTC_RCS_W09116635 ACBJ01000063 ALPHAPROTEOBACTERIA BRUCELLA_ABORTUS_BV-_2_STR-_86/8/59 21347 21421 GLU TTC 0 0      WGS_DIVISION_IN_DDB
-GCGCCCATCGTCTAGC--GGTT-AGGACGCTGCCCTTTCACGGCGGAAA-CAGGGGTTC
GATTCCCCTTGGGCGTA
>YGTA_RCS_W09116636 ACBJ01000063 ALPHAPROTEOBACTERIA BRUCELLA_ABORTUS_BV-_2_STR-_86/8/59 323 239 TYR GTA 0 0      WGS_DIVISION_IN_DDBJ/EM
-GGAGGGATGCCCGAGT--GGTTAAAGGGGACGGACTGTAAATCCGTTGTACGTTGGTTC
AAATCCAACTCCCTCCA
>GTCC_RCS_W09116637 ACBJ01000063 ALPHAPROTEOBACTERIA BRUCELLA_ABORTUS_BV-_2_STR-_86/8/59 214 141 GLY TCC 0 0      WGS_DIVISION_IN_DDBJ/EM
-GCGGGTATAGCTCAAT--GGT--AGAGCAGCAGCCTTCCAAGCTGAATA-CGCGGGTTC
GATTCCCGCTACCCGCT
>KCTT_RCS_W09116638 ACBJ01000064 ALPHAPROTEOBACTERIA BRUCELLA_ABORTUS_BV-_2_STR-_86/8/59 54354 54429 LYS CTT 0 0      WGS_DIVISION_IN_DDB
-GGGTGATTAGCTCAGTT-GGT--AGAGCAGCTGACTCTTAATCAGCGGGTCGTAGGTTC
GATCCCTACATCACCCA
>JCAT_RCS_W09116639 ACBJ01000066 ALPHAPROTEOBACTERIA BRUCELLA_ABORTUS_BV-_2_STR-_86/8/59 61140 61064 MET CAT 0 0     TRNA-MET(ILE)_WHOSE_
-GGGCCTGTAGCTCAATT-GGTT-AGAGCCGGCGGCTCATAACCGCTTGGTTGGGGGTTC
GAGTCCCTCCGGGCCCA
>MCAT_RCS_W09116640 ACBJ01000071 ALPHAPROTEOBACTERIA BRUCELLA_ABORTUS_BV-_2_STR-_86/8/59 9414 9490 MET CAT 0 0     TRNA-MET(ELONGATOR)- W
-GGCGGAGTAGCTCAGTA-GGTT-AGAGCAGAGGAATCATAATCCTTGTGTCGGGGGTTC
GAATCCCTCCTCCGCTA
>QCTG_RCS_W09116641 ACBJ01000071 ALPHAPROTEOBACTERIA BRUCELLA_ABORTUS_BV-_2_STR-_86/8/59 25423 25496 GLN CTG 0 0      WGS_DIVISION_IN_DDB
-TGGGGGATAGTTTAAG--GGT--AGAACAGCGGACTCTGACTCCGTTAG-TCTTGGTTC
GAATCCAGGTCCCCCAG
>HGTG_RCS_W09116642 ACBJ01000071 ALPHAPROTEOBACTERIA BRUCELLA_ABORTUS_BV-_2_STR-_86/8/59 11246 11170 HIS GTG 0 0      WGS_DIVISION_IN_DDB
-GCGGTCGTAGCTCAGTT-GGTT-AGAGCGCAGGATTGTGGCTCCTGAGGTCGTTGGTTC
AACTCCAACCGACCGTA
>IGAT_RCS_W09116643 ACBJ01000075 ALPHAPROTEOBACTERIA BRUCELLA_ABORTUS_BV-_2_STR-_86/8/59 3910 3834 ILE GAT 0 0      WGS_DIVISION_IN_DDBJ/
-GGGCTTGTAGCTCAGTT-GGTT-AGAGCACACGCTTGATAAGCGTGGGGTCGGAGGTTC
AAGTCCTCCCAGGCCCA
>ATGC_RCS_W09116644 ACBJ01000075 ALPHAPROTEOBACTERIA BRUCELLA_ABORTUS_BV-_2_STR-_86/8/59 3820 3745 ALA TGC 0 0      WGS_DIVISION_IN_DDBJ/
-GGGGCCGTAGCTCAGCT-GGG--AGAGCACCTGCTTTGCAAGCAGGGGGTCGTCGGTTC
GATCCCGTCCGGCTCCA
>XCAT_RCS_W09116645 ACBJ01000075 ALPHAPROTEOBACTERIA BRUCELLA_ABORTUS_BV-_2_STR-_86/8/59 80 4 MET CAT 0 0     TRNA-MET(INITIATOR)- WGS_DI
-CGCGGGGTGGAGCAGCCCGGT--AGCTCGTCAGGCTCATAACCTGAAGGCCGCAGGTTC
AAATCCTGCCCCCGCAA
>ECTC_RCS_W09116646 ACBJ01000077 ALPHAPROTEOBACTERIA BRUCELLA_ABORTUS_BV-_2_STR-_86/8/59 12553 12627 GLU CTC 0 0      WGS_DIVISION_IN_DDB
-GCGCCCATCGTCTAGC--GGTC-AGGACGGCGCCCTCTCACGGCGCAAA-CAGGGGTTC
GATTCCCCTTGGGCGTA
>SCGA_RCS_W09116647 ACBJ01000082 ALPHAPROTEOBACTERIA BRUCELLA_ABORTUS_BV-_2_STR-_86/8/59 11887 11976 SER CGA 0 0      WGS_DIVISION_IN_DDB
-GGAGAGGTGGCTGAGT--GGTTGAAAGCACCGCACTCGAAATGCGGC---CGGGGGTTC
GAATCCCTCCCTCTCCG
>VGAC_RCS_W09116648 ACBJ01000093 ALPHAPROTEOBACTERIA BRUCELLA_ABORTUS_BV-_2_STR-_86/8/59 62370 62296 VAL GAC 0 0      WGS_DIVISION_IN_DDB
-GGGCGTGTAGCTCAGC--GGG--AGAGCACTACGTTGACATCGTAGGGGTCACAGGTTC
AATCCCTGTCACGCCCA
>GGCC_RCS_W09116649 ACBJ01000104 ALPHAPROTEOBACTERIA BRUCELLA_ABORTUS_BV-_2_STR-_86/8/59 7309 7235 GLY GCC 0 0      WGS_DIVISION_IN_DDBJ/
-GCGGGTGTAGCTCAGG--GGC--AGAGCACAACCTTGCCAAGGTTGGGGTCGAGGGTTC
GAATCCCTTCGCCCGCT
>TCGT_RCS_W09116650 ACBJ01000105 ALPHAPROTEOBACTERIA BRUCELLA_ABORTUS_BV-_2_STR-_86/8/59 14304 14229 THR CGT 0 0      WGS_DIVISION_IN_DDB
-GCCGCTTTAGCTCAGTT-GGT--AGAGCACATCATTCGTAATGATGGGGTCGCGTGTTC
GAGTCACGCAAGCGGCA
>NGTT_RCS_W09116651 ACBJ01000109 ALPHAPROTEOBACTERIA BRUCELLA_ABORTUS_BV-_2_STR-_86/8/59 30903 30977 ASN GTT 0 0      WGS_DIVISION_IN_DDB
-TCCCCGGTAGCTCAGC--GGT--AGAGCAACCGGCTGTTAACCGGTTGGTCGCTGGTTC
GAATCCGGCCCGGGGAG
>KTTT_RCS_W09116652 ACBJ01000109 ALPHAPROTEOBACTERIA BRUCELLA_ABORTUS_BV-_2_STR-_86/8/59 67221 67296 LYS TTT 0 0      WGS_DIVISION_IN_DDB
-GAGCGCGTAGCTCAGCC-GGT--AGAGCAACTGACTTTTAATCAGTAGGTCCAGGGTTC
GAATCCCTGCGCGCTCA
>CGCA_RCS_W09116653 ACBJ01000109 ALPHAPROTEOBACTERIA BRUCELLA_ABORTUS_BV-_2_STR-_86/8/59 35339 35266 CYS GCA 0 0      WGS_DIVISION_IN_DDB
-GGCCTCGTGGCGGAGT--GGT--TACGCAGAGGACTGCAAATCCTTGCA-CCCCGGTTC
GATTCCGGGCGAGGCCT
>STGA_RCS_W09116654 ACBJ01000110 ALPHAPROTEOBACTERIA BRUCELLA_ABORTUS_BV-_2_STR-_86/8/59 24059 24148 SER TGA 0 0      WGS_DIVISION_IN_DDB
-GGAAGGGTGGCCGAGC--GGTTTAAGGCACCGGTCTTGAAAACCGGC---CGTGGGTTC
GAATCCCACCCCCTCCG
>DGTC_RCS_W09116655 ACBJ01000119 ALPHAPROTEOBACTERIA BRUCELLA_ABORTUS_BV-_2_STR-_86/8/59 10038 10114 ASP GTC 0 0      WGS_DIVISION_IN_DDB
-GCGGGTGTAGCTCAGTT-GGTT-AGAGTGCCGGCCTGTCACGCCGGAGGTCGCGGGTTC
GAGCCCCGTCACTCGCG
>GGCC_RCS_W09116656 ACBJ01000122 ALPHAPROTEOBACTERIA BRUCELLA_ABORTUS_BV-_2_STR-_86/8/59 70677 70751 GLY GCC 0 0      WGS_DIVISION_IN_DDB
-GCGGGTGTAGCTCAGG--GGT--AGAGCACAACCTTGCCAAGGTTGGGGTCGAGGGTTC
GAATCCCTTCGCCCGCT
>LCAG_RCS_W09116657 ACBJ01000124 ALPHAPROTEOBACTERIA BRUCELLA_ABORTUS_BV-_2_STR-_86/8/59 9416 9502 LEU CAG 0 0      WGS_DIVISION_IN_DDBJ/
-GCCCAGATGGCGGAATT-GGTA-GACGCACCAGCTTCAGGTGCTGGC-G-TGGAGGTTC
GAGTCCTCTTCTGGGCA
>SGGA_RCS_W09116658 ACBJ01000124 ALPHAPROTEOBACTERIA BRUCELLA_ABORTUS_BV-_2_STR-_86/8/59 26843 26932 SER GGA 0 0      WGS_DIVISION_IN_DDB
-GGAGAGGTGGCCGAGT--GGTTGAAGGCGCACGCCTGGAACGCGTGT---CGAGGGTTC
GAATCCCTCTCTCTCCG
>ETTC_RCS_W09300369 ACBJ01000063 ALPHAPROTEOBACTERIA BRUCELLA_ABORTUS_BV-_2_STR-_86/8/59 21126 21200 GLU TTC 0 0      WGS_DIVISION_IN_DDB
-GCGCCCATCGTCTAGC--GGTT-AGGACGCCGCCCTTTCACGGCGGAAA-CAGGGGGTC
GATTCCCCTTGGGCGTA
>CGCA_RCS_W09116659 ACBK01000004 ALPHAPROTEOBACTERIA BRUCELLA_SUIS_BV-_5_STR-_513 1066 1139 CYS GCA 0 0      WGS_DIVISION_IN_DDBJ/EMBL/GE
-GGCCTCGTGGCGGAGT--GGT--TACGCAGAGGACTGCAAATCCTTGCA-CCCCGGTTC
GATTCCGGGCGAGGCCT
>VGAC_RCS_W09116660 ACBK01000007 ALPHAPROTEOBACTERIA BRUCELLA_SUIS_BV-_5_STR-_513 67636 67562 VAL GAC 0 0      WGS_DIVISION_IN_DDBJ/EMBL/
-GGGCGTGTAGCTCAGC--GGG--AGAGCACTACGTTGACATCGTAGGGGTCACAGGTTC
AATCCCTGTCACGCCCA
>DGTC_RCS_W09116661 ACBK01000014 ALPHAPROTEOBACTERIA BRUCELLA_SUIS_BV-_5_STR-_513 58085 58009 ASP GTC 0 0      WGS_DIVISION_IN_DDBJ/EMBL/
-GCGGGTGTAGCTCAGTT-GGTT-AGAGTGCCGGCCTGTCACGCCGGAGGTCGCGGGTTC
GAGCCCCGTCACTCGCG
>KTTT_RCS_W09116662 ACBK01000020 ALPHAPROTEOBACTERIA BRUCELLA_SUIS_BV-_5_STR-_513 32571 32496 LYS TTT 0 0      WGS_DIVISION_IN_DDBJ/EMBL/
-GAGCGCGTAGCTCAGCC-GGT--AGAGCAACTGACTTTTAATCAGTAGGTCCAGGGTTC
GAATCCCTGCGCGCTCA
>STGA_RCS_W09116663 ACBK01000020 ALPHAPROTEOBACTERIA BRUCELLA_SUIS_BV-_5_STR-_513 132 43 SER TGA 0 0      WGS_DIVISION_IN_DDBJ/EMBL/GENBA
-GGAAGGGTGGCCGAGC--GGTTTAAGGCACCGGTCTTGAAAACCGGC---CGTGGGTTC
GAATCCCACCCCCTCCG
>NGTT_RCS_W09116664 ACBK01000022 ALPHAPROTEOBACTERIA BRUCELLA_SUIS_BV-_5_STR-_513 3876 3802 ASN GTT 0 0      WGS_DIVISION_IN_DDBJ/EMBL/GE
-TCCCCGGTAGCTCAGC--GGT--AGAGCAACCGGCTGTTAACCGGTTGGTCGCTGGTTC
GAATCCGGCCCGGGGAG
>TCGT_RCS_W09116665 ACBK01000025 ALPHAPROTEOBACTERIA BRUCELLA_SUIS_BV-_5_STR-_513 18640 18715 THR CGT 0 0      WGS_DIVISION_IN_DDBJ/EMBL/
-GCCGCTTTAGCTCAGTT-GGT--AGAGCACATCATTCGTAATGATGGGGTCGCGTGTTC
GAGTCACGCAAGCGGCA
>GGCC_RCS_W09116666 ACBK01000026 ALPHAPROTEOBACTERIA BRUCELLA_SUIS_BV-_5_STR-_513 45176 45250 GLY GCC 0 0      WGS_DIVISION_IN_DDBJ/EMBL/
-GCGGGTGTAGCTCAGG--GGT--AGAGCACAACCTTGCCAAGGTTGGGGTCGAGGGTTC
GAATCCCTTCGCCCGCT
>GGCC_RCS_W09116667 ACBK01000029 ALPHAPROTEOBACTERIA BRUCELLA_SUIS_BV-_5_STR-_513 78605 78679 GLY GCC 0 0      WGS_DIVISION_IN_DDBJ/EMBL/
-GCGGGTGTAGCTCAGG--GGT--AGAGCACAACCTTGCCAAGGTTGGGGTCGAGGGTTC
GAATCCCTTCGCCCGCT
>LCAG_RCS_W09116668 ACBK01000029 ALPHAPROTEOBACTERIA BRUCELLA_SUIS_BV-_5_STR-_513 108657 108743 LEU CAG 0 0      WGS_DIVISION_IN_DDBJ/EMB
-GCCCAGATGGCGGAATT-GGTA-GACGCACCAGCTTCAGGTGCTGGC-G-TGGAGGTTC
GAGTCCTCTTCTGGGCA
>SGGA_RCS_W09116669 ACBK01000032 ALPHAPROTEOBACTERIA BRUCELLA_SUIS_BV-_5_STR-_513 336 425 SER GGA 0 0      WGS_DIVISION_IN_DDBJ/EMBL/GENB
-GGAGAGGTGGCCGAGT--GGTTGAAGGCGCACGCCTGGAACGCGTGT---CGAGGGTTC
GAACCCCTCTCTCTCCG
>IGAT_RCS_W09116670 ACBK01000034 ALPHAPROTEOBACTERIA BRUCELLA_SUIS_BV-_5_STR-_513 3911 3835 ILE GAT 0 0      WGS_DIVISION_IN_DDBJ/EMBL/GE
-GGGCTTGTAGCTCAGTT-GGTT-AGAGCACACGCTTGATAAGCGTGGGGTCGGAGGTTC
AAGTCCTCCCAGGCCCA
>ATGC_RCS_W09116671 ACBK01000034 ALPHAPROTEOBACTERIA BRUCELLA_SUIS_BV-_5_STR-_513 3821 3746 ALA TGC 0 0      WGS_DIVISION_IN_DDBJ/EMBL/GE
-GGGGCCGTAGCTCAGCT-GGG--AGAGCACCTGCTTTGCAAGCAGGGGGTCGTCGGTTC
GATCCCGTCCGGCTCCA
>XCAT_RCS_W09116672 ACBK01000034 ALPHAPROTEOBACTERIA BRUCELLA_SUIS_BV-_5_STR-_513 80 4 MET CAT 0 0     TRNA-MET(INITIATOR)- WGS_DIVISION_
-CGCGGGGTGGAGCAGCCCGGT--AGCTCGTCAGGCTCATAACCTGAAGGCCGCAGGTTC
AAATCCTGCCCCCGCAA
>ECTC_RCS_W09116673 ACBK01000036 ALPHAPROTEOBACTERIA BRUCELLA_SUIS_BV-_5_STR-_513 2946 3020 GLU CTC 0 0      WGS_DIVISION_IN_DDBJ/EMBL/GE
-GCGCCCATCGTCTAGC--GGTC-AGGACGGCGCCCTCTCACGGCGCAAA-CAGGGGTTC
GATTCCCCTTGGGCGTA
>SCGA_RCS_W09116674 ACBK01000037 ALPHAPROTEOBACTERIA BRUCELLA_SUIS_BV-_5_STR-_513 174175 174264 SER CGA 0 0      WGS_DIVISION_IN_DDBJ/EMB
-GGAGAGGTGGCTGAGT--GGTTGAAAGCACCGCACTCGAAATGCGGC---CGGGGGTTC
GAATCCCTCCCTCTCCG
>LCAA_RCS_W09116675 ACBK01000050 ALPHAPROTEOBACTERIA BRUCELLA_SUIS_BV-_5_STR-_513 4016 4100 LEU CAA 0 0      WGS_DIVISION_IN_DDBJ/EMBL/GE
-GCGGGTGTGGTGGAACT-GGTA-GACGCGCCGGACTCAAAATCCGGT-G-TGTCGGTTC
GATTCCGACCACCCGCA
>RCCT_RCS_W09116676 ACBK01000051 ALPHAPROTEOBACTERIA BRUCELLA_SUIS_BV-_5_STR-_513 72632 72708 ARG CCT 0 0      WGS_DIVISION_IN_DDBJ/EMBL/
-GGTCCCGTAGCTCAGTA-GGAT-AGAGCGACAGATTCCTAATCTGTAGGTCACAGGTTC
GATTCCTGTCGGGATCA
>ACGC_RCS_W09116677 ACBK01000051 ALPHAPROTEOBACTERIA BRUCELLA_SUIS_BV-_5_STR-_513 28394 28319 ALA CGC 0 0      WGS_DIVISION_IN_DDBJ/EMBL/
-GGGGCTGTAGCTCAGCT-GGG--AGAGCGCGTCGTTCGCAATGACGAGGTCAGGGGTTC
GATCCCCCTCAGCTCCA
>AGGC_RCS_W09116678 ACBK01000056 ALPHAPROTEOBACTERIA BRUCELLA_SUIS_BV-_5_STR-_513 51578 51503 ALA GGC 0 0      WGS_DIVISION_IN_DDBJ/EMBL/
-GGGGCCATAGCTCAGCT-GGG--AGAGCGCCTGCATGGCATGCAGGAGGTCAGCGGTTC
GATCCCGCTTGGCTCCA
>PCGG_RCS_W09116679 ACBK01000065 ALPHAPROTEOBACTERIA BRUCELLA_SUIS_BV-_5_STR-_513 6446 6522 PRO CGG 0 0      WGS_DIVISION_IN_DDBJ/EMBL/GE
-CGGAGTGTAGCGCAGCCTGGT--AGCGCACCTCGTTCGGGACGAGGGGGTCGGAGGTTC
GAATCCTCTCACTCCGA
>TGGT_RCS_W09116680 ACBK01000065 ALPHAPROTEOBACTERIA BRUCELLA_SUIS_BV-_5_STR-_513 85111 85185 THR GGT 0 0      WGS_DIVISION_IN_DDBJ/EMBL/
-GCTGCGGTAGCTCAGT--GGT--AGAGCACTCCCTTGGTAAGGGAGAGGTCGAGAGTTC
AATCCTCTCTCGCAGCA
>FGAA_RCS_W09116681 ACBK01000065 ALPHAPROTEOBACTERIA BRUCELLA_SUIS_BV-_5_STR-_513 78824 78749 PHE GAA 0 0      WGS_DIVISION_IN_DDBJ/EMBL/
-GCCCGGATAGCTCAGTT-GGT--AGAGCAGCGGATTGAAAATCCGCGTGTCGGTGGTTC
GAATCCGCCTCCGGGCA
>RACG_RCS_W09116682 ACBK01000066 ALPHAPROTEOBACTERIA BRUCELLA_SUIS_BV-_5_STR-_513 7235 7159 ARG ACG 0 0      WGS_DIVISION_IN_DDBJ/EMBL/GE
-GCACCCGTAGCTCAGCT-GGAT-AGAGCACCAGACTACGAATCTGGGGGTCAGAGGTTC
GAATCCTTTCGGGTGCG
>QTTG_RCS_W09116683 ACBK01000074 ALPHAPROTEOBACTERIA BRUCELLA_SUIS_BV-_5_STR-_513 12088 12162 GLN TTG 0 0      WGS_DIVISION_IN_DDBJ/EMBL/
-TGGGGCGTAGCCAAGC--GGT--AAGGCAGCGGTTTTTGGTACCGCCATTCCCTGGTTC
GAATCCAGGCGCCCCAG
>SGCT_RCS_W09116684 ACBK01000079 ALPHAPROTEOBACTERIA BRUCELLA_SUIS_BV-_5_STR-_513 9775 9685 SER GCT 0 0      WGS_DIVISION_IN_DDBJ/EMBL/GE
-GGAGAGGTGGCCGAGT--GGTCGAAGGCGCTCCCCTGCTAAGGGAGTAT-CGTGGGTTC
GAATCCCATCCTCTCCG
>PTGG_RCS_W09116685 ACBK01000080 ALPHAPROTEOBACTERIA BRUCELLA_SUIS_BV-_5_STR-_513 39590 39666 PRO TGG 0 0      WGS_DIVISION_IN_DDBJ/EMBL/
-CGGAGCGTAGCGCAGTCTGGT--AGCGCACCTGATTTGGGATCAGGGGGTCGCAGGTTC
GAATCCTGCCGCTCCGA
>RTCT_RCS_W09116686 ACBK01000080 ALPHAPROTEOBACTERIA BRUCELLA_SUIS_BV-_5_STR-_513 40228 40304 ARG TCT 0 0      WGS_DIVISION_IN_DDBJ/EMBL/
-GGTCCCGTAGCTCAGTT-GGAT-AGAGCACCGGCCTTCTAAGCCGATGGTCGCAGGTTC
GAATCCTGCCGGGATCG
>DGTC_RCS_W09116687 ACBK01000081 ALPHAPROTEOBACTERIA BRUCELLA_SUIS_BV-_5_STR-_513 21909 21985 ASP GTC 0 0      WGS_DIVISION_IN_DDBJ/EMBL/
-GCGGGTGTAGCTCAGTT-GGTT-AGAGTGCCGGCCTGTCACGCCGGAGGTCGCGGGTTC
GAGCCCCGTCACTCGCG
>VTAC_RCS_W09116688 ACBK01000081 ALPHAPROTEOBACTERIA BRUCELLA_SUIS_BV-_5_STR-_513 21499 21424 VAL TAC 0 0      WGS_DIVISION_IN_DDBJ/EMBL/
-GGGCGATTAGCTCAGTT-GGT--AGAGCGCTTCGTTTACACCGAAGATGTCGGGAGTTC
GAGTCTCTCATCGCCCA
>PGGG_RCS_W09116689 ACBK01000081 ALPHAPROTEOBACTERIA BRUCELLA_SUIS_BV-_5_STR-_513 7854 7778 PRO GGG 0 0      WGS_DIVISION_IN_DDBJ/EMBL/GE
-CGGAGCGTAGCGCAGCCCGGT--AGCGCACTTGACTGGGGGTCAAGGGGTCGTGGGTTC
GAATCCCGCCGCTCCGA
>LTAG_RCS_W09116690 ACBK01000084 ALPHAPROTEOBACTERIA BRUCELLA_SUIS_BV-_5_STR-_513 39724 39806 LEU TAG 0 0      WGS_DIVISION_IN_DDBJ/EMBL/
-GCGGATGTGGCGAAATT-GGTA-GACGCACCAGATTTAGGTTCTGGC-G-TGGGGGTTC
GAGTCCCTCCATCCGCA
>RCCG_RCS_W09116691 ACBK01000087 ALPHAPROTEOBACTERIA BRUCELLA_SUIS_BV-_5_STR-_513 27148 27224 ARG CCG 0 0      WGS_DIVISION_IN_DDBJ/EMBL/
-GCGCCCGTAGCTCAGCT-GGAT-AGAGCGCTGCCCTCCGAAGGCAGAGGCCACAGGTTC
GAATCCTGTCGGGTGCG
>GCCC_RCS_W09116692 ACBK01000087 ALPHAPROTEOBACTERIA BRUCELLA_SUIS_BV-_5_STR-_513 27999 27926 GLY CCC 0 0      WGS_DIVISION_IN_DDBJ/EMBL/
-GCGGGTATGATGTAAT--GGT--AGCCTGTCAGCTTCCCAAGCTGAACG-CGCGGGTTC
GATTCCCGCTACCCGCT
>VCAC_RCS_W09116693 ACBK01000087 ALPHAPROTEOBACTERIA BRUCELLA_SUIS_BV-_5_STR-_513 26731 26657 VAL CAC 0 0      WGS_DIVISION_IN_DDBJ/EMBL/
-GGGCGCGTAGCTCAGC--GGG--AGAGCACTCCCTTCACACGGGAGGGGTCACAGGTTC
AATCCCTGTCGCGCCCA
>TTGT_RCS_W09116694 ACBK01000087 ALPHAPROTEOBACTERIA BRUCELLA_SUIS_BV-_5_STR-_513 826 751 THR TGT 0 0      WGS_DIVISION_IN_DDBJ/EMBL/GENB
-GCCCTTATAGCTCAGTT-GGT--AGAGCACCTGATTTGTAATCAGGGGGTCGGGAGTTC
GAGTCTCTCTGGGGGCA
>LTAA_RCS_W09116695 ACBK01000091 ALPHAPROTEOBACTERIA BRUCELLA_SUIS_BV-_5_STR-_513 44285 44370 LEU TAA 0 0      WGS_DIVISION_IN_DDBJ/EMBL/
-GCGGTCGTGGCGAAATT-GGTA-TACGCAACGGACTTAAAATCCGTC-T-TGCGGGTTC
AAGTCCCGCCGACCGCA
>LGAG_RCS_W09116696 ACBK01000092 ALPHAPROTEOBACTERIA BRUCELLA_SUIS_BV-_5_STR-_513 14729 14813 LEU GAG 0 0      WGS_DIVISION_IN_DDBJ/EMBL/
-GCGGTCGTGGCGGAATT-GGTA-GACGCGCAGCGTTGAGGTCGCTGT-G-TGGAAGTTC
GAGTCTTCTCGACCGCA
>LGAG_RCS_W09116697 ACBK01000093 ALPHAPROTEOBACTERIA BRUCELLA_SUIS_BV-_5_STR-_513 2612 2696 LEU GAG 0 0      WGS_DIVISION_IN_DDBJ/EMBL/GE
-GCGGTCGTGGCGGAATT-GGTA-GACGCGCAGCGTTGAGGTCGCTGT-G-TGGAAGTTC
GAGTCTTCTCGACCGCA
>WCCA_RCS_W09116698 ACBK01000101 ALPHAPROTEOBACTERIA BRUCELLA_SUIS_BV-_5_STR-_513 3333 3258 TRP CCA 0 0      WGS_DIVISION_IN_DDBJ/EMBL/GE
-AGGGGTATAGCTCAGTT-GGT--AGAGCGACGGTCTCCAAAACCGTAGGTCGCGGGTTC
GAACCCTGCTGCCCCTG
>ETTC_RCS_W09116699 ACBK01000102 ALPHAPROTEOBACTERIA BRUCELLA_SUIS_BV-_5_STR-_513 21183 21257 GLU TTC 0 0      WGS_DIVISION_IN_DDBJ/EMBL/
-GCGCCCATCGTCTAGC--GGTT-AGGACGCCGCCCTTTCACGGCGGAAA-CAGGGGTTC
GATTCCCCTTGGGCGTA
>ETTC_RCS_W09116700 ACBK01000102 ALPHAPROTEOBACTERIA BRUCELLA_SUIS_BV-_5_STR-_513 21405 21479 GLU TTC 0 0      WGS_DIVISION_IN_DDBJ/EMBL/
-GCGCCCATCGTCTAGC--GGTT-AGGACGCCGCCCTTTCACGGCGGAAA-CAGGGGTTC
GATTCCCCTTGGGCGTA
>KCTT_RCS_W09116701 ACBK01000102 ALPHAPROTEOBACTERIA BRUCELLA_SUIS_BV-_5_STR-_513 77557 77632 LYS CTT 0 0      WGS_DIVISION_IN_DDBJ/EMBL/
-GGGTGATTAGCTCAGTT-GGT--AGAGCAGCTGACTCTTAATCAGCGGGTCGTAGGTTC
GATCCCTACATCACCCA
>JCAT_RCS_W09116702 ACBK01000102 ALPHAPROTEOBACTERIA BRUCELLA_SUIS_BV-_5_STR-_513 209517 209441 MET CAT 0 0     TRNA-MET(ILE)_WHOSE_CAU_A
-GGGCCTGTAGCTCAATT-GGTT-AGAGCCGGCGGCTCATAACCGCTTGGTTGGGGGTTC
GAGTCCCTCCGGGCCCA
>YGTA_RCS_W09116703 ACBK01000102 ALPHAPROTEOBACTERIA BRUCELLA_SUIS_BV-_5_STR-_513 334 250 TYR GTA 0 0      WGS_DIVISION_IN_DDBJ/EMBL/GENB
-GGAGGGATGCCCGAGT--GGTTAAAGGGGACGGACTGTAAATCCGTTGTACGTTGGTTC
AAATCCAACTCCCTCCA
>GTCC_RCS_W09116704 ACBK01000102 ALPHAPROTEOBACTERIA BRUCELLA_SUIS_BV-_5_STR-_513 225 152 GLY TCC 0 0      WGS_DIVISION_IN_DDBJ/EMBL/GENB
-GCGGGTATAGCTCAAT--GGT--AGAGCAGCAGCCTTCCAAGCTGAATA-CGCGGGTTC
GATTCCCGCTACCCGCT
>MCAT_RCS_W09116705 ACBK01000108 ALPHAPROTEOBACTERIA BRUCELLA_SUIS_BV-_5_STR-_513 23151 23227 MET CAT 0 0     TRNA-MET(ELONGATOR)- WGS_DI
-GGCGGAGTAGCTCAGTA-GGTT-AGAGCAGAGGAATCATAATCCTTGTGTCGGGGGTTC
GAATCCCTCCTCCGCTA
>QCTG_RCS_W09116706 ACBK01000109 ALPHAPROTEOBACTERIA BRUCELLA_SUIS_BV-_5_STR-_513 15521 15594 GLN CTG 0 0      WGS_DIVISION_IN_DDBJ/EMBL/
-TGGGGGATAGTTTAAG--GGT--AGAACAGCGGACTCTGACTCCGTTAG-TCTTGGTTC
GAATCCAGGTCCCCCAG
>HGTG_RCS_W09116707 ACBK01000109 ALPHAPROTEOBACTERIA BRUCELLA_SUIS_BV-_5_STR-_513 1468 1392 HIS GTG 0 0      WGS_DIVISION_IN_DDBJ/EMBL/GE
-GCGGTCGTAGCTCAGTT-GGTT-AGAGCGCAGGATTGTGGCTCCTGAGGTCGTTGGTTC
AACTCCAACCGACCGTA
>GGCC_RCS_W09119965 ACEF01000002 ALPHAPROTEOBACTERIA BRUCELLA_PINNIPEDIALIS_M292/94/1 176924 176850 GLY GCC 0 0      WGS_DIVISION_IN_DDBJ
-GCGGGTGTAGCTCAGG--GGT--AGAGCACAACCTTGCCAAGGTTGGGGTCGAGGGTTC
GAATCCCTTCGCCCGCT
>GGCC_RCS_W09119966 ACEF01000002 ALPHAPROTEOBACTERIA BRUCELLA_PINNIPEDIALIS_M292/94/1 47823 47749 GLY GCC 0 0      WGS_DIVISION_IN_DDBJ/E
-GCGGGTGTAGCTCAGG--GGT--AGAGCACAACCTTGCCAAGGTTGGGGTCGAGGGTTC
GAATCCCTTCGCCCGCT
>LCAG_RCS_W09119967 ACEF01000002 ALPHAPROTEOBACTERIA BRUCELLA_PINNIPEDIALIS_M292/94/1 17846 17760 LEU CAG 0 0      WGS_DIVISION_IN_DDBJ/E
-GCCCAGATGGCGGAATT-GGTA-GACGCACCAGCTTCAGGTGCTGGC-G-TGGAGGTTC
GAGTCCTCTTCTGGGCA
>SGGA_RCS_W09119968 ACEF01000002 ALPHAPROTEOBACTERIA BRUCELLA_PINNIPEDIALIS_M292/94/1 438 349 SER GGA 0 0      WGS_DIVISION_IN_DDBJ/EMBL/
-GGAGAGGTGGCCGAGT--GGTTGAAGGCGCACGCCTGGAACGCGTGT---CGAGGGTTC
GAATCCCTCTCTCTCCG
>TCGT_RCS_W09119969 ACEF01000004 ALPHAPROTEOBACTERIA BRUCELLA_PINNIPEDIALIS_M292/94/1 7846 7771 THR CGT 0 0      WGS_DIVISION_IN_DDBJ/EMB
-GCCGCTTTAGCTCAGTT-GGT--AGAGCACATCATTCGTAATGATGGGGTCGCGTGTTC
GAGTCACGCAAGCGGCA
>NGTT_RCS_W09119970 ACEF01000009 ALPHAPROTEOBACTERIA BRUCELLA_PINNIPEDIALIS_M292/94/1 27703 27777 ASN GTT 0 0      WGS_DIVISION_IN_DDBJ/E
-TCCCCGGTAGCTCAGC--GGT--AGAGCAACCGGCTGTTAACCGGTTGGTCGCTGGTTC
GAATCCGGCCCGGGGAG
>KTTT_RCS_W09119971 ACEF01000009 ALPHAPROTEOBACTERIA BRUCELLA_PINNIPEDIALIS_M292/94/1 64039 64114 LYS TTT 0 0      WGS_DIVISION_IN_DDBJ/E
-GAGCGCGTAGCTCAGCC-GGT--AGAGCAACTGACTTTTAATCAGTAGGTCCAGGGTTC
GAATCCCTGCGCGCTCA
>STGA_RCS_W09119972 ACEF01000009 ALPHAPROTEOBACTERIA BRUCELLA_PINNIPEDIALIS_M292/94/1 96489 96578 SER TGA 0 0      WGS_DIVISION_IN_DDBJ/E
-GGAAGGGTGGCCGAGC--GGTTTAAGGCACCGGTCTTGAAAACCGGC---CGTGGGTTC
GAATCCCACCCCCTCCG
>CGCA_RCS_W09119973 ACEF01000009 ALPHAPROTEOBACTERIA BRUCELLA_PINNIPEDIALIS_M292/94/1 32139 32066 CYS GCA 0 0      WGS_DIVISION_IN_DDBJ/E
-GGCCTCGTGGCGGAGT--GGT--TACGCAGAGGACTGCAAATCCTTGCA-CCCCGGTTC
GATTCCGGGCGAGGCCT
>DGTC_RCS_W09119974 ACEF01000021 ALPHAPROTEOBACTERIA BRUCELLA_PINNIPEDIALIS_M292/94/1 48215 48291 ASP GTC 0 0      WGS_DIVISION_IN_DDBJ/E
-GCGGGTGTAGCTCAGTT-GGTT-AGAGTGCCGGCCTGTCACGCCGGAGGTCGCGGGTTC
GAGCCCCGTCACTCGCG
>VGAC_RCS_W09119975 ACEF01000025 ALPHAPROTEOBACTERIA BRUCELLA_PINNIPEDIALIS_M292/94/1 45175 45249 VAL GAC 0 0      WGS_DIVISION_IN_DDBJ/E
-GGGCGTGTAGCTCAGC--GGG--AGAGCACTACGTTGACATCGTAGGGGTCACAGGTTC
AATCCCTGTCACGCCCA
>SGCT_RCS_W09119976 ACEF01000031 ALPHAPROTEOBACTERIA BRUCELLA_PINNIPEDIALIS_M292/94/1 254 164 SER GCT 0 0      WGS_DIVISION_IN_DDBJ/EMBL/
-GGAGAGGTGGCCGAGT--GGTCGAAGGCGCTCCCCTGCTAAGGGAGTAT-CGTGGGTTC
GAATCCCATCCTCTCCG
>ECTC_RCS_W09119977 ACEF01000033 ALPHAPROTEOBACTERIA BRUCELLA_PINNIPEDIALIS_M292/94/1 12588 12662 GLU CTC 0 0      WGS_DIVISION_IN_DDBJ/E
-GCGCCCATCGTCTAGC--GGTC-AGGACGGCGCCCTCTCACGGCGCAAA-CAGGGGTTC
GATTCCCCTTGGGCGTA
>SCGA_RCS_W09119978 ACEF01000035 ALPHAPROTEOBACTERIA BRUCELLA_PINNIPEDIALIS_M292/94/1 122544 122633 SER CGA 0 0      WGS_DIVISION_IN_DDBJ
-GGAGAGGTGGCTGAGT--GGTTGAAAGCACCGCACTCGAAATGCGGC---CGGGGGTTC
GAATCCCTCCCTCTCCG
>IGAT_RCS_W09119979 ACEF01000039 ALPHAPROTEOBACTERIA BRUCELLA_PINNIPEDIALIS_M292/94/1 3911 3835 ILE GAT 0 0      WGS_DIVISION_IN_DDBJ/EMB
-GGGCTTGTAGCTCAGTT-GGTT-AGAGCACACGCTTGATAAGCGTGGGGTCGGAGGTTC
AAGTCCTCCCAGGCCCA
>ATGC_RCS_W09119980 ACEF01000039 ALPHAPROTEOBACTERIA BRUCELLA_PINNIPEDIALIS_M292/94/1 3821 3746 ALA TGC 0 0      WGS_DIVISION_IN_DDBJ/EMB
-GGGGCCGTAGCTCAGCT-GGG--AGAGCACCTGCTTTGCAAGCAGGGGGTCGTCGGTTC
GATCCCGTCCGGCTCCA
>XCAT_RCS_W09119981 ACEF01000039 ALPHAPROTEOBACTERIA BRUCELLA_PINNIPEDIALIS_M292/94/1 80 4 MET CAT 0 0     TRNA-MET(INITIATOR)- WGS_DIVIS
-CGCGGGGTGGAGCAGCCCGGT--AGCTCGTCAGGCTCATAACCTGAAGGCCGCAGGTTC
AAATCCTGCCCCCGCAA
>LCAA_RCS_W09119982 ACEF01000042 ALPHAPROTEOBACTERIA BRUCELLA_PINNIPEDIALIS_M292/94/1 86046 86130 LEU CAA 0 0      WGS_DIVISION_IN_DDBJ/E
-GCGGGTGTGGTGGAACT-GGTA-GACGCGCCGGACTCAAAATCCGGT-G-TGTCGGTTC
GATTCCGACCACCCGCA
>RCCT_RCS_W09119983 ACEF01000043 ALPHAPROTEOBACTERIA BRUCELLA_PINNIPEDIALIS_M292/94/1 61456 61532 ARG CCT 0 0      WGS_DIVISION_IN_DDBJ/E
-GGTCCCGTAGCTCAGTA-GGAT-AGAGCGACAGATTCCTAATCTGTAGGTCACAGGTTC
GATTCCTGTCGGGATCA
>AGGC_RCS_W09119984 ACEF01000043 ALPHAPROTEOBACTERIA BRUCELLA_PINNIPEDIALIS_M292/94/1 234302 234227 ALA GGC 0 0      WGS_DIVISION_IN_DDBJ
-GGGGCCATAGCTCAGCT-GGG--AGAGCGCCTGCATGGCATGCAGGAGGTCAGCGGTTC
GATCCCGCTTGGCTCCA
>ACGC_RCS_W09119985 ACEF01000043 ALPHAPROTEOBACTERIA BRUCELLA_PINNIPEDIALIS_M292/94/1 17601 17526 ALA CGC 0 0      WGS_DIVISION_IN_DDBJ/E
-GGGGCTGTAGCTCAGCT-GGG--AGAGCGCGTCGTTCGCAATGACGAGGTCAGGGGTTC
GATCCCCCTCAGCTCCA
>PCGG_RCS_W09119986 ACEF01000045 ALPHAPROTEOBACTERIA BRUCELLA_PINNIPEDIALIS_M292/94/1 56504 56580 PRO CGG 0 0      WGS_DIVISION_IN_DDBJ/E
-CGGAGTGTAGCGCAGCCTGGT--AGCGCACCTCGTTCGGGACGAGGGGGTCGGAGGTTC
GAATCCTCTCACTCCGA
>TGGT_RCS_W09119987 ACEF01000046 ALPHAPROTEOBACTERIA BRUCELLA_PINNIPEDIALIS_M292/94/1 51947 52021 THR GGT 0 0      WGS_DIVISION_IN_DDBJ/E
-GCTGCGGTAGCTCAGT--GGT--AGAGCACTCCCTTGGTAAGGGAGAGGTCGAGAGTTC
AATCCTCTCTCGCAGCA
>FGAA_RCS_W09119988 ACEF01000046 ALPHAPROTEOBACTERIA BRUCELLA_PINNIPEDIALIS_M292/94/1 45660 45585 PHE GAA 0 0      WGS_DIVISION_IN_DDBJ/E
-GCCCGGATAGCTCAGTT-GGT--AGAGCAGCGGATTGAAAATCCGCGTGTCGGTGGTTC
GAATCCGCCTCCGGGCA
>RACG_RCS_W09119989 ACEF01000047 ALPHAPROTEOBACTERIA BRUCELLA_PINNIPEDIALIS_M292/94/1 7232 7156 ARG ACG 0 0      WGS_DIVISION_IN_DDBJ/EMB
-GCACCCGTAGCTCAGCT-GGAT-AGAGCACCAGACTACGAATCTGGGGGTCAGAGGTTC
GAATCCTTTCGGGTGCG
>QTTG_RCS_W09119990 ACEF01000048 ALPHAPROTEOBACTERIA BRUCELLA_PINNIPEDIALIS_M292/94/1 39016 39090 GLN TTG 0 0      WGS_DIVISION_IN_DDBJ/E
-TGGGGCGTAGCCAAGC--GGT--AAGGCAGCGGTTTTTGGTACCGCCATTCCCTGGTTC
GAATCCAGGCGCCCCAG
>PTGG_RCS_W09119991 ACEF01000060 ALPHAPROTEOBACTERIA BRUCELLA_PINNIPEDIALIS_M292/94/1 1969 2045 PRO TGG 0 0      WGS_DIVISION_IN_DDBJ/EMB
-CGGAGCGTAGCGCAGTCTGGT--AGCGCACCTGATTTGGGATCAGGGGGTCGCAGGTTC
GAATCCTGCCGCTCCGA
>RTCT_RCS_W09119992 ACEF01000060 ALPHAPROTEOBACTERIA BRUCELLA_PINNIPEDIALIS_M292/94/1 2607 2683 ARG TCT 0 0      WGS_DIVISION_IN_DDBJ/EMB
-GGTCCCGTAGCTCAGTT-GGAT-AGAGCACCGGCCTTCTAAGCCGATGGTCGCAGGTTC
GAATCCTGCCGGGATCG
>PGGG_RCS_W09119993 ACEF01000061 ALPHAPROTEOBACTERIA BRUCELLA_PINNIPEDIALIS_M292/94/1 52771 52695 PRO GGG 0 0      WGS_DIVISION_IN_DDBJ/E
-CGGAGCGTAGCGCAGCCCGGT--AGCGCACTTGACTGGGGGTCAAGGGGTCGTGGGTTC
GAATCCCGCCGCTCCGA
>DGTC_RCS_W09119994 ACEF01000062 ALPHAPROTEOBACTERIA BRUCELLA_PINNIPEDIALIS_M292/94/1 10061 10137 ASP GTC 0 0      WGS_DIVISION_IN_DDBJ/E
-GCGGGTGTAGCTCAGTT-GGTT-AGAGTGCCGGCCTGTCACGCCGGAGGTCGCGGGTTC
GAGCCCCGTCACTCGCG
>VTAC_RCS_W09119995 ACEF01000062 ALPHAPROTEOBACTERIA BRUCELLA_PINNIPEDIALIS_M292/94/1 9651 9576 VAL TAC 0 0      WGS_DIVISION_IN_DDBJ/EMB
-GGGCGATTAGCTCAGTT-GGT--AGAGCGCTTCGTTTACACCGAAGATGTCGGGAGTTC
GAGTCTCTCATCGCCCA
>LTAG_RCS_W09119996 ACEF01000063 ALPHAPROTEOBACTERIA BRUCELLA_PINNIPEDIALIS_M292/94/1 10736 10818 LEU TAG 0 0      WGS_DIVISION_IN_DDBJ/E
-GCGGATGTGGCGAAATT-GGTA-GACGCACCAGATTTAGGTTCTGGC-G-TGGGGGTTC
GAGTCCCTCCATCCGCA
>RCCG_RCS_W09119997 ACEF01000064 ALPHAPROTEOBACTERIA BRUCELLA_PINNIPEDIALIS_M292/94/1 41153 41229 ARG CCG 0 0      WGS_DIVISION_IN_DDBJ/E
-GCACCCGTAGCTCAGCT-GGAT-AGAGCGCTGCCCTCCGAAGGCAGAGGCCACAGGTTC
GAATCCTGTCGGGTGCG
>GCCC_RCS_W09119998 ACEF01000064 ALPHAPROTEOBACTERIA BRUCELLA_PINNIPEDIALIS_M292/94/1 42004 41931 GLY CCC 0 0      WGS_DIVISION_IN_DDBJ/E
-GCGGGTATGATGTAAT--GGT--AGCCTGTCAGCTTCCCAAGCTGAACG-CGCGGGTTC
GATTCCCGCTACCCGCT
>VCAC_RCS_W09119999 ACEF01000064 ALPHAPROTEOBACTERIA BRUCELLA_PINNIPEDIALIS_M292/94/1 40736 40662 VAL CAC 0 0      WGS_DIVISION_IN_DDBJ/E
-GGGCGCGTAGCTCAGC--GGG--AGAGCACTCCCTTCACACGGGAGGGGTCACAGGTTC
AATCCCTGTCGCGCCCA
>TTGT_RCS_W09120000 ACEF01000064 ALPHAPROTEOBACTERIA BRUCELLA_PINNIPEDIALIS_M292/94/1 17559 17484 THR TGT 0 0      WGS_DIVISION_IN_DDBJ/E
-GCCCTTATAGCTCAGTT-GGT--AGAGCACCTGATTTGTAATCAGGGGGTCGGGAGTTC
GAGTCTCTCTGGGGGCA
>LTAA_RCS_W09120001 ACEF01000065 ALPHAPROTEOBACTERIA BRUCELLA_PINNIPEDIALIS_M292/94/1 74130 74215 LEU TAA 0 0      WGS_DIVISION_IN_DDBJ/E
-GCGGTCGTGGCGAAATT-GGTA-TACGCAACGGACTTAAAATCCGTC-T-TGCGGGTTC
AAGTCCCGCCGACCGCA
>LGAG_RCS_W09120002 ACEF01000065 ALPHAPROTEOBACTERIA BRUCELLA_PINNIPEDIALIS_M292/94/1 102879 102963 LEU GAG 0 0      WGS_DIVISION_IN_DDBJ
-GCGGTCGTGGCGGAATT-GGTA-GACGCGCAGCGTTGAGGTCGCTGT-G-TGGAAGTTC
GAGTCTTCTCGACCGCA
>LGAG_RCS_W09120003 ACEF01000066 ALPHAPROTEOBACTERIA BRUCELLA_PINNIPEDIALIS_M292/94/1 2619 2703 LEU GAG 0 0      WGS_DIVISION_IN_DDBJ/EMB
-GCGGTCGTGGCGGAATT-GGTA-GACGCGCAGCGTTGAGGTCGCTGT-G-TGGAAGTTC
GAGTCTTCTCGACCGCA
>WCCA_RCS_W09120004 ACEF01000069 ALPHAPROTEOBACTERIA BRUCELLA_PINNIPEDIALIS_M292/94/1 16690 16615 TRP CCA 0 0      WGS_DIVISION_IN_DDBJ/E
-AGGGGTATAGCTCAGTT-GGT--AGAGCGACGGTCTCCAAAACCGTAGGTCGCGGGTTC
GAACCCTGCTGCCCCTG
>YGTA_RCS_W09120005 ACEF01000070 ALPHAPROTEOBACTERIA BRUCELLA_PINNIPEDIALIS_M292/94/1 334 250 TYR GTA 0 0      WGS_DIVISION_IN_DDBJ/EMBL/
-GGAGGGATGCCCGAGT--GGTTAAAGGGGACGGACTGTAAATCCGTTGTACGTTGGTTC
AAATCCAACTCCCTCCA
>GTCC_RCS_W09120006 ACEF01000070 ALPHAPROTEOBACTERIA BRUCELLA_PINNIPEDIALIS_M292/94/1 225 152 GLY TCC 0 0      WGS_DIVISION_IN_DDBJ/EMBL/
-GCGGGTATAGCTCAAT--GGT--AGAGCAGCAGCCTTCCAAGCTGAATA-CGCGGGTTC
GATTCCCGCTACCCGCT
>ETTC_RCS_W09120007 ACEF01000072 ALPHAPROTEOBACTERIA BRUCELLA_PINNIPEDIALIS_M292/94/1 6595 6669 GLU TTC 0 0      WGS_DIVISION_IN_DDBJ/EMB
-GCGCCCATCGTCTAGC--GGTT-AGGACGCCGCCCTTTCACGGCGGAAA-CAGGGGTTC
GATTCCCCTTGGGCGTA
>ETTC_RCS_W09120008 ACEF01000072 ALPHAPROTEOBACTERIA BRUCELLA_PINNIPEDIALIS_M292/94/1 6817 6891 GLU TTC 0 0      WGS_DIVISION_IN_DDBJ/EMB
-GCGCCCATCGTCTAGC--GGTT-AGGACGCCGCCCTTTCACGGCGGAAA-CAGGGGTTC
GATTCCCCTTGGGCGTA
>KCTT_RCS_W09120009 ACEF01000074 ALPHAPROTEOBACTERIA BRUCELLA_PINNIPEDIALIS_M292/94/1 24673 24748 LYS CTT 0 0      WGS_DIVISION_IN_DDBJ/E
-GGGTGATTAGCTCAGTT-GGT--AGAGCAGCTGACTCTTAATCAGCGGGTCGTAGGTTC
GATCCCTACATCACCCA
>JCAT_RCS_W09120010 ACEF01000074 ALPHAPROTEOBACTERIA BRUCELLA_PINNIPEDIALIS_M292/94/1 156462 156386 MET CAT 0 0     TRNA-MET(ILE)_WHOSE_C
-GGGCCTGTAGCTCAATT-GGTT-AGAGCCGGCGGCTCATAACCGCTTGGTTGGGGGTTC
GAGTCCCTCCGGGCCCA
>MCAT_RCS_W09120011 ACEF01000077 ALPHAPROTEOBACTERIA BRUCELLA_PINNIPEDIALIS_M292/94/1 64552 64628 MET CAT 0 0     TRNA-MET(ELONGATOR)- WG
-GGCGGAGTAGCTCAGTA-GGTT-AGAGCAGAGGAATCATAATCCTTGTGTCGGGGGTTC
GAATCCCTCCTCCGCTA
>HGTG_RCS_W09120012 ACEF01000077 ALPHAPROTEOBACTERIA BRUCELLA_PINNIPEDIALIS_M292/94/1 66383 66307 HIS GTG 0 0      WGS_DIVISION_IN_DDBJ/E
-GCGGTCGTAGCTCAGTT-GGTT-AGAGCGCAGGATTGTGGCTCCTGAGGTCGTTGGTTC
AACTCCAACCGACCGTA
>QCTG_RCS_W09120013 ACEF01000078 ALPHAPROTEOBACTERIA BRUCELLA_PINNIPEDIALIS_M292/94/1 10196 10269 GLN CTG 0 0      WGS_DIVISION_IN_DDBJ/E
-TGGGGGATAGTTTAAG--GGT--AGAACAGCGGACTCTGACTCCGTTAG-TCTTGGTTC
GAATCCAGGTCCCCCAG
>SGCT_RCS_W09116800 ACBN01000003 ALPHAPROTEOBACTERIA BRUCELLA_PINNIPEDIALIS_B2/94 254 164 SER GCT 0 0      WGS_DIVISION_IN_DDBJ/EMBL/GENB
-GGAGAGGTGGCCGAGT--GGTCGAAGGCGCTCCCCTGCTAAGGGAGTAT-CGTGGGTTC
GAATCCCATCCTCTCCG
>IGAT_RCS_W09116801 ACBN01000006 ALPHAPROTEOBACTERIA BRUCELLA_PINNIPEDIALIS_B2/94 3911 3835 ILE GAT 0 0      WGS_DIVISION_IN_DDBJ/EMBL/GE
-GGGCTTGTAGCTCAGTT-GGTT-AGAGCACACGCTTGATAAGCGTGGGGTCGGAGGTTC
AAGTCCTCCCAGGCCCA
>ATGC_RCS_W09116802 ACBN01000006 ALPHAPROTEOBACTERIA BRUCELLA_PINNIPEDIALIS_B2/94 3821 3746 ALA TGC 0 0      WGS_DIVISION_IN_DDBJ/EMBL/GE
-GGGGCCGTAGCTCAGCT-GGG--AGAGCACCTGCTTTGCAAGCAGGGGGTCGTCGGTTC
GATCCCGTCCGGCTCCA
>XCAT_RCS_W09116803 ACBN01000006 ALPHAPROTEOBACTERIA BRUCELLA_PINNIPEDIALIS_B2/94 80 4 MET CAT 0 0     TRNA-MET(INITIATOR)- WGS_DIVISION_
-CGCGGGGTGGAGCAGCCCGGT--AGCTCGTCAGGCTCATAACCTGAAGGCCGCAGGTTC
AAATCCTGCCCCCGCAA
>ECTC_RCS_W09116804 ACBN01000008 ALPHAPROTEOBACTERIA BRUCELLA_PINNIPEDIALIS_B2/94 12588 12662 GLU CTC 0 0      WGS_DIVISION_IN_DDBJ/EMBL/
-GCGCCCATCGTCTAGC--GGTC-AGGACGGCGCCCTCTCACGGCGCAAA-CAGGGGTTC
GATTCCCCTTGGGCGTA
>SCGA_RCS_W09116805 ACBN01000012 ALPHAPROTEOBACTERIA BRUCELLA_PINNIPEDIALIS_B2/94 122555 122644 SER CGA 0 0      WGS_DIVISION_IN_DDBJ/EMB
-GGAGAGGTGGCTGAGT--GGTTGAAAGCACCGCACTCGAAATGCGGC---CGGGGGTTC
GAATCCCTCCCTCTCCG
>LCAA_RCS_W09116806 ACBN01000018 ALPHAPROTEOBACTERIA BRUCELLA_PINNIPEDIALIS_B2/94 78619 78703 LEU CAA 0 0      WGS_DIVISION_IN_DDBJ/EMBL/
-GCGGGTGTGGTGGAACT-GGTA-GACGCGCCGGACTCAAAATCCGGT-G-TGTCGGTTC
GATTCCGACCACCCGCA
>ACGC_RCS_W09116807 ACBN01000019 ALPHAPROTEOBACTERIA BRUCELLA_PINNIPEDIALIS_B2/94 17601 17526 ALA CGC 0 0      WGS_DIVISION_IN_DDBJ/EMBL/
-GGGGCTGTAGCTCAGCT-GGG--AGAGCGCGTCGTTCGCAATGACGAGGTCAGGGGTTC
GATCCCCCTCAGCTCCA
>RCCT_RCS_W09116808 ACBN01000021 ALPHAPROTEOBACTERIA BRUCELLA_PINNIPEDIALIS_B2/94 20585 20661 ARG CCT 0 0      WGS_DIVISION_IN_DDBJ/EMBL/
-GGTCCCGTAGCTCAGTA-GGAT-AGAGCGACAGATTCCTAATCTGTAGGTCACAGGTTC
GATTCCTGTCGGGATCA
>AGGC_RCS_W09116809 ACBN01000021 ALPHAPROTEOBACTERIA BRUCELLA_PINNIPEDIALIS_B2/94 193491 193416 ALA GGC 0 0      WGS_DIVISION_IN_DDBJ/EMB
-GGGGCCATAGCTCAGCT-GGG--AGAGCGCCTGCATGGCATGCAGGAGGTCAGCGGTTC
GATCCCGCTTGGCTCCA
>PCGG_RCS_W09116810 ACBN01000024 ALPHAPROTEOBACTERIA BRUCELLA_PINNIPEDIALIS_B2/94 56542 56618 PRO CGG 0 0      WGS_DIVISION_IN_DDBJ/EMBL/
-CGGAGTGTAGCGCAGCCTGGT--AGCGCACCTCGTTCGGGACGAGGGGGTCGGAGGTTC
GAATCCTCTCACTCCGA
>TGGT_RCS_W09116811 ACBN01000025 ALPHAPROTEOBACTERIA BRUCELLA_PINNIPEDIALIS_B2/94 21122 21196 THR GGT 0 0      WGS_DIVISION_IN_DDBJ/EMBL/
-GCTGCGGTAGCTCAGT--GGT--AGAGCACTCCCTTGGTAAGGGAGAGGTCGAGAGTTC
AATCCTCTCTCGCAGCA
>FGAA_RCS_W09116812 ACBN01000025 ALPHAPROTEOBACTERIA BRUCELLA_PINNIPEDIALIS_B2/94 14835 14760 PHE GAA 0 0      WGS_DIVISION_IN_DDBJ/EMBL/
-GCCCGGATAGCTCAGTT-GGT--AGAGCAGCGGATTGAAAATCCGCGTGTCGGTGGTTC
GAATCCGCCTCCGGGCA
>RACG_RCS_W09116813 ACBN01000026 ALPHAPROTEOBACTERIA BRUCELLA_PINNIPEDIALIS_B2/94 7232 7156 ARG ACG 0 0      WGS_DIVISION_IN_DDBJ/EMBL/GE
-GCACCCGTAGCTCAGCT-GGAT-AGAGCACCAGACTACGAATCTGGGGGTCAGAGGTTC
GAATCCTTTCGGGTGCG
>QTTG_RCS_W09116814 ACBN01000028 ALPHAPROTEOBACTERIA BRUCELLA_PINNIPEDIALIS_B2/94 99633 99707 GLN TTG 0 0      WGS_DIVISION_IN_DDBJ/EMBL/
-TGGGGCGTAGCCAAGC--GGT--AAGGCAGCGGTTTTTGGTACCGCCATTCCCTGGTTC
GAATCCAGGCGCCCCAG
>PTGG_RCS_W09116815 ACBN01000039 ALPHAPROTEOBACTERIA BRUCELLA_PINNIPEDIALIS_B2/94 22536 22612 PRO TGG 0 0      WGS_DIVISION_IN_DDBJ/EMBL/
-CGGAGCGTAGCGCAGTCTGGT--AGCGCACCTGATTTGGGATCAGGGGGTCGCAGGTTC
GAATCCTGCCGCTCCGA
>RTCT_RCS_W09116816 ACBN01000039 ALPHAPROTEOBACTERIA BRUCELLA_PINNIPEDIALIS_B2/94 23174 23250 ARG TCT 0 0      WGS_DIVISION_IN_DDBJ/EMBL/
-GGTCCCGTAGCTCAGTT-GGAT-AGAGCACCGGCCTTCTAAGCCGATGGTCGCAGGTTC
GAATCCTGCCGGGATCG
>PGGG_RCS_W09116817 ACBN01000040 ALPHAPROTEOBACTERIA BRUCELLA_PINNIPEDIALIS_B2/94 52756 52680 PRO GGG 0 0      WGS_DIVISION_IN_DDBJ/EMBL/
-CGGAGCGTAGCGCAGCCCGGT--AGCGCACTTGACTGGGGGTCAAGGGGTCGTGGGTTC
GAATCCCGCCGCTCCGA
>DGTC_RCS_W09116818 ACBN01000041 ALPHAPROTEOBACTERIA BRUCELLA_PINNIPEDIALIS_B2/94 10062 10138 ASP GTC 0 0      WGS_DIVISION_IN_DDBJ/EMBL/
-GCGGGTGTAGCTCAGTT-GGTT-AGAGTGCCGGCCTGTCACGCCGGAGGTCGCGGGTTC
GAGCCCCGTCACTCGCG
>VTAC_RCS_W09116819 ACBN01000041 ALPHAPROTEOBACTERIA BRUCELLA_PINNIPEDIALIS_B2/94 9652 9577 VAL TAC 0 0      WGS_DIVISION_IN_DDBJ/EMBL/GE
-GGGCGATTAGCTCAGTT-GGT--AGAGCGCTTCGTTTACACCGAAGATGTCGGGAGTTC
GAGTCTCTCATCGCCCA
>LTAG_RCS_W09116820 ACBN01000042 ALPHAPROTEOBACTERIA BRUCELLA_PINNIPEDIALIS_B2/94 10735 10817 LEU TAG 0 0      WGS_DIVISION_IN_DDBJ/EMBL/
-GCGGATGTGGCGAAATT-GGTA-GACGCACCAGATTTAGGTTCTGGC-G-TGGGGGTTC
GAGTCCCTCCATCCGCA
>RCCG_RCS_W09116821 ACBN01000044 ALPHAPROTEOBACTERIA BRUCELLA_PINNIPEDIALIS_B2/94 41152 41228 ARG CCG 0 0      WGS_DIVISION_IN_DDBJ/EMBL/
-GCACCCGTAGCTCAGCT-GGAT-AGAGCGCTGCCCTCCGAAGGCAGAGGCCACAGGTTC
GAATCCTGTCGGGTGCG
>GCCC_RCS_W09116822 ACBN01000044 ALPHAPROTEOBACTERIA BRUCELLA_PINNIPEDIALIS_B2/94 42003 41930 GLY CCC 0 0      WGS_DIVISION_IN_DDBJ/EMBL/
-GCGGGTATGATGTAAT--GGT--AGCCTGTCAGCTTCCCAAGCTGAACG-CGCGGGTTC
GATTCCCGCTACCCGCT
>VCAC_RCS_W09116823 ACBN01000044 ALPHAPROTEOBACTERIA BRUCELLA_PINNIPEDIALIS_B2/94 40735 40661 VAL CAC 0 0      WGS_DIVISION_IN_DDBJ/EMBL/
-GGGCGCGTAGCTCAGC--GGG--AGAGCACTCCCTTCACACGGGAGGGGTCACAGGTTC
AATCCCTGTCGCGCCCA
>TTGT_RCS_W09116824 ACBN01000044 ALPHAPROTEOBACTERIA BRUCELLA_PINNIPEDIALIS_B2/94 17558 17483 THR TGT 0 0      WGS_DIVISION_IN_DDBJ/EMBL/
-GCCCTTATAGCTCAGTT-GGT--AGAGCACCTGATTTGTAATCAGGGGGTCGGGAGTTC
GAGTCTCTCTGGGGGCA
>LTAA_RCS_W09116825 ACBN01000046 ALPHAPROTEOBACTERIA BRUCELLA_PINNIPEDIALIS_B2/94 14650 14735 LEU TAA 0 0      WGS_DIVISION_IN_DDBJ/EMBL/
-GCGGTCGTGGCGAAATT-GGTA-TACGCAACGGACTTAAAATCCGTC-T-TGCGGGTTC
AAGTCCCGCCGACCGCA
>LGAG_RCS_W09116826 ACBN01000047 ALPHAPROTEOBACTERIA BRUCELLA_PINNIPEDIALIS_B2/94 5005 5089 LEU GAG 0 0      WGS_DIVISION_IN_DDBJ/EMBL/GE
-GCGGTCGTGGCGGAATT-GGTA-GACGCGCAGCGTTGAGGTCGCTGT-G-TGGAAGTTC
GAGTCTTCTCGACCGCA
>LGAG_RCS_W09116827 ACBN01000048 ALPHAPROTEOBACTERIA BRUCELLA_PINNIPEDIALIS_B2/94 2618 2702 LEU GAG 0 0      WGS_DIVISION_IN_DDBJ/EMBL/GE
-GCGGTCGTGGCGGAATT-GGTA-GACGCGCAGCGTTGAGGTCGCTGT-G-TGGAAGTTC
GAGTCTTCTCGACCGCA
>WCCA_RCS_W09116828 ACBN01000051 ALPHAPROTEOBACTERIA BRUCELLA_PINNIPEDIALIS_B2/94 16690 16615 TRP CCA 0 0      WGS_DIVISION_IN_DDBJ/EMBL/
-AGGGGTATAGCTCAGTT-GGT--AGAGCGACGGTCTCCAAAACCGTAGGTCGCGGGTTC
GAACCCTGCTGCCCCTG
>YGTA_RCS_W09116829 ACBN01000052 ALPHAPROTEOBACTERIA BRUCELLA_PINNIPEDIALIS_B2/94 334 250 TYR GTA 0 0      WGS_DIVISION_IN_DDBJ/EMBL/GENB
-GGAGGGATGCCCGAGT--GGTTAAAGGGGACGGACTGTAAATCCGTTGTACGTTGGTTC
AAATCCAACTCCCTCCA
>GTCC_RCS_W09116830 ACBN01000052 ALPHAPROTEOBACTERIA BRUCELLA_PINNIPEDIALIS_B2/94 225 152 GLY TCC 0 0      WGS_DIVISION_IN_DDBJ/EMBL/GENB
-GCGGGTATAGCTCAAT--GGT--AGAGCAGCAGCCTTCCAAGCTGAATA-CGCGGGTTC
GATTCCCGCTACCCGCT
>ETTC_RCS_W09116831 ACBN01000054 ALPHAPROTEOBACTERIA BRUCELLA_PINNIPEDIALIS_B2/94 6595 6669 GLU TTC 0 0      WGS_DIVISION_IN_DDBJ/EMBL/GE
-GCGCCCATCGTCTAGC--GGTT-AGGACGCCGCCCTTTCACGGCGGAAA-CAGGGGTTC
GATTCCCCTTGGGCGTA
>ETTC_RCS_W09116832 ACBN01000054 ALPHAPROTEOBACTERIA BRUCELLA_PINNIPEDIALIS_B2/94 6817 6891 GLU TTC 0 0      WGS_DIVISION_IN_DDBJ/EMBL/GE
-GCGCCCATCGTCTAGC--GGTT-AGGACGCCGCCCTTTCACGGCGGAAA-CAGGGGTTC
GATTCCCCTTGGGCGTA
>KCTT_RCS_W09116833 ACBN01000055 ALPHAPROTEOBACTERIA BRUCELLA_PINNIPEDIALIS_B2/94 24675 24750 LYS CTT 0 0      WGS_DIVISION_IN_DDBJ/EMBL/
-GGGTGATTAGCTCAGTT-GGT--AGAGCAGCTGACTCTTAATCAGCGGGTCGTAGGTTC
GATCCCTACATCACCCA
>JCAT_RCS_W09116834 ACBN01000055 ALPHAPROTEOBACTERIA BRUCELLA_PINNIPEDIALIS_B2/94 156456 156380 MET CAT 0 0     TRNA-MET(ILE)_WHOSE_CAU_A
-GGGCCTGTAGCTCAATT-GGTT-AGAGCCGGCGGCTCATAACCGCTTGGTTGGGGGTTC
GAGTCCCTCCGGGCCCA
>MCAT_RCS_W09116835 ACBN01000059 ALPHAPROTEOBACTERIA BRUCELLA_PINNIPEDIALIS_B2/94 28608 28684 MET CAT 0 0     TRNA-MET(ELONGATOR)- WGS_DI
-GGCGGAGTAGCTCAGTA-GGTT-AGAGCAGAGGAATCATAATCCTTGTGTCGGGGGTTC
GAATCCCTCCTCCGCTA
>QCTG_RCS_W09116836 ACBN01000059 ALPHAPROTEOBACTERIA BRUCELLA_PINNIPEDIALIS_B2/94 44742 44815 GLN CTG 0 0      WGS_DIVISION_IN_DDBJ/EMBL/
-TGGGGGATAGTTTAAG--GGT--AGAACAGCGGACTCTGACTCCGTTAG-TCTTGGTTC
GAATCCAGGTCCCCCAG
>HGTG_RCS_W09116837 ACBN01000059 ALPHAPROTEOBACTERIA BRUCELLA_PINNIPEDIALIS_B2/94 30439 30363 HIS GTG 0 0      WGS_DIVISION_IN_DDBJ/EMBL/
-GCGGTCGTAGCTCAGTT-GGTT-AGAGCGCAGGATTGTGGCTCCTGAGGTCGTTGGTTC
AACTCCAACCGACCGTA
>LCAG_RCS_W09116838 ACBN01000061 ALPHAPROTEOBACTERIA BRUCELLA_PINNIPEDIALIS_B2/94 17735 17649 LEU CAG 0 0      WGS_DIVISION_IN_DDBJ/EMBL/
-GCCCAGATGGCGGAATT-GGTA-GACGCACCAGCTTCAGGTGCTGGC-G-TGGAGGTTC
GAGTCCTCTTCTGGGCA
>SGGA_RCS_W09116839 ACBN01000061 ALPHAPROTEOBACTERIA BRUCELLA_PINNIPEDIALIS_B2/94 327 238 SER GGA 0 0      WGS_DIVISION_IN_DDBJ/EMBL/GENB
-GGAGAGGTGGCCGAGT--GGTTGAAGGCGCACGCCTGGAACGCGTGT---CGAGGGTTC
GAATCCCTCTCTCTCCG
>GGCC_RCS_W09116840 ACBN01000062 ALPHAPROTEOBACTERIA BRUCELLA_PINNIPEDIALIS_B2/94 138245 138171 GLY GCC 0 0      WGS_DIVISION_IN_DDBJ/EMB
-GCGGGTGTAGCTCAGG--GGT--AGAGCACAACCTTGCCAAGGTTGGGGTCGAGGGTTC
GAATCCCTTCGCCCGCT
>GGCC_RCS_W09116841 ACBN01000062 ALPHAPROTEOBACTERIA BRUCELLA_PINNIPEDIALIS_B2/94 9115 9041 GLY GCC 0 0      WGS_DIVISION_IN_DDBJ/EMBL/GE
-GCGGGTGTAGCTCAGG--GGT--AGAGCACAACCTTGCCAAGGTTGGGGTCGAGGGTTC
GAATCCCTTCGCCCGCT
>TCGT_RCS_W09116842 ACBN01000063 ALPHAPROTEOBACTERIA BRUCELLA_PINNIPEDIALIS_B2/94 14289 14214 THR CGT 0 0      WGS_DIVISION_IN_DDBJ/EMBL/
-GCCGCTTTAGCTCAGTT-GGT--AGAGCACATCATTCGTAATGATGGGGTCGCGTGTTC
GAGTCACGCAAGCGGCA
>NGTT_RCS_W09116843 ACBN01000068 ALPHAPROTEOBACTERIA BRUCELLA_PINNIPEDIALIS_B2/94 27704 27778 ASN GTT 0 0      WGS_DIVISION_IN_DDBJ/EMBL/
-TCCCCGGTAGCTCAGC--GGT--AGAGCAACCGGCTGTTAACCGGTTGGTCGCTGGTTC
GAATCCGGCCCGGGGAG
>KTTT_RCS_W09116844 ACBN01000068 ALPHAPROTEOBACTERIA BRUCELLA_PINNIPEDIALIS_B2/94 64040 64115 LYS TTT 0 0      WGS_DIVISION_IN_DDBJ/EMBL/
-GAGCGCGTAGCTCAGCC-GGT--AGAGCAACTGACTTTTAATCAGTAGGTCCAGGGTTC
GAATCCCTGCGCGCTCA
>STGA_RCS_W09116845 ACBN01000068 ALPHAPROTEOBACTERIA BRUCELLA_PINNIPEDIALIS_B2/94 96490 96579 SER TGA 0 0      WGS_DIVISION_IN_DDBJ/EMBL/
-GGAAGGGTGGCCGAGC--GGTTTAAGGCACCGGTCTTGAAAACCGGC---CGTGGGTTC
GAATCCCACCCCCTCCG
>CGCA_RCS_W09116846 ACBN01000068 ALPHAPROTEOBACTERIA BRUCELLA_PINNIPEDIALIS_B2/94 32140 32067 CYS GCA 0 0      WGS_DIVISION_IN_DDBJ/EMBL/
-GGCCTCGTGGCGGAGT--GGT--TACGCAGAGGACTGCAAATCCTTGCA-CCCCGGTTC
GATTCCGGGCGAGGCCT
>VGAC_RCS_W09116847 ACBN01000074 ALPHAPROTEOBACTERIA BRUCELLA_PINNIPEDIALIS_B2/94 136696 136622 VAL GAC 0 0      WGS_DIVISION_IN_DDBJ/EMB
-GGGCGTGTAGCTCAGC--GGG--AGAGCACTACGTTGACATCGTAGGGGTCACAGGTTC
AATCCCTGTCACGCCCA
>DGTC_RCS_W09116848 ACBN01000080 ALPHAPROTEOBACTERIA BRUCELLA_PINNIPEDIALIS_B2/94 34383 34307 ASP GTC 0 0      WGS_DIVISION_IN_DDBJ/EMBL/
-GCGGGTGTAGCTCAGTT-GGTT-AGAGTGCCGGCCTGTCACGCCGGAGGTCGCGGGTTC
GAGCCCCGTCACTCGCG
>GGCC_RCS_W09120110 ACEI01000004 ALPHAPROTEOBACTERIA BRUCELLA_MELITENSIS_BV-_3_STR-_ETHER 47781 47707 GLY GCC 0 0      WGS_DIVISION_IN_DD
-GCGGGTGTAGCTCAGG--GGT--AGAGCACAACCTTGCCAAGGTTGGGGTCGAGGGTTC
GAATCCCTTCGCCCGCT
>LCAG_RCS_W09120111 ACEI01000004 ALPHAPROTEOBACTERIA BRUCELLA_MELITENSIS_BV-_3_STR-_ETHER 17736 17650 LEU CAG 0 0      WGS_DIVISION_IN_DD
-GCCCAGATGGCGGAATT-GGTA-GACGCACCAGCTTCAGGTGCTGGC-G-TGGAGGTTC
GAGTCCTCTTCTGGGCA
>SGGA_RCS_W09120112 ACEI01000004 ALPHAPROTEOBACTERIA BRUCELLA_MELITENSIS_BV-_3_STR-_ETHER 327 238 SER GGA 0 0      WGS_DIVISION_IN_DDBJ/E
-GGAGAGGTGGCCGAGT--GGTTGAAGGCGCACGCCTGGAACGCGTGT---CGAGGGTTC
GAATCCCTCTCTCTCCG
>GGCC_RCS_W09120113 ACEI01000008 ALPHAPROTEOBACTERIA BRUCELLA_MELITENSIS_BV-_3_STR-_ETHER 71109 71035 GLY GCC 0 0      WGS_DIVISION_IN_DD
-GCGGGTGTAGCTCAGG--GGT--AGAGCACAACCTTGCCAAGGTTGGGGTCGAGGGTTC
GAATCCCTTCGCCCGCT
>TCGT_RCS_W09120114 ACEI01000009 ALPHAPROTEOBACTERIA BRUCELLA_MELITENSIS_BV-_3_STR-_ETHER 14272 14197 THR CGT 0 0      WGS_DIVISION_IN_DD
-GCCGCTTTAGCTCAGTT-GGT--AGAGCACATCATTCGTAATGATGGGGTCGCGTGTTC
GAGTCACGCAAGCGGCA
>NGTT_RCS_W09120115 ACEI01000011 ALPHAPROTEOBACTERIA BRUCELLA_MELITENSIS_BV-_3_STR-_ETHER 53354 53428 ASN GTT 0 0      WGS_DIVISION_IN_DD
-TCCCCGGTAGCTCAGC--GGT--AGAGCAACCGGCTGTTAACCGGTTGGTCGCTGGTTC
GAATCCGGCCCGGGGAG
>CGCA_RCS_W09120116 ACEI01000011 ALPHAPROTEOBACTERIA BRUCELLA_MELITENSIS_BV-_3_STR-_ETHER 57792 57719 CYS GCA 0 0      WGS_DIVISION_IN_DD
-GGCCTCGTGGCGGAGT--GGT--TACGCAGAGGACTGCAAATCCTTGCA-CCCCGGTTC
GATTCCGGGCGAGGCCT
>KTTT_RCS_W09120117 ACEI01000012 ALPHAPROTEOBACTERIA BRUCELLA_MELITENSIS_BV-_3_STR-_ETHER 16346 16421 LYS TTT 0 0      WGS_DIVISION_IN_DD
-GAGCGCGTAGCTCAGCC-GGT--AGAGCAACTGACTTTTAATCAGTAGGTCCAGGGTTC
GAATCCCTGCGCGCTCA
>STGA_RCS_W09120118 ACEI01000012 ALPHAPROTEOBACTERIA BRUCELLA_MELITENSIS_BV-_3_STR-_ETHER 48786 48875 SER TGA 0 0      WGS_DIVISION_IN_DD
-GGAAGGGTGGCCGAGC--GGTTTAAGGCACCGGTCTTGAAAACCGGC---CGTGGGTTC
GAATCCCACCCCCTCCG
>DGTC_RCS_W09120119 ACEI01000020 ALPHAPROTEOBACTERIA BRUCELLA_MELITENSIS_BV-_3_STR-_ETHER 3905 3981 ASP GTC 0 0      WGS_DIVISION_IN_DDBJ
-GCGGGTGTAGCTCAGTT-GGTT-AGAGTGCCGGCCTGTCACGCCGGAGGTCGCGGGTTC
GAGCCCCGTCACTCGCG
>VGAC_RCS_W09120120 ACEI01000028 ALPHAPROTEOBACTERIA BRUCELLA_MELITENSIS_BV-_3_STR-_ETHER 7055 7129 VAL GAC 0 0      WGS_DIVISION_IN_DDBJ
-GGGCGTGTAGCTCAGC--GGG--AGAGCACTACGTTGACATCGTAGGGGTCACAGGTTC
AATCCCTGTCACGCCCA
>LCAA_RCS_W09120121 ACEI01000042 ALPHAPROTEOBACTERIA BRUCELLA_MELITENSIS_BV-_3_STR-_ETHER 4001 4085 LEU CAA 0 0      WGS_DIVISION_IN_DDBJ
-GCGGGTGTGGTGGAACT-GGTA-GACGCGCCGGACTCAAAATCCGGT-G-TGTCGGTTC
GATTCCGACCACCCGCA
>ACGC_RCS_W09120122 ACEI01000043 ALPHAPROTEOBACTERIA BRUCELLA_MELITENSIS_BV-_3_STR-_ETHER 29143 29068 ALA CGC 0 0      WGS_DIVISION_IN_DD
-GGGGCTGTAGCTCAGCT-GGG--AGAGCGCGTCGTTCGCAATGACGAGGTCAGGGGTTC
GATCCCCCTCAGCTCCA
>RCCT_RCS_W09120123 ACEI01000046 ALPHAPROTEOBACTERIA BRUCELLA_MELITENSIS_BV-_3_STR-_ETHER 6251 6327 ARG CCT 0 0      WGS_DIVISION_IN_DDBJ
-GGTCCCGTAGCTCAGTA-GGAT-AGAGCGACAGATTCCTAATCTGTAGGTCACAGGTTC
GATTCCTGTCGGGATCA
>AGGC_RCS_W09120124 ACEI01000052 ALPHAPROTEOBACTERIA BRUCELLA_MELITENSIS_BV-_3_STR-_ETHER 14771 14696 ALA GGC 0 0      WGS_DIVISION_IN_DD
-GGGGCCATAGCTCAGCT-GGG--AGAGCGCCTGCATGGCATGCAGGAGGTCAGCGGTTC
GATCCCGCTTGGCTCCA
>PCGG_RCS_W09120125 ACEI01000058 ALPHAPROTEOBACTERIA BRUCELLA_MELITENSIS_BV-_3_STR-_ETHER 56728 56804 PRO CGG 0 0      WGS_DIVISION_IN_DD
-CGGAGTGTAGCGCAGCCTGGT--AGCGCACCTCGTTCGGGACGAGGGGGTCGGAGGTTC
GAATCCTCTCACTCCGA
>TGGT_RCS_W09120126 ACEI01000058 ALPHAPROTEOBACTERIA BRUCELLA_MELITENSIS_BV-_3_STR-_ETHER 135371 135445 THR GGT 0 0      WGS_DIVISION_IN_
-GCTGCGGTAGCTCAGT--GGT--AGAGCACTCCCTTGGTAAGGGAGAGGTCGAGAGTTC
AATCCTCTCTCGCAGCA
>FGAA_RCS_W09120127 ACEI01000058 ALPHAPROTEOBACTERIA BRUCELLA_MELITENSIS_BV-_3_STR-_ETHER 129084 129009 PHE GAA 0 0      WGS_DIVISION_IN_
-GCCCGGATAGCTCAGTT-GGT--AGAGCAGCGGATTGAAAATCCGCGTGTCGGTGGTTC
GAATCCGCCTCCGGGCA
>SGCT_RCS_W09120128 ACEI01000060 ALPHAPROTEOBACTERIA BRUCELLA_MELITENSIS_BV-_3_STR-_ETHER 254 164 SER GCT 0 0      WGS_DIVISION_IN_DDBJ/E
-GGAGAGGTGGCCGAGT--GGTCGAAGGCGCTCCCCTGCTAAGGGAGTAT-CGTGGGTTC
GAATCCCATCCTCTCCG
>RACG_RCS_W09120129 ACEI01000061 ALPHAPROTEOBACTERIA BRUCELLA_MELITENSIS_BV-_3_STR-_ETHER 7205 7129 ARG ACG 0 0      WGS_DIVISION_IN_DDBJ
-GCACCCGTAGCTCAGCT-GGAT-AGAGCACCAGACTACGAATCTGGGGGTCAGAGGTTC
GAATCCTTTCGGGTGCG
>QTTG_RCS_W09120130 ACEI01000067 ALPHAPROTEOBACTERIA BRUCELLA_MELITENSIS_BV-_3_STR-_ETHER 50194 50268 GLN TTG 0 0      WGS_DIVISION_IN_DD
-TGGGGCGTAGCCAAGC--GGT--AAGGCAGCGGTTTTTGGTACCGCCATTCCCTGGTTC
GAATCCAGGCGCCCCAG
>PTGG_RCS_W09120131 ACEI01000072 ALPHAPROTEOBACTERIA BRUCELLA_MELITENSIS_BV-_3_STR-_ETHER 72368 72444 PRO TGG 0 0      WGS_DIVISION_IN_DD
-CGGAGCGTAGCGCAGTCTGGT--AGCGCACCTGATTTGGGATCAGGGGGTCGCAGGTTC
GAATCCTGCCGCTCCGA
>RTCT_RCS_W09120132 ACEI01000072 ALPHAPROTEOBACTERIA BRUCELLA_MELITENSIS_BV-_3_STR-_ETHER 73006 73082 ARG TCT 0 0      WGS_DIVISION_IN_DD
-GGTCCCGTAGCTCAGTT-GGAT-AGAGCACCGGCCTTCTAAGCCGATGGTCGCAGGTTC
GAATCCTGCCGGGATCG
>PGGG_RCS_W09120133 ACEI01000072 ALPHAPROTEOBACTERIA BRUCELLA_MELITENSIS_BV-_3_STR-_ETHER 131630 131554 PRO GGG 0 0      WGS_DIVISION_IN_
-CGGAGCGTAGCGCAGCCCGGT--AGCGCACTTGACTGGGGGTCAAGGGGTCGTGGGTTC
GAATCCCGCCGCTCCGA
>DGTC_RCS_W09120134 ACEI01000073 ALPHAPROTEOBACTERIA BRUCELLA_MELITENSIS_BV-_3_STR-_ETHER 2427 2503 ASP GTC 0 0      WGS_DIVISION_IN_DDBJ
-GCGGGTGTAGCTCAGTT-GGTT-AGAGTGCCGGCCTGTCACGCCGGAGGTCGCGGGTTC
GAGCCCCGTCACTCGCG
>VTAC_RCS_W09120135 ACEI01000073 ALPHAPROTEOBACTERIA BRUCELLA_MELITENSIS_BV-_3_STR-_ETHER 2016 1941 VAL TAC 0 0      WGS_DIVISION_IN_DDBJ
-GGGCGATTAGCTCAGTT-GGT--AGAGCGCTTCGTTTACACCGAAGATGTCGGGAGTTC
GAGTCTCTCATCGCCCA
>LTAG_RCS_W09120136 ACEI01000077 ALPHAPROTEOBACTERIA BRUCELLA_MELITENSIS_BV-_3_STR-_ETHER 17306 17388 LEU TAG 0 0      WGS_DIVISION_IN_DD
-GCGGATGTGGCGAAATT-GGTA-GACGCACCAGATTTAGGTTCTGGC-G-TGGGGGTTC
GAGTCCCTCCATCCGCA
>RCCG_RCS_W09120137 ACEI01000078 ALPHAPROTEOBACTERIA BRUCELLA_MELITENSIS_BV-_3_STR-_ETHER 41242 41318 ARG CCG 0 0      WGS_DIVISION_IN_DD
-GCACCCGTAGCTCAGCT-GGAT-AGAGCGCTGCCCTCCGAAGGCAGAGGCCACAGGTTC
GAATCCTGTCGGGTGCG
>GCCC_RCS_W09120138 ACEI01000078 ALPHAPROTEOBACTERIA BRUCELLA_MELITENSIS_BV-_3_STR-_ETHER 42093 42020 GLY CCC 0 0      WGS_DIVISION_IN_DD
-GCGGGTATGATGTAAT--GGT--AGCCTGTCAGCTTCCCAAGCTGAACG-CGCGGGTTC
GATTCCCGCTACCCGCT
>VCAC_RCS_W09120139 ACEI01000078 ALPHAPROTEOBACTERIA BRUCELLA_MELITENSIS_BV-_3_STR-_ETHER 40825 40751 VAL CAC 0 0      WGS_DIVISION_IN_DD
-GGGCGCGTAGCTCAGC--GGG--AGAGCACTCCCTTCACACGGGAGGGGTCACAGGTTC
AATCCCTGTCGCGCCCA
>TTGT_RCS_W09120140 ACEI01000078 ALPHAPROTEOBACTERIA BRUCELLA_MELITENSIS_BV-_3_STR-_ETHER 17569 17494 THR TGT 0 0      WGS_DIVISION_IN_DD
-GCCCTTATAGCTCAGTT-GGT--AGAGCACCTGATTTGTAATCAGGGGGTCGGGAGTTC
GAGTCTCTCTGGGGGCA
>LTAA_RCS_W09120141 ACEI01000081 ALPHAPROTEOBACTERIA BRUCELLA_MELITENSIS_BV-_3_STR-_ETHER 57158 57243 LEU TAA 0 0      WGS_DIVISION_IN_DD
-GCGGTCGTGGCGAAATT-GGTA-TACGCAACGGACTTAAAATCCGTC-T-TGCGGGTTC
AAGTCCCGCCGACCGCA
>LGAG_RCS_W09120142 ACEI01000081 ALPHAPROTEOBACTERIA BRUCELLA_MELITENSIS_BV-_3_STR-_ETHER 85773 85857 LEU GAG 0 0      WGS_DIVISION_IN_DD
-GCGGTCGTGGCGGAATT-GGTA-GACGCGCAGCGTTGAGGTCGCTGT-G-TGGAAGTTC
GAGTCTTCTCGACCGCA
>LGAG_RCS_W09120143 ACEI01000082 ALPHAPROTEOBACTERIA BRUCELLA_MELITENSIS_BV-_3_STR-_ETHER 2602 2686 LEU GAG 0 0      WGS_DIVISION_IN_DDBJ
-GCGGTCATGGCGGAATT-GGTA-GACGCGCAGCGTTGAGGTCGCTGT-G-TGGAAGTTC
GAGTCTTCTCGACCGCA
>WCCA_RCS_W09120144 ACEI01000085 ALPHAPROTEOBACTERIA BRUCELLA_MELITENSIS_BV-_3_STR-_ETHER 16667 16592 TRP CCA 0 0      WGS_DIVISION_IN_DD
-AGGGGTATAGCTCAGTT-GGT--AGAGCGACGGTCTCCAAAACCGTAGGTCGCGGGTTC
GAACCCTGCTGCCCCTG
>ETTC_RCS_W09120145 ACEI01000086 ALPHAPROTEOBACTERIA BRUCELLA_MELITENSIS_BV-_3_STR-_ETHER 21128 21202 GLU TTC 0 0      WGS_DIVISION_IN_DD
-GCGCCCATCGTCTAGC--GGTT-AGGACGCCGCCCTTTCACGGCGGAAA-CAGGGGTTC
GATTCCCCTTGGGCGTA
>ETTC_RCS_W09120146 ACEI01000086 ALPHAPROTEOBACTERIA BRUCELLA_MELITENSIS_BV-_3_STR-_ETHER 21350 21424 GLU TTC 0 0      WGS_DIVISION_IN_DD
-GCGCCCATCGTCTAGC--GGTT-AGGACGCTGCCCTTTCACGGCGGAAA-CAGGGGTTC
GATTCCCCTTGGGCGTA
>KCTT_RCS_W09120147 ACEI01000086 ALPHAPROTEOBACTERIA BRUCELLA_MELITENSIS_BV-_3_STR-_ETHER 77483 77558 LYS CTT 0 0      WGS_DIVISION_IN_DD
-GGGTGATTAGCTCAGTT-GGT--AGAGCAGCTGACTCTTAATCAGCGGGTCGTAGGTTC
GATCCCTACATCACCCA
>YGTA_RCS_W09120148 ACEI01000086 ALPHAPROTEOBACTERIA BRUCELLA_MELITENSIS_BV-_3_STR-_ETHER 323 239 TYR GTA 0 0      WGS_DIVISION_IN_DDBJ/E
-GGAGGGATGCCCGAGT--GGTTAAAGGGGACGGACTGTAAATCCGTTGTACGTTGGTTC
AAATCCAACTCCCTCCA
>GTCC_RCS_W09120149 ACEI01000086 ALPHAPROTEOBACTERIA BRUCELLA_MELITENSIS_BV-_3_STR-_ETHER 214 141 GLY TCC 0 0      WGS_DIVISION_IN_DDBJ/E
-GCGGGTATAGCTCAAT--GGT--AGAGCAGCAGCCTTCCAAGCTGAATA-CGCGGGTTC
GATTCCCGCTACCCGCT
>JCAT_RCS_W09120150 ACEI01000089 ALPHAPROTEOBACTERIA BRUCELLA_MELITENSIS_BV-_3_STR-_ETHER 29734 29658 MET CAT 0 0     TRNA-MET(ILE)_WHOSE
-GGGCCTGTAGCTCAATT-GGTT-AGAGCCGGCGGCTCATAACCGCTTGGTTGGGGGTTC
GAGTCCCTCCGGGCCCA
>MCAT_RCS_W09120151 ACEI01000093 ALPHAPROTEOBACTERIA BRUCELLA_MELITENSIS_BV-_3_STR-_ETHER 64208 64284 MET CAT 0 0     TRNA-MET(ELONGATOR)
-GGCGGAGTAGCTCAGTA-GGTT-AGAGCAGAGGAATCATAATCCTTGTGTCGGGGGTTC
GAATCCCTCCTCCGCTA
>QCTG_RCS_W09120152 ACEI01000093 ALPHAPROTEOBACTERIA BRUCELLA_MELITENSIS_BV-_3_STR-_ETHER 80095 80168 GLN CTG 0 0      WGS_DIVISION_IN_DD
-TGGGGGATAGTTTAAG--GGT--AGAACAGCGGACTCTGACTCCGTTAG-TCTTGGTTC
GAATCCAGGTCCCCCAG
>HGTG_RCS_W09120153 ACEI01000093 ALPHAPROTEOBACTERIA BRUCELLA_MELITENSIS_BV-_3_STR-_ETHER 66041 65965 HIS GTG 0 0      WGS_DIVISION_IN_DD
-GCGGTCGTAGCTCAGTT-GGTT-AGAGCGCAGGATTGTGGCTCCTGAGGTCGTTGGTTC
AACTCCAACCGACCGTA
>ECTC_RCS_W09120154 ACEI01000095 ALPHAPROTEOBACTERIA BRUCELLA_MELITENSIS_BV-_3_STR-_ETHER 12578 12652 GLU CTC 0 0      WGS_DIVISION_IN_DD
-GCGCCCATCGTCTAGC--GGTC-AGGACGGCGCCCTCTCACGGCGCAAA-CAGGGGTTC
GATTCCCCTTGGGCGTA
>SCGA_RCS_W09120155 ACEI01000101 ALPHAPROTEOBACTERIA BRUCELLA_MELITENSIS_BV-_3_STR-_ETHER 14652 14741 SER CGA 0 0      WGS_DIVISION_IN_DD
-GGAGAGGTGGCTGAGT--GGTTGAAAGCACCGCACTCGAAATGCGGC---CGGGGGTTC
GAATCCCTCCCTCTCCG
>IGAT_RCS_W09120156 ACEI01000105 ALPHAPROTEOBACTERIA BRUCELLA_MELITENSIS_BV-_3_STR-_ETHER 3911 3835 ILE GAT 0 0      WGS_DIVISION_IN_DDBJ
-GGGCTTGTAGCTCAGTT-GGTT-AGAGCACACGCTTGATAAGCGTGGGGTCGGAGGTTC
AAGTCCTCCCAGGCCCA
>ATGC_RCS_W09120157 ACEI01000105 ALPHAPROTEOBACTERIA BRUCELLA_MELITENSIS_BV-_3_STR-_ETHER 3821 3746 ALA TGC 0 0      WGS_DIVISION_IN_DDBJ
-GGGGCCGTAGCTCAGCT-GGG--AGAGCACCTGCTTTGCAAGCAGGGGGTCGTCGGTTC
GATCCCGTCCGGCTCCA
>XCAT_RCS_W09120158 ACEI01000105 ALPHAPROTEOBACTERIA BRUCELLA_MELITENSIS_BV-_3_STR-_ETHER 80 4 MET CAT 0 0     TRNA-MET(INITIATOR)- WGS_D
-CGCGGGGTGGAGCAGCCCGGT--AGCTCGTCAGGCTCATAACCTGAAGGCCGCAGGTTC
AAATCCTGCCCCCGCAA
>VGAC_RCS_W09120303 ACEM01000001 ALPHAPROTEOBACTERIA BRUCELLA_MELITENSIS_BV-_2_STR-_63/9 45115 45189 VAL GAC 0 0      WGS_DIVISION_IN_DDB
-GGGCGTGTAGCTCAGC--GGG--AGAGCACTACGTTGACATCGTAGGGGTCACAGGTTC
AATCCCTGTCACGCCCA
>IGAT_RCS_W09120304 ACEM01000005 ALPHAPROTEOBACTERIA BRUCELLA_MELITENSIS_BV-_2_STR-_63/9 2360 2436 ILE GAT 0 0      WGS_DIVISION_IN_DDBJ/
-GGGCTTGTAGCTCAGTT-GGTT-AGAGCACACGCTTGATAAGCGTGGGGTCGGAGGTTC
AAGTCCTCCCAGGCCCA
>ATGC_RCS_W09120305 ACEM01000005 ALPHAPROTEOBACTERIA BRUCELLA_MELITENSIS_BV-_2_STR-_63/9 2450 2525 ALA TGC 0 0      WGS_DIVISION_IN_DDBJ/
-GGGGCCGTAGCTCAGCT-GGG--AGAGCACCTGCTTTGCAAGCAGGGGGTCGTCGGTTC
GATCCCGTCCGGCTCCA
>XCAT_RCS_W09120306 ACEM01000005 ALPHAPROTEOBACTERIA BRUCELLA_MELITENSIS_BV-_2_STR-_63/9 6191 6267 MET CAT 0 0     TRNA-MET(INITIATOR)- W
-CGCGGGGTGGAGCAGCCCGGT--AGCTCGTCAGGCTCATAACCTGAAGGCCGCAGGTTC
AAATCCTGCCCCCGCAA
>GGCC_RCS_W09120307 ACEM01000008 ALPHAPROTEOBACTERIA BRUCELLA_MELITENSIS_BV-_2_STR-_63/9 47765 47691 GLY GCC 0 0      WGS_DIVISION_IN_DDB
-GCGGGTGTAGCTCAGG--GGT--AGAGCACAACCTTGCCAAGGTTGGGGTCGAGGGTTC
GAATCCCTTCGCCCGCT
>LCAG_RCS_W09120308 ACEM01000008 ALPHAPROTEOBACTERIA BRUCELLA_MELITENSIS_BV-_2_STR-_63/9 17733 17647 LEU CAG 0 0      WGS_DIVISION_IN_DDB
-GCCCAGATGGCGGAATT-GGTA-GACGCACCAGCTTCAGGTGCTGGC-G-TGGAGGTTC
GAGTCCTCTTCTGGGCA
>SGGA_RCS_W09120309 ACEM01000008 ALPHAPROTEOBACTERIA BRUCELLA_MELITENSIS_BV-_2_STR-_63/9 325 236 SER GGA 0 0      WGS_DIVISION_IN_DDBJ/EM
-GGAGAGGTGGCCGAGT--GGTTGAAGGCGCACGCCTGGAACGCGTGT---CGAGGGTTC
GAATCCCTCTCTCTCCG
>GGCC_RCS_W09120310 ACEM01000009 ALPHAPROTEOBACTERIA BRUCELLA_MELITENSIS_BV-_2_STR-_63/9 96937 96863 GLY GCC 0 0      WGS_DIVISION_IN_DDB
-GCGGGTGTAGCTCAGG--GGT--AGAGCACAACCTTGCCAAGGTTGGGGTCGAGGGTTC
GAATCCCTTCGCCCGCT
>TCGT_RCS_W09120311 ACEM01000011 ALPHAPROTEOBACTERIA BRUCELLA_MELITENSIS_BV-_2_STR-_63/9 14275 14200 THR CGT 0 0      WGS_DIVISION_IN_DDB
-GCCGCTTTAGCTCAGTT-GGT--AGAGCACATCATTCGTAATGATGGGGTCGCGTGTTC
GAGTCACGCAAGCGGCA
>NGTT_RCS_W09120312 ACEM01000012 ALPHAPROTEOBACTERIA BRUCELLA_MELITENSIS_BV-_2_STR-_63/9 202022 202096 ASN GTT 0 0      WGS_DIVISION_IN_D
-TCCCCGGTAGCTCAGC--GGT--AGAGCAACCGGCTGTTAACCGGTTGGTCGCTGGTTC
GAATCCGGCCCGGGGAG
>KTTT_RCS_W09120313 ACEM01000012 ALPHAPROTEOBACTERIA BRUCELLA_MELITENSIS_BV-_2_STR-_63/9 238339 238414 LYS TTT 0 0      WGS_DIVISION_IN_D
-GAGCGCGTAGCTCAGCC-GGT--AGAGCAACTGACTTTTAATCAGTAGGTCCAGGGTTC
GAATCCCTGCGCGCTCA
>STGA_RCS_W09120314 ACEM01000012 ALPHAPROTEOBACTERIA BRUCELLA_MELITENSIS_BV-_2_STR-_63/9 270789 270878 SER TGA 0 0      WGS_DIVISION_IN_D
-GGAAGGGTGGCCGAGC--GGTTTAAGGCACCGGTCTTGAAAACCGGC---CGTGGGTTC
GAATCCCACCCCCTCCG
>CGCA_RCS_W09120315 ACEM01000012 ALPHAPROTEOBACTERIA BRUCELLA_MELITENSIS_BV-_2_STR-_63/9 206458 206385 CYS GCA 0 0      WGS_DIVISION_IN_D
-GGCCTCGTGGCGGAGT--GGT--TACGCAGAGGACTGCAAATCCTTGCA-CCCCGGTTC
GATTCCGGGCGAGGCCT
>DGTC_RCS_W09120316 ACEM01000015 ALPHAPROTEOBACTERIA BRUCELLA_MELITENSIS_BV-_2_STR-_63/9 207366 207442 ASP GTC 0 0      WGS_DIVISION_IN_D
-GCGGGTGTAGCTCAGTT-GGTT-AGAGTGCCGGCCTGTCACGCCGGAGGTCGCGGGTTC
GAGCCCCGTCACTCGCG
>RCCT_RCS_W09120317 ACEM01000020 ALPHAPROTEOBACTERIA BRUCELLA_MELITENSIS_BV-_2_STR-_63/9 122917 122841 ARG CCT 0 0      WGS_DIVISION_IN_D
-GGTCCCGTAGCTCAGTA-GGAT-AGAGCGACAGATTCCTAATCTGTAGGTCACAGGTTC
GATTCCTGTCGGGATCA
>ACGC_RCS_W09120318 ACEM01000022 ALPHAPROTEOBACTERIA BRUCELLA_MELITENSIS_BV-_2_STR-_63/9 6682 6757 ALA CGC 0 0      WGS_DIVISION_IN_DDBJ/
-GGGGCTGTAGCTCAGCT-GGG--AGAGCGCGTCGTTCGCAATGACGAGGTCAGGGGTTC
GATCCCCCTCAGCTCCA
>LCAA_RCS_W09120319 ACEM01000022 ALPHAPROTEOBACTERIA BRUCELLA_MELITENSIS_BV-_2_STR-_63/9 44209 44125 LEU CAA 0 0      WGS_DIVISION_IN_DDB
-GCGGGTGTGGTGGAACT-GGTA-GACGCGCCGGACTCAAAATCCGGT-G-TGTCGGTTC
GATTCCGACCACCCGCA
>SCGA_RCS_W09120320 ACEM01000028 ALPHAPROTEOBACTERIA BRUCELLA_MELITENSIS_BV-_2_STR-_63/9 310 221 SER CGA 0 0      WGS_DIVISION_IN_DDBJ/EM
-GGAGAGGTGGCTGAGT--GGTTGAAAGCACCGCACTCGAAATGCGGC---CGGGGGTTC
GAATCCCTCCCTCTCCG
>ECTC_RCS_W09120321 ACEM01000029 ALPHAPROTEOBACTERIA BRUCELLA_MELITENSIS_BV-_2_STR-_63/9 77984 77910 GLU CTC 0 0      WGS_DIVISION_IN_DDB
-GCGCCCATCGTCTAGC--GGTC-AGGACGGCGCCCTCTCACGGCGCAAA-CAGGGGTTC
GATTCCCCTTGGGCGTA
>HGTG_RCS_W09120322 ACEM01000030 ALPHAPROTEOBACTERIA BRUCELLA_MELITENSIS_BV-_2_STR-_63/9 34329 34405 HIS GTG 0 0      WGS_DIVISION_IN_DDB
-GCGGTCGTAGCTCAGTT-GGTT-AGAGCGCAGGATTGTGGCTCCTGAGGTCGTTGGTTC
AACTCCAACCGACCGTA
>MCAT_RCS_W09120323 ACEM01000030 ALPHAPROTEOBACTERIA BRUCELLA_MELITENSIS_BV-_2_STR-_63/9 36161 36085 MET CAT 0 0     TRNA-MET(ELONGATOR)-
-GGCGGAGTAGCTCAGTA-GGTT-AGAGCAGAGGAATCATAATCCTTGTGTCGGGGGTTC
GAATCCCTCCTCCGCTA
>QCTG_RCS_W09120324 ACEM01000030 ALPHAPROTEOBACTERIA BRUCELLA_MELITENSIS_BV-_2_STR-_63/9 20151 20078 GLN CTG 0 0      WGS_DIVISION_IN_DDB
-TGGGGGATAGTTTAAG--GGT--AGAACAGCGGACTCTGACTCCGTTAG-TCTTGGTTC
GAATCCAGGTCCCCCAG
>JCAT_RCS_W09120325 ACEM01000033 ALPHAPROTEOBACTERIA BRUCELLA_MELITENSIS_BV-_2_STR-_63/9 1105 1181 MET CAT 0 0     TRNA-MET(ILE)_WHOSE_CA
-GGGCCTGTAGCTCAATT-GGTT-AGAGCCGGCGGCTCATAACCGCTTGGTTGGGGGTTC
GAGTCCCTCCGGGCCCA
>ETTC_RCS_W09120326 ACEM01000033 ALPHAPROTEOBACTERIA BRUCELLA_MELITENSIS_BV-_2_STR-_63/9 189501 189427 GLU TTC 0 0      WGS_DIVISION_IN_D
-GCGCCCATCGTCTAGC--GGTT-AGGACGCCGCCCTTTCACGGCGGAAA-CAGGGGTTC
GATTCCCCTTGGGCGTA
>ETTC_RCS_W09120327 ACEM01000033 ALPHAPROTEOBACTERIA BRUCELLA_MELITENSIS_BV-_2_STR-_63/9 189279 189205 GLU TTC 0 0      WGS_DIVISION_IN_D
-GCGCCCATCGTCTAGC--GGTT-AGGACGCTGCCCTTTCACGGCGGAAA-CAGGGGTTC
GATTCCCCTTGGGCGTA
>KCTT_RCS_W09120328 ACEM01000033 ALPHAPROTEOBACTERIA BRUCELLA_MELITENSIS_BV-_2_STR-_63/9 133134 133059 LYS CTT 0 0      WGS_DIVISION_IN_D
-GGGTGATTAGCTCAGTT-GGT--AGAGCAGCTGACTCTTAATCAGCGGGTCGTAGGTTC
GATCCCTACATCACCCA
>YGTA_RCS_W09120329 ACEM01000034 ALPHAPROTEOBACTERIA BRUCELLA_MELITENSIS_BV-_2_STR-_63/9 5095 5179 TYR GTA 0 0      WGS_DIVISION_IN_DDBJ/
-GGAGGGATGCCCGAGT--GGTTAAAGGGGACGGACTGTAAATCCGTTGTACGTTGGTTC
AAATCCAACTCCCTCCA
>GTCC_RCS_W09120330 ACEM01000034 ALPHAPROTEOBACTERIA BRUCELLA_MELITENSIS_BV-_2_STR-_63/9 5204 5277 GLY TCC 0 0      WGS_DIVISION_IN_DDBJ/
-GCGGGTATAGCTCAAT--GGT--AGAGCAGCAGCCTTCCAAGCTGAATA-CGCGGGTTC
GATTCCCGCTACCCGCT
>WCCA_RCS_W09120331 ACEM01000036 ALPHAPROTEOBACTERIA BRUCELLA_MELITENSIS_BV-_2_STR-_63/9 111 186 TRP CCA 0 0      WGS_DIVISION_IN_DDBJ/EM
-AGGGGTATAGCTCAGTT-GGT--AGAGCGACGGTCTCCAAAACCGTAGGTCGCGGGTTC
GAACCCTGCTGCCCCTG
>LGAG_RCS_W09120332 ACEM01000039 ALPHAPROTEOBACTERIA BRUCELLA_MELITENSIS_BV-_2_STR-_63/9 9698 9614 LEU GAG 0 0      WGS_DIVISION_IN_DDBJ/
-GCGGTCATGGCGGAATT-GGTA-GACGCGCAGCGTTGAGGTCGCTGT-G-TGGAAGTTC
GAGTCTTCTCGACCGCA
>LTAA_RCS_W09120333 ACEM01000041 ALPHAPROTEOBACTERIA BRUCELLA_MELITENSIS_BV-_2_STR-_63/9 31148 31063 LEU TAA 0 0      WGS_DIVISION_IN_DDB
-GCGGTCGTGGCGAAATT-GGTA-TACGCAACGGACTTAAAATCCGTC-T-TGCGGGTTC
AAGTCCCGCCGACCGCA
>LGAG_RCS_W09120334 ACEM01000041 ALPHAPROTEOBACTERIA BRUCELLA_MELITENSIS_BV-_2_STR-_63/9 2398 2314 LEU GAG 0 0      WGS_DIVISION_IN_DDBJ/
-GCGGTCGTGGCGGAATT-GGTA-GACGCGCAGCGTTGAGGTCGCTGT-G-TGGAAGTTC
GAGTCTTCTCGACCGCA
>GCCC_RCS_W09120335 ACEM01000042 ALPHAPROTEOBACTERIA BRUCELLA_MELITENSIS_BV-_2_STR-_63/9 6077 6150 GLY CCC 0 0      WGS_DIVISION_IN_DDBJ/
-GCGGGTATGATGTAAT--GGT--AGCCTGTCAGCTTCCCAAGCTGAACG-CGCGGGTTC
GATTCCCGCTACCCGCT
>VCAC_RCS_W09120336 ACEM01000042 ALPHAPROTEOBACTERIA BRUCELLA_MELITENSIS_BV-_2_STR-_63/9 7345 7419 VAL CAC 0 0      WGS_DIVISION_IN_DDBJ/
-GGGCGCGTAGCTCAGC--GGG--AGAGCACTCCCTTCACACGGGAGGGGTCACAGGTTC
AATCCCTGTCGCGCCCA
>RCCG_RCS_W09120337 ACEM01000042 ALPHAPROTEOBACTERIA BRUCELLA_MELITENSIS_BV-_2_STR-_63/9 6928 6852 ARG CCG 0 0      WGS_DIVISION_IN_DDBJ/
-GCACCCGTAGCTCAGCT-GGAT-AGAGCGCTGCCCTCCGAAGGCAGAGGCCACAGGTTC
GAATCCTGTCGGGTGCG
>TTGT_RCS_W09120338 ACEM01000043 ALPHAPROTEOBACTERIA BRUCELLA_MELITENSIS_BV-_2_STR-_63/9 2730 2805 THR TGT 0 0      WGS_DIVISION_IN_DDBJ/
-GCCCTTATAGCTCAGTT-GGT--AGAGCACCTGATTTGTAATCAGGGGGTCGGGAGTTC
GAGTCTCTCTGGGGGCA
>LTAG_RCS_W09120339 ACEM01000044 ALPHAPROTEOBACTERIA BRUCELLA_MELITENSIS_BV-_2_STR-_63/9 20735 20653 LEU TAG 0 0      WGS_DIVISION_IN_DDB
-GCGGATGTGGCGAAATT-GGTA-GACGCACCAGATTTAGGTTCTGGC-G-TGGGGGTTC
GAGTCCCTCCATCCGCA
>VTAC_RCS_W09120340 ACEM01000045 ALPHAPROTEOBACTERIA BRUCELLA_MELITENSIS_BV-_2_STR-_63/9 82520 82595 VAL TAC 0 0      WGS_DIVISION_IN_DDB
-GGGCGATTAGCTCAGTT-GGT--AGAGCGCTTCGTTTACACCGAAGATGTCGGGAGTTC
GAGTCTCTCATCGCCCA
>DGTC_RCS_W09120341 ACEM01000045 ALPHAPROTEOBACTERIA BRUCELLA_MELITENSIS_BV-_2_STR-_63/9 82109 82033 ASP GTC 0 0      WGS_DIVISION_IN_DDB
-GCGGGTGTAGCTCAGTT-GGTT-AGAGTGCCGGCCTGTCACGCCGGAGGTCGCGGGTTC
GAGCCCCGTCACTCGCG
>PGGG_RCS_W09120342 ACEM01000047 ALPHAPROTEOBACTERIA BRUCELLA_MELITENSIS_BV-_2_STR-_63/9 5188 5264 PRO GGG 0 0      WGS_DIVISION_IN_DDBJ/
-CGGAGCGTAGCGCAGCCCGGT--AGCGCACTTGACTGGGGGTCAAGGGGTCGTGGGTTC
GAATCCCGCCGCTCCGA
>PTGG_RCS_W09120343 ACEM01000048 ALPHAPROTEOBACTERIA BRUCELLA_MELITENSIS_BV-_2_STR-_63/9 2767 2691 PRO TGG 0 0      WGS_DIVISION_IN_DDBJ/
-CGGAGCGTAGCGCAGTCTGGT--AGCGCACCTGATTTGGGATCAGGGGGTCGCAGGTTC
GAATCCTGCCGCTCCGA
>RTCT_RCS_W09120344 ACEM01000048 ALPHAPROTEOBACTERIA BRUCELLA_MELITENSIS_BV-_2_STR-_63/9 2129 2053 ARG TCT 0 0      WGS_DIVISION_IN_DDBJ/
-GGTCCCGTAGCTCAGTT-GGAT-AGAGCACCGGCCTTCTAAGCCGATGGTCGCAGGTTC
GAATCCTGCCGGGATCG
>SGCT_RCS_W09120345 ACEM01000049 ALPHAPROTEOBACTERIA BRUCELLA_MELITENSIS_BV-_2_STR-_63/9 33265 33355 SER GCT 0 0      WGS_DIVISION_IN_DDB
-GGAGAGGTGGCCGAGT--GGTCGAAGGCGCTCCCCTGCTAAGGGAGTAT-CGTGGGTTC
GAATCCCATCCTCTCCG
>QTTG_RCS_W09120346 ACEM01000053 ALPHAPROTEOBACTERIA BRUCELLA_MELITENSIS_BV-_2_STR-_63/9 9668 9594 GLN TTG 0 0      WGS_DIVISION_IN_DDBJ/
-TGGGGCGTAGCCAAGC--GGT--AAGGCAGCGGTTTTTGGTACCGCCATTCCCTGGTTC
GAATCCAGGCGCCCCAG
>RACG_RCS_W09120347 ACEM01000054 ALPHAPROTEOBACTERIA BRUCELLA_MELITENSIS_BV-_2_STR-_63/9 123465 123541 ARG ACG 0 0      WGS_DIVISION_IN_D
-GCACCCGTAGCTCAGCT-GGAT-AGAGCACCAGACTACGAATCTGGGGGTCAGAGGTTC
GAATCCTTTCGGGTGCG
>FGAA_RCS_W09120348 ACEM01000055 ALPHAPROTEOBACTERIA BRUCELLA_MELITENSIS_BV-_2_STR-_63/9 9023 9098 PHE GAA 0 0      WGS_DIVISION_IN_DDBJ/
-GCCCGGATAGCTCAGTT-GGT--AGAGCAGCGGATTGAAAATCCGCGTGTCGGTGGTTC
GAATCCGCCTCCGGGCA
>PCGG_RCS_W09120349 ACEM01000055 ALPHAPROTEOBACTERIA BRUCELLA_MELITENSIS_BV-_2_STR-_63/9 81373 81297 PRO CGG 0 0      WGS_DIVISION_IN_DDB
-CGGAGTGTAGCGCAGCCTGGT--AGCGCACCTCGTTCGGGACGAGGGGGTCGGAGGTTC
GAATCCTCTCACTCCGA
>TGGT_RCS_W09120350 ACEM01000055 ALPHAPROTEOBACTERIA BRUCELLA_MELITENSIS_BV-_2_STR-_63/9 2736 2662 THR GGT 0 0      WGS_DIVISION_IN_DDBJ/
-GCTGCGGTAGCTCAGT--GGT--AGAGCACTCCCTTGGTAAGGGAGAGGTCGAGAGTTC
AATCCTCTCTCGCAGCA
>AGGC_RCS_W09120351 ACEM01000057 ALPHAPROTEOBACTERIA BRUCELLA_MELITENSIS_BV-_2_STR-_63/9 35317 35392 ALA GGC 0 0      WGS_DIVISION_IN_DDB
-GGGGCCATAGCTCAGCT-GGG--AGAGCGCCTGCATGGCATGCAGGAGGTCAGCGGTTC
GATCCCGCTTGGCTCCA
>AGGC_RCS_W09133704 ACQA01000001 ALPHAPROTEOBACTERIA OCHROBACTRUM_INTERMEDIUM_LMG_3301 32992 33067 ALA GGC 0 0      WGS_DIVISION_IN_DDBJ/
-GGGGCCATAGCTCAGCT-GGG--AGAGCGCCTGCATGGCATGCAGGAGGTCAGCGGTTC
GATCCCGCTTGGCTCCA
>PCGG_RCS_W09133705 ACQA01000001 ALPHAPROTEOBACTERIA OCHROBACTRUM_INTERMEDIUM_LMG_3301 222354 222430 PRO CGG 0 0      WGS_DIVISION_IN_DDB
-CGGAGTGTAGCGCAGCCTGGT--AGCGCACCTCGTTCGGGACGAGGGGGTCGGAGGTTC
GAATCCTCTCACTCCGA
>TGGT_RCS_W09133706 ACQA01000001 ALPHAPROTEOBACTERIA OCHROBACTRUM_INTERMEDIUM_LMG_3301 285203 285277 THR GGT 0 0      WGS_DIVISION_IN_DDB
-GCTGCGGTAGCTCAGT--GGT--AGAGCACTCCCTTGGTAAGGGAGAGGTCGAGAGTTC
AATCCTCTCTCGCAGCA
>QTTG_RCS_W09133707 ACQA01000001 ALPHAPROTEOBACTERIA OCHROBACTRUM_INTERMEDIUM_LMG_3301 617193 617267 GLN TTG 0 0      WGS_DIVISION_IN_DDB
-TGGGGCGTAGCCAAGC--GGT--AAGGCAGCGGTTTTTGGTACCGCCATTCCCTGGTTC
GAATCCAGGCGCCCCAG
>PTGG_RCS_W09133708 ACQA01000001 ALPHAPROTEOBACTERIA OCHROBACTRUM_INTERMEDIUM_LMG_3301 807164 807240 PRO TGG 0 0      WGS_DIVISION_IN_DDB
-CGGAGCGTAGCGCAGTCTGGT--AGCGCACCTGATTTGGGATCAGGGGGTCGCAGGTTC
GAATCCTGCCGCTCCGA
>RTCT_RCS_W09133709 ACQA01000001 ALPHAPROTEOBACTERIA OCHROBACTRUM_INTERMEDIUM_LMG_3301 807811 807887 ARG TCT 0 0      WGS_DIVISION_IN_DDB
-GGTCCCGTAGCTCAGCT-GGAT-AGAGCACCGGCCTTCTAAGCCGTAGGTCGCAGGTTC
GAATCCTGCCGGGATCG
>VTAC_RCS_W09133710 ACQA01000001 ALPHAPROTEOBACTERIA OCHROBACTRUM_INTERMEDIUM_LMG_3301 894755 894830 VAL TAC 0 0      WGS_DIVISION_IN_DDB
-GGGCGATTAGCTCAGTT-GGT--AGAGCGCTTCGTTTACACCGAAGATGTCGGGAGTTC
GAGTCTCTCATCGCCCA
>DGTC_RCS_W09133711 ACQA01000001 ALPHAPROTEOBACTERIA OCHROBACTRUM_INTERMEDIUM_LMG_3301 936698 936774 ASP GTC 0 0      WGS_DIVISION_IN_DDB
-GCGGGTGTAGCTCAGTT-GGTT-AGAGTGCCGGCCTGTCACGCCGGAGGTCGCGGGTTC
GAGCCCCGTCACTCGCG
>DGTC_RCS_W09133712 ACQA01000001 ALPHAPROTEOBACTERIA OCHROBACTRUM_INTERMEDIUM_LMG_3301 937227 937303 ASP GTC 0 0      WGS_DIVISION_IN_DDB
-GCGGGTGTAGCTCAGTT-GGTT-AGAGTGCCGGCCTGTCACGCCGGAGGTCGCGGGTTC
GAGCCCCGTCACTCGCG
>LTAG_RCS_W09133713 ACQA01000001 ALPHAPROTEOBACTERIA OCHROBACTRUM_INTERMEDIUM_LMG_3301 1036446 1036528 LEU TAG 0 0      WGS_DIVISION_IN_D
-GCGGATGTGGCGAAATT-GGTA-GACGCACCAGATTTAGGTTCTGGC-G-TGGGGGTTC
GAGTCCCTCCATCCGCA
>VCAC_RCS_W09133714 ACQA01000001 ALPHAPROTEOBACTERIA OCHROBACTRUM_INTERMEDIUM_LMG_3301 1106587 1106661 VAL CAC 0 0      WGS_DIVISION_IN_D
-GGGCGTGTAGCTCAGC--GGG--AGAGCACTCCCTTCACACGGGAGGGGTCACAGGTTC
AATCCCTGTCACGCCCA
>RCCG_RCS_W09133715 ACQA01000001 ALPHAPROTEOBACTERIA OCHROBACTRUM_INTERMEDIUM_LMG_3301 1113405 1113481 ARG CCG 0 0      WGS_DIVISION_IN_D
-GCACCCGTAGCTCAGCT-GGAT-AGAGTGCTGCCCTCCGAAGGCAGAGGTCACAGGTTC
GAATCCTGTCGGGTGCG
>LTAA_RCS_W09133716 ACQA01000001 ALPHAPROTEOBACTERIA OCHROBACTRUM_INTERMEDIUM_LMG_3301 1198052 1198137 LEU TAA 0 0      WGS_DIVISION_IN_D
-GCGGTCGTGGCGAAATT-GGTA-TACGCAACGGACTTAAAATCCGTC-T-TGCGGGTTC
AAGTCCCGCCGACCGCA
>GCCC_RCS_W09133717 ACQA01000001 ALPHAPROTEOBACTERIA OCHROBACTRUM_INTERMEDIUM_LMG_3301 1303013 1303086 GLY CCC 0 0      WGS_DIVISION_IN_D
-GCGGGTATGATGTAAT--GGT--AGCCTGTCAGCTTCCCAAGCTGAACG-CGCGGGTTC
GATTCCCGCTACCCGCT
>ETTC_RCS_W09133718 ACQA01000001 ALPHAPROTEOBACTERIA OCHROBACTRUM_INTERMEDIUM_LMG_3301 1456048 1456122 GLU TTC 0 0      WGS_DIVISION_IN_D
-GCGCCCATCGTCTAGC--GGTT-AGGACGCCGCCCTTTCACGGCGGAAA-CAGGGGTTC
GATTCCCCTTGGGCGTA
>ETTC_RCS_W09133719 ACQA01000001 ALPHAPROTEOBACTERIA OCHROBACTRUM_INTERMEDIUM_LMG_3301 1456272 1456346 GLU TTC 0 0      WGS_DIVISION_IN_D
-GCGCCCATCGTCTAGC--GGTT-AGGACGCCGCCCTTTCACGGCGGAAA-CAGGGGTTC
GATTCCCCTTGGGCGTA
>KCTT_RCS_W09133720 ACQA01000001 ALPHAPROTEOBACTERIA OCHROBACTRUM_INTERMEDIUM_LMG_3301 1522117 1522192 LYS CTT 0 0      WGS_DIVISION_IN_D
-GGGTGATTAGCTCAGTT-GGT--AGAGCAGCTGACTCTTAATCAGCGGGTCGTAGGTTC
GATCCCTACATCACCCA
>MCAT_RCS_W09133721 ACQA01000001 ALPHAPROTEOBACTERIA OCHROBACTRUM_INTERMEDIUM_LMG_3301 1799295 1799371 MET CAT 0 0     TRNA-MET(ELONGATOR
-GGCGGAGTAGCTCAGTA-GGTT-AGAGCAGAGGAATCATAATCCTTGTGTCGGGGGTTC
GAATCCCTCCTCCGCTA
>LCAG_RCS_W09133722 ACQA01000001 ALPHAPROTEOBACTERIA OCHROBACTRUM_INTERMEDIUM_LMG_3301 1997235 1997321 LEU CAG 0 0      WGS_DIVISION_IN_D
-GCCCAGATGGCGGAATT-GGTA-GACGCACCAGCTTCAGGTGCTGGC-G-TGGAGGTTC
GAGTCCTCTTCTGGGCA
>SGGA_RCS_W09133723 ACQA01000001 ALPHAPROTEOBACTERIA OCHROBACTRUM_INTERMEDIUM_LMG_3301 2015224 2015313 SER GGA 0 0      WGS_DIVISION_IN_D
-GGAGAGGTGGCCGAGT--GGTTGAAGGCGCACGCCTGGAACGCGTGT---CGAGGGTTC
GAATCCCTCTCTCTCCG
>GGCC_RCS_W09133724 ACQA01000001 ALPHAPROTEOBACTERIA OCHROBACTRUM_INTERMEDIUM_LMG_3301 2039247 2039321 GLY GCC 0 0      WGS_DIVISION_IN_D
-GCGGGTGTAGCTCAGG--GGT--AGAGCACAACCTTGCCAAGGTTGGGGTCGAGGGTTC
GAATCCCTTCGCCCGCT
>SCGA_RCS_W09133725 ACQA01000001 ALPHAPROTEOBACTERIA OCHROBACTRUM_INTERMEDIUM_LMG_3301 2277448 2277537 SER CGA 0 0      WGS_DIVISION_IN_D
-GGAGAGGTGGCTGAGT--GGTTGAAAGCACCGCACTCGAAATGCGGC---CGGGGGTTC
GAATCCCTCCCTCTCCG
>LCAA_RCS_W09133726 ACQA01000001 ALPHAPROTEOBACTERIA OCHROBACTRUM_INTERMEDIUM_LMG_3301 2316660 2316744 LEU CAA 0 0      WGS_DIVISION_IN_D
-GCGGGTGTGGTGGAACT-GGTA-GACGCGCCGGACTCAAAATCCGGT-G-TGTCGGTTC
GATTCCGACCACCCGCA
>RCCT_RCS_W09133727 ACQA01000001 ALPHAPROTEOBACTERIA OCHROBACTRUM_INTERMEDIUM_LMG_3301 2432829 2432905 ARG CCT 0 0      WGS_DIVISION_IN_D
-GGTCCCGTAGCTCAGTA-GGAT-AGAGCGACAGATTCCTAATCTGTAGGTCACAGGTTC
GATTCCTGTCGGGATCA
>XCAT_RCS_W09133728 ACQA01000001 ALPHAPROTEOBACTERIA OCHROBACTRUM_INTERMEDIUM_LMG_3301 2283020 2282944 MET CAT 0 0     TRNA-MET(INITIATOR
-CGCGGGGTGGAGCAGCCCGGT--AGCTCGTCAGGCTCATAACCTGAAGGCCGCAGGTTC
AAATCCTGCCCCCGCAA
>ECTC_RCS_W09133729 ACQA01000001 ALPHAPROTEOBACTERIA OCHROBACTRUM_INTERMEDIUM_LMG_3301 2097411 2097337 GLU CTC 0 0      WGS_DIVISION_IN_D
-GCGCCCATCGTCTAGC--GGTC-AGGACGGCGCCCTCTCACGGCGCAAA-CAGGGGTTC
GATTCCCCTTGGGCGTA
>IGAT_RCS_W09133730 ACQA01000001 ALPHAPROTEOBACTERIA OCHROBACTRUM_INTERMEDIUM_LMG_3301 2046067 2045991 ILE GAT 0 0      WGS_DIVISION_IN_D
-GGGCTTGTAGCTCAGTT-GGTT-AGAGCACACGCTTGATAAGCGTGGGGTCGGAGGTTC
AAGTCCTCCCAGGCCCA
>ATGC_RCS_W09133731 ACQA01000001 ALPHAPROTEOBACTERIA OCHROBACTRUM_INTERMEDIUM_LMG_3301 2045977 2045902 ALA TGC 0 0      WGS_DIVISION_IN_D
-GGGGCCGTAGCTCAGCT-GGG--AGAGCACCTGCTTTGCAAGCAGGGGGTCGTCGGTTC
GATCCCGTCCGGCTCCA
>XCAT_RCS_W09133732 ACQA01000001 ALPHAPROTEOBACTERIA OCHROBACTRUM_INTERMEDIUM_LMG_3301 2042255 2042179 MET CAT 0 0     TRNA-MET(INITIATOR
-CGCGGGGTGGAGCAGCCCGGT--AGCTCGTCAGGCTCATAACCTGAAGGCCGCAGGTTC
AAATCCTGCCCCCGCAA
>JCAT_RCS_W09133733 ACQA01000001 ALPHAPROTEOBACTERIA OCHROBACTRUM_INTERMEDIUM_LMG_3301 1661226 1661150 MET CAT 0 0     TRNA-MET(ILE)_WHOS
-GGGCCTGTAGCTCAATT-GGTT-AGAGCCGGCGGCTCATAACCGCTTGGTTGGGGGTTC
GAGTCCCTCCGGGCCCA
>YGTA_RCS_W09133734 ACQA01000001 ALPHAPROTEOBACTERIA OCHROBACTRUM_INTERMEDIUM_LMG_3301 1430537 1430453 TYR GTA 0 0      WGS_DIVISION_IN_D
-GGAGGGATGCCCGAGT--GGTTAAAGGGGACGGACTGTAAATCCGTTGTACGTTGGTTC
AAATCCAACTCCCTCCA
>GTCC_RCS_W09133735 ACQA01000001 ALPHAPROTEOBACTERIA OCHROBACTRUM_INTERMEDIUM_LMG_3301 1430428 1430355 GLY TCC 0 0      WGS_DIVISION_IN_D
-GCGGGTATAGCTCAAT--GGT--AGAGCAGCAGCCTTCCAAGCTGAATA-CGCGGGTTC
GATTCCCGCTACCCGCT
>WCCA_RCS_W09133736 ACQA01000001 ALPHAPROTEOBACTERIA OCHROBACTRUM_INTERMEDIUM_LMG_3301 1428989 1428914 TRP CCA 0 0      WGS_DIVISION_IN_D
-AGGGGTATAGCTCAGTT-GGT--AGAGCGACGGTCTCCAAAACCGTAGGTCGCGGGTTC
GAACCCTGCTGCCCCTG
>LGAG_RCS_W09133737 ACQA01000001 ALPHAPROTEOBACTERIA OCHROBACTRUM_INTERMEDIUM_LMG_3301 1173158 1173074 LEU GAG 0 0      WGS_DIVISION_IN_D
-GCGGTCGTGGCGGAATT-GGTA-GACGCGCAGCGTTGAGGTCGCTGT-G-TGGAAGTTC
GAGTCTTCTCGACCGCA
>TTGT_RCS_W09133738 ACQA01000001 ALPHAPROTEOBACTERIA OCHROBACTRUM_INTERMEDIUM_LMG_3301 1078555 1078480 THR TGT 0 0      WGS_DIVISION_IN_D
-GCCCTTATAGCTCAGTT-GGT--AGAGCACCTGATTTGTAATCAGGGGGTCGGGAGTTC
GAGTCTCTCTGGGGGCA
>PGGG_RCS_W09133739 ACQA01000001 ALPHAPROTEOBACTERIA OCHROBACTRUM_INTERMEDIUM_LMG_3301 862004 861928 PRO GGG 0 0      WGS_DIVISION_IN_DDB
-CGGAGCGTAGCGCAGCCCGGT--AGCGCACTTGACTGGGGGTCAAGGGGTCGTGGGTTC
GAATCCCGCCGCTCCGA
>SGCT_RCS_W09133740 ACQA01000001 ALPHAPROTEOBACTERIA OCHROBACTRUM_INTERMEDIUM_LMG_3301 730114 730024 SER GCT 0 0      WGS_DIVISION_IN_DDB
-GGAGAGGTGGCCGAGT--GGTCGAAGGCGCTCCCCTGCTAAGGGAGTAT-CGTGGGTTC
GAATCCCATCCTCTCCG
>RACG_RCS_W09133741 ACQA01000001 ALPHAPROTEOBACTERIA OCHROBACTRUM_INTERMEDIUM_LMG_3301 298244 298168 ARG ACG 0 0      WGS_DIVISION_IN_DDB
-GCACCCGTAGCTCAGCT-GGAT-AGAGCACCAGACTACGAATCTGGGGGTCAGAGGTTC
GAATCCTTTCGGGTGCG
>FGAA_RCS_W09133742 ACQA01000001 ALPHAPROTEOBACTERIA OCHROBACTRUM_INTERMEDIUM_LMG_3301 278841 278766 PHE GAA 0 0      WGS_DIVISION_IN_DDB
-GCCCGGATAGCTCAGTT-GGT--AGAGCAGCGGATTGAAAATCCGCGTGTCGGTGGTTC
GAATCCGCCTCCGGGCA
>CGCA_RCS_W09133744 ACQA01000002 ALPHAPROTEOBACTERIA OCHROBACTRUM_INTERMEDIUM_LMG_3301 798083 798156 CYS GCA 0 0      WGS_DIVISION_IN_DDB
-GGCCTCGTGGCGGAGT--GGT--TACGCAGAGGACTGCAAATCCTTGCA-CCCCGGTTC
GATTCCGGGCGAGGCCT
>TCGT_RCS_W09133745 ACQA01000002 ALPHAPROTEOBACTERIA OCHROBACTRUM_INTERMEDIUM_LMG_3301 1188217 1188292 THR CGT 0 0      WGS_DIVISION_IN_D
-GCCGCTTTAGCTCAGTT-GGT--AGAGCACATCATTCGTAATGATGGGGTCGCGTGTTC
GAGTCACGCAAGCGGCA
>VGAC_RCS_W09133746 ACQA01000002 ALPHAPROTEOBACTERIA OCHROBACTRUM_INTERMEDIUM_LMG_3301 1354986 1355060 VAL GAC 0 0      WGS_DIVISION_IN_D
-GGGCGTGTAGCTCAGC--GGG--AGAGCACTACGTTGACATCGTAGGGGTCACAGGTTC
AATCCCTGTCACGCCCA
>IGAT_RCS_W09133747 ACQA01000002 ALPHAPROTEOBACTERIA OCHROBACTRUM_INTERMEDIUM_LMG_3301 1232365 1232289 ILE GAT 0 0      WGS_DIVISION_IN_D
-GGGCTTGTAGCTCAGTT-GGTT-AGAGCACACGCTTGATAAGCGTGGGGTCGGAGGTTC
AAGTCCTCCCAGGCCCA
>ATGC_RCS_W09133748 ACQA01000002 ALPHAPROTEOBACTERIA OCHROBACTRUM_INTERMEDIUM_LMG_3301 1232275 1232200 ALA TGC 0 0      WGS_DIVISION_IN_D
-GGGGCCGTAGCTCAGCT-GGG--AGAGCACCTGCTTTGCAAGCAGGGGGTCGTCGGTTC
GATCCCGTCCGGCTCCA
>XCAT_RCS_W09133749 ACQA01000002 ALPHAPROTEOBACTERIA OCHROBACTRUM_INTERMEDIUM_LMG_3301 1228807 1228731 MET CAT 0 0     TRNA-MET(INITIATOR
-CGCGGGGTGGAGCAGCCCGGT--AGCTCGTCAGGCTCATAACCTGAAGGCCGCAGGTTC
AAATCCTGCCCCCGCAA
>HGTG_RCS_W09133750 ACQA01000002 ALPHAPROTEOBACTERIA OCHROBACTRUM_INTERMEDIUM_LMG_3301 1112679 1112603 HIS GTG 0 0      WGS_DIVISION_IN_D
-GCGGTCGTAGCTCAGTT-GGTT-AGAGCGCAGGATTGTGGCTCCTGAGGTCGTTGGTTC
AACTCCAACCGACCGTA
>NGTT_RCS_W09133751 ACQA01000002 ALPHAPROTEOBACTERIA OCHROBACTRUM_INTERMEDIUM_LMG_3301 801130 801056 ASN GTT 0 0      WGS_DIVISION_IN_DDB
-TCCCCGGTAGCTCAGC--GGT--AGAGCAACCGGCTGTTAACCGGTTGGTCGCTGGTTC
GAATCCGGCCCGGGGAG
>KTTT_RCS_W09133752 ACQA01000002 ALPHAPROTEOBACTERIA OCHROBACTRUM_INTERMEDIUM_LMG_3301 762819 762744 LYS TTT 0 0      WGS_DIVISION_IN_DDB
-GAGCGCGTAGCTCAGCC-GGT--AGAGCAACTGACTTTTAATCAGTAGGTCCAGGGTTC
GAATCCCTGCGCGCTCA
>STGA_RCS_W09133753 ACQA01000002 ALPHAPROTEOBACTERIA OCHROBACTRUM_INTERMEDIUM_LMG_3301 722832 722743 SER TGA 0 0      WGS_DIVISION_IN_DDB
-GGAGGGGTGGCCGAGC--GGTTTAAGGCACCGGTCTTGAAAACCGGC---CGTGGGTTC
GAATCCCACCCCCTCCG
>GGCC_RCS_W09133754 ACQA01000002 ALPHAPROTEOBACTERIA OCHROBACTRUM_INTERMEDIUM_LMG_3301 367852 367778 GLY GCC 0 0      WGS_DIVISION_IN_DDB
-GCGGGTGTAGCTCAGG--GGT--AGAGCACAACCTTGCCAAGGTTGGGGTCGAGGGTTC
GAATCCCTTCGCCCGCT
>QCTG_RCS_W09133755 ACQA01000002 ALPHAPROTEOBACTERIA OCHROBACTRUM_INTERMEDIUM_LMG_3301 273541 273468 GLN CTG 0 0      WGS_DIVISION_IN_DDB
-TGGGGGATAGTTTAAG--GGT--AGAACAGCGGACTCTGACTCCGTTAG-TCTTGGTTC
GAATCCAGGTCCCCCAG
>XCAT_RCS_W09133756 ACQA01000003 ALPHAPROTEOBACTERIA OCHROBACTRUM_INTERMEDIUM_LMG_3301 790 866 MET CAT 0 0     TRNA-MET(INITIATOR)- WGS_D
-CGCGGGGTGGAGCAGCCCGGT--AGCTCGTCAGGCTCATAACCTGAAGGCCGCAGGTTC
AAATCCTGCCCCCGCAA
>IGAT_RCS_W09133757 ACQA01000003 ALPHAPROTEOBACTERIA OCHROBACTRUM_INTERMEDIUM_LMG_3301 137591 137667 ILE GAT 0 0      WGS_DIVISION_IN_DDB
-GGGCTTGTAGCTCAGTT-GGTT-AGAGCACACGCTTGATAAGCGTGGGGTCGGAGGTTC
AAGTCCTCCCAGGCCCA
>ATGC_RCS_W09133758 ACQA01000003 ALPHAPROTEOBACTERIA OCHROBACTRUM_INTERMEDIUM_LMG_3301 137681 137756 ALA TGC 0 0      WGS_DIVISION_IN_DDB
-GGGGCCGTAGCTCAGCT-GGG--AGAGCACCTGCTTTGCAAGCAGGGGGTCGTCGGTTC
GATCCCGTCCGGCTCCA
>XCAT_RCS_W09133759 ACQA01000004 ALPHAPROTEOBACTERIA OCHROBACTRUM_INTERMEDIUM_LMG_3301 41172 41098 MET CAT 0 0     TRNA-MET(INITIATOR)- W
-AGCAGAGTAGAGCAAC--GGT--AGCTCACTTGGTTCATACCCAAGAGGTAGCAGGTTC
GACTCCTGCCTCTGCAA
>SGGA_RCS_W09116756 ACBM01000006 ALPHAPROTEOBACTERIA BRUCELLA_PINNIPEDIALIS_M163/99/10 327 238 SER GGA 0 0      WGS_DIVISION_IN_DDBJ/EMBL
-GGAGAGGTGGCCGAGT--GGTTGAAGGCGCACGCCTGGAACGCGTGT---CGAGGGTTC
GAATCCCTCTCTCTCCG
>LCAG_RCS_W09116757 ACBM01000008 ALPHAPROTEOBACTERIA BRUCELLA_PINNIPEDIALIS_M163/99/10 5768 5682 LEU CAG 0 0      WGS_DIVISION_IN_DDBJ/EM
-GCCCAGATGGCGGAATT-GGTA-GACGCACCAGCTTCAGGTGCTGGC-G-TGGAGGTTC
GAGTCCTCTTCTGGGCA
>GGCC_RCS_W09116758 ACBM01000011 ALPHAPROTEOBACTERIA BRUCELLA_PINNIPEDIALIS_M163/99/10 6308 6234 GLY GCC 0 0      WGS_DIVISION_IN_DDBJ/EM
-GCGGGTGTAGCTCAGG--GGT--AGAGCACAACCTTGCCAAGGTTGGGGTCGAGGGTTC
GAATCCCTTCGCCCGCT
>GGCC_RCS_W09116759 ACBM01000023 ALPHAPROTEOBACTERIA BRUCELLA_PINNIPEDIALIS_M163/99/10 694 620 GLY GCC 0 0      WGS_DIVISION_IN_DDBJ/EMBL
-GCGGGTGTAGCTCAGG--GGT--AGAGCACAACCTTGCCAAGGTTGGGGTCGAGGGTTC
GAATCCCTTCGCCCGCT
>TCGT_RCS_W09116760 ACBM01000026 ALPHAPROTEOBACTERIA BRUCELLA_PINNIPEDIALIS_M163/99/10 14287 14212 THR CGT 0 0      WGS_DIVISION_IN_DDBJ/
-GCCGCTTTAGCTCAGTT-GGT--AGAGCACATCATTCGTAATGATGGGGTCGCGTGTTC
GAGTCACGCAAGCGGCA
>NGTT_RCS_W09116761 ACBM01000049 ALPHAPROTEOBACTERIA BRUCELLA_PINNIPEDIALIS_M163/99/10 3156 3230 ASN GTT 0 0      WGS_DIVISION_IN_DDBJ/EM
-TCCCCGGTAGCTCAGC--GGT--AGAGCAACCGGCTGTTAACCGGTTGGTCGCTGGTTC
GAATCCGGCCCGGGGAG
>CGCA_RCS_W09116762 ACBM01000049 ALPHAPROTEOBACTERIA BRUCELLA_PINNIPEDIALIS_M163/99/10 7592 7519 CYS GCA 0 0      WGS_DIVISION_IN_DDBJ/EM
-GGCCTCGTGGCGGAGT--GGT--TACGCAGAGGACTGCAAATCCTTGCA-CCCCGGTTC
GATTCCGGGCGAGGCCT
>KTTT_RCS_W09116763 ACBM01000052 ALPHAPROTEOBACTERIA BRUCELLA_PINNIPEDIALIS_M163/99/10 1496 1571 LYS TTT 0 0      WGS_DIVISION_IN_DDBJ/EM
-GAGCGCGTAGCTCAGCC-GGT--AGAGCAACTGACTTTTAATCAGTAGGTCCAGGGTTC
GAATCCCTGCGCGCTCA
>STGA_RCS_W09116764 ACBM01000055 ALPHAPROTEOBACTERIA BRUCELLA_PINNIPEDIALIS_M163/99/10 3001 3090 SER TGA 0 0      WGS_DIVISION_IN_DDBJ/EM
-GGAAGGGTGGCCGAGC--GGTTTAAGGCACCGGTCTTGAAAACCGGC---CGTGGGTTC
GAATCCCACCCCCTCCG
>DGTC_RCS_W09116765 ACBM01000078 ALPHAPROTEOBACTERIA BRUCELLA_PINNIPEDIALIS_M163/99/10 725 801 ASP GTC 0 0      WGS_DIVISION_IN_DDBJ/EMBL
-GCGGGTGTAGCTCAGTT-GGTT-AGAGTGCCGGCCTGTCACGCCGGAGGTCGCGGGTTC
GAGCCCCGTCACTCGCG
>VGAC_RCS_W09116766 ACBM01000106 ALPHAPROTEOBACTERIA BRUCELLA_PINNIPEDIALIS_M163/99/10 3175 3249 VAL GAC 0 0      WGS_DIVISION_IN_DDBJ/EM
-GGGCGTGTAGCTCAGC--GGG--AGAGCACTACGTTGACATCGTAGGGGTCACAGGTTC
AATCCCTGTCACGCCCA
>XCAT_RCS_W09116767 ACBM01000118 ALPHAPROTEOBACTERIA BRUCELLA_PINNIPEDIALIS_M163/99/10 3725 3801 MET CAT 0 0     TRNA-MET(INITIATOR)- WGS
-CGCGGGGTGGAGCAGCCCGGT--AGCTCGTCAGGCTCATAACCTGAAGGCCGCAGGTTC
AAATCCTGCCCCCGCAA
>YGTA_RCS_W09116768 ACBM01000127 ALPHAPROTEOBACTERIA BRUCELLA_PINNIPEDIALIS_M163/99/10 2962 3046 TYR GTA 0 0      WGS_DIVISION_IN_DDBJ/EM
-GGAGGGATGCCCGAGT--GGTTAAAGGGGACGGACTGTAAATCCGTTGTACGTTGGTTC
AAATCCAACTCCCTCCA
>GTCC_RCS_W09116769 ACBM01000127 ALPHAPROTEOBACTERIA BRUCELLA_PINNIPEDIALIS_M163/99/10 3071 3144 GLY TCC 0 0      WGS_DIVISION_IN_DDBJ/EM
-GCGGGTATAGCTCAAT--GGT--AGAGCAGCAGCCTTCCAAGCTGAATA-CGCGGGTTC
GATTCCCGCTACCCGCT
>WCCA_RCS_W09116770 ACBM01000128 ALPHAPROTEOBACTERIA BRUCELLA_PINNIPEDIALIS_M163/99/10 108 183 TRP CCA 0 0      WGS_DIVISION_IN_DDBJ/EMBL
-AGGGGTATAGCTCAGTT-GGT--AGAGCGACGGTCTCCAAAACCGTAGGTCGCGGGTTC
GAACCCTGCTGCCCCTG
>LGAG_RCS_W09116771 ACBM01000140 ALPHAPROTEOBACTERIA BRUCELLA_PINNIPEDIALIS_M163/99/10 9698 9614 LEU GAG 0 0      WGS_DIVISION_IN_DDBJ/EM
-GCGGTCGTGGCGGAATT-GGTA-GACGCGCAGCGTTGAGGTCGCTGT-G-TGGAAGTTC
GAGTCTTCTCGACCGCA
>LGAG_RCS_W09116772 ACBM01000142 ALPHAPROTEOBACTERIA BRUCELLA_PINNIPEDIALIS_M163/99/10 2399 2315 LEU GAG 0 0      WGS_DIVISION_IN_DDBJ/EM
-GCGGTCGTGGCGGAATT-GGTA-GACGCGCAGCGTTGAGGTCGCTGT-G-TGGAAGTTC
GAGTCTTCTCGACCGCA
>LTAA_RCS_W09116773 ACBM01000146 ALPHAPROTEOBACTERIA BRUCELLA_PINNIPEDIALIS_M163/99/10 6543 6458 LEU TAA 0 0      WGS_DIVISION_IN_DDBJ/EM
-GCGGTCGTGGCGAAATT-GGTA-TACGCAACGGACTTAAAATCCGTC-T-TGCGGGTTC
AAGTCCCGCCGACCGCA
>GCCC_RCS_W09116774 ACBM01000152 ALPHAPROTEOBACTERIA BRUCELLA_PINNIPEDIALIS_M163/99/10 6131 6204 GLY CCC 0 0      WGS_DIVISION_IN_DDBJ/EM
-GCGGGTATGATGTAAT--GGT--AGCCTGTCAGCTTCCCAAGCTGAACG-CGCGGGTTC
GATTCCCGCTACCCGCT
>VCAC_RCS_W09116775 ACBM01000153 ALPHAPROTEOBACTERIA BRUCELLA_PINNIPEDIALIS_M163/99/10 145 219 VAL CAC 0 0      WGS_DIVISION_IN_DDBJ/EMBL
-GGGCGCGTAGCTCAGC--GGG--AGAGCACTCCCTTCACACGGGAGGGGTCACAGGTTC
AATCCCTGTCGCGCCCA
>TTGT_RCS_W09116776 ACBM01000156 ALPHAPROTEOBACTERIA BRUCELLA_PINNIPEDIALIS_M163/99/10 3673 3748 THR TGT 0 0      WGS_DIVISION_IN_DDBJ/EM
-GCCCTTATAGCTCAGTT-GGT--AGAGCACCTGATTTGTAATCAGGGGGTCGGGAGTTC
GAGTCTCTCTGGGGGCA
>VTAC_RCS_W09116777 ACBM01000166 ALPHAPROTEOBACTERIA BRUCELLA_PINNIPEDIALIS_M163/99/10 11312 11387 VAL TAC 0 0      WGS_DIVISION_IN_DDBJ/
-GGGCGATTAGCTCAGTT-GGT--AGAGCGCTTCGTTTACACCGAAGATGTCGGGAGTTC
GAGTCTCTCATCGCCCA
>DGTC_RCS_W09116778 ACBM01000166 ALPHAPROTEOBACTERIA BRUCELLA_PINNIPEDIALIS_M163/99/10 10902 10826 ASP GTC 0 0      WGS_DIVISION_IN_DDBJ/
-GCGGGTGTAGCTCAGTT-GGTT-AGAGTGCCGGCCTGTCACGCCGGAGGTCGCGGGTTC
GAGCCCCGTCACTCGCG
>PGGG_RCS_W09116779 ACBM01000168 ALPHAPROTEOBACTERIA BRUCELLA_PINNIPEDIALIS_M163/99/10 3822 3898 PRO GGG 0 0      WGS_DIVISION_IN_DDBJ/EM
-CGGAGCGTAGCGCAGCCCGGT--AGCGCACTTGACTGGGGGTCAAGGGGTCGTGGGTTC
GAATCCCGCCGCTCCGA
>PTGG_RCS_W09116780 ACBM01000173 ALPHAPROTEOBACTERIA BRUCELLA_PINNIPEDIALIS_M163/99/10 2618 2542 PRO TGG 0 0      WGS_DIVISION_IN_DDBJ/EM
-CGGAGCGTAGCGCAGTCTGGT--AGCGCACCTGATTTGGGATCAGGGGGTCGCAGGTTC
GAATCCTGCCGCTCCGA
>RTCT_RCS_W09116781 ACBM01000173 ALPHAPROTEOBACTERIA BRUCELLA_PINNIPEDIALIS_M163/99/10 1980 1904 ARG TCT 0 0      WGS_DIVISION_IN_DDBJ/EM
-GGTCCCGTAGCTCAGTT-GGAT-AGAGCACCGGCCTTCTAAGCCGATGGTCGCAGGTTC
GAATCCTGCCGGGATCG
>PCGG_RCS_W09116782 ACBM01000181 ALPHAPROTEOBACTERIA BRUCELLA_PINNIPEDIALIS_M163/99/10 11389 11313 PRO CGG 0 0      WGS_DIVISION_IN_DDBJ/
-CGGAGTGTAGCGCAGCCTGGT--AGCGCACCTCGTTCGGGACGAGGGGGTCGGAGGTTC
GAATCCTCTCACTCCGA
>AGGC_RCS_W09116783 ACBM01000193 ALPHAPROTEOBACTERIA BRUCELLA_PINNIPEDIALIS_M163/99/10 7460 7535 ALA GGC 0 0      WGS_DIVISION_IN_DDBJ/EM
-GGGGCCATAGCTCAGCT-GGG--AGAGCGCCTGCATGGCATGCAGGAGGTCAGCGGTTC
GATCCCGCTTGGCTCCA
>RCCT_RCS_W09116784 ACBM01000216 ALPHAPROTEOBACTERIA BRUCELLA_PINNIPEDIALIS_M163/99/10 11543 11467 ARG CCT 0 0      WGS_DIVISION_IN_DDBJ/
-GGTCCCGTAGCTCAGTA-GGAT-AGAGCGACAGATTCCTAATCTGTAGGTCACAGGTTC
GATTCCTGTCGGGATCA
>ACGC_RCS_W09116785 ACBM01000221 ALPHAPROTEOBACTERIA BRUCELLA_PINNIPEDIALIS_M163/99/10 13070 13145 ALA CGC 0 0      WGS_DIVISION_IN_DDBJ/
-GGGGCTGTAGCTCAGCT-GGG--AGAGCGCGTCGTTCGCAATGACGAGGTCAGGGGTTC
GATCCCCCTCAGCTCCA
>LCAA_RCS_W09116786 ACBM01000225 ALPHAPROTEOBACTERIA BRUCELLA_PINNIPEDIALIS_M163/99/10 6773 6689 LEU CAA 0 0      WGS_DIVISION_IN_DDBJ/EM
-GCGGGTGTGGTGGAACT-GGTA-GACGCGCCGGACTCAAAATCCGGT-G-TGTCGGTTC
GATTCCGACCACCCGCA
>RACG_RCS_W09116787 ACBM01000283 ALPHAPROTEOBACTERIA BRUCELLA_PINNIPEDIALIS_M163/99/10 626 702 ARG ACG 0 0      WGS_DIVISION_IN_DDBJ/EMBL
-GCACCCGTAGCTCAGCT-GGAT-AGAGCACCAGACTACGAATCTGGGGGTCAGAGGTTC
GAATCCTTTCGGGTGCG
>TGGT_RCS_W09116788 ACBM01000284 ALPHAPROTEOBACTERIA BRUCELLA_PINNIPEDIALIS_M163/99/10 2710 2636 THR GGT 0 0      WGS_DIVISION_IN_DDBJ/EM
-GCTGCGGTAGCTCAGT--GGT--AGAGCACTCCCTTGGTAAGGGAGAGGTCGAGAGTTC
AATCCTCTCTCGCAGCA
>KCTT_RCS_W09116789 ACBM01000287 ALPHAPROTEOBACTERIA BRUCELLA_PINNIPEDIALIS_M163/99/10 3736 3811 LYS CTT 0 0      WGS_DIVISION_IN_DDBJ/EM
-GGGTGATTAGCTCAGTT-GGT--AGAGCAGCTGACTCTTAATCAGCGGGTCGTAGGTTC
GATCCCTACATCACCCA
>JCAT_RCS_W09116790 ACBM01000298 ALPHAPROTEOBACTERIA BRUCELLA_PINNIPEDIALIS_M163/99/10 1040 964 MET CAT 0 0     TRNA-MET(ILE)_WHOSE_CAU_A
-GGGCCTGTAGCTCAATT-GGTT-AGAGCCGGCGGCTCATAACCGCTTGGTTGGGGGTTC
GAGTCCCTCCGGGCCCA
>MCAT_RCS_W09116791 ACBM01000313 ALPHAPROTEOBACTERIA BRUCELLA_PINNIPEDIALIS_M163/99/10 5904 5980 MET CAT 0 0     TRNA-MET(ELONGATOR)- WGS
-GGCGGAGTAGCTCAGTA-GGTT-AGAGCAGAGGAATCATAATCCTTGTGTCGGGGGTTC
GAATCCCTCCTCCGCTA
>HGTG_RCS_W09116792 ACBM01000314 ALPHAPROTEOBACTERIA BRUCELLA_PINNIPEDIALIS_M163/99/10 446 370 HIS GTG 0 0      WGS_DIVISION_IN_DDBJ/EMBL
-GCGGTCGTAGCTCAGTT-GGTT-AGAGCGCAGGATTGTGGCTCCTGAGGTCGTTGGTTC
AACTCCAACCGACCGTA
>SCGA_RCS_W09116793 ACBM01000320 ALPHAPROTEOBACTERIA BRUCELLA_PINNIPEDIALIS_M163/99/10 133 44 SER CGA 0 0      WGS_DIVISION_IN_DDBJ/EMBL/
-GGAGAGGTGGCTGAGT--GGTTGAAAGCACCGCACTCGAAATGCGGC---CGGGGGTTC
GAATCCCTCCCTCTCCG
>ECTC_RCS_W09116794 ACBM01000334 ALPHAPROTEOBACTERIA BRUCELLA_PINNIPEDIALIS_M163/99/10 3236 3162 GLU CTC 0 0      WGS_DIVISION_IN_DDBJ/EM
-GCGCCCATCGTCTAGC--GGTC-AGGACGGCGCCCTCTCACGGCGCAAA-CAGGGGTTC
GATTCCCCTTGGGCGTA
>LTAG_RCS_W09116795 ACBM01000344 ALPHAPROTEOBACTERIA BRUCELLA_PINNIPEDIALIS_M163/99/10 247 329 LEU TAG 0 0      WGS_DIVISION_IN_DDBJ/EMBL
-GCGGATGTGGCGAAATT-GGTA-GACGCACCAGATTTAGGTTCTGGC-G-TGGGGGTTC
GAGTCCCTCCATCCGCA
>QTTG_RCS_W09116796 ACBM01000348 ALPHAPROTEOBACTERIA BRUCELLA_PINNIPEDIALIS_M163/99/10 1208 1134 GLN TTG 0 0      WGS_DIVISION_IN_DDBJ/EM
-TGGGGCGTAGCCAAGC--GGT--AAGGCAGCGGTTTTTGGTACCGCCATTCCCTGGTTC
GAATCCAGGCGCCCCAG
>QCTG_RCS_W09116797 ACBM01000373 ALPHAPROTEOBACTERIA BRUCELLA_PINNIPEDIALIS_M163/99/10 232 305 GLN CTG 0 0      WGS_DIVISION_IN_DDBJ/EMBL
-TGGGGGATAGTTTAAG--GGT--AGAACAGCGGACTCTGACTCCGTTAG-TCTTGGTTC
GAATCCAGGTCCCCCAG
>RCCG_RCS_W09116798 ACBM01000382 ALPHAPROTEOBACTERIA BRUCELLA_PINNIPEDIALIS_M163/99/10 251 327 ARG CCG 0 0      WGS_DIVISION_IN_DDBJ/EMBL
-GCACCCGTAGCTCAGCT-GGAT-AGAGCGCTGCCCTCCGAAGGCAGAGGCCACAGGTTC
GAATCCTGTCGGGTGCG
>SGCT_RCS_W09116799 ACBM01000390 ALPHAPROTEOBACTERIA BRUCELLA_PINNIPEDIALIS_M163/99/10 551 641 SER GCT 0 0      WGS_DIVISION_IN_DDBJ/EMBL
-GGAGAGGTGGCCGAGT--GGTCGAAGGCGCTCCCCTGCTAAGGGAGTAT-CGTGGGTTC
GAATCCCATCCTCTCCG
>RCCT_RCS_W09126173 ACJD01000001 ALPHAPROTEOBACTERIA BRUCELLA_CETI_STR-_CUDO 17258 17334 ARG CCT 0 0      WGS_DIVISION_IN_DDBJ/EMBL/GENBA
-GGTCCCGTAGCTCAGTA-GGAT-AGAGCGACAGATTCCTAATCTGTAGGTCACAGGTTC
GATTCCTGTCGGGATCA
>PCGG_RCS_W09126174 ACJD01000001 ALPHAPROTEOBACTERIA BRUCELLA_CETI_STR-_CUDO 368831 368907 PRO CGG 0 0      WGS_DIVISION_IN_DDBJ/EMBL/GEN
-CGGAGTGTAGCGCAGCCTGGT--AGCGCACCTCGTTCGGGACGAGGGGGTCGGAGGTTC
GAATCCTCTCACTCCGA
>TGGT_RCS_W09126175 ACJD01000001 ALPHAPROTEOBACTERIA BRUCELLA_CETI_STR-_CUDO 426472 426546 THR GGT 0 0      WGS_DIVISION_IN_DDBJ/EMBL/GEN
-GCTGCGGTAGCTCAGT--GGT--AGAGCACTCCCTTGGTAAGGGAGAGGTCGAGAGTTC
AATCCTCTCTCGCAGCA
>QTTG_RCS_W09126176 ACJD01000001 ALPHAPROTEOBACTERIA BRUCELLA_CETI_STR-_CUDO 673919 673993 GLN TTG 0 0      WGS_DIVISION_IN_DDBJ/EMBL/GEN
-TGGGGCGTAGCCAAGC--GGT--AAGGCAGCGGTTTTTGGTACCGCCATTCCCTGGTTC
GAATCCAGGCGCCCCAG
>RACG_RCS_W09126177 ACJD01000001 ALPHAPROTEOBACTERIA BRUCELLA_CETI_STR-_CUDO 440045 439969 ARG ACG 0 0      WGS_DIVISION_IN_DDBJ/EMBL/GEN
-GCACCCGTAGCTCAGCT-GGAT-AGAGCACCAGACTACGAATCTGGGGGTCAGAGGTTC
GAATCCTTTCGGGTGCG
>FGAA_RCS_W09126178 ACJD01000001 ALPHAPROTEOBACTERIA BRUCELLA_CETI_STR-_CUDO 420183 420108 PHE GAA 0 0      WGS_DIVISION_IN_DDBJ/EMBL/GEN
-GCCCGGATAGCTCAGTT-GGT--AGAGCAGCGGATTGAAAATCCGCGTGTCGGTGGTTC
GAATCCGCCTCCGGGCA
>AGGC_RCS_W09126179 ACJD01000001 ALPHAPROTEOBACTERIA BRUCELLA_CETI_STR-_CUDO 189921 189846 ALA GGC 0 0      WGS_DIVISION_IN_DDBJ/EMBL/GEN
-GGGGCCATAGCTCAGCT-GGG--AGAGCGCCTGCATGGCATGCAGGAGGTCAGCGGTTC
GATCCCGCTTGGCTCCA
>PTGG_RCS_W09126180 ACJD01000002 ALPHAPROTEOBACTERIA BRUCELLA_CETI_STR-_CUDO 177793 177869 PRO TGG 0 0      WGS_DIVISION_IN_DDBJ/EMBL/GEN
-CGGAGCGTAGCGCAGTCTGGT--AGCGCACCTGATTTGGGATCAGGGGGTCGCAGGTTC
GAATCCTGCCGCTCCGA
>RTCT_RCS_W09126181 ACJD01000002 ALPHAPROTEOBACTERIA BRUCELLA_CETI_STR-_CUDO 178431 178507 ARG TCT 0 0      WGS_DIVISION_IN_DDBJ/EMBL/GEN
-GGTCCCGTAGCTCAGTT-GGAT-AGAGCACCGGCCTTCTAAGCCGATGGTCGCAGGTTC
GAATCCTGCCGGGATCG
>SGCT_RCS_W09126182 ACJD01000002 ALPHAPROTEOBACTERIA BRUCELLA_CETI_STR-_CUDO 103753 103663 SER GCT 0 0      WGS_DIVISION_IN_DDBJ/EMBL/GEN
-GGAGAGGTGGCCGAGT--GGTCGAAGGCGCTCCCCTGCTAAGGGAGTAT-CGTGGGTTC
GAATCCCATCCTCTCCG
>DGTC_RCS_W09126183 ACJD01000003 ALPHAPROTEOBACTERIA BRUCELLA_CETI_STR-_CUDO 70910 70986 ASP GTC 0 0      WGS_DIVISION_IN_DDBJ/EMBL/GENBA
-GCGGGTGTAGCTCAGTT-GGTT-AGAGTGCCGGCCTGTCACGCCGGAGGTCGCGGGTTC
GAGCCCCGTCACTCGCG
>LTAG_RCS_W09126184 ACJD01000003 ALPHAPROTEOBACTERIA BRUCELLA_CETI_STR-_CUDO 163690 163772 LEU TAG 0 0      WGS_DIVISION_IN_DDBJ/EMBL/GEN
-GCGGATGTGGCGAAATT-GGTA-GACGCACCAGATTTAGGTTCTGGC-G-TGGGGGTTC
GAGTCCCTCCATCCGCA
>RCCG_RCS_W09126185 ACJD01000003 ALPHAPROTEOBACTERIA BRUCELLA_CETI_STR-_CUDO 226352 226428 ARG CCG 0 0      WGS_DIVISION_IN_DDBJ/EMBL/GEN
-GCACCCGTAGCTCAGCT-GGAT-AGAGCGCTGCCCTCCGAAGGCAGAGGCCACAGGTTC
GAATCCTGTCGGGTGCG
>LTAA_RCS_W09126186 ACJD01000003 ALPHAPROTEOBACTERIA BRUCELLA_CETI_STR-_CUDO 308824 308909 LEU TAA 0 0      WGS_DIVISION_IN_DDBJ/EMBL/GEN
-GCGGTCGTGGCGAAATT-GGTA-TACGCAACGGACTTAAAATCCGTC-T-TGCGGGTTC
AAGTCCCGCCGACCGCA
>LGAG_RCS_W09126187 ACJD01000003 ALPHAPROTEOBACTERIA BRUCELLA_CETI_STR-_CUDO 337573 337657 LEU GAG 0 0      WGS_DIVISION_IN_DDBJ/EMBL/GEN
-GCGGTCGTGGCGGAATT-GGTA-GACGCGCAGCGTTGAGGTCGCTGT-G-TGGAAGTTC
GAGTCTTCTCGACCGCA
>LGAG_RCS_W09126188 ACJD01000003 ALPHAPROTEOBACTERIA BRUCELLA_CETI_STR-_CUDO 345820 345904 LEU GAG 0 0      WGS_DIVISION_IN_DDBJ/EMBL/GEN
-GCGGTCGTGGCGGAATT-GGTA-GACGCGCAGCGTTGAGGTCGCTGT-G-TGGAAGTTC
GAGTCTTCTCGACCGCA
>ETTC_RCS_W09126189 ACJD01000003 ALPHAPROTEOBACTERIA BRUCELLA_CETI_STR-_CUDO 533779 533853 GLU TTC 0 0      WGS_DIVISION_IN_DDBJ/EMBL/GEN
-GCGCCCATCGTCTAGC--GGTT-AGGACGCCGCCCTTTCACGGCGGAAA-CAGGGGTTC
GATTCCCCTTGGGCGTA
>KCTT_RCS_W09126190 ACJD01000003 ALPHAPROTEOBACTERIA BRUCELLA_CETI_STR-_CUDO 590787 590862 LYS CTT 0 0      WGS_DIVISION_IN_DDBJ/EMBL/GEN
-GGGTGATTAGCTCAGTT-GGT--AGAGCAGCTGACTCTTAATCAGCGGGTCGTAGGTTC
GATCCCTACATCACCCA
>YGTA_RCS_W09126191 ACJD01000003 ALPHAPROTEOBACTERIA BRUCELLA_CETI_STR-_CUDO 511284 511200 TYR GTA 0 0      WGS_DIVISION_IN_DDBJ/EMBL/GEN
-GGAGGGATGCCCGAGT--GGTTAAAGGGGACGGACTGTAAATCCGTTGTACGTTGGTTC
AAATCCAACTCCCTCCA
>GTCC_RCS_W09126192 ACJD01000003 ALPHAPROTEOBACTERIA BRUCELLA_CETI_STR-_CUDO 511175 511102 GLY TCC 0 0      WGS_DIVISION_IN_DDBJ/EMBL/GEN
-GCGGGTATAGCTCAAT--GGT--AGAGCAGCAGCCTTCCAAGCTGAATA-CGCGGGTTC
GATTCCCGCTACCCGCT
>WCCA_RCS_W09126193 ACJD01000003 ALPHAPROTEOBACTERIA BRUCELLA_CETI_STR-_CUDO 509679 509604 TRP CCA 0 0      WGS_DIVISION_IN_DDBJ/EMBL/GEN
-AGGGGTATAGCTCAGTT-GGT--AGAGCGACGGTCTCCAAAACCGTAGGTCGCGGGTTC
GAACCCTGCTGCCCCTG
>GCCC_RCS_W09126194 ACJD01000003 ALPHAPROTEOBACTERIA BRUCELLA_CETI_STR-_CUDO 227203 227130 GLY CCC 0 0      WGS_DIVISION_IN_DDBJ/EMBL/GEN
-GCGGGTATGATGTAAT--GGT--AGCCTGTCAGCTTCCCAAGCTGAACG-CGCGGGTTC
GATTCCCGCTACCCGCT
>VCAC_RCS_W09126195 ACJD01000003 ALPHAPROTEOBACTERIA BRUCELLA_CETI_STR-_CUDO 225935 225861 VAL CAC 0 0      WGS_DIVISION_IN_DDBJ/EMBL/GEN
-GGGCGCGTAGCTCAGC--GGG--AGAGCACTCCCTTCACACGGGAGGGGTCACAGGTTC
AATCCCTGTCGCGCCCA
>TTGT_RCS_W09126196 ACJD01000003 ALPHAPROTEOBACTERIA BRUCELLA_CETI_STR-_CUDO 202823 202748 THR TGT 0 0      WGS_DIVISION_IN_DDBJ/EMBL/GEN
-GCCCTTATAGCTCAGTT-GGT--AGAGCACCTGATTTGTAATCAGGGGGTCGGGAGTTC
GAGTCTCTCTGGGGGCA
>VTAC_RCS_W09126197 ACJD01000003 ALPHAPROTEOBACTERIA BRUCELLA_CETI_STR-_CUDO 70500 70425 VAL TAC 0 0      WGS_DIVISION_IN_DDBJ/EMBL/GENBA
-GGGCGATTAGCTCAGTT-GGT--AGAGCGCTTCGTTTACACCGAAGATGTCGGGAGTTC
GAGTCTCTCATCGCCCA
>PGGG_RCS_W09126198 ACJD01000003 ALPHAPROTEOBACTERIA BRUCELLA_CETI_STR-_CUDO 56041 55965 PRO GGG 0 0      WGS_DIVISION_IN_DDBJ/EMBL/GENBA
-CGGAGCGTAGCGCAGCCCGGT--AGCGCACTTGACTGGGGGTCAAGGGGTCGTGGGTTC
GAATCCCGCCGCTCCGA
>MCAT_RCS_W09126199 ACJD01000004 ALPHAPROTEOBACTERIA BRUCELLA_CETI_STR-_CUDO 168399 168475 MET CAT 0 0     TRNA-MET(ELONGATOR)- WGS_DIVIS
-GGCGGAGTAGCTCAGTA-GGTT-AGAGCAGAGGAATCATAATCCTTGTGTCGGGGGTTC
GAATCCCTCCTCCGCTA
>QCTG_RCS_W09126200 ACJD01000004 ALPHAPROTEOBACTERIA BRUCELLA_CETI_STR-_CUDO 184299 184372 GLN CTG 0 0      WGS_DIVISION_IN_DDBJ/EMBL/GEN
-TGGGGGATAGTTTAAG--GGT--AGAACAGCGGACTCTGACTCCGTTAG-TCTTGGTTC
GAATCCAGGTCCCCCAG
>XCAT_RCS_W09126201 ACJD01000004 ALPHAPROTEOBACTERIA BRUCELLA_CETI_STR-_CUDO 204773 204697 MET CAT 0 0     TRNA-MET(INITIATOR)- WGS_DIVIS
-CGCGGGGTGGAGCAGCCCGGT--AGCTCGTCAGGCTCATAACCTGAAGGCCGCAGGTTC
AAATCCTGCCCCCGCAA
>HGTG_RCS_W09126202 ACJD01000004 ALPHAPROTEOBACTERIA BRUCELLA_CETI_STR-_CUDO 170230 170154 HIS GTG 0 0      WGS_DIVISION_IN_DDBJ/EMBL/GEN
-GCGGTCGTAGCTCAGTT-GGTT-AGAGCGCAGGATTGTGGCTCCTGAGGTCGTTGGTTC
AACTCCAACCGACCGTA
>JCAT_RCS_W09126203 ACJD01000004 ALPHAPROTEOBACTERIA BRUCELLA_CETI_STR-_CUDO 49166 49090 MET CAT 0 0     TRNA-MET(ILE)_WHOSE_CAU_ANTICODO
-GGGCCTGTAGCTCAATT-GGTT-AGAGCCGGCGGCTCATAACCGCTTGGTTGGGGGTTC
GAGTCCCTCCGGGCCCA
>LCAA_RCS_W09126204 ACJD01000005 ALPHAPROTEOBACTERIA BRUCELLA_CETI_STR-_CUDO 86650 86734 LEU CAA 0 0      WGS_DIVISION_IN_DDBJ/EMBL/GENBA
-GCGGGTGTGGTGGAACT-GGTA-GACGCGCCGGACTCAAAATCCGGT-G-TGTCGGTTC
GATTCCGACCACCCGCA
>ECTC_RCS_W09126205 ACJD01000006 ALPHAPROTEOBACTERIA BRUCELLA_CETI_STR-_CUDO 14600 14674 GLU CTC 0 0      WGS_DIVISION_IN_DDBJ/EMBL/GENBA
-GCGCCCATCGTCTAGC--GGTC-AGGACGGCGCCCTCTCACGGCGCAAA-CAGGGGTTC
GATTCCCCTTGGGCGTA
>SCGA_RCS_W09126206 ACJD01000006 ALPHAPROTEOBACTERIA BRUCELLA_CETI_STR-_CUDO 191952 192041 SER CGA 0 0      WGS_DIVISION_IN_DDBJ/EMBL/GEN
-GGAGAGGTGGCTGAGT--GGTTGAAAGCACCGCACTCGAAATGCGGC---CGGGGGTTC
GAATCCCTCCCTCTCCG
>DGTC_RCS_W09126207 ACJD01000006 ALPHAPROTEOBACTERIA BRUCELLA_CETI_STR-_CUDO 606641 606565 ASP GTC 0 0      WGS_DIVISION_IN_DDBJ/EMBL/GEN
-GCGGGTGTAGCTCAGTT-GGTT-AGAGTGCCGGCCTGTCACGCCGGAGGTCGCGGGTTC
GAGCCCCGTCACTCGCG
>VGAC_RCS_W09126208 ACJD01000006 ALPHAPROTEOBACTERIA BRUCELLA_CETI_STR-_CUDO 339133 339059 VAL GAC 0 0      WGS_DIVISION_IN_DDBJ/EMBL/GEN
-GGGCGTGTAGCTCAGC--GGG--AGAGCACTACGTTGACATCGTAGGGGTCACAGGTTC
AATCCCTGTCACGCCCA
>XCAT_RCS_W09126209 ACJD01000006 ALPHAPROTEOBACTERIA BRUCELLA_CETI_STR-_CUDO 200079 200003 MET CAT 0 0     TRNA-MET(INITIATOR)- WGS_DIVIS
-CGCGGGGTGGAGCAGCCCGGT--AGCTCGTCAGGCTCATAACCTGAAGGCCGCAGGTTC
AAATCCTGCCCCCGCAA
>CGCA_RCS_W09126210 ACJD01000007 ALPHAPROTEOBACTERIA BRUCELLA_CETI_STR-_CUDO 72389 72462 CYS GCA 0 0      WGS_DIVISION_IN_DDBJ/EMBL/GENBA
-GGCCTCGTGGCGGAGT--GGT--TACGCAGAGGACTGCAAATCCTTGCA-CCCCGGTTC
GATTCCGGGCGAGGCCT
>TCGT_RCS_W09126211 ACJD01000007 ALPHAPROTEOBACTERIA BRUCELLA_CETI_STR-_CUDO 287337 287412 THR CGT 0 0      WGS_DIVISION_IN_DDBJ/EMBL/GEN
-GCCGCTTTAGCTCAGTT-GGT--AGAGCACATCATTCGTAATGATGGGGTCGCGTGTTC
GAGTCACGCAAGCGGCA
>GGCC_RCS_W09126212 ACJD01000007 ALPHAPROTEOBACTERIA BRUCELLA_CETI_STR-_CUDO 347562 347636 GLY GCC 0 0      WGS_DIVISION_IN_DDBJ/EMBL/GEN
-GCGGGTGTAGCTCAGG--GGT--AGAGCACAACCTTGCCAAGGTTGGGGTCGAGGGTTC
GAATCCCTTCGCCCGCT
>GGCC_RCS_W09126213 ACJD01000007 ALPHAPROTEOBACTERIA BRUCELLA_CETI_STR-_CUDO 476332 476406 GLY GCC 0 0      WGS_DIVISION_IN_DDBJ/EMBL/GEN
-GCGGGTGTAGCTCAGG--GGT--AGAGCACAACCTTGCCAAGGTTGGGGTCGAGGGTTC
GAATCCCTTCGCCCGCT
>LCAG_RCS_W09126214 ACJD01000007 ALPHAPROTEOBACTERIA BRUCELLA_CETI_STR-_CUDO 506195 506281 LEU CAG 0 0      WGS_DIVISION_IN_DDBJ/EMBL/GEN
-GCCCAGATGGCGGAATT-GGTA-GACGCACCAGCTTCAGGTGCTGGC-G-TGGAGGTTC
GAGTCCTCTTCTGGGCA
>SGGA_RCS_W09126215 ACJD01000007 ALPHAPROTEOBACTERIA BRUCELLA_CETI_STR-_CUDO 523604 523693 SER GGA 0 0      WGS_DIVISION_IN_DDBJ/EMBL/GEN
-GGAGAGGTGGCCGAGT--GGTTGAAGGCGCACGCCTGGAACGCGTGT---CGAGGGTTC
GAATCCCTCTCTCTCCG
>IGAT_RCS_W09126216 ACJD01000007 ALPHAPROTEOBACTERIA BRUCELLA_CETI_STR-_CUDO 577061 576985 ILE GAT 0 0      WGS_DIVISION_IN_DDBJ/EMBL/GEN
-GGGCTTGTAGCTCAGTT-GGTT-AGAGCACACGCTTGATAAGCGTGGGGTCGGAGGTTC
AAGTCCTCCCAGGCCCA
>ATGC_RCS_W09126217 ACJD01000007 ALPHAPROTEOBACTERIA BRUCELLA_CETI_STR-_CUDO 576971 576896 ALA TGC 0 0      WGS_DIVISION_IN_DDBJ/EMBL/GEN
-GGGGCCGTAGCTCAGCT-GGG--AGAGCACCTGCTTTGCAAGCAGGGGGTCGTCGGTTC
GATCCCGTCCGGCTCCA
>XCAT_RCS_W09126218 ACJD01000007 ALPHAPROTEOBACTERIA BRUCELLA_CETI_STR-_CUDO 573230 573154 MET CAT 0 0     TRNA-MET(INITIATOR)- WGS_DIVIS
-CGCGGGGTGGAGCAGCCCGGT--AGCTCGTCAGGCTCATAACCTGAAGGCCGCAGGTTC
AAATCCTGCCCCCGCAA
>NGTT_RCS_W09126219 ACJD01000007 ALPHAPROTEOBACTERIA BRUCELLA_CETI_STR-_CUDO 77669 77595 ASN GTT 0 0      WGS_DIVISION_IN_DDBJ/EMBL/GENBA
-TCCCCGGTAGCTCAGC--GGT--AGAGCAACCGGCTGTTAACCGGTTGGTCGCTGGTTC
GAATCCGGCCCGGGGAG
>KTTT_RCS_W09126220 ACJD01000007 ALPHAPROTEOBACTERIA BRUCELLA_CETI_STR-_CUDO 40486 40411 LYS TTT 0 0      WGS_DIVISION_IN_DDBJ/EMBL/GENBA
-GAGCGCGTAGCTCAGCC-GGT--AGAGCAACTGACTTTTAATCAGTAGGTCCAGGGTTC
GAATCCCTGCGCGCTCA
>STGA_RCS_W09126221 ACJD01000007 ALPHAPROTEOBACTERIA BRUCELLA_CETI_STR-_CUDO 8036 7947 SER TGA 0 0      WGS_DIVISION_IN_DDBJ/EMBL/GENBANK
-GGAAGGGTGGCCGAGC--GGTTTAAGGCACCGGTCTTGAAAACCGGC---CGTGGGTTC
GAATCCCACCCCCTCCG
>ACGC_RCS_W09300605 ACJD01000005 ALPHAPROTEOBACTERIA BRUCELLA_CETI_STR-_CUDO 124162 124087 ALA CGC 0 0      WGS_DIVISION_IN_DDBJ/EMBL/GEN
-GGGGCTGTAGCTCAGCT-GGG--AGAGCGCGTCGTTCGCAATGACGAGGTCAGGGGTTT
GATTCCCCTCAGCTCCA
>ETTC_RCS_W08010491 ABRA01000004 ALPHAPROTEOBACTERIA RHIZOBIUM_ETLI_8C-3 303 377 GLU TTC 0 0      WGS_DIVISION_IN_DDBJ/EMBL/GENBANK
-GCGCCCTTCGTCTATC--GGTT-AGGACACCAGATTTTCATTCTGGGAA-GAGGGGTTC
GACTCCCCTAGGGCGTG
>AGGC_RCS_W08010492 ABRA01000135 ALPHAPROTEOBACTERIA RHIZOBIUM_ETLI_8C-3 353 428 ALA GGC 0 0      WGS_DIVISION_IN_DDBJ/EMBL/GENBANK
-GGGGCTATAGCTCAGCT-GGG--AGAGCGCTTGCATGGCATGCAAGAGGTCAGCGGTTC
GATCCCGCTTAGCTCCA
>LTAG_RCS_W08010493 ABRA01000139 ALPHAPROTEOBACTERIA RHIZOBIUM_ETLI_8C-3 476 393 LEU TAG 0 0      WGS_DIVISION_IN_DDBJ/EMBL/GENBANK
-GCGGGTGTGGCGGAATT-GGCA-GACGCACTAGATTTAGGATCTAGC-G-TGGGGGTTC
AAGTCCCTTCACCCGCA
>TTGT_RCS_W08010494 ABRA01000139 ALPHAPROTEOBACTERIA RHIZOBIUM_ETLI_8C-3 377 302 THR TGT 0 0      WGS_DIVISION_IN_DDBJ/EMBL/GENBANK
-GCCGGCTTAGCTCAGTT-GGT--AGAGCATCTGATTTGTAATCAGAGGGTCGAGGGTTC
AAGTCCTTTAGCCGGCA
>GGCC_RCS_W08010495 ABRA01000139 ALPHAPROTEOBACTERIA RHIZOBIUM_ETLI_8C-3 292 221 GLY GCC 0 0      WGS_DIVISION_IN_DDBJ/EMBL/GENBANK
-GCGGAAATAGCTCAGT--GGT--AGAGCACCACCTTGCCAAGGTGGGGGTCGCGGGTTC
GAACCCCGTTTTCCGCT
>LTAA_RCS_W08010496 ABRA01000139 ALPHAPROTEOBACTERIA RHIZOBIUM_ETLI_8C-3 204 119 LEU TAA 0 0      WGS_DIVISION_IN_DDBJ/EMBL/GENBANK
-GCCGGGGTGGCGGAACT-GGCA-GACGCACAGGACTTAAAATCCTGC-G-TACCGGTTC
GATTCCGGTCCTCGGCA
>RACG_RCS_W08010497 ABRA01000139 ALPHAPROTEOBACTERIA RHIZOBIUM_ETLI_8C-3 109 34 ARG ACG 0 0      WGS_DIVISION_IN_DDBJ/EMBL/GENBANK
-GCGCCCATAGCTCAACT-GGAT-AGAGTGTTTGACTACGGATCAAAAGGTTAGGGGTTC
GACTCCTCTTGGGCGCG
>ATGC_RCS_W08010498 ABRA01000142 ALPHAPROTEOBACTERIA RHIZOBIUM_ETLI_8C-3 208 136 ALA TGC 0 0      WGS_DIVISION_IN_DDBJ/EMBL/GENBANK
-GGGGCCTTAGCTCAGCT-GGG--AGAGCGCCTGCTTTGCACGCAGGAGGTCAGCGGTTC
GATCCCGCTAGGCTCCA
>PCGG_RCS_W08010499 ABRA01000302 ALPHAPROTEOBACTERIA RHIZOBIUM_ETLI_8C-3 482 558 PRO CGG 0 0      WGS_DIVISION_IN_DDBJ/EMBL/GENBANK
-CGGAGTGTAGCGCAGTCTGGT--AGCGCACCACGTTCGGGACGTGGGGGTCGAGTGTTC
GAATCACTCCACTCCGA
>LTAG_RCS_W08010500 ABRA01000404 ALPHAPROTEOBACTERIA RHIZOBIUM_ETLI_8C-3 278 197 LEU TAG 0 0      WGS_DIVISION_IN_DDBJ/EMBL/GENBANK
-GCGGGTATGGTGAAATT-GGTA-GACACGCCAGATTTAGGTTCTGGT-G-TGGGAGTTC
AAGTCTCTCTACCCGCA
>WCCA_RCS_W08010501 ABRA01000463 ALPHAPROTEOBACTERIA RHIZOBIUM_ETLI_8C-3 431 506 TRP CCA 0 0      WGS_DIVISION_IN_DDBJ/EMBL/GENBANK
-AGGGGTATAGCTCAGTT-GGT--AGAGCGGCGGTCTCCAAAACCGCAGGTCGGGGGTTC
GAGCCCCTCTGCCCCTG
>RTCT_RCS_W08010502 ABRA01000613 ALPHAPROTEOBACTERIA RHIZOBIUM_ETLI_8C-3 977 904 ARG TCT 0 0      WGS_DIVISION_IN_DDBJ/EMBL/GENBANK
-GGCCCCTTAGCTCAGCT-GGAT-AGAGCACCTGCCTTCTAAGCAGGTTGTCGCAGGTTC
GATTCCTGCAGGGGTCG
>XCAT_RCS_W08010503 ABRA01000675 ALPHAPROTEOBACTERIA RHIZOBIUM_ETLI_8C-3 430 506 MET CAT 0 0     TRNA-MET(INITIATOR)- WGS_DIVISION_IN_DDB
-CGCGGGGTGGAGCAGCCCGGT--AGCTCGTCAGGCTCATAACCTGAAGGCCGCAGGTTC
AAATCCTGCCCCCGCAA
>NGTT_RCS_W08010504 ABRA01000789 ALPHAPROTEOBACTERIA RHIZOBIUM_ETLI_8C-3 163 88 ASN GTT 0 0      WGS_DIVISION_IN_DDBJ/EMBL/GENBANK
-TCCGGCATAGCTCAGTT-GGTA-GTAGCGCATGACTGTTAATCATGATGTCGTAGGTTC
GAGTCCTACTGCCGGAG
>DGTC_RCS_W08010505 ABRA01000797 ALPHAPROTEOBACTERIA RHIZOBIUM_ETLI_8C-3 670 597 ASP GTC 0 0      WGS_DIVISION_IN_DDBJ/EMBL/GENBANK
-GCGGGTGTAGCTCAGTC-GGTT-AGAGTGCCGGCCTGTCACGCCGGAGGTCGCGGGTTC
GAGCCCCGTCACTCGCG
>DGTC_RCS_W08010506 ABRA01000797 ALPHAPROTEOBACTERIA RHIZOBIUM_ETLI_8C-3 542 469 ASP GTC 0 0      WGS_DIVISION_IN_DDBJ/EMBL/GENBANK
-GCGGGTGTAGCTCAGTC-GGTT-AGAGTGCCGGCCTGTCACGCCGGAGGTCGCGGGTTC
GAGCCCCGTCACTCGCG
>LCAG_RCS_W08010507 ABRA01001389 ALPHAPROTEOBACTERIA RHIZOBIUM_ETLI_8C-3 44 128 LEU CAG 0 0      WGS_DIVISION_IN_DDBJ/EMBL/GENBANK
-GCCCAGATGGCGGAATT-GGTA-GACGCGCAGGTTTCAGGTACCTGT-G-TGGAGGTTC
GAGTCCTCTTCTGGGCA
>QCTG_RCS_W08010508 ABRA01001451 ALPHAPROTEOBACTERIA RHIZOBIUM_ETLI_8C-3 169 242 GLN CTG 0 0      WGS_DIVISION_IN_DDBJ/EMBL/GENBANK
-TGGGGAATAGTTCAAT--GGT--AGAACAGCGGACTCTGACTCCGTCGA-TCTTGGTTC
GAATCCAGGTTCCCCAG
>LCAA_RCS_W08010509 ABRA01001541 ALPHAPROTEOBACTERIA RHIZOBIUM_ETLI_8C-3 294 378 LEU CAA 0 0      WGS_DIVISION_IN_DDBJ/EMBL/GENBANK
-GCCCCATTGGCGGAATT-GGTA-GACGCGCTCGACTCAAAATCGAGT-G-TGCTGGTTC
GACCCCGGCATGGGGCA
>XCAT_RCS_W08010510 ABRA01001554 ALPHAPROTEOBACTERIA RHIZOBIUM_ETLI_8C-3 711 787 MET CAT 0 0     TRNA-MET(INITIATOR)- WGS_DIVISION_IN_DDB
-CGCGGGGTGGAGCAGCCCGGT--AGCTCGTCAGGCTCATAACCTGAAGGCCGCAGGTTC
AAATCCTGCCCCCGCAA
>RACG_RCS_W08010511 ABRA01001847 ALPHAPROTEOBACTERIA RHIZOBIUM_ETLI_8C-3 458 385 ARG ACG 0 0      WGS_DIVISION_IN_DDBJ/EMBL/GENBANK
-GCACCCGTAGCTCAGCT-GGAT-AGAGCACCAGACTACGAATCTGGGGGTCAGGAGTTC
GAATCTCTTCGGGTGCG
>KCTT_RCS_W08010512 ABRA01001857 ALPHAPROTEOBACTERIA RHIZOBIUM_ETLI_8C-3 121 196 LYS CTT 0 0      WGS_DIVISION_IN_DDBJ/EMBL/GENBANK
-GGGTGATTAGCTCAGTT-GGT--AGAGCAGCTGACTCTTAATCAGCGGGTCGTAGGTTC
GAGCCCTACATCACCCA
>CGCA_RCS_W08010513 ABRA01001944 ALPHAPROTEOBACTERIA RHIZOBIUM_ETLI_8C-3 980 1053 CYS GCA 0 0      WGS_DIVISION_IN_DDBJ/EMBL/GENBANK
-GGCCTCGTGGCGGAGT--GGT--GACGCAGAGGACTGCAAATCCTTGTA-CCCCGGTTC
AATTCCGGGCGAGGCCT
>JCAT_RCS_W08010514 ABRA01001961 ALPHAPROTEOBACTERIA RHIZOBIUM_ETLI_8C-3 797 725 MET CAT 0 0     TRNA-MET(ILE)_WHOSE_CAU_ANTICODON_IS_ENZ
-GGGCCTGTAGCTCAAT--GGTT-AGAGCCGGCGGCTCATAACCGCTTGGTTGGGGGTTC
GAGTCCCTCCGGGCCCA
>STGA_RCS_W08010515 ABRA01002035 ALPHAPROTEOBACTERIA RHIZOBIUM_ETLI_8C-3 1153 1067 SER TGA 0 0      WGS_DIVISION_IN_DDBJ/EMBL/GENBANK
-GGAAGAGTGTCCGAGT--GGTTTAAGGAACCGGTCTTGAAAACCGGC---CGTGGGTTC
GAATCCCACCTCTTCCG
>IGAT_RCS_W08010516 ABRA01002068 ALPHAPROTEOBACTERIA RHIZOBIUM_ETLI_8C-3 1235 1162 ILE GAT 0 0      WGS_DIVISION_IN_DDBJ/EMBL/GENBANK
-GGGCCCGTAGCTCAGTT-GGTT-AGAGCACACGCTTGATAAGCGTGGGGTCGGAAGTTC
AAGTCTTCCCGGGCCCA
>ATGC_RCS_W08010517 ABRA01002068 ALPHAPROTEOBACTERIA RHIZOBIUM_ETLI_8C-3 1072 1000 ALA TGC 0 0      WGS_DIVISION_IN_DDBJ/EMBL/GENBANK
-GGGGCTGTAGCTCAGCT-GGG--AGAGCACCTGCTTTGCAAGCAGGGGGTCAGCGGTTC
GATCCCGCTCAGCTCCA
>PTGG_RCS_W08010518 ABRA01002080 ALPHAPROTEOBACTERIA RHIZOBIUM_ETLI_8C-3 1885 1812 PRO TGG 0 0      WGS_DIVISION_IN_DDBJ/EMBL/GENBANK
-CGGAGTGTAGCGCAGTCTGGT--AGCGCATCTGGTTTGGGACCAGAGGGTCGGGAGTTC
GAATCTCTCCACTCCGA
>ETTC_RCS_W08010519 ABRA01002102 ALPHAPROTEOBACTERIA RHIZOBIUM_ETLI_8C-3 1427 1356 GLU TTC 0 0      WGS_DIVISION_IN_DDBJ/EMBL/GENBANK
-GCGCCCTTCGTCTATC--GGTT-AGGACACCAGATTTTCATTCTGGGAA-GAGGGGTTC
GACTCCCCTAGGGCGTG
>TTGT_RCS_W08010520 ABRA01002181 ALPHAPROTEOBACTERIA RHIZOBIUM_ETLI_8C-3 659 587 THR TGT 0 0      WGS_DIVISION_IN_DDBJ/EMBL/GENBANK
-GCCCTTGTAGCTCAGTT-GGT--AGAGCACCTGATTTGTAATCAGGGGGTCGCGGGTTC
GAACCCTGCCGGGGGCA
>QTTG_RCS_W08010521 ABRA01002204 ALPHAPROTEOBACTERIA RHIZOBIUM_ETLI_8C-3 664 738 GLN TTG 0 0      WGS_DIVISION_IN_DDBJ/EMBL/GENBANK
-TGGGGCGTAGCCAAGC--GGT--AAGGCAGCGGTTTTTGGTACCGCCATCCCCTGGTTC
GAATCCAGGCGCCCCAG
>TCGT_RCS_W08010522 ABRA01002387 ALPHAPROTEOBACTERIA RHIZOBIUM_ETLI_8C-3 1108 1183 THR CGT 0 0      WGS_DIVISION_IN_DDBJ/EMBL/GENBANK
-GCCGCTTTAGCTCAGTC-GGT--AGAGCACATCATTCGTAATGATGGGGTCACGTGTTC
GAGTCACGTAAGCGGCA
>YGTA_RCS_W08010523 ABRA01002393 ALPHAPROTEOBACTERIA RHIZOBIUM_ETLI_8C-3 959 1043 TYR GTA 0 0      WGS_DIVISION_IN_DDBJ/EMBL/GENBANK
-GGAGAGATGCCCGAGT--GGTTAAAGGGGACGGACTGTAAATCCGTT-TACGTTGGTTC
AAATCCAACTCTCTCCA
>GTCC_RCS_W08010524 ABRA01002393 ALPHAPROTEOBACTERIA RHIZOBIUM_ETLI_8C-3 1068 1141 GLY TCC 0 0      WGS_DIVISION_IN_DDBJ/EMBL/GENBANK
-GCGGGTATAGCTCAAT--GGT--AGAGCAGCAGCCTTCCAAGCTGAATA-CGCGGGTTC
GATTCCCGCTACCCGCT
>SGGA_RCS_W08010525 ABRA01002470 ALPHAPROTEOBACTERIA RHIZOBIUM_ETLI_8C-3 2747 2661 SER GGA 0 0      WGS_DIVISION_IN_DDBJ/EMBL/GENBANK
-GGACAGGTGGCCGAGT--GGTTTAAGGCGCACGCCTGGAACGCGTGT---CGAGGGTTC
GAATCCCTCCCTGTCCG
>RCCG_RCS_W08010526 ABRA01002552 ALPHAPROTEOBACTERIA RHIZOBIUM_ETLI_8C-3 2299 2226 ARG CCG 0 0      WGS_DIVISION_IN_DDBJ/EMBL/GENBANK
-GCACCCGTAGCTCAGCT-GGAT-AGAGTGTTGGATTCCGATTCCAAAGGTCACAGGTTC
GAATCCTGTCGGGTGCG
>IGAT_RCS_W08010527 ABRA01002618 ALPHAPROTEOBACTERIA RHIZOBIUM_ETLI_8C-3 1961 2037 ILE GAT 0 0      WGS_DIVISION_IN_DDBJ/EMBL/GENBANK
-GGGCCCGTAGCTCAGTT-GGTT-AGAGCACACGCTTGATAAGCGTGGGGTCGGAAGTTC
AAGTCTTCCCGGGCCCA
>ATGC_RCS_W08010528 ABRA01002618 ALPHAPROTEOBACTERIA RHIZOBIUM_ETLI_8C-3 2152 2227 ALA TGC 0 0      WGS_DIVISION_IN_DDBJ/EMBL/GENBANK
-GGGGCTGTAGCTCAGCT-GGG--AGAGCACCTGCTTTGCAAGCAGGGGGTCAGCGGTTC
GATCCCGCTCAGCTCCA
>LTAA_RCS_W08010529 ABRA01002637 ALPHAPROTEOBACTERIA RHIZOBIUM_ETLI_8C-3 2916 3000 LEU TAA 0 0      WGS_DIVISION_IN_DDBJ/EMBL/GENBANK
-GCGGGCGTGGCGAAACT-GGTA-GACGCAAGGGACTTAAAATCCCTC-G-TACGGGTTC
GATCCCCGTCGACCGCA
>RCCT_RCS_W08010530 ABRA01002704 ALPHAPROTEOBACTERIA RHIZOBIUM_ETLI_8C-3 4164 4091 ARG CCT 0 0      WGS_DIVISION_IN_DDBJ/EMBL/GENBANK
-GGTCCCGTAGCTCAGCA-GGAT-AGAGCACCAGATTCCTAATCTGGGGGTCGCGCGTTC
GAATCGCGCCGGGATCA
>PCGG_RCS_C003560 BMEL_ABORTUS2308 ALPHAPROTEOBACTERIA BRUCELLA_MELITENSIS_BIOVAR_ABORTUS_2308 205424 205500 PRO CGG 0 0      GIB_IN_DDBJ
-CGGAGTGTAGCGCAGCCTGGT--AGCGCACCTCGTTCGGGACGAGGGGGTCGGAGGTTC
GAATCCTCTCACTCCGA
>TGGT_RCS_C003561 BMEL_ABORTUS2308 ALPHAPROTEOBACTERIA BRUCELLA_MELITENSIS_BIOVAR_ABORTUS_2308 283869 283943 THR GGT 0 0      GIB_IN_DDBJ
-GCTGCGGTAGCTCAGT--GGT--AGAGCACTCCCTTGGTAAGGGAGAGGTCGAGAGTTC
AATCCTCTCTCGCAGCA
>QTTG_RCS_C003562 BMEL_ABORTUS2308 ALPHAPROTEOBACTERIA BRUCELLA_MELITENSIS_BIOVAR_ABORTUS_2308 531013 531087 GLN TTG 0 0      GIB_IN_DDBJ
-TGGGGCGTAGCCAAGC--GGT--AAGGCAGCGGTTTTTGGTACCGCCATTCCCTGGTTC
GAATCCAGGCGCCCCAG
>PTGG_RCS_C003563 BMEL_ABORTUS2308 ALPHAPROTEOBACTERIA BRUCELLA_MELITENSIS_BIOVAR_ABORTUS_2308 723132 723208 PRO TGG 0 0      GIB_IN_DDBJ
-CGGAGCGTAGCGCAGTCTGGT--AGCGCACCTGATTTGGGATCAGGGGGTCGCAGGTTC
GAATCCTGCCGCTCCGA
>RTCT_RCS_C003564 BMEL_ABORTUS2308 ALPHAPROTEOBACTERIA BRUCELLA_MELITENSIS_BIOVAR_ABORTUS_2308 723770 723846 ARG TCT 0 0      GIB_IN_DDBJ
-GGTCCCGTAGCTCAGTT-GGAT-AGAGCACCGGCCTTCTAAGCCGATGGTCGCAGGTTC
GAATCCTGCCGGGATCG
>DGTC_RCS_C003565 BMEL_ABORTUS2308 ALPHAPROTEOBACTERIA BRUCELLA_MELITENSIS_BIOVAR_ABORTUS_2308 796438 796514 ASP GTC 0 0      GIB_IN_DDBJ
-GCGGGTGTAGCTCAGTT-GGTT-AGAGTGCCGGCCTGTCACGCCGGAGGTCGCGGGTTC
GAGCCCCGTCACTCGCG
>LTAG_RCS_C003566 BMEL_ABORTUS2308 ALPHAPROTEOBACTERIA BRUCELLA_MELITENSIS_BIOVAR_ABORTUS_2308 889374 889456 LEU TAG 0 0      GIB_IN_DDBJ
-GCGGATGTGGCGAAATT-GGTA-GACGCACCAGATTTAGGTTCTGGC-G-TGGGGGTTC
GAGTCCCTCCATCCGCA
>RCCG_RCS_C003567 BMEL_ABORTUS2308 ALPHAPROTEOBACTERIA BRUCELLA_MELITENSIS_BIOVAR_ABORTUS_2308 952995 953071 ARG CCG 0 0      GIB_IN_DDBJ
-GCACCCGTAGCTCAGCT-GGAT-AGAGCGCTGCCCTCCGAAGGCAGAGGCCACAGGTTC
GAATCCTGTCGGGTGCG
>LTAA_RCS_C003568 BMEL_ABORTUS2308 ALPHAPROTEOBACTERIA BRUCELLA_MELITENSIS_BIOVAR_ABORTUS_2308 1035527 1035612 LEU TAA 0 0      GIB_IN_DD
-GCGGTCGTGGCGAAATT-GGTA-TACGCAACGGACTTAAAATCCGTC-T-TGCGGGTTC
AAGTCCCGCCGACCGCA
>LGAG_RCS_C003569 BMEL_ABORTUS2308 ALPHAPROTEOBACTERIA BRUCELLA_MELITENSIS_BIOVAR_ABORTUS_2308 1062506 1062589 LEU GAG 0 0      GIB_IN_DD
-GCGGTCGTGGCGGAATT-GGTA-GACGCGCAGCGTTGAGGTCGCTGTGG-TGGAAGTTC
GAGTCTTCTCGACCGCA
>LGAG_RCS_C003570 BMEL_ABORTUS2308 ALPHAPROTEOBACTERIA BRUCELLA_MELITENSIS_BIOVAR_ABORTUS_2308 1070428 1070512 LEU GAG 0 0      GIB_IN_DD
-GCGGTCGTGGCGGAATT-GGTA-GACGCGCAGCGTTGAGGTCGCTGT-G-TGGAAGTTC
GAGTCTTCTCGACCGCA
>ETTC_RCS_C003571 BMEL_ABORTUS2308 ALPHAPROTEOBACTERIA BRUCELLA_MELITENSIS_BIOVAR_ABORTUS_2308 1256537 1256611 GLU TTC 0 0      GIB_IN_DD
-GCGCCCATCGTCTAGC--GGTT-AGGACGCTGCCCTTTCACGGCGGAAA-CAGGGGTTC
GATTCCCCTTGGGCGTA
>KCTT_RCS_C003572 BMEL_ABORTUS2308 ALPHAPROTEOBACTERIA BRUCELLA_MELITENSIS_BIOVAR_ABORTUS_2308 1312585 1312660 LYS CTT 0 0      GIB_IN_DD
-GGGTGATTAGCTCAGTT-GGT--AGAGCAGCTGACTCTTAATCAGCGGGTCGTAGGTTC
GATCCCTACATCACCCA
>MCAT_RCS_C003573 BMEL_ABORTUS2308 ALPHAPROTEOBACTERIA BRUCELLA_MELITENSIS_BIOVAR_ABORTUS_2308 1562977 1563053 MET CAT 0 0     TRNA-MET(E
-GGCGGAGTAGCTCAGTA-GGTT-AGAGCAGAGGAATCATAATCCTTGTGTCGGGGGTTC
GAATCCCTCCTCCGCTA
>QCTG_RCS_C003574 BMEL_ABORTUS2308 ALPHAPROTEOBACTERIA BRUCELLA_MELITENSIS_BIOVAR_ABORTUS_2308 1578986 1579059 GLN CTG 0 0      GIB_IN_DD
-TGGGGGATAGTTTAAG--GGT--AGAACAGCGGACTCTGACTCCGTTAG-TCTTGGTTC
GAATCCAGGTCCCCCAG
>ECTC_RCS_C003575 BMEL_ABORTUS2308 ALPHAPROTEOBACTERIA BRUCELLA_MELITENSIS_BIOVAR_ABORTUS_2308 1618241 1618315 GLU CTC 0 0      GIB_IN_DD
-GCGCCCATCGTCTAGC--GGTC-AGGACGGCGCCCTCTCACGGCGCAAA-CAGGGGTTC
GATTCCCCTTGGGCGTA
>SCGA_RCS_C003576 BMEL_ABORTUS2308 ALPHAPROTEOBACTERIA BRUCELLA_MELITENSIS_BIOVAR_ABORTUS_2308 1795424 1795513 SER CGA 0 0      GIB_IN_DD
-GGAGAGGTGGCTGAGT--GGTTGAAAGCACCGCACTCGAAATGCGGC---CGGGGGTTC
GAATCCCTCCCTCTCCG
>LCAA_RCS_C003577 BMEL_ABORTUS2308 ALPHAPROTEOBACTERIA BRUCELLA_MELITENSIS_BIOVAR_ABORTUS_2308 1895536 1895620 LEU CAA 0 0      GIB_IN_DD
-GCGGGTGTGGTGGAACT-GGTA-GACGCGCCGGACTCAAAATCCGGT-G-TGTCGGTTC
GATTCCGACCACCCGCA
>RCCT_RCS_C003578 BMEL_ABORTUS2308 ALPHAPROTEOBACTERIA BRUCELLA_MELITENSIS_BIOVAR_ABORTUS_2308 1977230 1977306 ARG CCT 0 0      GIB_IN_DD
-GGTCCCGTAGCTCAGTA-GGAT-AGAGCGACAGATTCCTAATCTGTAGGTCACAGGTTC
GATTCCTGTCGGGATCA
>ACGC_RCS_C003579 BMEL_ABORTUS2308 ALPHAPROTEOBACTERIA BRUCELLA_MELITENSIS_BIOVAR_ABORTUS_2308 1933061 1932986 ALA CGC 0 0      GIB_IN_DD
-GGGGCTGTAGCTCAGCT-GGG--AGAGCGCGTCGTTCGCAATGACGAGGTCAGGGGTTC
GATCCCTCTCAGCTCCA
>IGAT_RCS_C003580 BMEL_ABORTUS2308 ALPHAPROTEOBACTERIA BRUCELLA_MELITENSIS_BIOVAR_ABORTUS_2308 1807369 1807293 ILE GAT 0 0      GIB_IN_DD
-GGGCTTGTAGCTCAGTT-GGTT-AGAGCACACGCTTGATAAGCGTGGGGTCGGAGGTTC
AAGTCCTCCCAGGCCCA
>ATGC_RCS_C003581 BMEL_ABORTUS2308 ALPHAPROTEOBACTERIA BRUCELLA_MELITENSIS_BIOVAR_ABORTUS_2308 1807279 1807204 ALA TGC 0 0      GIB_IN_DD
-GGGGCCGTAGCTCAGCT-GGG--AGAGCACCTGCTTTGCAAGCAGGGGGTCGTCGGTTC
GATCCCGTCCGGCTCCA
>XCAT_RCS_C003582 BMEL_ABORTUS2308 ALPHAPROTEOBACTERIA BRUCELLA_MELITENSIS_BIOVAR_ABORTUS_2308 1803539 1803463 MET CAT 0 0     TRNA-MET(I
-CGCGGGGTGGAGCAGCCCGGT--AGCTCGTCAGGCTCATAACCTGAAGGCCGCAGGTTC
AAATCCTGCCCCCGCAA
>IGAT_RCS_C003583 BMEL_ABORTUS2308 ALPHAPROTEOBACTERIA BRUCELLA_MELITENSIS_BIOVAR_ABORTUS_2308 1603289 1603213 ILE GAT 0 0      GIB_IN_DD
-GGGCTTGTAGCTCAGTT-GGTT-AGAGCACACGCTTGATAAGCGTGGGGTCGGAGGTTC
AAGTCCTCCCAGGCCCA
>ATGC_RCS_C003584 BMEL_ABORTUS2308 ALPHAPROTEOBACTERIA BRUCELLA_MELITENSIS_BIOVAR_ABORTUS_2308 1603199 1603124 ALA TGC 0 0      GIB_IN_DD
-GGGGCCGTAGCTCAGCT-GGG--AGAGCACCTGCTTTGCAAGCAGGGGGTCGTCGGTTC
GATCCCGTCCGGCTCCA
>XCAT_RCS_C003585 BMEL_ABORTUS2308 ALPHAPROTEOBACTERIA BRUCELLA_MELITENSIS_BIOVAR_ABORTUS_2308 1599459 1599383 MET CAT 0 0     TRNA-MET(I
-CGCGGGGTGGAGCAGCCCGGT--AGCTCGTCAGGCTCATAACCTGAAGGCCGCAGGTTC
AAATCCTGCCCCCGCAA
>HGTG_RCS_C003586 BMEL_ABORTUS2308 ALPHAPROTEOBACTERIA BRUCELLA_MELITENSIS_BIOVAR_ABORTUS_2308 1564809 1564733 HIS GTG 0 0      GIB_IN_DD
-GCGGTCGTAGCTCAGTT-GGTT-AGAGCGCAGGATTGTGGCTCCTGAGGTCGTTGGTTC
AACTCCAACCGACCGTA
>JCAT_RCS_C003587 BMEL_ABORTUS2308 ALPHAPROTEOBACTERIA BRUCELLA_MELITENSIS_BIOVAR_ABORTUS_2308 1444597 1444521 MET CAT 0 0     TRNA-MET(I
-GGGCCTGTAGCTCAATT-GGTT-AGAGCCGGCGGCTCATAACCGCTTGGTTGGGGGTTC
GAGTCCCTCCGGGCCCA
>YGTA_RCS_C003588 BMEL_ABORTUS2308 ALPHAPROTEOBACTERIA BRUCELLA_MELITENSIS_BIOVAR_ABORTUS_2308 1235513 1235429 TYR GTA 0 0      GIB_IN_DD
-GGAGGGATGCCCGAGT--GGTTAAAGGGGACGGACTGTAAATCCGTTGTACGTTGGTTC
AAATCCAACTCCCTCCA
>GTCC_RCS_C003589 BMEL_ABORTUS2308 ALPHAPROTEOBACTERIA BRUCELLA_MELITENSIS_BIOVAR_ABORTUS_2308 1235404 1235331 GLY TCC 0 0      GIB_IN_DD
-GCGGGTATAGCTCAAT--GGT--AGAGCAGCAGCCTTCCAAGCTGAATA-CGCGGGTTC
GATTCCCGCTACCCGCT
>WCCA_RCS_C003590 BMEL_ABORTUS2308 ALPHAPROTEOBACTERIA BRUCELLA_MELITENSIS_BIOVAR_ABORTUS_2308 1233908 1233833 TRP CCA 0 0      GIB_IN_DD
-AGGGGTATAGCTCAGTT-GGT--AGAGCGACGGTCTCCAAAACCGTAGGTCGCGGGTTC
GAACCCTGCTGCCCCTG
>GCCC_RCS_C003591 BMEL_ABORTUS2308 ALPHAPROTEOBACTERIA BRUCELLA_MELITENSIS_BIOVAR_ABORTUS_2308 953846 953773 GLY CCC 0 0      GIB_IN_DDBJ
-GCGGGTATGATGTAAT--GGT--AGCCTGTCAGCTTCCCAAGCTGAACG-CGCGGGTTC
GATTCCCGCTACCCGCT
>VCAC_RCS_C003592 BMEL_ABORTUS2308 ALPHAPROTEOBACTERIA BRUCELLA_MELITENSIS_BIOVAR_ABORTUS_2308 952578 952504 VAL CAC 0 0      GIB_IN_DDBJ
-GGGCGCGTAGCTCAGC--GGG--AGAGCACTCCCTTCACACGGGAGGGGTCACAGGTTC
AATCCCTGTCGCGCCCA
>TTGT_RCS_C003593 BMEL_ABORTUS2308 ALPHAPROTEOBACTERIA BRUCELLA_MELITENSIS_BIOVAR_ABORTUS_2308 929438 929363 THR TGT 0 0      GIB_IN_DDBJ
-GCCCTTATAGCTCAGTT-GGT--AGAGCACCTGATTTGTAATCAGGGGGTCGGGAGTTC
GAGTCTCTCTGGGGGCA
>VTAC_RCS_C003594 BMEL_ABORTUS2308 ALPHAPROTEOBACTERIA BRUCELLA_MELITENSIS_BIOVAR_ABORTUS_2308 796028 795953 VAL TAC 0 0      GIB_IN_DDBJ
-GGGCGATTAGCTCAGTT-GGT--AGAGCGCTTCGTTTACACCGAAGATGTCGGGAGTTC
GAGTCTCTCATCGCCCA
>PGGG_RCS_C003595 BMEL_ABORTUS2308 ALPHAPROTEOBACTERIA BRUCELLA_MELITENSIS_BIOVAR_ABORTUS_2308 782380 782304 PRO GGG 0 0      GIB_IN_DDBJ
-CGGAGCGTAGCGCAGCCCGGT--AGCGCACTTGACTGGGGGTCAAGGGGTCGTGGGTTC
GAATCCCGCCGCTCCGA
>SGCT_RCS_C003596 BMEL_ABORTUS2308 ALPHAPROTEOBACTERIA BRUCELLA_MELITENSIS_BIOVAR_ABORTUS_2308 649713 649623 SER GCT 0 0      GIB_IN_DDBJ
-GGAGAGGTGGCCGAGT--GGTCGAAGGCGCTCCCCTGCTAAGGGAGTAT-CGTGGGTTC
GAATCCCATCCTCTCCG
>RACG_RCS_C003597 BMEL_ABORTUS2308 ALPHAPROTEOBACTERIA BRUCELLA_MELITENSIS_BIOVAR_ABORTUS_2308 297858 297782 ARG ACG 0 0      GIB_IN_DDBJ
-GCACCCGTAGCTCAGCT-GGAT-AGAGCACCAGACTACGAATCTGGGGGTCAGAGGTTC
GAATCCTTTCGGGTGCG
>FGAA_RCS_C003598 BMEL_ABORTUS2308 ALPHAPROTEOBACTERIA BRUCELLA_MELITENSIS_BIOVAR_ABORTUS_2308 277581 277506 PHE GAA 0 0      GIB_IN_DDBJ
-GCCCGGATAGCTCAGTT-GGT--AGAGCAGCGGATTGAAAATCCGCGTGTCGGTGGTTC
GAATCCGCCTCCGGGCA
>AGGC_RCS_C003599 BMEL_ABORTUS2308 ALPHAPROTEOBACTERIA BRUCELLA_MELITENSIS_BIOVAR_ABORTUS_2308 24653 24578 ALA GGC 0 0      GIB_IN_DDBJ
-GGGGCCATAGCTCAGCT-GGG--AGAGCGCCTGCATGGCATGCAGGAGGTCAGCGGTTC
GATCCCGCTTGGCTCCA
>NGTT_RCS_C003600 BMEL_ABORTUS2308 ALPHAPROTEOBACTERIA BRUCELLA_MELITENSIS_BIOVAR_ABORTUS_2308 608254 608328 ASN GTT 0 0      GIB_IN_DDBJ
-TCCCCGGTAGCTCAGC--GGT--AGAGCAACCGGCTGTTAACCGGTTGGTCGCTGGTTC
GAATCCGGCCCGGGGAG
>KTTT_RCS_C003601 BMEL_ABORTUS2308 ALPHAPROTEOBACTERIA BRUCELLA_MELITENSIS_BIOVAR_ABORTUS_2308 644572 644647 LYS TTT 0 0      GIB_IN_DDBJ
-GAGCGCGTAGCTCAGCC-GGT--AGAGCAACTGACTTTTAATCAGTAGGTCCAGGGTTC
GAATCCCTGCGCGCTCA
>STGA_RCS_C003602 BMEL_ABORTUS2308 ALPHAPROTEOBACTERIA BRUCELLA_MELITENSIS_BIOVAR_ABORTUS_2308 677008 677097 SER TGA 0 0      GIB_IN_DDBJ
-GGAAGGGTGGCCGAGC--GGTTTAAGGCACCGGTCTTGAAAACCGGC---CGTGGGTTC
GAATCCCACCCCCTCCG
>DGTC_RCS_C003603 BMEL_ABORTUS2308 ALPHAPROTEOBACTERIA BRUCELLA_MELITENSIS_BIOVAR_ABORTUS_2308 866566 866642 ASP GTC 0 0      GIB_IN_DDBJ
-GCGGGTGTAGCTCAGTT-GGTT-AGAGTGCCGGCCTGTCACGCCGGAGGTCGCGGGTTC
GAGCCCCGTCACTCGCG
>GGCC_RCS_C003604 BMEL_ABORTUS2308 ALPHAPROTEOBACTERIA BRUCELLA_MELITENSIS_BIOVAR_ABORTUS_2308 957735 957809 GLY GCC 0 0      GIB_IN_DDBJ
-GCGGGTGTAGCTCAGG--GGT--AGAGCACAACCTTGCCAAGGTTGGGGTCGAGGGTTC
GAATCCCTTCGCCCGCT
>LCAG_RCS_C003605 BMEL_ABORTUS2308 ALPHAPROTEOBACTERIA BRUCELLA_MELITENSIS_BIOVAR_ABORTUS_2308 987749 987835 LEU CAG 0 0      GIB_IN_DDBJ
-GCCCAGATGGCGGAATT-GGTA-GACGCACCAGCTTCAGGTGCTGGC-G-TGGAGGTTC
GAGTCCTCTTCTGGGCA
>SGGA_RCS_C003606 BMEL_ABORTUS2308 ALPHAPROTEOBACTERIA BRUCELLA_MELITENSIS_BIOVAR_ABORTUS_2308 1005176 1005265 SER GGA 0 0      GIB_IN_DD
-GGAGAGGTGGCCGAGT--GGTTGAAGGCGCACGCCTGGAACGCGTGT---CGAGGGTTC
GAATCCCTCTCTCTCCG
>IGAT_RCS_C003607 BMEL_ABORTUS2308 ALPHAPROTEOBACTERIA BRUCELLA_MELITENSIS_BIOVAR_ABORTUS_2308 1057727 1057651 ILE GAT 0 0      GIB_IN_DD
-GGGCTTGTAGCTCAGTT-GGTT-AGAGCACACGCTTGATAAGCGTGGGGTCGGAGGTTC
AAGTCCTCCCAGGCCCA
>ATGC_RCS_C003608 BMEL_ABORTUS2308 ALPHAPROTEOBACTERIA BRUCELLA_MELITENSIS_BIOVAR_ABORTUS_2308 1057637 1057562 ALA TGC 0 0      GIB_IN_DD
-GGGGCCGTAGCTCAGCT-GGG--AGAGCACCTGCTTTGCAAGCAGGGGGTCGTCGGTTC
GATCCCGTCCGGCTCCA
>XCAT_RCS_C003609 BMEL_ABORTUS2308 ALPHAPROTEOBACTERIA BRUCELLA_MELITENSIS_BIOVAR_ABORTUS_2308 1053896 1053820 MET CAT 0 0     TRNA-MET(I
-CGCGGGGTGGAGCAGCCCGGT--AGCTCGTCAGGCTCATAACCTGAAGGCCGCAGGTTC
AAATCCTGCCCCCGCAA
>CGCA_RCS_C003610 BMEL_ABORTUS2308 ALPHAPROTEOBACTERIA BRUCELLA_MELITENSIS_BIOVAR_ABORTUS_2308 612690 612617 CYS GCA 0 0      GIB_IN_DDBJ
-GGCCTCGTGGCGGAGT--GGT--TACGCAGAGGACTGCAAATCCTTGCA-CCCCGGTTC
GATTCCGGGCGAGGCCT
>TCGT_RCS_C003611 BMEL_ABORTUS2308 ALPHAPROTEOBACTERIA BRUCELLA_MELITENSIS_BIOVAR_ABORTUS_2308 398952 398877 THR CGT 0 0      GIB_IN_DDBJ
-GCCGCTTTAGCTCAGTT-GGT--AGAGCACATCATTCGTAATGATGGGGTCGCGTGTTC
GAGTCACGCAAGCGGCA
>GGCC_RCS_C003612 BMEL_ABORTUS2308 ALPHAPROTEOBACTERIA BRUCELLA_MELITENSIS_BIOVAR_ABORTUS_2308 338659 338585 GLY GCC 0 0      GIB_IN_DDBJ
-GCGGGTGTAGCTCAGG--GGC--AGAGCACAACCTTGCCAAGGTTGGGGTCGAGGGTTC
GAATCCCTTCGCCCGCT
>VGAC_RCS_C003613 BMEL_ABORTUS2308 ALPHAPROTEOBACTERIA BRUCELLA_MELITENSIS_BIOVAR_ABORTUS_2308 39347 39273 VAL GAC 0 0      GIB_IN_DDBJ
-GGGCGTGTAGCTCAGC--GGG--AGAGCACTACGTTGACATCGTAGGGGTCACAGGTTC
AATCCCTGTCACGCCCA
>ETTC_RCS_C028139 BMEL_ABORTUS2308 ALPHAPROTEOBACTERIA BRUCELLA_MELITENSIS_BIOVAR_ABORTUS_2308 1256316 1256390 GLU TTC 0 0      GIB_IN_DD
-GCGCCCATCGTCTAGC--GGTT-AGGACGCCGCCCTTTCACGGCGGAAA-CAGGGGGTC
GATTCCCCTTGGGCGTA
>VGAC_RCS_W09116849 ACBO01000002 ALPHAPROTEOBACTERIA BRUCELLA_CETI_M644/93/1 14305 14231 VAL GAC 0 0      WGS_DIVISION_IN_DDBJ/EMBL/GENBA
-GGGCGTGTAGCTCAGC--GGG--AGAGCACTACGTTGACATCGTAGGGGTCACAGGTTC
AATCCCTGTCACGCCCA
>DGTC_RCS_W09116850 ACBO01000011 ALPHAPROTEOBACTERIA BRUCELLA_CETI_M644/93/1 28792 28716 ASP GTC 0 0      WGS_DIVISION_IN_DDBJ/EMBL/GENBA
-GCGGGTGTAGCTCAGTT-GGTT-AGAGTGCCGGCCTGTCACGCCGGAGGTCGCGGGTTC
GAGCCCCGTCACTCGCG
>STGA_RCS_W09116851 ACBO01000018 ALPHAPROTEOBACTERIA BRUCELLA_CETI_M644/93/1 1459 1370 SER TGA 0 0      WGS_DIVISION_IN_DDBJ/EMBL/GENBANK
-GGAAGGGTGGCCGAGC--GGTTTAAGGCACCGGTCTTGAAAACCGGC---CGTGGGTTC
GAATCCCACCCCCTCCG
>CGCA_RCS_W09116852 ACBO01000019 ALPHAPROTEOBACTERIA BRUCELLA_CETI_M644/93/1 57149 57222 CYS GCA 0 0      WGS_DIVISION_IN_DDBJ/EMBL/GENBA
-GGCCTCGTGGCGGAGT--GGT--TACGCAGAGGACTGCAAATCCTTGCA-CCCCGGTTC
GATTCCGGGCGAGGCCT
>NGTT_RCS_W09116853 ACBO01000019 ALPHAPROTEOBACTERIA BRUCELLA_CETI_M644/93/1 61585 61511 ASN GTT 0 0      WGS_DIVISION_IN_DDBJ/EMBL/GENBA
-TCCCCGGTAGCTCAGC--GGT--AGAGCAACCGGCTGTTAACCGGTTGGTCGCTGGTTC
GAATCCGGCCCGGGGAG
>KTTT_RCS_W09116854 ACBO01000019 ALPHAPROTEOBACTERIA BRUCELLA_CETI_M644/93/1 25249 25174 LYS TTT 0 0      WGS_DIVISION_IN_DDBJ/EMBL/GENBA
-GAGCGCGTAGCTCAGCC-GGT--AGAGCAACTGACTTTTAATCAGTAGGTCCAGGGTTC
GAATCCCTGCGCGCTCA
>TCGT_RCS_W09116855 ACBO01000021 ALPHAPROTEOBACTERIA BRUCELLA_CETI_M644/93/1 16318 16393 THR CGT 0 0      WGS_DIVISION_IN_DDBJ/EMBL/GENBA
-GCCGCTTTAGCTCAGTT-GGT--AGAGCACATCATTCGTAATGATGGGGTCGCGTGTTC
GAGTCACGCAAGCGGCA
>GGCC_RCS_W09116856 ACBO01000022 ALPHAPROTEOBACTERIA BRUCELLA_CETI_M644/93/1 44973 45047 GLY GCC 0 0      WGS_DIVISION_IN_DDBJ/EMBL/GENBA
-GCGGGTGTAGCTCAGG--GGT--AGAGCACAACCTTGCCAAGGTTGGGGTCGAGGGTTC
GAATCCCTTCGCCCGCT
>GGCC_RCS_W09116857 ACBO01000026 ALPHAPROTEOBACTERIA BRUCELLA_CETI_M644/93/1 36621 36695 GLY GCC 0 0      WGS_DIVISION_IN_DDBJ/EMBL/GENBA
-GCGGGTGTAGCTCAGG--GGT--AGAGCACAACCTTGCCAAGGTTGGGGTCGAGGGTTC
GAATCCCTTCGCCCGCT
>LCAG_RCS_W09116858 ACBO01000027 ALPHAPROTEOBACTERIA BRUCELLA_CETI_M644/93/1 6298 6384 LEU CAG 0 0      WGS_DIVISION_IN_DDBJ/EMBL/GENBANK
-GCCCAGATGGCGGAATT-GGTA-GACGCACCAGCTTCAGGTGCTGGC-G-TGGAGGTTC
GAGTCCTCTTCTGGGCA
>SGGA_RCS_W09116859 ACBO01000028 ALPHAPROTEOBACTERIA BRUCELLA_CETI_M644/93/1 3053 3142 SER GGA 0 0      WGS_DIVISION_IN_DDBJ/EMBL/GENBANK
-GGAGAGGTGGCCGAGT--GGTTGAAGGCGCACGCCTGGAACGCGTGT---CGAGGGTTC
GAATCCCTCTCTCTCCG
>QTTG_RCS_W09116860 ACBO01000035 ALPHAPROTEOBACTERIA BRUCELLA_CETI_M644/93/1 9429 9355 GLN TTG 0 0      WGS_DIVISION_IN_DDBJ/EMBL/GENBANK
-TGGGGCGTAGCCAAGC--GGT--AAGGCAGCGGTTTTTGGTACCGCCATTCCCTGGTTC
GAATCCAGGCGCCCCAG
>RACG_RCS_W09116861 ACBO01000042 ALPHAPROTEOBACTERIA BRUCELLA_CETI_M644/93/1 29998 30074 ARG ACG 0 0      WGS_DIVISION_IN_DDBJ/EMBL/GENBA
-GCACCCGTAGCTCAGCT-GGAT-AGAGCACCAGACTACGAATCTGGGGGTCAGAGGTTC
GAATCCTTTCGGGTGCG
>FGAA_RCS_W09116862 ACBO01000043 ALPHAPROTEOBACTERIA BRUCELLA_CETI_M644/93/1 9918 9993 PHE GAA 0 0      WGS_DIVISION_IN_DDBJ/EMBL/GENBANK
-GCCCGGATAGCTCAGTT-GGT--AGAGCAGCGGATTGAAAATCCGCGTGTCGGTGGTTC
GAATCCGCCTCCGGGCA
>TGGT_RCS_W09116863 ACBO01000043 ALPHAPROTEOBACTERIA BRUCELLA_CETI_M644/93/1 3631 3557 THR GGT 0 0      WGS_DIVISION_IN_DDBJ/EMBL/GENBANK
-GCTGCGGTAGCTCAGT--GGT--AGAGCACTCCCTTGGTAAGGGAGAGGTCGAGAGTTC
AATCCTCTCTCGCAGCA
>PCGG_RCS_W09116864 ACBO01000044 ALPHAPROTEOBACTERIA BRUCELLA_CETI_M644/93/1 57416 57340 PRO CGG 0 0      WGS_DIVISION_IN_DDBJ/EMBL/GENBA
-CGGAGTGTAGCGCAGCCTGGT--AGCGCACCTCGTTCGGGACGAGGGGGTCGGAGGTTC
GAATCCTCTCACTCCGA
>AGGC_RCS_W09116865 ACBO01000048 ALPHAPROTEOBACTERIA BRUCELLA_CETI_M644/93/1 409 484 ALA GGC 0 0      WGS_DIVISION_IN_DDBJ/EMBL/GENBANK
-GGGGCCATAGCTCAGCT-GGG--AGAGCGCCTGCATGGCATGCAGGAGGTCAGCGGTTC
GATCCCGCTTGGCTCCA
>RCCT_RCS_W09116866 ACBO01000049 ALPHAPROTEOBACTERIA BRUCELLA_CETI_M644/93/1 123023 122947 ARG CCT 0 0      WGS_DIVISION_IN_DDBJ/EMBL/GEN
-GGTCCCGTAGCTCAGTA-GGAT-AGAGCGACAGATTCCTAATCTGTAGGTCACAGGTTC
GATTCCTGTCGGGATCA
>ACGC_RCS_W09116867 ACBO01000050 ALPHAPROTEOBACTERIA BRUCELLA_CETI_M644/93/1 26260 26335 ALA CGC 0 0      WGS_DIVISION_IN_DDBJ/EMBL/GENBA
-GGGGCTGTAGCTCAGCT-GGG--AGAGCGCGTCGTTCGCAATGACGAGGTCAGGGGTTC
GATCCCCCTCAGCTCCA
>LCAA_RCS_W09116868 ACBO01000050 ALPHAPROTEOBACTERIA BRUCELLA_CETI_M644/93/1 63322 63238 LEU CAA 0 0      WGS_DIVISION_IN_DDBJ/EMBL/GENBA
-GCGGGTGTGGTGGAACT-GGTA-GACGCGCCGGACTCAAAATCCGGT-G-TGTCGGTTC
GATTCCGACCACCCGCA
>PTGG_RCS_W09116869 ACBO01000060 ALPHAPROTEOBACTERIA BRUCELLA_CETI_M644/93/1 22537 22613 PRO TGG 0 0      WGS_DIVISION_IN_DDBJ/EMBL/GENBA
-CGGAGCGTAGCGCAGTCTGGT--AGCGCACCTGATTTGGGATCAGGGGGTCGCAGGTTC
GAATCCTGCCGCTCCGA
>RTCT_RCS_W09116870 ACBO01000060 ALPHAPROTEOBACTERIA BRUCELLA_CETI_M644/93/1 23175 23251 ARG TCT 0 0      WGS_DIVISION_IN_DDBJ/EMBL/GENBA
-GGTCCCGTAGCTCAGTT-GGAT-AGAGCACCGGCCTTCTAAGCCGATGGTCGCAGGTTC
GAATCCTGCCGGGATCG
>PGGG_RCS_W09116871 ACBO01000062 ALPHAPROTEOBACTERIA BRUCELLA_CETI_M644/93/1 3057 2981 PRO GGG 0 0      WGS_DIVISION_IN_DDBJ/EMBL/GENBANK
-CGGAGCGTAGCGCAGCCCGGT--AGCGCACTTGACTGGGGGTCAAGGGGTCGTGGGTTC
GAATCCCGCCGCTCCGA
>DGTC_RCS_W09116872 ACBO01000063 ALPHAPROTEOBACTERIA BRUCELLA_CETI_M644/93/1 7762 7838 ASP GTC 0 0      WGS_DIVISION_IN_DDBJ/EMBL/GENBANK
-GCGGGTGTAGCTCAGTT-GGTT-AGAGTGCCGGCCTGTCACGCCGGAGGTCGCGGGTTC
GAGCCCCGTCACTCGCG
>LTAG_RCS_W09116873 ACBO01000063 ALPHAPROTEOBACTERIA BRUCELLA_CETI_M644/93/1 100693 100775 LEU TAG 0 0      WGS_DIVISION_IN_DDBJ/EMBL/GEN
-GCGGATGTGGCGAAATT-GGTA-GACGCACCAGATTTAGGTTCTGGC-G-TGGGGGTTC
GAGTCCCTCCATCCGCA
>VTAC_RCS_W09116874 ACBO01000063 ALPHAPROTEOBACTERIA BRUCELLA_CETI_M644/93/1 7352 7277 VAL TAC 0 0      WGS_DIVISION_IN_DDBJ/EMBL/GENBANK
-GGGCGATTAGCTCAGTT-GGT--AGAGCGCTTCGTTTACACCGAAGATGTCGGGAGTTC
GAGTCTCTCATCGCCCA
>TTGT_RCS_W09116875 ACBO01000065 ALPHAPROTEOBACTERIA BRUCELLA_CETI_M644/93/1 17558 17483 THR TGT 0 0      WGS_DIVISION_IN_DDBJ/EMBL/GENBA
-GCCCTTATAGCTCAGTT-GGT--AGAGCACCTGATTTGTAATCAGGGGGTCGGGAGTTC
GAGTCTCTCTGGGGGCA
>RCCG_RCS_W09116876 ACBO01000066 ALPHAPROTEOBACTERIA BRUCELLA_CETI_M644/93/1 5580 5656 ARG CCG 0 0      WGS_DIVISION_IN_DDBJ/EMBL/GENBANK
-GCACCCGTAGCTCAGCT-GGAT-AGAGCGCTGCCCTCCGAAGGCAGAGGCCACAGGTTC
GAATCCTGTCGGGTGCG
>GCCC_RCS_W09116877 ACBO01000066 ALPHAPROTEOBACTERIA BRUCELLA_CETI_M644/93/1 6431 6358 GLY CCC 0 0      WGS_DIVISION_IN_DDBJ/EMBL/GENBANK
-GCGGGTATGATGTAAT--GGT--AGCCTGTCAGCTTCCCAAGCTGAACG-CGCGGGTTC
GATTCCCGCTACCCGCT
>VCAC_RCS_W09116878 ACBO01000066 ALPHAPROTEOBACTERIA BRUCELLA_CETI_M644/93/1 5163 5089 VAL CAC 0 0      WGS_DIVISION_IN_DDBJ/EMBL/GENBANK
-GGGCGCGTAGCTCAGC--GGG--AGAGCACTCCCTTCACACGGGAGGGGTCACAGGTTC
AATCCCTGTCGCGCCCA
>LTAA_RCS_W09116879 ACBO01000068 ALPHAPROTEOBACTERIA BRUCELLA_CETI_M644/93/1 47417 47502 LEU TAA 0 0      WGS_DIVISION_IN_DDBJ/EMBL/GENBA
-GCGGTCGTGGCGAAATT-GGTA-TACGCAACGGACTTAAAATCCGTC-T-TGCGGGTTC
AAGTCCCGCCGACCGCA
>LGAG_RCS_W09116880 ACBO01000068 ALPHAPROTEOBACTERIA BRUCELLA_CETI_M644/93/1 76166 76250 LEU GAG 0 0      WGS_DIVISION_IN_DDBJ/EMBL/GENBA
-GCGGTCGTGGCGGAATT-GGTA-GACGCGCAGCGTTGAGGTCGCTGT-G-TGGAAGTTC
GAGTCTTCTCGACCGCA
>LGAG_RCS_W09116881 ACBO01000069 ALPHAPROTEOBACTERIA BRUCELLA_CETI_M644/93/1 2603 2687 LEU GAG 0 0      WGS_DIVISION_IN_DDBJ/EMBL/GENBANK
-GCGGTCGTGGCGGAATT-GGTA-GACGCGCAGCGTTGAGGTCGCTGT-G-TGGAAGTTC
GAGTCTTCTCGACCGCA
>WCCA_RCS_W09116882 ACBO01000071 ALPHAPROTEOBACTERIA BRUCELLA_CETI_M644/93/1 16690 16615 TRP CCA 0 0      WGS_DIVISION_IN_DDBJ/EMBL/GENBA
-AGGGGTATAGCTCAGTT-GGT--AGAGCGACGGTCTCCAAAACCGTAGGTCGCGGGTTC
GAACCCTGCTGCCCCTG
>YGTA_RCS_W09116883 ACBO01000072 ALPHAPROTEOBACTERIA BRUCELLA_CETI_M644/93/1 334 250 TYR GTA 0 0      WGS_DIVISION_IN_DDBJ/EMBL/GENBANK
-GGAGGGATGCCCGAGT--GGTTAAAGGGGACGGACTGTAAATCCGTTGTACGTTGGTTC
AAATCCAACTCCCTCCA
>GTCC_RCS_W09116884 ACBO01000072 ALPHAPROTEOBACTERIA BRUCELLA_CETI_M644/93/1 225 152 GLY TCC 0 0      WGS_DIVISION_IN_DDBJ/EMBL/GENBANK
-GCGGGTATAGCTTAAT--GGT--AGAGCAGCAGCCTTCCAAGCTGAATA-CGCGGGTTC
GATTCCCGCTACCCGCT
>ETTC_RCS_W09116885 ACBO01000075 ALPHAPROTEOBACTERIA BRUCELLA_CETI_M644/93/1 6751 6825 GLU TTC 0 0      WGS_DIVISION_IN_DDBJ/EMBL/GENBANK
-GCGCCCATCGTCTAGC--GGTT-AGGACGCCGCCCTTTCACGGCGGAAA-CAGGGGTTC
GATTCCCCTTGGGCGTA
>ETTC_RCS_W09116886 ACBO01000075 ALPHAPROTEOBACTERIA BRUCELLA_CETI_M644/93/1 6973 7047 GLU TTC 0 0      WGS_DIVISION_IN_DDBJ/EMBL/GENBANK
-GCGCCCATCGTCTAGC--GGTT-AGGACGCCGCCCTTTCACGGCGGAAA-CAGGGGTTC
GATTCCCCTTGGGCATA
>KCTT_RCS_W09116887 ACBO01000076 ALPHAPROTEOBACTERIA BRUCELLA_CETI_M644/93/1 24772 24847 LYS CTT 0 0      WGS_DIVISION_IN_DDBJ/EMBL/GENBA
-GGGTGATTAGCTCAGTT-GGT--AGAGCAGCTGACTCTTAATCAGCGGGTCGTAGGTTC
GATCCCTACATCACCCA
>JCAT_RCS_W09116888 ACBO01000078 ALPHAPROTEOBACTERIA BRUCELLA_CETI_M644/93/1 89713 89637 MET CAT 0 0     TRNA-MET(ILE)_WHOSE_CAU_ANTICODO
-GGGCCTGTAGCTCAATT-GGTT-AGAGCCGGCGGCTCATAACCGCTTGGTTGGGGGTTC
GAGTCCCTCCGGGCCCA
>ECTC_RCS_W09116889 ACBO01000079 ALPHAPROTEOBACTERIA BRUCELLA_CETI_M644/93/1 12576 12650 GLU CTC 0 0      WGS_DIVISION_IN_DDBJ/EMBL/GENBA
-GCGCCCATCGTCTAGC--GGTC-AGGACGGCGCCCTCTCACGGCGCAAA-CAGGGGTTC
GATTCCCCTTGGGCGTA
>SCGA_RCS_W09116890 ACBO01000084 ALPHAPROTEOBACTERIA BRUCELLA_CETI_M644/93/1 3101 3190 SER CGA 0 0      WGS_DIVISION_IN_DDBJ/EMBL/GENBANK
-GGAGAGGTGGCTGAGT--GGTTGAAAGCACCGCACTCGAAATGCGGC---CGGGGGTTC
GAATCCCTCCCTCTCCG
>MCAT_RCS_W09116891 ACBO01000089 ALPHAPROTEOBACTERIA BRUCELLA_CETI_M644/93/1 67560 67636 MET CAT 0 0     TRNA-MET(ELONGATOR)- WGS_DIVISIO
-GGCGGAGTAGCTCAGTA-GGTT-AGAGCAGAGGAATCATAATCCTTGTGTCGGGGGTTC
GAATCCCTCCTCCGCTA
>HGTG_RCS_W09116892 ACBO01000089 ALPHAPROTEOBACTERIA BRUCELLA_CETI_M644/93/1 69391 69315 HIS GTG 0 0      WGS_DIVISION_IN_DDBJ/EMBL/GENBA
-GCGGTCGTAGCTCAGTT-GGTT-AGAGCGCAGGATTGTGGCTCCTGAGGTCGTTGGTTC
AACTCCAACCGACCGTA
>QCTG_RCS_W09116893 ACBO01000090 ALPHAPROTEOBACTERIA BRUCELLA_CETI_M644/93/1 593 666 GLN CTG 0 0      WGS_DIVISION_IN_DDBJ/EMBL/GENBANK
-TGGGGGATAGTTTAAG--GGT--AGAACAGCGGACTCTGACTCCGTTAG-TCTTGGTTC
GAATCCAGGTCCCCCAG
>IGAT_RCS_W09116894 ACBO01000092 ALPHAPROTEOBACTERIA BRUCELLA_CETI_M644/93/1 671 747 ILE GAT 0 0      WGS_DIVISION_IN_DDBJ/EMBL/GENBANK
-GGGCTTGTAGCTCAGTT-GGTT-AGAGCACACGCTTGATAAGCGTGGGGTCGGAGGTTC
AAGTCCTCCCAGGCCCA
>ATGC_RCS_W09116895 ACBO01000092 ALPHAPROTEOBACTERIA BRUCELLA_CETI_M644/93/1 761 836 ALA TGC 0 0      WGS_DIVISION_IN_DDBJ/EMBL/GENBANK
-GGGGCCGTAGCTCAGCT-GGG--AGAGCACCTGCTTTGCAAGCAGGGGGTCGTCGGTTC
GATCCCGTCCGGCTCCA
>XCAT_RCS_W09116896 ACBO01000092 ALPHAPROTEOBACTERIA BRUCELLA_CETI_M644/93/1 4502 4578 MET CAT 0 0     TRNA-MET(INITIATOR)- WGS_DIVISION_
-CGCGGGGTGGAGCAGCCCGGT--AGCTCGTCAGGCTCATAACCTGAAGGCCGCAGGTTC
AAATCCTGCCCCCGCAA
>SGCT_RCS_W09116897 ACBO01000101 ALPHAPROTEOBACTERIA BRUCELLA_CETI_M644/93/1 551 641 SER GCT 0 0      WGS_DIVISION_IN_DDBJ/EMBL/GENBANK
-GGAGAGGTGGCCGAGT--GGTCGAAGGCGCTCCCCTGCTAAGGGAGTAT-CGTGGGTTC
GAATCCCATCCTCTCCG
>VGAC_RCS_W09116898 ACBP01000004 ALPHAPROTEOBACTERIA BRUCELLA_CETI_M13/05/1 14305 14231 VAL GAC 0 0      WGS_DIVISION_IN_DDBJ/EMBL/GENBAN
-GGGCGTGTAGCTCAGC--GGG--AGAGCACTACGTTGACATCGTAGGGGTCACAGGTTC
AATCCCTGTCACGCCCA
>DGTC_RCS_W09116899 ACBP01000019 ALPHAPROTEOBACTERIA BRUCELLA_CETI_M13/05/1 10044 9968 ASP GTC 0 0      WGS_DIVISION_IN_DDBJ/EMBL/GENBANK
-GCGGGTGTAGCTCAGTT-GGTT-AGAGTGCCGGCCTGTCACGCCGGAGGTCGCGGGTTC
GAGCCCCGTCACTCGCG
>STGA_RCS_W09116900 ACBP01000025 ALPHAPROTEOBACTERIA BRUCELLA_CETI_M13/05/1 1490 1401 SER TGA 0 0      WGS_DIVISION_IN_DDBJ/EMBL/GENBANK
-GGAAGGGTGGCCGAGC--GGTTTAAGGCACCGGTCTTGAAAACCGGC---CGTGGGTTC
GAATCCCACCCCCTCCG
>CGCA_RCS_W09116901 ACBP01000026 ALPHAPROTEOBACTERIA BRUCELLA_CETI_M13/05/1 57149 57222 CYS GCA 0 0      WGS_DIVISION_IN_DDBJ/EMBL/GENBAN
-GGCCTCGTGGCGGAGT--GGT--TACGCAGAGGACTGCAAATCCTTGCA-CCCCGGTTC
GATTCCGGGCGAGGCCT
>NGTT_RCS_W09116902 ACBP01000026 ALPHAPROTEOBACTERIA BRUCELLA_CETI_M13/05/1 61585 61511 ASN GTT 0 0      WGS_DIVISION_IN_DDBJ/EMBL/GENBAN
-TCCCCGGTAGCTCAGC--GGT--AGAGCAACCGGCTGTTAACCGGTTGGTCGCTGGTTC
GAATCCGGCCCGGGGAG
>KTTT_RCS_W09116903 ACBP01000026 ALPHAPROTEOBACTERIA BRUCELLA_CETI_M13/05/1 25249 25174 LYS TTT 0 0      WGS_DIVISION_IN_DDBJ/EMBL/GENBAN
-GAGCGCGTAGCTCAGCC-GGT--AGAGCAACTGACTTTTAATCAGTAGGTCCAGGGTTC
GAATCCCTGCGCGCTCA
>TCGT_RCS_W09116904 ACBP01000029 ALPHAPROTEOBACTERIA BRUCELLA_CETI_M13/05/1 29817 29892 THR CGT 0 0      WGS_DIVISION_IN_DDBJ/EMBL/GENBAN
-GCCGCTTTAGCTCAGTT-GGT--AGAGCACATCATTCGTAATGATGGGGTCGCGTGTTC
GAGTCACGCAAGCGGCA
>GGCC_RCS_W09116905 ACBP01000030 ALPHAPROTEOBACTERIA BRUCELLA_CETI_M13/05/1 44976 45050 GLY GCC 0 0      WGS_DIVISION_IN_DDBJ/EMBL/GENBAN
-GCGGGTGTAGCTCAGG--GGT--AGAGCACAACCTTGCCAAGGTTGGGGTCGAGGGTTC
GAATCCCTTCGCCCGCT
>GGCC_RCS_W09116906 ACBP01000033 ALPHAPROTEOBACTERIA BRUCELLA_CETI_M13/05/1 36613 36687 GLY GCC 0 0      WGS_DIVISION_IN_DDBJ/EMBL/GENBAN
-GCGGGTGTAGCTCAGG--GGT--AGAGCACAACCTTGCCAAGGTTGGGGTCGAGGGTTC
GAATCCCTTCGCCCGCT
>LCAG_RCS_W09116907 ACBP01000035 ALPHAPROTEOBACTERIA BRUCELLA_CETI_M13/05/1 2984 3070 LEU CAG 0 0      WGS_DIVISION_IN_DDBJ/EMBL/GENBANK
-GCCCAGATGGCGGAATT-GGTA-GACGCACCAGCTTCAGGTGCTGGC-G-TGGAGGTTC
GAGTCCTCTTCTGGGCA
>SGGA_RCS_W09116908 ACBP01000035 ALPHAPROTEOBACTERIA BRUCELLA_CETI_M13/05/1 20411 20500 SER GGA 0 0      WGS_DIVISION_IN_DDBJ/EMBL/GENBAN
-GGAGAGGTGGCCGAGT--GGTTGAAGGCGCACGCCTGGAACGCGTGT---CGAGGGTTC
GAATCCCTCTCTCTCCG
>LCAA_RCS_W09116909 ACBP01000038 ALPHAPROTEOBACTERIA BRUCELLA_CETI_M13/05/1 4015 4099 LEU CAA 0 0      WGS_DIVISION_IN_DDBJ/EMBL/GENBANK
-GCGGGTGTGGTGGAACT-GGTA-GACGCGCCGGACTCAAAATCCGGT-G-TGTCGGTTC
GATTCCGACCACCCGCA
>ACGC_RCS_W09116910 ACBP01000039 ALPHAPROTEOBACTERIA BRUCELLA_CETI_M13/05/1 15313 15238 ALA CGC 0 0      WGS_DIVISION_IN_DDBJ/EMBL/GENBAN
-GGGGCTGTAGCTCAGCT-GGG--AGAGCGCGTCGTTCGCAATGACGAGGTCAGGGGTTC
GATCCCCCTCAGCTCCA
>RCCT_RCS_W09116911 ACBP01000040 ALPHAPROTEOBACTERIA BRUCELLA_CETI_M13/05/1 17617 17693 ARG CCT 0 0      WGS_DIVISION_IN_DDBJ/EMBL/GENBAN
-GGTCCCGTAGCTCAGTA-GGAT-AGAGCGACAGATTCCTAATCTGTAGGTCACAGGTTC
GATTCCTGTCGGGATCA
>AGGC_RCS_W09116912 ACBP01000040 ALPHAPROTEOBACTERIA BRUCELLA_CETI_M13/05/1 190290 190215 ALA GGC 0 0      WGS_DIVISION_IN_DDBJ/EMBL/GENB
-GGGGCCATAGCTCAGCT-GGG--AGAGCGCCTGCATGGCATGCAGGAGGTCAGCGGTTC
GATCCCGCTTGGCTCCA
>PCGG_RCS_W09116913 ACBP01000046 ALPHAPROTEOBACTERIA BRUCELLA_CETI_M13/05/1 56077 56153 PRO CGG 0 0      WGS_DIVISION_IN_DDBJ/EMBL/GENBAN
-CGGAGTGTAGCGCAGCCTGGT--AGCGCACCTCGTTCGGGACGAGGGGGTCGGAGGTTC
GAATCCTCTCACTCCGA
>TGGT_RCS_W09116914 ACBP01000047 ALPHAPROTEOBACTERIA BRUCELLA_CETI_M13/05/1 21136 21210 THR GGT 0 0      WGS_DIVISION_IN_DDBJ/EMBL/GENBAN
-GCTGCGGTAGCTCAGT--GGT--AGAGCACTCCCTTGGTAAGGGAGAGGTCGAGAGTTC
AATCCTCTCTCGCAGCA
>FGAA_RCS_W09116915 ACBP01000047 ALPHAPROTEOBACTERIA BRUCELLA_CETI_M13/05/1 14849 14774 PHE GAA 0 0      WGS_DIVISION_IN_DDBJ/EMBL/GENBAN
-GCCCGGATAGCTCAGTT-GGT--AGAGCAGCGGATTGAAAATCCGCGTGTCGGTGGTTC
GAATCCGCCTCCGGGCA
>RACG_RCS_W09116916 ACBP01000048 ALPHAPROTEOBACTERIA BRUCELLA_CETI_M13/05/1 7232 7156 ARG ACG 0 0      WGS_DIVISION_IN_DDBJ/EMBL/GENBANK
-GCACCCGTAGCTCAGCT-GGAT-AGAGCACCAGACTACGAATCTGGGGGTCAGAGGTTC
GAATCCTTTCGGGTGCG
>QTTG_RCS_W09116917 ACBP01000053 ALPHAPROTEOBACTERIA BRUCELLA_CETI_M13/05/1 113038 113112 GLN TTG 0 0      WGS_DIVISION_IN_DDBJ/EMBL/GENB
-TGGGGCGTAGCCAAGC--GGT--AAGGCAGCGGTTTTTGGTACCGCCATTCCCTGGTTC
GAATCCAGGCGCCCCAG
>LTAA_RCS_W09116918 ACBP01000058 ALPHAPROTEOBACTERIA BRUCELLA_CETI_M13/05/1 31148 31063 LEU TAA 0 0      WGS_DIVISION_IN_DDBJ/EMBL/GENBAN
-GCGGTCGTGGCGAAATT-GGTA-TACGCAACGGACTTAAAATCCGTC-T-TGCGGGTTC
AAGTCCCGCCGACCGCA
>LGAG_RCS_W09116919 ACBP01000058 ALPHAPROTEOBACTERIA BRUCELLA_CETI_M13/05/1 2399 2315 LEU GAG 0 0      WGS_DIVISION_IN_DDBJ/EMBL/GENBANK
-GCGGTCGTGGCGGAATT-GGTA-GACGCGCAGCGTTGAGGTCGCTGT-G-TGGAAGTTC
GAGTCTTCTCGACCGCA
>GCCC_RCS_W09116920 ACBP01000062 ALPHAPROTEOBACTERIA BRUCELLA_CETI_M13/05/1 6115 6188 GLY CCC 0 0      WGS_DIVISION_IN_DDBJ/EMBL/GENBANK
-GCGGGTATGATGTAAT--GGT--AGCCTGTCAGCTTCCCAAGCTGAACG-CGCGGGTTC
GATTCCCGCTACCCGCT
>VCAC_RCS_W09116921 ACBP01000062 ALPHAPROTEOBACTERIA BRUCELLA_CETI_M13/05/1 7383 7457 VAL CAC 0 0      WGS_DIVISION_IN_DDBJ/EMBL/GENBANK
-GGGCGCGTAGCTCAGC--GGG--AGAGCACTCCCTTCACACGGGAGGGGTCACAGGTTC
AATCCCTGTCGCGCCCA
>RCCG_RCS_W09116922 ACBP01000062 ALPHAPROTEOBACTERIA BRUCELLA_CETI_M13/05/1 6966 6890 ARG CCG 0 0      WGS_DIVISION_IN_DDBJ/EMBL/GENBANK
-GCACCCGTAGCTCAGCT-GGAT-AGAGCGCTGCCCTCCGAAGGCAGAGGCCACAGGTTC
GAATCCTGTCGGGTGCG
>TTGT_RCS_W09116923 ACBP01000063 ALPHAPROTEOBACTERIA BRUCELLA_CETI_M13/05/1 18085 18160 THR TGT 0 0      WGS_DIVISION_IN_DDBJ/EMBL/GENBAN
-GCCCTTATAGCTCAGTT-GGT--AGAGCACCTGATTTGTAATCAGGGGGTCGGGAGTTC
GAGTCTCTCTGGGGGCA
>LTAG_RCS_W09116924 ACBP01000064 ALPHAPROTEOBACTERIA BRUCELLA_CETI_M13/05/1 20721 20639 LEU TAG 0 0      WGS_DIVISION_IN_DDBJ/EMBL/GENBAN
-GCGGATGTGGCGAAATT-GGTA-GACGCACCAGATTTAGGTTCTGGC-G-TGGGGGTTC
GAGTCCCTCCATCCGCA
>VTAC_RCS_W09116925 ACBP01000066 ALPHAPROTEOBACTERIA BRUCELLA_CETI_M13/05/1 64074 64149 VAL TAC 0 0      WGS_DIVISION_IN_DDBJ/EMBL/GENBAN
-GGGCGATTAGCTCAGTT-GGT--AGAGCGCTTCGTTTACACCGAAGATGTCGGGAGTTC
GAGTCTCTCATCGCCCA
>DGTC_RCS_W09116926 ACBP01000066 ALPHAPROTEOBACTERIA BRUCELLA_CETI_M13/05/1 63664 63588 ASP GTC 0 0      WGS_DIVISION_IN_DDBJ/EMBL/GENBAN
-GCGGGTGTAGCTCAGTT-GGTT-AGAGTGCCGGCCTGTCACGCCGGAGGTCGCGGGTTC
GAGCCCCGTCACTCGCG
>PGGG_RCS_W09116927 ACBP01000067 ALPHAPROTEOBACTERIA BRUCELLA_CETI_M13/05/1 3831 3907 PRO GGG 0 0      WGS_DIVISION_IN_DDBJ/EMBL/GENBANK
-CGGAGCGTAGCGCAGCCCGGT--AGCGCACTTGACTGGGGGTCAAGGGGTCGTGGGTTC
GAATCCCGCCGCTCCGA
>PTGG_RCS_W09116928 ACBP01000069 ALPHAPROTEOBACTERIA BRUCELLA_CETI_M13/05/1 7600 7524 PRO TGG 0 0      WGS_DIVISION_IN_DDBJ/EMBL/GENBANK
-CGGAGCGTAGCGCAGTCTGGT--AGCGCACCTGATTTGGGATCAGGGGGTCGCAGGTTC
GAATCCTGCCGCTCCGA
>RTCT_RCS_W09116929 ACBP01000069 ALPHAPROTEOBACTERIA BRUCELLA_CETI_M13/05/1 6962 6886 ARG TCT 0 0      WGS_DIVISION_IN_DDBJ/EMBL/GENBANK
-GGTCCCGTAGCTCAGTT-GGAT-AGAGCACCGGCCTTCTAAGCCGATGGTCGCAGGTTC
GAATCCTGCCGGGATCG
>SGCT_RCS_W09116930 ACBP01000073 ALPHAPROTEOBACTERIA BRUCELLA_CETI_M13/05/1 551 641 SER GCT 0 0      WGS_DIVISION_IN_DDBJ/EMBL/GENBANK
-GGAGAGGTGGCCGAGT--GGTCGAAGGCGCTCCCCTGCTAAGGGAGTAT-CGTGGGTTC
GAATCCCATCCTCTCCG
>ETTC_RCS_W09116931 ACBP01000077 ALPHAPROTEOBACTERIA BRUCELLA_CETI_M13/05/1 6749 6823 GLU TTC 0 0      WGS_DIVISION_IN_DDBJ/EMBL/GENBANK
-GCGCCCATCGTCTAGC--GGTT-AGGACGCCGCCCTTTCACGGCGGAAA-CAGGGGTTC
GATTCCCCTTGGGCGTA
>ETTC_RCS_W09116932 ACBP01000077 ALPHAPROTEOBACTERIA BRUCELLA_CETI_M13/05/1 6971 7045 GLU TTC 0 0      WGS_DIVISION_IN_DDBJ/EMBL/GENBANK
-GCGCCCATCGTCTAGC--GGTT-AGGACGCCGCCCTTTCACGGCGGAAA-CAGGGGTTC
GATTCCCCTTGGGCATA
>KCTT_RCS_W09116933 ACBP01000079 ALPHAPROTEOBACTERIA BRUCELLA_CETI_M13/05/1 24773 24848 LYS CTT 0 0      WGS_DIVISION_IN_DDBJ/EMBL/GENBAN
-GGGTGATTAGCTCAGTT-GGT--AGAGCAGCTGACTCTTAATCAGCGGGTCGTAGGTTC
GATCCCTACATCACCCA
>JCAT_RCS_W09116934 ACBP01000084 ALPHAPROTEOBACTERIA BRUCELLA_CETI_M13/05/1 29783 29707 MET CAT 0 0     TRNA-MET(ILE)_WHOSE_CAU_ANTICODON
-GGGCCTGTAGCTCAATT-GGTT-AGAGCCGGCGGCTCATAACCGCTTGGTTGGGGGTTC
GAGTCCCTCCGGGCCCA
>ECTC_RCS_W09116935 ACBP01000085 ALPHAPROTEOBACTERIA BRUCELLA_CETI_M13/05/1 12572 12646 GLU CTC 0 0      WGS_DIVISION_IN_DDBJ/EMBL/GENBAN
-GCGCCCATCGTCTAGC--GGTC-AGGACGGCGCCCTCTCACGGCGCAAA-CAGGGGTTC
GATTCCCCTTGGGCGTA
>SCGA_RCS_W09116936 ACBP01000090 ALPHAPROTEOBACTERIA BRUCELLA_CETI_M13/05/1 3104 3193 SER CGA 0 0      WGS_DIVISION_IN_DDBJ/EMBL/GENBANK
-GGAGAGGTGGCTGAGT--GGTTGAAAGCACCGCACTCGAAATGCGGC---CGGGGGTTC
GAATCCCTCCCTCTCCG
>LGAG_RCS_W09116937 ACBP01000093 ALPHAPROTEOBACTERIA BRUCELLA_CETI_M13/05/1 2603 2687 LEU GAG 0 0      WGS_DIVISION_IN_DDBJ/EMBL/GENBANK
-GCGGTCGTGGCGGAATT-GGTA-GACGCGCAGCGTTGAGGTCGCTGT-G-TGGAAGTTC
GAGTCTTCTCGACCGCA
>WCCA_RCS_W09116938 ACBP01000097 ALPHAPROTEOBACTERIA BRUCELLA_CETI_M13/05/1 16690 16615 TRP CCA 0 0      WGS_DIVISION_IN_DDBJ/EMBL/GENBAN
-AGGGGTATAGCTCAGTT-GGT--AGAGCGACGGTCTCCAAAACCGTAGGTCGCGGGTTC
GAACCCTGCTGCCCCTG
>YGTA_RCS_W09116939 ACBP01000098 ALPHAPROTEOBACTERIA BRUCELLA_CETI_M13/05/1 334 250 TYR GTA 0 0      WGS_DIVISION_IN_DDBJ/EMBL/GENBANK
-GGAGGGATGCCCGAGT--GGTTAAAGGGGACGGACTGTAAATCCGTTGTACGTTGGTTC
AAATCCAACTCCCTCCA
>GTCC_RCS_W09116940 ACBP01000098 ALPHAPROTEOBACTERIA BRUCELLA_CETI_M13/05/1 225 152 GLY TCC 0 0      WGS_DIVISION_IN_DDBJ/EMBL/GENBANK
-GCGGGTATAGCTTAAT--GGT--AGAGCAGCAGCCTTCCAAGCTGAATA-CGCGGGTTC
GATTCCCGCTACCCGCT
>MCAT_RCS_W09116941 ACBP01000101 ALPHAPROTEOBACTERIA BRUCELLA_CETI_M13/05/1 91 167 MET CAT 0 0     TRNA-MET(ELONGATOR)- WGS_DIVISION_IN_D
-GGCGGAGTAGCTCAGTA-GGTT-AGAGCAGAGGAATCATAATCCTTGTGTCGGGGGTTC
GAATCCCTCCTCCGCTA
>QCTG_RCS_W09116942 ACBP01000101 ALPHAPROTEOBACTERIA BRUCELLA_CETI_M13/05/1 16099 16172 GLN CTG 0 0      WGS_DIVISION_IN_DDBJ/EMBL/GENBAN
-TGGGGGATAGTTTAAG--GGT--AGAACAGCGGACTCTGACTCCGTTAG-TCTTGGTTC
GAATCCAGGTCCCCCAG
>HGTG_RCS_W09116943 ACBP01000101 ALPHAPROTEOBACTERIA BRUCELLA_CETI_M13/05/1 1922 1846 HIS GTG 0 0      WGS_DIVISION_IN_DDBJ/EMBL/GENBANK
-GCGGTCGTAGCTCAGTT-GGTT-AGAGCGCAGGATTGTGGCTCCTGAGGTCGTTGGTTC
AACTCCAACCGACCGTA
>IGAT_RCS_W09116944 ACBP01000103 ALPHAPROTEOBACTERIA BRUCELLA_CETI_M13/05/1 667 743 ILE GAT 0 0      WGS_DIVISION_IN_DDBJ/EMBL/GENBANK
-GGGCTTGTAGCTCAGTT-GGTT-AGAGCACACGCTTGATAAGCGTGGGGTCGGAGGTTC
AAGTCCTCCCAGGCCCA
>ATGC_RCS_W09116945 ACBP01000103 ALPHAPROTEOBACTERIA BRUCELLA_CETI_M13/05/1 757 832 ALA TGC 0 0      WGS_DIVISION_IN_DDBJ/EMBL/GENBANK
-GGGGCCGTAGCTCAGCT-GGG--AGAGCACCTGCTTTGCAAGCAGGGGGTCGTCGGTTC
GATCCCGTCCGGCTCCA
>XCAT_RCS_W09116946 ACBP01000103 ALPHAPROTEOBACTERIA BRUCELLA_CETI_M13/05/1 4498 4574 MET CAT 0 0     TRNA-MET(INITIATOR)- WGS_DIVISION_I
-CGCGGGGTGGAGCAGCCCGGT--AGCTCGTCAGGCTCATAACCTGAAGGCCGCAGGTTC
AAATCCTGCCCCCGCAA
>PCGG_RCS_C08001034 BABO_S19 ALPHAPROTEOBACTERIA BRUCELLA_ABORTUS_S19 207442 207518 PRO CGG 0 0      GIB_IN_DDBJ
-CGGAGTGTAGCGCAGCCTGGT--AGCGCACCTCGTTCGGGACGAGGGGGTCGGAGGTTC
GAATCCTCTCACTCCGA
>TGGT_RCS_C08001035 BABO_S19 ALPHAPROTEOBACTERIA BRUCELLA_ABORTUS_S19 285886 285960 THR GGT 0 0      GIB_IN_DDBJ
-GCTGCGGTAGCTCAGT--GGT--AGAGCACTCCCTTGGTAAGGGAGAGGTCGAGAGTTC
AATCCTCTCTCGCAGCA
>QTTG_RCS_C08001036 BABO_S19 ALPHAPROTEOBACTERIA BRUCELLA_ABORTUS_S19 533034 533108 GLN TTG 0 0      GIB_IN_DDBJ
-TGGGGCGTAGCCAAGC--GGT--AAGGCAGCGGTTTTTGGTACCGCCATTCCCTGGTTC
GAATCCAGGCGCCCCAG
>PTGG_RCS_C08001037 BABO_S19 ALPHAPROTEOBACTERIA BRUCELLA_ABORTUS_S19 725154 725230 PRO TGG 0 0      GIB_IN_DDBJ
-CGGAGCGTAGCGCAGTCTGGT--AGCGCACCTGATTTGGGATCAGGGGGTCGCAGGTTC
GAATCCTGCCGCTCCGA
>RTCT_RCS_C08001038 BABO_S19 ALPHAPROTEOBACTERIA BRUCELLA_ABORTUS_S19 725792 725868 ARG TCT 0 0      GIB_IN_DDBJ
-GGTCCCGTAGCTCAGTT-GGAT-AGAGCACCGGCCTTCTAAGCCGATGGTCGCAGGTTC
GAATCCTGCCGGGATCG
>DGTC_RCS_C08001039 BABO_S19 ALPHAPROTEOBACTERIA BRUCELLA_ABORTUS_S19 798461 798537 ASP GTC 0 0      GIB_IN_DDBJ
-GCGGGTGTAGCTCAGTT-GGTT-AGAGTGCCGGCCTGTCACGCCGGAGGTCGCGGGTTC
GAGCCCCGTCACTCGCG
>LTAG_RCS_C08001040 BABO_S19 ALPHAPROTEOBACTERIA BRUCELLA_ABORTUS_S19 891397 891479 LEU TAG 0 0      GIB_IN_DDBJ
-GCGGATGTGGCGAAATT-GGTA-GACGCACCAGATTTAGGTTCTGGC-G-TGGGGGTTC
GAGTCCCTCCATCCGCA
>RCCG_RCS_C08001041 BABO_S19 ALPHAPROTEOBACTERIA BRUCELLA_ABORTUS_S19 954174 954250 ARG CCG 0 0      GIB_IN_DDBJ
-GCACCCGTAGCTCAGCT-GGAT-AGAGCGCTGCCCTCCGAAGGCAGAGGCCACAGGTTC
GAATCCTGTCGGGTGCG
>LTAA_RCS_C08001042 BABO_S19 ALPHAPROTEOBACTERIA BRUCELLA_ABORTUS_S19 1036706 1036791 LEU TAA 0 0      GIB_IN_DDBJ
-GCGGTCGTGGCGAAATT-GGTA-TACGCAACGGACTTAAAATCCGTC-T-TGCGGGTTC
AAGTCCCGCCGACCGCA
>LGAG_RCS_C08001043 BABO_S19 ALPHAPROTEOBACTERIA BRUCELLA_ABORTUS_S19 1063685 1063768 LEU GAG 0 0      GIB_IN_DDBJ
-GCGGTCGTGGCGGAATT-GGTA-GACGCGCAGCGTTGAGGTCGCTGTGG-TGGAAGTTC
GAGTCTTCTCGACCGCA
>LGAG_RCS_C08001044 BABO_S19 ALPHAPROTEOBACTERIA BRUCELLA_ABORTUS_S19 1071607 1071691 LEU GAG 0 0      GIB_IN_DDBJ
-GCGGTCGTGGCGGAATT-GGTA-GACGCGCAGCGTTGAGGTCGCTGT-G-TGGAAGTTC
GAGTCTTCTCGACCGCA
>ETTC_RCS_C08001045 BABO_S19 ALPHAPROTEOBACTERIA BRUCELLA_ABORTUS_S19 1257716 1257790 GLU TTC 0 0      GIB_IN_DDBJ
-GCGCCCATCGTCTAGC--GGTT-AGGACGCTGCCCTTTCACGGCGGAAA-CAGGGGTTC
GATTCCCCTTGGGCGTA
>KCTT_RCS_C08001046 BABO_S19 ALPHAPROTEOBACTERIA BRUCELLA_ABORTUS_S19 1313765 1313840 LYS CTT 0 0      GIB_IN_DDBJ
-GGGTGATTAGCTCAGTT-GGT--AGAGCAGCTGACTCTTAATCAGCGGGTCGTAGGTTC
GATCCCTACATCACCCA
>MCAT_RCS_C08001047 BABO_S19 ALPHAPROTEOBACTERIA BRUCELLA_ABORTUS_S19 1564157 1564233 MET CAT 0 0     TRNA-MET(ELONGATOR)- GIB_IN_DDBJ
-GGCGGAGTAGCTCAGTA-GGTT-AGAGCAGAGGAATCATAATCCTTGTGTCGGGGGTTC
GAATCCCTCCTCCGCTA
>QCTG_RCS_C08001048 BABO_S19 ALPHAPROTEOBACTERIA BRUCELLA_ABORTUS_S19 1580166 1580239 GLN CTG 0 0      GIB_IN_DDBJ
-TGGGGGATAGTTTAAG--GGT--AGAACAGCGGACTCTGACTCCGTTAG-TCTTGGTTC
GAATCCAGGTCCCCCAG
>ECTC_RCS_C08001049 BABO_S19 ALPHAPROTEOBACTERIA BRUCELLA_ABORTUS_S19 1619418 1619492 GLU CTC 0 0      GIB_IN_DDBJ
-GCGCCCATCGTCTAGC--GGTC-AGGACGGCGCCCTCTCACGGCGCAAA-CAGGGGTTC
GATTCCCCTTGGGCGTA
>SCGA_RCS_C08001050 BABO_S19 ALPHAPROTEOBACTERIA BRUCELLA_ABORTUS_S19 1796585 1796674 SER CGA 0 0      GIB_IN_DDBJ
-GGAGAGGTGGCTGAGT--GGTTGAAAGCACCGCACTCGAAATGCGGC---CGGGGGTTC
GAATCCCTCCCTCTCCG
>LCAA_RCS_C08001051 BABO_S19 ALPHAPROTEOBACTERIA BRUCELLA_ABORTUS_S19 1896696 1896780 LEU CAA 0 0      GIB_IN_DDBJ
-GCGGGTGTGGTGGAACT-GGTA-GACGCGCCGGACTCAAAATCCGGT-G-TGTCGGTTC
GATTCCGACCACCCGCA
>RCCT_RCS_C08001052 BABO_S19 ALPHAPROTEOBACTERIA BRUCELLA_ABORTUS_S19 1978397 1978473 ARG CCT 0 0      GIB_IN_DDBJ
-GGTCCCGTAGCTCAGTA-GGAT-AGAGCGACAGATTCCTAATCTGTAGGTCACAGGTTC
GATTCCTGTCGGGATCA
>ACGC_RCS_C08001053 BABO_S19 ALPHAPROTEOBACTERIA BRUCELLA_ABORTUS_S19 1934228 1934156 ALA CGC 0 0      GIB_IN_DDBJ
-GGGGCTGTAGCTCAGCT-GGG--AGAGCGCGTCGTTCGCAATGACGAGGTCAGGGGTTC
GATCCCTCTCAGCTCCA
>IGAT_RCS_C08001054 BABO_S19 ALPHAPROTEOBACTERIA BRUCELLA_ABORTUS_S19 1808529 1808456 ILE GAT 0 0      GIB_IN_DDBJ
-GGGCTTGTAGCTCAGTT-GGTT-AGAGCACACGCTTGATAAGCGTGGGGTCGGAGGTTC
AAGTCCTCCCAGGCCCA
>ATGC_RCS_C08001055 BABO_S19 ALPHAPROTEOBACTERIA BRUCELLA_ABORTUS_S19 1808439 1808367 ALA TGC 0 0      GIB_IN_DDBJ
-GGGGCCGTAGCTCAGCT-GGG--AGAGCACCTGCTTTGCAAGCAGGGGGTCGTCGGTTC
GATCCCGTCCGGCTCCA
>XCAT_RCS_C08001056 BABO_S19 ALPHAPROTEOBACTERIA BRUCELLA_ABORTUS_S19 1804699 1804626 MET CAT 0 0     TRNA-MET(INITIATOR)- GIB_IN_DDBJ
-CGCGGGGTGGAGCAGCCCGGT--AGCTCGTCAGGCTCATAACCTGAAGGCCGCAGGTTC
AAATCCTGCCCCCGCAA
>IGAT_RCS_C08001057 BABO_S19 ALPHAPROTEOBACTERIA BRUCELLA_ABORTUS_S19 1604468 1604395 ILE GAT 0 0      GIB_IN_DDBJ
-GGGCTTGTAGCTCAGTT-GGTT-AGAGCACACGCTTGATAAGCGTGGGGTCGGAGGTTC
AAGTCCTCCCAGGCCCA
>ATGC_RCS_C08001058 BABO_S19 ALPHAPROTEOBACTERIA BRUCELLA_ABORTUS_S19 1604378 1604306 ALA TGC 0 0      GIB_IN_DDBJ
-GGGGCCGTAGCTCAGCT-GGG--AGAGCACCTGCTTTGCAAGCAGGGGGTCGTCGGTTC
GATCCCGTCCGGCTCCA
>XCAT_RCS_C08001059 BABO_S19 ALPHAPROTEOBACTERIA BRUCELLA_ABORTUS_S19 1600638 1600565 MET CAT 0 0     TRNA-MET(INITIATOR)- GIB_IN_DDBJ
-CGCGGGGTGGAGCAGCCCGGT--AGCTCGTCAGGCTCATAACCTGAAGGCCGCAGGTTC
AAATCCTGCCCCCGCAA
>HGTG_RCS_C08001060 BABO_S19 ALPHAPROTEOBACTERIA BRUCELLA_ABORTUS_S19 1565989 1565916 HIS GTG 0 0      GIB_IN_DDBJ
-GCGGTCGTAGCTCAGTT-GGTT-AGAGCGCAGGATTGTGGCTCCTGAGGTCGTTGGTTC
AACTCCAACCGACCGTA
>JCAT_RCS_C08001061 BABO_S19 ALPHAPROTEOBACTERIA BRUCELLA_ABORTUS_S19 1445777 1445704 MET CAT 0 0     TRNA-MET(ILE)_WHOSE_CAU_ANTICODON_I
-GGGCCTGTAGCTCAATT-GGTT-AGAGCCGGCGGCTCATAACCGCTTGGTTGGGGGTTC
GAGTCCCTCCGGGCCCA
>YGTA_RCS_C08001062 BABO_S19 ALPHAPROTEOBACTERIA BRUCELLA_ABORTUS_S19 1236692 1236611 TYR GTA 0 0      GIB_IN_DDBJ
-GGAGGGATGCCCGAGT--GGTTAAAGGGGACGGACTGTAAATCCGTTGTACGTTGGTTC
AAATCCAACTCCCTCCA
>GTCC_RCS_C08001063 BABO_S19 ALPHAPROTEOBACTERIA BRUCELLA_ABORTUS_S19 1236583 1236513 GLY TCC 0 0      GIB_IN_DDBJ
-GCGGGTATAGCTCAAT--GGT--AGAGCAGCAGCCTTCCAAGCTGAATA-CGCGGGTTC
GATTCCCGCTACCCGCT
>WCCA_RCS_C08001064 BABO_S19 ALPHAPROTEOBACTERIA BRUCELLA_ABORTUS_S19 1235087 1235015 TRP CCA 0 0      GIB_IN_DDBJ
-AGGGGTATAGCTCAGTT-GGT--AGAGCGACGGTCTCCAAAACCGTAGGTCGCGGGTTC
GAACCCTGCTGCCCCTG
>GCCC_RCS_C08001065 BABO_S19 ALPHAPROTEOBACTERIA BRUCELLA_ABORTUS_S19 955025 954955 GLY CCC 0 0      GIB_IN_DDBJ
-GCGGGTATGATGTAAT--GGT--AGCCTGTCAGCTTCCCAAGCTGAACG-CGCGGGTTC
GATTCCCGCTACCCGCT
>VCAC_RCS_C08001066 BABO_S19 ALPHAPROTEOBACTERIA BRUCELLA_ABORTUS_S19 953757 953686 VAL CAC 0 0      GIB_IN_DDBJ
-GGGCGCGTAGCTCAGC--GGG--AGAGCACTCCCTTCACACGGGAGGGGTCACAGGTTC
AATCCCTGTCGCGCCCA
>TTGT_RCS_C08001067 BABO_S19 ALPHAPROTEOBACTERIA BRUCELLA_ABORTUS_S19 930617 930545 THR TGT 0 0      GIB_IN_DDBJ
-GCCCTTATAGCTCAGTT-GGT--AGAGCACCTGATTTGTAATCAGGGGGTCGGGAGTTC
GAGTCTCTCTGGGGGCA
>VTAC_RCS_C08001068 BABO_S19 ALPHAPROTEOBACTERIA BRUCELLA_ABORTUS_S19 798051 797979 VAL TAC 0 0      GIB_IN_DDBJ
-GGGCGATTAGCTCAGTT-GGT--AGAGCGCTTCGTTTACACCGAAGATGTCGGGAGTTC
GAGTCTCTCATCGCCCA
>PGGG_RCS_C08001069 BABO_S19 ALPHAPROTEOBACTERIA BRUCELLA_ABORTUS_S19 784403 784330 PRO GGG 0 0      GIB_IN_DDBJ
-CGGAGCGTAGCGCAGCCCGGT--AGCGCACTTGACTGGGGGTCAAGGGGTCGTGGGTTC
GAATCCCGCCGCTCCGA
>SGCT_RCS_C08001070 BABO_S19 ALPHAPROTEOBACTERIA BRUCELLA_ABORTUS_S19 651735 651648 SER GCT 0 0      GIB_IN_DDBJ
-GGAGAGGTGGCCGAGT--GGTCGAAGGCGCTCCCCTGCTAAGGGAGTAT-CGTGGGTTC
GAATCCCATCCTCTCCG
>RACG_RCS_C08001071 BABO_S19 ALPHAPROTEOBACTERIA BRUCELLA_ABORTUS_S19 299875 299802 ARG ACG 0 0      GIB_IN_DDBJ
-GCACCCGTAGCTCAGCT-GGAT-AGAGCACCAGACTACGAATCTGGGGGTCAGAGGTTC
GAATCCTTTCGGGTGCG
>FGAA_RCS_C08001072 BABO_S19 ALPHAPROTEOBACTERIA BRUCELLA_ABORTUS_S19 279599 279527 PHE GAA 0 0      GIB_IN_DDBJ
-GCCCGGATAGCTCAGTT-GGT--AGAGCAGCGGATTGAAAATCCGCGTGTCGGTGGTTC
GAATCCGCCTCCGGGCA
>AGGC_RCS_C08001073 BABO_S19 ALPHAPROTEOBACTERIA BRUCELLA_ABORTUS_S19 28382 28310 ALA GGC 0 0      GIB_IN_DDBJ
-GGGGCCATAGCTCAGCT-GGG--AGAGCGCCTGCATGGCATGCAGGAGGTCAGCGGTTC
GATCCCGCTTGGCTCCA
>NGTT_RCS_C08001074 BABO_S19 ALPHAPROTEOBACTERIA BRUCELLA_ABORTUS_S19 607469 607543 ASN GTT 0 0      GIB_IN_DDBJ
-TCCCCGGTAGCTCAGC--GGT--AGAGCAACCGGCTGTTAACCGGTTGGTCGCTGGTTC
GAATCCGGCCCGGGGAG
>KTTT_RCS_C08001075 BABO_S19 ALPHAPROTEOBACTERIA BRUCELLA_ABORTUS_S19 643787 643862 LYS TTT 0 0      GIB_IN_DDBJ
-GAGCGCGTAGCTCAGCC-GGT--AGAGCAACTGACTTTTAATCAGTAGGTCCAGGGTTC
GAATCCCTGCGCGCTCA
>STGA_RCS_C08001076 BABO_S19 ALPHAPROTEOBACTERIA BRUCELLA_ABORTUS_S19 676223 676312 SER TGA 0 0      GIB_IN_DDBJ
-GGAAGGGTGGCCGAGC--GGTTTAAGGCACCGGTCTTGAAAACCGGC---CGTGGGTTC
GAATCCCACCCCCTCCG
>DGTC_RCS_C08001077 BABO_S19 ALPHAPROTEOBACTERIA BRUCELLA_ABORTUS_S19 865823 865899 ASP GTC 0 0      GIB_IN_DDBJ
-GCGGGTGTAGCTCAGTT-GGTT-AGAGTGCCGGCCTGTCACGCCGGAGGTCGCGGGTTC
GAGCCCCGTCACTCGCG
>GGCC_RCS_C08001078 BABO_S19 ALPHAPROTEOBACTERIA BRUCELLA_ABORTUS_S19 962233 962307 GLY GCC 0 0      GIB_IN_DDBJ
-GCGGGTGTAGCTCAGG--GGT--AGAGCACAACCTTGCCAAGGTTGGGGTCGAGGGTTC
GAATCCCTTCGCCCGCT
>LCAG_RCS_C08001079 BABO_S19 ALPHAPROTEOBACTERIA BRUCELLA_ABORTUS_S19 992248 992334 LEU CAG 0 0      GIB_IN_DDBJ
-GCCCAGATGGCGGAATT-GGTA-GACGCACCAGCTTCAGGTGCTGGC-G-TGGAGGTTC
GAGTCCTCTTCTGGGCA
>SGGA_RCS_C08001080 BABO_S19 ALPHAPROTEOBACTERIA BRUCELLA_ABORTUS_S19 1009675 1009764 SER GGA 0 0      GIB_IN_DDBJ
-GGAGAGGTGGCCGAGT--GGTTGAAGGCGCACGCCTGGAACGCGTGT---CGAGGGTTC
GAATCCCTCTCTCTCCG
>IGAT_RCS_C08001081 BABO_S19 ALPHAPROTEOBACTERIA BRUCELLA_ABORTUS_S19 1062228 1062155 ILE GAT 0 0      GIB_IN_DDBJ
-GGGCTTGTAGCTCAGTT-GGTT-AGAGCACACGCTTGATAAGCGTGGGGTCGGAGGTTC
AAGTCCTCCCAGGCCCA
>ATGC_RCS_C08001082 BABO_S19 ALPHAPROTEOBACTERIA BRUCELLA_ABORTUS_S19 1062138 1062066 ALA TGC 0 0      GIB_IN_DDBJ
-GGGGCCGTAGCTCAGCT-GGG--AGAGCACCTGCTTTGCAAGCAGGGGGTCGTCGGTTC
GATCCCGTCCGGCTCCA
>XCAT_RCS_C08001083 BABO_S19 ALPHAPROTEOBACTERIA BRUCELLA_ABORTUS_S19 1058398 1058325 MET CAT 0 0     TRNA-MET(INITIATOR)- GIB_IN_DDBJ
-CGCGGGGTGGAGCAGCCCGGT--AGCTCGTCAGGCTCATAACCTGAAGGCCGCAGGTTC
AAATCCTGCCCCCGCAA
>CGCA_RCS_C08001084 BABO_S19 ALPHAPROTEOBACTERIA BRUCELLA_ABORTUS_S19 611905 611835 CYS GCA 0 0      GIB_IN_DDBJ
-GGCCTCGTGGCGGAGT--GGT--TACGCAGAGGACTGCAAATCCTTGCA-CCCCGGTTC
GATTCCGGGCGAGGCCT
>TCGT_RCS_C08001085 BABO_S19 ALPHAPROTEOBACTERIA BRUCELLA_ABORTUS_S19 398169 398097 THR CGT 0 0      GIB_IN_DDBJ
-GCCGCTTTAGCTCAGTT-GGT--AGAGCACATCATTCGTAATGATGGGGTCGCGTGTTC
GAGTCACGCAAGCGGCA
>GGCC_RCS_C08001086 BABO_S19 ALPHAPROTEOBACTERIA BRUCELLA_ABORTUS_S19 338649 338578 GLY GCC 0 0      GIB_IN_DDBJ
-GCGGGTGTAGCTCAGG--GGC--AGAGCACAACCTTGCCAAGGTTGGGGTCGAGGGTTC
GAATCCCTTCGCCCGCT
>VGAC_RCS_C08001087 BABO_S19 ALPHAPROTEOBACTERIA BRUCELLA_ABORTUS_S19 39347 39276 VAL GAC 0 0      GIB_IN_DDBJ
-GGGCGTGTAGCTCAGC--GGG--AGAGCACTACGTTGACATCGTAGGGGTCACAGGTTC
AATCCCTGTCACGCCCA
>ETTC_RCS_C08012535 BABO_S19 ALPHAPROTEOBACTERIA BRUCELLA_ABORTUS_S19 1257495 1257569 GLU TTC 0 0      GIB_IN_DDBJ
-GCGCCCATCGTCTAGC--GGTT-AGGACGCCGCCCTTTCACGGCGGAAA-CAGGGGGTC
GATTCCCCTTGGGCGTA
>PCGG_RCS_C001387 BABO_BIOVAR1_9941 ALPHAPROTEOBACTERIA BRUCELLA_ABORTUS_BIOVAR_1_STR-_9-941 209057 209133 PRO CGG 0 0      GIB_IN_DDBJ
-CGGAGTGTAGCGCAGCCTGGT--AGCGCACCTCGTTCGGGACGAGGGGGTCGGAGGTTC
GAATCCTCTCACTCCGA
>TGGT_RCS_C001388 BABO_BIOVAR1_9941 ALPHAPROTEOBACTERIA BRUCELLA_ABORTUS_BIOVAR_1_STR-_9-941 287502 287576 THR GGT 0 0      GIB_IN_DDBJ
-GCTGCGGTAGCTCAGT--GGT--AGAGCACTCCCTTGGTAAGGGAGAGGTCGAGAGTTC
AATCCTCTCTCGCAGCA
>QTTG_RCS_C001389 BABO_BIOVAR1_9941 ALPHAPROTEOBACTERIA BRUCELLA_ABORTUS_BIOVAR_1_STR-_9-941 534718 534792 GLN TTG 0 0      GIB_IN_DDBJ
-TGGGGCGTAGCCAAGC--GGT--AAGGCAGCGGTTTTTGGTACCGCCATTCCCTGGTTC
GAATCCAGGCGCCCCAG
>PTGG_RCS_C001390 BABO_BIOVAR1_9941 ALPHAPROTEOBACTERIA BRUCELLA_ABORTUS_BIOVAR_1_STR-_9-941 726837 726913 PRO TGG 0 0      GIB_IN_DDBJ
-CGGAGCGTAGCGCAGTCTGGT--AGCGCACCTGATTTGGGATCAGGGGGTCGCAGGTTC
GAATCCTGCCGCTCCGA
>RTCT_RCS_C001391 BABO_BIOVAR1_9941 ALPHAPROTEOBACTERIA BRUCELLA_ABORTUS_BIOVAR_1_STR-_9-941 727475 727551 ARG TCT 0 0      GIB_IN_DDBJ
-GGTCCCGTAGCTCAGTT-GGAT-AGAGCACCGGCCTTCTAAGCCGATGGTCGCAGGTTC
GAATCCTGCCGGGATCG
>DGTC_RCS_C001392 BABO_BIOVAR1_9941 ALPHAPROTEOBACTERIA BRUCELLA_ABORTUS_BIOVAR_1_STR-_9-941 800160 800236 ASP GTC 0 0      GIB_IN_DDBJ
-GCGGGTGTAGCTCAGTT-GGTT-AGAGTGCCGGCCTGTCACGCCGGAGGTCGCGGGTTC
GAGCCCCGTCACTCGCG
>LTAG_RCS_C001393 BABO_BIOVAR1_9941 ALPHAPROTEOBACTERIA BRUCELLA_ABORTUS_BIOVAR_1_STR-_9-941 893096 893178 LEU TAG 0 0      GIB_IN_DDBJ
-GCGGATGTGGCGAAATT-GGTA-GACGCACCAGATTTAGGTTCTGGC-G-TGGGGGTTC
GAGTCCCTCCATCCGCA
>RCCG_RCS_C001394 BABO_BIOVAR1_9941 ALPHAPROTEOBACTERIA BRUCELLA_ABORTUS_BIOVAR_1_STR-_9-941 955875 955951 ARG CCG 0 0      GIB_IN_DDBJ
-GCACCCGTAGCTCAGCT-GGAT-AGAGCGCTGCCCTCCGAAGGCAGAGGCCACAGGTTC
GAATCCTGTCGGGTGCG
>LTAA_RCS_C001395 BABO_BIOVAR1_9941 ALPHAPROTEOBACTERIA BRUCELLA_ABORTUS_BIOVAR_1_STR-_9-941 1038407 1038492 LEU TAA 0 0      GIB_IN_DDBJ
-GCGGTCGTGGCGAAATT-GGTA-TACGCAACGGACTTAAAATCCGTC-T-TGCGGGTTC
AAGTCCCGCCGACCGCA
>LGAG_RCS_C001396 BABO_BIOVAR1_9941 ALPHAPROTEOBACTERIA BRUCELLA_ABORTUS_BIOVAR_1_STR-_9-941 1065355 1065438 LEU GAG 0 0      GIB_IN_DDBJ
-GCGGTCGTGGCGGAATT-GGTA-GACGCGCAGCGTTGAGGTCGCTGTGG-TGGAAGTTC
GAGTCTTCTCGACCGCA
>LGAG_RCS_C001397 BABO_BIOVAR1_9941 ALPHAPROTEOBACTERIA BRUCELLA_ABORTUS_BIOVAR_1_STR-_9-941 1073277 1073361 LEU GAG 0 0      GIB_IN_DDBJ
-GCGGTCGTGGCGGAATT-GGTA-GACGCGCAGCGTTGAGGTCGCTGT-G-TGGAAGTTC
GAGTCTTCTCGACCGCA
>ETTC_RCS_C001398 BABO_BIOVAR1_9941 ALPHAPROTEOBACTERIA BRUCELLA_ABORTUS_BIOVAR_1_STR-_9-941 1259387 1259461 GLU TTC 0 0      GIB_IN_DDBJ
-GCGCCCATCGTCTAGC--GGTT-AGGACGCTGCCCTTTCACGGCGGAAA-CAGGGGTTC
GATTCCCCTTGGGCGTA
>KCTT_RCS_C001399 BABO_BIOVAR1_9941 ALPHAPROTEOBACTERIA BRUCELLA_ABORTUS_BIOVAR_1_STR-_9-941 1315435 1315510 LYS CTT 0 0      GIB_IN_DDBJ
-GGGTGATTAGCTCAGTT-GGT--AGAGCAGCTGACTCTTAATCAGCGGGTCGTAGGTTC
GATCCCTACATCACCCA
>MCAT_RCS_C001400 BABO_BIOVAR1_9941 ALPHAPROTEOBACTERIA BRUCELLA_ABORTUS_BIOVAR_1_STR-_9-941 1565823 1565899 MET CAT 0 0     TRNA-MET(ELO
-GGCGGAGTAGCTCAGTA-GGTT-AGAGCAGAGGAATCATAATCCTTGTGTCGGGGGTTC
GAATCCCTCCTCCGCTA
>QCTG_RCS_C001401 BABO_BIOVAR1_9941 ALPHAPROTEOBACTERIA BRUCELLA_ABORTUS_BIOVAR_1_STR-_9-941 1581832 1581905 GLN CTG 0 0      GIB_IN_DDBJ
-TGGGGGATAGTTTAAG--GGT--AGAACAGCGGACTCTGACTCCGTTAG-TCTTGGTTC
GAATCCAGGTCCCCCAG
>ECTC_RCS_C001402 BABO_BIOVAR1_9941 ALPHAPROTEOBACTERIA BRUCELLA_ABORTUS_BIOVAR_1_STR-_9-941 1621085 1621159 GLU CTC 0 0      GIB_IN_DDBJ
-GCGCCCATCGTCTAGC--GGTC-AGGACGGCGCCCTCTCACGGCGCAAA-CAGGGGTTC
GATTCCCCTTGGGCGTA
>SCGA_RCS_C001403 BABO_BIOVAR1_9941 ALPHAPROTEOBACTERIA BRUCELLA_ABORTUS_BIOVAR_1_STR-_9-941 1798296 1798385 SER CGA 0 0      GIB_IN_DDBJ
-GGAGAGGTGGCTGAGT--GGTTGAAAGCACCGCACTCGAAATGCGGC---CGGGGGTTC
GAATCCCTCCCTCTCCG
>LCAA_RCS_C001404 BABO_BIOVAR1_9941 ALPHAPROTEOBACTERIA BRUCELLA_ABORTUS_BIOVAR_1_STR-_9-941 1898408 1898492 LEU CAA 0 0      GIB_IN_DDBJ
-GCGGGTGTGGTGGAACT-GGTA-GACGCGCCGGACTCAAAATCCGGT-G-TGTCGGTTC
GATTCCGACCACCCGCA
>RCCT_RCS_C001405 BABO_BIOVAR1_9941 ALPHAPROTEOBACTERIA BRUCELLA_ABORTUS_BIOVAR_1_STR-_9-941 1980111 1980187 ARG CCT 0 0      GIB_IN_DDBJ
-GGTCCCGTAGCTCAGTA-GGAT-AGAGCGACAGATTCCTAATCTGTAGGTCACAGGTTC
GATTCCTGTCGGGATCA
>ACGC_RCS_C001406 BABO_BIOVAR1_9941 ALPHAPROTEOBACTERIA BRUCELLA_ABORTUS_BIOVAR_1_STR-_9-941 1935939 1935864 ALA CGC 0 0      GIB_IN_DDBJ
-GGGGCTGTAGCTCAGCT-GGG--AGAGCGCGTCGTTCGCAATGACGAGGTCAGGGGTTC
GATCCCTCTCAGCTCCA
>IGAT_RCS_C001407 BABO_BIOVAR1_9941 ALPHAPROTEOBACTERIA BRUCELLA_ABORTUS_BIOVAR_1_STR-_9-941 1810241 1810165 ILE GAT 0 0      GIB_IN_DDBJ
-GGGCTTGTAGCTCAGTT-GGTT-AGAGCACACGCTTGATAAGCGTGGGGTCGGAGGTTC
AAGTCCTCCCAGGCCCA
>ATGC_RCS_C001408 BABO_BIOVAR1_9941 ALPHAPROTEOBACTERIA BRUCELLA_ABORTUS_BIOVAR_1_STR-_9-941 1810151 1810076 ALA TGC 0 0      GIB_IN_DDBJ
-GGGGCCGTAGCTCAGCT-GGG--AGAGCACCTGCTTTGCAAGCAGGGGGTCGTCGGTTC
GATCCCGTCCGGCTCCA
>XCAT_RCS_C001409 BABO_BIOVAR1_9941 ALPHAPROTEOBACTERIA BRUCELLA_ABORTUS_BIOVAR_1_STR-_9-941 1806411 1806335 MET CAT 0 0     TRNA-MET(INI
-CGCGGGGTGGAGCAGCCCGGT--AGCTCGTCAGGCTCATAACCTGAAGGCCGCAGGTTC
AAATCCTGCCCCCGCAA
>IGAT_RCS_C001410 BABO_BIOVAR1_9941 ALPHAPROTEOBACTERIA BRUCELLA_ABORTUS_BIOVAR_1_STR-_9-941 1606135 1606059 ILE GAT 0 0      GIB_IN_DDBJ
-GGGCTTGTAGCTCAGTT-GGTT-AGAGCACACGCTTGATAAGCGTGGGGTCGGAGGTTC
AAGTCCTCCCAGGCCCA
>ATGC_RCS_C001411 BABO_BIOVAR1_9941 ALPHAPROTEOBACTERIA BRUCELLA_ABORTUS_BIOVAR_1_STR-_9-941 1606045 1605970 ALA TGC 0 0      GIB_IN_DDBJ
-GGGGCCGTAGCTCAGCT-GGG--AGAGCACCTGCTTTGCAAGCAGGGGGTCGTCGGTTC
GATCCCGTCCGGCTCCA
>XCAT_RCS_C001412 BABO_BIOVAR1_9941 ALPHAPROTEOBACTERIA BRUCELLA_ABORTUS_BIOVAR_1_STR-_9-941 1602305 1602229 MET CAT 0 0     TRNA-MET(INI
-CGCGGGGTGGAGCAGCCCGGT--AGCTCGTCAGGCTCATAACCTGAAGGCCGCAGGTTC
AAATCCTGCCCCCGCAA
>HGTG_RCS_C001413 BABO_BIOVAR1_9941 ALPHAPROTEOBACTERIA BRUCELLA_ABORTUS_BIOVAR_1_STR-_9-941 1567655 1567579 HIS GTG 0 0      GIB_IN_DDBJ
-GCGGTCGTAGCTCAGTT-GGTT-AGAGCGCAGGATTGTGGCTCCTGAGGTCGTTGGTTC
AACTCCAACCGACCGTA
>JCAT_RCS_C001414 BABO_BIOVAR1_9941 ALPHAPROTEOBACTERIA BRUCELLA_ABORTUS_BIOVAR_1_STR-_9-941 1447443 1447367 MET CAT 0 0     TRNA-MET(ILE
-GGGCCTGTAGCTCAATT-GGTT-AGAGCCGGCGGCTCATAACCGCTTGGTTGGGGGTTC
GAGTCCCTCCGGGCCCA
>YGTA_RCS_C001415 BABO_BIOVAR1_9941 ALPHAPROTEOBACTERIA BRUCELLA_ABORTUS_BIOVAR_1_STR-_9-941 1238363 1238279 TYR GTA 0 0      GIB_IN_DDBJ
-GGAGGGATGCCCGAGT--GGTTAAAGGGGACGGACTGTAAATCCGTTGTACGTTGGTTC
AAATCCAACTCCCTCCA
>GTCC_RCS_C001416 BABO_BIOVAR1_9941 ALPHAPROTEOBACTERIA BRUCELLA_ABORTUS_BIOVAR_1_STR-_9-941 1238254 1238181 GLY TCC 0 0      GIB_IN_DDBJ
-GCGGGTATAGCTCAAT--GGT--AGAGCAGCAGCCTTCCAAGCTGAATA-CGCGGGTTC
GATTCCCGCTACCCGCT
>WCCA_RCS_C001417 BABO_BIOVAR1_9941 ALPHAPROTEOBACTERIA BRUCELLA_ABORTUS_BIOVAR_1_STR-_9-941 1236758 1236683 TRP CCA 0 0      GIB_IN_DDBJ
-AGGGGTATAGCTCAGTT-GGT--AGAGCGACGGTCTCCAAAACCGTAGGTCGCGGGTTC
GAACCCTGCTGCCCCTG
>GCCC_RCS_C001418 BABO_BIOVAR1_9941 ALPHAPROTEOBACTERIA BRUCELLA_ABORTUS_BIOVAR_1_STR-_9-941 956726 956653 GLY CCC 0 0      GIB_IN_DDBJ
-GCGGGTATGATGTAAT--GGT--AGCCTGTCAGCTTCCCAAGCTGAACG-CGCGGGTTC
GATTCCCGCTACCCGCT
>VCAC_RCS_C001419 BABO_BIOVAR1_9941 ALPHAPROTEOBACTERIA BRUCELLA_ABORTUS_BIOVAR_1_STR-_9-941 955458 955384 VAL CAC 0 0      GIB_IN_DDBJ
-GGGCGCGTAGCTCAGC--GGG--AGAGCACTCCCTTCACACGGGAGGGGTCACAGGTTC
AATCCCTGTCGCGCCCA
>TTGT_RCS_C001420 BABO_BIOVAR1_9941 ALPHAPROTEOBACTERIA BRUCELLA_ABORTUS_BIOVAR_1_STR-_9-941 932316 932241 THR TGT 0 0      GIB_IN_DDBJ
-GCCCTTATAGCTCAGTT-GGT--AGAGCACCTGATTTGTAATCAGGGGGTCGGGAGTTC
GAGTCTCTCTGGGGGCA
>VTAC_RCS_C001421 BABO_BIOVAR1_9941 ALPHAPROTEOBACTERIA BRUCELLA_ABORTUS_BIOVAR_1_STR-_9-941 799750 799675 VAL TAC 0 0      GIB_IN_DDBJ
-GGGCGATTAGCTCAGTT-GGT--AGAGCGCTTCGTTTACACCGAAGATGTCGGGAGTTC
GAGTCTCTCATCGCCCA
>PGGG_RCS_C001422 BABO_BIOVAR1_9941 ALPHAPROTEOBACTERIA BRUCELLA_ABORTUS_BIOVAR_1_STR-_9-941 786101 786025 PRO GGG 0 0      GIB_IN_DDBJ
-CGGAGCGTAGCGCAGCCCGGT--AGCGCACTTGACTGGGGGTCAAGGGGTCGTGGGTTC
GAATCCCGCCGCTCCGA
>SGCT_RCS_C001423 BABO_BIOVAR1_9941 ALPHAPROTEOBACTERIA BRUCELLA_ABORTUS_BIOVAR_1_STR-_9-941 653417 653327 SER GCT 0 0      GIB_IN_DDBJ
-GGAGAGGTGGCCGAGT--GGTCGAAGGCGCTCCCCTGCTAAGGGAGTAT-CGTGGGTTC
GAATCCCATCCTCTCCG
>RACG_RCS_C001424 BABO_BIOVAR1_9941 ALPHAPROTEOBACTERIA BRUCELLA_ABORTUS_BIOVAR_1_STR-_9-941 301491 301415 ARG ACG 0 0      GIB_IN_DDBJ
-GCACCCGTAGCTCAGCT-GGAT-AGAGCACCAGACTACGAATCTGGGGGTCAGAGGTTC
GAATCCTTTCGGGTGCG
>FGAA_RCS_C001425 BABO_BIOVAR1_9941 ALPHAPROTEOBACTERIA BRUCELLA_ABORTUS_BIOVAR_1_STR-_9-941 281215 281140 PHE GAA 0 0      GIB_IN_DDBJ
-GCCCGGATAGCTCAGTT-GGT--AGAGCAGCGGATTGAAAATCCGCGTGTCGGTGGTTC
GAATCCGCCTCCGGGCA
>AGGC_RCS_C001426 BABO_BIOVAR1_9941 ALPHAPROTEOBACTERIA BRUCELLA_ABORTUS_BIOVAR_1_STR-_9-941 28252 28177 ALA GGC 0 0      GIB_IN_DDBJ
-GGGGCCATAGCTCAGCT-GGG--AGAGCGCCTGCATGGCATGCAGGAGGTCAGCGGTTC
GATCCCGCTTGGCTCCA
>NGTT_RCS_C001427 BABO_BIOVAR1_9941 ALPHAPROTEOBACTERIA BRUCELLA_ABORTUS_BIOVAR_1_STR-_9-941 608266 608340 ASN GTT 0 0      GIB_IN_DDBJ
-TCCCCGGTAGCTCAGC--GGT--AGAGCAACCGGCTGTTAACCGGTTGGTCGCTGGTTC
GAATCCGGCCCGGGGAG
>KTTT_RCS_C001428 BABO_BIOVAR1_9941 ALPHAPROTEOBACTERIA BRUCELLA_ABORTUS_BIOVAR_1_STR-_9-941 644584 644659 LYS TTT 0 0      GIB_IN_DDBJ
-GAGCGCGTAGCTCAGCC-GGT--AGAGCAACTGACTTTTAATCAGTAGGTCCAGGGTTC
GAATCCCTGCGCGCTCA
>STGA_RCS_C001429 BABO_BIOVAR1_9941 ALPHAPROTEOBACTERIA BRUCELLA_ABORTUS_BIOVAR_1_STR-_9-941 677020 677109 SER TGA 0 0      GIB_IN_DDBJ
-GGAAGGGTGGCCGAGC--GGTTTAAGGCACCGGTCTTGAAAACCGGC---CGTGGGTTC
GAATCCCACCCCCTCCG
>DGTC_RCS_C001430 BABO_BIOVAR1_9941 ALPHAPROTEOBACTERIA BRUCELLA_ABORTUS_BIOVAR_1_STR-_9-941 866586 866662 ASP GTC 0 0      GIB_IN_DDBJ
-GCGGGTGTAGCTCAGTT-GGTT-AGAGTGCCGGCCTGTCACGCCGGAGGTCGCGGGTTC
GAGCCCCGTCACTCGCG
>GGCC_RCS_C001431 BABO_BIOVAR1_9941 ALPHAPROTEOBACTERIA BRUCELLA_ABORTUS_BIOVAR_1_STR-_9-941 962978 963052 GLY GCC 0 0      GIB_IN_DDBJ
-GCGGGTGTAGCTCAGG--GGT--AGAGCACAACCTTGCCAAGGTTGGGGTCGAGGGTTC
GAATCCCTTCGCCCGCT
>LCAG_RCS_C001432 BABO_BIOVAR1_9941 ALPHAPROTEOBACTERIA BRUCELLA_ABORTUS_BIOVAR_1_STR-_9-941 992993 993079 LEU CAG 0 0      GIB_IN_DDBJ
-GCCCAGATGGCGGAATT-GGTA-GACGCACCAGCTTCAGGTGCTGGC-G-TGGAGGTTC
GAGTCCTCTTCTGGGCA
>SGGA_RCS_C001433 BABO_BIOVAR1_9941 ALPHAPROTEOBACTERIA BRUCELLA_ABORTUS_BIOVAR_1_STR-_9-941 1010420 1010509 SER GGA 0 0      GIB_IN_DDBJ
-GGAGAGGTGGCCGAGT--GGTTGAAGGCGCACGCCTGGAACGCGTGT---CGAGGGTTC
GAATCCCTCTCTCTCCG
>IGAT_RCS_C001434 BABO_BIOVAR1_9941 ALPHAPROTEOBACTERIA BRUCELLA_ABORTUS_BIOVAR_1_STR-_9-941 1062971 1062895 ILE GAT 0 0      GIB_IN_DDBJ
-GGGCTTGTAGCTCAGTT-GGTT-AGAGCACACGCTTGATAAGCGTGGGGTCGGAGGTTC
AAGTCCTCCCAGGCCCA
>ATGC_RCS_C001435 BABO_BIOVAR1_9941 ALPHAPROTEOBACTERIA BRUCELLA_ABORTUS_BIOVAR_1_STR-_9-941 1062881 1062806 ALA TGC 0 0      GIB_IN_DDBJ
-GGGGCCGTAGCTCAGCT-GGG--AGAGCACCTGCTTTGCAAGCAGGGGGTCGTCGGTTC
GATCCCGTCCGGCTCCA
>XCAT_RCS_C001436 BABO_BIOVAR1_9941 ALPHAPROTEOBACTERIA BRUCELLA_ABORTUS_BIOVAR_1_STR-_9-941 1059141 1059065 MET CAT 0 0     TRNA-MET(INI
-CGCGGGGTGGAGCAGCCCGGT--AGCTCGTCAGGCTCATAACCTGAAGGCCGCAGGTTC
AAATCCTGCCCCCGCAA
>CGCA_RCS_C001437 BABO_BIOVAR1_9941 ALPHAPROTEOBACTERIA BRUCELLA_ABORTUS_BIOVAR_1_STR-_9-941 612702 612629 CYS GCA 0 0      GIB_IN_DDBJ
-GGCCTCGTGGCGGAGT--GGT--TACGCAGAGGACTGCAAATCCTTGCA-CCCCGGTTC
GATTCCGGGCGAGGCCT
>TCGT_RCS_C001438 BABO_BIOVAR1_9941 ALPHAPROTEOBACTERIA BRUCELLA_ABORTUS_BIOVAR_1_STR-_9-941 398882 398807 THR CGT 0 0      GIB_IN_DDBJ
-GCCGCTTTAGCTCAGTT-GGT--AGAGCACATCATTCGTAATGATGGGGTCGCGTGTTC
GAGTCACGCAAGCGGCA
>GGCC_RCS_C001439 BABO_BIOVAR1_9941 ALPHAPROTEOBACTERIA BRUCELLA_ABORTUS_BIOVAR_1_STR-_9-941 338590 338516 GLY GCC 0 0      GIB_IN_DDBJ
-GCGGGTGTAGCTCAGG--GGC--AGAGCACAACCTTGCCAAGGTTGGGGTCGAGGGTTC
GAATCCCTTCGCCCGCT
>VGAC_RCS_C001440 BABO_BIOVAR1_9941 ALPHAPROTEOBACTERIA BRUCELLA_ABORTUS_BIOVAR_1_STR-_9-941 39298 39224 VAL GAC 0 0      GIB_IN_DDBJ
-GGGCGTGTAGCTCAGC--GGG--AGAGCACTACGTTGACATCGTAGGGGTCACAGGTTC
AATCCCTGTCACGCCCA
>ETTC_RCS_C028079 BABO_BIOVAR1_9941 ALPHAPROTEOBACTERIA BRUCELLA_ABORTUS_BIOVAR_1_STR-_9-941 1259166 1259240 GLU TTC 0 0      GIB_IN_DDBJ
-GCGCCCATCGTCTAGC--GGTT-AGGACGCCGCCCTTTCACGGCGGAAA-CAGGGGGTC
GATTCCCCTTGGGCGTA
>VGAC_RCS_W09121309 ACFF01000002 ALPHAPROTEOBACTERIA BRUCELLA_SP-_F5/99 136128 136054 VAL GAC 0 0      WGS_DIVISION_IN_DDBJ/EMBL/GENBANK
-GGGCGTGTAGCTCAGC--GGG--AGAGCACTACGTTGACATCGTAGGGGTCACAGGTTC
AATCCCTGTCACGCCCA
>DGTC_RCS_W09121310 ACFF01000006 ALPHAPROTEOBACTERIA BRUCELLA_SP-_F5/99 61516 61440 ASP GTC 0 0      WGS_DIVISION_IN_DDBJ/EMBL/GENBANK
-GCGGGTGTAGCTCAGTT-GGTT-AGAGTGCCGGCCTGTCACGCCGGAGGTCGCGGGTTC
GAGCCCCGTCACTCGCG
>CGCA_RCS_W09121311 ACFF01000019 ALPHAPROTEOBACTERIA BRUCELLA_SP-_F5/99 65767 65840 CYS GCA 0 0      WGS_DIVISION_IN_DDBJ/EMBL/GENBANK
-GGCCTCGTGGCGGAGT--GGT--TACGCAGAGGACTGCAAATCCTTGCA-CCCCGGTTC
GATTCCGGGCGAGGCCT
>KTTT_RCS_W09121312 ACFF01000019 ALPHAPROTEOBACTERIA BRUCELLA_SP-_F5/99 33867 33792 LYS TTT 0 0      WGS_DIVISION_IN_DDBJ/EMBL/GENBANK
-GAGCGCGTAGCTCAGCC-GGT--AGAGCAACTGACTTTTAATCAGTAGGTCCAGGGTTC
GAATCCCTGCGCGCTCA
>STGA_RCS_W09121313 ACFF01000019 ALPHAPROTEOBACTERIA BRUCELLA_SP-_F5/99 1418 1329 SER TGA 0 0      WGS_DIVISION_IN_DDBJ/EMBL/GENBANK
-GGAAGGGTGGCCGAGC--GGTTTAAGGCACCGGTCTTGAAAACCGGC---CGTGGGTTC
GAATCCCACCCCCTCCG
>NGTT_RCS_W09121314 ACFF01000020 ALPHAPROTEOBACTERIA BRUCELLA_SP-_F5/99 1987 1913 ASN GTT 0 0      WGS_DIVISION_IN_DDBJ/EMBL/GENBANK
-TCCCCGGTAGCTCAGC--GGT--AGAGCAACCGGCTGTTAACCGGTTGGTCGCTGGTTC
GAATCCGGCCCGGGGAG
>TCGT_RCS_W09121315 ACFF01000022 ALPHAPROTEOBACTERIA BRUCELLA_SP-_F5/99 182345 182420 THR CGT 0 0      WGS_DIVISION_IN_DDBJ/EMBL/GENBANK
-GCCGCTTTAGCTCAGTT-GGT--AGAGCACATCATTCGTAATGATGGGGTCGCGTGTTC
GAGTCACGCAAGCGGCA
>GGCC_RCS_W09121316 ACFF01000023 ALPHAPROTEOBACTERIA BRUCELLA_SP-_F5/99 45177 45251 GLY GCC 0 0      WGS_DIVISION_IN_DDBJ/EMBL/GENBANK
-GCGGGTGTAGCTCAGG--GGT--AGAGCACAACCTTGCCAAGGTTGGGGTCGAGGGTTC
GAATCCCTTCGCCCGCT
>GGCC_RCS_W09121317 ACFF01000024 ALPHAPROTEOBACTERIA BRUCELLA_SP-_F5/99 56687 56761 GLY GCC 0 0      WGS_DIVISION_IN_DDBJ/EMBL/GENBANK
-GCGGGTGTAGCTCAGG--GGT--AGAGCACAACCTTGCCAAGGTTGGGGTCGAGGGTTC
GAATCCCTTCGCCCGCT
>LCAG_RCS_W09121318 ACFF01000025 ALPHAPROTEOBACTERIA BRUCELLA_SP-_F5/99 17909 17995 LEU CAG 0 0      WGS_DIVISION_IN_DDBJ/EMBL/GENBANK
-GCCCAGATGGCGGAATT-GGTA-GACGCACCAGCTTCAGGTGCTGGC-G-TGGAGGTTC
GAGTCCTCTTCTGGGCA
>SGGA_RCS_W09121319 ACFF01000025 ALPHAPROTEOBACTERIA BRUCELLA_SP-_F5/99 35317 35406 SER GGA 0 0      WGS_DIVISION_IN_DDBJ/EMBL/GENBANK
-GGAGAGGTGGCCGAGT--GGTTGAAGGCGCACGCCTGGAACGCGTGT---CGAGGGTTC
GAATCCCTCTCTCTCCG
>XCAT_RCS_W09121320 ACFF01000029 ALPHAPROTEOBACTERIA BRUCELLA_SP-_F5/99 80 4 MET CAT 0 0     TRNA-MET(INITIATOR)- WGS_DIVISION_IN_DDBJ/EM
-CGCGGGGTGGAGCAGCCCGGT--AGCTCGTCAGGCTCATAACCTGAAGGCCGCAGGTTC
AAATCCTGCCCCCGCAA
>ECTC_RCS_W09121321 ACFF01000032 ALPHAPROTEOBACTERIA BRUCELLA_SP-_F5/99 12581 12655 GLU CTC 0 0      WGS_DIVISION_IN_DDBJ/EMBL/GENBANK
-GCGCCCATCGTCTAGC--GGTC-AGGACGGCGCCCTCTCACGGCGCAAA-CAGGGGTTC
GATTCCCCTTGGGCGTA
>SCGA_RCS_W09121322 ACFF01000035 ALPHAPROTEOBACTERIA BRUCELLA_SP-_F5/99 14970 15059 SER CGA 0 0      WGS_DIVISION_IN_DDBJ/EMBL/GENBANK
-GGAGAGGTGGCTGAGT--GGTTGAAAGCACCGCACTCGAAATGCGGC---CGGGGGTTC
GAATCCCTCCCTCTCCG
>RACG_RCS_W09121323 ACFF01000041 ALPHAPROTEOBACTERIA BRUCELLA_SP-_F5/99 7232 7156 ARG ACG 0 0      WGS_DIVISION_IN_DDBJ/EMBL/GENBANK
-GCACCCGTAGCTCAGCT-GGAT-AGAGCACCAGACTACGAATCTGGGGGTCAGAGGTTC
GAATCCTTTCGGGTGCG
>QTTG_RCS_W09121324 ACFF01000043 ALPHAPROTEOBACTERIA BRUCELLA_SP-_F5/99 10193 10267 GLN TTG 0 0      WGS_DIVISION_IN_DDBJ/EMBL/GENBANK
-TGGGGCGTAGCCAAGC--GGT--AAGGCAGCGGTTTTTGGTACCGCCATTCCCTGGTTC
GAATCCAGGCGCCCCAG
>PTGG_RCS_W09121325 ACFF01000053 ALPHAPROTEOBACTERIA BRUCELLA_SP-_F5/99 22535 22611 PRO TGG 0 0      WGS_DIVISION_IN_DDBJ/EMBL/GENBANK
-CGGAGCGTAGCGCAGTCTGGT--AGCGCACCTGATTTGGGATCAGGGGGTCGCAGGTTC
GAATCCTGCCGCTCCGA
>RTCT_RCS_W09121326 ACFF01000053 ALPHAPROTEOBACTERIA BRUCELLA_SP-_F5/99 23173 23249 ARG TCT 0 0      WGS_DIVISION_IN_DDBJ/EMBL/GENBANK
-GGTCCCGTAGCTCAGTT-GGAT-AGAGCACCGGCCTTCTAAGCCGATGGTCGCAGGTTC
GAATCCTGCCGGGATCG
>PGGG_RCS_W09121327 ACFF01000055 ALPHAPROTEOBACTERIA BRUCELLA_SP-_F5/99 52716 52640 PRO GGG 0 0      WGS_DIVISION_IN_DDBJ/EMBL/GENBANK
-CGGAGCGTAGCGCAGCCCGGT--AGCGCACTTGACTGGGGGTCAAGGGGTCGTGGGTTC
GAATCCCGCCGCTCCGA
>DGTC_RCS_W09121328 ACFF01000056 ALPHAPROTEOBACTERIA BRUCELLA_SP-_F5/99 10194 10270 ASP GTC 0 0      WGS_DIVISION_IN_DDBJ/EMBL/GENBANK
-GCGGGTGTAGCTCAGTT-GGTT-AGAGTGCCGGCCTGTCACGCCGGAGGTCGCGGGTTC
GAGCCCCGTCACTCGCG
>LTAG_RCS_W09121329 ACFF01000056 ALPHAPROTEOBACTERIA BRUCELLA_SP-_F5/99 102952 103034 LEU TAG 0 0      WGS_DIVISION_IN_DDBJ/EMBL/GENBANK
-GCGGATGTGGCGAAATT-GGTA-GACGCACCAGATTTAGGTTCTGGC-G-TGGGGGTTC
GAGTCCCTCCATCCGCA
>VTAC_RCS_W09121330 ACFF01000056 ALPHAPROTEOBACTERIA BRUCELLA_SP-_F5/99 9784 9709 VAL TAC 0 0      WGS_DIVISION_IN_DDBJ/EMBL/GENBANK
-GGGCGATTAGCTCAGTT-GGT--AGAGCGCTTCGTTTACACCGAAGATGTCGGGAGTTC
GAGTCTCTCATCGCCCA
>RCCG_RCS_W09121331 ACFF01000057 ALPHAPROTEOBACTERIA BRUCELLA_SP-_F5/99 41097 41173 ARG CCG 0 0      WGS_DIVISION_IN_DDBJ/EMBL/GENBANK
-GCACCCGTAGCTCAGCT-GGAT-AGAGCGCTGCCCTCCGAAGGCAGAGGCCACAGGTTC
GAATCCTGTCGGGTGCG
>GCCC_RCS_W09121332 ACFF01000057 ALPHAPROTEOBACTERIA BRUCELLA_SP-_F5/99 41948 41875 GLY CCC 0 0      WGS_DIVISION_IN_DDBJ/EMBL/GENBANK
-GCGGGTATGATGTAAT--GGT--AGCCTGTCAGCTTCCCAAGCTGAACG-CGCGGGTTC
GATTCCCGCTACCCGCT
>VCAC_RCS_W09121333 ACFF01000057 ALPHAPROTEOBACTERIA BRUCELLA_SP-_F5/99 40680 40606 VAL CAC 0 0      WGS_DIVISION_IN_DDBJ/EMBL/GENBANK
-GGGCGCGTAGCTCAGC--GGG--AGAGCACTCCCTTCACACGGGAGGGGTCACAGGTTC
AATCCCTGTCGCGCCCA
>TTGT_RCS_W09121334 ACFF01000057 ALPHAPROTEOBACTERIA BRUCELLA_SP-_F5/99 17568 17493 THR TGT 0 0      WGS_DIVISION_IN_DDBJ/EMBL/GENBANK
-GCCCTTATAGCTCAGTT-GGT--AGAGCACCTGATTTGTAATCAGGGGGTCGGGAGTTC
GAGTCTCTCTGGGGGCA
>LTAA_RCS_W09121335 ACFF01000058 ALPHAPROTEOBACTERIA BRUCELLA_SP-_F5/99 74069 74154 LEU TAA 0 0      WGS_DIVISION_IN_DDBJ/EMBL/GENBANK
-GCGGTCGTGGCGAAATT-GGTA-TACGCAACGGACTTAAAATCCGTC-T-TGCGGGTTC
AAGTCCCGCCGACCGCA
>LGAG_RCS_W09121336 ACFF01000058 ALPHAPROTEOBACTERIA BRUCELLA_SP-_F5/99 102818 102902 LEU GAG 0 0      WGS_DIVISION_IN_DDBJ/EMBL/GENBANK
-GCGGTCGTGGCGGAATT-GGTA-GACGCGCAGCGTTGAGGTCGCTGT-G-TGGAAGTTC
GAGTCTTCTCGACCGCA
>SGCT_RCS_W09121337 ACFF01000060 ALPHAPROTEOBACTERIA BRUCELLA_SP-_F5/99 254 164 SER GCT 0 0      WGS_DIVISION_IN_DDBJ/EMBL/GENBANK
-GGAGAGGTGGCCGAGT--GGTCGAAGGCGCTCCCCTGCTAAGGGAGTAT-CGTGGGTTC
GAATCCCATCCTCTCCG
>LGAG_RCS_W09121338 ACFF01000062 ALPHAPROTEOBACTERIA BRUCELLA_SP-_F5/99 2618 2702 LEU GAG 0 0      WGS_DIVISION_IN_DDBJ/EMBL/GENBANK
-GCGGTCGTGGCGGAATT-GGTA-GACGCGCAGCGTTGAGGTCGCTGT-G-TGGAAGTTC
GAGTCTTCTCGACCGCA
>WCCA_RCS_W09121339 ACFF01000065 ALPHAPROTEOBACTERIA BRUCELLA_SP-_F5/99 16690 16615 TRP CCA 0 0      WGS_DIVISION_IN_DDBJ/EMBL/GENBANK
-AGGGGTATAGCTCAGTT-GGT--AGAGCGACGGTCTCCAAAACCGTAGGTCGCGGGTTC
GAACCCTGCTGCCCCTG
>YGTA_RCS_W09121340 ACFF01000066 ALPHAPROTEOBACTERIA BRUCELLA_SP-_F5/99 334 250 TYR GTA 0 0      WGS_DIVISION_IN_DDBJ/EMBL/GENBANK
-GGAGGGATGCCCGAGT--GGTTAAAGGGGACGGACTGTAAATCCGTTGTACGTTGGTTC
AAATCCAACTCCCTCCA
>GTCC_RCS_W09121341 ACFF01000066 ALPHAPROTEOBACTERIA BRUCELLA_SP-_F5/99 225 152 GLY TCC 0 0      WGS_DIVISION_IN_DDBJ/EMBL/GENBANK
-GCGGGTATAGCTCAAT--GGT--AGAGCAGCAGCCTTCCAAGCTGAATA-CGCGGGTTC
GATTCCCGCTACCCGCT
>ETTC_RCS_W09121342 ACFF01000068 ALPHAPROTEOBACTERIA BRUCELLA_SP-_F5/99 6595 6669 GLU TTC 0 0      WGS_DIVISION_IN_DDBJ/EMBL/GENBANK
-GCGCCCATCGTCTAGC--GGTT-AGGACGCCGCCCTTTCACGGCGGAAA-CAGGGGTTC
GATTCCCCTTGGGCGTA
>KCTT_RCS_W09121343 ACFF01000069 ALPHAPROTEOBACTERIA BRUCELLA_SP-_F5/99 24848 24923 LYS CTT 0 0      WGS_DIVISION_IN_DDBJ/EMBL/GENBANK
-GGGTGATTAGCTCAGTT-GGT--AGAGCAGCTGACTCTTAATCAGCGGGTCGTAGGTTC
GATCCCTACATCACCCA
>JCAT_RCS_W09121344 ACFF01000070 ALPHAPROTEOBACTERIA BRUCELLA_SP-_F5/99 49103 49027 MET CAT 0 0     TRNA-MET(ILE)_WHOSE_CAU_ANTICODON_IS_
-GGGCCTGTAGCTCAATT-GGTT-AGAGCCGGCGGCTCATAACCGCTTGGTTGGGGGTTC
GAGTCCCTCCGGGCCCA
>MCAT_RCS_W09121345 ACFF01000072 ALPHAPROTEOBACTERIA BRUCELLA_SP-_F5/99 28611 28687 MET CAT 0 0     TRNA-MET(ELONGATOR)- WGS_DIVISION_IN_
-GGCGGAGTAGCTCAGTA-GGTT-AGAGCAGAGGAATCATAATCCTTGTGTCGGGGGTTC
GAATCCCTCCTCCGCTA
>QCTG_RCS_W09121346 ACFF01000072 ALPHAPROTEOBACTERIA BRUCELLA_SP-_F5/99 44510 44583 GLN CTG 0 0      WGS_DIVISION_IN_DDBJ/EMBL/GENBANK
-TGGGGGATAGTTTAAG--GGT--AGAACAGCGGACTCTGACTCCGTTAG-TCTTGGTTC
GAATCCAGGTCCCCCAG
>HGTG_RCS_W09121347 ACFF01000072 ALPHAPROTEOBACTERIA BRUCELLA_SP-_F5/99 30442 30366 HIS GTG 0 0      WGS_DIVISION_IN_DDBJ/EMBL/GENBANK
-GCGGTCGTAGCTCAGTT-GGTT-AGAGCGCAGGATTGTGGCTCCTGAGGTCGTTGGTTC
AACTCCAACCGACCGTA
>IGAT_RCS_W09121348 ACFF01000073 ALPHAPROTEOBACTERIA BRUCELLA_SP-_F5/99 3219 3143 ILE GAT 0 0      WGS_DIVISION_IN_DDBJ/EMBL/GENBANK
-GGGCTTGTAGCTCAGTT-GGTT-AGAGCACACGCTTGATAAGCGTGGGGTCGGAGGTTC
AAGTCCTCCCAGGCCCA
>ATGC_RCS_W09121349 ACFF01000073 ALPHAPROTEOBACTERIA BRUCELLA_SP-_F5/99 3129 3054 ALA TGC 0 0      WGS_DIVISION_IN_DDBJ/EMBL/GENBANK
-GGGGCCGTAGCTCAGCT-GGG--AGAGCACCTGCTTTGCAAGCAGGGGGTCGTCGGTTC
GATCCCGTCCGGCTCCA
>LCAA_RCS_W09121350 ACFF01000077 ALPHAPROTEOBACTERIA BRUCELLA_SP-_F5/99 4022 4106 LEU CAA 0 0      WGS_DIVISION_IN_DDBJ/EMBL/GENBANK
-GCGGGTGTGGTGGAACT-GGTA-GACGCGCCGGACTCAAAATCCGGT-G-TGTCGGTTC
GATTCCGACCACCCGCA
>RCCT_RCS_W09121351 ACFF01000080 ALPHAPROTEOBACTERIA BRUCELLA_SP-_F5/99 17234 17310 ARG CCT 0 0      WGS_DIVISION_IN_DDBJ/EMBL/GENBANK
-GGTCCCGTAGCTCAGTA-GGAT-AGAGCGACAGATTCCTAATCTGTAGGTCACAGGTTC
GATTCCTGTCGGGATCA
>AGGC_RCS_W09121352 ACFF01000081 ALPHAPROTEOBACTERIA BRUCELLA_SP-_F5/99 49484 49409 ALA GGC 0 0      WGS_DIVISION_IN_DDBJ/EMBL/GENBANK
-GGGGCCATAGCTCAGCT-GGG--AGAGCGCCTGCATGGCATGCAGGAGGTCAGCGGTTC
GATCCCGCTTGGCTCCA
>PCGG_RCS_W09121353 ACFF01000083 ALPHAPROTEOBACTERIA BRUCELLA_SP-_F5/99 56698 56774 PRO CGG 0 0      WGS_DIVISION_IN_DDBJ/EMBL/GENBANK
-CGGAGTGTAGCGCAGCCTGGT--AGCGCACCTCGTTCGGGACGAGGGGGTCGGAGGTTC
GAATCCTCTCACTCCGA
>TGGT_RCS_W09121354 ACFF01000083 ALPHAPROTEOBACTERIA BRUCELLA_SP-_F5/99 114336 114410 THR GGT 0 0      WGS_DIVISION_IN_DDBJ/EMBL/GENBANK
-GCTGCGGTAGCTCAGT--GGT--AGAGCACTCCCTTGGTAAGGGAGAGGTCGAGAGTTC
AATCCTCTCTCGCAGCA
>FGAA_RCS_W09121355 ACFF01000083 ALPHAPROTEOBACTERIA BRUCELLA_SP-_F5/99 108049 107974 PHE GAA 0 0      WGS_DIVISION_IN_DDBJ/EMBL/GENBANK
-GCCCGGATAGCTCAGTT-GGT--AGAGCAGCGGATTGAAAATCCGCGTGTCGGTGGTTC
GAATCCGCCTCCGGGCA
>ACGC_RCS_W09300479 ACFF01000078 ALPHAPROTEOBACTERIA BRUCELLA_SP-_F5/99 17607 17532 ALA CGC 0 0      WGS_DIVISION_IN_DDBJ/EMBL/GENBANK
-GGGGCTGTAGCTCAGCT-GGG--AGAGCGCGTCGTTCGCAATGACGAGGTCAGGGGTTT
GATTCCCCTCAGCTCCA
>GGCC_RCS_W09120062 ACEH01000002 ALPHAPROTEOBACTERIA BRUCELLA_NEOTOMAE_5K33 47776 47702 GLY GCC 0 0      WGS_DIVISION_IN_DDBJ/EMBL/GENBAN
-GCGGGTGTAGCTCAGG--GGT--AGAGCACAACCTTGCCAAGGTTGGGGTCGAGGGTTC
GAATCCCTTCGCCCGCT
>LCAG_RCS_W09120063 ACEH01000002 ALPHAPROTEOBACTERIA BRUCELLA_NEOTOMAE_5K33 17734 17648 LEU CAG 0 0      WGS_DIVISION_IN_DDBJ/EMBL/GENBAN
-GCCCAGATGGCGGAATT-GGTA-GACGCACCAGCTTCAGGTGCTGGC-G-TGGAGGTTC
GAGTCCTCTTCTGGGCA
>SGGA_RCS_W09120064 ACEH01000002 ALPHAPROTEOBACTERIA BRUCELLA_NEOTOMAE_5K33 327 238 SER GGA 0 0      WGS_DIVISION_IN_DDBJ/EMBL/GENBANK
-GGAGAGGTGGCCGAGT--GGTTGAAGGCGCACGCCTGGAACGCGTGT---CGAGGGTTC
GAATCCCTCTCTCTCCG
>GGCC_RCS_W09120065 ACEH01000003 ALPHAPROTEOBACTERIA BRUCELLA_NEOTOMAE_5K33 71965 71891 GLY GCC 0 0      WGS_DIVISION_IN_DDBJ/EMBL/GENBAN
-GCGGGTGTAGCTCAGG--GGT--AGAGCACAACCTTGCCAAGGTTGGGGTCGAGGGTTC
GAATCCCTTCGCCCGCT
>TCGT_RCS_W09120066 ACEH01000005 ALPHAPROTEOBACTERIA BRUCELLA_NEOTOMAE_5K33 14286 14211 THR CGT 0 0      WGS_DIVISION_IN_DDBJ/EMBL/GENBAN
-GCCGCTTTAGCTCAGTT-GGT--AGAGCACATCATTCGTAATGATGGGGTCGCGTGTTC
GAGTCACGCAAGCGGCA
>NGTT_RCS_W09120067 ACEH01000009 ALPHAPROTEOBACTERIA BRUCELLA_NEOTOMAE_5K33 991 1065 ASN GTT 0 0      WGS_DIVISION_IN_DDBJ/EMBL/GENBANK
-TCCCCGGTAGCTCAGC--GGT--AGAGCAACCGGCTGTTAACCGGTTGGTCGCTGGTTC
GAATCCGGCCCGGGGAG
>KTTT_RCS_W09120068 ACEH01000010 ALPHAPROTEOBACTERIA BRUCELLA_NEOTOMAE_5K33 33970 34045 LYS TTT 0 0      WGS_DIVISION_IN_DDBJ/EMBL/GENBAN
-GAGCGCGTAGCTCAGCC-GGT--AGAGCAACTGACTTTTAATCAGTAGGTCCAGGGTTC
GAATCCCTGCGCGCTCA
>STGA_RCS_W09120069 ACEH01000010 ALPHAPROTEOBACTERIA BRUCELLA_NEOTOMAE_5K33 66412 66501 SER TGA 0 0      WGS_DIVISION_IN_DDBJ/EMBL/GENBAN
-GGAAGGGTGGCCGAGC--GGTTTAAGGCACCGGTCTTGAAAACCGGC---CGTGGGTTC
GAATCCCACCCCCTCCG
>CGCA_RCS_W09120070 ACEH01000010 ALPHAPROTEOBACTERIA BRUCELLA_NEOTOMAE_5K33 2075 2002 CYS GCA 0 0      WGS_DIVISION_IN_DDBJ/EMBL/GENBANK
-GGCCTCGTGGCGGAGT--GGT--TACGCAGAGGACTGCAAATCCTTGCA-CCCCGGTTC
GATTCCGGGCGAGGCCT
>DGTC_RCS_W09120071 ACEH01000012 ALPHAPROTEOBACTERIA BRUCELLA_NEOTOMAE_5K33 215236 215312 ASP GTC 0 0      WGS_DIVISION_IN_DDBJ/EMBL/GENB
-GCGGGTGTAGCTCAGTT-GGTT-AGAGTGCCGGCCTGTCACGCCGGAGGTCGCGGGTTC
GAGCCCCGTCACTCGCG
>VGAC_RCS_W09120072 ACEH01000017 ALPHAPROTEOBACTERIA BRUCELLA_NEOTOMAE_5K33 45018 45092 VAL GAC 0 0      WGS_DIVISION_IN_DDBJ/EMBL/GENBAN
-GGGCGTGTAGCTCAGC--GGG--AGAGCACTACGTTGACATCGTAGGGGTCACAGGTTC
AATCCCTGTCACGCCCA
>LCAA_RCS_W09120073 ACEH01000029 ALPHAPROTEOBACTERIA BRUCELLA_NEOTOMAE_5K33 4016 4100 LEU CAA 0 0      WGS_DIVISION_IN_DDBJ/EMBL/GENBANK
-GCGGGTGTGGTGGAACT-GGTA-GACGCGCCGGACTCAAAATCCGGT-G-TGTCGGTTC
GATTCCGACCACCCGCA
>ACGC_RCS_W09120074 ACEH01000030 ALPHAPROTEOBACTERIA BRUCELLA_NEOTOMAE_5K33 15388 15313 ALA CGC 0 0      WGS_DIVISION_IN_DDBJ/EMBL/GENBAN
-GGGGCTGTAGCTCAGCT-GGG--AGAGCGCGTCGTTCGCAATGACGAGGTCAGGGGTTC
GATCCCCCTCAGCTCCA
>RCCT_RCS_W09120075 ACEH01000031 ALPHAPROTEOBACTERIA BRUCELLA_NEOTOMAE_5K33 20978 21054 ARG CCT 0 0      WGS_DIVISION_IN_DDBJ/EMBL/GENBAN
-GGTCCCGTAGCTCAGTA-GGAT-AGAGCGACAGATTCCTAATCTGTAGGTCACAGGTTC
GATTCCTGTCGGGATCA
>AGGC_RCS_W09120076 ACEH01000031 ALPHAPROTEOBACTERIA BRUCELLA_NEOTOMAE_5K33 193643 193568 ALA GGC 0 0      WGS_DIVISION_IN_DDBJ/EMBL/GENB
-GGGGCCATAGCTCAGCT-GGG--AGAGCGCCTGCATGGCATGCAGGAGGTCAGCGGTTC
GATCCCGCTTGGCTCCA
>PCGG_RCS_W09120077 ACEH01000036 ALPHAPROTEOBACTERIA BRUCELLA_NEOTOMAE_5K33 56651 56727 PRO CGG 0 0      WGS_DIVISION_IN_DDBJ/EMBL/GENBAN
-CGGAGTGTAGCGCAGCCTGGT--AGCGCACCTCGTTCGGGACGAGGGGGTCGGAGGTTC
GAATCCTCTCACTCCGA
>TGGT_RCS_W09120078 ACEH01000036 ALPHAPROTEOBACTERIA BRUCELLA_NEOTOMAE_5K33 135207 135281 THR GGT 0 0      WGS_DIVISION_IN_DDBJ/EMBL/GENB
-GCTGCGGTAGCTCAGT--GGT--AGAGCACTCCCTTGGTAAGGGAGAGGTCGAGAGTTC
AATCCTCTCTCGCAGCA
>FGAA_RCS_W09120079 ACEH01000036 ALPHAPROTEOBACTERIA BRUCELLA_NEOTOMAE_5K33 128920 128845 PHE GAA 0 0      WGS_DIVISION_IN_DDBJ/EMBL/GENB
-GCCCGGATAGCTCAGTT-GGT--AGAGCAGCGGATTGAAAATCCGCGTGTCGGTGGTTC
GAATCCGCCTCCGGGCA
>RACG_RCS_W09120080 ACEH01000037 ALPHAPROTEOBACTERIA BRUCELLA_NEOTOMAE_5K33 7782 7706 ARG ACG 0 0      WGS_DIVISION_IN_DDBJ/EMBL/GENBANK
-GCACCCGTAGCTCAGCT-GGAT-AGAGCACCAGACTACGAATCTGGGGGTCAGAGGTTC
GAATCCTTTCGGGTGCG
>QTTG_RCS_W09120081 ACEH01000040 ALPHAPROTEOBACTERIA BRUCELLA_NEOTOMAE_5K33 42008 42082 GLN TTG 0 0      WGS_DIVISION_IN_DDBJ/EMBL/GENBAN
-TGGGGCGTAGCCAAGC--GGT--AAGGCAGCGGTTTTTGGTACCGCCATTCCCTGGTTC
GAATCCAGGCGCCCCAG
>SGCT_RCS_W09120082 ACEH01000044 ALPHAPROTEOBACTERIA BRUCELLA_NEOTOMAE_5K33 9778 9688 SER GCT 0 0      WGS_DIVISION_IN_DDBJ/EMBL/GENBANK
-GGAGAGGTGGCCGAGT--GGTCGAAGGCGCTCCCCTGCTAAGGGAGTAT-CGTGGGTTC
GAATCCCATCCTCTCCG
>PTGG_RCS_W09120083 ACEH01000046 ALPHAPROTEOBACTERIA BRUCELLA_NEOTOMAE_5K33 39575 39651 PRO TGG 0 0      WGS_DIVISION_IN_DDBJ/EMBL/GENBAN
-CGGAGCGTAGCGCAGTCTGGT--AGCGCACCTGATTTGGGATCAGGGGGTCGCAGGTTC
GAATCCTGCCGCTCCGA
>RTCT_RCS_W09120084 ACEH01000046 ALPHAPROTEOBACTERIA BRUCELLA_NEOTOMAE_5K33 40212 40288 ARG TCT 0 0      WGS_DIVISION_IN_DDBJ/EMBL/GENBAN
-GGTCCCGTAGCTCAGTT-GGAT-AGAGCACCGGCCTTCTAAGCCGATGGTCGCAGGTTC
GAATCCTGCCGGGATCG
>DGTC_RCS_W09120085 ACEH01000047 ALPHAPROTEOBACTERIA BRUCELLA_NEOTOMAE_5K33 19035 19111 ASP GTC 0 0      WGS_DIVISION_IN_DDBJ/EMBL/GENBAN
-GCGGGTGTAGCTCAGTT-GGTT-AGAGTGCCGGCCTGTCACGCCGGAGGTCGCGGGTTC
GAGCCCCGTCACTCGCG
>VTAC_RCS_W09120086 ACEH01000047 ALPHAPROTEOBACTERIA BRUCELLA_NEOTOMAE_5K33 18625 18550 VAL TAC 0 0      WGS_DIVISION_IN_DDBJ/EMBL/GENBAN
-GGGCGATTAGCTCAGTT-GGT--AGAGCGCTTCGTTTACACCGAAGATGTCGGGAGTTC
GAGTCTCTCATCGCCCA
>PGGG_RCS_W09120087 ACEH01000047 ALPHAPROTEOBACTERIA BRUCELLA_NEOTOMAE_5K33 4982 4906 PRO GGG 0 0      WGS_DIVISION_IN_DDBJ/EMBL/GENBANK
-CGGAGCGTAGCGCAGCCCGGT--AGCGCACTTGACTGGGGGTCAAGGGGTCGTGGGTTC
GAATCCCGCCGCTCCGA
>LTAG_RCS_W09120088 ACEH01000048 ALPHAPROTEOBACTERIA BRUCELLA_NEOTOMAE_5K33 10773 10855 LEU TAG 0 0      WGS_DIVISION_IN_DDBJ/EMBL/GENBAN
-GCGGATGTGGCGAAATT-GGTA-GACGCACCAGATTTAGGTTCTGGC-G-TGGGGGTTC
GAGTCCCTCCATCCGCA
>RCCG_RCS_W09120089 ACEH01000049 ALPHAPROTEOBACTERIA BRUCELLA_NEOTOMAE_5K33 43884 43960 ARG CCG 0 0      WGS_DIVISION_IN_DDBJ/EMBL/GENBAN
-GCACCCGTAGCTCAGCT-GGAT-AGAGCGCTGCCCTCCGAAGGCAGAGGCCACAGGTTC
GAATCCTGTCGGGTGCG
>GCCC_RCS_W09120090 ACEH01000049 ALPHAPROTEOBACTERIA BRUCELLA_NEOTOMAE_5K33 44735 44662 GLY CCC 0 0      WGS_DIVISION_IN_DDBJ/EMBL/GENBAN
-GCGGGTATGATGTAAT--GGT--AGCCTGTCAGCTTCCCAAGCTGAACG-CGCGGGTTC
GATTCCCGCTACCCGCT
>VCAC_RCS_W09120091 ACEH01000049 ALPHAPROTEOBACTERIA BRUCELLA_NEOTOMAE_5K33 43467 43393 VAL CAC 0 0      WGS_DIVISION_IN_DDBJ/EMBL/GENBAN
-GGGCGCGTAGCTCAGC--GGG--AGAGCACTCCCTTCACACGGGAGGGGTCACAGGTTC
AATCCCTGTCGCGCCCA
>TTGT_RCS_W09120092 ACEH01000049 ALPHAPROTEOBACTERIA BRUCELLA_NEOTOMAE_5K33 17563 17488 THR TGT 0 0      WGS_DIVISION_IN_DDBJ/EMBL/GENBAN
-GCCCTTATAGCTCAGTT-GGT--AGAGCACCTGATTTGTAATCAGGGGGTCGGGAGTTC
GAGTCTCTCTGGGGGCA
>LTAA_RCS_W09120093 ACEH01000051 ALPHAPROTEOBACTERIA BRUCELLA_NEOTOMAE_5K33 44302 44387 LEU TAA 0 0      WGS_DIVISION_IN_DDBJ/EMBL/GENBAN
-GCGGTCGTGGCGAAATT-GGTA-TACGCAACGGACTTAAAATCCGTC-T-TGCGGGTTC
AAGTCCCGCCGACCGCA
>LGAG_RCS_W09120094 ACEH01000052 ALPHAPROTEOBACTERIA BRUCELLA_NEOTOMAE_5K33 5007 5091 LEU GAG 0 0      WGS_DIVISION_IN_DDBJ/EMBL/GENBANK
-GCGGTCGTGGCGGAATT-GGTA-GACGCGCAGCGTTGAGGTCGCTGT-G-TGGAAGTTC
GAGTCTTCTCGACCGCA
>LGAG_RCS_W09120095 ACEH01000053 ALPHAPROTEOBACTERIA BRUCELLA_NEOTOMAE_5K33 2619 2703 LEU GAG 0 0      WGS_DIVISION_IN_DDBJ/EMBL/GENBANK
-GCGGTCGTGGCGGAATT-GGTA-GACGCGCAGCGTTGAGGTCGCTGT-G-TGGAAGTTC
GAGTCTTCTCGACCGCA
>WCCA_RCS_W09120096 ACEH01000057 ALPHAPROTEOBACTERIA BRUCELLA_NEOTOMAE_5K33 16678 16603 TRP CCA 0 0      WGS_DIVISION_IN_DDBJ/EMBL/GENBAN
-AGGGGTATAGCTCAGTT-GGT--AGAGCGACGGTCTCCAAAACCGTAGGTCGCGGGTTC
GAACCCTGCTGCCCCTG
>ETTC_RCS_W09120097 ACEH01000058 ALPHAPROTEOBACTERIA BRUCELLA_NEOTOMAE_5K33 21120 21194 GLU TTC 0 0      WGS_DIVISION_IN_DDBJ/EMBL/GENBAN
-GCGCCCATCGTCTAGC--GGTT-AGGACGCCGCCCTTTCACGGCGGAAA-CAGGGGTTC
GATTCCCCTTGGGCGTA
>KCTT_RCS_W09120098 ACEH01000058 ALPHAPROTEOBACTERIA BRUCELLA_NEOTOMAE_5K33 77289 77364 LYS CTT 0 0      WGS_DIVISION_IN_DDBJ/EMBL/GENBAN
-GGGTGATTAGCTCAGTT-GGT--AGAGCAGCTGACTCTTAATCAGCGGGTCGTAGGTTC
GATCCCTACATCACCCA
>JCAT_RCS_W09120099 ACEH01000058 ALPHAPROTEOBACTERIA BRUCELLA_NEOTOMAE_5K33 208958 208882 MET CAT 0 0     TRNA-MET(ILE)_WHOSE_CAU_ANTICOD
-GGGCCTGTAGCTCAATT-GGTT-AGAGCCGGCGGCTCATAACCGCTTGGTTGGGGGTTC
GAGTCCCTCCGGGCCCA
>YGTA_RCS_W09120100 ACEH01000058 ALPHAPROTEOBACTERIA BRUCELLA_NEOTOMAE_5K33 322 238 TYR GTA 0 0      WGS_DIVISION_IN_DDBJ/EMBL/GENBANK
-GGAGGGATGCCCGAGT--GGTTAAAGGGGACGGACTGTAAATCCGTTGTACGTTGGTTC
AAATCCAACTCCCTCCA
>GTCC_RCS_W09120101 ACEH01000058 ALPHAPROTEOBACTERIA BRUCELLA_NEOTOMAE_5K33 213 140 GLY TCC 0 0      WGS_DIVISION_IN_DDBJ/EMBL/GENBANK
-GCGGGTATAGCTCAAT--GGT--AGAGCAGCAGCCTTCCAAGCTGAATA-CGCGGGTTC
GATTCCCGCTACCCGCT
>MCAT_RCS_W09120102 ACEH01000061 ALPHAPROTEOBACTERIA BRUCELLA_NEOTOMAE_5K33 28590 28666 MET CAT 0 0     TRNA-MET(ELONGATOR)- WGS_DIVISION
-GGCGGAGTAGCTCAGTA-GGTT-AGAGCAGAGGAATCATAATCCTTGTGTCGGGGGTTC
GAATCCCTCCTCCGCTA
>QCTG_RCS_W09120103 ACEH01000061 ALPHAPROTEOBACTERIA BRUCELLA_NEOTOMAE_5K33 44851 44924 GLN CTG 0 0      WGS_DIVISION_IN_DDBJ/EMBL/GENBAN
-TGGGGGATAGTTTAAG--GGT--AGAACAGCGGACTCTGACTCCGTTAG-TCTTGGTTC
GAATCCAGGTCCCCCAG
>HGTG_RCS_W09120104 ACEH01000061 ALPHAPROTEOBACTERIA BRUCELLA_NEOTOMAE_5K33 30421 30345 HIS GTG 0 0      WGS_DIVISION_IN_DDBJ/EMBL/GENBAN
-GCGGTCGTAGCTCAGTT-GGTT-AGAGCGCAGGATTGTGGCTCCTGAGGTCGTTGGTTC
AACTCCAACCGACCGTA
>ECTC_RCS_W09120105 ACEH01000062 ALPHAPROTEOBACTERIA BRUCELLA_NEOTOMAE_5K33 12574 12648 GLU CTC 0 0      WGS_DIVISION_IN_DDBJ/EMBL/GENBAN
-GCGCCCATCGTCTAGC--GGTC-AGGACGGCGCCCTCTCACGGCGCAAA-CAGGGGTTC
GATTCCCCTTGGGCGTA
>SCGA_RCS_W09120106 ACEH01000064 ALPHAPROTEOBACTERIA BRUCELLA_NEOTOMAE_5K33 14724 14813 SER CGA 0 0      WGS_DIVISION_IN_DDBJ/EMBL/GENBAN
-GGAGAGGTGGCTGAGT--GGTTGAAAGCACCGCACTCGAAATGCGGC---CGGGGGTTC
GAATCCCTCCCTCTCCG
>IGAT_RCS_W09120107 ACEH01000068 ALPHAPROTEOBACTERIA BRUCELLA_NEOTOMAE_5K33 3912 3836 ILE GAT 0 0      WGS_DIVISION_IN_DDBJ/EMBL/GENBANK
-GGGCTTGTAGCTCAGTT-GGTT-AGAGCACACGCTTGATAAGCGTGGGGTCGGAGGTTC
AAGTCCTTCCAGGCCCA
>ATGC_RCS_W09120108 ACEH01000068 ALPHAPROTEOBACTERIA BRUCELLA_NEOTOMAE_5K33 3822 3747 ALA TGC 0 0      WGS_DIVISION_IN_DDBJ/EMBL/GENBANK
-GGGGCCGTAGCTCAGCT-GGG--AGAGCACCTGCTTTGCAAGCAGGGGGTCGTCGGTTC
GATCCCGTCCGGCTCCA
>XCAT_RCS_W09120109 ACEH01000068 ALPHAPROTEOBACTERIA BRUCELLA_NEOTOMAE_5K33 80 4 MET CAT 0 0     TRNA-MET(INITIATOR)- WGS_DIVISION_IN_DDB
-CGCGGGGTGGAGCAGCCCGGT--AGCTCGTCAGGCTCATAACCTGAAGGCCGCAGGTTC
AAATCCTGCCCCCGCAA
>VGAC_RCS_W09120014 ACEG01000007 ALPHAPROTEOBACTERIA BRUCELLA_MELITENSIS_BV-_1_STR-_REV-1 135024 134950 VAL GAC 0 0      WGS_DIVISION_IN_
-GGGCGTGTAGCTCAGC--GGG--AGAGCACTACGTTGACATCGTAGGGGTCACAGGTTC
AATCCCTGTCACGCCCA
>DGTC_RCS_W09120015 ACEG01000017 ALPHAPROTEOBACTERIA BRUCELLA_MELITENSIS_BV-_1_STR-_REV-1 7265 7189 ASP GTC 0 0      WGS_DIVISION_IN_DDBJ
-GCGGGTGTAGCTCAGTT-GGTT-AGAGTGCCGGCCTGTCACGCCGGAGGTCGCGGGTTC
GAGCCCCGTCACTCGCG
>STGA_RCS_W09120016 ACEG01000021 ALPHAPROTEOBACTERIA BRUCELLA_MELITENSIS_BV-_1_STR-_REV-1 4947 4858 SER TGA 0 0      WGS_DIVISION_IN_DDBJ
-GGAAGGGTGGCCGAGC--GGTTTAAGGCACCGGTCTTGAAAACCGGC---CGTGGGTTC
GAATCCCACCCCCTCCG
>CGCA_RCS_W09120017 ACEG01000022 ALPHAPROTEOBACTERIA BRUCELLA_MELITENSIS_BV-_1_STR-_REV-1 39529 39602 CYS GCA 0 0      WGS_DIVISION_IN_DD
-GGCCTCGTGGCGGAGT--GGT--TACGCAGAGGACTGCAAATCCTTGCA-CCCCGGTTC
GATTCCGGGCGAGGCCT
>NGTT_RCS_W09120018 ACEG01000022 ALPHAPROTEOBACTERIA BRUCELLA_MELITENSIS_BV-_1_STR-_REV-1 43965 43891 ASN GTT 0 0      WGS_DIVISION_IN_DD
-TCCCCGGTAGCTCAGC--GGT--AGAGCAACCGGCTGTTAACCGGTTGGTCGCTGGTTC
GAATCCGGCCCGGGGAG
>KTTT_RCS_W09120019 ACEG01000022 ALPHAPROTEOBACTERIA BRUCELLA_MELITENSIS_BV-_1_STR-_REV-1 7648 7573 LYS TTT 0 0      WGS_DIVISION_IN_DDBJ
-GAGCGCGTAGCTCAGCC-GGT--AGAGCAACTGACTTTTAATCAGTAGGTCCAGGGTTC
GAATCCCTGCGCGCTCA
>TCGT_RCS_W09120020 ACEG01000026 ALPHAPROTEOBACTERIA BRUCELLA_MELITENSIS_BV-_1_STR-_REV-1 6476 6551 THR CGT 0 0      WGS_DIVISION_IN_DDBJ
-GCCGCTTTAGCTCAGTT-GGT--AGAGCACATCATTCGTAATGATGGGGTCGCGTGTTC
GAGTCACGCAAGCGGCA
>GGCC_RCS_W09120021 ACEG01000028 ALPHAPROTEOBACTERIA BRUCELLA_MELITENSIS_BV-_1_STR-_REV-1 35688 35762 GLY GCC 0 0      WGS_DIVISION_IN_DD
-GCGGGTGTAGCTCAGG--GGT--AGAGCACAACCTTGCCAAGGTTGGGGTCGAGGGTTC
GAATCCCTTCGCCCGCT
>GGCC_RCS_W09120022 ACEG01000030 ALPHAPROTEOBACTERIA BRUCELLA_MELITENSIS_BV-_1_STR-_REV-1 29949 30023 GLY GCC 0 0      WGS_DIVISION_IN_DD
-GCGGGTGTAGCTCAGG--GGT--AGAGCACAACCTTGCCAAGGTTGGGGTCGAGGGTTC
GAATCCCTTCGCCCGCT
>LCAG_RCS_W09120023 ACEG01000032 ALPHAPROTEOBACTERIA BRUCELLA_MELITENSIS_BV-_1_STR-_REV-1 7668 7754 LEU CAG 0 0      WGS_DIVISION_IN_DDBJ
-GCCCAGATGGCGGAATT-GGTA-GACGCACCAGCTTCAGGTGCTGGC-G-TGGAGGTTC
GAGTCCTCTTCTGGGCA
>SGGA_RCS_W09120024 ACEG01000032 ALPHAPROTEOBACTERIA BRUCELLA_MELITENSIS_BV-_1_STR-_REV-1 25077 25166 SER GGA 0 0      WGS_DIVISION_IN_DD
-GGAGAGGTGGCCGAGT--GGTTGAAGGCGCACGCCTGGAACGCGTGT---CGAGGGTTC
GAATCCCTCTCTCTCCG
>RACG_RCS_W09120025 ACEG01000040 ALPHAPROTEOBACTERIA BRUCELLA_MELITENSIS_BV-_1_STR-_REV-1 7206 7130 ARG ACG 0 0      WGS_DIVISION_IN_DDBJ
-GCACCCGTAGCTCAGCT-GGAT-AGAGCACCAGACTACGAATCTGGGGGTCAGAGGTTC
GAATCCTTTCGGGTGCG
>QTTG_RCS_W09120026 ACEG01000041 ALPHAPROTEOBACTERIA BRUCELLA_MELITENSIS_BV-_1_STR-_REV-1 109316 109390 GLN TTG 0 0      WGS_DIVISION_IN_
-TGGGGCGTAGCCAAGC--GGT--AAGGCAGCGGTTTTTGGTACCGCCATTCCCTGGTTC
GAATCCAGGCGCCCCAG
>SGCT_RCS_W09120027 ACEG01000043 ALPHAPROTEOBACTERIA BRUCELLA_MELITENSIS_BV-_1_STR-_REV-1 99700 99610 SER GCT 0 0      WGS_DIVISION_IN_DD
-GGAGAGGTGGCCGAGT--GGTCGAAGGCGCTCCCCTGCTAAGGGAGTAT-CGTGGGTTC
GAATCCCATCCTCTCCG
>PTGG_RCS_W09120028 ACEG01000046 ALPHAPROTEOBACTERIA BRUCELLA_MELITENSIS_BV-_1_STR-_REV-1 39598 39674 PRO TGG 0 0      WGS_DIVISION_IN_DD
-CGGAGCGTAGCGCAGTCTGGT--AGCGCACCTGATTTGGGATCAGGGGGTCGCAGGTTC
GAATCCTGCCGCTCCGA
>RTCT_RCS_W09120029 ACEG01000046 ALPHAPROTEOBACTERIA BRUCELLA_MELITENSIS_BV-_1_STR-_REV-1 40236 40312 ARG TCT 0 0      WGS_DIVISION_IN_DD
-GGTCCCGTAGCTCAGTT-GGAT-AGAGCACCGGCCTTCTAAGCCGATGGTCGCAGGTTC
GAATCCTGCCGGGATCG
>PGGG_RCS_W09120030 ACEG01000046 ALPHAPROTEOBACTERIA BRUCELLA_MELITENSIS_BV-_1_STR-_REV-1 98874 98798 PRO GGG 0 0      WGS_DIVISION_IN_DD
-CGGAGCGTAGCGCAGCCCGGT--AGCGCACTTGACTGGGGGTCAAGGGGTCGTGGGTTC
GAATCCCGCCGCTCCGA
>DGTC_RCS_W09120031 ACEG01000048 ALPHAPROTEOBACTERIA BRUCELLA_MELITENSIS_BV-_1_STR-_REV-1 2428 2504 ASP GTC 0 0      WGS_DIVISION_IN_DDBJ
-GCGGGTGTAGCTCAGTT-GGTT-AGAGTGCCGGCCTGTCACGCCGGAGGTCGCGGGTTC
GAGCCCCGTCACTCGCG
>VTAC_RCS_W09120032 ACEG01000048 ALPHAPROTEOBACTERIA BRUCELLA_MELITENSIS_BV-_1_STR-_REV-1 2017 1942 VAL TAC 0 0      WGS_DIVISION_IN_DDBJ
-GGGCGATTAGCTCAGTT-GGT--AGAGCGCTTCGTTTACACCGAAGATGTCGGGAGTTC
GAGTCTCTCATCGCCCA
>LTAG_RCS_W09120033 ACEG01000051 ALPHAPROTEOBACTERIA BRUCELLA_MELITENSIS_BV-_1_STR-_REV-1 10718 10800 LEU TAG 0 0      WGS_DIVISION_IN_DD
-GCGGATGTGGCGAAATT-GGTA-GACGCACCAGATTTAGGTTCTGGC-G-TGGGGGTTC
GAGTCCCTCCATCCGCA
>TTGT_RCS_W09120034 ACEG01000052 ALPHAPROTEOBACTERIA BRUCELLA_MELITENSIS_BV-_1_STR-_REV-1 17563 17488 THR TGT 0 0      WGS_DIVISION_IN_DD
-GCCCTTATAGCTCAGTT-GGT--AGAGCACCTGATTTGTAATCAGGGGGTCGGGAGTTC
GAGTCTCTCTGGGGGCA
>RCCG_RCS_W09120035 ACEG01000053 ALPHAPROTEOBACTERIA BRUCELLA_MELITENSIS_BV-_1_STR-_REV-1 14061 14137 ARG CCG 0 0      WGS_DIVISION_IN_DD
-GCACCCGTAGCTCAGCT-GGAT-AGAGCGCTGCCCTCCGAAGGCAGAGGCCACAGGTTC
GAATCCTGTCGGGTGCG
>GCCC_RCS_W09120036 ACEG01000053 ALPHAPROTEOBACTERIA BRUCELLA_MELITENSIS_BV-_1_STR-_REV-1 14912 14839 GLY CCC 0 0      WGS_DIVISION_IN_DD
-GCGGGTATGATGTAAT--GGT--AGCCTGTCAGCTTCCCAAGCTGAACG-CGCGGGTTC
GATTCCCGCTACCCGCT
>VCAC_RCS_W09120037 ACEG01000053 ALPHAPROTEOBACTERIA BRUCELLA_MELITENSIS_BV-_1_STR-_REV-1 13644 13570 VAL CAC 0 0      WGS_DIVISION_IN_DD
-GGGCGCGTAGCTCAGC--GGG--AGAGCACTCCCTTCACACGGGAGGGGTCACAGGTTC
AATCCCTGTCGCGCCCA
>LTAA_RCS_W09120038 ACEG01000055 ALPHAPROTEOBACTERIA BRUCELLA_MELITENSIS_BV-_1_STR-_REV-1 11936 12021 LEU TAA 0 0      WGS_DIVISION_IN_DD
-GCGGTCGTGGCGAAATT-GGTA-TACGCAACGGACTTAAAATCCGTC-T-TGCGGGTTC
AAGTCCCGCCGACCGCA
>LGAG_RCS_W09120039 ACEG01000055 ALPHAPROTEOBACTERIA BRUCELLA_MELITENSIS_BV-_1_STR-_REV-1 39904 39988 LEU GAG 0 0      WGS_DIVISION_IN_DD
-GCGGTCGTGGCGGAATT-GGTA-GACGCGCAGCGTTGAGGTCGCTGT-G-TGGAAGTTC
GAGTCTTCTCGACCGCA
>LGAG_RCS_W09120040 ACEG01000056 ALPHAPROTEOBACTERIA BRUCELLA_MELITENSIS_BV-_1_STR-_REV-1 2602 2686 LEU GAG 0 0      WGS_DIVISION_IN_DDBJ
-GCGGTCATGGCGGAATT-GGTA-GACGCGCAGCGTTGAGGTCGCTGT-G-TGGAAGTTC
GAGTCTTCTCGACCGCA
>WCCA_RCS_W09120041 ACEG01000058 ALPHAPROTEOBACTERIA BRUCELLA_MELITENSIS_BV-_1_STR-_REV-1 16666 16591 TRP CCA 0 0      WGS_DIVISION_IN_DD
-AGGGGTATAGCTCAGTT-GGT--AGAGCGACGGTCTCCAAAACCGTAGGTCGCGGGTTC
GAACCCTGCTGCCCCTG
>YGTA_RCS_W09120042 ACEG01000059 ALPHAPROTEOBACTERIA BRUCELLA_MELITENSIS_BV-_1_STR-_REV-1 322 238 TYR GTA 0 0      WGS_DIVISION_IN_DDBJ/E
-GGAGGGATGCCCGAGT--GGTTAAAGGGGACGGACTGTAAATCCGTTGTACGTTGGTTC
AAATCCAACTCCCTCCA
>GTCC_RCS_W09120043 ACEG01000059 ALPHAPROTEOBACTERIA BRUCELLA_MELITENSIS_BV-_1_STR-_REV-1 213 140 GLY TCC 0 0      WGS_DIVISION_IN_DDBJ/E
-GCGGGTATAGCTCAAT--GGT--AGAGCAGCAGCCTTCCAAGCTGAATA-CGCGGGTTC
GATTCCCGCTACCCGCT
>ETTC_RCS_W09120044 ACEG01000060 ALPHAPROTEOBACTERIA BRUCELLA_MELITENSIS_BV-_1_STR-_REV-1 77 151 GLU TTC 0 0      WGS_DIVISION_IN_DDBJ/EM
-GCGCCCATCGTCTAGC--GGTT-AGGACGCCGCCCTTTCACGGCGGAAA-CAGGGGTTC
GATTCCCCTTGGGCGTA
>KCTT_RCS_W09120045 ACEG01000060 ALPHAPROTEOBACTERIA BRUCELLA_MELITENSIS_BV-_1_STR-_REV-1 56222 56297 LYS CTT 0 0      WGS_DIVISION_IN_DD
-GGGTGATTAGCTCAGTT-GGT--AGAGCAGCTGACTCTTAATCAGCGGGTCGTAGGTTC
GATCCCTACATCACCCA
>JCAT_RCS_W09120046 ACEG01000061 ALPHAPROTEOBACTERIA BRUCELLA_MELITENSIS_BV-_1_STR-_REV-1 94557 94481 MET CAT 0 0     TRNA-MET(ILE)_WHOSE
-GGGCCTGTAGCTCAATT-GGTT-AGAGCCGGCGGCTCATAACCGCTTGGTTGGGGGTTC
GAGTCCCTCCGGGCCCA
>MCAT_RCS_W09120047 ACEG01000064 ALPHAPROTEOBACTERIA BRUCELLA_MELITENSIS_BV-_1_STR-_REV-1 9406 9482 MET CAT 0 0     TRNA-MET(ELONGATOR)- 
-GGCGGAGTAGCTCAGTA-GGTT-AGAGCAGAGGAATCATAATCCTTGTGTCGGGGGTTC
GAATCCCTCCTCCGCTA
>HGTG_RCS_W09120048 ACEG01000064 ALPHAPROTEOBACTERIA BRUCELLA_MELITENSIS_BV-_1_STR-_REV-1 11238 11162 HIS GTG 0 0      WGS_DIVISION_IN_DD
-GCGGTCGTAGCTCAGTT-GGTT-AGAGCGCAGGATTGTGGCTCCTGAGGTCGTTGGTTC
AACTCCAACCGACCGTA
>QCTG_RCS_W09120049 ACEG01000065 ALPHAPROTEOBACTERIA BRUCELLA_MELITENSIS_BV-_1_STR-_REV-1 249 322 GLN CTG 0 0      WGS_DIVISION_IN_DDBJ/E
-TGGGGGATAGTTTAAG--GGT--AGAACAGCGGACTCTGACTCCGTTAG-TCTTGGTTC
GAATCCAGGTCCCCCAG
>ECTC_RCS_W09120050 ACEG01000068 ALPHAPROTEOBACTERIA BRUCELLA_MELITENSIS_BV-_1_STR-_REV-1 12578 12652 GLU CTC 0 0      WGS_DIVISION_IN_DD
-GCGCCCATCGTCTAGC--GGTC-AGGACGGCGCCCTCTCACGGCGCAAA-CAGGGGTTC
GATTCCCCTTGGGCGTA
>SCGA_RCS_W09120051 ACEG01000073 ALPHAPROTEOBACTERIA BRUCELLA_MELITENSIS_BV-_1_STR-_REV-1 452 541 SER CGA 0 0      WGS_DIVISION_IN_DDBJ/E
-GGAGAGGTGGCTGAGT--GGTTGAAAGCACCGCACTCGAAATGCGGC---CGGGGGTTC
GAATCCCTCCCTCTCCG
>IGAT_RCS_W09120052 ACEG01000075 ALPHAPROTEOBACTERIA BRUCELLA_MELITENSIS_BV-_1_STR-_REV-1 3912 3836 ILE GAT 0 0      WGS_DIVISION_IN_DDBJ
-GGGCTTGTAGCTCAGTT-GGTT-AGAGCACACGCTTGATAAGCGTGGGGTCGGAGGTTC
AAGTCCTCCCAGGCCCA
>ATGC_RCS_W09120053 ACEG01000075 ALPHAPROTEOBACTERIA BRUCELLA_MELITENSIS_BV-_1_STR-_REV-1 3822 3747 ALA TGC 0 0      WGS_DIVISION_IN_DDBJ
-GGGGCCGTAGCTCAGCT-GGG--AGAGCACCTGCTTTGCAAGCAGGGGGTCGTCGGTTC
GATCCCGTCCGGCTCCA
>XCAT_RCS_W09120054 ACEG01000075 ALPHAPROTEOBACTERIA BRUCELLA_MELITENSIS_BV-_1_STR-_REV-1 80 4 MET CAT 0 0     TRNA-MET(INITIATOR)- WGS_D
-CGCGGGGTGGAGCAGCCCGGT--AGCTCGTCAGGCTCATAACCTGAAGGCCGCAGGTTC
AAATCCTGCCCCCGCAA
>LCAA_RCS_W09120055 ACEG01000083 ALPHAPROTEOBACTERIA BRUCELLA_MELITENSIS_BV-_1_STR-_REV-1 75186 75270 LEU CAA 0 0      WGS_DIVISION_IN_DD
-GCGGGTGTGGTGGAACT-GGTA-GACGCGCCGGACTCAAAATCCGGT-G-TGTCGGTTC
GATTCCGACCACCCGCA
>ACGC_RCS_W09120056 ACEG01000087 ALPHAPROTEOBACTERIA BRUCELLA_MELITENSIS_BV-_1_STR-_REV-1 16532 16457 ALA CGC 0 0      WGS_DIVISION_IN_DD
-GGGGCTGTAGCTCAGCT-GGG--AGAGCGCGTCGTTCGCAATGACGAGGTCAGGGGTTC
GATCCCCCTCAGCTCCA
>RCCT_RCS_W09120057 ACEG01000088 ALPHAPROTEOBACTERIA BRUCELLA_MELITENSIS_BV-_1_STR-_REV-1 32768 32844 ARG CCT 0 0      WGS_DIVISION_IN_DD
-GGTCCCGTAGCTCAGTA-GGAT-AGAGCGACAGATTCCTAATCTGTAGGTCACAGGTTC
GATTCCTGTCGGGATCA
>AGGC_RCS_W09120058 ACEG01000088 ALPHAPROTEOBACTERIA BRUCELLA_MELITENSIS_BV-_1_STR-_REV-1 205345 205270 ALA GGC 0 0      WGS_DIVISION_IN_
-GGGGCCATAGCTCAGCT-GGG--AGAGCGCCTGCATGGCATGCAGGAGGTCAGCGGTTC
GATCCCGCTTGGCTCCA
>PCGG_RCS_W09120059 ACEG01000092 ALPHAPROTEOBACTERIA BRUCELLA_MELITENSIS_BV-_1_STR-_REV-1 56782 56858 PRO CGG 0 0      WGS_DIVISION_IN_DD
-CGGAGTGTAGCGCAGCCTGGT--AGCGCACCTCGTTCGGGACGAGGGGGTCGGAGGTTC
GAATCCTCTCACTCCGA
>TGGT_RCS_W09120060 ACEG01000092 ALPHAPROTEOBACTERIA BRUCELLA_MELITENSIS_BV-_1_STR-_REV-1 135411 135485 THR GGT 0 0      WGS_DIVISION_IN_
-GCTGCGGTAGCTCAGT--GGT--AGAGCACTCCCTTGGTAAGGGAGAGGTCGAGAGTTC
AATCCTCTCTCGCAGCA
>FGAA_RCS_W09120061 ACEG01000092 ALPHAPROTEOBACTERIA BRUCELLA_MELITENSIS_BV-_1_STR-_REV-1 129124 129049 PHE GAA 0 0      WGS_DIVISION_IN_
-GCCCGGATAGCTCAGTT-GGT--AGAGCAGCGGATTGAAAATCCGCGTGTCGGTGGTTC
GAATCCGCCTCCGGGCA
>LCAG_RCS_W09120159 ACEJ01000003 ALPHAPROTEOBACTERIA BRUCELLA_CETI_M490/95/1 17736 17650 LEU CAG 0 0      WGS_DIVISION_IN_DDBJ/EMBL/GENBA
-GCCCAGATGGCGGAATT-GGTA-GACGCACCAGCTTCAGGTGCTGGC-G-TGGAGGTTC
GAGTCCTCTTCTGGGCA
>SGGA_RCS_W09120160 ACEJ01000003 ALPHAPROTEOBACTERIA BRUCELLA_CETI_M490/95/1 328 239 SER GGA 0 0      WGS_DIVISION_IN_DDBJ/EMBL/GENBANK
-GGAGAGGTGGCCGAGT--GGTTGAAGGCGCACGCCTGGAACGCGTGT---CGAGGGTTC
GAATCCCTCTCTCTCCG
>GGCC_RCS_W09120161 ACEJ01000004 ALPHAPROTEOBACTERIA BRUCELLA_CETI_M490/95/1 9104 9030 GLY GCC 0 0      WGS_DIVISION_IN_DDBJ/EMBL/GENBANK
-GCGGGTGTAGCTCAGG--GGT--AGAGCACAACCTTGCCAAGGTTGGGGTCGAGGGTTC
GAATCCCTTCGCCCGCT
>GGCC_RCS_W09120162 ACEJ01000009 ALPHAPROTEOBACTERIA BRUCELLA_CETI_M490/95/1 34691 34617 GLY GCC 0 0      WGS_DIVISION_IN_DDBJ/EMBL/GENBA
-GCGGGTGTAGCTCAGG--GGT--AGAGCACAACCTTGCCAAGGTTGGGGTCGAGGGTTC
GAATCCCTTCGCCCGCT
>TCGT_RCS_W09120163 ACEJ01000010 ALPHAPROTEOBACTERIA BRUCELLA_CETI_M490/95/1 14286 14211 THR CGT 0 0      WGS_DIVISION_IN_DDBJ/EMBL/GENBA
-GCCGCTTTAGCTCAGTT-GGT--AGAGCACATCATTCGTAATGATGGGGTCGCGTGTTC
GAGTCACGCAAGCGGCA
>NGTT_RCS_W09120164 ACEJ01000015 ALPHAPROTEOBACTERIA BRUCELLA_CETI_M490/95/1 2955 3029 ASN GTT 0 0      WGS_DIVISION_IN_DDBJ/EMBL/GENBANK
-TCCCCGGTAGCTCAGC--GGT--AGAGCAACCGGCTGTTAACCGGTTGGTCGCTGGTTC
GAATCCGGCCCGGGGAG
>KTTT_RCS_W09120165 ACEJ01000015 ALPHAPROTEOBACTERIA BRUCELLA_CETI_M490/95/1 39290 39365 LYS TTT 0 0      WGS_DIVISION_IN_DDBJ/EMBL/GENBA
-GAGCGCGTAGCTCAGCC-GGT--AGAGCAACTGACTTTTAATCAGTAGGTCCAGGGTTC
GAATCCCTGCGCGCTCA
>CGCA_RCS_W09120166 ACEJ01000015 ALPHAPROTEOBACTERIA BRUCELLA_CETI_M490/95/1 7390 7317 CYS GCA 0 0      WGS_DIVISION_IN_DDBJ/EMBL/GENBANK
-GGCCTCGTGGCGGAGT--GGT--TACGCAGAGGACTGCAAATCCTTGCA-CCCCGGTTC
GATTCCGGGCGAGGCCT
>STGA_RCS_W09120167 ACEJ01000017 ALPHAPROTEOBACTERIA BRUCELLA_CETI_M490/95/1 14759 14848 SER TGA 0 0      WGS_DIVISION_IN_DDBJ/EMBL/GENBA
-GGAAGGGTGGCCGAGC--GGTTTAAGGCACCGGTCTTGAAAACCGGC---CGTGGGTTC
GAATCCCACCCCCTCCG
>DGTC_RCS_W09120168 ACEJ01000030 ALPHAPROTEOBACTERIA BRUCELLA_CETI_M490/95/1 66379 66455 ASP GTC 0 0      WGS_DIVISION_IN_DDBJ/EMBL/GENBA
-GCGGGTGTAGCTCAGTT-GGTT-AGAGTGCCGGCCTGTCACGCCGGAGGTCGCGGGTTC
GAGCCCCGTCACTCGCG
>VGAC_RCS_W09120169 ACEJ01000044 ALPHAPROTEOBACTERIA BRUCELLA_CETI_M490/95/1 45071 45145 VAL GAC 0 0      WGS_DIVISION_IN_DDBJ/EMBL/GENBA
-GGGCGTGTAGCTCAGC--GGG--AGAGCACTACGTTGACATCGTAGGGGTCACAGGTTC
AATCCCTGTCACGCCCA
>XCAT_RCS_W09120170 ACEJ01000048 ALPHAPROTEOBACTERIA BRUCELLA_CETI_M490/95/1 80 4 MET CAT 0 0     TRNA-MET(INITIATOR)- WGS_DIVISION_IN_DD
-CGCGGGGTGGAGCAGCCCGGT--AGCTCGTCAGGCTCATAACCTGAAGGCCGCAGGTTC
AAATCCTGCCCCCGCAA
>SGCT_RCS_W09120171 ACEJ01000053 ALPHAPROTEOBACTERIA BRUCELLA_CETI_M490/95/1 254 164 SER GCT 0 0      WGS_DIVISION_IN_DDBJ/EMBL/GENBANK
-GGAGAGGTGGCCGAGT--GGTCGAAGGCGCTCCCCTGCTAAGGGAGTAT-CGTGGGTTC
GAATCCCATCCTCTCCG
>LCAA_RCS_W09120172 ACEJ01000058 ALPHAPROTEOBACTERIA BRUCELLA_CETI_M490/95/1 4205 4289 LEU CAA 0 0      WGS_DIVISION_IN_DDBJ/EMBL/GENBANK
-GCGGGTGTGGTGGAACT-GGTA-GACGCGCCGGACTCAAAATCCGGT-G-TGTCGGTTC
GATTCCGACCACCCGCA
>ACGC_RCS_W09120173 ACEJ01000059 ALPHAPROTEOBACTERIA BRUCELLA_CETI_M490/95/1 15339 15264 ALA CGC 0 0      WGS_DIVISION_IN_DDBJ/EMBL/GENBA
-GGGGCTGTAGCTCAGCT-GGG--AGAGCGCGTCGTTCGCAATGACGAGGTCAGGGGTTC
GATCCCCCTCAGCTCCA
>RCCT_RCS_W09120174 ACEJ01000061 ALPHAPROTEOBACTERIA BRUCELLA_CETI_M490/95/1 17233 17309 ARG CCT 0 0      WGS_DIVISION_IN_DDBJ/EMBL/GENBA
-GGTCCCGTAGCTCAGTA-GGAT-AGAGCGACAGATTCCTAATCTGTAGGTCACAGGTTC
GATTCCTGTCGGGATCA
>AGGC_RCS_W09120175 ACEJ01000065 ALPHAPROTEOBACTERIA BRUCELLA_CETI_M490/95/1 25991 25916 ALA GGC 0 0      WGS_DIVISION_IN_DDBJ/EMBL/GENBA
-GGGGCCATAGCTCAGCT-GGG--AGAGCGCCTGCATGGCATGCAGGAGGTCAGCGGTTC
GATCCCGCTTGGCTCCA
>PCGG_RCS_W09120176 ACEJ01000072 ALPHAPROTEOBACTERIA BRUCELLA_CETI_M490/95/1 15061 15137 PRO CGG 0 0      WGS_DIVISION_IN_DDBJ/EMBL/GENBA
-CGGAGTGTAGCGCAGCCTGGT--AGCGCACCTCGTTCGGGACGAGGGGGTCGGAGGTTC
GAATCCTCTCACTCCGA
>TGGT_RCS_W09120177 ACEJ01000075 ALPHAPROTEOBACTERIA BRUCELLA_CETI_M490/95/1 21577 21651 THR GGT 0 0      WGS_DIVISION_IN_DDBJ/EMBL/GENBA
-GCTGCGGTAGCTCAGT--GGT--AGAGCACTCCCTTGGTAAGGGAGAGGTCGAGAGTTC
AATCCTCTCTCGCAGCA
>FGAA_RCS_W09120178 ACEJ01000075 ALPHAPROTEOBACTERIA BRUCELLA_CETI_M490/95/1 15290 15215 PHE GAA 0 0      WGS_DIVISION_IN_DDBJ/EMBL/GENBA
-GCCCGGATAGCTCAGTT-GGT--AGAGCAGCGGATTGAAAATCCGCGTGTCGGTGGTTC
GAATCCGCCTCCGGGCA
>RACG_RCS_W09120179 ACEJ01000076 ALPHAPROTEOBACTERIA BRUCELLA_CETI_M490/95/1 7232 7156 ARG ACG 0 0      WGS_DIVISION_IN_DDBJ/EMBL/GENBANK
-GCACCCGTAGCTCAGCT-GGAT-AGAGCACCAGACTACGAATCTGGGGGTCAGAGGTTC
GAATCCTTTCGGGTGCG
>QTTG_RCS_W09120180 ACEJ01000083 ALPHAPROTEOBACTERIA BRUCELLA_CETI_M490/95/1 30896 30970 GLN TTG 0 0      WGS_DIVISION_IN_DDBJ/EMBL/GENBA
-TGGGGCGTAGCCAAGC--GGT--AAGGCAGCGGTTTTTGGTACCGCCATTCCCTGGTTC
GAATCCAGGCGCCCCAG
>PTGG_RCS_W09120181 ACEJ01000095 ALPHAPROTEOBACTERIA BRUCELLA_CETI_M490/95/1 18373 18449 PRO TGG 0 0      WGS_DIVISION_IN_DDBJ/EMBL/GENBA
-CGGAGCGTAGCGCAGTCTGGT--AGCGCACCTGATTTGGGATCAGGGGGTCGCAGGTTC
GAATCCTGCCGCTCCGA
>RTCT_RCS_W09120182 ACEJ01000095 ALPHAPROTEOBACTERIA BRUCELLA_CETI_M490/95/1 19011 19087 ARG TCT 0 0      WGS_DIVISION_IN_DDBJ/EMBL/GENBA
-GGTCCCGTAGCTCAGTT-GGAT-AGAGCACCGGCCTTCTAAGCCGATGGTCGCAGGTTC
GAATCCTGCCGGGATCG
>PGGG_RCS_W09120183 ACEJ01000097 ALPHAPROTEOBACTERIA BRUCELLA_CETI_M490/95/1 3051 2975 PRO GGG 0 0      WGS_DIVISION_IN_DDBJ/EMBL/GENBANK
-CGGAGCGTAGCGCAGCCCGGT--AGCGCACTTGACTGGGGGTCAAGGGGTCGTGGGTTC
GAATCCCGCCGCTCCGA
>DGTC_RCS_W09120184 ACEJ01000099 ALPHAPROTEOBACTERIA BRUCELLA_CETI_M490/95/1 8782 8858 ASP GTC 0 0      WGS_DIVISION_IN_DDBJ/EMBL/GENBANK
-GCGGGTGTAGCTCAGTT-GGTT-AGAGTGCCGGCCTGTCACGCCGGAGGTCGCGGGTTC
GAGCCCCGTCACTCGCG
>VTAC_RCS_W09120185 ACEJ01000099 ALPHAPROTEOBACTERIA BRUCELLA_CETI_M490/95/1 8372 8297 VAL TAC 0 0      WGS_DIVISION_IN_DDBJ/EMBL/GENBANK
-GGGCGATTAGCTCAGTT-GGT--AGAGCGCTTCGTTTACACCGAAGATGTCGGGAGTTC
GAGTCTCTCATCGCCCA
>LTAG_RCS_W09120186 ACEJ01000101 ALPHAPROTEOBACTERIA BRUCELLA_CETI_M490/95/1 36683 36765 LEU TAG 0 0      WGS_DIVISION_IN_DDBJ/EMBL/GENBA
-GCGGATGTGGCGAAATT-GGTA-GACGCACCAGATTTAGGTTCTGGC-G-TGGGGGTTC
GAGTCCCTCCATCCGCA
>RCCG_RCS_W09120187 ACEJ01000103 ALPHAPROTEOBACTERIA BRUCELLA_CETI_M490/95/1 28734 28810 ARG CCG 0 0      WGS_DIVISION_IN_DDBJ/EMBL/GENBA
-GCACCCGTAGCTCAGCT-GGAT-AGAGCGCTGCCCTCCGAAGGCAGAGGCCACAGGTTC
GAATCCTGTCGGGTGCG
>GCCC_RCS_W09120188 ACEJ01000103 ALPHAPROTEOBACTERIA BRUCELLA_CETI_M490/95/1 29585 29512 GLY CCC 0 0      WGS_DIVISION_IN_DDBJ/EMBL/GENBA
-GCGGGTATGATGTAAT--GGT--AGCCTGTCAGCTTCCCAAGCTGAACG-CGCGGGTTC
GATTCCCGCTACCCGCT
>VCAC_RCS_W09120189 ACEJ01000103 ALPHAPROTEOBACTERIA BRUCELLA_CETI_M490/95/1 28318 28244 VAL CAC 0 0      WGS_DIVISION_IN_DDBJ/EMBL/GENBA
-GGGCGCGTAGCTCAGC--GGG--AGAGCACTCCCTTCACACGGGAGGGGTCACAGGTTC
AATCCCTGTCGCGCCCA
>TTGT_RCS_W09120190 ACEJ01000103 ALPHAPROTEOBACTERIA BRUCELLA_CETI_M490/95/1 5204 5129 THR TGT 0 0      WGS_DIVISION_IN_DDBJ/EMBL/GENBANK
-GCCCTTATAGCTCAGTT-GGT--AGAGCACCTGATTTGTAATCAGGGGGTCGGGAGTTC
GAGTCTCTCTGGGGGCA
>LTAA_RCS_W09120191 ACEJ01000105 ALPHAPROTEOBACTERIA BRUCELLA_CETI_M490/95/1 37 122 LEU TAA 0 0      WGS_DIVISION_IN_DDBJ/EMBL/GENBANK
-GCGGTCGTGGCGAAATT-GGTA-TACGCAACGGACTTAAAATCCGTC-T-TGCGGGTTC
AAGTCCCGCCGACCGCA
>LGAG_RCS_W09120192 ACEJ01000105 ALPHAPROTEOBACTERIA BRUCELLA_CETI_M490/95/1 28786 28870 LEU GAG 0 0      WGS_DIVISION_IN_DDBJ/EMBL/GENBA
-GCGGTCGTGGCGGAATT-GGTA-GACGCGCAGCGTTGAGGTCGCTGT-G-TGGAAGTTC
GAGTCTTCTCGACCGCA
>LGAG_RCS_W09120193 ACEJ01000106 ALPHAPROTEOBACTERIA BRUCELLA_CETI_M490/95/1 2619 2703 LEU GAG 0 0      WGS_DIVISION_IN_DDBJ/EMBL/GENBANK
-GCGGTCGTGGCGGAATT-GGTA-GACGCGCAGCGTTGAGGTCGCTGT-G-TGGAAGTTC
GAGTCTTCTCGACCGCA
>WCCA_RCS_W09120194 ACEJ01000113 ALPHAPROTEOBACTERIA BRUCELLA_CETI_M490/95/1 16680 16605 TRP CCA 0 0      WGS_DIVISION_IN_DDBJ/EMBL/GENBA
-AGGGGTATAGCTCAGTT-GGT--AGAGCGACGGTCTCCAAAACCGTAGGTCGCGGGTTC
GAACCCTGCTGCCCCTG
>YGTA_RCS_W09120195 ACEJ01000114 ALPHAPROTEOBACTERIA BRUCELLA_CETI_M490/95/1 324 240 TYR GTA 0 0      WGS_DIVISION_IN_DDBJ/EMBL/GENBANK
-GGAGGGATGCCCGAGT--GGTTAAAGGGGACGGACTGTAAATCCGTTGTACGTTGGTTC
AAATCCAACTCCCTCCA
>GTCC_RCS_W09120196 ACEJ01000114 ALPHAPROTEOBACTERIA BRUCELLA_CETI_M490/95/1 215 142 GLY TCC 0 0      WGS_DIVISION_IN_DDBJ/EMBL/GENBANK
-GCGGGTATAGCTCAAT--GGT--AGAGCAGCAGCCTTCCAAGCTGAATA-CGCGGGTTC
GATTCCCGCTACCCGCT
>ETTC_RCS_W09120197 ACEJ01000116 ALPHAPROTEOBACTERIA BRUCELLA_CETI_M490/95/1 6595 6669 GLU TTC 0 0      WGS_DIVISION_IN_DDBJ/EMBL/GENBANK
-GCGCCCATCGTCTAGC--GGTT-AGGACGCCGCCCTTTCACGGCGGAAA-CAGGGGTTC
GATTCCCCTTGGGCGTA
>KCTT_RCS_W09120198 ACEJ01000120 ALPHAPROTEOBACTERIA BRUCELLA_CETI_M490/95/1 24843 24918 LYS CTT 0 0      WGS_DIVISION_IN_DDBJ/EMBL/GENBA
-GGGTGATTAGCTCAGTT-GGT--AGAGCAGCTGACTCTTAATCAGCGGGTCGTAGGTTC
GATCCCTACATCACCCA
>JCAT_RCS_W09120199 ACEJ01000123 ALPHAPROTEOBACTERIA BRUCELLA_CETI_M490/95/1 49140 49064 MET CAT 0 0     TRNA-MET(ILE)_WHOSE_CAU_ANTICODO
-GGGCCTGTAGCTCAATT-GGTT-AGAGCCGGCGGCTCATAACCGCTTGGTTGGGGGTTC
GAGTCCCTCCGGGCCCA
>MCAT_RCS_W09120200 ACEJ01000128 ALPHAPROTEOBACTERIA BRUCELLA_CETI_M490/95/1 28611 28687 MET CAT 0 0     TRNA-MET(ELONGATOR)- WGS_DIVISIO
-GGCGGAGTAGCTCAGTA-GGTT-AGAGCAGAGGAATCATAATCCTTGTGTCGGGGGTTC
GAATCCCTCCTCCGCTA
>HGTG_RCS_W09120201 ACEJ01000128 ALPHAPROTEOBACTERIA BRUCELLA_CETI_M490/95/1 30442 30366 HIS GTG 0 0      WGS_DIVISION_IN_DDBJ/EMBL/GENBA
-GCGGTCGTAGCTCAGTT-GGTT-AGAGCGCAGGATTGTGGCTCCTGAGGTCGTTGGTTC
AACTCCAACCGACCGTA
>QCTG_RCS_W09120202 ACEJ01000129 ALPHAPROTEOBACTERIA BRUCELLA_CETI_M490/95/1 5250 5323 GLN CTG 0 0      WGS_DIVISION_IN_DDBJ/EMBL/GENBANK
-TGGGGGATAGTTTAAG--GGT--AGAACAGCGGACTCTGACTCCGTTAG-TCTTGGTTC
GAATCCAGGTCCCCCAG
>ECTC_RCS_W09120203 ACEJ01000131 ALPHAPROTEOBACTERIA BRUCELLA_CETI_M490/95/1 12588 12662 GLU CTC 0 0      WGS_DIVISION_IN_DDBJ/EMBL/GENBA
-GCGCCCATCGTCTAGC--GGTC-AGGACGGCGCCCTCTCACGGCGCAAA-CAGGGGTTC
GATTCCCCTTGGGCGTA
>SCGA_RCS_W09120204 ACEJ01000137 ALPHAPROTEOBACTERIA BRUCELLA_CETI_M490/95/1 19502 19591 SER CGA 0 0      WGS_DIVISION_IN_DDBJ/EMBL/GENBA
-GGAGAGGTGGCTGAGT--GGTTGAAAGCACCGCACTCGAAATGCGGC---CGGGGGTTC
GAATCCCTCCCTCTCCG
>IGAT_RCS_W09120205 ACEJ01000140 ALPHAPROTEOBACTERIA BRUCELLA_CETI_M490/95/1 2524 2448 ILE GAT 0 0      WGS_DIVISION_IN_DDBJ/EMBL/GENBANK
-GGGCTTGTAGCTCAGTT-GGTT-AGAGCACACGCTTGATAAGCGTGGGGTCGGAGGTTC
AAGTCCTCCCAGGCCCA
>ATGC_RCS_W09120206 ACEJ01000140 ALPHAPROTEOBACTERIA BRUCELLA_CETI_M490/95/1 2434 2359 ALA TGC 0 0      WGS_DIVISION_IN_DDBJ/EMBL/GENBANK
-GGGGCCGTAGCTCAGCT-GGG--AGAGCACCTGCTTTGCAAGCAGGGGGTCGTCGGTTC
GATCCCGTCCGGCTCCA
>VGAC_RCS_W09120207 ACEK01000005 ALPHAPROTEOBACTERIA BRUCELLA_CETI_B1/94 130508 130434 VAL GAC 0 0      WGS_DIVISION_IN_DDBJ/EMBL/GENBANK
-GGGCGTGTAGCTCAGC--GGG--AGAGCACTACGTTGACATCGTAGGGGTCACAGGTTC
AATCCCTGTCACGCCCA
>DGTC_RCS_W09120208 ACEK01000009 ALPHAPROTEOBACTERIA BRUCELLA_CETI_B1/94 60613 60537 ASP GTC 0 0      WGS_DIVISION_IN_DDBJ/EMBL/GENBANK
-GCGGGTGTAGCTCAGTT-GGTT-AGAGTGCCGGCCTGTCACGCCGGAGGTCGCGGGTTC
GAGCCCCGTCACTCGCG
>STGA_RCS_W09120209 ACEK01000019 ALPHAPROTEOBACTERIA BRUCELLA_CETI_B1/94 1365 1276 SER TGA 0 0      WGS_DIVISION_IN_DDBJ/EMBL/GENBANK
-GGAAGGGTGGCCGAGC--GGTTTAAGGCACCGGTCTTGAAAACCGGC---CGTGGGTTC
GAATCCCACCCCCTCCG
>CGCA_RCS_W09120210 ACEK01000020 ALPHAPROTEOBACTERIA BRUCELLA_CETI_B1/94 47105 47178 CYS GCA 0 0      WGS_DIVISION_IN_DDBJ/EMBL/GENBANK
-GGCCTCGTGGCGGAGT--GGT--TACGCAGAGGACTGCAAATCCTTGCA-CCCCGGTTC
GATTCCGGGCGAGGCCT
>NGTT_RCS_W09120211 ACEK01000020 ALPHAPROTEOBACTERIA BRUCELLA_CETI_B1/94 51540 51466 ASN GTT 0 0      WGS_DIVISION_IN_DDBJ/EMBL/GENBANK
-TCCCCGGTAGCTCAGC--GGT--AGAGCAACCGGCTGTTAACCGGTTGGTCGCTGGTTC
GAATCCGGCCCGGGGAG
>KTTT_RCS_W09120212 ACEK01000020 ALPHAPROTEOBACTERIA BRUCELLA_CETI_B1/94 15205 15130 LYS TTT 0 0      WGS_DIVISION_IN_DDBJ/EMBL/GENBANK
-GAGCGCGTAGCTCAGCC-GGT--AGAGCAACTGACTTTTAATCAGTAGGTCCAGGGTTC
GAATCCCTGCGCGCTCA
>TCGT_RCS_W09120213 ACEK01000025 ALPHAPROTEOBACTERIA BRUCELLA_CETI_B1/94 6342 6417 THR CGT 0 0      WGS_DIVISION_IN_DDBJ/EMBL/GENBANK
-GCCGCTTTAGCTCAGTT-GGT--AGAGCACATCATTCGTAATGATGGGGTCGCGTGTTC
GAGTCACGCAAGCGGCA
>GGCC_RCS_W09120214 ACEK01000026 ALPHAPROTEOBACTERIA BRUCELLA_CETI_B1/94 45176 45250 GLY GCC 0 0      WGS_DIVISION_IN_DDBJ/EMBL/GENBANK
-GCGGGTGTAGCTCAGG--GGT--AGAGCACAACCTTGCCAAGGTTGGGGTCGAGGGTTC
GAATCCCTTCGCCCGCT
>GGCC_RCS_W09120215 ACEK01000029 ALPHAPROTEOBACTERIA BRUCELLA_CETI_B1/94 31520 31594 GLY GCC 0 0      WGS_DIVISION_IN_DDBJ/EMBL/GENBANK
-GCGGGTGTAGCTCAGG--GGT--AGAGCACAACCTTGCCAAGGTTGGGGTCGAGGGTTC
GAATCCCTTCGCCCGCT
>LCAG_RCS_W09120216 ACEK01000029 ALPHAPROTEOBACTERIA BRUCELLA_CETI_B1/94 61404 61490 LEU CAG 0 0      WGS_DIVISION_IN_DDBJ/EMBL/GENBANK
-GCCCAGATGGCGGAATT-GGTA-GACGCACCAGCTTCAGGTGCTGGC-G-TGGAGGTTC
GAGTCCTCTTCTGGGCA
>SGGA_RCS_W09120217 ACEK01000029 ALPHAPROTEOBACTERIA BRUCELLA_CETI_B1/94 78812 78901 SER GGA 0 0      WGS_DIVISION_IN_DDBJ/EMBL/GENBANK
-GGAGAGGTGGCCGAGT--GGTTGAAGGCGCACGCCTGGAACGCGTGT---CGAGGGTTC
GAATCCCTCTCTCTCCG
>LCAA_RCS_W09120218 ACEK01000037 ALPHAPROTEOBACTERIA BRUCELLA_CETI_B1/94 35540 35624 LEU CAA 0 0      WGS_DIVISION_IN_DDBJ/EMBL/GENBANK
-GCGGGTGTGGTGGAACT-GGTA-GACGCGCCGGACTCAAAATCCGGT-G-TGTCGGTTC
GATTCCGACCACCCGCA
>ACGC_RCS_W09120219 ACEK01000038 ALPHAPROTEOBACTERIA BRUCELLA_CETI_B1/94 15339 15264 ALA CGC 0 0      WGS_DIVISION_IN_DDBJ/EMBL/GENBANK
-GGGGCTGTAGCTCAGCT-GGG--AGAGCGCGTCGTTCGCAATGACGAGGTCAGGGGTTC
GATCCCCCTCAGCTCCA
>RCCT_RCS_W09120220 ACEK01000039 ALPHAPROTEOBACTERIA BRUCELLA_CETI_B1/94 17235 17311 ARG CCT 0 0      WGS_DIVISION_IN_DDBJ/EMBL/GENBANK
-GGTCCCGTAGCTCAGTA-GGAT-AGAGCGACAGATTCCTAATCTGTAGGTCACAGGTTC
GATTCCTGTCGGGATCA
>AGGC_RCS_W09120221 ACEK01000041 ALPHAPROTEOBACTERIA BRUCELLA_CETI_B1/94 143078 143003 ALA GGC 0 0      WGS_DIVISION_IN_DDBJ/EMBL/GENBANK
-GGGGCCATAGCTCAGCT-GGG--AGAGCGCCTGCATGGCATGCAGGAGGTCAGCGGTTC
GATCCCGCTTGGCTCCA
>PCGG_RCS_W09120222 ACEK01000045 ALPHAPROTEOBACTERIA BRUCELLA_CETI_B1/94 33186 33262 PRO CGG 0 0      WGS_DIVISION_IN_DDBJ/EMBL/GENBANK
-CGGAGTGTAGCGCAGCCTGGT--AGCGCACCTCGTTCGGGACGAGGGGGTCGGAGGTTC
GAATCCTCTCACTCCGA
>TGGT_RCS_W09120223 ACEK01000047 ALPHAPROTEOBACTERIA BRUCELLA_CETI_B1/94 24699 24773 THR GGT 0 0      WGS_DIVISION_IN_DDBJ/EMBL/GENBANK
-GCTGCGGTAGCTCAGT--GGT--AGAGCACTCCCTTGGTAAGGGAGAGGTCGAGAGTTC
AATCCTCTCTCGCAGCA
>FGAA_RCS_W09120224 ACEK01000047 ALPHAPROTEOBACTERIA BRUCELLA_CETI_B1/94 18412 18337 PHE GAA 0 0      WGS_DIVISION_IN_DDBJ/EMBL/GENBANK
-GCCCGGATAGCTCAGTT-GGT--AGAGCAGCGGATTGAAAATCCGCGTGTCGGTGGTTC
GAATCCGCCTCCGGGCA
>RACG_RCS_W09120225 ACEK01000048 ALPHAPROTEOBACTERIA BRUCELLA_CETI_B1/94 7232 7156 ARG ACG 0 0      WGS_DIVISION_IN_DDBJ/EMBL/GENBANK
-GCACCCGTAGCTCAGCT-GGAT-AGAGCACCAGACTACGAATCTGGGGGTCAGAGGTTC
GAATCCTTTCGGGTGCG
>QTTG_RCS_W09120226 ACEK01000049 ALPHAPROTEOBACTERIA BRUCELLA_CETI_B1/94 173016 173090 GLN TTG 0 0      WGS_DIVISION_IN_DDBJ/EMBL/GENBANK
-TGGGGCGTAGCCAAGC--GGT--AAGGCAGCGGTTTTTGGTACCGCCATTCCCTGGTTC
GAATCCAGGCGCCCCAG
>PTGG_RCS_W09120227 ACEK01000061 ALPHAPROTEOBACTERIA BRUCELLA_CETI_B1/94 6516 6592 PRO TGG 0 0      WGS_DIVISION_IN_DDBJ/EMBL/GENBANK
-CGGAGCGTAGCGCAGTCTGGT--AGCGCACCTGATTTGGGATCAGGGGGTCGCAGGTTC
GAATCCTGCCGCTCCGA
>RTCT_RCS_W09120228 ACEK01000061 ALPHAPROTEOBACTERIA BRUCELLA_CETI_B1/94 7154 7230 ARG TCT 0 0      WGS_DIVISION_IN_DDBJ/EMBL/GENBANK
-GGTCCCGTAGCTCAGTT-GGAT-AGAGCACCGGCCTTCTAAGCCGATGGTCGCAGGTTC
GAATCCTGCCGGGATCG
>PGGG_RCS_W09120229 ACEK01000062 ALPHAPROTEOBACTERIA BRUCELLA_CETI_B1/94 52774 52698 PRO GGG 0 0      WGS_DIVISION_IN_DDBJ/EMBL/GENBANK
-CGGAGCGTAGCGCAGCCCGGT--AGCGCACTTGACTGGGGGTCAAGGGGTCGTGGGTTC
GAATCCCGCCGCTCCGA
>DGTC_RCS_W09120230 ACEK01000064 ALPHAPROTEOBACTERIA BRUCELLA_CETI_B1/94 10223 10299 ASP GTC 0 0      WGS_DIVISION_IN_DDBJ/EMBL/GENBANK
-GCGGGTGTAGCTCAGTT-GGTT-AGAGTGCCGGCCTGTCACGCCGGAGGTCGCGGGTTC
GAGCCCCGTCACTCGCG
>VTAC_RCS_W09120231 ACEK01000064 ALPHAPROTEOBACTERIA BRUCELLA_CETI_B1/94 9813 9738 VAL TAC 0 0      WGS_DIVISION_IN_DDBJ/EMBL/GENBANK
-GGGCGATTAGCTCAGTT-GGT--AGAGCGCTTCGTTTACACCGAAGATGTCGGGAGTTC
GAGTCTCTCATCGCCCA
>LTAG_RCS_W09120232 ACEK01000065 ALPHAPROTEOBACTERIA BRUCELLA_CETI_B1/94 64776 64858 LEU TAG 0 0      WGS_DIVISION_IN_DDBJ/EMBL/GENBANK
-GCGGATGTGGCGAAATT-GGTA-GACGCACCAGATTTAGGTTCTGGC-G-TGGGGGTTC
GAGTCCCTCCATCCGCA
>RCCG_RCS_W09120233 ACEK01000066 ALPHAPROTEOBACTERIA BRUCELLA_CETI_B1/94 41098 41174 ARG CCG 0 0      WGS_DIVISION_IN_DDBJ/EMBL/GENBANK
-GCACCCGTAGCTCAGCT-GGAT-AGAGCGCTGCCCTCCGAAGGCAGAGGCCACAGGTTC
GAATCCTGTCGGGTGCG
>GCCC_RCS_W09120234 ACEK01000066 ALPHAPROTEOBACTERIA BRUCELLA_CETI_B1/94 41949 41876 GLY CCC 0 0      WGS_DIVISION_IN_DDBJ/EMBL/GENBANK
-GCGGGTATGATGTAAT--GGT--AGCCTGTCAGCTTCCCAAGCTGAACG-CGCGGGTTC
GATTCCCGCTACCCGCT
>VCAC_RCS_W09120235 ACEK01000066 ALPHAPROTEOBACTERIA BRUCELLA_CETI_B1/94 40682 40608 VAL CAC 0 0      WGS_DIVISION_IN_DDBJ/EMBL/GENBANK
-GGGCGCGTAGCTCAGC--GGG--AGAGCACTCCCTTCACACGGGAGGGGTCACAGGTTC
AATCCCTGTCGCGCCCA
>TTGT_RCS_W09120236 ACEK01000066 ALPHAPROTEOBACTERIA BRUCELLA_CETI_B1/94 17569 17494 THR TGT 0 0      WGS_DIVISION_IN_DDBJ/EMBL/GENBANK
-GCCCTTATAGCTCAGTT-GGT--AGAGCACCTGATTTGTAATCAGGGGGTCGGGAGTTC
GAGTCTCTCTGGGGGCA
>LTAA_RCS_W09120237 ACEK01000068 ALPHAPROTEOBACTERIA BRUCELLA_CETI_B1/94 54472 54557 LEU TAA 0 0      WGS_DIVISION_IN_DDBJ/EMBL/GENBANK
-GCGGTCGTGGCGAAATT-GGTA-TACGCAACGGACTTAAAATCCGTC-T-TGCGGGTTC
AAGTCCCGCCGACCGCA
>LGAG_RCS_W09120238 ACEK01000068 ALPHAPROTEOBACTERIA BRUCELLA_CETI_B1/94 83221 83305 LEU GAG 0 0      WGS_DIVISION_IN_DDBJ/EMBL/GENBANK
-GCGGTCGTGGCGGAATT-GGTA-GACGCGCAGCGTTGAGGTCGCTGT-G-TGGAAGTTC
GAGTCTTCTCGACCGCA
>LGAG_RCS_W09120239 ACEK01000069 ALPHAPROTEOBACTERIA BRUCELLA_CETI_B1/94 2619 2703 LEU GAG 0 0      WGS_DIVISION_IN_DDBJ/EMBL/GENBANK
-GCGGTCGTGGCGGAATT-GGTA-GACGCGCAGCGTTGAGGTCGCTGT-G-TGGAAGTTC
GAGTCTTCTCGACCGCA
>WCCA_RCS_W09120240 ACEK01000073 ALPHAPROTEOBACTERIA BRUCELLA_CETI_B1/94 16678 16603 TRP CCA 0 0      WGS_DIVISION_IN_DDBJ/EMBL/GENBANK
-AGGGGTATAGCTCAGTT-GGT--AGAGCGACGGTCTCCAAAACCGTAGGTCGCGGGTTC
GAACCCTGCTGCCCCTG
>YGTA_RCS_W09120241 ACEK01000074 ALPHAPROTEOBACTERIA BRUCELLA_CETI_B1/94 322 238 TYR GTA 0 0      WGS_DIVISION_IN_DDBJ/EMBL/GENBANK
-GGAGGGATGCCCGAGT--GGTTAAAGGGGACGGACTGTAAATCCGTTGTACGTTGGTTC
AAATCCAACTCCCTCCA
>GTCC_RCS_W09120242 ACEK01000074 ALPHAPROTEOBACTERIA BRUCELLA_CETI_B1/94 213 140 GLY TCC 0 0      WGS_DIVISION_IN_DDBJ/EMBL/GENBANK
-GCGGGTATAGCTCAAT--GGT--AGAGCAGCAGCCTTCCAAGCTGAATA-CGCGGGTTC
GATTCCCGCTACCCGCT
>ETTC_RCS_W09120243 ACEK01000076 ALPHAPROTEOBACTERIA BRUCELLA_CETI_B1/94 6595 6669 GLU TTC 0 0      WGS_DIVISION_IN_DDBJ/EMBL/GENBANK
-GCGCCCATCGTCTAGC--GGTT-AGGACGCCGCCCTTTCACGGCGGAAA-CAGGGGTTC
GATTCCCCTTGGGCGTA
>KCTT_RCS_W09120244 ACEK01000078 ALPHAPROTEOBACTERIA BRUCELLA_CETI_B1/94 24849 24924 LYS CTT 0 0      WGS_DIVISION_IN_DDBJ/EMBL/GENBANK
-GGGTGATTAGCTCAGTT-GGT--AGAGCAGCTGACTCTTAATCAGCGGGTCGTAGGTTC
GATCCCTACATCACCCA
>JCAT_RCS_W09120245 ACEK01000079 ALPHAPROTEOBACTERIA BRUCELLA_CETI_B1/94 49219 49143 MET CAT 0 0     TRNA-MET(ILE)_WHOSE_CAU_ANTICODON_IS
-GGGCCTGTAGCTCAATT-GGTT-AGAGCCGGCGGCTCATAACCGCTTGGTTGGGGGTTC
GAGTCCCTCCGGGCCCA
>MCAT_RCS_W09120246 ACEK01000084 ALPHAPROTEOBACTERIA BRUCELLA_CETI_B1/94 9669 9745 MET CAT 0 0     TRNA-MET(ELONGATOR)- WGS_DIVISION_IN_D
-GGCGGAGTAGCTCAGTA-GGTT-AGAGCAGAGGAATCATAATCCTTGTGTCGGGGGTTC
GAATCCCTCCTCCGCTA
>HGTG_RCS_W09120247 ACEK01000084 ALPHAPROTEOBACTERIA BRUCELLA_CETI_B1/94 11500 11424 HIS GTG 0 0      WGS_DIVISION_IN_DDBJ/EMBL/GENBANK
-GCGGTCGTAGCTCAGTT-GGTT-AGAGCGCAGGATTGTGGCTCCTGAGGTCGTTGGTTC
AACTCCAACCGACCGTA
>QCTG_RCS_W09120248 ACEK01000085 ALPHAPROTEOBACTERIA BRUCELLA_CETI_B1/94 5249 5322 GLN CTG 0 0      WGS_DIVISION_IN_DDBJ/EMBL/GENBANK
-TGGGGGATAGTTTAAG--GGT--AGAACAGCGGACTCTGACTCCGTTAG-TCTTGGTTC
GAATCCAGGTCCCCCAG
>SGCT_RCS_W09120249 ACEK01000088 ALPHAPROTEOBACTERIA BRUCELLA_CETI_B1/94 254 164 SER GCT 0 0      WGS_DIVISION_IN_DDBJ/EMBL/GENBANK
-GGAGAGGTGGCCGAGT--GGTCGAAGGCGCTCCCCTGCTAAGGGAGTAT-CGTGGGTTC
GAATCCCATCCTCTCCG
>ECTC_RCS_W09120250 ACEK01000093 ALPHAPROTEOBACTERIA BRUCELLA_CETI_B1/94 12588 12662 GLU CTC 0 0      WGS_DIVISION_IN_DDBJ/EMBL/GENBANK
-GCGCCCATCGTCTAGC--GGTC-AGGACGGCGCCCTCTCACGGCGCAAA-CAGGGGTTC
GATTCCCCTTGGGCGTA
>SCGA_RCS_W09120251 ACEK01000098 ALPHAPROTEOBACTERIA BRUCELLA_CETI_B1/94 14971 15060 SER CGA 0 0      WGS_DIVISION_IN_DDBJ/EMBL/GENBANK
-GGAGAGGTGGCTGAGT--GGTTGAAAGCACCGCACTCGAAATGCGGC---CGGGGGTTC
GAATCCCTCCCTCTCCG
>IGAT_RCS_W09120252 ACEK01000101 ALPHAPROTEOBACTERIA BRUCELLA_CETI_B1/94 3911 3835 ILE GAT 0 0      WGS_DIVISION_IN_DDBJ/EMBL/GENBANK
-GGGCTTGTAGCTCAGTT-GGTT-AGAGCACACGCTTGATAAGCGTGGGGTCGGAGGTTC
AAGTCCTCCCAGGCCCA
>ATGC_RCS_W09120253 ACEK01000101 ALPHAPROTEOBACTERIA BRUCELLA_CETI_B1/94 3821 3746 ALA TGC 0 0      WGS_DIVISION_IN_DDBJ/EMBL/GENBANK
-GGGGCCGTAGCTCAGCT-GGG--AGAGCACCTGCTTTGCAAGCAGGGGGTCGTCGGTTC
GATCCCGTCCGGCTCCA
>XCAT_RCS_W09120254 ACEK01000101 ALPHAPROTEOBACTERIA BRUCELLA_CETI_B1/94 80 4 MET CAT 0 0     TRNA-MET(INITIATOR)- WGS_DIVISION_IN_DDBJ/E
-CGCGGGGTGGAGCAGCCCGGT--AGCTCGTCAGGCTCATAACCTGAAGGCCGCAGGTTC
AAATCCTGCCCCCGCAA
>RACG_RCS_W09116564 ACBI01000001 ALPHAPROTEOBACTERIA BRUCELLA_ABORTUS_BV-_3_STR-_TULYA 7232 7156 ARG ACG 0 0      WGS_DIVISION_IN_DDBJ/EM
-GCACCCGTAGCTCAGCT-GGAT-AGAGCACCAGACTACGAATCTGGGGGTCAGAGGTTC
GAATCCTTTCGGGTGCG
>QTTG_RCS_W09116565 ACBI01000002 ALPHAPROTEOBACTERIA BRUCELLA_ABORTUS_BV-_3_STR-_TULYA 112716 112790 GLN TTG 0 0      WGS_DIVISION_IN_DDB
-TGGGGCGTAGCCAAGC--GGT--AAGGCAGCGGTTTTTGGTACCGCCATTCCCTGGTTC
GAATCCAGGCGCCCCAG
>PTGG_RCS_W09116566 ACBI01000008 ALPHAPROTEOBACTERIA BRUCELLA_ABORTUS_BV-_3_STR-_TULYA 2007 2083 PRO TGG 0 0      WGS_DIVISION_IN_DDBJ/EM
-CGGAGCGTAGCGCAGTCTGGT--AGCGCACCTGATTTGGGATCAGGGGGTCGCAGGTTC
GAATCCTGCCGCTCCGA
>RTCT_RCS_W09116567 ACBI01000008 ALPHAPROTEOBACTERIA BRUCELLA_ABORTUS_BV-_3_STR-_TULYA 2645 2721 ARG TCT 0 0      WGS_DIVISION_IN_DDBJ/EM
-GGTCCCGTAGCTCAGTT-GGAT-AGAGCACCGGCCTTCTAAGCCGATGGTCGCAGGTTC
GAATCCTGCCGGGATCG
>DGTC_RCS_W09116568 ACBI01000008 ALPHAPROTEOBACTERIA BRUCELLA_ABORTUS_BV-_3_STR-_TULYA 75309 75385 ASP GTC 0 0      WGS_DIVISION_IN_DDBJ/
-GCGGGTGTAGCTCAGTT-GGTT-AGAGTGCCGGCCTGTCACGCCGGAGGTCGCGGGTTC
GAGCCCCGTCACTCGCG
>VTAC_RCS_W09116569 ACBI01000008 ALPHAPROTEOBACTERIA BRUCELLA_ABORTUS_BV-_3_STR-_TULYA 74911 74836 VAL TAC 0 0      WGS_DIVISION_IN_DDBJ/
-GGGCGATTAGCTCAGTT-GGT--AGAGCGCTTCGTTTACACCGAAGATGTCGGGAGTTC
GAGTCTCTCATCGCCCA
>PGGG_RCS_W09116570 ACBI01000008 ALPHAPROTEOBACTERIA BRUCELLA_ABORTUS_BV-_3_STR-_TULYA 61263 61187 PRO GGG 0 0      WGS_DIVISION_IN_DDBJ/
[truncated: 756,712 more chars]
