# Supplementary material for: tRNA Signatures Reveal a Polyphyletic Origin of SAR11 Strains among Alphaproteobacteria
Source: PLoS Comput Biol. 2014 Feb 27;10(2):e1003454. doi: 10.1371/journal.pcbi.1003454 (PMC3937112; doi:10.1371/journal.pcbi.1003454)
Supplement: Dataset S6 — Source code and data to reproduce Figure 7 . (ZIP) [file pcbi.1003454.s006.zip › Source_data_and_methods_for_Figure_7/RKT_all.fas]

>KTTT_RWZ_C015499 OTSU_BORYONG ALPHAPROTEOBACTERIA ORIENTIA_TSUTSUGAMUSHI_BORYONG 210495 210570 LYS TTT 0 0      GIB_IN_DDBJ
-GAGCCTGTAGCTCAGCT-GGT--AGAGCACTTGACTTTTAATCAAGGTGTCCCGGGTTC
GAATCCCGGCAGGCTCA
>NGTT_RWZ_C015500 OTSU_BORYONG ALPHAPROTEOBACTERIA ORIENTIA_TSUTSUGAMUSHI_BORYONG 242226 242300 ASN GTT 0 0      GIB_IN_DDBJ
-TCCTCGGTAGCTCAGT--GGT--AGAGCAAACGGCTGTTAACCGTTTGGTCGCTGGTTC
GAGTCCAGCCCGGGGAG
>SGGA_RWZ_C015501 OTSU_BORYONG ALPHAPROTEOBACTERIA ORIENTIA_TSUTSUGAMUSHI_BORYONG 327170 327258 SER GGA 0 0      GIB_IN_DDBJ
-GGAAAAGTGGCCGAGT--GGTTTAAGGCGCATGCCTGGAAAGCGTGTTT-CAGGGGTTC
AAATCCCCTCTTTTCCG
>CGCA_RWZ_C015502 OTSU_BORYONG ALPHAPROTEOBACTERIA ORIENTIA_TSUTSUGAMUSHI_BORYONG 381146 381220 CYS GCA 0 0      GIB_IN_DDBJ
-GGCTAGGTAGCAAAGT--GGTT-AATGCCGTGGACTGCAAATCCTCTAC-CGCCGGTTC
GATTCCGGCCCTGGCCT
>LGAG_RWZ_C015503 OTSU_BORYONG ALPHAPROTEOBACTERIA ORIENTIA_TSUTSUGAMUSHI_BORYONG 447829 447918 LEU GAG 0 0      GIB_IN_DDBJ
-GCGGTTGTGGCGGAATC-GGTA-GACGCGCAGCATTGAGGGTGCTGT-G-TGGAAGTTC
AAGTCTTCTCAGCCGCA
>FGAA_RWZ_C015504 OTSU_BORYONG ALPHAPROTEOBACTERIA ORIENTIA_TSUTSUGAMUSHI_BORYONG 1234813 1234887 PHE GAA 0 0      GIB_IN_DDBJ
-GGCTTGGTAGCTCAGT--GGT--AGAGCGTAGGACTGAAAATCCTTGCGTCGCCGGTTC
AATCCCGGCTCAAGCCA
>TCGT_RWZ_C015505 OTSU_BORYONG ALPHAPROTEOBACTERIA ORIENTIA_TSUTSUGAMUSHI_BORYONG 1273752 1273827 THR CGT 0 0      GIB_IN_DDBJ
-GCCGATATAGCTCAGTT-GGT--AGAGCAGCATATTCGTAACATGCAGGTCAGGGGTTC
AACTCCCTTTATCGGCA
>ETTC_RWZ_C015506 OTSU_BORYONG ALPHAPROTEOBACTERIA ORIENTIA_TSUTSUGAMUSHI_BORYONG 1383217 1383291 GLU TTC 0 0      GIB_IN_DDBJ
-GGCCCCTTCGTCTAGC--GGTT-AGGACATCACCCTTTCACGGTGGAAA-CACGGGTTC
GATTCCCGTAGGGGTCA
>LTAA_RWZ_C015507 OTSU_BORYONG ALPHAPROTEOBACTERIA ORIENTIA_TSUTSUGAMUSHI_BORYONG 1574590 1574675 LEU TAA 0 0      GIB_IN_DDBJ
-GCCCGTGTGATGGAAT--GGTA-GACATAACGGACTTAAAATCCGTGGCTTGCCGGTTC
AAGTCCGGCCATGGGTA
>MCAT_RWZ_C015508 OTSU_BORYONG ALPHAPROTEOBACTERIA ORIENTIA_TSUTSUGAMUSHI_BORYONG 1595286 1595362 MET CAT 0 0     TRNA-MET(ELONGATOR)- GI
-GGCGAGGTAGCTCAGAT-GGTT-AGAGCAGTAGAATCATAATCTACGGGTCGGGGGTTC
AATTCCCTCCTTCGCTA
>AGGC_RWZ_C015509 OTSU_BORYONG ALPHAPROTEOBACTERIA ORIENTIA_TSUTSUGAMUSHI_BORYONG 1856192 1856267 ALA GGC 0 0      GIB_IN_DDBJ
-GGGGCTATAGCTCAGTT-GGT--AGAGCTTTTGAATGGCATTCAAAAGGTCAGCGGTTC
AATTCCGCTTAGCTCCA
>LCAA_RWZ_C015510 OTSU_BORYONG ALPHAPROTEOBACTERIA ORIENTIA_TSUTSUGAMUSHI_BORYONG 1975168 1975253 LEU CAA 0 0      GIB_IN_DDBJ
-GCCTTTGTGGTGGAAT--GGTA-GACACAACAGATTCAAAATCTGTC-G-TGCTGGTTC
AAGTCCAGTCAAGGGCA
>PTGG_RWZ_C015511 OTSU_BORYONG ALPHAPROTEOBACTERIA ORIENTIA_TSUTSUGAMUSHI_BORYONG 2064457 2064533 PRO TGG 0 0      GIB_IN_DDBJ
-CGGAGCATGGCGCAGTCTGGT--AGCGCATCTGGTTTGGGACCAGAGGGCCGGGAGTTC
AAATCTCTCTGCTCCGA
>ATGC_RWZ_C015512 OTSU_BORYONG ALPHAPROTEOBACTERIA ORIENTIA_TSUTSUGAMUSHI_BORYONG 2123823 2123749 ALA TGC 0 0      GIB_IN_DDBJ
-GGGGATGTAGCTCAGT--GGT--AGAGCATCTGTTTTGCACGCAGAAAGTCGGGGGTTC
AATTCCCTTCATCTCCA
>SGCT_RWZ_C015513 OTSU_BORYONG ALPHAPROTEOBACTERIA ORIENTIA_TSUTSUGAMUSHI_BORYONG 1803046 1802954 SER GCT 0 0      GIB_IN_DDBJ
-GGAGAGGTGGCCGAGA--GGCTTAAGGCGACGGTTTGCTAAACCGTT---CAAGGGTTC
GAATCCCTTTCTCTCCA
>VGAC_RWZ_C015514 OTSU_BORYONG ALPHAPROTEOBACTERIA ORIENTIA_TSUTSUGAMUSHI_BORYONG 1377182 1377106 VAL GAC 0 0      GIB_IN_DDBJ
-GGGCGATTAGCTCAGTT-GGTT-AGAGCATTACGTTGACGTCGTAAGGGTCAGTGGTTC
GAATCCTCTATCGCCCA
>IGAT_RWZ_C015515 OTSU_BORYONG ALPHAPROTEOBACTERIA ORIENTIA_TSUTSUGAMUSHI_BORYONG 1112022 1111946 ILE GAT 0 0      GIB_IN_DDBJ
-GGGTTTGTAGCTCAGCT-GGTT-AGAGCACACGTCTGATAAACGTGAGGTCGGAAGTTC
AAGTCTTCTCAAGCCCA
>STGA_RWZ_C015516 OTSU_BORYONG ALPHAPROTEOBACTERIA ORIENTIA_TSUTSUGAMUSHI_BORYONG 1090476 1090386 SER TGA 0 0      GIB_IN_DDBJ
-GGATAGATGTCCGAGT--GGTTTAAGGAACCGGTCTTGAAAACCGGCG--CGTGGGTTC
GAATCCCACTCTATCCG
>RCCG_RWZ_C015517 OTSU_BORYONG ALPHAPROTEOBACTERIA ORIENTIA_TSUTSUGAMUSHI_BORYONG 1025940 1025864 ARG CCG 0 0      GIB_IN_DDBJ
-GCACTCGTAGCTTAACT-GGAT-AGAGTATTGCCCTCCGAAGGCAAAGGTTGTTGGTTC
AAATCCAATCGGGTGCA
>JCAT_RWZ_C015518 OTSU_BORYONG ALPHAPROTEOBACTERIA ORIENTIA_TSUTSUGAMUSHI_BORYONG 823583 823507 MET CAT 0 0     TRNA-MET(ILE)_WHOSE_CAU_A
-AGGCCCATAGCTCAGTT-GGTT-AGAGCCCCTCGCTCATAACGAGGTTGTCACAGGTTC
AAGTCCTGTTGGGCCTA
>DGTC_RWZ_C015519 OTSU_BORYONG ALPHAPROTEOBACTERIA ORIENTIA_TSUTSUGAMUSHI_BORYONG 639516 639439 ASP GTC 0 0      GIB_IN_DDBJ
-GGGGGCATAGCTCAGCTTGGTT-AGAGCGTCGGCCTGTCAAGCCGAAGGCCGCGGGTTC
AAGTCCCGTTGCTCCCG
>TTGT_RWZ_C015520 OTSU_BORYONG ALPHAPROTEOBACTERIA ORIENTIA_TSUTSUGAMUSHI_BORYONG 535707 535633 THR TGT 0 0      GIB_IN_DDBJ
-GCCGAATTAGCTCAGT--GGT--AGAGCAACCGCCTTGTAAGCGGTAGGTCGTCAGTTC
AAATCCGACATTCGGCA
>LTAG_RWZ_C015521 OTSU_BORYONG ALPHAPROTEOBACTERIA ORIENTIA_TSUTSUGAMUSHI_BORYONG 525539 525455 LEU TAG 0 0      GIB_IN_DDBJ
-GCGGGTGTGGCGAAATT-GGTA-GACGTACCAGATTTAGGTTCTGGC-A-TGGGGGTTC
AATTCCCTCCACCCGTA
>GGCC_RWZ_C015522 OTSU_BORYONG ALPHAPROTEOBACTERIA ORIENTIA_TSUTSUGAMUSHI_BORYONG 507176 507102 GLY GCC 0 0      GIB_IN_DDBJ
-GCGGATGTAGCTCAGT--GGT--AGAGCGTTACTTTGCCAAGGTAAAAGTCGTGGGTTC
AATTCCCATCATCCGCT
>VTAC_RWZ_C015523 OTSU_BORYONG ALPHAPROTEOBACTERIA ORIENTIA_TSUTSUGAMUSHI_BORYONG 507002 506927 VAL TAC 0 0      GIB_IN_DDBJ
-GGGCGATTAGTTCAGTT-GGT--AGAGCATCTCGTTTACACCGAGAAAGTCGGCAGTTC
AAGTCTGTCATCGCCCA
>HGTG_RWZ_C015524 OTSU_BORYONG ALPHAPROTEOBACTERIA ORIENTIA_TSUTSUGAMUSHI_BORYONG 415933 415857 HIS GTG 0 0      GIB_IN_DDBJ
GGCGAATATAGCTCAGTT-GGTT-AGAGCATCAGATTGTGGATCTGAGGGTCGCCGGTTC
GAGGCCGGTTATTCGCC
>YGTA_RWZ_C015525 OTSU_BORYONG ALPHAPROTEOBACTERIA ORIENTIA_TSUTSUGAMUSHI_BORYONG 361717 361632 TYR GTA 0 0      GIB_IN_DDBJ
-GGAGGGATGGTCGAGA--GGTTAATGGCAGCAGACTGTAAATCTGCC-TACGTAGGTTC
GAATCCTACTCCCTCCA
>GTCC_RWZ_C015526 OTSU_BORYONG ALPHAPROTEOBACTERIA ORIENTIA_TSUTSUGAMUSHI_BORYONG 361613 361540 GLY TCC 0 0      GIB_IN_DDBJ
-GCGGGTGTAGCTCAAT--GGT--AGAGCCTCAGCCTTCCAAGCTGGTTA-CGTGGGTTC
GATTCCCATCATCCGCT
>WCCA_RWZ_C015527 OTSU_BORYONG ALPHAPROTEOBACTERIA ORIENTIA_TSUTSUGAMUSHI_BORYONG 205307 205233 TRP CCA 0 0      GIB_IN_DDBJ
-AGGAGTGTAGCTCAAT--GGT--AGAGCACCGGTCTCCAAAACCGGGTGTTGCGGGTTC
AAGTCCTGTCTCTCCTG
>XCAT_RWZ_C015528 OTSU_BORYONG ALPHAPROTEOBACTERIA ORIENTIA_TSUTSUGAMUSHI_BORYONG 185327 185253 MET CAT 0 0     TRNA-MET(INITIATOR)- GIB_
-CGCGGAGTAGAGCAGT--GGT--AGCTCGTCAGGCTCATAACCTGAAGGTCATAGGTTC
AAGTCCTATCTCCGCAA
>QTTG_RWZ_C015529 OTSU_BORYONG ALPHAPROTEOBACTERIA ORIENTIA_TSUTSUGAMUSHI_BORYONG 149454 149380 GLN TTG 0 0      GIB_IN_DDBJ
-TGGGACGTAGCCAAGC--GGT--AAGGCAACGGTTTTTGGTATCGTCATGCGGTGGTTC
GATCCCACCCGTCCCAG
>TGGT_RWZ_C028325 OTSU_BORYONG ALPHAPROTEOBACTERIA ORIENTIA_TSUTSUGAMUSHI_BORYONG 116907 116981 THR GGT 0 0      GIB_IN_DDBJ
-GCCGCTATAGCTCAGT--GGT--AGAGCGCATCATTGGTAATGATGAGGTCGGGAGTCC
GATTCTCCTTAGTGGCA
>RACG_RWZ_C028326 OTSU_BORYONG ALPHAPROTEOBACTERIA ORIENTIA_TSUTSUGAMUSHI_BORYONG 135694 135770 ARG ACG 0 0      GIB_IN_DDBJ
-GCACCTATAGCTTAACT-GAAT-AGAGCACATGACTACGGATCATGAGGTTAGGGGTTT
GAGTCCTCTTAGGTGCG
>RTCT_RWZ_C028327 OTSU_BORYONG ALPHAPROTEOBACTERIA ORIENTIA_TSUTSUGAMUSHI_BORYONG 1640080 1640004 ARG TCT 0 0      GIB_IN_DDBJ
-GCGTCCTTAGCTCAGTT-GAAT-AGAGCAATAGATTTCTAATCTGTGGGTCAGAGGTTT
GAGTCCTCTAGGACGCG
>HGTG_RWZ_C08007112 OTSU_IKEDA ALPHAPROTEOBACTERIA ORIENTIA_TSUTSUGAMUSHI_STR-_IKEDA 31493 31569 HIS GTG 0 0      GIB_IN_DDBJ
GGCGAATATAGCTCAGTT-GGTT-AGAGCATCAGATTGTGGATCTGAGGGTCGCCGGTTC
GAGGCCGGTTATTCGCC
>FGAA_RWZ_C08007113 OTSU_IKEDA ALPHAPROTEOBACTERIA ORIENTIA_TSUTSUGAMUSHI_STR-_IKEDA 316353 316427 PHE GAA 0 0      GIB_IN_DDBJ
-GGCTTGGTAGCTCAGT--GGT--AGAGCGTAGGACTGAAAATCCTTGCGTCGCCGGTTC
AATCCCGGCTCAAGCCA
>RCCG_RWZ_C08007114 OTSU_IKEDA ALPHAPROTEOBACTERIA ORIENTIA_TSUTSUGAMUSHI_STR-_IKEDA 446608 446684 ARG CCG 0 0      GIB_IN_DDBJ
-GCACTCGTAGCTTAACT-GGAT-AGAGTATTGCCCTCCGAAGGCAAAGGTTGTTGGTTC
AAATCCAATCGGGTGCA
>TTGT_RWZ_C08007115 OTSU_IKEDA ALPHAPROTEOBACTERIA ORIENTIA_TSUTSUGAMUSHI_STR-_IKEDA 827639 827713 THR TGT 0 0      GIB_IN_DDBJ
-GCCGAATTAGCTCAGT--GGT--AGAGCAACCGCCTTGTAAGCGGTAGGTCGTCAGTTC
AAATCCGACATTCGGCA
>LTAG_RWZ_C08007116 OTSU_IKEDA ALPHAPROTEOBACTERIA ORIENTIA_TSUTSUGAMUSHI_STR-_IKEDA 835729 835813 LEU TAG 0 0      GIB_IN_DDBJ
-GCGGGTGTGGCGAAATT-GGTA-GACGTACCAGATTTAGGTTCTGGC-A-TGGGGGTTC
AATTCCCTCCACCCGTA
>GGCC_RWZ_C08007117 OTSU_IKEDA ALPHAPROTEOBACTERIA ORIENTIA_TSUTSUGAMUSHI_STR-_IKEDA 848292 848366 GLY GCC 0 0      GIB_IN_DDBJ
-GCGGATGTAGCTCAGT--GGT--AGAGCGTTACTTTGCCAAGGTAAAAGTCGTGGGTTC
AATTCCCATCATCCGCT
>VTAC_RWZ_C08007118 OTSU_IKEDA ALPHAPROTEOBACTERIA ORIENTIA_TSUTSUGAMUSHI_STR-_IKEDA 848466 848541 VAL TAC 0 0      GIB_IN_DDBJ
-GGGCGATTAGTTCAGTT-GGT--AGAGCATCTCGTTTACACCGAGAAAGTCGGCAGTTC
AAGTCTGTCATCGCCCA
>VGAC_RWZ_C08007119 OTSU_IKEDA ALPHAPROTEOBACTERIA ORIENTIA_TSUTSUGAMUSHI_STR-_IKEDA 869675 869751 VAL GAC 0 0      GIB_IN_DDBJ
-GGGCGATTAGCTCAGTT-GGTT-AGAGCATTACGTTGACGTCGTAAGGGTCAGTGGTTC
GAATCCTCTATCGCCCA
>DGTC_RWZ_C08007120 OTSU_IKEDA ALPHAPROTEOBACTERIA ORIENTIA_TSUTSUGAMUSHI_STR-_IKEDA 898453 898530 ASP GTC 0 0      GIB_IN_DDBJ
-GGGGGCATAGCTCAGCTTGGTT-AGAGCGTCGGCCTGTCAAGCCGAAGGCCGCGGGTTC
AAGTCCCGTTGCTCCCG
>LTAA_RWZ_C08007121 OTSU_IKEDA ALPHAPROTEOBACTERIA ORIENTIA_TSUTSUGAMUSHI_STR-_IKEDA 949656 949741 LEU TAA 0 0      GIB_IN_DDBJ
-GCCCGTGTGATGGAAT--GGTA-GACATAACGGACTTAAAATCCGTGGCTTGCCGGTTC
AAGTCCGGCCATGGGTA
>MCAT_RWZ_C08007122 OTSU_IKEDA ALPHAPROTEOBACTERIA ORIENTIA_TSUTSUGAMUSHI_STR-_IKEDA 970260 970336 MET CAT 0 0     TRNA-MET(ELONGATOR)- G
-GGCGAGGTAGCTCAGAT-GGTT-AGAGCAGTAGAATCATAATCTACGGGTCGGGGGTTC
AAGTCCCTCCTTCGCTA
>TCGT_RWZ_C08007123 OTSU_IKEDA ALPHAPROTEOBACTERIA ORIENTIA_TSUTSUGAMUSHI_STR-_IKEDA 1047844 1047919 THR CGT 0 0      GIB_IN_DDBJ
-GCCGATATAGCTCAGTT-GGT--AGAGCAGCATATTCGTAATATGCAGGTCAGGGGTTC
AACTCCCTTTATCGGCA
>YGTA_RWZ_C08007124 OTSU_IKEDA ALPHAPROTEOBACTERIA ORIENTIA_TSUTSUGAMUSHI_STR-_IKEDA 1082398 1082483 TYR GTA 0 0      GIB_IN_DDBJ
-GGAGGGATGGTCGAGA--GGTTAATGGCAGCAGACTGTAAATCTGCC-TACGTAGGTTC
GAATCCTACTCCCTCCA
>GTCC_RWZ_C08007125 OTSU_IKEDA ALPHAPROTEOBACTERIA ORIENTIA_TSUTSUGAMUSHI_STR-_IKEDA 1082502 1082575 GLY TCC 0 0      GIB_IN_DDBJ
-GCGGGTGTAGCTCAAT--GGT--AGAGCCTCAGCCTTCCAAGCTGGTTA-CGTGGGTTC
GATTCCCATCATCCGCT
>NGTT_RWZ_C08007126 OTSU_IKEDA ALPHAPROTEOBACTERIA ORIENTIA_TSUTSUGAMUSHI_STR-_IKEDA 1401715 1401789 ASN GTT 0 0      GIB_IN_DDBJ
-TCCTCGGTAGCTCAGT--GGT--AGAGCAAACGGCTGTTAACCGTTTGGTCGCTGGTTC
GAGTCCAGCCCGGGGAG
>ATGC_RWZ_C08007127 OTSU_IKEDA ALPHAPROTEOBACTERIA ORIENTIA_TSUTSUGAMUSHI_STR-_IKEDA 1605591 1605665 ALA TGC 0 0      GIB_IN_DDBJ
-GGGGATGTAGCTCAGT--GGT--AGAGCGTCTGTTTTGCACGCAGAAAGTCGGGGGTTC
AATTCCCTTCATCTCCA
>JCAT_RWZ_C08007128 OTSU_IKEDA ALPHAPROTEOBACTERIA ORIENTIA_TSUTSUGAMUSHI_STR-_IKEDA 1670529 1670605 MET CAT 0 0     TRNA-MET(ILE)_WHOSE_
-AGGCCCATAGCTCAGTT-GGTT-AGAGCCCCTCGCTCATAACGAGGTTGTCACAGGTTC
AAGTCCTGTTGGGCCTA
>AGGC_RWZ_C08007129 OTSU_IKEDA ALPHAPROTEOBACTERIA ORIENTIA_TSUTSUGAMUSHI_STR-_IKEDA 1774529 1774604 ALA GGC 0 0      GIB_IN_DDBJ
-GGGGCTATAGCTCAGTT-GGT--AGAGCTTTTGAATGGCATTCAAAAGGTCAGCGGTTC
AATTCCGCTTAGCTCCA
>KTTT_RWZ_C08007130 OTSU_IKEDA ALPHAPROTEOBACTERIA ORIENTIA_TSUTSUGAMUSHI_STR-_IKEDA 1836497 1836572 LYS TTT 0 0      GIB_IN_DDBJ
-GAGCCTGTAGCTCAGCT-GGT--AGAGCACTTGACTTTTAATCAAGGTGTCCCGGGTTC
GAATCCCGGCAGGCTCA
>IGAT_RWZ_C08007131 OTSU_IKEDA ALPHAPROTEOBACTERIA ORIENTIA_TSUTSUGAMUSHI_STR-_IKEDA 1842280 1842356 ILE GAT 0 0      GIB_IN_DDBJ
-GGGTTTGTAGCTCAGCT-GGTT-AGAGCACACGTCTGATAAACGTGAGGTCGGAAGTTC
AAGTCTTCTCAAGCCCA
>SGCT_RWZ_C08007132 OTSU_IKEDA ALPHAPROTEOBACTERIA ORIENTIA_TSUTSUGAMUSHI_STR-_IKEDA 1939268 1939179 SER GCT 0 0      GIB_IN_DDBJ
-GGAGAGGTGGCCGAGA--GGCTTAAGGCGGCGGTTTGCTAAACCGTT---CAAGGGTTC
GAATCCCTTTCTCTCCA
>WCCA_RWZ_C08007133 OTSU_IKEDA ALPHAPROTEOBACTERIA ORIENTIA_TSUTSUGAMUSHI_STR-_IKEDA 1831302 1831231 TRP CCA 0 0      GIB_IN_DDBJ
-AGGAGTGTAGCTCAAT--GGT--AGAGCACCGGTCTCCAAAACCGGGTGTTGCGGGTTC
AAGTCCTGTCTCTCCTG
>XCAT_RWZ_C08007134 OTSU_IKEDA ALPHAPROTEOBACTERIA ORIENTIA_TSUTSUGAMUSHI_STR-_IKEDA 1811317 1811246 MET CAT 0 0     TRNA-MET(INITIATOR)-
-CGCGGAGTAGAGCAGT--GGT--AGCTCGTCAGGCTCATAACCTGAAGGTCATAGGTTC
AAGTCCTATCTCCGCAA
>QTTG_RWZ_C08007135 OTSU_IKEDA ALPHAPROTEOBACTERIA ORIENTIA_TSUTSUGAMUSHI_STR-_IKEDA 1378318 1378247 GLN TTG 0 0      GIB_IN_DDBJ
-TGGGACGTAGCCAAGC--GGT--AAGGCAACGGTTTTTGGTATCGTCATGCGGTGGTTC
GATCCCACCCGTCCCAG
>PTGG_RWZ_C08007136 OTSU_IKEDA ALPHAPROTEOBACTERIA ORIENTIA_TSUTSUGAMUSHI_STR-_IKEDA 1311452 1311379 PRO TGG 0 0      GIB_IN_DDBJ
-CGGAGCATGGCGCAGTCTGGT--AGCGCATCTGGTTTGGGACCAGAGGGCCGGGAGTTC
AAATCTCTCTGCTCCGA
>SGGA_RWZ_C08007137 OTSU_IKEDA ALPHAPROTEOBACTERIA ORIENTIA_TSUTSUGAMUSHI_STR-_IKEDA 1116512 1116427 SER GGA 0 0      GIB_IN_DDBJ
-GGAAAAGTGGCCGAGT--GGTTTAAGGCGCATGCCTGGAAAGCGTGTTT-CAGGGGTTC
AAATCCCCTCTTTTCCG
>ETTC_RWZ_C08007138 OTSU_IKEDA ALPHAPROTEOBACTERIA ORIENTIA_TSUTSUGAMUSHI_STR-_IKEDA 863627 863556 GLU TTC 0 0      GIB_IN_DDBJ
-GGCCCCTTCGTCTAGC--GGTT-AGGACATCACCCTTTCACGGTGGAAA-CACGGGTTC
GATTCCCGTAGGGGTCA
>STGA_RWZ_C08007139 OTSU_IKEDA ALPHAPROTEOBACTERIA ORIENTIA_TSUTSUGAMUSHI_STR-_IKEDA 589035 588948 SER TGA 0 0      GIB_IN_DDBJ
-GGATAGATGTCCGAGT--GGTTTAAGGAACCGGTCTTGAAAACCGGCG--CGTGGGTTC
GAATCCCACTCTATCCG
>LGAG_RWZ_C08007140 OTSU_IKEDA ALPHAPROTEOBACTERIA ORIENTIA_TSUTSUGAMUSHI_STR-_IKEDA 231311 231225 LEU GAG 0 0      GIB_IN_DDBJ
-GCGGTTGTGGCGGAATC-GGTA-GACGCGCAGCATTGAGGGTGCTGT-G-TGGAAGTTC
AAGTCTTCTCAGCCGCA
>LCAA_RWZ_C08007141 OTSU_IKEDA ALPHAPROTEOBACTERIA ORIENTIA_TSUTSUGAMUSHI_STR-_IKEDA 166996 166914 LEU CAA 0 0      GIB_IN_DDBJ
-GCCTTTGTGGTGGAAT--GGTA-GACACAACAGATTCAAAATCTGTC-G-TGCTGGTTC
AAGTCCAGTCAAGGGCA
>CGCA_RWZ_C08007142 OTSU_IKEDA ALPHAPROTEOBACTERIA ORIENTIA_TSUTSUGAMUSHI_STR-_IKEDA 79029 78958 CYS GCA 0 0      GIB_IN_DDBJ
-GGCTAGGTAGCAAAGT--GGTT-AATGCCGTGGACTGCAAATCCTCTAC-CGCCGGTTC
GATTCCGGCCCTGGCCT
>RTCT_RWZ_C08012638 OTSU_IKEDA ALPHAPROTEOBACTERIA ORIENTIA_TSUTSUGAMUSHI_STR-_IKEDA 483494 483570 ARG TCT 0 0      GIB_IN_DDBJ
-GCGTCCTTAGCTCAGTT-GAAT-AGAGCAATAGATTTCTAATCTGTGGGTCAGAGGTTT
GAGTCCTCTAGGACGCG
>RACG_RWZ_C08012639 OTSU_IKEDA ALPHAPROTEOBACTERIA ORIENTIA_TSUTSUGAMUSHI_STR-_IKEDA 1364429 1364505 ARG ACG 0 0      GIB_IN_DDBJ
-GCACCTATAGCTTAACT-GAAT-AGAGCACATGACTACGGATCATGAGGTTAGGGGTTT
GAGTCCTCTTAGGTGCG
>TGGT_RWZ_C08012640 OTSU_IKEDA ALPHAPROTEOBACTERIA ORIENTIA_TSUTSUGAMUSHI_STR-_IKEDA 1645767 1645841 THR GGT 0 0      GIB_IN_DDBJ
-GCCACTATAGCTCAGT--GGT--AGAGCGCATCATTGGTAATGATGAGGTCGGGAGTCC
GATTCTCCTTAGTGGCA
>MCAT_RWZ_W000757 AAIF01000007 ALPHAPROTEOBACTERIA EHRLICHIA_CHAFFEENSIS_STR-_SAPULPA 1925 1999 MET CAT 0 0     TRNA-MET(ELONGATOR)- WGS_
-GGCTAAGTAGTTCAGT--AGC--ATAGTAGGAGAATCATAATTTCTCAGTCGCGGGTTC
AAATCCCTCCTTAGCCA
>DGTC_RWZ_W007030 AAIF01000001 ALPHAPROTEOBACTERIA EHRLICHIA_CHAFFEENSIS_STR-_SAPULPA 34960 35038 ASP GTC 0 0      WGS_DIVISION_IN_DDBJ/E
-GGGGGCGTAGTTTAGTT-GGTT-AGAACATAAGCCTGTCACGCTTAAGGTCGCGAGTTC
GAGTCTCGTCGCTCCCG
>RCCG_RWZ_W007031 AAIF01000003 ALPHAPROTEOBACTERIA EHRLICHIA_CHAFFEENSIS_STR-_SAPULPA 13109 13034 ARG CCG 0 0      WGS_DIVISION_IN_DDBJ/E
-GCACTTATAGCTCAGT--GGAT-AGAGCGTTACCCTCCGGAGGTAAAAGTCGCAGGTTC
AAATCCTGCTAAGTGCA
>STGA_RWZ_W007032 AAIF01000010 ALPHAPROTEOBACTERIA EHRLICHIA_CHAFFEENSIS_STR-_SAPULPA 10468 10560 SER TGA 0 0      WGS_DIVISION_IN_DDBJ/E
-GGATGGATGGCCGAGC--GGTTTAAGGCACCAGTCTTGAAAACTGAC---CGTGGGTTC
GAATCCCACTCCATCCG
>PGGG_RWZ_W007033 AAIF01000010 ALPHAPROTEOBACTERIA EHRLICHIA_CHAFFEENSIS_STR-_SAPULPA 10961 10886 PRO GGG 0 0      WGS_DIVISION_IN_DDBJ/E
-CGGAATGTAGCGCAGCCTGGTTTAGCGTGTCAGTCTGGGGGACTGGAGGTCGTGGGTTC
AAATCCCATCATTCCGA
>KTTT_RWZ_W007034 AAIF01000012 ALPHAPROTEOBACTERIA EHRLICHIA_CHAFFEENSIS_STR-_SAPULPA 5817 5892 LYS TTT 0 0      WGS_DIVISION_IN_DDBJ/EMB
-GATCCCGTAGCTCAGTC-GGT--AGAGCGTCTGACTTTTAATCAGCAGGTCGCGCGTTC
AATTCGCGCCGGGATCA
>CGCA_RWZ_W007035 AAIF01000012 ALPHAPROTEOBACTERIA EHRLICHIA_CHAFFEENSIS_STR-_SAPULPA 10501 10425 CYS GCA 0 0      WGS_DIVISION_IN_DDBJ/E
-GGCTAGGTGGCAGAAT--GGCG-GATGCGCAGGACTGCAAATCCTTACA-TACCGGTTC
GATTCCGGTCCTAGCCT
>SGGA_RWZ_W007036 AAIF01000015 ALPHAPROTEOBACTERIA EHRLICHIA_CHAFFEENSIS_STR-_SAPULPA 5172 5264 SER GGA 0 0      WGS_DIVISION_IN_DDBJ/EMB
-GGAAAGGTGGCTGAGT--GGTCTAAAGCGCACGCCTGGAAAGTGTGT---CGAGGGTTC
GAATCCCTCTCTTTCCG
>RTCT_RWZ_W007037 AAIF01000018 ALPHAPROTEOBACTERIA EHRLICHIA_CHAFFEENSIS_STR-_SAPULPA 8251 8329 ARG TCT 0 0      WGS_DIVISION_IN_DDBJ/EMB
-GTGCCCGTAGCTCAGCT-GGAT-AGAGCACCAGCCTTCTAAGCTGTGGGTCAGGGGTTC
GAATCCCTTCGGGCACA
>QTTG_RWZ_W007038 AAIF01000018 ALPHAPROTEOBACTERIA EHRLICHIA_CHAFFEENSIS_STR-_SAPULPA 10217 10146 GLN TTG 0 0      WGS_DIVISION_IN_DDBJ/E
-TGGGATGTCGCCAAGT--GGT--AAGGCAACGGTTTTTGATACCGTCATTCGGAGGTTC
GAACCCTTCCATCCCAG
>RACG_RWZ_W007039 AAIF01000019 ALPHAPROTEOBACTERIA EHRLICHIA_CHAFFEENSIS_STR-_SAPULPA 10184 10260 ARG ACG 0 0      WGS_DIVISION_IN_DDBJ/E
-GCACCCTTAGCTCAGCT-GGAT-AGAGTTTTTGACTACGGATCAAAAGGTCGGGCGTTC
GAATCGCTCAGGGTGCA
>JCAT_RWZ_W007040 AAIF01000021 ALPHAPROTEOBACTERIA EHRLICHIA_CHAFFEENSIS_STR-_SAPULPA 11684 11606 MET CAT 0 0     TRNA-MET(ILE)_WHOSE_CAU
-GGGGCTGTAGCTCAGTT-GGTT-GGAGCGGATCGCTCATAACGATATGGCCGTAGGTTC
AAGTCCTACCAGCCCTA
>IGAT_RWZ_W007041 AAIF01000026 ALPHAPROTEOBACTERIA EHRLICHIA_CHAFFEENSIS_STR-_SAPULPA 5529 5456 ILE GAT 0 0      WGS_DIVISION_IN_DDBJ/EMB
-GGGTTTGTAGCTCAGGT-GGTT-AGAGCGCACGCCTGATAAGCGTGAGGTCGGAAGTTC
AACTCTTCCCAGGCCCA
>LCAG_RWZ_W007042 AAIF01000029 ALPHAPROTEOBACTERIA EHRLICHIA_CHAFFEENSIS_STR-_SAPULPA 1000 1088 LEU CAG 0 0      WGS_DIVISION_IN_DDBJ/EMB
-GCCCGAATGGCGGAAT--GGTA-GACGCGCTAGCTTCAGGTGCTAGTAG-TGGAAGTTC
AACTCTTCTTTCGGGCA
>LTAA_RWZ_W007043 AAIF01000035 ALPHAPROTEOBACTERIA EHRLICHIA_CHAFFEENSIS_STR-_SAPULPA 8328 8416 LEU TAA 0 0      WGS_DIVISION_IN_DDBJ/EMB
-GCCCACGTGGCGGAATC-GGTA-GACGTTGCGGACTTAAAATCCGTTGCGTGGGAGTTC
AAGTCTCCCCGTGGGCA
>VGAC_RWZ_W007044 AAIF01000037 ALPHAPROTEOBACTERIA EHRLICHIA_CHAFFEENSIS_STR-_SAPULPA 5086 5162 VAL GAC 0 0      WGS_DIVISION_IN_DDBJ/EMB
-GGGTAATTAGCTCATTT-GGTT-AGAGCACTTGCTTGACGTGCAAGAGGTGACTGGTTC
GAATCCAGTATTGCCCA
>ETTC_RWZ_W007045 AAIF01000051 ALPHAPROTEOBACTERIA EHRLICHIA_CHAFFEENSIS_STR-_SAPULPA 2351 2274 GLU TTC 0 0      WGS_DIVISION_IN_DDBJ/EMB
-GACTCCTTCGTCTAGT--GGTCTAGGACCCCACCCTTTCACGGTGGTAA-CGCGGGTTC
GACTCCCGTGGGAGTCA
>FGAA_RWZ_W007046 AAIF01000054 ALPHAPROTEOBACTERIA EHRLICHIA_CHAFFEENSIS_STR-_SAPULPA 4489 4566 PHE GAA 0 0      WGS_DIVISION_IN_DDBJ/EMB
-GGCTTGATAGCTCAGTT-GGT--AGAGCAAAGGACTGAAAATCCTTGTGTCGTTGGTTC
AATTCCAACTCAAGCCA
>GGCC_RWZ_W007047 AAIF01000060 ALPHAPROTEOBACTERIA EHRLICHIA_CHAFFEENSIS_STR-_SAPULPA 3349 3277 GLY GCC 0 0      WGS_DIVISION_IN_DDBJ/EMB
-GCGGGAGTAGCTTAGTT-GGT--AGAGCGTTACCTTGCCAAGGTAAAGGTCGAGGGTTC
GAACCCCTTTTCCCGCT
>VTAC_RWZ_W007048 AAIF01000063 ALPHAPROTEOBACTERIA EHRLICHIA_CHAFFEENSIS_STR-_SAPULPA 641 716 VAL TAC 0 0      WGS_DIVISION_IN_DDBJ/EMBL/
-GGGCGGTTAGCTCAGTT-GGT--AGAGCGTCTCGTTTACACCGAGAGGGTCAGCAGTTC
GAGTCTGTTATCGCCCA
>TTGT_RWZ_W007049 AAIF01000083 ALPHAPROTEOBACTERIA EHRLICHIA_CHAFFEENSIS_STR-_SAPULPA 3381 3456 THR TGT 0 0      WGS_DIVISION_IN_DDBJ/EMB
-GCCGGCTTAGCTCAACT-GGG--AGAGCATCTGATTTGTAATCAGAGGGTTATGAGTTC
AAGTCTTATAGCCGGCA
>WCCA_RWZ_W007050 AAIF01000084 ALPHAPROTEOBACTERIA EHRLICHIA_CHAFFEENSIS_STR-_SAPULPA 2535 2613 TRP CCA 0 0      WGS_DIVISION_IN_DDBJ/EMB
-AGGAGTGTAGCTCAATT-GGCT-AGAGCGTCAGTCTCCAAAACTGAAGGTTATGGGTTC
GATTCCTATCACTCCTG
>MCAT_RWZ_W007051 AAIF01000089 ALPHAPROTEOBACTERIA EHRLICHIA_CHAFFEENSIS_STR-_SAPULPA 340 414 MET CAT 0 0     TRNA-MET(ELONGATOR)- WGS_DI
-GGCTAAGTAGCTCAGT--GGT--AGAGTAGGAGAATCATAATCTCTCGGTCGCGGGTTC
GAATCCCTCCTTAGCCA
>SGCT_RWZ_W007052 AAIF01000104 ALPHAPROTEOBACTERIA EHRLICHIA_CHAFFEENSIS_STR-_SAPULPA 1197 1108 SER GCT 0 0      WGS_DIVISION_IN_DDBJ/EMB
-GGAGAGGTGGCCGAGA--GGCTGAAGGCGACGGTTTGCTAAACCGTT---CGAGGGTTC
GAATCCCTCTCTCTCCG
>HGTG_RWZ_W007053 AAIF01000109 ALPHAPROTEOBACTERIA EHRLICHIA_CHAFFEENSIS_STR-_SAPULPA 1710 1633 HIS GTG 0 0      WGS_DIVISION_IN_DDBJ/EMB
GGCGGGTGTAGCTCAGTT-GGT--AGAGCGTCAGTTTGTGGCACTGAAGGTCGCCAGTTC
AATCCTGGTCATTCGCC
>XCAT_RWZ_W007054 AAIF01000114 ALPHAPROTEOBACTERIA EHRLICHIA_CHAFFEENSIS_STR-_SAPULPA 782 705 MET CAT 0 0     TRNA-MET(INITIATOR)- WGS_DI
-TGCGGGGTAGAGCAGTCTGGT--AGCTCGACAGGCTCATAACCTGTAGGTCGCCGGTTC
AAATCCGGTCCCCGCAA
>TGGT_RWZ_C09108082 NRIS_ILLINOIS ALPHAPROTEOBACTERIA NEORICKETTSIA_RISTICII_STR-_ILLINOIS 122761 122835 THR GGT 0 0      GIB_IN_DDBJ
-GCCGCTATGGCCCAGT--GGT--AGCGCGCTTCATTGGTAATGAAGAGGTCTCAAGTTC
GATTCTTGATAGCGGCA
>CGCA_RWZ_C09108083 NRIS_ILLINOIS ALPHAPROTEOBACTERIA NEORICKETTSIA_RISTICII_STR-_ILLINOIS 131715 131787 CYS GCA 0 0      GIB_IN_DDBJ
-GGCTGGATGGCAGATT--GGT--TATGCGGAGGACTGCAAATCCTTTTA-GGTCGGTTC
GATTCCGGCTCCGGCCT
>LGAG_RWZ_C09108084 NRIS_ILLINOIS ALPHAPROTEOBACTERIA NEORICKETTSIA_RISTICII_STR-_ILLINOIS 140464 140552 LEU GAG 0 0      GIB_IN_DDBJ
-GCGGTCGTGGTGGAATT-GGTA-GACACGCAGCGTTGAGGTCGCTGTGCTTGGAAGTTC
AAGTCTTCTCGACCGCA
>QTTG_RWZ_C09108085 NRIS_ILLINOIS ALPHAPROTEOBACTERIA NEORICKETTSIA_RISTICII_STR-_ILLINOIS 149465 149537 GLN TTG 0 0      GIB_IN_DDBJ
-TGGGATGTAGCCAAGC--GGT--AAGGCAACGGTTTTTGGTATCGTGATGCGCAGGTTC
GAATCCTGCCATCCCAG
>FGAA_RWZ_C09108086 NRIS_ILLINOIS ALPHAPROTEOBACTERIA NEORICKETTSIA_RISTICII_STR-_ILLINOIS 152138 152211 PHE GAA 0 0      GIB_IN_DDBJ
-GGCCCGGTAGCTCAGTT-GGT--AGAGCAAAGGACTGAAAATCCTTGTGTCACTGGTTC
GAGTCCGGTTCGGGCCA
>IGAT_RWZ_C09108087 NRIS_ILLINOIS ALPHAPROTEOBACTERIA NEORICKETTSIA_RISTICII_STR-_ILLINOIS 200631 200707 ILE GAT 0 0      GIB_IN_DDBJ
-GGGCTTGTAGCTCAGCT-GGTT-AGAGTACACGCCTGATAAGCGTGAGGTCGGAAGTTC
AAGTCTTCTCAAGCCCA
>MCAT_RWZ_C09108088 NRIS_ILLINOIS ALPHAPROTEOBACTERIA NEORICKETTSIA_RISTICII_STR-_ILLINOIS 225672 225747 MET CAT 0 0     TRNA-MET(ELONGAT
-GGCGATGTAGCTCAGCT-GGTT-AGAGCGGCGGAATCATAATCCGTAGGTCGTGGGTTC
GAGTCCCACTTTCGCTA
>YGTA_RWZ_C09108089 NRIS_ILLINOIS ALPHAPROTEOBACTERIA NEORICKETTSIA_RISTICII_STR-_ILLINOIS 235095 235177 TYR GTA 0 0      GIB_IN_DDBJ
-GGAGGGATGGCTGAGT--GGTCAAAAGCAGCAGACTGTAAATCTGCC-TACGTAGGTTC
AAATCCTTCTCCCTCCA
>GTCC_RWZ_C09108090 NRIS_ILLINOIS ALPHAPROTEOBACTERIA NEORICKETTSIA_RISTICII_STR-_ILLINOIS 235186 235259 GLY TCC 0 0      GIB_IN_DDBJ
-GCGGGTGTAATTCAAT--GGT--AGAATATCAGCCTTCCAAGCTGGTTG-TGTGGGTTC
GATTCCCATCATCCGCT
>RTCT_RWZ_C09108091 NRIS_ILLINOIS ALPHAPROTEOBACTERIA NEORICKETTSIA_RISTICII_STR-_ILLINOIS 279039 279112 ARG TCT 0 0      GIB_IN_DDBJ
-GCGCCCTTAGCTCAGCA-GGAT-AGAGCAACAGCCTTCTAAGCTGTGGGTCAGAGGTTC
GACTCCTCTAGGGCGCA
>XCAT_RWZ_C09108092 NRIS_ILLINOIS ALPHAPROTEOBACTERIA NEORICKETTSIA_RISTICII_STR-_ILLINOIS 349495 349569 MET CAT 0 0     TRNA-MET(INITIAT
-CGCGGAATGGAGCAGTTTGGT--AGCTCGTCAGGCTCATAACCTGAAGGTCGCTGGTTC
AAATCCAGCTTCCGCAA
>LCAA_RWZ_C09108093 NRIS_ILLINOIS ALPHAPROTEOBACTERIA NEORICKETTSIA_RISTICII_STR-_ILLINOIS 365182 365266 LEU CAA 0 0      GIB_IN_DDBJ
-GCCCTTGTGGCGGAAC--GGTA-GACGCGGCAGACTCAAAATCTGCT-G-TGCTGGTTC
AAATCCAGTCAAGGGTA
>SGGA_RWZ_C09108094 NRIS_ILLINOIS ALPHAPROTEOBACTERIA NEORICKETTSIA_RISTICII_STR-_ILLINOIS 471092 471184 SER GGA 0 0      GIB_IN_DDBJ
-GGAAGAGTGGCCGAGT--GGTTGAAGGCGCACGCTTGGAAAGCGTGT---CAAGGGTTC
GAATCCCTTTTCTTCCG
>PTGG_RWZ_C09108095 NRIS_ILLINOIS ALPHAPROTEOBACTERIA NEORICKETTSIA_RISTICII_STR-_ILLINOIS 493086 493161 PRO TGG 0 0      GIB_IN_DDBJ
-CGGAGTGTAGCACAGCCTGGTT-AGTGTGCTTGGTTTGGGACCAAGAGGTCGGGGGTTC
GAATCCCTCCACTCCGA
>VGAC_RWZ_C09108096 NRIS_ILLINOIS ALPHAPROTEOBACTERIA NEORICKETTSIA_RISTICII_STR-_ILLINOIS 556755 556830 VAL GAC 0 0      GIB_IN_DDBJ
-GGGTGGTTAGCTCAATT-GGTT-AGAGCACTTGCTTGACGTGTAAGAGGTTGTTGGTTC
GAGTCCAGTACCACCCA
>RCCT_RWZ_C09108097 NRIS_ILLINOIS ALPHAPROTEOBACTERIA NEORICKETTSIA_RISTICII_STR-_ILLINOIS 565976 566052 ARG CCT 0 0      GIB_IN_DDBJ
-GGTCCCGTAGCTCAGTA-GGAT-AGAGCAACAGATTCCTAATCTGTGTGTCGTGTGTTC
GAATCGCACCGGGATCA
>TTGT_RWZ_C09108098 NRIS_ILLINOIS ALPHAPROTEOBACTERIA NEORICKETTSIA_RISTICII_STR-_ILLINOIS 634605 634678 THR TGT 0 0      GIB_IN_DDBJ
-GCCCGCGTGGCTCAATT-GGT--AGAGCAACTGACTTGTAATCAGTAGGTTGGGGGTTC
GAGTCCCTCCGCTGGCA
>LTAG_RWZ_C09108099 NRIS_ILLINOIS ALPHAPROTEOBACTERIA NEORICKETTSIA_RISTICII_STR-_ILLINOIS 685904 685987 LEU TAG 0 0      GIB_IN_DDBJ
-GCGGACGTGGCGGAATT-GGTA-GACGCGCTAGACTTAGGATCTAGTGG-TGGAGGTTC
AAGTCCTCTCGTCCGTA
>GGCC_RWZ_C09108100 NRIS_ILLINOIS ALPHAPROTEOBACTERIA NEORICKETTSIA_RISTICII_STR-_ILLINOIS 752405 752481 GLY GCC 0 0      GIB_IN_DDBJ
-GCGGAAGTAGTTCAGTT-GGT--AGAACGCAACCTTGCCAAGGTTGAGGTCGAGGGTTC
GAGTCCCTTTTTCCGCT
>SGCT_RWZ_C09108101 NRIS_ILLINOIS ALPHAPROTEOBACTERIA NEORICKETTSIA_RISTICII_STR-_ILLINOIS 758174 758265 SER GCT 0 0      GIB_IN_DDBJ
-GGAGAGGTGGCCGAGA--GGCTGAAGGCGGCGGTTTGCTAAACCGTT---CGAGGGTTC
GAATCCCTCCCTCTCCG
>DGTC_RWZ_C09108102 NRIS_ILLINOIS ALPHAPROTEOBACTERIA NEORICKETTSIA_RISTICII_STR-_ILLINOIS 770333 770409 ASP GTC 0 0      GIB_IN_DDBJ
-GGGGGTGTAGCTCAGTT-GGTT-AGAGTGCCGGTCTGTCACGCCGGAGGTCGCGAGTTC
GAGTCTCGTCATCCCCG
>RACG_RWZ_C09108103 NRIS_ILLINOIS ALPHAPROTEOBACTERIA NEORICKETTSIA_RISTICII_STR-_ILLINOIS 830377 830304 ARG ACG 0 0      GIB_IN_DDBJ
-GCACCCTTAGCTCAGCT-GGAT-AGAGCGTTTGACTACGGATCAGAAGGTCAGGGGTTC
GAATCCTCTAGGGTGCT
>ATGC_RWZ_C09108104 NRIS_ILLINOIS ALPHAPROTEOBACTERIA NEORICKETTSIA_RISTICII_STR-_ILLINOIS 803434 803361 ALA TGC 0 0      GIB_IN_DDBJ
-GGGGGTATAGCTCAGCT-GGT--AGAGCATCTGGTTTGCACCCAGAAGGTCGCAGGTTC
AACTCCTGTTGCCTCCA
>STGA_RWZ_C09108105 NRIS_ILLINOIS ALPHAPROTEOBACTERIA NEORICKETTSIA_RISTICII_STR-_ILLINOIS 748693 748605 SER TGA 0 0      GIB_IN_DDBJ
-GGATGGGTGGCCGAGC--GGTTTAAGGCAGCAGTCTTGAAAACTGCC---CGTGGGTTC
GAATCCCACCCCATCCG
>RCCG_RWZ_C09108106 NRIS_ILLINOIS ALPHAPROTEOBACTERIA NEORICKETTSIA_RISTICII_STR-_ILLINOIS 737002 736927 ARG CCG 0 0      GIB_IN_DDBJ
-GCACTTGTAGCTCAGT--GGAT-AGAGCGTTGCTCTCCGGAAGCAAAGGCCGTAGGTTC
GATTCCTATCAAGTGCA
>WCCA_RWZ_C09108107 NRIS_ILLINOIS ALPHAPROTEOBACTERIA NEORICKETTSIA_RISTICII_STR-_ILLINOIS 623090 623016 TRP CCA 0 0      GIB_IN_DDBJ
-AGGAGCGTAGCTCAATT-GGT--AGAGTTTCGGTCTCCAAAACCGATGGTTGTAGGTTC
GAGTCCTATCGCTCCTG
>LTAA_RWZ_C09108108 NRIS_ILLINOIS ALPHAPROTEOBACTERIA NEORICKETTSIA_RISTICII_STR-_ILLINOIS 519189 519105 LEU TAA 0 0      GIB_IN_DDBJ
-GCCCATGTGACGGAAC--GGTA-GACGTAGCGGACTTAAAATCCGTGGCTTGGGAGTTC
AACTCTCCCCATGGGTA
>NGTT_RWZ_C09108109 NRIS_ILLINOIS ALPHAPROTEOBACTERIA NEORICKETTSIA_RISTICII_STR-_ILLINOIS 504953 504880 ASN GTT 0 0      GIB_IN_DDBJ
-TCCTCGGTAGCTCAGTT-GGT--AGAGCATGTGGCTGTTAACCACAGGGTCGCTGGTTC
GAGCCCGGCCCGAGGAG
>HGTG_RWZ_C09108110 NRIS_ILLINOIS ALPHAPROTEOBACTERIA NEORICKETTSIA_RISTICII_STR-_ILLINOIS 405343 405270 HIS GTG 0 0      GIB_IN_DDBJ
GGCGGATGTAGCTCAGTT-GGT--AGAGCGCCAGTTTGTGGTACTGGATGTCGCCAGTTC
GAATCTGGTCGTTCGCC
>VTAC_RWZ_C09108111 NRIS_ILLINOIS ALPHAPROTEOBACTERIA NEORICKETTSIA_RISTICII_STR-_ILLINOIS 331995 331920 VAL TAC 0 0      GIB_IN_DDBJ
-GGGTGGTTAGCTCAGTT-GGT--AGAGCATCTCGTTTACACCGAGGAGGTCAGCGGTTC
GAGCCCGTTACTACCCA
>ETTC_RWZ_C09108112 NRIS_ILLINOIS ALPHAPROTEOBACTERIA NEORICKETTSIA_RISTICII_STR-_ILLINOIS 330846 330774 GLU TTC 0 0      GIB_IN_DDBJ
-GGCTCCTTCGTCTAGC--GGTCTAGGACATCACCCTTTCACGGTGGAAA-CACGGGTTC
GATTCCCGTAGGAGTCA
>KTTT_RWZ_C09108113 NRIS_ILLINOIS ALPHAPROTEOBACTERIA NEORICKETTSIA_RISTICII_STR-_ILLINOIS 251606 251533 LYS TTT 0 0      GIB_IN_DDBJ
-GATCTCGTAGCTCAGTA-GGC--AGAGCATTTGACTTTTAATCAAAGGGTCGTGCGTTC
GAATCGCACCGAGATCA
>ITAT_RWZ_C09108114 NRIS_ILLINOIS ALPHAPROTEOBACTERIA NEORICKETTSIA_RISTICII_STR-_ILLINOIS 83059 82983 ILE TAT 0 0      GIB_IN_DDBJ
-GGGGCTATAGCTCAGTC-GGTT-AGAGCACTCCGCTTATAACGGAGAGGTCGCTGGTTC
AAGTCCAGTTAGCCCTA
>TGGT_RWZ_C015312 NSEN_MIYAYAMA ALPHAPROTEOBACTERIA NEORICKETTSIA_SENNETSU_STR-_MIYAYAMA 111502 111576 THR GGT 0 0      GIB_IN_DDBJ
-GCCGCTATAGCCCAGT--GGT--AGCGCGCTTCATTGGTAATGAAGAGGTCTCAAGTTC
GATTCTTGATAGCGGCA
>CGCA_RWZ_C015313 NSEN_MIYAYAMA ALPHAPROTEOBACTERIA NEORICKETTSIA_SENNETSU_STR-_MIYAYAMA 120536 120606 CYS GCA 0 0      GIB_IN_DDBJ
-GGCTGGATGGCAGATT--GGT--TATGCGGAGGACTGCAAATCCTTTTA-GGTCGGTTC
GATTCCGGCTCCGGCCT
>LGAG_RWZ_C015314 NSEN_MIYAYAMA ALPHAPROTEOBACTERIA NEORICKETTSIA_SENNETSU_STR-_MIYAYAMA 129288 129375 LEU GAG 0 0      GIB_IN_DDBJ
-GCGGTCGTGGTGGAATT-GGTA-GACACGCAGCGTTGAGGTCGCTGTGCTTGGAAGTTC
AAGTCTTCTCGACCGCA
>QTTG_RWZ_C015315 NSEN_MIYAYAMA ALPHAPROTEOBACTERIA NEORICKETTSIA_SENNETSU_STR-_MIYAYAMA 138290 138361 GLN TTG 0 0      GIB_IN_DDBJ
-TGGGATGTAGCCAAGC--GGT--AAGGCAACGGTTTTTGGTATCGTGATGCGCAGGTTC
GAATCCTGCCATCCCAG
>FGAA_RWZ_C015316 NSEN_MIYAYAMA ALPHAPROTEOBACTERIA NEORICKETTSIA_SENNETSU_STR-_MIYAYAMA 140963 141035 PHE GAA 0 0      GIB_IN_DDBJ
-GGCCCGGTAGCTCAGTT-GGT--AGAGCAAAGGACTGAAAATCCTTGTGTCACTGGTTC
GAGTCCGGTTCGGGCCA
>IGAT_RWZ_C015317 NSEN_MIYAYAMA ALPHAPROTEOBACTERIA NEORICKETTSIA_SENNETSU_STR-_MIYAYAMA 189515 189591 ILE GAT 0 0      GIB_IN_DDBJ
-GGGCTTGTAGCTCAGCT-GGTT-AGAGTACACGCCTGATAAGCGTGAGGTCGGAAGTTC
AAGTCTTCTCAAGCCCA
>MCAT_RWZ_C015318 NSEN_MIYAYAMA ALPHAPROTEOBACTERIA NEORICKETTSIA_SENNETSU_STR-_MIYAYAMA 214471 214544 MET CAT 0 0     TRNA-MET(ELONGATOR
-GGCGATGTAGCTCAGCT-GGTT-AGAGCGGCGGAATCATAATCCGTAGGTCGTGGGTTC
GAGTCCCACTTTCGCTA
>YGTA_RWZ_C015319 NSEN_MIYAYAMA ALPHAPROTEOBACTERIA NEORICKETTSIA_SENNETSU_STR-_MIYAYAMA 223898 223980 TYR GTA 0 0      GIB_IN_DDBJ
-GGAGGGATGGCTGAGT--GGTCAAAAGCAGCAGACTGTAAATCTGCC-TACGTAGGTTC
AAATCCTTCTCCCTCCA
>GTCC_RWZ_C015320 NSEN_MIYAYAMA ALPHAPROTEOBACTERIA NEORICKETTSIA_SENNETSU_STR-_MIYAYAMA 223989 224062 GLY TCC 0 0      GIB_IN_DDBJ
-GCGGGTGTAGTTCAAT--GGT--AGAATACCAGCCTTCCAAGCTGGTTG-TGTGGGTTC
GATTCCCATCATCCGCT
>RTCT_RWZ_C015321 NSEN_MIYAYAMA ALPHAPROTEOBACTERIA NEORICKETTSIA_SENNETSU_STR-_MIYAYAMA 267846 267919 ARG TCT 0 0      GIB_IN_DDBJ
-GCGCCCTTAGCTCAGCA-GGAT-AGAGCAACAGCCTTCTAAGCTGTGGGTCAGAGGTTC
GATTCCTCTAGGGCGCA
>XCAT_RWZ_C015322 NSEN_MIYAYAMA ALPHAPROTEOBACTERIA NEORICKETTSIA_SENNETSU_STR-_MIYAYAMA 338340 338413 MET CAT 0 0     TRNA-MET(INITIATOR
-CGCGGAATGGAGCAGTTTGGT--AGCTCGTCAGGCTCATAACCTGAAGGTCGCTGGTTC
AAATCCAGCTTCCGCAA
>LCAA_RWZ_C015323 NSEN_MIYAYAMA ALPHAPROTEOBACTERIA NEORICKETTSIA_SENNETSU_STR-_MIYAYAMA 354038 354120 LEU CAA 0 0      GIB_IN_DDBJ
-GCCCTTGTGGCGGAAT--GGTA-GACGCGGCAGACTCAAAATCTGCT-G-TGCTGGTTC
AAATCCAGTCAAGGGTA
>SGGA_RWZ_C015324 NSEN_MIYAYAMA ALPHAPROTEOBACTERIA NEORICKETTSIA_SENNETSU_STR-_MIYAYAMA 459258 459352 SER GGA 0 0      GIB_IN_DDBJ
-GGAAGGATGGCCGAGT--GGTTGAAGGCGCACGCTTGGAAAGCGTGTTA-CAAGGGTTC
GAATCCCTTTTCTTCCG
>PTGG_RWZ_C015325 NSEN_MIYAYAMA ALPHAPROTEOBACTERIA NEORICKETTSIA_SENNETSU_STR-_MIYAYAMA 481245 481319 PRO TGG 0 0      GIB_IN_DDBJ
-CGGAGTGTAGCACAGCCTGGTT-AGTGTGCTTGGTTTGGGACCAAGAGGTCGGGGGTTC
GAATCCCTCCACTCCGA
>VGAC_RWZ_C015326 NSEN_MIYAYAMA ALPHAPROTEOBACTERIA NEORICKETTSIA_SENNETSU_STR-_MIYAYAMA 542103 542176 VAL GAC 0 0      GIB_IN_DDBJ
-GGGTGGTTAGCTCAATT-GGTT-AGAGCACTTGCTTGACGTGTAAGAGGTTGTTGGTTC
GAGTCCAGTACCACCCA
>RCCT_RWZ_C015327 NSEN_MIYAYAMA ALPHAPROTEOBACTERIA NEORICKETTSIA_SENNETSU_STR-_MIYAYAMA 551295 551371 ARG CCT 0 0      GIB_IN_DDBJ
-GGTCCCGTAGCTCAGTA-GGAT-AGAGCAACAGATTCCTAATCTGTGTGTCGTGTGTTC
GAATCGCACCGGGATCA
>TTGT_RWZ_C015328 NSEN_MIYAYAMA ALPHAPROTEOBACTERIA NEORICKETTSIA_SENNETSU_STR-_MIYAYAMA 616775 616847 THR TGT 0 0      GIB_IN_DDBJ
-GCCTGCGTGGCTCAATT-GGT--AGAGCAACTGACTTGTAATCAGTAGGTTGGGGGTTC
GAGTCCCTCCGCTGGCA
>LTAG_RWZ_C015329 NSEN_MIYAYAMA ALPHAPROTEOBACTERIA NEORICKETTSIA_SENNETSU_STR-_MIYAYAMA 667974 668057 LEU TAG 0 0      GIB_IN_DDBJ
-GCGGACGTGGCGGAATT-GGTA-GACGCGCTAGACTTAGGATCTAGTGG-TGGAGGTTC
AAGTCCTCTCGTCCGTA
>GGCC_RWZ_C015330 NSEN_MIYAYAMA ALPHAPROTEOBACTERIA NEORICKETTSIA_SENNETSU_STR-_MIYAYAMA 733383 733458 GLY GCC 0 0      GIB_IN_DDBJ
-GCGGAAGTAGTTCAGTT-GGT--AGAACGCAACCTTGCCAAGGTTGAGGCCGAGGGTTC
GAGTCCCTTTTTCCGCT
>SGCT_RWZ_C015331 NSEN_MIYAYAMA ALPHAPROTEOBACTERIA NEORICKETTSIA_SENNETSU_STR-_MIYAYAMA 739170 739259 SER GCT 0 0      GIB_IN_DDBJ
-GGAGAGGTGGCCGAGA--GGCTGAAGGCGGCGGTTTGCTAAACCGTT---CGAGGGTTC
GAATCCCTCCCTCTCCG
>DGTC_RWZ_C015332 NSEN_MIYAYAMA ALPHAPROTEOBACTERIA NEORICKETTSIA_SENNETSU_STR-_MIYAYAMA 751316 751392 ASP GTC 0 0      GIB_IN_DDBJ
-GGGGGTGTAGCTCAGTT-GGTT-AGAGTGCTGGTCTGTCACGCCGGAGGTCGCGAGTTC
GAGTCTCGTCATCCCCG
>RACG_RWZ_C015333 NSEN_MIYAYAMA ALPHAPROTEOBACTERIA NEORICKETTSIA_SENNETSU_STR-_MIYAYAMA 809418 809345 ARG ACG 0 0      GIB_IN_DDBJ
-GCACCCTTAGCTCAGCT-GGAT-AGAGCGTTTGACTACGGATCAGAAGGTCAGGGGTTC
GAATCCTCTAGGGTGCT
>ATGC_RWZ_C015334 NSEN_MIYAYAMA ALPHAPROTEOBACTERIA NEORICKETTSIA_SENNETSU_STR-_MIYAYAMA 784594 784522 ALA TGC 0 0      GIB_IN_DDBJ
-GGGGGTATAGCTCAGCT-GGT--AGAGCATCTGGTTTGCACCCAGAAGGTCGCAGGTTC
GACTCCTGTTGCCTCCA
>STGA_RWZ_C015335 NSEN_MIYAYAMA ALPHAPROTEOBACTERIA NEORICKETTSIA_SENNETSU_STR-_MIYAYAMA 730773 730687 SER TGA 0 0      GIB_IN_DDBJ
-GGATGGGTGGCCGAGT--GGTTTAAGGCAGCAGTCTTGAAAACTGCC---CGTGGGTTC
GAATCCCACCCCATCCG
>RCCG_RWZ_C015336 NSEN_MIYAYAMA ALPHAPROTEOBACTERIA NEORICKETTSIA_SENNETSU_STR-_MIYAYAMA 719095 719020 ARG CCG 0 0      GIB_IN_DDBJ
-GCACTTGTAGCTCAGT--GGAT-AGAGCGTTGCTCTCCGGAAGCAAAGGCCGTAGGTTC
GATTCCTATCAAGTGCA
>WCCA_RWZ_C015337 NSEN_MIYAYAMA ALPHAPROTEOBACTERIA NEORICKETTSIA_SENNETSU_STR-_MIYAYAMA 605256 605184 TRP CCA 0 0      GIB_IN_DDBJ
-AGGAGCGTAGCTCAATT-GGT--AGAGTTTCGGTCTCCAAAACCGATGGTTGTAGGTTC
GAGTCCTATCGCTCCTG
>LTAA_RWZ_C015338 NSEN_MIYAYAMA ALPHAPROTEOBACTERIA NEORICKETTSIA_SENNETSU_STR-_MIYAYAMA 507278 507196 LEU TAA 0 0      GIB_IN_DDBJ
-GCCCATGTGACGGAAC--GGTA-GACGTAGCGGACTTAAAATCCGTGGCTTGGGAGTTC
AACTCTCCCCATGGGTA
>NGTT_RWZ_C015339 NSEN_MIYAYAMA ALPHAPROTEOBACTERIA NEORICKETTSIA_SENNETSU_STR-_MIYAYAMA 493069 492997 ASN GTT 0 0      GIB_IN_DDBJ
-TCCTCGGTAGCTCAGTT-GGT--AGAGCATGTGGCTGTTAACCACAGGGTCGCTGGTTC
GAGCCCGGCCCGAGGAG
>HGTG_RWZ_C015340 NSEN_MIYAYAMA ALPHAPROTEOBACTERIA NEORICKETTSIA_SENNETSU_STR-_MIYAYAMA 393933 393861 HIS GTG 0 0      GIB_IN_DDBJ
GGCGGATGTAGCTCAGTT-GGT--AGAGCGCCAGTTTGTGGTACTGGATGTCGCCAGTTC
GAATCTGGTCGTTCGCC
>VTAC_RWZ_C015341 NSEN_MIYAYAMA ALPHAPROTEOBACTERIA NEORICKETTSIA_SENNETSU_STR-_MIYAYAMA 320833 320758 VAL TAC 0 0      GIB_IN_DDBJ
-GGGTGGTTAGCTCAGTT-GGT--AGAGCATCTCGTTTACACCGAGGAGGTCAGCGGTTC
GAGCCCGTTACCACCCA
>ETTC_RWZ_C015342 NSEN_MIYAYAMA ALPHAPROTEOBACTERIA NEORICKETTSIA_SENNETSU_STR-_MIYAYAMA 319694 319622 GLU TTC 0 0      GIB_IN_DDBJ
-GGCTCCTTCGTCTAGC--GGTCTAGGACATCACCCTTTCACGGTGGAAA-CACGGGTTC
GATTCCCGTAGGAGTCA
>KTTT_RWZ_C015343 NSEN_MIYAYAMA ALPHAPROTEOBACTERIA NEORICKETTSIA_SENNETSU_STR-_MIYAYAMA 240411 240339 LYS TTT 0 0      GIB_IN_DDBJ
-GATCTCGTAGCTCAGTA-GGC--AGAGCATTTGACTTTTAATCAAAGGGTCGTGCGTTC
GAATCGCACCGAGATCA
>ITAT_RWZ_C015344 NSEN_MIYAYAMA ALPHAPROTEOBACTERIA NEORICKETTSIA_SENNETSU_STR-_MIYAYAMA 79039 78966 ILE TAT 0 0      GIB_IN_DDBJ
-GGGGCTATAGCTCAGTC-GGTT-AGAGCACTCCGCTTATAACGGAGAGGTCGCTGGTTC
AAGTCCAGTTAGCCCTA
>RTCT_RWZ_C008293 ECHA_ARKANSAS ALPHAPROTEOBACTERIA EHRLICHIA_CHAFFEENSIS_STR-_ARKANSAS 16569 16645 ARG TCT 0 0      GIB_IN_DDBJ
-GTGCCCGTAGCTCAGCT-GGAT-AGAGCACCAGCCTTCTAAGCTGTGGGTCAGGGGTTC
GAATCCCTTCGGGCACA
>VGAC_RWZ_C008294 ECHA_ARKANSAS ALPHAPROTEOBACTERIA EHRLICHIA_CHAFFEENSIS_STR-_ARKANSAS 60548 60621 VAL GAC 0 0      GIB_IN_DDBJ
-GGGTAATTAGCTCATTT-GGTT-AGAGCACTTGCTTGACGTGCAAGAGGTGACTGGTTC
GAATCCAGTATTGCCCA
>KTTT_RWZ_C008295 ECHA_ARKANSAS ALPHAPROTEOBACTERIA EHRLICHIA_CHAFFEENSIS_STR-_ARKANSAS 81623 81695 LYS TTT 0 0      GIB_IN_DDBJ
-GATCCCGTAGCTCAGTC-GGT--AGAGCGTCTGACTTTTAATCAGCAGGTCGCGCGTTC
AATTCGCGCCGGGATCA
>PGGG_RWZ_C008296 ECHA_ARKANSAS ALPHAPROTEOBACTERIA EHRLICHIA_CHAFFEENSIS_STR-_ARKANSAS 153816 153894 PRO GGG 0 0      GIB_IN_DDBJ
-CGGAATGTAGCGCAGCCTGGTTTAGCGTGTCAGTCTGGGGGACTGGAGGTCGTGGGTTC
AAATCCCATCATTCCGA
>ATGC_RWZ_C008297 ECHA_ARKANSAS ALPHAPROTEOBACTERIA EHRLICHIA_CHAFFEENSIS_STR-_ARKANSAS 176071 176143 ALA TGC 0 0      GIB_IN_DDBJ
-GGGGGTATAGCTCACTT-GGT--AGAGCGTCTGCTTTGCACGCAGAAGGCAAGCGGTTC
GATTCCGCTTACCTCCA
>HGTG_RWZ_C008298 ECHA_ARKANSAS ALPHAPROTEOBACTERIA EHRLICHIA_CHAFFEENSIS_STR-_ARKANSAS 198945 199019 HIS GTG 0 0      GIB_IN_DDBJ
GGCGGGTGTAGCTCAGTT-GGT--AGAGCGTCAGTTTGTGGCACTGAAGGTCGCCAGTTC
AATCCTGGTCATTCGCC
>VTAC_RWZ_C008299 ECHA_ARKANSAS ALPHAPROTEOBACTERIA EHRLICHIA_CHAFFEENSIS_STR-_ARKANSAS 313206 313278 VAL TAC 0 0      GIB_IN_DDBJ
-GGGCGGTTAGCTCAGTT-GGT--AGAGCGTCTCGTTTACACCGAGAGGGTCAGCAGTTC
GAGTCTGTTATCGCCCA
>YGTA_RWZ_C008300 ECHA_ARKANSAS ALPHAPROTEOBACTERIA EHRLICHIA_CHAFFEENSIS_STR-_ARKANSAS 396544 396626 TYR GTA 0 0      GIB_IN_DDBJ
-GGAGGAGTGGCCGAGC--GGTCAAAGGCAGCAGACTGTAAATCTGCCCA-CGTAGGTTC
AAATCCTACCTCCTCCA
>GTCC_RWZ_C008301 ECHA_ARKANSAS ALPHAPROTEOBACTERIA EHRLICHIA_CHAFFEENSIS_STR-_ARKANSAS 396638 396708 GLY TCC 0 0      GIB_IN_DDBJ
-GCGGGTATAGCTCAAT--GGT--AGAGTCCCAGCCTTCCAAGCTGGCTA-CGTGGGTTC
GATTCCCACTATCCGCT
>ETTC_RWZ_C008302 ECHA_ARKANSAS ALPHAPROTEOBACTERIA EHRLICHIA_CHAFFEENSIS_STR-_ARKANSAS 433734 433806 GLU TTC 0 0      GIB_IN_DDBJ
-GACTCCTTCGTCTAGT--GGTCTAGGACCCCACCCTTTCACGGTGGTAA-CGCGGGTTC
GACTCCCGTGGGAGTCA
>RCCG_RWZ_C008303 ECHA_ARKANSAS ALPHAPROTEOBACTERIA EHRLICHIA_CHAFFEENSIS_STR-_ARKANSAS 478291 478363 ARG CCG 0 0      GIB_IN_DDBJ
-GCACTTATAGCTCAGT--GGAT-AGAGCGTTACCCTCCGGAGGTAAAAGTCGCAGGTTC
AAATCCTGCTAAGTGCA
>PTGG_RWZ_C008304 ECHA_ARKANSAS ALPHAPROTEOBACTERIA EHRLICHIA_CHAFFEENSIS_STR-_ARKANSAS 535189 535265 PRO TGG 0 0      GIB_IN_DDBJ
-CGGAGCGTGGCGCAGCCTGGT--AGCGCACTTGGTTTGGGACCAAGTGGTCGGGAGTTC
AAATCTCTCCGCTCCGA
>IGAT_RWZ_C008305 ECHA_ARKANSAS ALPHAPROTEOBACTERIA EHRLICHIA_CHAFFEENSIS_STR-_ARKANSAS 548511 548587 ILE GAT 0 0      GIB_IN_DDBJ
-GGGTTTGTAGCTCAGGT-GGTT-AGAGCGCACGCCTGATAAGCGTGAGGTCGGAAGTTC
AACTCTTCCCAGGCCCA
>LCAA_RWZ_C008306 ECHA_ARKANSAS ALPHAPROTEOBACTERIA EHRLICHIA_CHAFFEENSIS_STR-_ARKANSAS 582825 582907 LEU CAA 0 0      GIB_IN_DDBJ
-GCCCCTATGGCGGAAT--GGTA-GACGCGGTAGACTCAAAATCTACT-A-TGCTGGTTC
AAGTCCGGCTAGGGGTA
>TGGT_RWZ_C008307 ECHA_ARKANSAS ALPHAPROTEOBACTERIA EHRLICHIA_CHAFFEENSIS_STR-_ARKANSAS 609779 609849 THR GGT 0 0      GIB_IN_DDBJ
-GCCGTTATAGCTTAGT--GGC--AAAGCACATCATTGGTAATGATGAGA-CCTAAGTTC
GATTCTTGGTAACGGCA
>RACG_RWZ_C008308 ECHA_ARKANSAS ALPHAPROTEOBACTERIA EHRLICHIA_CHAFFEENSIS_STR-_ARKANSAS 739789 739865 ARG ACG 0 0      GIB_IN_DDBJ
-GCACCCTTAGCTCAGCT-GGAT-AGAGTTTTTGACTACGGATCAAAAGGTCGGGCGTTC
GAATCGCTCAGGGTGCA
>FGAA_RWZ_C008309 ECHA_ARKANSAS ALPHAPROTEOBACTERIA EHRLICHIA_CHAFFEENSIS_STR-_ARKANSAS 747422 747494 PHE GAA 0 0      GIB_IN_DDBJ
-GGCTTGATAGCTCAGTT-GGT--AGAGCAAAGGACTGAAAATCCTTGTGTCGTTGGTTC
AATTCCAACTCAAGCCA
>NGTT_RWZ_C008310 ECHA_ARKANSAS ALPHAPROTEOBACTERIA EHRLICHIA_CHAFFEENSIS_STR-_ARKANSAS 751215 751286 ASN GTT 0 0      GIB_IN_DDBJ
-TCCTCGGTAGCTCAGT--GGT--AGAGCACTTGGCTGTTAACCAATTGGTCGCTGGTTC
GAATCCGGCCCGGGGAG
>MCAT_RWZ_C008311 ECHA_ARKANSAS ALPHAPROTEOBACTERIA EHRLICHIA_CHAFFEENSIS_STR-_ARKANSAS 753787 753858 MET CAT 0 0     TRNA-MET(ELONGATOR)
-GGCTAAGTAGTTCAGT--GGC--ATAGTAGGAGAATCATAATTTCTCAGTCGCGGGTTC
AAATCCCTCCTTAGCCA
>SGGA_RWZ_C008312 ECHA_ARKANSAS ALPHAPROTEOBACTERIA EHRLICHIA_CHAFFEENSIS_STR-_ARKANSAS 1120156 1120246 SER GGA 0 0      GIB_IN_DDBJ
-GGAAAGGTGGCTGAGT--GGTCTAAAGCGCACGCCTGGAAAGTGTGT---CGAGGGTTC
GAATCCCTCTCTTTCCG
>WCCA_RWZ_C008313 ECHA_ARKANSAS ALPHAPROTEOBACTERIA EHRLICHIA_CHAFFEENSIS_STR-_ARKANSAS 983243 983167 TRP CCA 0 0      GIB_IN_DDBJ
-AGGAGTGTAGCTCAATT-GGCT-AGAGCGTCAGTCTCCAAAACTGAAGGTTATGGGTTC
GATTCCTATCACTCCTG
>RCCT_RWZ_C008314 ECHA_ARKANSAS ALPHAPROTEOBACTERIA EHRLICHIA_CHAFFEENSIS_STR-_ARKANSAS 969768 969695 ARG CCT 0 0      GIB_IN_DDBJ
-GGGGCTGTAGCTCAGTA-GGAT-AGAGCGTTGGATTCCTAATCCGAAGGCCGTGCGTTC
AAATCGCACCAGTCCCG
>LTAA_RWZ_C008315 ECHA_ARKANSAS ALPHAPROTEOBACTERIA EHRLICHIA_CHAFFEENSIS_STR-_ARKANSAS 936740 936652 LEU TAA 0 0      GIB_IN_DDBJ
-GCCCACGTGGCGGAATC-GGTA-GACGTTGCGGACTTAAAATCCGTTGCGTGGGAGTTC
AAGTCTCCCCGTGGGCA
>KCTT_RWZ_C008316 ECHA_ARKANSAS ALPHAPROTEOBACTERIA EHRLICHIA_CHAFFEENSIS_STR-_ARKANSAS 931200 931128 LYS CTT 0 0      GIB_IN_DDBJ
-GATCCCGTAGCTCAGTT-GGT--AGAGCGATTGACTCTTAATCAGTATGTCGTGTGTTC
GAATCACACCGGGATCA
>LTAG_RWZ_C008317 ECHA_ARKANSAS ALPHAPROTEOBACTERIA EHRLICHIA_CHAFFEENSIS_STR-_ARKANSAS 930946 930865 LEU TAG 0 0      GIB_IN_DDBJ
-GCGGATATGGCGGAATT-GGTA-GACGTGCTAGGTTTAGGTCCTAGT-G-TGGGGGTTC
AAGTCCCTCTATCCGCA
>JCAT_RWZ_C008318 ECHA_ARKANSAS ALPHAPROTEOBACTERIA EHRLICHIA_CHAFFEENSIS_STR-_ARKANSAS 924304 924231 MET CAT 0 0     TRNA-MET(ILE)_WHOSE
-GGGGCTGTAGCTCAGTT-GGTT-GGAGCGGATCGCTCATAACGATATGGCCGTAGGTTC
AAGTCCTACCAGCCCTA
>GGCC_RWZ_C008319 ECHA_ARKANSAS ALPHAPROTEOBACTERIA EHRLICHIA_CHAFFEENSIS_STR-_ARKANSAS 872159 872084 GLY GCC 0 0      GIB_IN_DDBJ
-GCGGGAGTAGCTTAGTT-GGT--AGAGCGTTACCTTGCCAAGGTAAAGGTCGAGGGTTC
GAACCCCTTTTCCCGCT
>DGTC_RWZ_C008320 ECHA_ARKANSAS ALPHAPROTEOBACTERIA EHRLICHIA_CHAFFEENSIS_STR-_ARKANSAS 825146 825073 ASP GTC 0 0      GIB_IN_DDBJ
-GGGGGCGTAGTTTAGTT-GGTT-AGAACATAAGCCTGTCACGCTTAAGGTCGCGAGTTC
GAGTCTCGTCGCTCCCG
>XCAT_RWZ_C008321 ECHA_ARKANSAS ALPHAPROTEOBACTERIA EHRLICHIA_CHAFFEENSIS_STR-_ARKANSAS 692502 692428 MET CAT 0 0     TRNA-MET(INITIATOR)
-TGCGGGGTAGAGCAGTCTGGT--AGCTCGACAGGCTCATAACCTGTAGGTCGCCGGTTC
AAATCCGGTCCCCGCAA
>MCAT_RWZ_C008322 ECHA_ARKANSAS ALPHAPROTEOBACTERIA EHRLICHIA_CHAFFEENSIS_STR-_ARKANSAS 684175 684104 MET CAT 0 0     TRNA-MET(ELONGATOR)
-GGCTAAGTAGCTCAGT--GGT--AGAGTAGGAGAATCATAATCTCTCGGTCGCGGGTTC
GAATCCCTCCTTAGCCA
>SGCT_RWZ_C008323 ECHA_ARKANSAS ALPHAPROTEOBACTERIA EHRLICHIA_CHAFFEENSIS_STR-_ARKANSAS 671701 671609 SER GCT 0 0      GIB_IN_DDBJ
-GGAGAGATGGCCGAGA--GGCTGAAGGCGACGGTTTGCTAAACCGTT---CGAGGGTTC
GAATCCCTCTCTCTCCG
>TTGT_RWZ_C008324 ECHA_ARKANSAS ALPHAPROTEOBACTERIA EHRLICHIA_CHAFFEENSIS_STR-_ARKANSAS 651058 650986 THR TGT 0 0      GIB_IN_DDBJ
-GCCGGCTTAGCTCAACT-GGG--AGAGCATCTGATTTGTAATCAGAGGGTTATGAGTTC
AAGTCTTATAGCCGGCA
>STGA_RWZ_C008325 ECHA_ARKANSAS ALPHAPROTEOBACTERIA EHRLICHIA_CHAFFEENSIS_STR-_ARKANSAS 154309 154222 SER TGA 0 0      GIB_IN_DDBJ
-GGATGGATGGCCGAGC--GGTTTAAGGCACCAGTCTTGAAAACTGAC---CGTGGGTTC
GAATCCCACTCCATCCG
>LCAG_RWZ_C008326 ECHA_ARKANSAS ALPHAPROTEOBACTERIA EHRLICHIA_CHAFFEENSIS_STR-_ARKANSAS 143335 143252 LEU CAG 0 0      GIB_IN_DDBJ
-GCCCGAATGGCGGAAT--GGTA-GACGCGCTAGCTTCAGGTGCTAGTAG-TGGAAGTTC
AACTCTTCTTTCGGGCA
>CGCA_RWZ_C008327 ECHA_ARKANSAS ALPHAPROTEOBACTERIA EHRLICHIA_CHAFFEENSIS_STR-_ARKANSAS 86306 86232 CYS GCA 0 0      GIB_IN_DDBJ
-GGCTAGGTGGCAGAAT--GGCG-GATGCGCAGGACTGCAAATCCTTACA-TACCGGTTC
GATTCCGGTCCTAGCCT
>LGAG_RWZ_C008328 ECHA_ARKANSAS ALPHAPROTEOBACTERIA EHRLICHIA_CHAFFEENSIS_STR-_ARKANSAS 43515 43427 LEU GAG 0 0      GIB_IN_DDBJ
-GCGGTTGTGGTGGAAT--GGTA-GACACGCAGCGTTGAGGTCGCTGTGCTTGGAAGTTC
GAGTCTTCTCAACCGCA
>QTTG_RWZ_C008329 ECHA_ARKANSAS ALPHAPROTEOBACTERIA EHRLICHIA_CHAFFEENSIS_STR-_ARKANSAS 18534 18460 GLN TTG 0 0      GIB_IN_DDBJ
-TGGGATGTCGCCAAGT--GGT--AAGGCAACGGTTTTTGATACCGTCATTCGGAGGTTC
GAACCCTTCCATCCCAG
>ETTC_RWZ_C08008049 RCAN_MCKIEL ALPHAPROTEOBACTERIA RICKETTSIA_CANADENSIS_STR-_MCKIEL 19274 19348 GLU TTC 0 0      GIB_IN_DDBJ
-GGCCCCTTCGTCTAGC--GGTT-AGGACACCACCCTTTCACGGTGGGAA-CACGGGTTC
AAGTCCCGTAGGGGTCA
>TGGT_RWZ_C08008050 RCAN_MCKIEL ALPHAPROTEOBACTERIA RICKETTSIA_CANADENSIS_STR-_MCKIEL 87085 87159 THR GGT 0 0      GIB_IN_DDBJ
-GCTACTATAGCTCAGG--GGT--AGAGCACTTCATTGGTAATGAAGAGGTCGGGGGTTC
AATTCCCCCTAGTAGCA
>XCAT_RWZ_C08008051 RCAN_MCKIEL ALPHAPROTEOBACTERIA RICKETTSIA_CANADENSIS_STR-_MCKIEL 109832 109908 MET CAT 0 0     TRNA-MET(INITIATOR)- 
-TGCGGGGTGGAGCAGTTCGGT--AGCTCGTCAGGCTCATAACCTGAAGGTCGTTGGTTC
AAATCCAGCCCCCGCTA
>WCCA_RWZ_C08008052 RCAN_MCKIEL ALPHAPROTEOBACTERIA RICKETTSIA_CANADENSIS_STR-_MCKIEL 155537 155612 TRP CCA 0 0      GIB_IN_DDBJ
-AGGAGTGTAGCTCAATT-GGT--AGAGCGCCGGTCTCCAAAACCGGAGGTTGCGGGTTC
GATACCTGTCGCTCCTG
>MCAT_RWZ_C08008053 RCAN_MCKIEL ALPHAPROTEOBACTERIA RICKETTSIA_CANADENSIS_STR-_MCKIEL 307168 307244 MET CAT 0 0     TRNA-MET(ELONGATOR)- 
-GGCGGGGTAGCTCAGTT-GGTT-AGAGCGACGGAATCATAATCCGTGTGTCGGGGGTTC
AAATCCCTCCCTCGCTA
>NGTT_RWZ_C08008054 RCAN_MCKIEL ALPHAPROTEOBACTERIA RICKETTSIA_CANADENSIS_STR-_MCKIEL 353735 353809 ASN GTT 0 0      GIB_IN_DDBJ
-TCCTCGGTAGCTCAGT--GGT--AGAGCAAACGGCTGTTAACCGTTCGGTCGCTGGTTC
GAATCCGGCTCGGGGAG
>ATGC_RWZ_C08008055 RCAN_MCKIEL ALPHAPROTEOBACTERIA RICKETTSIA_CANADENSIS_STR-_MCKIEL 445181 445255 ALA TGC 0 0      GIB_IN_DDBJ
-GGGGATGTAGCTCAGG--GGT--AGAGCATCTGCTTTGCACGCAGAGGGTCAAGGGTTC
GATTCCCTTCATCTCCA
>QTTG_RWZ_C08008056 RCAN_MCKIEL ALPHAPROTEOBACTERIA RICKETTSIA_CANADENSIS_STR-_MCKIEL 516449 516523 GLN TTG 0 0      GIB_IN_DDBJ
-TGGGACGTCGCCAAGT--GGT--AAGGCAACGGTTTTTGGTATCGTCATCCGGAGGTTC
GAATCCTCCCGTCCCAG
>STGA_RWZ_C08008057 RCAN_MCKIEL ALPHAPROTEOBACTERIA RICKETTSIA_CANADENSIS_STR-_MCKIEL 530508 530597 SER TGA 0 0      GIB_IN_DDBJ
-GGATAGGTGGCCGAGC--GGTTTAAGGCACTAGTCTTGAAAACTGGC---CGTGGGTTC
GAATCCCACCCTATCCG
>SGGA_RWZ_C08008058 RCAN_MCKIEL ALPHAPROTEOBACTERIA RICKETTSIA_CANADENSIS_STR-_MCKIEL 547405 547492 SER GGA 0 0      GIB_IN_DDBJ
-GGAGAGATGGCCGAGC--GGTTTAAGGCGCATGCCTGGAAAGCGTGTTGTCGGGGGTTC
GAATCCCCCTCTCTCCG
>VGAC_RWZ_C08008059 RCAN_MCKIEL ALPHAPROTEOBACTERIA RICKETTSIA_CANADENSIS_STR-_MCKIEL 556129 556205 VAL GAC 0 0      GIB_IN_DDBJ
-GGGTGATTAGCTTAGTT-GGTT-AGAGCATTACGTTGACATCGTAAAGGTCAGAGGTTC
AATCCCTCTATCGCCCA
>DGTC_RWZ_C08008060 RCAN_MCKIEL ALPHAPROTEOBACTERIA RICKETTSIA_CANADENSIS_STR-_MCKIEL 632465 632541 ASP GTC 0 0      GIB_IN_DDBJ
-GGGGGTGTAGCTCAGTT-GGTT-AGAGCGTCTGCCTGTCACGCAGAAGGTCGCGGGTTC
GAGTCCCGTCACTCTCG
>LTAA_RWZ_C08008061 RCAN_MCKIEL ALPHAPROTEOBACTERIA RICKETTSIA_CANADENSIS_STR-_MCKIEL 891284 891369 LEU TAA 0 0      GIB_IN_DDBJ
-GCCCGCGTGATGGAAT--GGTA-GACATAACGGACTTAAAATCCGTGGCTTGCCGGTTC
AAGTCCGGCCGCGGGTA
>HGTG_RWZ_C08008062 RCAN_MCKIEL ALPHAPROTEOBACTERIA RICKETTSIA_CANADENSIS_STR-_MCKIEL 931317 931393 HIS GTG 0 0      GIB_IN_DDBJ
GGCGGGTGTAGCTCAGTT-GGTT-AGAGCATCAGGTTGTGGTTCTGAGGGCTGCGGGTTC
GAATCCCGTCACTCGCC
>PTGG_RWZ_C08008063 RCAN_MCKIEL ALPHAPROTEOBACTERIA RICKETTSIA_CANADENSIS_STR-_MCKIEL 1069029 1069105 PRO TGG 0 0      GIB_IN_DDBJ
-CGGGGCGTAGCGCAGCCTGGT--AGCGCATCTGGTTTGGGACCAGAGGGTCGGGAGTTC
GAATCTCTCCGCCCCGA
>TTGT_RWZ_C08008064 RCAN_MCKIEL ALPHAPROTEOBACTERIA RICKETTSIA_CANADENSIS_STR-_MCKIEL 1149592 1149521 THR TGT 0 0      GIB_IN_DDBJ
-GCCGGATTAGCTCAGT--GGT--AGAGCAACCGCCTTGTAAGCGGTAGGTCATCAGTTC
AAATCCGATATCCGGCA
>RTCT_RWZ_C08008065 RCAN_MCKIEL ALPHAPROTEOBACTERIA RICKETTSIA_CANADENSIS_STR-_MCKIEL 1103972 1103899 ARG TCT 0 0      GIB_IN_DDBJ
-GCACCCTTAGCTCAGCT-GGAT-AGAGCAACAGATTTCTAATCTGTGGGTCAGAGGTTC
GAATCCTTTAGGGTGCA
>JCAT_RWZ_C08008066 RCAN_MCKIEL ALPHAPROTEOBACTERIA RICKETTSIA_CANADENSIS_STR-_MCKIEL 1002221 1002148 MET CAT 0 0     TRNA-MET(ILE)_WHOSE
-GGGGCTGTAGCTCAGTT-GGTT-AGAGCCCGCCGCTCATAACGGTGTGGTCGTAGGTTC
AAGTCCTACCAGCCCCA
>YGTA_RWZ_C08008067 RCAN_MCKIEL ALPHAPROTEOBACTERIA RICKETTSIA_CANADENSIS_STR-_MCKIEL 880504 880422 TYR GTA 0 0      GIB_IN_DDBJ
-GGAGGGGTGGCCGAGT--GGTCAATGGCAGCAGACTGTAAATCTGCC-TTCGAAGGTTC
GAATCCTTCTCCCTCCA
>GTCC_RWZ_C08008068 RCAN_MCKIEL ALPHAPROTEOBACTERIA RICKETTSIA_CANADENSIS_STR-_MCKIEL 880248 880178 GLY TCC 0 0      GIB_IN_DDBJ
-GCGGGTGTAACTCAAT--GGT--AGAGTTCCAGCCTTCCAAGCTGGTTG-TGTGGGTTC
GATTCCCATCACCCGCT
>VTAC_RWZ_C08008069 RCAN_MCKIEL ALPHAPROTEOBACTERIA RICKETTSIA_CANADENSIS_STR-_MCKIEL 864936 864864 VAL TAC 0 0      GIB_IN_DDBJ
-GGGCGATTAGCTCAGCT-GGT--AGAGTATCTCGTTTACACCGAGAGTGTCGGGAGTTC
GAATCTCTCATCGCCCA
>CGCA_RWZ_C08008070 RCAN_MCKIEL ALPHAPROTEOBACTERIA RICKETTSIA_CANADENSIS_STR-_MCKIEL 752903 752832 CYS GCA 0 0      GIB_IN_DDBJ
-GGCTGGGTAGCAAAGT--GGT--AATGCCGTGGACTGCAAATCCTCTATTCGTCGGTTC
GATTCCGACCCTGGCCT
>KTTT_RWZ_C08008071 RCAN_MCKIEL ALPHAPROTEOBACTERIA RICKETTSIA_CANADENSIS_STR-_MCKIEL 727912 727840 LYS TTT 0 0      GIB_IN_DDBJ
-GAGCTCGTAGCTCAGTC-GGT--AGAGCATTTGACTTTTAATCAAAGGGTCCCGGGTTC
GAATCCCGGCGAGCTCA
>IGAT_RWZ_C08008072 RCAN_MCKIEL ALPHAPROTEOBACTERIA RICKETTSIA_CANADENSIS_STR-_MCKIEL 727813 727740 ILE GAT 0 0      GIB_IN_DDBJ
-GGGTTTGTAGCTCAGGT-GGTT-AGAGCACACGCCTGATAAGCGTGAGGTCGGAAGTTC
AAGTCTTCTCAAACCCA
>AGGC_RWZ_C08008073 RCAN_MCKIEL ALPHAPROTEOBACTERIA RICKETTSIA_CANADENSIS_STR-_MCKIEL 552449 552377 ALA GGC 0 0      GIB_IN_DDBJ
-GGGGTCATAGCTCAGTT-GGT--AGAGTGTTTGAATGGCATTCAAGAGGTCGGGGGTTC
GATCCCCCCTGGCTCCA
>RCCG_RWZ_C08008074 RCAN_MCKIEL ALPHAPROTEOBACTERIA RICKETTSIA_CANADENSIS_STR-_MCKIEL 516717 516644 ARG CCG 0 0      GIB_IN_DDBJ
-GCATTCGTAGCTCAGCT-GGAT-AGAGCATTGCCCTCCGAAGGCAAAGGTCGTTGGTTC
AAATCCAATCGAATGCA
>RACG_RWZ_C08008075 RCAN_MCKIEL ALPHAPROTEOBACTERIA RICKETTSIA_CANADENSIS_STR-_MCKIEL 475177 475104 ARG ACG 0 0      GIB_IN_DDBJ
-GCACCCGTAGCTCAATT-GGAT-AGAGTATATGACTACGGATCATAAGGTTAGGGGTTC
GACTCCTCTCGGGTGCA
>LGAG_RWZ_C08008076 RCAN_MCKIEL ALPHAPROTEOBACTERIA RICKETTSIA_CANADENSIS_STR-_MCKIEL 433286 433203 LEU GAG 0 0      GIB_IN_DDBJ
-GCGGTTGTGGCGAAATT-GGTA-AACGCGCAGCATTGAGGGTGCTGTTATTGGAAGTTC
AAGTCTTCTCGACCGCA
>GGCC_RWZ_C08008077 RCAN_MCKIEL ALPHAPROTEOBACTERIA RICKETTSIA_CANADENSIS_STR-_MCKIEL 428641 428570 GLY GCC 0 0      GIB_IN_DDBJ
-GCGGGTGTAGCTCAGG--GGT--AGAGCGCGACCTTGCCAAGGTCGAAGTCGAGGGTTC
GAATCCCTTCACCCGCT
>SGCT_RWZ_C08008078 RCAN_MCKIEL ALPHAPROTEOBACTERIA RICKETTSIA_CANADENSIS_STR-_MCKIEL 259192 259104 SER GCT 0 0      GIB_IN_DDBJ
-GGAGAGATGGCCGAGT--GGCTGAAGGCGACGGTTTGCTAAACCGTT---CGAGGGTTC
GAATCCCTCTCTCTCCG
>TCGT_RWZ_C08008079 RCAN_MCKIEL ALPHAPROTEOBACTERIA RICKETTSIA_CANADENSIS_STR-_MCKIEL 185750 185678 THR CGT 0 0      GIB_IN_DDBJ
-GCCAATGTAGCTCAACT-GGT--AGAGCAACGCATTCGTAATGCGTAGGTCTGGGGTTC
AAATCCCCACATTGGCA
>FGAA_RWZ_C08008080 RCAN_MCKIEL ALPHAPROTEOBACTERIA RICKETTSIA_CANADENSIS_STR-_MCKIEL 8695 8623 PHE GAA 0 0      GIB_IN_DDBJ
-GGCCACGTAGCTCAGTT-GGT--AGAGCAAAGGACTGAAAATCCTTGTGTCGTTGGTTC
GATTCCAATCGTGGCCA
>LTAG_RWZ_C08012666 RCAN_MCKIEL ALPHAPROTEOBACTERIA RICKETTSIA_CANADENSIS_STR-_MCKIEL 1145723 1145637 LEU TAG 0 0      GIB_IN_DDBJ
-GCGGATGTGATGGAACACGGTA-GACATGCAAGATTTAGGTTCTTGT-G-TGGGGGTTC
AAGTCCCTCCATCCGTA
>LTAG_RWZ_W000313 AAFF01000001 ALPHAPROTEOBACTERIA RICKETTSIA_CANADENSIS_STR-_MCKIEL 1145723 1145637 LEU TAG 0 0      WGS_DIVISION_IN_DDB
-GCGGATGTGATGGAACACGGTA-GACATGCAAGATTTAGGTTCTTGT-G-TGGGGGTTC
AAGTCCCTCCATCCGTA
>ETTC_RWZ_W005057 AAFF01000001 ALPHAPROTEOBACTERIA RICKETTSIA_CANADENSIS_STR-_MCKIEL 19274 19348 GLU TTC 0 0      WGS_DIVISION_IN_DDBJ/EM
-GGCCCCTTCGTCTAGC--GGTT-AGGACACCACCCTTTCACGGTGGGAA-CACGGGTTC
AAGTCCCGTAGGGGTCA
>TGGT_RWZ_W005058 AAFF01000001 ALPHAPROTEOBACTERIA RICKETTSIA_CANADENSIS_STR-_MCKIEL 87085 87159 THR GGT 0 0      WGS_DIVISION_IN_DDBJ/EM
-GCTACTATAGCTCAGG--GGT--AGAGCACTTCATTGGTAATGAAGAGGTCGGGGGTTC
AATTCCCCCTAGTAGCA
>XCAT_RWZ_W005059 AAFF01000001 ALPHAPROTEOBACTERIA RICKETTSIA_CANADENSIS_STR-_MCKIEL 109831 109909 MET CAT 0 0     TRNA-MET(INITIATOR)- W
-TGCGGGGTGGAGCAGTTCGGT--AGCTCGTCAGGCTCATAACCTGAAGGTCGTTGGTTC
AAATCCAGCCCCCGCTA
>WCCA_RWZ_W005060 AAFF01000001 ALPHAPROTEOBACTERIA RICKETTSIA_CANADENSIS_STR-_MCKIEL 155536 155613 TRP CCA 0 0      WGS_DIVISION_IN_DDBJ/
-AGGAGTGTAGCTCAATT-GGT--AGAGCGCCGGTCTCCAAAACCGGAGGTTGCGGGTTC
GATACCTGTCGCTCCTG
>MCAT_RWZ_W005061 AAFF01000001 ALPHAPROTEOBACTERIA RICKETTSIA_CANADENSIS_STR-_MCKIEL 307167 307245 MET CAT 0 0     TRNA-MET(ELONGATOR)- W
-GGCGGGGTAGCTCAGTT-GGTT-AGAGCGACGGAATCATAATCCGTGTGTCGGGGGTTC
AAATCCCTCCCTCGCTA
>NGTT_RWZ_W005062 AAFF01000001 ALPHAPROTEOBACTERIA RICKETTSIA_CANADENSIS_STR-_MCKIEL 353734 353810 ASN GTT 0 0      WGS_DIVISION_IN_DDBJ/
-TCCTCGGTAGCTCAGT--GGT--AGAGCAAACGGCTGTTAACCGTTCGGTCGCTGGTTC
GAATCCGGCTCGGGGAG
>ATGC_RWZ_W005063 AAFF01000001 ALPHAPROTEOBACTERIA RICKETTSIA_CANADENSIS_STR-_MCKIEL 445180 445256 ALA TGC 0 0      WGS_DIVISION_IN_DDBJ/
-GGGGATGTAGCTCAGG--GGT--AGAGCATCTGCTTTGCACGCAGAGGGTCAAGGGTTC
GATTCCCTTCATCTCCA
>QTTG_RWZ_W005064 AAFF01000001 ALPHAPROTEOBACTERIA RICKETTSIA_CANADENSIS_STR-_MCKIEL 516449 516523 GLN TTG 0 0      WGS_DIVISION_IN_DDBJ/
-TGGGACGTCGCCAAGT--GGT--AAGGCAACGGTTTTTGGTATCGTCATCCGGAGGTTC
GAATCCTCCCGTCCCAG
>STGA_RWZ_W005065 AAFF01000001 ALPHAPROTEOBACTERIA RICKETTSIA_CANADENSIS_STR-_MCKIEL 530507 530598 SER TGA 0 0      WGS_DIVISION_IN_DDBJ/
-GGATAGGTGGCCGAGC--GGTTTAAGGCACTAGTCTTGAAAACTGGC---CGTGGGTTC
GAATCCCACCCTATCCG
>SGGA_RWZ_W005066 AAFF01000001 ALPHAPROTEOBACTERIA RICKETTSIA_CANADENSIS_STR-_MCKIEL 547404 547493 SER GGA 0 0      WGS_DIVISION_IN_DDBJ/
-GGAGAGATGGCCGAGC--GGTTTAAGGCGCATGCCTGGAAAGCGTGTTGTCGGGGGTTC
GAATCCCCCTCTCTCCG
>VGAC_RWZ_W005067 AAFF01000001 ALPHAPROTEOBACTERIA RICKETTSIA_CANADENSIS_STR-_MCKIEL 556129 556205 VAL GAC 0 0      WGS_DIVISION_IN_DDBJ/
-GGGTGATTAGCTTAGTT-GGTT-AGAGCATTACGTTGACATCGTAAAGGTCAGAGGTTC
AATCCCTCTATCGCCCA
>DGTC_RWZ_W005068 AAFF01000001 ALPHAPROTEOBACTERIA RICKETTSIA_CANADENSIS_STR-_MCKIEL 632465 632541 ASP GTC 0 0      WGS_DIVISION_IN_DDBJ/
-GGGGGTGTAGCTCAGTT-GGTT-AGAGCGTCTGCCTGTCACGCAGAAGGTCGCGGGTTC
GAGTCCCGTCACTCTCG
>LTAA_RWZ_W005069 AAFF01000001 ALPHAPROTEOBACTERIA RICKETTSIA_CANADENSIS_STR-_MCKIEL 891283 891370 LEU TAA 0 0      WGS_DIVISION_IN_DDBJ/
-GCCCGCGTGATGGAAT--GGTA-GACATAACGGACTTAAAATCCGTGGCTTGCCGGTTC
AAGTCCGGCCGCGGGTA
>HGTG_RWZ_W005070 AAFF01000001 ALPHAPROTEOBACTERIA RICKETTSIA_CANADENSIS_STR-_MCKIEL 931316 931394 HIS GTG 0 0      WGS_DIVISION_IN_DDBJ/
GGCGGGTGTAGCTCAGTT-GGTT-AGAGCATCAGGTTGTGGTTCTGAGGGCTGCGGGTTC
GAATCCCGTCACTCGCC
>PTGG_RWZ_W005071 AAFF01000001 ALPHAPROTEOBACTERIA RICKETTSIA_CANADENSIS_STR-_MCKIEL 1069028 1069106 PRO TGG 0 0      WGS_DIVISION_IN_DDB
-CGGGGCGTAGCGCAGCCTGGT--AGCGCATCTGGTTTGGGACCAGAGGGTCGGGAGTTC
GAATCTCTCCGCCCCGA
>TTGT_RWZ_W005072 AAFF01000001 ALPHAPROTEOBACTERIA RICKETTSIA_CANADENSIS_STR-_MCKIEL 1149593 1149517 THR TGT 0 0      WGS_DIVISION_IN_DDB
-GCCGGATTAGCTCAGT--GGT--AGAGCAACCGCCTTGTAAGCGGTAGGTCATCAGTTC
AAATCCGATATCCGGCA
>RTCT_RWZ_W005073 AAFF01000001 ALPHAPROTEOBACTERIA RICKETTSIA_CANADENSIS_STR-_MCKIEL 1103972 1103899 ARG TCT 0 0      WGS_DIVISION_IN_DDB
-GCACCCTTAGCTCAGCT-GGAT-AGAGCAACAGATTTCTAATCTGTGGGTCAGAGGTTC
GAATCCTTTAGGGTGCA
>JCAT_RWZ_W005074 AAFF01000001 ALPHAPROTEOBACTERIA RICKETTSIA_CANADENSIS_STR-_MCKIEL 1002221 1002148 MET CAT 0 0     TRNA-MET(ILE)_WHOSE_
-GGGGCTGTAGCTCAGTT-GGTT-AGAGCCCGCCGCTCATAACGGTGTGGTCGTAGGTTC
AAGTCCTACCAGCCCCA
>YGTA_RWZ_W005075 AAFF01000001 ALPHAPROTEOBACTERIA RICKETTSIA_CANADENSIS_STR-_MCKIEL 880504 880422 TYR GTA 0 0      WGS_DIVISION_IN_DDBJ/
-GGAGGGGTGGCCGAGT--GGTCAATGGCAGCAGACTGTAAATCTGCC-TTCGAAGGTTC
GAATCCTTCTCCCTCCA
>GTCC_RWZ_W005076 AAFF01000001 ALPHAPROTEOBACTERIA RICKETTSIA_CANADENSIS_STR-_MCKIEL 880248 880178 GLY TCC 0 0      WGS_DIVISION_IN_DDBJ/
-GCGGGTGTAACTCAAT--GGT--AGAGTTCCAGCCTTCCAAGCTGGTTG-TGTGGGTTC
GATTCCCATCACCCGCT
>VTAC_RWZ_W005077 AAFF01000001 ALPHAPROTEOBACTERIA RICKETTSIA_CANADENSIS_STR-_MCKIEL 864937 864860 VAL TAC 0 0      WGS_DIVISION_IN_DDBJ/
-GGGCGATTAGCTCAGCT-GGT--AGAGTATCTCGTTTACACCGAGAGTGTCGGGAGTTC
GAATCTCTCATCGCCCA
>CGCA_RWZ_W005078 AAFF01000001 ALPHAPROTEOBACTERIA RICKETTSIA_CANADENSIS_STR-_MCKIEL 752904 752828 CYS GCA 0 0      WGS_DIVISION_IN_DDBJ/
-GGCTGGGTAGCAAAGT--GGT--AATGCCGTGGACTGCAAATCCTCTATTCGTCGGTTC
GATTCCGACCCTGGCCT
>KTTT_RWZ_W005079 AAFF01000001 ALPHAPROTEOBACTERIA RICKETTSIA_CANADENSIS_STR-_MCKIEL 727912 727840 LYS TTT 0 0      WGS_DIVISION_IN_DDBJ/
-GAGCTCGTAGCTCAGTC-GGT--AGAGCATTTGACTTTTAATCAAAGGGTCCCGGGTTC
GAATCCCGGCGAGCTCA
>IGAT_RWZ_W005080 AAFF01000001 ALPHAPROTEOBACTERIA RICKETTSIA_CANADENSIS_STR-_MCKIEL 727814 727736 ILE GAT 0 0      WGS_DIVISION_IN_DDBJ/
-GGGTTTGTAGCTCAGGT-GGTT-AGAGCACACGCCTGATAAGCGTGAGGTCGGAAGTTC
AAGTCTTCTCAAACCCA
>AGGC_RWZ_W005081 AAFF01000001 ALPHAPROTEOBACTERIA RICKETTSIA_CANADENSIS_STR-_MCKIEL 552450 552373 ALA GGC 0 0      WGS_DIVISION_IN_DDBJ/
-GGGGTCATAGCTCAGTT-GGT--AGAGTGTTTGAATGGCATTCAAGAGGTCGGGGGTTC
GATCCCCCCTGGCTCCA
>RCCG_RWZ_W005082 AAFF01000001 ALPHAPROTEOBACTERIA RICKETTSIA_CANADENSIS_STR-_MCKIEL 516718 516640 ARG CCG 0 0      WGS_DIVISION_IN_DDBJ/
-GCATTCGTAGCTCAGCT-GGAT-AGAGCATTGCCCTCCGAAGGCAAAGGTCGTTGGTTC
AAATCCAATCGAATGCA
>RACG_RWZ_W005083 AAFF01000001 ALPHAPROTEOBACTERIA RICKETTSIA_CANADENSIS_STR-_MCKIEL 475177 475104 ARG ACG 0 0      WGS_DIVISION_IN_DDBJ/
-GCACCCGTAGCTCAATT-GGAT-AGAGTATATGACTACGGATCATAAGGTTAGGGGTTC
GACTCCTCTCGGGTGCA
>LGAG_RWZ_W005084 AAFF01000001 ALPHAPROTEOBACTERIA RICKETTSIA_CANADENSIS_STR-_MCKIEL 433286 433203 LEU GAG 0 0      WGS_DIVISION_IN_DDBJ/
-GCGGTTGTGGCGAAATT-GGTA-AACGCGCAGCATTGAGGGTGCTGTTATTGGAAGTTC
AAGTCTTCTCGACCGCA
>GGCC_RWZ_W005085 AAFF01000001 ALPHAPROTEOBACTERIA RICKETTSIA_CANADENSIS_STR-_MCKIEL 428642 428566 GLY GCC 0 0      WGS_DIVISION_IN_DDBJ/
-GCGGGTGTAGCTCAGG--GGT--AGAGCGCGACCTTGCCAAGGTCGAAGTCGAGGGTTC
GAATCCCTTCACCCGCT
>SGCT_RWZ_W005086 AAFF01000001 ALPHAPROTEOBACTERIA RICKETTSIA_CANADENSIS_STR-_MCKIEL 259193 259100 SER GCT 0 0      WGS_DIVISION_IN_DDBJ/
-GGAGAGATGGCCGAGT--GGCTGAAGGCGACGGTTTGCTAAACCGTT---CGAGGGTTC
GAATCCCTCTCTCTCCG
>TCGT_RWZ_W005087 AAFF01000001 ALPHAPROTEOBACTERIA RICKETTSIA_CANADENSIS_STR-_MCKIEL 185750 185678 THR CGT 0 0      WGS_DIVISION_IN_DDBJ/
-GCCAATGTAGCTCAACT-GGT--AGAGCAACGCATTCGTAATGCGTAGGTCTGGGGTTC
AAATCCCCACATTGGCA
>FGAA_RWZ_W005088 AAFF01000001 ALPHAPROTEOBACTERIA RICKETTSIA_CANADENSIS_STR-_MCKIEL 8696 8619 PHE GAA 0 0      WGS_DIVISION_IN_DDBJ/EMBL
-GGCCACGTAGCTCAGTT-GGT--AGAGCAAAGGACTGAAAATCCTTGTGTCGTTGGTTC
GATTCCAATCGTGGCCA
>RTCT_RWZ_C008181 ECAN_JAKE ALPHAPROTEOBACTERIA EHRLICHIA_CANIS_STR-_JAKE 338 415 ARG TCT 0 0      GIB_IN_DDBJ
-GTGCCTGTAGCTCAGCCTGGAT-AGAGCATCAGCCTTCTAAGCTGTTGGTCAGGGGTTC
GAATCCCTTCGGGCACG
>VGAC_RWZ_C008182 ECAN_JAKE ALPHAPROTEOBACTERIA EHRLICHIA_CANIS_STR-_JAKE 47712 47785 VAL GAC 0 0      GIB_IN_DDBJ
-GGGTAATTAGCTCATTT-GGTT-AGAGCGCTTGCTTGACGTGCAAGAGGTGACTGGTTC
GAATCCAGTATTGCCCA
>KTTT_RWZ_C008183 ECAN_JAKE ALPHAPROTEOBACTERIA EHRLICHIA_CANIS_STR-_JAKE 69588 69660 LYS TTT 0 0      GIB_IN_DDBJ
-GATCCCGTAGCTCAGTC-GGT--AGAGCAATTGACTTTTAATCAGTGTGTCGCGCGTTC
GATTCGCGCCGGGATCA
>PGGG_RWZ_C008184 ECAN_JAKE ALPHAPROTEOBACTERIA EHRLICHIA_CANIS_STR-_JAKE 167065 167143 PRO GGG 0 0      GIB_IN_DDBJ
-CGGAATGTAGCGCAGCCTGGTTTAGCGTGTCAGTCTGGGGGGCTGGAGGTCGTGGGTTC
GAATCCCATCATTCCGA
>ATGC_RWZ_C008185 ECAN_JAKE ALPHAPROTEOBACTERIA EHRLICHIA_CANIS_STR-_JAKE 190571 190643 ALA TGC 0 0      GIB_IN_DDBJ
-GGGGGTATAGCTCATTT-GGT--AGAGCATCTGCTTTGCACGCAGAAGGCGAGCGGTTC
GAGTCCGCTTACCTCCA
>WCCA_RWZ_C008186 ECAN_JAKE ALPHAPROTEOBACTERIA EHRLICHIA_CANIS_STR-_JAKE 245349 245425 TRP CCA 0 0      GIB_IN_DDBJ
-AGGAGTGTAGCTCAATT-GGCT-AGAGCGTCAGTCTCCAAAACTGAAGGTTATGGGTTC
GATTCCTATCACTCCTG
>RCCT_RWZ_C008187 ECAN_JAKE ALPHAPROTEOBACTERIA EHRLICHIA_CANIS_STR-_JAKE 259386 259459 ARG CCT 0 0      GIB_IN_DDBJ
-GGGGCCGTAGCTCAGTA-GGAT-AGAGCATTAGATTCCTAATCTGGAGGTCGTGCGTTC
AAATCGCACCGGTCCCG
>LTAA_RWZ_C008188 ECAN_JAKE ALPHAPROTEOBACTERIA EHRLICHIA_CANIS_STR-_JAKE 292601 292687 LEU TAA 0 0      GIB_IN_DDBJ
-GCCCACGTGGCGGAATC-GGTA-GACGCTGCGGACTTAAAATCCGTT-G-TGGGAGTTC
AAGTCTCCCCATGGGCA
>KCTT_RWZ_C008189 ECAN_JAKE ALPHAPROTEOBACTERIA EHRLICHIA_CANIS_STR-_JAKE 300143 300215 LYS CTT 0 0      GIB_IN_DDBJ
-GGTCCCGTAGCTCAGTT-GGT--AGAGCAATTGGCTCTTAATCAATGTGTCGTGTGTTC
GAACCACACCGGGATCA
>LTAG_RWZ_C008190 ECAN_JAKE ALPHAPROTEOBACTERIA EHRLICHIA_CANIS_STR-_JAKE 300396 300479 LEU TAG 0 0      GIB_IN_DDBJ
-GCGGATATGGCGGAATT-GGTA-GACGTGCTAGGTTTAGGTCCTAGT-G-TGGGGGTTC
AAGTCCCTCTATCCGCA
>JCAT_RWZ_C008191 ECAN_JAKE ALPHAPROTEOBACTERIA EHRLICHIA_CANIS_STR-_JAKE 307599 307673 MET CAT 0 0     TRNA-MET(ILE)_WHOSE_CAU_ANTICODON
-GGGGCTGTAGCTCAGTT-GGTT-AGAGCGGGTCGCTCATAACGATCAGGTCGTAGGTTC
AAGTCCTACCGGCCCCA
>GGCC_RWZ_C008192 ECAN_JAKE ALPHAPROTEOBACTERIA EHRLICHIA_CANIS_STR-_JAKE 360915 360990 GLY GCC 0 0      GIB_IN_DDBJ
-GCGGGAGTAGCTCAGTT-GGT--AGAGCATTACCTTGCCAAGGTAAAGGCCGAGGGTTC
GAACCCCTTCTCCCGCT
>DGTC_RWZ_C008193 ECAN_JAKE ALPHAPROTEOBACTERIA EHRLICHIA_CANIS_STR-_JAKE 412218 412291 ASP GTC 0 0      GIB_IN_DDBJ
-GGGGGTGTAGCTCAGTT-GGTT-AGAGCGCAAGCCTGTCACGCTTGAGGCCGCGAGTTC
GAGTCTCGTCACTCCCG
>XCAT_RWZ_C008194 ECAN_JAKE ALPHAPROTEOBACTERIA EHRLICHIA_CANIS_STR-_JAKE 548477 548551 MET CAT 0 0     TRNA-MET(INITIATOR)- GIB_IN_DDBJ
-TGCGGGGTAGAGCAGTCTGGT--AGCTCGACAGGCTCATAACCTGTAGGTCGCTGGTTC
AAATCCGGCCCCCGCAA
>MCAT_RWZ_C008195 ECAN_JAKE ALPHAPROTEOBACTERIA EHRLICHIA_CANIS_STR-_JAKE 557852 557927 MET CAT 0 0     TRNA-MET(ELONGATOR)- GIB_IN_DDBJ
-GGCTGGGTAGCTCAGTT-GGT--AGAGCGGGAGAATCATAATCTCTTGGTCGTGGGTTC
GAGTCCCTCCTTAGCCA
>SGCT_RWZ_C008196 ECAN_JAKE ALPHAPROTEOBACTERIA EHRLICHIA_CANIS_STR-_JAKE 571075 571165 SER GCT 0 0      GIB_IN_DDBJ
-GGAGAGGTGGCCGAGA--GGCTGAAGGCGACGGTTTGCTAAACCGTT---CGAGGGTTC
GAATCCCTCTCTCTCCG
>TTGT_RWZ_C008197 ECAN_JAKE ALPHAPROTEOBACTERIA EHRLICHIA_CANIS_STR-_JAKE 592048 592120 THR TGT 0 0      GIB_IN_DDBJ
-GCCGGCTTAGCTCAATT-GGT--AGAGCATCTGATTTGTAATCAGGGGGTTATGAGTTC
AAGTCTTATAGCCGGCA
>LCAA_RWZ_C008198 ECAN_JAKE ALPHAPROTEOBACTERIA EHRLICHIA_CANIS_STR-_JAKE 668794 668877 LEU CAA 0 0      GIB_IN_DDBJ
-GCCCCTATGGCGGAATT-GGTA-GACGCGGTAGACTCAAAATCTACT-A-TGCTGGTTC
AAATCCGGCTAGGGGTA
>SGGA_RWZ_C008199 ECAN_JAKE ALPHAPROTEOBACTERIA EHRLICHIA_CANIS_STR-_JAKE 1233731 1233821 SER GGA 0 0      GIB_IN_DDBJ
-GGAAAGGTGGCTGAGT--GGTCTAAAGCGCACGCCTGGAAAGTGTGT---CGAGGGTTC
GAATCCCTCTCTTTCCG
>HGTG_RWZ_C008200 ECAN_JAKE ALPHAPROTEOBACTERIA EHRLICHIA_CANIS_STR-_JAKE 1115430 1115358 HIS GTG 0 0      GIB_IN_DDBJ
GGCGGGTGTAGCTCAGTT-GGT--AGAGCATCAGTTTGTGGCACTGAGGGTCGCCAGTTC
AATCCTGGTCACTCGCC
>VTAC_RWZ_C008201 ECAN_JAKE ALPHAPROTEOBACTERIA EHRLICHIA_CANIS_STR-_JAKE 958763 958691 VAL TAC 0 0      GIB_IN_DDBJ
-GGGCGGTTAGCTCAGTT-GGT--AGAGCATCTCGTTTACACCGAGGAGGTCAGCAGTTC
GAGTCTGTTACCGCCCA
>YGTA_RWZ_C008202 ECAN_JAKE ALPHAPROTEOBACTERIA EHRLICHIA_CANIS_STR-_JAKE 865253 865171 TYR GTA 0 0      GIB_IN_DDBJ
-GGAGGAGTGGCCGAGC--GGTCAAAGGCAGCAGACTGTAAATCTGCC-TACGTAGGTTC
AAATCCTACCTCCTCCA
>GTCC_RWZ_C008203 ECAN_JAKE ALPHAPROTEOBACTERIA EHRLICHIA_CANIS_STR-_JAKE 865163 865093 GLY TCC 0 0      GIB_IN_DDBJ
-GCGGGTATAGCTCAAT--GGT--AGAGCTCCAGCCTTCCAAGCTGGTAA-TGTGGGTTC
GATTCCCACTATCCGCT
>ETTC_RWZ_C008204 ECAN_JAKE ALPHAPROTEOBACTERIA EHRLICHIA_CANIS_STR-_JAKE 825448 825376 GLU TTC 0 0      GIB_IN_DDBJ
-GACTCCTTCGTCTAGT--GGTCCAGGACACCACCCTTTCACGGTGGTAA-CGCGGGTTC
GACTCCCGTGGGAGTCA
>RCCG_RWZ_C008205 ECAN_JAKE ALPHAPROTEOBACTERIA EHRLICHIA_CANIS_STR-_JAKE 784424 784352 ARG CCG 0 0      GIB_IN_DDBJ
-GCACTTATAGCTTAGT--GGAT-AGAGCGTTACCCTCCGGAGGTAAAGGTCGCAGGTTC
AAATCCTGCTAAGTGCA
>PTGG_RWZ_C008206 ECAN_JAKE ALPHAPROTEOBACTERIA EHRLICHIA_CANIS_STR-_JAKE 727825 727749 PRO TGG 0 0      GIB_IN_DDBJ
-CGGAGCGTAGCGCAGCCTGGT--AGCGCACTTGGTTTGGGACCAAGTGGTCGGGAGTTC
AAATCTCTCCGCTCCGA
>IGAT_RWZ_C008207 ECAN_JAKE ALPHAPROTEOBACTERIA EHRLICHIA_CANIS_STR-_JAKE 710819 710743 ILE GAT 0 0      GIB_IN_DDBJ
-GGGTTTGTAGCTCAGGT-GGTT-AGAGCGCACGCCTGATAAGCGTGAGGTCGGAAGTTC
AACTCTTCCCAAGCCCA
>TGGT_RWZ_C008208 ECAN_JAKE ALPHAPROTEOBACTERIA EHRLICHIA_CANIS_STR-_JAKE 640798 640728 THR GGT 0 0      GIB_IN_DDBJ
-GCCGTTATAGCTTAGT--GGC--AAAGCACATCATTGGTAATGATGCGA-CCTAAGTTC
GATTCTTGGTAACGGCA
>RACG_RWZ_C008209 ECAN_JAKE ALPHAPROTEOBACTERIA EHRLICHIA_CANIS_STR-_JAKE 503887 503811 ARG ACG 0 0      GIB_IN_DDBJ
-GCACCCTTAGCTCAGCT-GGAT-AGAGTTTTTGACTACGGATCAAAAGGTCGGGCGTTC
GAATCGCTCAGGGTGCG
>FGAA_RWZ_C008210 ECAN_JAKE ALPHAPROTEOBACTERIA EHRLICHIA_CANIS_STR-_JAKE 494263 494191 PHE GAA 0 0      GIB_IN_DDBJ
-GGCTTGATAGCTCAGTC-GGT--AGAGCAAAGGACTGAAAATCCTTGTGTCGTTGGTTC
GATTCCAACTCAAGCCA
>NGTT_RWZ_C008211 ECAN_JAKE ALPHAPROTEOBACTERIA EHRLICHIA_CANIS_STR-_JAKE 489503 489431 ASN GTT 0 0      GIB_IN_DDBJ
-TCCTCGGTAGCTCAGTT-GGT--AGAGCACTTGGCTGTTAACCAATAGGTCGCTGGTTC
GAGTCCAGCCCGGGGAG
>STGA_RWZ_C008212 ECAN_JAKE ALPHAPROTEOBACTERIA EHRLICHIA_CANIS_STR-_JAKE 167655 167568 SER TGA 0 0      GIB_IN_DDBJ
-GGATGGATGGCCGAGC--GGTTTAAGGCACCAGTCTTGAAAACTGAC---CGTGGGTTC
GAATCCCACTCCATCCG
>LCAG_RWZ_C008213 ECAN_JAKE ALPHAPROTEOBACTERIA EHRLICHIA_CANIS_STR-_JAKE 156093 156010 LEU CAG 0 0      GIB_IN_DDBJ
-GCCCGAATGGCGGAAT--GGTA-GACGCGCTAGCTTCAGGTGCTAGTAA-TGGAAGTTC
AAATCTTCTTTCGGGCA
>CGCA_RWZ_C008214 ECAN_JAKE ALPHAPROTEOBACTERIA EHRLICHIA_CANIS_STR-_JAKE 75792 75718 CYS GCA 0 0      GIB_IN_DDBJ
-GGCTGGATGGCAGAAT--GGCT-TATGCAGAGGACTGCAAATCCTTTTA-TACCGGTTC
AATTCCGGTTCCGGCCT
>LGAG_RWZ_C008215 ECAN_JAKE ALPHAPROTEOBACTERIA EHRLICHIA_CANIS_STR-_JAKE 27275 27185 LEU GAG 0 0      GIB_IN_DDBJ
-GCGGTTGTGGTGGAATTCGGTA-GACACGCAGCGTTGAGGTCGCTGTGCTTGGAAGTTC
AAGTCTTCTCAACCGCA
>QTTG_RWZ_C008216 ECAN_JAKE ALPHAPROTEOBACTERIA EHRLICHIA_CANIS_STR-_JAKE 2308 2234 GLN TTG 0 0      GIB_IN_DDBJ
-TGGGATGTAGCCAAGT--GGT--AAGGCAGCGGTTTTTGATACCGTCATTCGGAGGTTC
GAACCCTTCCATCCCAG
>LCAA_RWZ_W09101321 AAEJ01000001 ALPHAPROTEOBACTERIA EHRLICHIA_CANIS_STR-_JAKE 41136 41220 LEU CAA 0 0      WGS_DIVISION_IN_DDBJ/EMBL/GEN
-GCCCCTATGGCGGAATT-GGTA-GACGCGGTAGACTCAAAATCTACT-A-TGCTGGTTC
AAATCCGGCTAGGGGTA
>STGA_RWZ_W09101322 AAEJ01000001 ALPHAPROTEOBACTERIA EHRLICHIA_CANIS_STR-_JAKE 537734 537822 SER TGA 0 0      WGS_DIVISION_IN_DDBJ/EMBL/G
-GGATGGATGGCCGAGC--GGTTTAAGGCACCAGTCTTGAAAACTGAC---CGTGGGTTC
GAATCCCACTCCATCCG
>LCAG_RWZ_W09101323 AAEJ01000001 ALPHAPROTEOBACTERIA EHRLICHIA_CANIS_STR-_JAKE 549296 549380 LEU CAG 0 0      WGS_DIVISION_IN_DDBJ/EMBL/G
-GCCCGAATGGCGGAAT--GGTA-GACGCGCTAGCTTCAGGTGCTAGTAA-TGGAAGTTC
AAATCTTCTTTCGGGCA
>CGCA_RWZ_W09101324 AAEJ01000001 ALPHAPROTEOBACTERIA EHRLICHIA_CANIS_STR-_JAKE 629597 629673 CYS GCA 0 0      WGS_DIVISION_IN_DDBJ/EMBL/G
-AGGCGGATGGCAGAAT--GGCT-TATGCAGAGGACTGCAAATCCTTTTA-TACCGGTTC
AATTCCGGTTCCGCCTC
>LGAG_RWZ_W09101325 AAEJ01000001 ALPHAPROTEOBACTERIA EHRLICHIA_CANIS_STR-_JAKE 678115 678205 LEU GAG 0 0      WGS_DIVISION_IN_DDBJ/EMBL/G
-GCGGTTGTGGTGGAATTCGGTA-GACACGCAGCGTTGAGGTCGCTGTGCTTGGAAGTTC
AAGTCTTCTCAACCGCA
>QTTG_RWZ_W09101326 AAEJ01000001 ALPHAPROTEOBACTERIA EHRLICHIA_CANIS_STR-_JAKE 703082 703156 GLN TTG 0 0      WGS_DIVISION_IN_DDBJ/EMBL/G
-TGGGATGTAGCCAAGT--GGT--AAGGCAGCGGTTTTTGATACCGTCATTCGGAGGTTC
GAACCCTTCCATCCCAG
>RTCT_RWZ_W09101327 AAEJ01000001 ALPHAPROTEOBACTERIA EHRLICHIA_CANIS_STR-_JAKE 705052 704975 ARG TCT 0 0      WGS_DIVISION_IN_DDBJ/EMBL/G
-GTGCCTGTAGCTCAGCCTGGAT-AGAGCATCAGCCTTCTAAGCTGTTGGTCAGGGGTTC
GAATCCCTTCGGGCACG
>VGAC_RWZ_W09101328 AAEJ01000001 ALPHAPROTEOBACTERIA EHRLICHIA_CANIS_STR-_JAKE 657678 657604 VAL GAC 0 0      WGS_DIVISION_IN_DDBJ/EMBL/G
-GGGTAATTAGCTCATTT-GGTT-AGAGCGCTTGCTTGACGTGCAAGAGGTGACTGGTTC
GAATCCAGTATTGCCCA
>KTTT_RWZ_W09101329 AAEJ01000001 ALPHAPROTEOBACTERIA EHRLICHIA_CANIS_STR-_JAKE 635802 635729 LYS TTT 0 0      WGS_DIVISION_IN_DDBJ/EMBL/G
-GATCCCGTAGCTCAGTC-GGT--AGAGCAATTGACTTTTAATCAGTGTGTCGCGCGTTC
GATTCGCGCCGGGATCA
>PGGG_RWZ_W09101330 AAEJ01000001 ALPHAPROTEOBACTERIA EHRLICHIA_CANIS_STR-_JAKE 538324 538246 PRO GGG 0 0      WGS_DIVISION_IN_DDBJ/EMBL/G
-CGGAATGTAGCGCAGCCTGGTTTAGCGTGTCAGTCTGGGGGGCTGGAGGTCGTGGGTTC
GAATCCCATCATTCCGA
>ATGC_RWZ_W09101331 AAEJ01000001 ALPHAPROTEOBACTERIA EHRLICHIA_CANIS_STR-_JAKE 514629 514556 ALA TGC 0 0      WGS_DIVISION_IN_DDBJ/EMBL/G
-GGGGGTATAGCTCATTT-GGT--AGAGCATCTGCTTTGCACGCAGAAGGCGAGCGGTTC
GAGTCCGCTTACCTCCA
>HGTG_RWZ_W09101332 AAEJ01000001 ALPHAPROTEOBACTERIA EHRLICHIA_CANIS_STR-_JAKE 487774 487701 HIS GTG 0 0      WGS_DIVISION_IN_DDBJ/EMBL/G
GGCGGGTGTAGCTCAGTT-GGT--AGAGCATCAGTTTGTGGCACTGAGGGTCGCCAGTTC
AATCCTGGTCACTCGCC
>VTAC_RWZ_W09101333 AAEJ01000001 ALPHAPROTEOBACTERIA EHRLICHIA_CANIS_STR-_JAKE 331105 331032 VAL TAC 0 0      WGS_DIVISION_IN_DDBJ/EMBL/G
-GGGCGGTTAGCTCAGTT-GGT--AGAGCATCTCGTTTACACCGAGGAGGTCAGCAGTTC
GAGTCTGTTACCGCCCA
>YGTA_RWZ_W09101334 AAEJ01000001 ALPHAPROTEOBACTERIA EHRLICHIA_CANIS_STR-_JAKE 237595 237512 TYR GTA 0 0      WGS_DIVISION_IN_DDBJ/EMBL/G
-GGAGGAGTGGCCGAGC--GGTCAAAGGCAGCAGACTGTAAATCTGCC-TACGTAGGTTC
AAATCCTACCTCCTCCA
>GTCC_RWZ_W09101335 AAEJ01000001 ALPHAPROTEOBACTERIA EHRLICHIA_CANIS_STR-_JAKE 237505 237434 GLY TCC 0 0      WGS_DIVISION_IN_DDBJ/EMBL/G
-GCGGGTATAGCTCAAT--GGT--AGAGCTCCAGCCTTCCAAGCTGGTAA-TGTGGGTTC
GATTCCCACTATCCGCT
>ETTC_RWZ_W09101336 AAEJ01000001 ALPHAPROTEOBACTERIA EHRLICHIA_CANIS_STR-_JAKE 197790 197717 GLU TTC 0 0      WGS_DIVISION_IN_DDBJ/EMBL/G
-GACTCCTTCGTCTAGT--GGTCCAGGACACCACCCTTTCACGGTGGTAA-CGCGGGTTC
GACTCCCGTGGGAGTCA
>RCCG_RWZ_W09101337 AAEJ01000001 ALPHAPROTEOBACTERIA EHRLICHIA_CANIS_STR-_JAKE 156766 156693 ARG CCG 0 0      WGS_DIVISION_IN_DDBJ/EMBL/G
-GCACTTATAGCTTAGT--GGAT-AGAGCGTTACCCTCCGGAGGTAAAGGTCGCAGGTTC
AAATCCTGCTAAGTGCA
>PTGG_RWZ_W09101338 AAEJ01000001 ALPHAPROTEOBACTERIA EHRLICHIA_CANIS_STR-_JAKE 100167 100091 PRO TGG 0 0      WGS_DIVISION_IN_DDBJ/EMBL/G
-CGGAGCGTAGCGCAGCCTGGT--AGCGCACTTGGTTTGGGACCAAGTGGTCGGGAGTTC
AAATCTCTCCGCTCCGA
>IGAT_RWZ_W09101339 AAEJ01000001 ALPHAPROTEOBACTERIA EHRLICHIA_CANIS_STR-_JAKE 83161 83085 ILE GAT 0 0      WGS_DIVISION_IN_DDBJ/EMBL/GEN
-GGGTTTGTAGCTCAGGT-GGTT-AGAGCGCACGCCTGATAAGCGTGAGGTCGGAAGTTC
AACTCTTCCCAAGCCCA
>TGGT_RWZ_W09101340 AAEJ01000001 ALPHAPROTEOBACTERIA EHRLICHIA_CANIS_STR-_JAKE 13140 13069 THR GGT 0 0      WGS_DIVISION_IN_DDBJ/EMBL/GEN
-GCCGTTATAGCTTAGT--GGC--AAAGCACATCATTGGTAATGATGCGA-CCTAAGTTC
GATTCTTGGTAACGGCA
>RACG_RWZ_W09101341 AAEJ01000002 ALPHAPROTEOBACTERIA EHRLICHIA_CANIS_STR-_JAKE 124212 124288 ARG ACG 0 0      WGS_DIVISION_IN_DDBJ/EMBL/G
-GCACCCTTAGCTCAGCT-GGAT-AGAGTTTTTGACTACGGATCAAAAGGTCGGGCGTTC
GAATCGCTCAGGGTGCG
>FGAA_RWZ_W09101342 AAEJ01000002 ALPHAPROTEOBACTERIA EHRLICHIA_CANIS_STR-_JAKE 133836 133909 PHE GAA 0 0      WGS_DIVISION_IN_DDBJ/EMBL/G
-GGCTTGATAGCTCAGTC-GGT--AGAGCAAAGGACTGAAAATCCTTGTGTCGTTGGTTC
GATTCCAACTCAAGCCA
>NGTT_RWZ_W09101343 AAEJ01000002 ALPHAPROTEOBACTERIA EHRLICHIA_CANIS_STR-_JAKE 138596 138669 ASN GTT 0 0      WGS_DIVISION_IN_DDBJ/EMBL/G
-TCCTCGGTAGCTCAGTT-GGT--AGAGCACTTGGCTGTTAACCAATAGGTCGCTGGTTC
GAGTCCAGCCCGGGGAG
>GGCC_RWZ_W09101344 AAEJ01000002 ALPHAPROTEOBACTERIA EHRLICHIA_CANIS_STR-_JAKE 267185 267110 GLY GCC 0 0      WGS_DIVISION_IN_DDBJ/EMBL/G
-GCGGGAGTAGCTCAGTT-GGT--AGAGCATTACCTTGCCAAGGTAAAGGCCGAGGGTTC
GAACCCCTTCTCCCGCT
>DGTC_RWZ_W09101345 AAEJ01000002 ALPHAPROTEOBACTERIA EHRLICHIA_CANIS_STR-_JAKE 215882 215808 ASP GTC 0 0      WGS_DIVISION_IN_DDBJ/EMBL/G
-GGGGGTGTAGCTCAGTT-GGTT-AGAGCGCAAGCCTGTCACGCTTGAGGCCGCGAGTTC
GAGTCTCGTCACTCCCG
>XCAT_RWZ_W09101346 AAEJ01000002 ALPHAPROTEOBACTERIA EHRLICHIA_CANIS_STR-_JAKE 79622 79547 MET CAT 0 0     TRNA-MET(INITIATOR)- WGS_DIVIS
-TGCGGGGTAGAGCAGTCTGGT--AGCTCGACAGGCTCATAACCTGTAGGTCGCTGGTTC
AAATCCGGCCCCCGCAA
>MCAT_RWZ_W09101347 AAEJ01000002 ALPHAPROTEOBACTERIA EHRLICHIA_CANIS_STR-_JAKE 70247 70172 MET CAT 0 0     TRNA-MET(ELONGATOR)- WGS_DIVIS
-GGCTGGGTAGCTCAGTT-GGT--AGAGCGGGAGAATCATAATCTCTTGGTCGTGGGTTC
GAGTCCCTCCTTAGCCA
>SGCT_RWZ_W09101348 AAEJ01000002 ALPHAPROTEOBACTERIA EHRLICHIA_CANIS_STR-_JAKE 57024 56934 SER GCT 0 0      WGS_DIVISION_IN_DDBJ/EMBL/GEN
-GGAGAGGTGGCCGAGA--GGCTGAAGGCGACGGTTTGCTAAACCGTT---CGAGGGTTC
GAATCCCTCTCTCTCCG
>TTGT_RWZ_W09101349 AAEJ01000002 ALPHAPROTEOBACTERIA EHRLICHIA_CANIS_STR-_JAKE 36051 35978 THR TGT 0 0      WGS_DIVISION_IN_DDBJ/EMBL/GEN
-GCCGGCTTAGCTCAATT-GGT--AGAGCATCTGATTTGTAATCAGGGGGTTATGAGTTC
AAGTCTTATAGCCGGCA
>SGGA_RWZ_W09101350 AAEJ01000003 ALPHAPROTEOBACTERIA EHRLICHIA_CANIS_STR-_JAKE 107170 107260 SER GGA 0 0      WGS_DIVISION_IN_DDBJ/EMBL/G
-GGAAAGGTGGCTGAGT--GGTCTAAAGCGCACGCCTGGAAAGTGTGT---CGAGGGTTC
GAATCCCTCTCTTTCCG
>WCCA_RWZ_W09101351 AAEJ01000004 ALPHAPROTEOBACTERIA EHRLICHIA_CANIS_STR-_JAKE 75726 75650 TRP CCA 0 0      WGS_DIVISION_IN_DDBJ/EMBL/GEN
-AGGAGTGTAGCTCAATT-GGCT-AGAGCGTCAGTCTCCAAAACTGAAGGTTATGGGTTC
GATTCCTATCACTCCTG
>RCCT_RWZ_W09101352 AAEJ01000004 ALPHAPROTEOBACTERIA EHRLICHIA_CANIS_STR-_JAKE 61690 61615 ARG CCT 0 0      WGS_DIVISION_IN_DDBJ/EMBL/GEN
-GGGGCCGTAGCTCAGTA-GGAT-AGAGCATTAGATTCCTAATCTGGAGGTCGTGCGTTC
AAATCGCACCGGTCCCG
>LTAA_RWZ_W09101353 AAEJ01000004 ALPHAPROTEOBACTERIA EHRLICHIA_CANIS_STR-_JAKE 28474 28388 LEU TAA 0 0      WGS_DIVISION_IN_DDBJ/EMBL/GEN
-GCCCACGTGGCGGAATC-GGTA-GACGCTGCGGACTTAAAATCCGTT-G-TGGGAGTTC
AAGTCTCCCCATGGGCA
>KCTT_RWZ_W09101354 AAEJ01000004 ALPHAPROTEOBACTERIA EHRLICHIA_CANIS_STR-_JAKE 20932 20859 LYS CTT 0 0      WGS_DIVISION_IN_DDBJ/EMBL/GEN
-GGTCCCGTAGCTCAGTT-GGT--AGAGCAATTGGCTCTTAATCAATGTGTCGTGTGTTC
GAACCACACCGGGATCA
>LTAG_RWZ_W09101355 AAEJ01000004 ALPHAPROTEOBACTERIA EHRLICHIA_CANIS_STR-_JAKE 20679 20595 LEU TAG 0 0      WGS_DIVISION_IN_DDBJ/EMBL/GEN
-GCGGATATGGCGGAATT-GGTA-GACGTGCTAGGTTTAGGTCCTAGT-G-TGGGGGTTC
AAGTCCCTCTATCCGCA
>JCAT_RWZ_W09101356 AAEJ01000004 ALPHAPROTEOBACTERIA EHRLICHIA_CANIS_STR-_JAKE 13476 13401 MET CAT 0 0     TRNA-MET(ILE)_WHOSE_CAU_ANTICO
-GGGGCTGTAGCTCAGTT-GGTT-AGAGCGGGTCGCTCATAACGATCAGGTCGTAGGTTC
AAGTCCTACCGGCCCCA
>IGAT_RWZ_W09101357 AAEJ01000014 ALPHAPROTEOBACTERIA EHRLICHIA_CANIS_STR-_JAKE 875 951 ILE GAT 0 0      WGS_DIVISION_IN_DDBJ/EMBL/GENBANK
-GCGAGCGTAGCTCAGTT-GGTT-AGAGCACACGGCTGATAATCGTGTGGTCGATGGTTC
GAGTCCATTCGTTCGCA
>LCAA_RWZ_W09101358 AAEJ01000016 ALPHAPROTEOBACTERIA EHRLICHIA_CANIS_STR-_JAKE 1034 1117 LEU CAA 0 0      WGS_DIVISION_IN_DDBJ/EMBL/GENBA
-GCCCTAGTGGCGGAAT--GGTA-GACGCAGTTGACTCAAAATCAACC-A-TGCTGGTTC
AAGTCCAGTCTGGGGCA
>FGAA_RWZ_C08007918 RAKA_HARTFORD ALPHAPROTEOBACTERIA RICKETTSIA_AKARI_STR-_HARTFORD 50002 50077 PHE GAA 0 0      GIB_IN_DDBJ
-GGCCACGTAGCTCAGTC-GGT--AGAGCAAAGGACTGAAAATCCTTGTGTCGTTGGTTC
AATTCCAACCGTGGCCA
>TGGT_RWZ_C08007919 RAKA_HARTFORD ALPHAPROTEOBACTERIA RICKETTSIA_AKARI_STR-_HARTFORD 99887 99961 THR GGT 0 0      GIB_IN_DDBJ
-GCTACTATAGCTCAGG--GGT--AGAGCACTTCATTGGTAATGAAGAGGTCGGGGGTTC
AATTCCCCCTAGTAGCA
>XCAT_RWZ_C08007920 RAKA_HARTFORD ALPHAPROTEOBACTERIA RICKETTSIA_AKARI_STR-_HARTFORD 134966 135042 MET CAT 0 0     TRNA-MET(INITIATOR)- G
-CGCGGGGTGGAGCAGTTCGGT--AGCTCGTCAGGCTCATAACCTGAAGGTCGTTGGTTC
AAATCCAGCCCCCGCTA
>WCCA_RWZ_C08007921 RAKA_HARTFORD ALPHAPROTEOBACTERIA RICKETTSIA_AKARI_STR-_HARTFORD 181307 181382 TRP CCA 0 0      GIB_IN_DDBJ
-AGGAGTGTAGCTCAATT-GGT--AGAGCGCCGGTCTCCAAAACCGGAGGTTGCGGGTTC
GATGCCTGTCGCTCCTG
>MCAT_RWZ_C08007922 RAKA_HARTFORD ALPHAPROTEOBACTERIA RICKETTSIA_AKARI_STR-_HARTFORD 324501 324577 MET CAT 0 0     TRNA-MET(ELONGATOR)- G
-GGCGGGGTAGCTCAGCT-GGTT-AGAGCAACGGAATCATAATCCGTGTGTCGTGGGTTC
AAATCCCTCCCTCGCTA
>NGTT_RWZ_C08007923 RAKA_HARTFORD ALPHAPROTEOBACTERIA RICKETTSIA_AKARI_STR-_HARTFORD 372215 372289 ASN GTT 0 0      GIB_IN_DDBJ
-TCCTCGGTAGCTCAGT--GGT--AGAGCAAACGGCTGTTAACCGTTTGGTCGCTGGTTC
GAGTCCGGCCCGGGGAG
>CGCA_RWZ_C08007924 RAKA_HARTFORD ALPHAPROTEOBACTERIA RICKETTSIA_AKARI_STR-_HARTFORD 486454 486528 CYS GCA 0 0      GIB_IN_DDBJ
-GGCTGGGTAGCAAAGT--GGT--AATGCCGTGGACTGCAAATCCTCTATTCGTCGGTTC
GATTCCGACCCTGGCCT
>KTTT_RWZ_C08007925 RAKA_HARTFORD ALPHAPROTEOBACTERIA RICKETTSIA_AKARI_STR-_HARTFORD 518097 518172 LYS TTT 0 0      GIB_IN_DDBJ
-GAGCTTGTAGCTCAGTC-GGT--AGAGCATTTGACTTTTAATCAAAGGGTCCCGGGTTC
GAATCCCGGCGAGCTCA
>IGAT_RWZ_C08007926 RAKA_HARTFORD ALPHAPROTEOBACTERIA RICKETTSIA_AKARI_STR-_HARTFORD 518187 518263 ILE GAT 0 0      GIB_IN_DDBJ
-GGGTTTGTAGCTCAGCT-GGTT-AGAGCACACGCCTGATAAGCGTGAGGTCGGAAGTTC
AAGTCTTCTCAAACCTA
>STGA_RWZ_C08007927 RAKA_HARTFORD ALPHAPROTEOBACTERIA RICKETTSIA_AKARI_STR-_HARTFORD 700532 700621 SER TGA 0 0      GIB_IN_DDBJ
-GGATAGGTGGCCGAGT--GGTTTAAGGCACTAGTCTTGAAAACTGGC---CGTGGGTTC
GAATCCCACCCTATCCG
>SGGA_RWZ_C08007928 RAKA_HARTFORD ALPHAPROTEOBACTERIA RICKETTSIA_AKARI_STR-_HARTFORD 754090 754177 SER GGA 0 0      GIB_IN_DDBJ
-GGAGAGATGGCCGAGC--GGTTTAAGGCGCACGCCTGGAAAGCGTGTTGTCGGGGGTTC
GAATCCCCCTCTCTCCG
>VGAC_RWZ_C08007929 RAKA_HARTFORD ALPHAPROTEOBACTERIA RICKETTSIA_AKARI_STR-_HARTFORD 762939 763015 VAL GAC 0 0      GIB_IN_DDBJ
-GGGTGATTAGCTCAGTT-GGTT-AGAGCATTACGTTGACATCGTAAAGGTTAGAGGTTC
GAGCCCTCTATCACCCA
>RACG_RWZ_C08007930 RAKA_HARTFORD ALPHAPROTEOBACTERIA RICKETTSIA_AKARI_STR-_HARTFORD 769909 769985 ARG ACG 0 0      GIB_IN_DDBJ
-GCACCCGTAGCTCAATT-GGAT-AGAGTGTATGACTACGGATCATAAGGTTGGGGGTTC
GACTCCTCTCGGGTGCG
>LGAG_RWZ_C08007931 RAKA_HARTFORD ALPHAPROTEOBACTERIA RICKETTSIA_AKARI_STR-_HARTFORD 815875 815961 LEU GAG 0 0      GIB_IN_DDBJ
-GCGGTCGTGGCGAAATT-GGTA-GACGCGCAGCATTGAGGGTGCTGTTATTGGAAGTTC
AAGTCTTCTCGACCGCA
>GGCC_RWZ_C08007932 RAKA_HARTFORD ALPHAPROTEOBACTERIA RICKETTSIA_AKARI_STR-_HARTFORD 821120 821194 GLY GCC 0 0      GIB_IN_DDBJ
-GCGGGTGTAGCTCAGG--GGT--AGAGCGCGACCTTGCCAAGGTCGAAGTCGAGGGTTC
GAATCCCTTCACCCGCT
>LTAA_RWZ_C08007933 RAKA_HARTFORD ALPHAPROTEOBACTERIA RICKETTSIA_AKARI_STR-_HARTFORD 926868 926953 LEU TAA 0 0      GIB_IN_DDBJ
-GCCCGCGTGATGGAAT--GGTA-GACATAACGGACTTAAAATCCGTGGCTTGCCGGTTC
AAGTCCGGCCGCGGGTA
>HGTG_RWZ_C08007934 RAKA_HARTFORD ALPHAPROTEOBACTERIA RICKETTSIA_AKARI_STR-_HARTFORD 967939 968015 HIS GTG 0 0      GIB_IN_DDBJ
GGCGGGTGTAGCTCAGTT-GGTT-AGAGCATCAGGTTGTGGTTCTGAGGGTCACGGGTTC
GAAACCCGTCACTCGCC
>PTGG_RWZ_C08007935 RAKA_HARTFORD ALPHAPROTEOBACTERIA RICKETTSIA_AKARI_STR-_HARTFORD 1130632 1130708 PRO TGG 0 0      GIB_IN_DDBJ
-CGGGGCGTAGCGCAGCCTGGT--AGCGCATCTGGTTTGGGACCAGAGGGTCGGGAGTTC
GAATCTCTCCGCCCCGA
>TTGT_RWZ_C08007936 RAKA_HARTFORD ALPHAPROTEOBACTERIA RICKETTSIA_AKARI_STR-_HARTFORD 1218773 1218702 THR TGT 0 0      GIB_IN_DDBJ
-GCCGGATTAGCTCAGT--GGT--AGAGCAACCGCCTTGTAAGCGGTAGGTCATCAGTTC
AAATCCGATATCCGGCA
>LTAG_RWZ_C08007937 RAKA_HARTFORD ALPHAPROTEOBACTERIA RICKETTSIA_AKARI_STR-_HARTFORD 1212485 1212404 LEU TAG 0 0      GIB_IN_DDBJ
-GCGGATGTGATGAAACT-GGTA-GACATGCAAGATTTAGGTTCTTGT-G-TGGGGGTTC
AAGTCCCTTCATCCGTA
>RTCT_RWZ_C08007938 RAKA_HARTFORD ALPHAPROTEOBACTERIA RICKETTSIA_AKARI_STR-_HARTFORD 1165104 1165031 ARG TCT 0 0      GIB_IN_DDBJ
-GCACCCTTAGCTCAGCT-GGAT-AGAGCAACAGATTTCTAATCTGTGTGTCAGAGGTTC
GAATCCTTTAGGGTGCG
>JCAT_RWZ_C08007939 RAKA_HARTFORD ALPHAPROTEOBACTERIA RICKETTSIA_AKARI_STR-_HARTFORD 1065331 1065258 MET CAT 0 0     TRNA-MET(ILE)_WHOSE_
-GGGGCTGTAGCTCAGTT-GGTT-AGAGCACGCCGCTCATAACGGTGTGGTCGTAGGTTC
AAGTCCTACCAGCCCTA
>SGCT_RWZ_C08007940 RAKA_HARTFORD ALPHAPROTEOBACTERIA RICKETTSIA_AKARI_STR-_HARTFORD 1035337 1035249 SER GCT 0 0      GIB_IN_DDBJ
-GGAGAGATGGCCGAGT--GGCCGAAGGCGGCGGTTTGCTAAACCGTT---CGAGGGTTC
GAATCCCTCTCTCTCCG
>YGTA_RWZ_C08007941 RAKA_HARTFORD ALPHAPROTEOBACTERIA RICKETTSIA_AKARI_STR-_HARTFORD 915596 915514 TYR GTA 0 0      GIB_IN_DDBJ
-GGAGGGGTGGCCGAGT--GGTCAATGGCAGCAGACTGTAAATCTGCC-TTCGAAGGTTC
GAATCCTTCTCCCTCCA
>GTCC_RWZ_C08007942 RAKA_HARTFORD ALPHAPROTEOBACTERIA RICKETTSIA_AKARI_STR-_HARTFORD 915348 915278 GLY TCC 0 0      GIB_IN_DDBJ
-GCGGGTGTAGCTCAAT--GGT--AGAGTCCTAGCCTTCCAAGCTGGTTG-TGTGGGTTC
GATTCCCATCACCCGCT
>VTAC_RWZ_C08007943 RAKA_HARTFORD ALPHAPROTEOBACTERIA RICKETTSIA_AKARI_STR-_HARTFORD 899876 899804 VAL TAC 0 0      GIB_IN_DDBJ
-GGGCGATTAGCTCAGCT-GGT--AGAGTATCTCGTTTACACCGAGAGTGTCGGCGGTTC
GAGTCCGTCATCGCCCA
>ATGC_RWZ_C08007944 RAKA_HARTFORD ALPHAPROTEOBACTERIA RICKETTSIA_AKARI_STR-_HARTFORD 803923 803852 ALA TGC 0 0      GIB_IN_DDBJ
-GGGGATGTAGCTCAGG--GGT--AGAGCATCTGCTTTGCACGCAGAGGGTCAAGGGTTC
GATTCCCTTTATCTCCA
>AGGC_RWZ_C08007945 RAKA_HARTFORD ALPHAPROTEOBACTERIA RICKETTSIA_AKARI_STR-_HARTFORD 759068 758996 ALA GGC 0 0      GIB_IN_DDBJ
-GGGGTCATAGCTCAGTT-GGT--AGAGTGCTTGAATGGCATTCAAGAGGTCGAGGGTTC
GATTCCCTCTGGCTCCA
>QTTG_RWZ_C08007946 RAKA_HARTFORD ALPHAPROTEOBACTERIA RICKETTSIA_AKARI_STR-_HARTFORD 701734 701663 GLN TTG 0 0      GIB_IN_DDBJ
-TGGGACGTCGCCAAGT--GGT--AAGGCAACGGTTTTTGGTATCGTCATTCGGAGGTTC
GAATCCTCCCGTCCCAG
>RCCG_RWZ_C08007947 RAKA_HARTFORD ALPHAPROTEOBACTERIA RICKETTSIA_AKARI_STR-_HARTFORD 685735 685662 ARG CCG 0 0      GIB_IN_DDBJ
-GCATTCGTAGCTCAGCT-GGAT-AGAGCATTGCCCTCCGAAGGCAAAGGTCGTTGGTTC
AAATCCAATCGAATGCA
>DGTC_RWZ_C08007948 RAKA_HARTFORD ALPHAPROTEOBACTERIA RICKETTSIA_AKARI_STR-_HARTFORD 621222 621149 ASP GTC 0 0      GIB_IN_DDBJ
-GGGGGTGTAGCTCATCT-GGTT-AGAGCGTCTGCCTGTCACGCAGAAGGTAGCGGGTTC
GAGTCCCGTCACTCTCG
>TCGT_RWZ_C08007949 RAKA_HARTFORD ALPHAPROTEOBACTERIA RICKETTSIA_AKARI_STR-_HARTFORD 216137 216065 THR CGT 0 0      GIB_IN_DDBJ
-GCCGATGTAGCTCAGCT-GGT--AGAGCGGCGCATTCGTAATGCGTAGGTCTGGGGTTC
AAATCCCCACATTGGCA
>ETTC_RWZ_C08007950 RAKA_HARTFORD ALPHAPROTEOBACTERIA RICKETTSIA_AKARI_STR-_HARTFORD 37791 37720 GLU TTC 0 0      GIB_IN_DDBJ
-GGCCCCTTCGTCTAGC--GGTT-AGGACACCACCCTTTCACGGTGGGAA-CACGGGTTC
GAGTCCCGTAGGGGTCA
>FGAA_RWZ_W005024 AAFE01000001 ALPHAPROTEOBACTERIA RICKETTSIA_AKARI_STR-_HARTFORD 50001 50078 PHE GAA 0 0      WGS_DIVISION_IN_DDBJ/EMBL/
-GGCCACGTAGCTCAGTC-GGT--AGAGCAAAGGACTGAAAATCCTTGTGTCGTTGGTTC
AATTCCAACCGTGGCCA
>TGGT_RWZ_W005025 AAFE01000001 ALPHAPROTEOBACTERIA RICKETTSIA_AKARI_STR-_HARTFORD 99887 99961 THR GGT 0 0      WGS_DIVISION_IN_DDBJ/EMBL/
-GCTACTATAGCTCAGG--GGT--AGAGCACTTCATTGGTAATGAAGAGGTCGGGGGTTC
AATTCCCCCTAGTAGCA
>XCAT_RWZ_W005026 AAFE01000001 ALPHAPROTEOBACTERIA RICKETTSIA_AKARI_STR-_HARTFORD 134965 135043 MET CAT 0 0     TRNA-MET(INITIATOR)- WGS_
-CGCGGGGTGGAGCAGTTCGGT--AGCTCGTCAGGCTCATAACCTGAAGGTCGTTGGTTC
AAATCCAGCCCCCGCTA
>WCCA_RWZ_W005027 AAFE01000001 ALPHAPROTEOBACTERIA RICKETTSIA_AKARI_STR-_HARTFORD 181306 181383 TRP CCA 0 0      WGS_DIVISION_IN_DDBJ/EMB
-AGGAGTGTAGCTCAATT-GGT--AGAGCGCCGGTCTCCAAAACCGGAGGTTGCGGGTTC
GATGCCTGTCGCTCCTG
>MCAT_RWZ_W005028 AAFE01000001 ALPHAPROTEOBACTERIA RICKETTSIA_AKARI_STR-_HARTFORD 324500 324578 MET CAT 0 0     TRNA-MET(ELONGATOR)- WGS_
-GGCGGGGTAGCTCAGCT-GGTT-AGAGCAACGGAATCATAATCCGTGTGTCGTGGGTTC
AAATCCCTCCCTCGCTA
>NGTT_RWZ_W005029 AAFE01000001 ALPHAPROTEOBACTERIA RICKETTSIA_AKARI_STR-_HARTFORD 372214 372290 ASN GTT 0 0      WGS_DIVISION_IN_DDBJ/EMB
-TCCTCGGTAGCTCAGT--GGT--AGAGCAAACGGCTGTTAACCGTTTGGTCGCTGGTTC
GAGTCCGGCCCGGGGAG
>CGCA_RWZ_W005030 AAFE01000001 ALPHAPROTEOBACTERIA RICKETTSIA_AKARI_STR-_HARTFORD 486453 486529 CYS GCA 0 0      WGS_DIVISION_IN_DDBJ/EMB
-GGCTGGGTAGCAAAGT--GGT--AATGCCGTGGACTGCAAATCCTCTATTCGTCGGTTC
GATTCCGACCCTGGCCT
>KTTT_RWZ_W005031 AAFE01000001 ALPHAPROTEOBACTERIA RICKETTSIA_AKARI_STR-_HARTFORD 518097 518172 LYS TTT 0 0      WGS_DIVISION_IN_DDBJ/EMB
-GAGCTTGTAGCTCAGTC-GGT--AGAGCATTTGACTTTTAATCAAAGGGTCCCGGGTTC
GAATCCCGGCGAGCTCA
>IGAT_RWZ_W005032 AAFE01000001 ALPHAPROTEOBACTERIA RICKETTSIA_AKARI_STR-_HARTFORD 518186 518264 ILE GAT 0 0      WGS_DIVISION_IN_DDBJ/EMB
-GGGTTTGTAGCTCAGCT-GGTT-AGAGCACACGCCTGATAAGCGTGAGGTCGGAAGTTC
AAGTCTTCTCAAACCTA
>STGA_RWZ_W005033 AAFE01000001 ALPHAPROTEOBACTERIA RICKETTSIA_AKARI_STR-_HARTFORD 700531 700622 SER TGA 0 0      WGS_DIVISION_IN_DDBJ/EMB
-GGATAGGTGGCCGAGT--GGTTTAAGGCACTAGTCTTGAAAACTGGC---CGTGGGTTC
GAATCCCACCCTATCCG
>SGGA_RWZ_W005034 AAFE01000001 ALPHAPROTEOBACTERIA RICKETTSIA_AKARI_STR-_HARTFORD 754089 754178 SER GGA 0 0      WGS_DIVISION_IN_DDBJ/EMB
-GGAGAGATGGCCGAGC--GGTTTAAGGCGCACGCCTGGAAAGCGTGTTGTCGGGGGTTC
GAATCCCCCTCTCTCCG
>VGAC_RWZ_W005035 AAFE01000001 ALPHAPROTEOBACTERIA RICKETTSIA_AKARI_STR-_HARTFORD 762939 763015 VAL GAC 0 0      WGS_DIVISION_IN_DDBJ/EMB
-GGGTGATTAGCTCAGTT-GGTT-AGAGCATTACGTTGACATCGTAAAGGTTAGAGGTTC
GAGCCCTCTATCACCCA
>RACG_RWZ_W005036 AAFE01000001 ALPHAPROTEOBACTERIA RICKETTSIA_AKARI_STR-_HARTFORD 769909 769985 ARG ACG 0 0      WGS_DIVISION_IN_DDBJ/EMB
-GCACCCGTAGCTCAATT-GGAT-AGAGTGTATGACTACGGATCATAAGGTTGGGGGTTC
GACTCCTCTCGGGTGCG
>LGAG_RWZ_W005037 AAFE01000001 ALPHAPROTEOBACTERIA RICKETTSIA_AKARI_STR-_HARTFORD 815875 815961 LEU GAG 0 0      WGS_DIVISION_IN_DDBJ/EMB
-GCGGTCGTGGCGAAATT-GGTA-GACGCGCAGCATTGAGGGTGCTGTTATTGGAAGTTC
AAGTCTTCTCGACCGCA
>GGCC_RWZ_W005038 AAFE01000001 ALPHAPROTEOBACTERIA RICKETTSIA_AKARI_STR-_HARTFORD 821119 821195 GLY GCC 0 0      WGS_DIVISION_IN_DDBJ/EMB
-GCGGGTGTAGCTCAGG--GGT--AGAGCGCGACCTTGCCAAGGTCGAAGTCGAGGGTTC
GAATCCCTTCACCCGCT
>LTAA_RWZ_W005039 AAFE01000001 ALPHAPROTEOBACTERIA RICKETTSIA_AKARI_STR-_HARTFORD 926867 926954 LEU TAA 0 0      WGS_DIVISION_IN_DDBJ/EMB
-GCCCGCGTGATGGAAT--GGTA-GACATAACGGACTTAAAATCCGTGGCTTGCCGGTTC
AAGTCCGGCCGCGGGTA
>HGTG_RWZ_W005040 AAFE01000001 ALPHAPROTEOBACTERIA RICKETTSIA_AKARI_STR-_HARTFORD 967938 968016 HIS GTG 0 0      WGS_DIVISION_IN_DDBJ/EMB
GGCGGGTGTAGCTCAGTT-GGTT-AGAGCATCAGGTTGTGGTTCTGAGGGTCACGGGTTC
GAAACCCGTCACTCGCC
>PTGG_RWZ_W005041 AAFE01000001 ALPHAPROTEOBACTERIA RICKETTSIA_AKARI_STR-_HARTFORD 1130631 1130709 PRO TGG 0 0      WGS_DIVISION_IN_DDBJ/E
-CGGGGCGTAGCGCAGCCTGGT--AGCGCATCTGGTTTGGGACCAGAGGGTCGGGAGTTC
GAATCTCTCCGCCCCGA
>TTGT_RWZ_W005042 AAFE01000001 ALPHAPROTEOBACTERIA RICKETTSIA_AKARI_STR-_HARTFORD 1218774 1218698 THR TGT 0 0      WGS_DIVISION_IN_DDBJ/E
-GCCGGATTAGCTCAGT--GGT--AGAGCAACCGCCTTGTAAGCGGTAGGTCATCAGTTC
AAATCCGATATCCGGCA
>LTAG_RWZ_W005043 AAFE01000001 ALPHAPROTEOBACTERIA RICKETTSIA_AKARI_STR-_HARTFORD 1212486 1212400 LEU TAG 0 0      WGS_DIVISION_IN_DDBJ/E
-GCGGATGTGATGAAACT-GGTA-GACATGCAAGATTTAGGTTCTTGT-G-TGGGGGTTC
AAGTCCCTTCATCCGTA
>RTCT_RWZ_W005044 AAFE01000001 ALPHAPROTEOBACTERIA RICKETTSIA_AKARI_STR-_HARTFORD 1165104 1165031 ARG TCT 0 0      WGS_DIVISION_IN_DDBJ/E
-GCACCCTTAGCTCAGCT-GGAT-AGAGCAACAGATTTCTAATCTGTGTGTCAGAGGTTC
GAATCCTTTAGGGTGCG
>JCAT_RWZ_W005045 AAFE01000001 ALPHAPROTEOBACTERIA RICKETTSIA_AKARI_STR-_HARTFORD 1065331 1065258 MET CAT 0 0     TRNA-MET(ILE)_WHOSE_CAU
-GGGGCTGTAGCTCAGTT-GGTT-AGAGCACGCCGCTCATAACGGTGTGGTCGTAGGTTC
AAGTCCTACCAGCCCTA
>SGCT_RWZ_W005046 AAFE01000001 ALPHAPROTEOBACTERIA RICKETTSIA_AKARI_STR-_HARTFORD 1035338 1035245 SER GCT 0 0      WGS_DIVISION_IN_DDBJ/E
-GGAGAGATGGCCGAGT--GGCCGAAGGCGGCGGTTTGCTAAACCGTT---CGAGGGTTC
GAATCCCTCTCTCTCCG
>YGTA_RWZ_W005047 AAFE01000001 ALPHAPROTEOBACTERIA RICKETTSIA_AKARI_STR-_HARTFORD 915596 915514 TYR GTA 0 0      WGS_DIVISION_IN_DDBJ/EMB
-GGAGGGGTGGCCGAGT--GGTCAATGGCAGCAGACTGTAAATCTGCC-TTCGAAGGTTC
GAATCCTTCTCCCTCCA
>GTCC_RWZ_W005048 AAFE01000001 ALPHAPROTEOBACTERIA RICKETTSIA_AKARI_STR-_HARTFORD 915348 915278 GLY TCC 0 0      WGS_DIVISION_IN_DDBJ/EMB
-GCGGGTGTAGCTCAAT--GGT--AGAGTCCTAGCCTTCCAAGCTGGTTG-TGTGGGTTC
GATTCCCATCACCCGCT
>VTAC_RWZ_W005049 AAFE01000001 ALPHAPROTEOBACTERIA RICKETTSIA_AKARI_STR-_HARTFORD 899877 899800 VAL TAC 0 0      WGS_DIVISION_IN_DDBJ/EMB
-GGGCGATTAGCTCAGCT-GGT--AGAGTATCTCGTTTACACCGAGAGTGTCGGCGGTTC
GAGTCCGTCATCGCCCA
>ATGC_RWZ_W005050 AAFE01000001 ALPHAPROTEOBACTERIA RICKETTSIA_AKARI_STR-_HARTFORD 803923 803852 ALA TGC 0 0      WGS_DIVISION_IN_DDBJ/EMB
-GGGGATGTAGCTCAGG--GGT--AGAGCATCTGCTTTGCACGCAGAGGGTCAAGGGTTC
GATTCCCTTTATCTCCA
>AGGC_RWZ_W005051 AAFE01000001 ALPHAPROTEOBACTERIA RICKETTSIA_AKARI_STR-_HARTFORD 759069 758992 ALA GGC 0 0      WGS_DIVISION_IN_DDBJ/EMB
-GGGGTCATAGCTCAGTT-GGT--AGAGTGCTTGAATGGCATTCAAGAGGTCGAGGGTTC
GATTCCCTCTGGCTCCA
>QTTG_RWZ_W005052 AAFE01000001 ALPHAPROTEOBACTERIA RICKETTSIA_AKARI_STR-_HARTFORD 701734 701663 GLN TTG 0 0      WGS_DIVISION_IN_DDBJ/EMB
-TGGGACGTCGCCAAGT--GGT--AAGGCAACGGTTTTTGGTATCGTCATTCGGAGGTTC
GAATCCTCCCGTCCCAG
>RCCG_RWZ_W005053 AAFE01000001 ALPHAPROTEOBACTERIA RICKETTSIA_AKARI_STR-_HARTFORD 685736 685658 ARG CCG 0 0      WGS_DIVISION_IN_DDBJ/EMB
-GCATTCGTAGCTCAGCT-GGAT-AGAGCATTGCCCTCCGAAGGCAAAGGTCGTTGGTTC
AAATCCAATCGAATGCA
>DGTC_RWZ_W005054 AAFE01000001 ALPHAPROTEOBACTERIA RICKETTSIA_AKARI_STR-_HARTFORD 621222 621149 ASP GTC 0 0      WGS_DIVISION_IN_DDBJ/EMB
-GGGGGTGTAGCTCATCT-GGTT-AGAGCGTCTGCCTGTCACGCAGAAGGTAGCGGGTTC
GAGTCCCGTCACTCTCG
>TCGT_RWZ_W005055 AAFE01000001 ALPHAPROTEOBACTERIA RICKETTSIA_AKARI_STR-_HARTFORD 216137 216065 THR CGT 0 0      WGS_DIVISION_IN_DDBJ/EMB
-GCCGATGTAGCTCAGCT-GGT--AGAGCGGCGCATTCGTAATGCGTAGGTCTGGGGTTC
AAATCCCCACATTGGCA
>ETTC_RWZ_W005056 AAFE01000001 ALPHAPROTEOBACTERIA RICKETTSIA_AKARI_STR-_HARTFORD 37791 37720 GLU TTC 0 0      WGS_DIVISION_IN_DDBJ/EMBL/
-GGCCCCTTCGTCTAGC--GGTT-AGGACACCACCCTTTCACGGTGGGAA-CACGGGTTC
GAGTCCCGTAGGGGTCA
>VGAC_RWZ_C009238 ERUM_GARDEL ALPHAPROTEOBACTERIA EHRLICHIA_RUMINANTIUM_STR-_GARDEL 44747 44820 VAL GAC 0 0      GIB_IN_DDBJ
-GGGTGATTAGCTCATTT-GGTT-AGAGCGCTTGCTTGACGTGCAAGAGGTGACTGGTTC
GAATCCAGTATTGCCCA
>KTTT_RWZ_C009239 ERUM_GARDEL ALPHAPROTEOBACTERIA EHRLICHIA_RUMINANTIUM_STR-_GARDEL 70461 70533 LYS TTT 0 0      GIB_IN_DDBJ
-GATCCTGTAGCTCAGTC-GGT--AGAGCAACTGACTTTTAATCAGTAGGTCGCGCGTTC
AACCCGCGCCAGGATCA
>PGGG_RWZ_C009240 ERUM_GARDEL ALPHAPROTEOBACTERIA EHRLICHIA_RUMINANTIUM_STR-_GARDEL 168152 168230 PRO GGG 0 0      GIB_IN_DDBJ
-CGGAGTGTAGCGCAGCCTGGTTTAGCGTGTCAGTCTGGGGGACTGGAGGTCATGGGTTC
AAATCCCATCATTCCGA
>ATGC_RWZ_C009241 ERUM_GARDEL ALPHAPROTEOBACTERIA EHRLICHIA_RUMINANTIUM_STR-_GARDEL 201173 201245 ALA TGC 0 0      GIB_IN_DDBJ
-GGGGGTATAGCTCACTT-GGT--AGAGCGTCTGCTTTGCACGCAGAAGGTCAGCGGTTC
GATTCCGCTTACCTCCA
>WCCA_RWZ_C009242 ERUM_GARDEL ALPHAPROTEOBACTERIA EHRLICHIA_RUMINANTIUM_STR-_GARDEL 261666 261742 TRP CCA 0 0      GIB_IN_DDBJ
-AGGAGTGTAGCTCAATTTGGT--AGAGCACCAGTCTCCAAAACTGGCGGTTATAGGTTC
AAGTCCTATCACTCCTG
>RCCT_RWZ_C009243 ERUM_GARDEL ALPHAPROTEOBACTERIA EHRLICHIA_RUMINANTIUM_STR-_GARDEL 275201 275274 ARG CCT 0 0      GIB_IN_DDBJ
-GGGGCCGTAGCTCAGTA-GGAT-AGAGCATTAGATTCCTAATCTGGAGGTCGTGCGTTC
AAATCGCACCGGTCCCA
>KCTT_RWZ_C009244 ERUM_GARDEL ALPHAPROTEOBACTERIA EHRLICHIA_RUMINANTIUM_STR-_GARDEL 318028 318100 LYS CTT 0 0      GIB_IN_DDBJ
-AGTCCCGTAGCTCAGTT-GGT--AGAGCAACTGACTCTTAATCAGTGGGTCGTGTGTTC
GAATCACATCGGGACTA
>LTAG_RWZ_C009245 ERUM_GARDEL ALPHAPROTEOBACTERIA EHRLICHIA_RUMINANTIUM_STR-_GARDEL 318293 318374 LEU TAG 0 0      GIB_IN_DDBJ
-GCGGATATGGCGAAATT-GGTA-GACGTACTAGGTTTAGGTCCTAGC-A-TGGGGGTTC
AAGTCCCTCTATCCGCA
>JCAT_RWZ_C009246 ERUM_GARDEL ALPHAPROTEOBACTERIA EHRLICHIA_RUMINANTIUM_STR-_GARDEL 325224 325297 MET CAT 0 0     TRNA-MET(ILE)_WHOSE_CAU
-GGGGCTGTAGCTCAGTT-GGTT-AGAGCAGGTCGCTCATAACGACAAGGTCGTAGGTTC
AAGTCCTACCCGCCCCA
>GGCC_RWZ_C009247 ERUM_GARDEL ALPHAPROTEOBACTERIA EHRLICHIA_RUMINANTIUM_STR-_GARDEL 401136 401208 GLY GCC 0 0      GIB_IN_DDBJ
-GCGGGAATGGCTCAGTT-GGT--AGAGCGCTACCTTGCCAAGGTAGAGGTCGAGGGTTC
GAACCCCTTTTCCCGCT
>DGTC_RWZ_C009248 ERUM_GARDEL ALPHAPROTEOBACTERIA EHRLICHIA_RUMINANTIUM_STR-_GARDEL 482400 482473 ASP GTC 0 0      GIB_IN_DDBJ
-GGGAGTGTAGCTCAGTT-GGTT-AGAGCGCAGGCCTGTCACGCCTGAGGACGCGAGTTC
GAGTCTCGTCTCTCCCG
>XCAT_RWZ_C009249 ERUM_GARDEL ALPHAPROTEOBACTERIA EHRLICHIA_RUMINANTIUM_STR-_GARDEL 635325 635399 MET CAT 0 0     TRNA-MET(INITIATOR)- GI
-TGCGGGGTAGAGCAGTCTGGT--AGCTCGTCAGGCTCATAACCTGAAGGTCGCTGGTTC
AAATCCAGTCCCCGCAA
>SGCT_RWZ_C009250 ERUM_GARDEL ALPHAPROTEOBACTERIA EHRLICHIA_RUMINANTIUM_STR-_GARDEL 664574 664665 SER GCT 0 0      GIB_IN_DDBJ
-GGAGAGATGGCCGAGA--GGCTGAAGGCGACGGTTTGCTAAACCGTT---CGGGGGTTC
GAATCCCTCTCTCTCCG
>TTGT_RWZ_C009251 ERUM_GARDEL ALPHAPROTEOBACTERIA EHRLICHIA_RUMINANTIUM_STR-_GARDEL 682642 682715 THR TGT 0 0      GIB_IN_DDBJ
-GCCGACTTAGCTCAATT-GGT--AGAGCAACTGACTTGTAATCAGTAGGTTATAAGTTC
GAGTCTTATAGTCGGCA
>SGGA_RWZ_C009252 ERUM_GARDEL ALPHAPROTEOBACTERIA EHRLICHIA_RUMINANTIUM_STR-_GARDEL 1408349 1408438 SER GGA 0 0      GIB_IN_DDBJ
-GGAAAGGTGGCTGAGT--GGTCTAAAGCGCACGCCTGGAAAGTGTGT---CGAGGGTTC
GAATCCCTCTCTTTCCG
>RTCT_RWZ_C009253 ERUM_GARDEL ALPHAPROTEOBACTERIA EHRLICHIA_RUMINANTIUM_STR-_GARDEL 1491965 1492041 ARG TCT 0 0      GIB_IN_DDBJ
-GTGTCCGTAGCTCAGCT-GGAT-AGAGCATCAGCCTTCTAAGTTGTTGGTCAGGGGTTC
GAATCCCTTCGGACACA
>QTTG_RWZ_C009254 ERUM_GARDEL ALPHAPROTEOBACTERIA EHRLICHIA_RUMINANTIUM_STR-_GARDEL 1495466 1495392 GLN TTG 0 0      GIB_IN_DDBJ
-TGGGATGTAGCCAAGT--GGT--AAGGCAGCGGTTTTTGATACCGTCATTCGAAGGTTC
GAATCCTTCCATCCCAG
>HGTG_RWZ_C009255 ERUM_GARDEL ALPHAPROTEOBACTERIA EHRLICHIA_RUMINANTIUM_STR-_GARDEL 1268804 1268728 HIS GTG 0 0      GIB_IN_DDBJ
GGCGGATGTAGCTCAGCA-GGTT-AGAGCGTCAGTTTGTGGCACTGAAGGTCGCCAGTTC
GATTCTGGTCATTCGCC
>VTAC_RWZ_C009256 ERUM_GARDEL ALPHAPROTEOBACTERIA EHRLICHIA_RUMINANTIUM_STR-_GARDEL 1107879 1107807 VAL TAC 0 0      GIB_IN_DDBJ
-GGGCGATTAGCTCAGTT-GGT--AGAGCATCTCGTTTACACCGAGGAGGTCAGCAGTTC
AAGTCTGTTATCGCCCA
>YGTA_RWZ_C009257 ERUM_GARDEL ALPHAPROTEOBACTERIA EHRLICHIA_RUMINANTIUM_STR-_GARDEL 995940 995858 TYR GTA 0 0      GIB_IN_DDBJ
-GGAGGAGTGGCCGAGC--GGTCAAAGGCAGCAGACTGTAAATCTGCCCA-CGTAGGTTC
AAATCCTACCTCCTCCA
>GTCC_RWZ_C009258 ERUM_GARDEL ALPHAPROTEOBACTERIA EHRLICHIA_RUMINANTIUM_STR-_GARDEL 995849 995779 GLY TCC 0 0      GIB_IN_DDBJ
-GCGGGTATAACTCAAT--GGT--AGAGTGCCAGCCTTCCAAGCTGGTTA-TGTGGGTTC
GATTCCCACTATCCGCT
>ETTC_RWZ_C009259 ERUM_GARDEL ALPHAPROTEOBACTERIA EHRLICHIA_RUMINANTIUM_STR-_GARDEL 949682 949610 GLU TTC 0 0      GIB_IN_DDBJ
-GACTCCTTCGTCTAGT--GGTCCAGGACACCACCCTTTCACGGTGGTAA-CGCGGGTTC
GACTCCCGTGGGAGTCA
>RCCG_RWZ_C009260 ERUM_GARDEL ALPHAPROTEOBACTERIA EHRLICHIA_RUMINANTIUM_STR-_GARDEL 880241 880169 ARG CCG 0 0      GIB_IN_DDBJ
-GCACTTATAGCTTAGT--GGAT-AGAGCATTACCCTCCGGAGGTAAAGGTCGCAGGTTC
AAATCCTGCTAAGTGCA
>PTGG_RWZ_C009261 ERUM_GARDEL ALPHAPROTEOBACTERIA EHRLICHIA_RUMINANTIUM_STR-_GARDEL 817179 817103 PRO TGG 0 0      GIB_IN_DDBJ
-CGGAGTGTAGCGCAGCCTGGT--AGCGCTCTTGGTTTGGGACCAAGAGGTCGGGAGTTC
AAATCTCTCCACTCCGA
>IGAT_RWZ_C009262 ERUM_GARDEL ALPHAPROTEOBACTERIA EHRLICHIA_RUMINANTIUM_STR-_GARDEL 799039 798963 ILE GAT 0 0      GIB_IN_DDBJ
-GGGCTTGTAGCTCAGGT-GGTT-AGAGTGCACGCCTGATAAGCGTGAGGTCGGAAGTTC
AACTCTTCCCAAGCCCA
>LCAA_RWZ_C009263 ERUM_GARDEL ALPHAPROTEOBACTERIA EHRLICHIA_RUMINANTIUM_STR-_GARDEL 763865 763782 LEU CAA 0 0      GIB_IN_DDBJ
-GCCCCTATGGTGGAATT-GGTA-GACGCGGTAGACTCAAAATCTACT-A-TGCTGGTTC
AAGTCCGGCTAGGGGTA
>TGGT_RWZ_C009264 ERUM_GARDEL ALPHAPROTEOBACTERIA EHRLICHIA_RUMINANTIUM_STR-_GARDEL 721296 721226 THR GGT 0 0      GIB_IN_DDBJ
-GCCGTTATAGTTTAAT--GGT--AGAATATGTCATTGGTATTGACAAGA-ACTAAGTTC
GATTCTTAGTAACGGCA
>RACG_RWZ_C009265 ERUM_GARDEL ALPHAPROTEOBACTERIA EHRLICHIA_RUMINANTIUM_STR-_GARDEL 586826 586753 ARG ACG 0 0      GIB_IN_DDBJ
-GCACCCTTAGCTCAGCT-GGAT-AGAGTTTTTGACTACGGATCAAAAGGTCGGGCGTTC
GAATCGCTCAGGGTGCA
>FGAA_RWZ_C009266 ERUM_GARDEL ALPHAPROTEOBACTERIA EHRLICHIA_RUMINANTIUM_STR-_GARDEL 575617 575545 PHE GAA 0 0      GIB_IN_DDBJ
-GGCTTGATAGCTCAGTC-GGT--AGAGCAAAGGACTGAAAATCCTTGTGTCGTTGGTTC
GATTCCAACTCAAGCCG
>NGTT_RWZ_C009267 ERUM_GARDEL ALPHAPROTEOBACTERIA EHRLICHIA_RUMINANTIUM_STR-_GARDEL 570978 570906 ASN GTT 0 0      GIB_IN_DDBJ
-TCCTCGGTAGCTCAGTT-GGT--AGAGCAATTGGCTGTTAACCAATCGGTCGCTGGTTC
GAATCCAGCCCGGGGAG
>LTAA_RWZ_C009268 ERUM_GARDEL ALPHAPROTEOBACTERIA EHRLICHIA_RUMINANTIUM_STR-_GARDEL 311445 311360 LEU TAA 0 0      GIB_IN_DDBJ
-GCCCATGTGGTGGAAT--GGTA-GACACGACGGACTTAAAATCCGTT-A-TGGGAGTTC
GACTCTCCCCATGGGCA
>STGA_RWZ_C009269 ERUM_GARDEL ALPHAPROTEOBACTERIA EHRLICHIA_RUMINANTIUM_STR-_GARDEL 169015 168928 SER TGA 0 0      GIB_IN_DDBJ
-GGATGGATGGCCGAGC--GGTTTAAGGCACCAGTCTTGAAAACTGAC---CGTGGGTTC
GAATCCCACTCCATCCG
>LCAG_RWZ_C009270 ERUM_GARDEL ALPHAPROTEOBACTERIA EHRLICHIA_RUMINANTIUM_STR-_GARDEL 154123 154036 LEU CAG 0 0      GIB_IN_DDBJ
-GCCCGAATGGCGGAATTTGGTA-GACGCGCTAGCTTCAGGTGTTAGT-G-TGGAAGTTC
AAGTCTTCTTTCGGGCA
>CGCA_RWZ_C009271 ERUM_GARDEL ALPHAPROTEOBACTERIA EHRLICHIA_RUMINANTIUM_STR-_GARDEL 76960 76888 CYS GCA 0 0      GIB_IN_DDBJ
-GGCTGGGTGGCAGAGT--GGTTTTATGCAGGGGACTGCAAATCCCCCTA-TACCGGTTC
AATTCCGGTCCCGGCCT
>LGAG_RWZ_C009272 ERUM_GARDEL ALPHAPROTEOBACTERIA EHRLICHIA_RUMINANTIUM_STR-_GARDEL 19861 19772 LEU GAG 0 0      GIB_IN_DDBJ
-GCGGTTGTGGTGGAATT-GGTA-GACACGCAGCGTTGAGGTCGCTGTGCTTGGAAGTTC
GAGTCTTCTCAACCGCA
>MCAT_RWZ_C028204 ERUM_GARDEL ALPHAPROTEOBACTERIA EHRLICHIA_RUMINANTIUM_STR-_GARDEL 648529 648602 MET CAT 0 0     TRNA-MET(ELONGATOR)- GI
-GGCTATGTAGCTCAGTT-GGTC-AGAGCAGAAGAATCATAATCTTTGTGTCGTGGGTTC
GAATCCCTCCTTAGCCA
>ETTC_RWZ_C08008323 RRIC_IOWA ALPHAPROTEOBACTERIA RICKETTSIA_RICKETTSII_STR-_IOWA 25897 25971 GLU TTC 0 0      GIB_IN_DDBJ
-GGCCCCTTCGTCTAGC--GGTT-AGGACACCACCCTTTCACGGTGGGAA-CACGGGTTC
AAGTCCCGTAGGGGTCA
>TGGT_RWZ_C08008324 RRIC_IOWA ALPHAPROTEOBACTERIA RICKETTSIA_RICKETTSII_STR-_IOWA 105983 106057 THR GGT 0 0      GIB_IN_DDBJ
-GCTACTATAGCTCAGG--GGT--AGAGCACTTCATTGGTAATGAAGAGGTCGGGGGTTC
GATTCCCCCTAGTAGCA
>XCAT_RWZ_C08008325 RRIC_IOWA ALPHAPROTEOBACTERIA RICKETTSIA_RICKETTSII_STR-_IOWA 132444 132520 MET CAT 0 0     TRNA-MET(INITIATOR)- GIB_
-TGCGGGGTGGAGCAGCTCGGT--AGCTCGTCAGGCTCATAACCTGAAGGTCGTTGGTTC
AAATCCAGCCCCCGCTA
>WCCA_RWZ_C08008326 RRIC_IOWA ALPHAPROTEOBACTERIA RICKETTSIA_RICKETTSII_STR-_IOWA 176969 177044 TRP CCA 0 0      GIB_IN_DDBJ
-AGGAGTGTAGCTCAATT-GGT--AGAGCGCCGGTCTCCAAAACCGGAGGTTGCGGGTTC
GATACCTGTCGCTCCTG
>MCAT_RWZ_C08008327 RRIC_IOWA ALPHAPROTEOBACTERIA RICKETTSIA_RICKETTSII_STR-_IOWA 323670 323746 MET CAT 0 0     TRNA-MET(ELONGATOR)- GIB_
-GGCGGGGTAGCTCAGCT-GGTT-AGAGCGACGGAATCATAATCCGTGTGTCGGGGGTTC
AAATCCCTCCCTCGCTA
>NGTT_RWZ_C08008328 RRIC_IOWA ALPHAPROTEOBACTERIA RICKETTSIA_RICKETTSII_STR-_IOWA 372519 372593 ASN GTT 0 0      GIB_IN_DDBJ
-TCCTCGGTAGCTTAGT--GGT--AGAGCAAACGGCTGTTAACCGTTCGGTCGCTGGTTC
GAGTCCGGCCCGGGGAG
>KTTT_RWZ_C08008329 RRIC_IOWA ALPHAPROTEOBACTERIA RICKETTSIA_RICKETTSII_STR-_IOWA 519148 519223 LYS TTT 0 0      GIB_IN_DDBJ
-GAGCTCGTAGCTCAGTC-GGT--AGAGCATTTGACTTTTAATCAAAGGGTCCCGGGTTC
AAATCCCGGCGAGCTCA
>IGAT_RWZ_C08008330 RRIC_IOWA ALPHAPROTEOBACTERIA RICKETTSIA_RICKETTSII_STR-_IOWA 519238 519314 ILE GAT 0 0      GIB_IN_DDBJ
-GGGTTTGTAGCTCAGCT-GGTT-AGAGCACACGCCTGATAAGCGTGAGGTCGGAAGTTC
AAGTCTTCTCAAACCCA
>RCCG_RWZ_C08008331 RRIC_IOWA ALPHAPROTEOBACTERIA RICKETTSIA_RICKETTSII_STR-_IOWA 704558 704634 ARG CCG 0 0      GIB_IN_DDBJ
-GCATTCGTAGCTCAGCT-GGAT-AGAGCGTTGCCCTCCGAAGGCAAAGGTCGTTGGTTC
AAATCCAATCGAATGCA
>VGAC_RWZ_C08008332 RRIC_IOWA ALPHAPROTEOBACTERIA RICKETTSIA_RICKETTSII_STR-_IOWA 724688 724764 VAL GAC 0 0      GIB_IN_DDBJ
-GGGTGATTAGCTCAGTT-GGTT-AGAGCATTACGTTGACATCGTAAAGGTTGAGGGTTC
GAATCCCCCATCGCCCA
>SGGA_RWZ_C08008333 RRIC_IOWA ALPHAPROTEOBACTERIA RICKETTSIA_RICKETTSII_STR-_IOWA 748623 748710 SER GGA 0 0      GIB_IN_DDBJ
-GGAGAGATGGCCGAGT--GGTTTAAGGCGCACGCCTGGAAAGCGTGTTGTCGGGGGTTC
GAATCCCCCTCTCTCCG
>RACG_RWZ_C08008334 RRIC_IOWA ALPHAPROTEOBACTERIA RICKETTSIA_RICKETTSII_STR-_IOWA 788276 788352 ARG ACG 0 0      GIB_IN_DDBJ
-GCACCCGTAGCTCAATT-GGAT-AGAGTATATGACTACGGATCATAAGGTTAGGGGTTC
GACTCCTCTCGGGTGCG
>LGAG_RWZ_C08008335 RRIC_IOWA ALPHAPROTEOBACTERIA RICKETTSIA_RICKETTSII_STR-_IOWA 838190 838276 LEU GAG 0 0      GIB_IN_DDBJ
-GCGGTCGTGGCGAAATT-GGTA-GACGCGCAGCATTGAGGGTGCTGTTATTGGAAGTTC
AAGTCTTCTCGACCGCA
>GGCC_RWZ_C08008336 RRIC_IOWA ALPHAPROTEOBACTERIA RICKETTSIA_RICKETTSII_STR-_IOWA 842809 842883 GLY GCC 0 0      GIB_IN_DDBJ
-GCGGGTGTAGCTCAGG--GGT--AGAGCACTACCTTGCCAAGGTTGAAGTCGAGGGTTC
GAATCCCTTCACCCGCT
>LTAA_RWZ_C08008337 RRIC_IOWA ALPHAPROTEOBACTERIA RICKETTSIA_RICKETTSII_STR-_IOWA 955513 955598 LEU TAA 0 0      GIB_IN_DDBJ
-GCCCGCGTGATGGAAT--GGTA-GACATAACGGACTTAAAATCCGTGGCTTGCCGGTTC
AAGTCCGGCCGCGGGTA
>HGTG_RWZ_C08008338 RRIC_IOWA ALPHAPROTEOBACTERIA RICKETTSIA_RICKETTSII_STR-_IOWA 999575 999651 HIS GTG 0 0      GIB_IN_DDBJ
GGCGGGTGTAGCTCAGTT-GGTT-AGAGCATCAGGTTGTGGTTCTGAGGGTCGCGGGTTC
GAATCCCGTCACTCGCC
>SGCT_RWZ_C08008339 RRIC_IOWA ALPHAPROTEOBACTERIA RICKETTSIA_RICKETTSII_STR-_IOWA 1047274 1047365 SER GCT 0 0      GIB_IN_DDBJ
-GGAGAGATGGCCGAGT--GGCCGAAGGCGGCGGTTTGCTAAACCGTT---CGAGGGTTC
GAATCCCTCTCTCTCCG
>PTGG_RWZ_C08008340 RRIC_IOWA ALPHAPROTEOBACTERIA RICKETTSIA_RICKETTSII_STR-_IOWA 1168690 1168766 PRO TGG 0 0      GIB_IN_DDBJ
-CGGGGCGTAGCGCAGCCTGGT--AGCGCATCTGGTTTGGGACCAGAGGGTCGGGAGTTC
GAATCTCTCCGCCCCGA
>TTGT_RWZ_C08008341 RRIC_IOWA ALPHAPROTEOBACTERIA RICKETTSIA_RICKETTSII_STR-_IOWA 1256736 1256665 THR TGT 0 0      GIB_IN_DDBJ
-GCCGGATTAGCTCAGT--GGT--AGAGCAACCGCCTTGTAAGCGGTAGGTCATCAGTTC
AAATCCGATATCCGGCA
>LTAG_RWZ_C08008342 RRIC_IOWA ALPHAPROTEOBACTERIA RICKETTSIA_RICKETTSII_STR-_IOWA 1249680 1249599 LEU TAG 0 0      GIB_IN_DDBJ
-GCGGATGTGATGGAACT-GGTA-GACATGCAAGATTTAGGTTCTTGT-G-TGGGGGTTC
AAGTCCCTTCATCCGTA
>RTCT_RWZ_C08008343 RRIC_IOWA ALPHAPROTEOBACTERIA RICKETTSIA_RICKETTSII_STR-_IOWA 1204482 1204409 ARG TCT 0 0      GIB_IN_DDBJ
-GCACCCTTAGCTCAGCT-GGAT-AGAGCAACAGATTTCTAATCTGTGGGTCAGAGGTTC
GAATCCTTTAGGGTGCG
>JCAT_RWZ_C08008344 RRIC_IOWA ALPHAPROTEOBACTERIA RICKETTSIA_RICKETTSII_STR-_IOWA 1097743 1097670 MET CAT 0 0     TRNA-MET(ILE)_WHOSE_CAU
-GGGGCTGTAGCTCAGTT-GGTT-AGAGCACGCCGCTCATAACGGTGTGGTCGTAGGTTC
AAGTCCTACCAGCCCCA
>YGTA_RWZ_C08008345 RRIC_IOWA ALPHAPROTEOBACTERIA RICKETTSIA_RICKETTSII_STR-_IOWA 943995 943913 TYR GTA 0 0      GIB_IN_DDBJ
-GGAGGGGTGGCCGAGT--GGTCAATGGCAGCAGACTGTAAATCTGCC-TTCGAAGGTTC
AAATCCTTCTCCCTCCA
>GTCC_RWZ_C08008346 RRIC_IOWA ALPHAPROTEOBACTERIA RICKETTSIA_RICKETTSII_STR-_IOWA 943774 943704 GLY TCC 0 0      GIB_IN_DDBJ
-GCGGGTGTAGCTCAAT--GGT--AGAGTTCCAGCCTTCCAAGCTGGCTG-TGTGGGTTC
GATTCCCATCACCCGCT
>VTAC_RWZ_C08008347 RRIC_IOWA ALPHAPROTEOBACTERIA RICKETTSIA_RICKETTSII_STR-_IOWA 928325 928253 VAL TAC 0 0      GIB_IN_DDBJ
-GGGCGATTAGCTCAGCT-GGT--AGAGTATCTCGTTTACACCGAGAGTGTCGGCGGTTC
GAGTCCGTCATCGCCCA
>ATGC_RWZ_C08008348 RRIC_IOWA ALPHAPROTEOBACTERIA RICKETTSIA_RICKETTSII_STR-_IOWA 826482 826411 ALA TGC 0 0      GIB_IN_DDBJ
-GGGGGCATAGCTCAGG--GGT--AGAGCATCTGCTTTGCACGCAGAGGGTCAAGGGTTC
GATTCCCTTTGCCTCCA
>AGGC_RWZ_C08008349 RRIC_IOWA ALPHAPROTEOBACTERIA RICKETTSIA_RICKETTSII_STR-_IOWA 720506 720434 ALA GGC 0 0      GIB_IN_DDBJ
-GGGGTCATAGCTCAGTT-GGT--AGAGTGTTTGAATGGCATTCAAAAGGTCGGGGGTTC
GACTCCCCCTGGCTCCA
>QTTG_RWZ_C08008350 RRIC_IOWA ALPHAPROTEOBACTERIA RICKETTSIA_RICKETTSII_STR-_IOWA 704880 704809 GLN TTG 0 0      GIB_IN_DDBJ
-TGGGACGTCGCCAAGT--GGT--AAGGCAACGGTTTTTGGTATCGTCATCCGGAGGTTC
GAATCCTCCCGTCCCAG
>QTTG_RWZ_C08008351 RRIC_IOWA ALPHAPROTEOBACTERIA RICKETTSIA_RICKETTSII_STR-_IOWA 704774 704703 GLN TTG 0 0      GIB_IN_DDBJ
-TGGGACGTCGCCAAGT--GGT--AAGGCAACGGTTTTTGGTATCGTCATCCGGAGGTTC
GAATCCTCCCGTCCCAG
>STGA_RWZ_C08008352 RRIC_IOWA ALPHAPROTEOBACTERIA RICKETTSIA_RICKETTSII_STR-_IOWA 690083 689997 SER TGA 0 0      GIB_IN_DDBJ
-GGATAGGTGGCCGAGT--GGTTTAAGGCACTAGTCTTGAAAACTGGC---CGTGGGTTC
GAATCCCACCCTATCCG
>DGTC_RWZ_C08008353 RRIC_IOWA ALPHAPROTEOBACTERIA RICKETTSIA_RICKETTSII_STR-_IOWA 623165 623092 ASP GTC 0 0      GIB_IN_DDBJ
-GGGGGTGTAGCTCAGTT-GGTT-AGAGCATCTGCCTGTCACGCAGAAGGTCGCGGGTTC
GAGTCCCGTCACTCTCG
>TCGT_RWZ_C08008354 RRIC_IOWA ALPHAPROTEOBACTERIA RICKETTSIA_RICKETTSII_STR-_IOWA 212467 212395 THR CGT 0 0      GIB_IN_DDBJ
-GCCGATGTAGCTCAGCT-GGT--AGAGCGGCGCATTCGTAATGTGTAGGTCTGGGGTTC
AAATCCCCACATTGGCA
>FGAA_RWZ_C08008355 RRIC_IOWA ALPHAPROTEOBACTERIA RICKETTSIA_RICKETTSII_STR-_IOWA 12540 12468 PHE GAA 0 0      GIB_IN_DDBJ
-GGCCACGTAGCTCAGTC-GGT--AGAGCAAAGGACTGAAAATCCTTGTGTCGTTGGTTC
AATTCCAACCGTGGCCA
>ETTC_RWZ_C08008237 RMAS_MTU5 ALPHAPROTEOBACTERIA RICKETTSIA_MASSILIAE_MTU5 24029 24103 GLU TTC 0 0      GIB_IN_DDBJ
-GGCCCCTTCGTCTAGC--GGTT-AGGACATCACCCTTTCACGGTGGGAA-CACGGGTTC
GAGTCCCGTAGGGGTCA
>TGGT_RWZ_C08008238 RMAS_MTU5 ALPHAPROTEOBACTERIA RICKETTSIA_MASSILIAE_MTU5 108112 108186 THR GGT 0 0      GIB_IN_DDBJ
-GCTACTATAGCTCAGG--GGT--AGAGCACTTCATTGGTAATGAAGAGGTCGGGGGTTC
AATTCCCCCTAGTAGCA
>XCAT_RWZ_C08008239 RMAS_MTU5 ALPHAPROTEOBACTERIA RICKETTSIA_MASSILIAE_MTU5 134478 134554 MET CAT 0 0     TRNA-MET(INITIATOR)- GIB_IN_DDB
-TGCGGGGTGGAGCAGCTCGGT--AGCTCGTCAGGCTCATAACCTGAAGGTCGTTGGTTC
AAATCCAGCCCCCGCTA
>WCCA_RWZ_C08008240 RMAS_MTU5 ALPHAPROTEOBACTERIA RICKETTSIA_MASSILIAE_MTU5 179192 179267 TRP CCA 0 0      GIB_IN_DDBJ
-AGGAGTGTAGCTCAATT-GGT--AGAGCGCCGGTCTCCAAAACCGGAGGTTGCGGGTTC
GATGCCTGTCGCTCCTG
>MCAT_RWZ_C08008241 RMAS_MTU5 ALPHAPROTEOBACTERIA RICKETTSIA_MASSILIAE_MTU5 329314 329390 MET CAT 0 0     TRNA-MET(ELONGATOR)- GIB_IN_DDB
-GGCGGGGTAGCTCAGCT-GGTT-AGAGCGACGGAATCATAATCCGTGTGTCGGGGGTTC
AAATCCCTCCCTCGCTA
>NGTT_RWZ_C08008242 RMAS_MTU5 ALPHAPROTEOBACTERIA RICKETTSIA_MASSILIAE_MTU5 379146 379220 ASN GTT 0 0      GIB_IN_DDBJ
-TCCTCGGTAGCTCAGT--GGT--AGAGCAAACGGCTGTTAACCGTTTAGTCGCTGGTTC
GAGTCCGGCCCGGGGAG
>CGCA_RWZ_C08008243 RMAS_MTU5 ALPHAPROTEOBACTERIA RICKETTSIA_MASSILIAE_MTU5 501122 501196 CYS GCA 0 0      GIB_IN_DDBJ
-GGCTGGGTAGCAAAGT--GGT--AATGCTGTGGACTGCAAATCCGCTATTCGTCGGTTC
GATTCCGACCCTGGCCT
>KTTT_RWZ_C08008244 RMAS_MTU5 ALPHAPROTEOBACTERIA RICKETTSIA_MASSILIAE_MTU5 532713 532788 LYS TTT 0 0      GIB_IN_DDBJ
-GAGCTCGTAGCTCAGTC-GGT--AGAGCATTTGACTTTTAATCAAAGGGTCCCGAGTTC
GAATCTCGGCGAGCTCA
>IGAT_RWZ_C08008245 RMAS_MTU5 ALPHAPROTEOBACTERIA RICKETTSIA_MASSILIAE_MTU5 532804 532880 ILE GAT 0 0      GIB_IN_DDBJ
-GGGTTTGTAGCTCAGCT-GGTT-AGAGCACACGCCTGATAAGCGTGAGGTCGGAAGTTC
AAGTCTTCTCAAACCCA
>AGGC_RWZ_C08008246 RMAS_MTU5 ALPHAPROTEOBACTERIA RICKETTSIA_MASSILIAE_MTU5 767013 767088 ALA GGC 0 0      GIB_IN_DDBJ
-GGGGTCATAGCTCAGTT-GGT--AGAGTGTTTGAATGGCATTCAAAAGGTCGGGGGTTC
GACTCCCCCTGGCTCCA
>RCCG_RWZ_C08008247 RMAS_MTU5 ALPHAPROTEOBACTERIA RICKETTSIA_MASSILIAE_MTU5 810810 810886 ARG CCG 0 0      GIB_IN_DDBJ
-GCATTCGTAGCTCAGCT-GGAT-AGAGCGTTGCCCTCCGAAGGCAAAGGTCGTTGGTTC
AAATCCAATCGAATGCA
>RACG_RWZ_C08008248 RMAS_MTU5 ALPHAPROTEOBACTERIA RICKETTSIA_MASSILIAE_MTU5 862660 862736 ARG ACG 0 0      GIB_IN_DDBJ
-GCACCCGTAGCTCAATT-GGAT-AGAGTATATGACTACGGATCATAAGGTTAGGGGTTC
GACTCCTCTCGGGTGCG
>LGAG_RWZ_C08008249 RMAS_MTU5 ALPHAPROTEOBACTERIA RICKETTSIA_MASSILIAE_MTU5 916704 916790 LEU GAG 0 0      GIB_IN_DDBJ
-GCGGTCGTGGCGAAATT-GGTA-GACGCGCAGCATTGAGGGTGCTGTTATTGGAAGTTC
AAGTCTTCTCGACCGCA
>GGCC_RWZ_C08008250 RMAS_MTU5 ALPHAPROTEOBACTERIA RICKETTSIA_MASSILIAE_MTU5 921456 921530 GLY GCC 0 0      GIB_IN_DDBJ
-GCGGGTGTAGCTCAGG--GGT--AGAGCGCTACCTTGCCAAGGTCGAAGTCGAGGGTTC
AAATCCCTTCACCCGCT
>LTAA_RWZ_C08008251 RMAS_MTU5 ALPHAPROTEOBACTERIA RICKETTSIA_MASSILIAE_MTU5 1038937 1039022 LEU TAA 0 0      GIB_IN_DDBJ
-GCCCGCGTGATGGAAT--GGTA-GACATAACGGACTTAAAATCCGTGGCTTGCCGGTTC
AAGTCCGGCCGCGGGTA
>HGTG_RWZ_C08008252 RMAS_MTU5 ALPHAPROTEOBACTERIA RICKETTSIA_MASSILIAE_MTU5 1084243 1084319 HIS GTG 0 0      GIB_IN_DDBJ
GGCGGGTGTAGCTCAGTT-GGTT-AGAGCATCAGGTTGTGGTTCTGAGGGTCGCGGGTTC
GAATCCCGTCACTCGCC
>SGCT_RWZ_C08008253 RMAS_MTU5 ALPHAPROTEOBACTERIA RICKETTSIA_MASSILIAE_MTU5 1130411 1130502 SER GCT 0 0      GIB_IN_DDBJ
-GGAGAGATGGCCGAGT--GGCCGAAGGCGGCGGTTTGCTAAACCGTT---CGAGGGTTC
GAATCCCTCTCTCTCCG
>PTGG_RWZ_C08008254 RMAS_MTU5 ALPHAPROTEOBACTERIA RICKETTSIA_MASSILIAE_MTU5 1255747 1255823 PRO TGG 0 0      GIB_IN_DDBJ
-CGGGGCGTAGCGCAGCCTGGT--AGCGCATCTGGTTTGGGACCAGAGGGTCGGGAGTTC
GAATCTCTCCGCCCCGA
>TTGT_RWZ_C08008255 RMAS_MTU5 ALPHAPROTEOBACTERIA RICKETTSIA_MASSILIAE_MTU5 1322131 1322205 THR TGT 0 0      GIB_IN_DDBJ
-GCCGGATTAGCTCAGT--GGT--AGAGCAACCGCCTTGTAAGCGGTAGGTCATCAGTTC
AAATCCGATATCCGGCA
>LTAG_RWZ_C08008256 RMAS_MTU5 ALPHAPROTEOBACTERIA RICKETTSIA_MASSILIAE_MTU5 1329409 1329493 LEU TAG 0 0      GIB_IN_DDBJ
-GCGGATGTGATGGAACT-GGTA-GACATGCAAGATTTAGGTTCTTGT-G-TGGGGGTTC
AAGTCCCTTCATCCGTA
>RTCT_RWZ_C08008257 RMAS_MTU5 ALPHAPROTEOBACTERIA RICKETTSIA_MASSILIAE_MTU5 1295817 1295744 ARG TCT 0 0      GIB_IN_DDBJ
-GCACCCTTAGCTCAGCT-GGAT-AGAGCAACAGACTTCTAATCTGTGGGTCAGAGGTTC
GAATCCTTTAGGGTGCG
>JCAT_RWZ_C08008258 RMAS_MTU5 ALPHAPROTEOBACTERIA RICKETTSIA_MASSILIAE_MTU5 1182574 1182501 MET CAT 0 0     TRNA-MET(ILE)_WHOSE_CAU_ANTIC
-GGGGCTGTAGCTCAGTT-GGTC-AGAGCACGCCGCTCATAACGGTGTGGTCGTAGGTTC
AAGTCCTACCAGCCCCA
>YGTA_RWZ_C08008259 RMAS_MTU5 ALPHAPROTEOBACTERIA RICKETTSIA_MASSILIAE_MTU5 1027367 1027285 TYR GTA 0 0      GIB_IN_DDBJ
-GGAGGGGTGGCCGAGT--GGTCAATGGCAGCAGACTGTAAATCTGCC-TTCGAAGGTTC
GAATCCTTCTCCCTCCA
>GTCC_RWZ_C08008260 RMAS_MTU5 ALPHAPROTEOBACTERIA RICKETTSIA_MASSILIAE_MTU5 1027111 1027041 GLY TCC 0 0      GIB_IN_DDBJ
-GCGGGTGTAGCTCAAT--GGT--AGAGTTCCAGCCTTCCAAGCTGGCTG-TGTGGGTTC
GATTCCCATCACCCGCT
>VTAC_RWZ_C08008261 RMAS_MTU5 ALPHAPROTEOBACTERIA RICKETTSIA_MASSILIAE_MTU5 1011662 1011590 VAL TAC 0 0      GIB_IN_DDBJ
-GGGCGATTAGCTCAGCT-GGT--AGAGTATCTCGTTTACACCGAGAGTGTCGGCGGTTC
GAGTCCGTCATCGCCCA
>ATGC_RWZ_C08008262 RMAS_MTU5 ALPHAPROTEOBACTERIA RICKETTSIA_MASSILIAE_MTU5 904610 904539 ALA TGC 0 0      GIB_IN_DDBJ
-GGGGGCATAGCTCAGG--GGT--AGAGCATCTGCTTTGCACGCAGAGGGTCAAGGGTTC
GATTCCCTTTGCCTCCA
>QTTG_RWZ_C08008263 RMAS_MTU5 ALPHAPROTEOBACTERIA RICKETTSIA_MASSILIAE_MTU5 811037 810966 GLN TTG 0 0      GIB_IN_DDBJ
-TGGGACGTCGCCAAGT--GGT--AAGGCAACGGTTTTTGGTATCGTCATCCGGAGGTTC
GAATCCTCCCGTCCCAG
>STGA_RWZ_C08008264 RMAS_MTU5 ALPHAPROTEOBACTERIA RICKETTSIA_MASSILIAE_MTU5 796566 796480 SER TGA 0 0      GIB_IN_DDBJ
-GGATAGGTGGCCGAGC--GGTTTAAGGCACTAGTCTTGAAAACTGGC---CGTGGGTTC
GAATCCCACCCTATCCG
>SGGA_RWZ_C08008265 RMAS_MTU5 ALPHAPROTEOBACTERIA RICKETTSIA_MASSILIAE_MTU5 774300 774216 SER GGA 0 0      GIB_IN_DDBJ
-GGAGAGATGGCCGAGC--GGTTTAAGGCGCACGCCTGGAAAGCGTGTTGTCGGGGGTTC
GAATCCCCCTCTCTCCG
>VGAC_RWZ_C08008266 RMAS_MTU5 ALPHAPROTEOBACTERIA RICKETTSIA_MASSILIAE_MTU5 762949 762876 VAL GAC 0 0      GIB_IN_DDBJ
-GGGTGATTAGCTCAGTT-GGTT-AGAGCATTACGTTGACGTCGTAAAGGTAAGAGGTTC
GAATCCTCTATCGCCCA
>DGTC_RWZ_C08008267 RMAS_MTU5 ALPHAPROTEOBACTERIA RICKETTSIA_MASSILIAE_MTU5 636424 636351 ASP GTC 0 0      GIB_IN_DDBJ
-GGGGGTGTAGCTCAGTT-GGTT-AGAGCATCTGCCTGTCACGCAGAAGGTCGCGGGTTC
GAGTCCCGTCACTCTCG
>TCGT_RWZ_C08008268 RMAS_MTU5 ALPHAPROTEOBACTERIA RICKETTSIA_MASSILIAE_MTU5 214576 214504 THR CGT 0 0      GIB_IN_DDBJ
-GCCGATGTAGCTCAGCT-GGT--AGAGCGGCGCATTCGTAATGCGTAGGTCTGGGGTTC
AAATCCCCACATTGGCA
>FGAA_RWZ_C08008269 RMAS_MTU5 ALPHAPROTEOBACTERIA RICKETTSIA_MASSILIAE_MTU5 12104 12032 PHE GAA 0 0      GIB_IN_DDBJ
-GGCCACGTAGCTCAGTC-GGT--AGAGCAAAGGACTGAAAATCCTTGTGTCGTTGGTTC
AATTCCAACCGTGGCCA
>ETTC_RWZ_W021467 AAVR01000001 ALPHAPROTEOBACTERIA RICKETTSIA_MASSILIAE_MTU5 24029 24103 GLU TTC 0 0      WGS_DIVISION_IN_DDBJ/EMBL/GENBA
-GGCCCCTTCGTCTAGC--GGTT-AGGACATCACCCTTTCACGGTGGGAA-CACGGGTTC
GAGTCCCGTAGGGGTCA
>TGGT_RWZ_W021468 AAVR01000001 ALPHAPROTEOBACTERIA RICKETTSIA_MASSILIAE_MTU5 108111 108187 THR GGT 0 0      WGS_DIVISION_IN_DDBJ/EMBL/GEN
-GCTACTATAGCTCAGG--GGT--AGAGCACTTCATTGGTAATGAAGAGGTCGGGGGTTC
AATTCCCCCTAGTAGCA
>XCAT_RWZ_W021469 AAVR01000001 ALPHAPROTEOBACTERIA RICKETTSIA_MASSILIAE_MTU5 134477 134555 MET CAT 0 0     TRNA-MET(INITIATOR)- WGS_DIVIS
-TGCGGGGTGGAGCAGCTCGGT--AGCTCGTCAGGCTCATAACCTGAAGGTCGTTGGTTC
AAATCCAGCCCCCGCTA
>WCCA_RWZ_W021470 AAVR01000001 ALPHAPROTEOBACTERIA RICKETTSIA_MASSILIAE_MTU5 179191 179268 TRP CCA 0 0      WGS_DIVISION_IN_DDBJ/EMBL/GEN
-AGGAGTGTAGCTCAATT-GGT--AGAGCGCCGGTCTCCAAAACCGGAGGTTGCGGGTTC
GATGCCTGTCGCTCCTG
>MCAT_RWZ_W021471 AAVR01000001 ALPHAPROTEOBACTERIA RICKETTSIA_MASSILIAE_MTU5 329313 329391 MET CAT 0 0     TRNA-MET(ELONGATOR)- WGS_DIVIS
-GGCGGGGTAGCTCAGCT-GGTT-AGAGCGACGGAATCATAATCCGTGTGTCGGGGGTTC
AAATCCCTCCCTCGCTA
>NGTT_RWZ_W021472 AAVR01000001 ALPHAPROTEOBACTERIA RICKETTSIA_MASSILIAE_MTU5 379145 379221 ASN GTT 0 0      WGS_DIVISION_IN_DDBJ/EMBL/GEN
-TCCTCGGTAGCTCAGT--GGT--AGAGCAAACGGCTGTTAACCGTTTAGTCGCTGGTTC
GAGTCCGGCCCGGGGAG
>CGCA_RWZ_W021473 AAVR01000001 ALPHAPROTEOBACTERIA RICKETTSIA_MASSILIAE_MTU5 501121 501197 CYS GCA 0 0      WGS_DIVISION_IN_DDBJ/EMBL/GEN
-GGCTGGGTAGCAAAGT--GGT--AATGCTGTGGACTGCAAATCCGCTATTCGTCGGTTC
GATTCCGACCCTGGCCT
>KTTT_RWZ_W021474 AAVR01000001 ALPHAPROTEOBACTERIA RICKETTSIA_MASSILIAE_MTU5 532713 532788 LYS TTT 0 0      WGS_DIVISION_IN_DDBJ/EMBL/GEN
-GAGCTCGTAGCTCAGTC-GGT--AGAGCATTTGACTTTTAATCAAAGGGTCCCGAGTTC
GAATCTCGGCGAGCTCA
>IGAT_RWZ_W021475 AAVR01000001 ALPHAPROTEOBACTERIA RICKETTSIA_MASSILIAE_MTU5 532803 532881 ILE GAT 0 0      WGS_DIVISION_IN_DDBJ/EMBL/GEN
-GGGTTTGTAGCTCAGCT-GGTT-AGAGCACACGCCTGATAAGCGTGAGGTCGGAAGTTC
AAGTCTTCTCAAACCCA
>AGGC_RWZ_W021476 AAVR01000001 ALPHAPROTEOBACTERIA RICKETTSIA_MASSILIAE_MTU5 767012 767089 ALA GGC 0 0      WGS_DIVISION_IN_DDBJ/EMBL/GEN
-GGGGTCATAGCTCAGTT-GGT--AGAGTGTTTGAATGGCATTCAAAAGGTCGGGGGTTC
GACTCCCCCTGGCTCCA
>RCCG_RWZ_W021477 AAVR01000001 ALPHAPROTEOBACTERIA RICKETTSIA_MASSILIAE_MTU5 810809 810887 ARG CCG 0 0      WGS_DIVISION_IN_DDBJ/EMBL/GEN
-GCATTCGTAGCTCAGCT-GGAT-AGAGCGTTGCCCTCCGAAGGCAAAGGTCGTTGGTTC
AAATCCAATCGAATGCA
>RACG_RWZ_W021478 AAVR01000001 ALPHAPROTEOBACTERIA RICKETTSIA_MASSILIAE_MTU5 862660 862736 ARG ACG 0 0      WGS_DIVISION_IN_DDBJ/EMBL/GEN
-GCACCCGTAGCTCAATT-GGAT-AGAGTATATGACTACGGATCATAAGGTTAGGGGTTC
GACTCCTCTCGGGTGCG
>LGAG_RWZ_W021479 AAVR01000001 ALPHAPROTEOBACTERIA RICKETTSIA_MASSILIAE_MTU5 916704 916790 LEU GAG 0 0      WGS_DIVISION_IN_DDBJ/EMBL/GEN
-GCGGTCGTGGCGAAATT-GGTA-GACGCGCAGCATTGAGGGTGCTGTTATTGGAAGTTC
AAGTCTTCTCGACCGCA
>GGCC_RWZ_W021480 AAVR01000001 ALPHAPROTEOBACTERIA RICKETTSIA_MASSILIAE_MTU5 921455 921531 GLY GCC 0 0      WGS_DIVISION_IN_DDBJ/EMBL/GEN
-GCGGGTGTAGCTCAGG--GGT--AGAGCGCTACCTTGCCAAGGTCGAAGTCGAGGGTTC
AAATCCCTTCACCCGCT
>LTAA_RWZ_W021481 AAVR01000001 ALPHAPROTEOBACTERIA RICKETTSIA_MASSILIAE_MTU5 1038936 1039023 LEU TAA 0 0      WGS_DIVISION_IN_DDBJ/EMBL/G
-GCCCGCGTGATGGAAT--GGTA-GACATAACGGACTTAAAATCCGTGGCTTGCCGGTTC
AAGTCCGGCCGCGGGTA
>HGTG_RWZ_W021482 AAVR01000001 ALPHAPROTEOBACTERIA RICKETTSIA_MASSILIAE_MTU5 1084242 1084320 HIS GTG 0 0      WGS_DIVISION_IN_DDBJ/EMBL/G
GGCGGGTGTAGCTCAGTT-GGTT-AGAGCATCAGGTTGTGGTTCTGAGGGTCGCGGGTTC
GAATCCCGTCACTCGCC
>SGCT_RWZ_W021483 AAVR01000001 ALPHAPROTEOBACTERIA RICKETTSIA_MASSILIAE_MTU5 1130410 1130503 SER GCT 0 0      WGS_DIVISION_IN_DDBJ/EMBL/G
-GGAGAGATGGCCGAGT--GGCCGAAGGCGGCGGTTTGCTAAACCGTT---CGAGGGTTC
GAATCCCTCTCTCTCCG
>PTGG_RWZ_W021484 AAVR01000001 ALPHAPROTEOBACTERIA RICKETTSIA_MASSILIAE_MTU5 1255746 1255824 PRO TGG 0 0      WGS_DIVISION_IN_DDBJ/EMBL/G
-CGGGGCGTAGCGCAGCCTGGT--AGCGCATCTGGTTTGGGACCAGAGGGTCGGGAGTTC
GAATCTCTCCGCCCCGA
>TTGT_RWZ_W021485 AAVR01000001 ALPHAPROTEOBACTERIA RICKETTSIA_MASSILIAE_MTU5 1322130 1322206 THR TGT 0 0      WGS_DIVISION_IN_DDBJ/EMBL/G
-GCCGGATTAGCTCAGT--GGT--AGAGCAACCGCCTTGTAAGCGGTAGGTCATCAGTTC
AAATCCGATATCCGGCA
>LTAG_RWZ_W021486 AAVR01000001 ALPHAPROTEOBACTERIA RICKETTSIA_MASSILIAE_MTU5 1329409 1329493 LEU TAG 0 0      WGS_DIVISION_IN_DDBJ/EMBL/G
-GCGGATGTGATGGAACT-GGTA-GACATGCAAGATTTAGGTTCTTGT-G-TGGGGGTTC
AAGTCCCTTCATCCGTA
>RTCT_RWZ_W021487 AAVR01000001 ALPHAPROTEOBACTERIA RICKETTSIA_MASSILIAE_MTU5 1295817 1295744 ARG TCT 0 0      WGS_DIVISION_IN_DDBJ/EMBL/G
-GCACCCTTAGCTCAGCT-GGAT-AGAGCAACAGACTTCTAATCTGTGGGTCAGAGGTTC
GAATCCTTTAGGGTGCG
>JCAT_RWZ_W021488 AAVR01000001 ALPHAPROTEOBACTERIA RICKETTSIA_MASSILIAE_MTU5 1182574 1182501 MET CAT 0 0     TRNA-MET(ILE)_WHOSE_CAU_ANTI
-GGGGCTGTAGCTCAGTT-GGTC-AGAGCACGCCGCTCATAACGGTGTGGTCGTAGGTTC
AAGTCCTACCAGCCCCA
>YGTA_RWZ_W021489 AAVR01000001 ALPHAPROTEOBACTERIA RICKETTSIA_MASSILIAE_MTU5 1027367 1027285 TYR GTA 0 0      WGS_DIVISION_IN_DDBJ/EMBL/G
-GGAGGGGTGGCCGAGT--GGTCAATGGCAGCAGACTGTAAATCTGCC-TTCGAAGGTTC
GAATCCTTCTCCCTCCA
>GTCC_RWZ_W021490 AAVR01000001 ALPHAPROTEOBACTERIA RICKETTSIA_MASSILIAE_MTU5 1027111 1027041 GLY TCC 0 0      WGS_DIVISION_IN_DDBJ/EMBL/G
-GCGGGTGTAGCTCAAT--GGT--AGAGTTCCAGCCTTCCAAGCTGGCTG-TGTGGGTTC
GATTCCCATCACCCGCT
>VTAC_RWZ_W021491 AAVR01000001 ALPHAPROTEOBACTERIA RICKETTSIA_MASSILIAE_MTU5 1011663 1011586 VAL TAC 0 0      WGS_DIVISION_IN_DDBJ/EMBL/G
-GGGCGATTAGCTCAGCT-GGT--AGAGTATCTCGTTTACACCGAGAGTGTCGGCGGTTC
GAGTCCGTCATCGCCCA
>ATGC_RWZ_W021492 AAVR01000001 ALPHAPROTEOBACTERIA RICKETTSIA_MASSILIAE_MTU5 904610 904539 ALA TGC 0 0      WGS_DIVISION_IN_DDBJ/EMBL/GEN
-GGGGGCATAGCTCAGG--GGT--AGAGCATCTGCTTTGCACGCAGAGGGTCAAGGGTTC
GATTCCCTTTGCCTCCA
>QTTG_RWZ_W021493 AAVR01000001 ALPHAPROTEOBACTERIA RICKETTSIA_MASSILIAE_MTU5 811038 810962 GLN TTG 0 0      WGS_DIVISION_IN_DDBJ/EMBL/GEN
-TGGGACGTCGCCAAGT--GGT--AAGGCAACGGTTTTTGGTATCGTCATCCGGAGGTTC
GAATCCTCCCGTCCCAG
>STGA_RWZ_W021494 AAVR01000001 ALPHAPROTEOBACTERIA RICKETTSIA_MASSILIAE_MTU5 796567 796476 SER TGA 0 0      WGS_DIVISION_IN_DDBJ/EMBL/GEN
-GGATAGGTGGCCGAGC--GGTTTAAGGCACTAGTCTTGAAAACTGGC---CGTGGGTTC
GAATCCCACCCTATCCG
>SGGA_RWZ_W021495 AAVR01000001 ALPHAPROTEOBACTERIA RICKETTSIA_MASSILIAE_MTU5 774301 774212 SER GGA 0 0      WGS_DIVISION_IN_DDBJ/EMBL/GEN
-GGAGAGATGGCCGAGC--GGTTTAAGGCGCACGCCTGGAAAGCGTGTTGTCGGGGGTTC
GAATCCCCCTCTCTCCG
>VGAC_RWZ_W021496 AAVR01000001 ALPHAPROTEOBACTERIA RICKETTSIA_MASSILIAE_MTU5 762949 762876 VAL GAC 0 0      WGS_DIVISION_IN_DDBJ/EMBL/GEN
-GGGTGATTAGCTCAGTT-GGTT-AGAGCATTACGTTGACGTCGTAAAGGTAAGAGGTTC
GAATCCTCTATCGCCCA
>DGTC_RWZ_W021497 AAVR01000001 ALPHAPROTEOBACTERIA RICKETTSIA_MASSILIAE_MTU5 636424 636351 ASP GTC 0 0      WGS_DIVISION_IN_DDBJ/EMBL/GEN
-GGGGGTGTAGCTCAGTT-GGTT-AGAGCATCTGCCTGTCACGCAGAAGGTCGCGGGTTC
GAGTCCCGTCACTCTCG
>TCGT_RWZ_W021498 AAVR01000001 ALPHAPROTEOBACTERIA RICKETTSIA_MASSILIAE_MTU5 214576 214504 THR CGT 0 0      WGS_DIVISION_IN_DDBJ/EMBL/GEN
-GCCGATGTAGCTCAGCT-GGT--AGAGCGGCGCATTCGTAATGCGTAGGTCTGGGGTTC
AAATCCCCACATTGGCA
>FGAA_RWZ_W021499 AAVR01000001 ALPHAPROTEOBACTERIA RICKETTSIA_MASSILIAE_MTU5 12104 12032 PHE GAA 0 0      WGS_DIVISION_IN_DDBJ/EMBL/GENBA
-GGCCACGTAGCTCAGTC-GGT--AGAGCAAAGGACTGAAAATCCTTGTGTCGTTGGTTC
AATTCCAACCGTGGCCA
>RTCT_RWZ_C000884 APHA_HZ ALPHAPROTEOBACTERIA ANAPLASMA_PHAGOCYTOPHILUM_HZ 9233 9309 ARG TCT 0 0      GIB_IN_DDBJ
-GTGTCCGTAGCTCAGCT-GGAT-AGAGCAACAGCCTTCTAAGCTGTGGGTCAGGGGTTC
GAATCCCTTCGGGCACA
>STGA_RWZ_C000885 APHA_HZ ALPHAPROTEOBACTERIA ANAPLASMA_PHAGOCYTOPHILUM_HZ 31291 31377 SER TGA 0 0      GIB_IN_DDBJ
-GGACGGATGGCCGAGC--GGTTTAAGGCACCAGTCTTGAAAACTGAC---CGTGGGTTC
GAATCCCACTCCGTCCG
>ATGC_RWZ_C000886 APHA_HZ ALPHAPROTEOBACTERIA ANAPLASMA_PHAGOCYTOPHILUM_HZ 48972 49044 ALA TGC 0 0      GIB_IN_DDBJ
-GGGGGCATAGCTCAGTT-GGT--AGAGCATCTGTTTTGCACACAGAAGGTCAGCGGTTC
GACCCCGCTTGCCTCCA
>HGTG_RWZ_C000887 APHA_HZ ALPHAPROTEOBACTERIA ANAPLASMA_PHAGOCYTOPHILUM_HZ 80704 80779 HIS GTG 0 0      GIB_IN_DDBJ
GGCGGACGTAGCTCAATC-GGT--GGAGCGTCAGTTTGTGGCACTGAAGGTCGCCAGTTC
GATCCTGGTCGTTCGCC
>VTAC_RWZ_C000888 APHA_HZ ALPHAPROTEOBACTERIA ANAPLASMA_PHAGOCYTOPHILUM_HZ 176879 176951 VAL TAC 0 0      GIB_IN_DDBJ
-GGGCGGTTAGCTCAGTT-GGT--AGAGCGCCTCGTTTACACCGAGGAAGTCAGCAGTTC
GAGTCTGTTACTGCCCA
>YGTA_RWZ_C000889 APHA_HZ ALPHAPROTEOBACTERIA ANAPLASMA_PHAGOCYTOPHILUM_HZ 273497 273579 TYR GTA 0 0      GIB_IN_DDBJ
-GGAGGGGTGGCCGAGT--GGTTAAAGGCAGCAGACTGTAAATCTGCC-TACGTAGGTTC
GAATCCTACCTCCTCCA
>GTCC_RWZ_C000890 APHA_HZ ALPHAPROTEOBACTERIA ANAPLASMA_PHAGOCYTOPHILUM_HZ 273587 273657 GLY TCC 0 0      GIB_IN_DDBJ
-GCGGGTATAGCTCAAT--GGT--AGAGTAGCAGCCTTCCAAGCTGCCTG-TGTGGGTTC
GATTCCCATTACCCGCT
>ETTC_RWZ_C000891 APHA_HZ ALPHAPROTEOBACTERIA ANAPLASMA_PHAGOCYTOPHILUM_HZ 313821 313893 GLU TTC 0 0      GIB_IN_DDBJ
-GACTCCTTCGTCTAGT--GGTCTAGGACCCCACCCTTTCACGGTGGTAA-CGCGGGTTC
GACTCCCGTGGGAGTCA
>RCCG_RWZ_C000892 APHA_HZ ALPHAPROTEOBACTERIA ANAPLASMA_PHAGOCYTOPHILUM_HZ 361880 361954 ARG CCG 0 0      GIB_IN_DDBJ
-GCACTCGTAGCTCAGTTAGGAT-AGAGCGCTACCCTCCGGAGGTAGAGGTCGCAGGTTC
GAGTCCTGCTGAGTGCG
>DGTC_RWZ_C000893 APHA_HZ ALPHAPROTEOBACTERIA ANAPLASMA_PHAGOCYTOPHILUM_HZ 500646 500719 ASP GTC 0 0      GIB_IN_DDBJ
-GGGGGTGTAGCTCAGTT-GGTT-AGAGCGCAAGCCTGTCACGTTTGAGGTCGCGAGTTC
GAGTCTCGTCACTCCCG
>SGCT_RWZ_C000894 APHA_HZ ALPHAPROTEOBACTERIA ANAPLASMA_PHAGOCYTOPHILUM_HZ 646353 646444 SER GCT 0 0      GIB_IN_DDBJ
-GGAGAGGTGGCCGAGA--GGCTGAAGGCGGCGGTTTGCTAAACCGTT---CGAGGGTTC
GAATCCCTCTCTCTCCG
>TTGT_RWZ_C000895 APHA_HZ ALPHAPROTEOBACTERIA ANAPLASMA_PHAGOCYTOPHILUM_HZ 650430 650503 THR TGT 0 0      GIB_IN_DDBJ
-GCCGGCTTAGCTTAATT-GGT--AGAGCGCCTGACTTGTAATCAGGATGTTGTCGGTTC
GAGTCCGGCAGTCGGCT
>MCAT_RWZ_C000896 APHA_HZ ALPHAPROTEOBACTERIA ANAPLASMA_PHAGOCYTOPHILUM_HZ 661314 661385 MET CAT 0 0     TRNA-MET(ELONGATOR)- GIB_IN_DDBJ
-GGCTAGGTAGCTCAGG--GGT--AGAGCAGGAGCATCATAATCTCCGGGCCGGGGGTTC
GAATCCCTCCTTAGCCA
>IGAT_RWZ_C000897 APHA_HZ ALPHAPROTEOBACTERIA ANAPLASMA_PHAGOCYTOPHILUM_HZ 720645 720720 ILE GAT 0 0      GIB_IN_DDBJ
-GGGTCTGTAGCTCAGT--GGTT-AGAGCGCACGCCTGATAAGCGTGAGGTCGGAGGTTC
GACTCTTCCCAGGCCCA
>MCAT_RWZ_C000898 APHA_HZ ALPHAPROTEOBACTERIA ANAPLASMA_PHAGOCYTOPHILUM_HZ 773874 773945 MET CAT 0 0     TRNA-MET(ELONGATOR)- GIB_IN_DDBJ
-GGCTAGGTAGCTCAGG--GGT--AGAGCAGGAGCATCATAATCTCCGGGCCGGGGGTTC
GAATCCCTCCTTAGCCA
>LTAA_RWZ_C000899 APHA_HZ ALPHAPROTEOBACTERIA ANAPLASMA_PHAGOCYTOPHILUM_HZ 1048915 1049000 LEU TAA 0 0      GIB_IN_DDBJ
-GTCCATGTGGCGGAAT--GGTA-GACGCTGCGGACTTAAAATCCGTT-G-TGGGAGTTC
AAGTCTCCCCATGGGCA
>RCCT_RWZ_C000900 APHA_HZ ALPHAPROTEOBACTERIA ANAPLASMA_PHAGOCYTOPHILUM_HZ 1079546 1079619 ARG CCT 0 0      GIB_IN_DDBJ
-GGGGCCGTAGCTCAGTA-GGAT-AGAGCATTAGATTCCTAATCTGAGGGTCGTGCGTTC
GAATCGCACCGGTCCCA
>CGCA_RWZ_C000901 APHA_HZ ALPHAPROTEOBACTERIA ANAPLASMA_PHAGOCYTOPHILUM_HZ 1330024 1330095 CYS GCA 0 0      GIB_IN_DDBJ
-GGCTGGGTGGCAGAGT--GGTT-TATGCAGAGGACTGCAAATCCTTTTA-TACCGGTTC
GATTCCGGTCCCGGCCT
>PGGG_RWZ_C000902 APHA_HZ ALPHAPROTEOBACTERIA ANAPLASMA_PHAGOCYTOPHILUM_HZ 1351275 1351352 PRO GGG 0 0      GIB_IN_DDBJ
-CGGAATGTAGCGCAGCCTGGTT-AGCGCGTCAGTCTGGGGGACTGGAGGTCATGGGTTC
GAATCCCGTCATTCCGA
>VGAC_RWZ_C000903 APHA_HZ ALPHAPROTEOBACTERIA ANAPLASMA_PHAGOCYTOPHILUM_HZ 1456612 1456540 VAL GAC 0 0      GIB_IN_DDBJ
-GGGTGATTAGCTCAGGT-GGT--AGAGCGTTTGCTTGACGTGCAAAAGGCCACTGGTTC
GAGTCCAGTATCACCCA
>LGAG_RWZ_C000904 APHA_HZ ALPHAPROTEOBACTERIA ANAPLASMA_PHAGOCYTOPHILUM_HZ 1382940 1382853 LEU GAG 0 0      GIB_IN_DDBJ
-GCGGTTATGGTGGAAAT-GGTA-GACACGCAGCGTTGAGGTCGCTGTGCTTGGAAGTTC
AAGTCTTCTTAACCGCA
>LCAG_RWZ_C000905 APHA_HZ ALPHAPROTEOBACTERIA ANAPLASMA_PHAGOCYTOPHILUM_HZ 1376553 1376470 LEU CAG 0 0      GIB_IN_DDBJ
-GTCCGAATGGCGGAATT-GGTA-GACGCGCTAGCTTCAGGTGCTAGT-G-TGGAAGTTC
GAGTCTTCTTTCGGGCA
>KTTT_RWZ_C000906 APHA_HZ ALPHAPROTEOBACTERIA ANAPLASMA_PHAGOCYTOPHILUM_HZ 1316557 1316486 LYS TTT 0 0      GIB_IN_DDBJ
-GGTCCTGTAGCTCAGT--GGT--AGAGCAGGTGGCTTTTAATCACCGTGTCGCGCGTTC
GATTCGCGCTGGGACCA
>SGGA_RWZ_C000907 APHA_HZ ALPHAPROTEOBACTERIA ANAPLASMA_PHAGOCYTOPHILUM_HZ 1252920 1252836 SER GGA 0 0      GIB_IN_DDBJ
-GGAGAGATGGCTGAGT--GGTCGAAAGCGCACGCCTGGAAAGTGTGT-GTCGGGGGTTC
GAATCCCCCTCTTTCCG
>WCCA_RWZ_C000908 APHA_HZ ALPHAPROTEOBACTERIA ANAPLASMA_PHAGOCYTOPHILUM_HZ 1094172 1094099 TRP CCA 0 0      GIB_IN_DDBJ
-AGGAGTGTAGTTCAAT--GGT--AGAACATCAGTCTCCAAAACTGAGAG-TATGGGTTC
GACTCCTGTCACTCCTG
>KCTT_RWZ_C000909 APHA_HZ ALPHAPROTEOBACTERIA ANAPLASMA_PHAGOCYTOPHILUM_HZ 1033737 1033666 LYS CTT 0 0      GIB_IN_DDBJ
-GGTTCCGTAGCTCAGT--GGT--AGAGCGCCTGACTCTTAATCAGTGTGTCGCGTGTTC
GAATCACGCCGGAACCA
>LTAG_RWZ_C000910 APHA_HZ ALPHAPROTEOBACTERIA ANAPLASMA_PHAGOCYTOPHILUM_HZ 1033518 1033436 LEU TAG 0 0      GIB_IN_DDBJ
-GCGGATATGGCGGAATT-GGTA-GACGTGCTAGGTTTAGGTCCTAGT-G-TGGGGGTTC
AAGTCCCTCTATCCGCA
>JCAT_RWZ_C000911 APHA_HZ ALPHAPROTEOBACTERIA ANAPLASMA_PHAGOCYTOPHILUM_HZ 1027436 1027364 MET CAT 0 0     TRNA-MET(ILE)_WHOSE_CAU_ANTICO
-GGGGCTGTAGCTCAGT--GGTT-AGAGCGACTCGCTCATAACGAGTGGGCCGTAGGTTC
AAATCCTACCAGCCCCA
>GGCC_RWZ_C000912 APHA_HZ ALPHAPROTEOBACTERIA ANAPLASMA_PHAGOCYTOPHILUM_HZ 920897 920826 GLY GCC 0 0      GIB_IN_DDBJ
-GCGGGAGTAGCTCAGT--GGT--AGAGTATAACCTTGCCAAGGTTAGGGTCGAGGGTTC
GAACCCCTTCTCCCGCT
>NGTT_RWZ_C000913 APHA_HZ ALPHAPROTEOBACTERIA ANAPLASMA_PHAGOCYTOPHILUM_HZ 821989 821918 ASN GTT 0 0      GIB_IN_DDBJ
-TCCCTGGTAGCTCAGC--GGT--AGAGCAACTGGCTGTTAACCAGTAGGTCGTTGGTTC
GAATCCGACCCGGGGAG
>XCAT_RWZ_C000914 APHA_HZ ALPHAPROTEOBACTERIA ANAPLASMA_PHAGOCYTOPHILUM_HZ 783247 783176 MET CAT 0 0     TRNA-MET(INITIATOR)- GIB_IN_DDBJ
-CGCGGGGTGGAGCAGT--GGT--AGCTCATCAGGCTCATAACCTGAAGGTCGATGGTTC
GAGTCCGTCCCCCGCAA
>FGAA_RWZ_C000915 APHA_HZ ALPHAPROTEOBACTERIA ANAPLASMA_PHAGOCYTOPHILUM_HZ 673023 672953 PHE GAA 0 0      GIB_IN_DDBJ
-GGCCTGGTAGCTCAGT--GGT--AGAGCAGAGGACTGAAAATCCTTGTG-CGTTGGTTC
AATTCCGACCCGGGCCA
>RACG_RWZ_C000916 APHA_HZ ALPHAPROTEOBACTERIA ANAPLASMA_PHAGOCYTOPHILUM_HZ 642405 642332 ARG ACG 0 0      GIB_IN_DDBJ
-GCGCCCTTAGCTCAGTT-GGAT-AGAGCATTTGACTACGGATCAGAAGGTCGGGCGTTC
GAGTCGCTCAGGGCGCA
>PTGG_RWZ_C000917 APHA_HZ ALPHAPROTEOBACTERIA ANAPLASMA_PHAGOCYTOPHILUM_HZ 526464 526391 PRO TGG 0 0      GIB_IN_DDBJ
-CGGGGTGTGGCGCAGCTTGGT--AGCGCACTTGGTTTGGGACCAAGGGGTCGGGAGTTC
AAATCTCTCCACCCCGA
>LCAA_RWZ_C000918 APHA_HZ ALPHAPROTEOBACTERIA ANAPLASMA_PHAGOCYTOPHILUM_HZ 522750 522668 LEU CAA 0 0      GIB_IN_DDBJ
-GCCCTTATGGCGGAAT--GGTA-GACGCGGTAGACTCAAAATCTACT-G-TGCTGGTTC
GAGTCCGGCTAAGGGCA
>TGGT_RWZ_C000919 APHA_HZ ALPHAPROTEOBACTERIA ANAPLASMA_PHAGOCYTOPHILUM_HZ 426996 426923 THR GGT 0 0      GIB_IN_DDBJ
-GCCGTTATAGCTTAGT--GGT--AGAACGCGTCCTTGGTAAGGACGAAG-CCCGAGTTC
GATTCTCGGTAACGGCA
>QTTG_RWZ_C000920 APHA_HZ ALPHAPROTEOBACTERIA ANAPLASMA_PHAGOCYTOPHILUM_HZ 12233 12162 GLN TTG 0 0      GIB_IN_DDBJ
-TGGGATGTCGCCAAGC--GGT--AAGGCAACGGTTTTTGGTACCGTTATGCGGAGGTTC
GATTCCTCCCATCCCAG
>XCAT_RWZ_C08008017 RBEL_OSU_85389 ALPHAPROTEOBACTERIA RICKETTSIA_BELLII_OSU_85-389 87205 87281 MET CAT 0 0     TRNA-MET(INITIATOR)- GIB_
-TGCGGGGTGGAGCAGCTCGGT--AGCTCGTCAGGCTCATAACCTGAAGGTCGTTGGTTC
AAATCCAGCCCCCGCTA
>WCCA_RWZ_C08008018 RBEL_OSU_85389 ALPHAPROTEOBACTERIA RICKETTSIA_BELLII_OSU_85-389 287647 287722 TRP CCA 0 0      GIB_IN_DDBJ
-AGGAGTGTAGCTCAATT-GGT--AGAGCACCGGTCTCCAAAACCGGAGGTTGCGGGTTC
GATGCCTGTCGCTCCTG
>TCGT_RWZ_C08008019 RBEL_OSU_85389 ALPHAPROTEOBACTERIA RICKETTSIA_BELLII_OSU_85-389 335984 336059 THR CGT 0 0      GIB_IN_DDBJ
-GCCGATGTAGCTCAGCT-GGT--AGAGCGGCGCATTCGTAATGCGTAGGTCTGGGGTTC
AAATCCCCACATTGGCA
>YGTA_RWZ_C08008020 RBEL_OSU_85389 ALPHAPROTEOBACTERIA RICKETTSIA_BELLII_OSU_85-389 386848 386933 TYR GTA 0 0      GIB_IN_DDBJ
-GGAGGGGTGGCCGAGT--GGTCAATGGCAGCAGACTGTAAATCTGCC-TTCGAAGGTTC
GAATCCTTCTCCCTCCA
>GTCC_RWZ_C08008021 RBEL_OSU_85389 ALPHAPROTEOBACTERIA RICKETTSIA_BELLII_OSU_85-389 387053 387126 GLY TCC 0 0      GIB_IN_DDBJ
-GCGGGTGTAGCTCAAT--GGT--AGAGTTCCAGCCTTCCAAGCTGGCTG-TGTGGGTTC
GATTCCCATCACCCGCT
>VTAC_RWZ_C08008022 RBEL_OSU_85389 ALPHAPROTEOBACTERIA RICKETTSIA_BELLII_OSU_85-389 402305 402380 VAL TAC 0 0      GIB_IN_DDBJ
-GGGCGATTAGCTCAGTT-GGT--AGAGCATCTCGTTTACACCGAGAGGGTCGGCAGTTC
GAGTCTGTCATCGCCCA
>CGCA_RWZ_C08008023 RBEL_OSU_85389 ALPHAPROTEOBACTERIA RICKETTSIA_BELLII_OSU_85-389 678425 678499 CYS GCA 0 0      GIB_IN_DDBJ
-GGCTGGGTAGCAAAGT--GGT--AATGCCGTGGACTGCAAATCCTCTATTCGTCGGTTC
GATTCCGACCCTAGCCT
>KTTT_RWZ_C08008024 RBEL_OSU_85389 ALPHAPROTEOBACTERIA RICKETTSIA_BELLII_OSU_85-389 698147 698222 LYS TTT 0 0      GIB_IN_DDBJ
-GAGCTCGTAGCTCAGTT-GGT--AGAGCATTTGACTTTTAATCAAAGGGTCCCGGGTTC
GAATCCCGGCGAGCTCA
>IGAT_RWZ_C08008025 RBEL_OSU_85389 ALPHAPROTEOBACTERIA RICKETTSIA_BELLII_OSU_85-389 698380 698456 ILE GAT 0 0      GIB_IN_DDBJ
-GGGTTTGTAGCTCAGCT-GGTT-AGAGCACACGCCTGATAAGCGTGAGGTCGGAAGTTC
AAGTCTTCTCAAACCCA
>NGTT_RWZ_C08008026 RBEL_OSU_85389 ALPHAPROTEOBACTERIA RICKETTSIA_BELLII_OSU_85-389 765567 765641 ASN GTT 0 0      GIB_IN_DDBJ
-TCCTCGGTAGCTCAGT--GGT--AGAGCAAACGGCTGTTAACCGTTCGGTCGCTGGTTC
GAGTCCGGCCCGGGGAG
>SGCT_RWZ_C08008027 RBEL_OSU_85389 ALPHAPROTEOBACTERIA RICKETTSIA_BELLII_OSU_85-389 779710 779801 SER GCT 0 0      GIB_IN_DDBJ
-GGAGAGATGGCCGAGT--GGCCGAAGGCGGCGGTTTGCTAAACCGTT---CGAGGGTTC
GAATCCCTCTCTCTCCG
>STGA_RWZ_C08008028 RBEL_OSU_85389 ALPHAPROTEOBACTERIA RICKETTSIA_BELLII_OSU_85-389 960422 960511 SER TGA 0 0      GIB_IN_DDBJ
-GGATAGGTGGCCGAGC--GGTTTAAGGCACTAGTCTTGAAAACTGGC---CGTGGGTTC
GAATCCCACCCTATCCG
>RACG_RWZ_C08008029 RBEL_OSU_85389 ALPHAPROTEOBACTERIA RICKETTSIA_BELLII_OSU_85-389 1037335 1037411 ARG ACG 0 0      GIB_IN_DDBJ
-GCACCCGTAGCTCAATT-GGAT-AGAGTATATGACTACGGATCATAAGGTTAGGGGTTC
GACTCCTCTCGGGTGCG
>AGGC_RWZ_C08008030 RBEL_OSU_85389 ALPHAPROTEOBACTERIA RICKETTSIA_BELLII_OSU_85-389 1092619 1092694 ALA GGC 0 0      GIB_IN_DDBJ
-GGGGTCATAGCTCAGTT-GGT--AGAGCGTTTGAATGGCATTCAAAAGGTTGGGGGTTC
GATTCCCCCTGGCTCCA
>PTGG_RWZ_C08008031 RBEL_OSU_85389 ALPHAPROTEOBACTERIA RICKETTSIA_BELLII_OSU_85-389 1384232 1384308 PRO TGG 0 0      GIB_IN_DDBJ
-CGGGGCGTAGCGCAGCCTGGT--AGCGCATCTGGTTTGGGACCAGAGGGTCGGGAGTTC
GAATCTCTCCGCCCCGA
>LTAG_RWZ_C08008032 RBEL_OSU_85389 ALPHAPROTEOBACTERIA RICKETTSIA_BELLII_OSU_85-389 1521693 1521777 LEU TAG 0 0      GIB_IN_DDBJ
-GCGGATGTGATGGAACT-GGTA-GACATGCAAGATTTAGGTTCTTGT-G-TGGGGGTTC
AAGTCCCTTCATCCGTA
>TTGT_RWZ_C08008033 RBEL_OSU_85389 ALPHAPROTEOBACTERIA RICKETTSIA_BELLII_OSU_85-389 1485812 1485741 THR TGT 0 0      GIB_IN_DDBJ
-GCCGGATTAGCTCAGT--GGT--AGAGCAACCGCCTTGTAAGCGGTAGGTCATCAGTTC
AAATCCGATATCCGGCA
>RTCT_RWZ_C08008034 RBEL_OSU_85389 ALPHAPROTEOBACTERIA RICKETTSIA_BELLII_OSU_85-389 1485322 1485249 ARG TCT 0 0      GIB_IN_DDBJ
-GCGCCCTTAGCTCAGCT-GGAT-AGAGCAACGGATTTCTAATCCGTAGGTCAGAGGTTC
GAATCCTTTAGGGCGTG
>JCAT_RWZ_C08008035 RBEL_OSU_85389 ALPHAPROTEOBACTERIA RICKETTSIA_BELLII_OSU_85-389 1400808 1400735 MET CAT 0 0     TRNA-MET(ILE)_WHOSE_C
-GGGGCTGTAGCTCAGTT-GGTT-AGAGCACGCCGCTCATAACGGTGTGGTCGTAGGTTC
AAGTCCTACCAGCCCCA
>ETTC_RWZ_C08008036 RBEL_OSU_85389 ALPHAPROTEOBACTERIA RICKETTSIA_BELLII_OSU_85-389 1346191 1346120 GLU TTC 0 0      GIB_IN_DDBJ
-GGCCCCTTCGTCTAGC--GGTT-AGGACACCACCCTTTCACGGTGGGAA-CACGGGTTC
GAGTCCCGTAGGGGTCA
>MCAT_RWZ_C08008037 RBEL_OSU_85389 ALPHAPROTEOBACTERIA RICKETTSIA_BELLII_OSU_85-389 1261784 1261711 MET CAT 0 0     TRNA-MET(ELONGATOR)- 
-GGCGGGGTAGCTCAGTT-GGTT-AGAGCGACGGAATCATAATCCGTGTGTCGGGGGTTC
AAATCCCTCCCTCGCTA
>GGCC_RWZ_C08008038 RBEL_OSU_85389 ALPHAPROTEOBACTERIA RICKETTSIA_BELLII_OSU_85-389 1110305 1110234 GLY GCC 0 0      GIB_IN_DDBJ
-GCGGGTGTAGCTCAGG--GGT--AGAGTGCTACCTTGCCAAGGTCGAAGTCGAGGGTTC
GAATCCCTTCACCCGCT
>VGAC_RWZ_C08008039 RBEL_OSU_85389 ALPHAPROTEOBACTERIA RICKETTSIA_BELLII_OSU_85-389 1088563 1088490 VAL GAC 0 0      GIB_IN_DDBJ
-GGGTGATTAGCTCAGTT-GGTT-AGAGCATTACGTTGACATCGTAAAGGTCAGAGGTTC
AACCCCTCTATCGCCCA
>DGTC_RWZ_C08008040 RBEL_OSU_85389 ALPHAPROTEOBACTERIA RICKETTSIA_BELLII_OSU_85-389 843480 843407 ASP GTC 0 0      GIB_IN_DDBJ
-GGGGGTGTAGCTCAGTT-GGTT-AGAGCGTCTGCCTGTCACGCAGAAGGTCGCGGGTTC
GAGTCCCGTCACTCTCG
>RCCG_RWZ_C08008041 RBEL_OSU_85389 ALPHAPROTEOBACTERIA RICKETTSIA_BELLII_OSU_85-389 773091 773018 ARG CCG 0 0      GIB_IN_DDBJ
-GCATTCGTAGCTCAGCT-GGAT-AGAGTATTGCCCTCCGAAGGCAAAGGTCGTTGGTTC
GAATCCAATCGAATGCA
>LGAG_RWZ_C08008042 RBEL_OSU_85389 ALPHAPROTEOBACTERIA RICKETTSIA_BELLII_OSU_85-389 686641 686558 LEU GAG 0 0      GIB_IN_DDBJ
-GCGGTCGTGGCGAAATT-GGTA-GACGCGCAGCATTGAGGGTGCTGTTATTGGAAGTTC
AAGTCTTCTCGACCGCA
>SGGA_RWZ_C08008043 RBEL_OSU_85389 ALPHAPROTEOBACTERIA RICKETTSIA_BELLII_OSU_85-389 598676 598592 SER GGA 0 0      GIB_IN_DDBJ
-GGATAGATGGCCGAGC--GGTTTAAGGTGCACGCCTGGAAAGCGTGTTGTCGGGGGTTC
GAATCCCCCTCTATCCG
>HGTG_RWZ_C08008044 RBEL_OSU_85389 ALPHAPROTEOBACTERIA RICKETTSIA_BELLII_OSU_85-389 529311 529238 HIS GTG 0 0      GIB_IN_DDBJ
GGCGGGTGTAGCTCAGTT-GGTT-AGAGCATCAGGTTGTGGTTCTGAGGGTTGCGGGTTC
GATTCCCGTCACTCGCC
>ATGC_RWZ_C08008045 RBEL_OSU_85389 ALPHAPROTEOBACTERIA RICKETTSIA_BELLII_OSU_85-389 441558 441487 ALA TGC 0 0      GIB_IN_DDBJ
-GGGGGCATAGCTCAGG--GGT--AGAGCATCTGCTTTGCACGCAGAGGGTCAAGGGTTC
GATTCCCTTTGCCTCCA
>LTAA_RWZ_C08008046 RBEL_OSU_85389 ALPHAPROTEOBACTERIA RICKETTSIA_BELLII_OSU_85-389 374162 374080 LEU TAA 0 0      GIB_IN_DDBJ
-GCCCGCATGATGGAAT--GGTA-GACATAACGGACTTAAAATCCGTGGCTTGCCGGTTC
AAGTCCGGCTACGGGTA
>FGAA_RWZ_C08008047 RBEL_OSU_85389 ALPHAPROTEOBACTERIA RICKETTSIA_BELLII_OSU_85-389 252690 252618 PHE GAA 0 0      GIB_IN_DDBJ
-GGCCATGTAGCTCAGTT-GGT--AGAGCAAAGGACTGAAAATCCTTGTGTCGTTGGTTC
GATTCCGACCATGGCCA
>TGGT_RWZ_C08008048 RBEL_OSU_85389 ALPHAPROTEOBACTERIA RICKETTSIA_BELLII_OSU_85-389 18208 18137 THR GGT 0 0      GIB_IN_DDBJ
-GCTACTATAGCTCAGG--GGT--AGAGCACTTCATTGGTAATGAAGAGGTCGGGGGTTC
AATTCCCCCTAGTAGCA
>QTTG_RWZ_C08012665 RBEL_OSU_85389 ALPHAPROTEOBACTERIA RICKETTSIA_BELLII_OSU_85-389 771466 771540 GLN TTG 0 0     TWIN_MM_OF_T50-C64_&T51
-TGGGACGTCGCCAAGC--GGT--AAGGCAACGGTTTTTGGTACCGTCATTCGTTAGTTC
GAATCCTCCCGTCCCAG
>XCAT_RWZ_W017271 AARC01000001 ALPHAPROTEOBACTERIA RICKETTSIA_BELLII_OSU_85-389 87204 87282 MET CAT 0 0     TRNA-MET(INITIATOR)- WGS_DIVI
-TGCGGGGTGGAGCAGCTCGGT--AGCTCGTCAGGCTCATAACCTGAAGGTCGTTGGTTC
AAATCCAGCCCCCGCTA
>WCCA_RWZ_W017272 AARC01000001 ALPHAPROTEOBACTERIA RICKETTSIA_BELLII_OSU_85-389 287646 287723 TRP CCA 0 0      WGS_DIVISION_IN_DDBJ/EMBL/
-AGGAGTGTAGCTCAATT-GGT--AGAGCACCGGTCTCCAAAACCGGAGGTTGCGGGTTC
GATGCCTGTCGCTCCTG
>TCGT_RWZ_W017273 AARC01000001 ALPHAPROTEOBACTERIA RICKETTSIA_BELLII_OSU_85-389 335983 336060 THR CGT 0 0      WGS_DIVISION_IN_DDBJ/EMBL/
-GCCGATGTAGCTCAGCT-GGT--AGAGCGGCGCATTCGTAATGCGTAGGTCTGGGGTTC
AAATCCCCACATTGGCA
>YGTA_RWZ_W017274 AARC01000001 ALPHAPROTEOBACTERIA RICKETTSIA_BELLII_OSU_85-389 386848 386933 TYR GTA 0 0      WGS_DIVISION_IN_DDBJ/EMBL/
-GGAGGGGTGGCCGAGT--GGTCAATGGCAGCAGACTGTAAATCTGCC-TTCGAAGGTTC
GAATCCTTCTCCCTCCA
>GTCC_RWZ_W017275 AARC01000001 ALPHAPROTEOBACTERIA RICKETTSIA_BELLII_OSU_85-389 387053 387126 GLY TCC 0 0      WGS_DIVISION_IN_DDBJ/EMBL/
-GCGGGTGTAGCTCAAT--GGT--AGAGTTCCAGCCTTCCAAGCTGGCTG-TGTGGGTTC
GATTCCCATCACCCGCT
>VTAC_RWZ_W017276 AARC01000001 ALPHAPROTEOBACTERIA RICKETTSIA_BELLII_OSU_85-389 402305 402380 VAL TAC 0 0      WGS_DIVISION_IN_DDBJ/EMBL/
-GGGCGATTAGCTCAGTT-GGT--AGAGCATCTCGTTTACACCGAGAGGGTCGGCAGTTC
GAGTCTGTCATCGCCCA
>CGCA_RWZ_W017277 AARC01000001 ALPHAPROTEOBACTERIA RICKETTSIA_BELLII_OSU_85-389 678425 678499 CYS GCA 0 0      WGS_DIVISION_IN_DDBJ/EMBL/
-GGCTGGGTAGCAAAGT--GGT--AATGCCGTGGACTGCAAATCCTCTATTCGTCGGTTC
GATTCCGACCCTAGCCT
>KTTT_RWZ_W017278 AARC01000001 ALPHAPROTEOBACTERIA RICKETTSIA_BELLII_OSU_85-389 698147 698222 LYS TTT 0 0      WGS_DIVISION_IN_DDBJ/EMBL/
-GAGCTCGTAGCTCAGTT-GGT--AGAGCATTTGACTTTTAATCAAAGGGTCCCGGGTTC
GAATCCCGGCGAGCTCA
>IGAT_RWZ_W017279 AARC01000001 ALPHAPROTEOBACTERIA RICKETTSIA_BELLII_OSU_85-389 698379 698457 ILE GAT 0 0      WGS_DIVISION_IN_DDBJ/EMBL/
-GGGTTTGTAGCTCAGCT-GGTT-AGAGCACACGCCTGATAAGCGTGAGGTCGGAAGTTC
AAGTCTTCTCAAACCCA
>NGTT_RWZ_W017280 AARC01000001 ALPHAPROTEOBACTERIA RICKETTSIA_BELLII_OSU_85-389 765566 765642 ASN GTT 0 0      WGS_DIVISION_IN_DDBJ/EMBL/
-TCCTCGGTAGCTCAGT--GGT--AGAGCAAACGGCTGTTAACCGTTCGGTCGCTGGTTC
GAGTCCGGCCCGGGGAG
>SGCT_RWZ_W017281 AARC01000001 ALPHAPROTEOBACTERIA RICKETTSIA_BELLII_OSU_85-389 779709 779802 SER GCT 0 0      WGS_DIVISION_IN_DDBJ/EMBL/
-GGAGAGATGGCCGAGT--GGCCGAAGGCGGCGGTTTGCTAAACCGTT---CGAGGGTTC
GAATCCCTCTCTCTCCG
>STGA_RWZ_W017282 AARC01000001 ALPHAPROTEOBACTERIA RICKETTSIA_BELLII_OSU_85-389 960421 960512 SER TGA 0 0      WGS_DIVISION_IN_DDBJ/EMBL/
-GGATAGGTGGCCGAGC--GGTTTAAGGCACTAGTCTTGAAAACTGGC---CGTGGGTTC
GAATCCCACCCTATCCG
>RACG_RWZ_W017283 AARC01000001 ALPHAPROTEOBACTERIA RICKETTSIA_BELLII_OSU_85-389 1037335 1037411 ARG ACG 0 0      WGS_DIVISION_IN_DDBJ/EMB
-GCACCCGTAGCTCAATT-GGAT-AGAGTATATGACTACGGATCATAAGGTTAGGGGTTC
GACTCCTCTCGGGTGCG
>AGGC_RWZ_W017284 AARC01000001 ALPHAPROTEOBACTERIA RICKETTSIA_BELLII_OSU_85-389 1092618 1092695 ALA GGC 0 0      WGS_DIVISION_IN_DDBJ/EMB
-GGGGTCATAGCTCAGTT-GGT--AGAGCGTTTGAATGGCATTCAAAAGGTTGGGGGTTC
GATTCCCCCTGGCTCCA
>PTGG_RWZ_W017285 AARC01000001 ALPHAPROTEOBACTERIA RICKETTSIA_BELLII_OSU_85-389 1384231 1384309 PRO TGG 0 0      WGS_DIVISION_IN_DDBJ/EMB
-CGGGGCGTAGCGCAGCCTGGT--AGCGCATCTGGTTTGGGACCAGAGGGTCGGGAGTTC
GAATCTCTCCGCCCCGA
>LTAG_RWZ_W017286 AARC01000001 ALPHAPROTEOBACTERIA RICKETTSIA_BELLII_OSU_85-389 1521692 1521778 LEU TAG 0 0      WGS_DIVISION_IN_DDBJ/EMB
-GCGGATGTGATGGAACT-GGTA-GACATGCAAGATTTAGGTTCTTGT-G-TGGGGGTTC
AAGTCCCTTCATCCGTA
>TTGT_RWZ_W017287 AARC01000001 ALPHAPROTEOBACTERIA RICKETTSIA_BELLII_OSU_85-389 1485812 1485741 THR TGT 0 0      WGS_DIVISION_IN_DDBJ/EMB
-GCCGGATTAGCTCAGT--GGT--AGAGCAACCGCCTTGTAAGCGGTAGGTCATCAGTTC
AAATCCGATATCCGGCA
>RTCT_RWZ_W017288 AARC01000001 ALPHAPROTEOBACTERIA RICKETTSIA_BELLII_OSU_85-389 1485322 1485249 ARG TCT 0 0      WGS_DIVISION_IN_DDBJ/EMB
-GCGCCCTTAGCTCAGCT-GGAT-AGAGCAACGGATTTCTAATCCGTAGGTCAGAGGTTC
GAATCCTTTAGGGCGTG
>JCAT_RWZ_W017289 AARC01000001 ALPHAPROTEOBACTERIA RICKETTSIA_BELLII_OSU_85-389 1400809 1400731 MET CAT 0 0     TRNA-MET(ILE)_WHOSE_CAU_A
-GGGGCTGTAGCTCAGTT-GGTT-AGAGCACGCCGCTCATAACGGTGTGGTCGTAGGTTC
AAGTCCTACCAGCCCCA
>ETTC_RWZ_W017290 AARC01000001 ALPHAPROTEOBACTERIA RICKETTSIA_BELLII_OSU_85-389 1346191 1346120 GLU TTC 0 0      WGS_DIVISION_IN_DDBJ/EMB
-GGCCCCTTCGTCTAGC--GGTT-AGGACACCACCCTTTCACGGTGGGAA-CACGGGTTC
GAGTCCCGTAGGGGTCA
>MCAT_RWZ_W017291 AARC01000001 ALPHAPROTEOBACTERIA RICKETTSIA_BELLII_OSU_85-389 1261785 1261707 MET CAT 0 0     TRNA-MET(ELONGATOR)- WGS_
-GGCGGGGTAGCTCAGTT-GGTT-AGAGCGACGGAATCATAATCCGTGTGTCGGGGGTTC
AAATCCCTCCCTCGCTA
>GGCC_RWZ_W017292 AARC01000001 ALPHAPROTEOBACTERIA RICKETTSIA_BELLII_OSU_85-389 1110306 1110230 GLY GCC 0 0      WGS_DIVISION_IN_DDBJ/EMB
-GCGGGTGTAGCTCAGG--GGT--AGAGTGCTACCTTGCCAAGGTCGAAGTCGAGGGTTC
GAATCCCTTCACCCGCT
>VGAC_RWZ_W017293 AARC01000001 ALPHAPROTEOBACTERIA RICKETTSIA_BELLII_OSU_85-389 1088563 1088490 VAL GAC 0 0      WGS_DIVISION_IN_DDBJ/EMB
-GGGTGATTAGCTCAGTT-GGTT-AGAGCATTACGTTGACATCGTAAAGGTCAGAGGTTC
AACCCCTCTATCGCCCA
>DGTC_RWZ_W017294 AARC01000001 ALPHAPROTEOBACTERIA RICKETTSIA_BELLII_OSU_85-389 843480 843407 ASP GTC 0 0      WGS_DIVISION_IN_DDBJ/EMBL/
-GGGGGTGTAGCTCAGTT-GGTT-AGAGCGTCTGCCTGTCACGCAGAAGGTCGCGGGTTC
GAGTCCCGTCACTCTCG
>RCCG_RWZ_W017295 AARC01000001 ALPHAPROTEOBACTERIA RICKETTSIA_BELLII_OSU_85-389 773092 773014 ARG CCG 0 0      WGS_DIVISION_IN_DDBJ/EMBL/
-GCATTCGTAGCTCAGCT-GGAT-AGAGTATTGCCCTCCGAAGGCAAAGGTCGTTGGTTC
GAATCCAATCGAATGCA
>LGAG_RWZ_W017296 AARC01000001 ALPHAPROTEOBACTERIA RICKETTSIA_BELLII_OSU_85-389 686641 686558 LEU GAG 0 0      WGS_DIVISION_IN_DDBJ/EMBL/
-GCGGTCGTGGCGAAATT-GGTA-GACGCGCAGCATTGAGGGTGCTGTTATTGGAAGTTC
AAGTCTTCTCGACCGCA
>SGGA_RWZ_W017297 AARC01000001 ALPHAPROTEOBACTERIA RICKETTSIA_BELLII_OSU_85-389 598677 598588 SER GGA 0 0      WGS_DIVISION_IN_DDBJ/EMBL/
-GGATAGATGGCCGAGC--GGTTTAAGGTGCACGCCTGGAAAGCGTGTTGTCGGGGGTTC
GAATCCCCCTCTATCCG
>HGTG_RWZ_W017298 AARC01000001 ALPHAPROTEOBACTERIA RICKETTSIA_BELLII_OSU_85-389 529312 529234 HIS GTG 0 0      WGS_DIVISION_IN_DDBJ/EMBL/
GGCGGGTGTAGCTCAGTT-GGTT-AGAGCATCAGGTTGTGGTTCTGAGGGTTGCGGGTTC
GATTCCCGTCACTCGCC
>ATGC_RWZ_W017299 AARC01000001 ALPHAPROTEOBACTERIA RICKETTSIA_BELLII_OSU_85-389 441559 441483 ALA TGC 0 0      WGS_DIVISION_IN_DDBJ/EMBL/
-GGGGGCATAGCTCAGG--GGT--AGAGCATCTGCTTTGCACGCAGAGGGTCAAGGGTTC
GATTCCCTTTGCCTCCA
>LTAA_RWZ_W017300 AARC01000001 ALPHAPROTEOBACTERIA RICKETTSIA_BELLII_OSU_85-389 374163 374076 LEU TAA 0 0      WGS_DIVISION_IN_DDBJ/EMBL/
-GCCCGCATGATGGAAT--GGTA-GACATAACGGACTTAAAATCCGTGGCTTGCCGGTTC
AAGTCCGGCTACGGGTA
>FGAA_RWZ_W017301 AARC01000001 ALPHAPROTEOBACTERIA RICKETTSIA_BELLII_OSU_85-389 252691 252614 PHE GAA 0 0      WGS_DIVISION_IN_DDBJ/EMBL/
-GGCCATGTAGCTCAGTT-GGT--AGAGCAAAGGACTGAAAATCCTTGTGTCGTTGGTTC
GATTCCGACCATGGCCA
>TGGT_RWZ_W017302 AARC01000001 ALPHAPROTEOBACTERIA RICKETTSIA_BELLII_OSU_85-389 18208 18137 THR GGT 0 0      WGS_DIVISION_IN_DDBJ/EMBL/GE
-GCTACTATAGCTCAGG--GGT--AGAGCACTTCATTGGTAATGAAGAGGTCGGGGGTTC
AATTCCCCCTAGTAGCA
>ETTC_RWZ_C019352 RTYP_WILMINGTON ALPHAPROTEOBACTERIA RICKETTSIA_TYPHI_STR-_WILMINGTON 18164 18238 GLU TTC 0 0      GIB_IN_DDBJ
-GGCCCCTTCGTCTAGC--GGTT-AGGACACCACCCTTTCACGGTGGCAA-CACGGGTTC
AAGTCCCGTAGGGGTCA
>WCCA_RWZ_C019353 RTYP_WILMINGTON ALPHAPROTEOBACTERIA RICKETTSIA_TYPHI_STR-_WILMINGTON 156890 156965 TRP CCA 0 0      GIB_IN_DDBJ
-AGGAGTGTAGCTCAATT-GGT--AGAGTGCCGGTCTCCAAAACCGGAGGTTGCGGGTTC
GATTCCTGTCGCTCCTG
>MCAT_RWZ_C019354 RTYP_WILMINGTON ALPHAPROTEOBACTERIA RICKETTSIA_TYPHI_STR-_WILMINGTON 291448 291524 MET CAT 0 0     TRNA-MET(ELONGATOR)-
-GGCGGGGTAGCTCAGCT-GGTT-AGAGCAACGGAATCATAATCCGTGTGTCGTGGGTTC
AAATCCCTCTCCCGCTA
>NGTT_RWZ_C019355 RTYP_WILMINGTON ALPHAPROTEOBACTERIA RICKETTSIA_TYPHI_STR-_WILMINGTON 336968 337042 ASN GTT 0 0      GIB_IN_DDBJ
-TCCTCGGTAGCTCAGT--GGT--AGAGCAAACGGCTGTTAACCGTTCGGTCGCTGGTTC
GAGTCCGGCCCGGGGAG
>CGCA_RWZ_C019356 RTYP_WILMINGTON ALPHAPROTEOBACTERIA RICKETTSIA_TYPHI_STR-_WILMINGTON 440999 441073 CYS GCA 0 0      GIB_IN_DDBJ
-GGCTGGGTAGCAAAGT--GGT--AATGCCGTGGACTGCAAATCCTCTATTCGTCGGTTC
GATTCCGACCCTGGCCT
>KTTT_RWZ_C019357 RTYP_WILMINGTON ALPHAPROTEOBACTERIA RICKETTSIA_TYPHI_STR-_WILMINGTON 469419 469494 LYS TTT 0 0      GIB_IN_DDBJ
-GAGCTCGTAGCTCAGTT-GGT--AGAGCATTTGACTTTTAATCAAAGGGTCCCGGGTTC
AAATCCCGGCGAGCTCA
>IGAT_RWZ_C019358 RTYP_WILMINGTON ALPHAPROTEOBACTERIA RICKETTSIA_TYPHI_STR-_WILMINGTON 469510 469586 ILE GAT 0 0      GIB_IN_DDBJ
-GGGTTTGTAGCTCAGAT-GGTT-AGAGCACACGCCTGATAAGCGTGAGGTCGGAAGTTC
AAGTCTTCTCAAACCCA
>RCCG_RWZ_C019359 RTYP_WILMINGTON ALPHAPROTEOBACTERIA RICKETTSIA_TYPHI_STR-_WILMINGTON 599153 599229 ARG CCG 0 0      GIB_IN_DDBJ
-GCATTCGTAGCTCAGTT-GGAT-AGAGCATTGCCCTCCGAAGGCAAAGGTCATTGGTTC
AAATCCAATCGAATGCA
>DGTC_RWZ_C019360 RTYP_WILMINGTON ALPHAPROTEOBACTERIA RICKETTSIA_TYPHI_STR-_WILMINGTON 644665 644741 ASP GTC 0 0      GIB_IN_DDBJ
-GGGGATGTAGCTCAGTT-GGTT-AGAGCGTCTGCCTGTCACGCAGAAGGTCGCGGGTTC
GAGTCCCGTCATTCTCG
>VGAC_RWZ_C019361 RTYP_WILMINGTON ALPHAPROTEOBACTERIA RICKETTSIA_TYPHI_STR-_WILMINGTON 649921 649997 VAL GAC 0 0      GIB_IN_DDBJ
-GGGTGATTAGCTCAGTT-GGTC-AGAGTATTACGTTGACATCGTAAAGGTCAGTGGTTC
GAACCCACTATCACCCA
>RACG_RWZ_C019362 RTYP_WILMINGTON ALPHAPROTEOBACTERIA RICKETTSIA_TYPHI_STR-_WILMINGTON 698354 698430 ARG ACG 0 0      GIB_IN_DDBJ
-GCACCCGTAGCTCAATT-GGAT-AGAGTATATGACTACGGATCATAAGGTTAGGGGTTC
GACTCCTCTCGGGTGCG
>LGAG_RWZ_C019363 RTYP_WILMINGTON ALPHAPROTEOBACTERIA RICKETTSIA_TYPHI_STR-_WILMINGTON 739677 739763 LEU GAG 0 0      GIB_IN_DDBJ
-GCGGTCGTGGCGAAATT-GGTA-GACGCGCAGCATTGAGGGTGCTGT-ATTGGAAGTTC
AAATCTTCTCGACCGCA
>GGCC_RWZ_C019364 RTYP_WILMINGTON ALPHAPROTEOBACTERIA RICKETTSIA_TYPHI_STR-_WILMINGTON 742580 742654 GLY GCC 0 0      GIB_IN_DDBJ
-GCGGGTGTAGCTCAGG--GGT--AGAGCGCTACCTTGCCAAGGTCGAAGTCGAGGGTTC
GAATCCCTTCACCCGCT
>LTAA_RWZ_C019365 RTYP_WILMINGTON ALPHAPROTEOBACTERIA RICKETTSIA_TYPHI_STR-_WILMINGTON 839451 839536 LEU TAA 0 0      GIB_IN_DDBJ
-GCCCGCGTGATGGAAT--GGTA-GACATAACGGACTTAAAATCCGTGGCTTGCCGGTTC
AAGTCCGGCCGTGGGTA
>HGTG_RWZ_C019366 RTYP_WILMINGTON ALPHAPROTEOBACTERIA RICKETTSIA_TYPHI_STR-_WILMINGTON 876546 876622 HIS GTG 0 0      GIB_IN_DDBJ
GGCGAGTGTAGCTCAGTT-GGTT-AGAGCATCAGGTTGTGGTTCTGAGGGCCACGGGTTC
GAATCCCGTCACTCGCC
>SGCT_RWZ_C019367 RTYP_WILMINGTON ALPHAPROTEOBACTERIA RICKETTSIA_TYPHI_STR-_WILMINGTON 919389 919480 SER GCT 0 0      GIB_IN_DDBJ
-GGAGAGATGGCCGAGT--GGCCGAAGGCGACGGTTTGCTAAACCGTT---CGAGGGTTC
GAATCCCTCTCTCTCCG
>PTGG_RWZ_C019368 RTYP_WILMINGTON ALPHAPROTEOBACTERIA RICKETTSIA_TYPHI_STR-_WILMINGTON 1023768 1023844 PRO TGG 0 0      GIB_IN_DDBJ
-CGGGGCGTAGCGCAGCCTGGT--AGCGCATCTGGTTTGGGACCAGAGGGTCGGGAGTTC
GAATCTCTCCGCCCCGA
>TTGT_RWZ_C019369 RTYP_WILMINGTON ALPHAPROTEOBACTERIA RICKETTSIA_TYPHI_STR-_WILMINGTON 1102069 1101995 THR TGT 0 0      GIB_IN_DDBJ
-GCCGGATTAGCTCAGT--GGT--AGAGCAACCGCCTTGTAAGCGGTAGGTCATCAGTTC
AAATCCGATATCCGGCA
>LTAG_RWZ_C019370 RTYP_WILMINGTON ALPHAPROTEOBACTERIA RICKETTSIA_TYPHI_STR-_WILMINGTON 1097904 1097820 LEU TAG 0 0      GIB_IN_DDBJ
-GCGGATGTGATGGAACT-GGTA-GACATGCAAGATTTAGGTTCTTGT-G-TGGGGGTTC
AAGTCCCTTCATCCGTA
>RTCT_RWZ_C019371 RTYP_WILMINGTON ALPHAPROTEOBACTERIA RICKETTSIA_TYPHI_STR-_WILMINGTON 1054946 1054870 ARG TCT 0 0      GIB_IN_DDBJ
-GCACCCTTAGCTCAGCT-GGAT-AGAGCAACAGATTTCTAATCTGTGGGTCAGAGGTTC
GAATCCTTTAGGGTGCG
>JCAT_RWZ_C019372 RTYP_WILMINGTON ALPHAPROTEOBACTERIA RICKETTSIA_TYPHI_STR-_WILMINGTON 960971 960895 MET CAT 0 0     TRNA-MET(ILE)_WHOSE_
-GGGGCTGTAGCTCAGTT-GGTT-AGAGCACGCCGCTCATAACGGTGTGGTCGTAGGTTC
AAGTCCTACCAGCCCCA
>YGTA_RWZ_C019373 RTYP_WILMINGTON ALPHAPROTEOBACTERIA RICKETTSIA_TYPHI_STR-_WILMINGTON 830157 830072 TYR GTA 0 0      GIB_IN_DDBJ
-GGAGGGGTGGCCGAGT--GGTCAATGGCAGCAGACTGTAAATCTGCC-TTCGAAGGTTC
GAATCCTTCTCCCTCCA
>GTCC_RWZ_C019374 RTYP_WILMINGTON ALPHAPROTEOBACTERIA RICKETTSIA_TYPHI_STR-_WILMINGTON 829976 829903 GLY TCC 0 0      GIB_IN_DDBJ
-GCGGGTGTAACTCAAT--GGT--AGAGTTCCAGCCTTCCAAGCTGGCTG-TGTGGGTTC
GATTCCCATCATCCGCT
>VTAC_RWZ_C019375 RTYP_WILMINGTON ALPHAPROTEOBACTERIA RICKETTSIA_TYPHI_STR-_WILMINGTON 814584 814509 VAL TAC 0 0      GIB_IN_DDBJ
-GGGCGATTAGCTCAGTT-GGT--AGAGTATCTCGTTTACACCGAGAATGTCGGCGGTTC
AAGTCCGTCATCGCCCA
>ATGC_RWZ_C019376 RTYP_WILMINGTON ALPHAPROTEOBACTERIA RICKETTSIA_TYPHI_STR-_WILMINGTON 728746 728672 ALA TGC 0 0      GIB_IN_DDBJ
-GGGGGCATAGCTCAGG--GGT--AGAGCATCTGCTTTGCACGCAGAGTGTCAAGGGTTC
GATTCCCTTTGCCTCCA
>AGGC_RWZ_C019377 RTYP_WILMINGTON ALPHAPROTEOBACTERIA RICKETTSIA_TYPHI_STR-_WILMINGTON 645868 645793 ALA GGC 0 0      GIB_IN_DDBJ
-GGGGTCATAGCTCAGTT-GGT--AGAGTATTTGAATGGCATTCAAACGGTCGGGGGTTC
GATTCCCCTTGACTCCA
>QTTG_RWZ_C019378 RTYP_WILMINGTON ALPHAPROTEOBACTERIA RICKETTSIA_TYPHI_STR-_WILMINGTON 599364 599290 GLN TTG 0 0      GIB_IN_DDBJ
-TGGGACGTCGCCAAGT--GGT--AAGGCAACGGTTTTTGGTATCGTCATGCGGAGGTTC
GAATCCTCCCGTCCCAG
>STGA_RWZ_C019379 RTYP_WILMINGTON ALPHAPROTEOBACTERIA RICKETTSIA_TYPHI_STR-_WILMINGTON 584938 584848 SER TGA 0 0      GIB_IN_DDBJ
-GGATAGGTGGCCGAGC--GGTTTAAGGCACTAGTCTTGAAAACTGGC---CGTGGGTTC
GAATCCCACCCTATCCG
>SGGA_RWZ_C019380 RTYP_WILMINGTON ALPHAPROTEOBACTERIA RICKETTSIA_TYPHI_STR-_WILMINGTON 566600 566513 SER GGA 0 0      GIB_IN_DDBJ
-GGAGAGATGGCCGAGC--GGCTTAAGGCGCACGCCTGGAAAGCGTGTTGTCGGGGGTTC
GAATCCCCCTCTCTCCG
>TCGT_RWZ_C019381 RTYP_WILMINGTON ALPHAPROTEOBACTERIA RICKETTSIA_TYPHI_STR-_WILMINGTON 189948 189873 THR CGT 0 0      GIB_IN_DDBJ
-GCCGATGTAGCTCAGCT-GGT--AGAGCGGTGCATTCGTAATGCGTAGGTCTGGGGTTC
AAATCCCCACATTGGCA
>TGGT_RWZ_C019382 RTYP_WILMINGTON ALPHAPROTEOBACTERIA RICKETTSIA_TYPHI_STR-_WILMINGTON 73604 73530 THR GGT 0 0      GIB_IN_DDBJ
-GCTACTATAGCTCAGA--GGT--AGAGCACTTCATTGGTAATGAAGAGGTCGTGGGTTC
AATTCCCACTAGTAGCA
>XCAT_RWZ_C019383 RTYP_WILMINGTON ALPHAPROTEOBACTERIA RICKETTSIA_TYPHI_STR-_WILMINGTON 49097 49021 MET CAT 0 0     TRNA-MET(INITIATOR)- G
-TGCGGGGTGGAGCAGTTCGGT--AGCTCGTCAGGCTCATAACCTGAAGGTCGTTGGTTC
AAATCCAGCCCCCGCTA
>FGAA_RWZ_C019384 RTYP_WILMINGTON ALPHAPROTEOBACTERIA RICKETTSIA_TYPHI_STR-_WILMINGTON 8926 8851 PHE GAA 0 0      GIB_IN_DDBJ
-GGCCACGTAGCTCAGTC-GGT--AGAGCAAAGGACTGAAAATCCTTGTGTCGTTGGTTC
AATTCCAACCGTGGCCA
>ETTC_RWZ_C018557 RFEL_URRWXCAL2 ALPHAPROTEOBACTERIA RICKETTSIA_FELIS_URRWXCAL2 26143 26217 GLU TTC 0 0      GIB_IN_DDBJ
-GGCCCCTTCGTCTAGC--GGTT-AGGACACCACCCTTTCACGGTGGGAA-CACGGGTTC
GAGTCCCGTAGGGGTCA
>TGGT_RWZ_C018558 RFEL_URRWXCAL2 ALPHAPROTEOBACTERIA RICKETTSIA_FELIS_URRWXCAL2 64702 64776 THR GGT 0 0      GIB_IN_DDBJ
-GCTACTATAGCTCAGG--GGT--AGAGCACTTCATTGGTAATGAAGAGGTCGGGGGTTC
AATTCCCCCTAGTAGCA
>XCAT_RWZ_C018559 RFEL_URRWXCAL2 ALPHAPROTEOBACTERIA RICKETTSIA_FELIS_URRWXCAL2 89491 89567 MET CAT 0 0     TRNA-MET(INITIATOR)- GIB_IN_D
-TGCGGGGTGGAGCAGCTCGGT--AGCTCGTCAGGCTCATAACCTGAAGGTCGTTGGTTC
AAATCCAGCCCCCGCTA
>YGTA_RWZ_C018560 RFEL_URRWXCAL2 ALPHAPROTEOBACTERIA RICKETTSIA_FELIS_URRWXCAL2 303850 303935 TYR GTA 0 0      GIB_IN_DDBJ
-GGAGGGGTGGCCGAGT--GGTCAATGGCAGCAGACTGTAAATCTGCC-TTCGAAGGTTC
GAATCCTTCTCCCTCCA
>GTCC_RWZ_C018561 RFEL_URRWXCAL2 ALPHAPROTEOBACTERIA RICKETTSIA_FELIS_URRWXCAL2 304105 304178 GLY TCC 0 0      GIB_IN_DDBJ
-GCGGGTGTAGCTCAAT--GGT--AGAGTTCCAGCCTTCCAAGCTGGCTG-TGTGGGTTC
GATTCCCATCACCCGCT
>VTAC_RWZ_C018562 RFEL_URRWXCAL2 ALPHAPROTEOBACTERIA RICKETTSIA_FELIS_URRWXCAL2 319592 319667 VAL TAC 0 0      GIB_IN_DDBJ
-GGGCGATTAGCTCAGCT-GGT--AGAGTATCTCGTTTACACCGAGAGTGTCGGCGGTTC
GAGTCCGTCATCGCCCA
>CGCA_RWZ_C018563 RFEL_URRWXCAL2 ALPHAPROTEOBACTERIA RICKETTSIA_FELIS_URRWXCAL2 607499 607573 CYS GCA 0 0      GIB_IN_DDBJ
-GGCTGGGTAGCAAAGT--GGT--AATGCCGTGGACTGCAAATCCTCTATTCGTCGGTTC
GATTCCGACCCTGGCCT
>KTTT_RWZ_C018564 RFEL_URRWXCAL2 ALPHAPROTEOBACTERIA RICKETTSIA_FELIS_URRWXCAL2 639914 639989 LYS TTT 0 0      GIB_IN_DDBJ
-GAGCTCGTAGCTCAGTC-GGT--AGAGCATTTGACTTTTAATCAAAGGGTCCCGGGTTC
GAATCCCGGCGAGCTCA
>IGAT_RWZ_C018565 RFEL_URRWXCAL2 ALPHAPROTEOBACTERIA RICKETTSIA_FELIS_URRWXCAL2 640003 640079 ILE GAT 0 0      GIB_IN_DDBJ
-GGGTTTGTAGCTCAGCT-GGTT-AGAGCACACGCCTGATAAGCGTGAGGTCGGAAGTTC
AAGTCTTCTCAAACCCA
>AGGC_RWZ_C018566 RFEL_URRWXCAL2 ALPHAPROTEOBACTERIA RICKETTSIA_FELIS_URRWXCAL2 830721 830796 ALA GGC 0 0      GIB_IN_DDBJ
-GGGGTCATAGCTCAGTT-GGT--AGAGTGCTTGAATGGCATTCAAGAGGTCGAGGGTTC
GATTCCCTCTGGCTCCA
>RCCG_RWZ_C018567 RFEL_URRWXCAL2 ALPHAPROTEOBACTERIA RICKETTSIA_FELIS_URRWXCAL2 887335 887411 ARG CCG 0 0      GIB_IN_DDBJ
-GCATTCGTAGCTCAGCT-GGAT-AGAGCATTGCCCTCCGAAGGCAAAGGTCGTTGGTTC
AAATCCAATCGAATGCA
>LGAG_RWZ_C018568 RFEL_URRWXCAL2 ALPHAPROTEOBACTERIA RICKETTSIA_FELIS_URRWXCAL2 1008673 1008759 LEU GAG 0 0      GIB_IN_DDBJ
-GCGGTCGTGGCGAAATT-GGTA-GACGCGCAGCATTGAGGGTGCTGTTATTGGAAGTTC
AAGTCTTCTCGACCGCA
>GGCC_RWZ_C018569 RFEL_URRWXCAL2 ALPHAPROTEOBACTERIA RICKETTSIA_FELIS_URRWXCAL2 1015023 1015097 GLY GCC 0 0      GIB_IN_DDBJ
-GCGGGTGTAGCTCAGG--GGT--AGAGTGCTACCTTGCCAAGGTCGAAGTCGAGGGTTC
GAATCCCTTCACCCGCT
>MCAT_RWZ_C018570 RFEL_URRWXCAL2 ALPHAPROTEOBACTERIA RICKETTSIA_FELIS_URRWXCAL2 1058009 1058085 MET CAT 0 0     TRNA-MET(ELONGATOR)- GIB_
-GGCGGGGTAGCTCAGCT-GGTT-AGAGCGACGGAATCATAATCCGTGTGTCGGGGGTTC
AAATCCCTCCCTCGCTA
>TCGT_RWZ_C018571 RFEL_URRWXCAL2 ALPHAPROTEOBACTERIA RICKETTSIA_FELIS_URRWXCAL2 1190869 1190944 THR CGT 0 0      GIB_IN_DDBJ
-GCCGATGTAGCTCAGCT-GGT--AGAGCGGTGCATTCGTAATGCGTAGGTCTGGGGTTC
AAATCCCCACATTGGCA
>PTGG_RWZ_C018572 RFEL_URRWXCAL2 ALPHAPROTEOBACTERIA RICKETTSIA_FELIS_URRWXCAL2 1377430 1377506 PRO TGG 0 0      GIB_IN_DDBJ
-CGGGGCGTAGCGCAGCCTGGT--AGCGCATCTGGTTTGGGACCAGAGGGTCGGGAGTTC
GAATCTCTCCGCCCCGA
>TTGT_RWZ_C018573 RFEL_URRWXCAL2 ALPHAPROTEOBACTERIA RICKETTSIA_FELIS_URRWXCAL2 1470956 1470882 THR TGT 0 0      GIB_IN_DDBJ
-GCCGGATTAGCTCAGT--GGT--AGAGCAACCGCCTTGTAAGCGGTAGGTCATCAGTTC
AAATCCGATATCCGGCA
>LTAG_RWZ_C018574 RFEL_URRWXCAL2 ALPHAPROTEOBACTERIA RICKETTSIA_FELIS_URRWXCAL2 1463864 1463780 LEU TAG 0 0      GIB_IN_DDBJ
-GCGGATGTGATGAAACT-GGTA-GACATGCAAGATTTAGGTTCTTGT-G-TGGGGGTTC
AAGTCCCTTCATCCGTA
>RTCT_RWZ_C018575 RFEL_URRWXCAL2 ALPHAPROTEOBACTERIA RICKETTSIA_FELIS_URRWXCAL2 1416728 1416652 ARG TCT 0 0      GIB_IN_DDBJ
-GCACCCTTAGCTCAGCT-GGAT-AGAGCAACAGATTTCTAATCTGTGGGTCAGAGGTTC
GAATCCTTTAGGGTGCA
>JCAT_RWZ_C018576 RFEL_URRWXCAL2 ALPHAPROTEOBACTERIA RICKETTSIA_FELIS_URRWXCAL2 1299047 1298971 MET CAT 0 0     TRNA-MET(ILE)_WHOSE_CAU_A
-GGGGCTGTAGCTCAGTT-GGTT-AGAGCACGCCGCTCATAACGGTGTGGTCGTAGGTTC
AAGTCCTACCAGCCCCA
>WCCA_RWZ_C018577 RFEL_URRWXCAL2 ALPHAPROTEOBACTERIA RICKETTSIA_FELIS_URRWXCAL2 1227332 1227257 TRP CCA 0 0      GIB_IN_DDBJ
-AGGAGTGTAGCTCAATT-GGT--AGAGCACCGGTCTCCAAAACCGGAGGTTGCGGGTTC
GATGCCTGTCGCTCCTG
>NGTT_RWZ_C018578 RFEL_URRWXCAL2 ALPHAPROTEOBACTERIA RICKETTSIA_FELIS_URRWXCAL2 1061398 1061324 ASN GTT 0 0      GIB_IN_DDBJ
-TCCTCGGTAGCTCAGT--GGT--AGAGCAAACGGCTGTTAACCGTTCGGTCGCTGGTTC
GAGTCCGGCCCGGGGAG
>ATGC_RWZ_C018579 RFEL_URRWXCAL2 ALPHAPROTEOBACTERIA RICKETTSIA_FELIS_URRWXCAL2 995824 995750 ALA TGC 0 0      GIB_IN_DDBJ
-GGGGATGTAGCTCAGG--GGT--AGAGCATCTGCTTTGCACGCAGAGGGTCAAGGGTTC
GATTCCCTTCATCTCCA
>RACG_RWZ_C018580 RFEL_URRWXCAL2 ALPHAPROTEOBACTERIA RICKETTSIA_FELIS_URRWXCAL2 985422 985346 ARG ACG 0 0      GIB_IN_DDBJ
-GCACCCGTAGCTCAATT-GGAT-AGAGTATATGACTACGGATCATAAGGTTAGGGGTTC
GACTCCTCTCGGGTGCG
>QTTG_RWZ_C018581 RFEL_URRWXCAL2 ALPHAPROTEOBACTERIA RICKETTSIA_FELIS_URRWXCAL2 887642 887568 GLN TTG 0 0      GIB_IN_DDBJ
-TGGGATGTCGCCAAGT--GGT--AAGGCAACGGTTTTTGGTATCGTCATTCGGAGGTTC
GAATCCTCCCGTCCCAG
>STGA_RWZ_C018582 RFEL_URRWXCAL2 ALPHAPROTEOBACTERIA RICKETTSIA_FELIS_URRWXCAL2 871283 871194 SER TGA 0 0      GIB_IN_DDBJ
-GGATAGGTGGCCGAGC--GGTTTAAGGCACTAGTCTTGAAAACTGGC---CGTGGGTTC
GAATCCCACCCTATCCG
>SGGA_RWZ_C018583 RFEL_URRWXCAL2 ALPHAPROTEOBACTERIA RICKETTSIA_FELIS_URRWXCAL2 848198 848111 SER GGA 0 0      GIB_IN_DDBJ
-GGAGAGATGGCCGAGC--GGTTTAAGGCGCACGCCTGGAAAGCGTGTTGTCGGGGGTTC
GAATCCCCCTCTCTCCG
>VGAC_RWZ_C018584 RFEL_URRWXCAL2 ALPHAPROTEOBACTERIA RICKETTSIA_FELIS_URRWXCAL2 826726 826650 VAL GAC 0 0      GIB_IN_DDBJ
-GGGTGATTAGCTCAGTT-GGTT-AGAGCATTACGTTGACATCGTAAAGGTCGGTGGTTC
GAGTCCACTATCACCCA
>DGTC_RWZ_C018585 RFEL_URRWXCAL2 ALPHAPROTEOBACTERIA RICKETTSIA_FELIS_URRWXCAL2 754425 754349 ASP GTC 0 0      GIB_IN_DDBJ
-GGGGGTGTAGCTCAGTT-GGTT-AGAGCGTCTGCCTGTCACGCAGAAGGTCGCGGGTTC
GAGTCCCGTCACTCTCG
>LTAA_RWZ_C018586 RFEL_URRWXCAL2 ALPHAPROTEOBACTERIA RICKETTSIA_FELIS_URRWXCAL2 290865 290780 LEU TAA 0 0      GIB_IN_DDBJ
-GCCCGCGTGATGGAAT--GGTA-GACATAACGGACTTAAAATCCGTGGCTTGCCGGTTC
AAGTCCGGCCGCGGGTA
>HGTG_RWZ_C018587 RFEL_URRWXCAL2 ALPHAPROTEOBACTERIA RICKETTSIA_FELIS_URRWXCAL2 239676 239600 HIS GTG 0 0      GIB_IN_DDBJ
GGCGGGTGTAGCTCAGTT-GGTC-AGAGCATCAGGTTGTGGTTCTGAGGGTCGCGGGTTC
GAAACCCGTCACTCGCC
>SGCT_RWZ_C018588 RFEL_URRWXCAL2 ALPHAPROTEOBACTERIA RICKETTSIA_FELIS_URRWXCAL2 188284 188193 SER GCT 0 0      GIB_IN_DDBJ
-GGAGAGATGGCCGAGT--GGCCGAAGGCGGCGGTTTGCTAAACCGTT---CGAGGGTTC
GAATCCCTCTCTCTCCG
>FGAA_RWZ_C018589 RFEL_URRWXCAL2 ALPHAPROTEOBACTERIA RICKETTSIA_FELIS_URRWXCAL2 12793 12718 PHE GAA 0 0      GIB_IN_DDBJ
-GGCCACGTAGCTCAGTC-GGT--AGAGCAAAGGACTGAAAATCCTTGTGTCGTTGGTTC
AATTCCAACCGTGGCCA
>MCAT_RWZ_W09127555 ACLC01000010 ALPHAPROTEOBACTERIA RICKETTSIA_ENDOSYMBIONT_OF_IXODES_SCAPULARIS 52436 52360 MET CAT 0 0     TRNA-MET(EL
-GGCGGGGTAGCTCAGCT-GGTT-AGAGCGACGGAATCATAATCCGTGTGTCGGGGGTTC
AAATCCCTCCCTCGCTA
>SGCT_RWZ_W09127556 ACLC01000011 ALPHAPROTEOBACTERIA RICKETTSIA_ENDOSYMBIONT_OF_IXODES_SCAPULARIS 12806 12715 SER GCT 0 0      WGS_DIVISI
-GGAGAGATGGCCGAGT--GGTCGAAGGCGGCGGTTTGCTAAACCGTT---CGAGGGTTC
GAATCCCTCTCTCTCCG
>TTGT_RWZ_W09127557 ACLC01000031 ALPHAPROTEOBACTERIA RICKETTSIA_ENDOSYMBIONT_OF_IXODES_SCAPULARIS 3189 3115 THR TGT 0 0      WGS_DIVISION
-GCCGGATTAGCTCAGT--GGT--AGAGCAACCGCCTTGTAAGCGGTAGGTCATCAGTTC
AAATCCGATATCCGGCA
>FGAA_RWZ_W09127558 ACLC01000032 ALPHAPROTEOBACTERIA RICKETTSIA_ENDOSYMBIONT_OF_IXODES_SCAPULARIS 8702 8627 PHE GAA 0 0      WGS_DIVISION
-GGCCATGTAGCTCAGTC-GGT--AGAGCAAAGGACTGAAAATCCTTGTGTCGTTGGTTC
AATTCCAACCGTGGCCA
>RTCT_RWZ_W09127559 ACLC01000033 ALPHAPROTEOBACTERIA RICKETTSIA_ENDOSYMBIONT_OF_IXODES_SCAPULARIS 1876 1952 ARG TCT 0 0      WGS_DIVISION
-GCACCCTTAGCTCAGCT-GGAT-AGAGCAACAGATTTCTAATCTGTGGGTCAGAGGTTC
GAATCCTTTAGGGTGCG
>HGTG_RWZ_W09127560 ACLC01000040 ALPHAPROTEOBACTERIA RICKETTSIA_ENDOSYMBIONT_OF_IXODES_SCAPULARIS 674 598 HIS GTG 0 0      WGS_DIVISION_I
GGCGGGTGTAGCTCAGTT-GGTT-AGAGCATCAGGTTGTGGTTCTGAGGGTCGCGGGTTC
GGATCCCGTCACTCGCC
>KTTT_RWZ_W09127561 ACLC01000046 ALPHAPROTEOBACTERIA RICKETTSIA_ENDOSYMBIONT_OF_IXODES_SCAPULARIS 9133 9208 LYS TTT 0 0      WGS_DIVISION
-GAGCTCGTAGCTCAGTC-GGT--AGAGCATTTGACTTTTAATCAAAGGGTCCCGGGTTC
GAATCCCGGCGAGCTCA
>IGAT_RWZ_W09127562 ACLC01000046 ALPHAPROTEOBACTERIA RICKETTSIA_ENDOSYMBIONT_OF_IXODES_SCAPULARIS 9223 9299 ILE GAT 0 0      WGS_DIVISION
-GGGTTTGTAGCTCAGCT-GGTT-AGAGCACACGCCTGATAAGCGTGAGGTCGGAAGTTC
AAGTCTTCTCAAACCCA
>GGCC_RWZ_W09127563 ACLC01000046 ALPHAPROTEOBACTERIA RICKETTSIA_ENDOSYMBIONT_OF_IXODES_SCAPULARIS 13297 13371 GLY GCC 0 0      WGS_DIVISI
-GCGGGTGTAGCTCAGG--GGT--AGAGCGCTACCTTGCCAAGGTCGAAGTCGAGGGTTC
GAATCCCTTCACCCGCT
>FGAA_RWZ_W09127564 ACLC01000047 ALPHAPROTEOBACTERIA RICKETTSIA_ENDOSYMBIONT_OF_IXODES_SCAPULARIS 105 30 PHE GAA 0 0      WGS_DIVISION_IN
-GGCCATGTAGCTCAGTC-GGT--AGAGCAAAGGACTGAAAATCCTTGTGTCGTTGGTTC
AATTCCAACCGTGGCCA
>CGCA_RWZ_W09127565 ACLC01000048 ALPHAPROTEOBACTERIA RICKETTSIA_ENDOSYMBIONT_OF_IXODES_SCAPULARIS 33929 34003 CYS GCA 0 0      WGS_DIVISI
-GGCTGGGTAGCAAAGT--GGT--AATGCCGTGGACTGCAAATCCTCTATTCGTCGGTTC
GATTCCGACCCTGGCCT
>RCCG_RWZ_W09127566 ACLC01000048 ALPHAPROTEOBACTERIA RICKETTSIA_ENDOSYMBIONT_OF_IXODES_SCAPULARIS 186692 186768 ARG CCG 0 0      WGS_DIVI
-GCATTCGTAGCTCAGCT-GGAT-AGAGCGTTGCCCTCCGAAGGCAAAGGTCATTGGTTC
AAATCCAATCGAATGCA
>QTTG_RWZ_W09127567 ACLC01000048 ALPHAPROTEOBACTERIA RICKETTSIA_ENDOSYMBIONT_OF_IXODES_SCAPULARIS 186976 186902 GLN TTG 0 0      WGS_DIVI
-TGGGACGTCGCCAAGT--GGT--AAGGCAACGGTTTTTGGTATCGTCATTCGGAGGTTC
GAATCCTCCCGTCCCAG
>STGA_RWZ_W09127568 ACLC01000048 ALPHAPROTEOBACTERIA RICKETTSIA_ENDOSYMBIONT_OF_IXODES_SCAPULARIS 173041 172952 SER TGA 0 0      WGS_DIVI
-GGATAGGTGGCCGAGC--GGTTTAAGGCACTAGTCTTGAAAACTGGC---CGTGGGTTC
GAATCCCACCCTATCCG
>TCGT_RWZ_W09127569 ACLC01000052 ALPHAPROTEOBACTERIA RICKETTSIA_ENDOSYMBIONT_OF_IXODES_SCAPULARIS 7249 7324 THR CGT 0 0      WGS_DIVISION
-GCCAATGTAGCTCAGCT-GGT--AGAGCGGCGCATTCGTAATGCGTAGGTCTGGGGTTC
AAATCCCCACATTGGCA
>LTAG_RWZ_W09127570 ACLC01000053 ALPHAPROTEOBACTERIA RICKETTSIA_ENDOSYMBIONT_OF_IXODES_SCAPULARIS 1286 1202 LEU TAG 0 0      WGS_DIVISION
-GCGGATGTGATGAAACT-GGTA-GACATGCAAGATTTAGGTTCTTGTGGGTGGGGGTTC
AAGTCCCTTCATCCGTA
>YGTA_RWZ_W09127571 ACLC01000066 ALPHAPROTEOBACTERIA RICKETTSIA_ENDOSYMBIONT_OF_IXODES_SCAPULARIS 144609 144524 TYR GTA 0 0      WGS_DIVI
-GGAGGGGTGGCCGAGT--GGTCAATGGCAGCAGACTGTAAATCTGCC-TTCGAAGGTTC
AAATCCTTCTCCCTCCA
>GTCC_RWZ_W09127572 ACLC01000066 ALPHAPROTEOBACTERIA RICKETTSIA_ENDOSYMBIONT_OF_IXODES_SCAPULARIS 144379 144306 GLY TCC 0 0      WGS_DIVI
-GCGGGTGTAGCTCAAT--GGT--AGAGTCCCAGCCTTCCAAGCTGGCTG-TGTGGGTTC
GATTCCCATCACCCGCT
>VTAC_RWZ_W09127573 ACLC01000066 ALPHAPROTEOBACTERIA RICKETTSIA_ENDOSYMBIONT_OF_IXODES_SCAPULARIS 128918 128843 VAL TAC 0 0      WGS_DIVI
-GGGCGATTAGCTCAGTT-GGT--AGAGTATCTCGTTTACACCGAGGAGGTCGGGAGTTC
AAGTCTCTCATCGCCCA
>PTGG_RWZ_W09127574 ACLC01000086 ALPHAPROTEOBACTERIA RICKETTSIA_ENDOSYMBIONT_OF_IXODES_SCAPULARIS 8235 8311 PRO TGG 0 0      WGS_DIVISION
-CGGGGCGTAGCGCAGCCTGGT--AGCGCATCTGGTTTGGGACCAGAGGGTCGGGAGTTC
GAATCTCTCCGCCCCGA
>SGGA_RWZ_W09127575 ACLC01000086 ALPHAPROTEOBACTERIA RICKETTSIA_ENDOSYMBIONT_OF_IXODES_SCAPULARIS 96335 96422 SER GGA 0 0      WGS_DIVISI
-GGAGAGATGGCCGAGC--GGTTTAAGGCGCACGCCTGGAAAGCGTGTTGTCGGGGGTTC
GAATCCCCCTCTCTCCG
>RACG_RWZ_W09127576 ACLC01000086 ALPHAPROTEOBACTERIA RICKETTSIA_ENDOSYMBIONT_OF_IXODES_SCAPULARIS 114103 114179 ARG ACG 0 0      WGS_DIVI
-GCACCCGTAGCTCAATT-GGAT-AGAGTATATGACTACGGATCATAAGGTTAGGGGTTC
GACTCCTCTCGGGTGCG
>TGGT_RWZ_W09127577 ACLC01000086 ALPHAPROTEOBACTERIA RICKETTSIA_ENDOSYMBIONT_OF_IXODES_SCAPULARIS 207499 207573 THR GGT 0 0      WGS_DIVI
-GCTGCTATAGCTCAGG--GGT--AGAGCACTTCATTGGTAATGAAGAGGCCGGGGGTTC
AATTCCTCCTAGTAGCA
>NGTT_RWZ_W09127578 ACLC01000089 ALPHAPROTEOBACTERIA RICKETTSIA_ENDOSYMBIONT_OF_IXODES_SCAPULARIS 2526 2600 ASN GTT 0 0      WGS_DIVISION
-TCCTCGGTAGCTCAGT--GGT--AGAGCAAACGGCTGTTAACCGTTCGGTCGCTGGTTC
GAGTCCGGCCCGGGGAG
>DGTC_RWZ_W09127579 ACLC01000095 ALPHAPROTEOBACTERIA RICKETTSIA_ENDOSYMBIONT_OF_IXODES_SCAPULARIS 910 986 ASP GTC 0 0      WGS_DIVISION_I
-GGGGATGTAGCTCAGTT-GGTT-AGAGCATCTGCCTGTCACGCAGAAGGCCGCGGGTTC
GAGTCCCGTCACTCCCG
>ETTC_RWZ_W09127580 ACLC01000096 ALPHAPROTEOBACTERIA RICKETTSIA_ENDOSYMBIONT_OF_IXODES_SCAPULARIS 6367 6441 GLU TTC 0 0      WGS_DIVISION
-GGCCCCTTCGTCTAGC--GGTT-AGGACACCACCCTTTCACGGTGGGAA-CACGGGTTC
GAGTCCCGTAGGGGTCA
>LGAG_RWZ_W09127581 ACLC01000102 ALPHAPROTEOBACTERIA RICKETTSIA_ENDOSYMBIONT_OF_IXODES_SCAPULARIS 918 832 LEU GAG 0 0      WGS_DIVISION_I
-GCGGTCGTGGCGGAATT-GGTA-GACGCGCAGCATTGAGGGTGCTGTTATTGGAAGTTC
AAGTCTTCTCGACCGCA
>LTAA_RWZ_W09127582 ACLC01000106 ALPHAPROTEOBACTERIA RICKETTSIA_ENDOSYMBIONT_OF_IXODES_SCAPULARIS 5220 5305 LEU TAA 0 0      WGS_DIVISION
-GCCCGCGTGATGGAAT--GGTA-GACATAACAGACTTAAAATCCGTGGCTTGCCGGTTC
AAGTCCGGCCGCGGGTA
>ATGC_RWZ_W09127583 ACLC01000114 ALPHAPROTEOBACTERIA RICKETTSIA_ENDOSYMBIONT_OF_IXODES_SCAPULARIS 9183 9109 ALA TGC 0 0      WGS_DIVISION
-GGGGGCATAGCTCAGG--GGT--AGAGCGTCTGTTTTGCACGCAGAGGGTCAAGGGTTC
GATTCCCTTTGCCTCCA
>XCAT_RWZ_W09127584 ACLC01000119 ALPHAPROTEOBACTERIA RICKETTSIA_ENDOSYMBIONT_OF_IXODES_SCAPULARIS 25587 25663 MET CAT 0 0     TRNA-MET(IN
-TGCGGGGTGGAGCAGCTTGGT--AGCTCGTCAGGCTCATAACCTGAAGGTCGTTGGTTC
AAATCCAGCCCCCGCTA
>VGAC_RWZ_W09127585 ACLC01000131 ALPHAPROTEOBACTERIA RICKETTSIA_ENDOSYMBIONT_OF_IXODES_SCAPULARIS 35286 35362 VAL GAC 0 0      WGS_DIVISI
-GGGTGATTAGCTCAGTT-GGTT-AGAGCATTACGTTGACATCGTAAAGGTCAGAGGTTC
GAATCCTCTATCGCCCA
>JCAT_RWZ_W09127586 ACLC01000133 ALPHAPROTEOBACTERIA RICKETTSIA_ENDOSYMBIONT_OF_IXODES_SCAPULARIS 1798 1722 MET CAT 0 0     TRNA-MET(ILE)
-GGGGCTGTAGCTCAGTT-GGTT-AGAGCACGCCGCTCATAACGGTGTGGTCGTAGGTTC
AAGTCCTACCAGCCCCA
>LGAG_RWZ_C026819 WEND_DM ALPHAPROTEOBACTERIA WOLBACHIA_ENDOSYMBIONT_OF_DROSOPHILA_MELANOGASTER 3028 3115 LEU GAG 0 0      GIB_IN_DDBJ
-GCGGCCGTGGTGGAATT-GGTA-GACACGCAGCGTTGAGGTCGCTGTGT-TGGAAGTTC
AAGTCTTCTCGGCCGCA
>WCCA_RWZ_C026820 WEND_DM ALPHAPROTEOBACTERIA WOLBACHIA_ENDOSYMBIONT_OF_DROSOPHILA_MELANOGASTER 17456 17528 TRP CCA 0 0      GIB_IN_DDBJ
-AGGAGTGTAGCTCAATT-GGT--AGAGCGCTGGTCTCCAAAACCAGAGGTTGTAGGTTC
AATTCCTATCGCTCCTG
>TTGT_RWZ_C026821 WEND_DM ALPHAPROTEOBACTERIA WOLBACHIA_ENDOSYMBIONT_OF_DROSOPHILA_MELANOGASTER 83879 83951 THR TGT 0 0      GIB_IN_DDBJ
-GCCGGCTTAGCTCAATT-GGT--AGAGCAACTGACTTGTAATCAGTAGGTTGTCAGTTC
AAGTCCGACAGCCGGCA
>IGAT_RWZ_C026822 WEND_DM ALPHAPROTEOBACTERIA WOLBACHIA_ENDOSYMBIONT_OF_DROSOPHILA_MELANOGASTER 124755 124831 ILE GAT 0 0      GIB_IN_DDB
-GGGTCTGTAGCTCAGGT-GGTT-AGAGCGCACGCCTGATAAGCGTGAGGTCGGAGGTTC
AACTCTTCCCAGACCCA
>RCCT_RWZ_C026823 WEND_DM ALPHAPROTEOBACTERIA WOLBACHIA_ENDOSYMBIONT_OF_DROSOPHILA_MELANOGASTER 140709 140785 ARG CCT 0 0      GIB_IN_DDB
-GGGACTATAGCTCAGCA-GGAT-AGAGCGTTGGACTCCTAATCTGAAGGTCGTGCGTTC
GAATCGCACTAGTCCCA
>LCAA_RWZ_C026824 WEND_DM ALPHAPROTEOBACTERIA WOLBACHIA_ENDOSYMBIONT_OF_DROSOPHILA_MELANOGASTER 338408 338490 LEU CAA 0 0      GIB_IN_DDB
-GCCCCTGTGGTGGAAT--GGTA-GACACGGCAGACTCAAAATCTGTT-A-TGCTGGTTC
AAGTCCGGCCAGGGGCA
>LTAA_RWZ_C026825 WEND_DM ALPHAPROTEOBACTERIA WOLBACHIA_ENDOSYMBIONT_OF_DROSOPHILA_MELANOGASTER 372019 372105 LEU TAA 0 0      GIB_IN_DDB
-GCCCGTGTGGCGGAATC-GGTA-GACGCAGCGGACTTAAAATCCGTGGCTTGGGAGTTC
AAGTCTCCCCATGGGCA
>DGTC_RWZ_C026826 WEND_DM ALPHAPROTEOBACTERIA WOLBACHIA_ENDOSYMBIONT_OF_DROSOPHILA_MELANOGASTER 519457 519533 ASP GTC 0 0      GIB_IN_DDB
-GGGGGTGTAGCTCAGTT-GGTT-AGAGCGCATGCCTGTCACGCATGAGGTCGTGAGTTC
AAGTCTCATCACTCCCG
>SGGA_RWZ_C026827 WEND_DM ALPHAPROTEOBACTERIA WOLBACHIA_ENDOSYMBIONT_OF_DROSOPHILA_MELANOGASTER 722499 722585 SER GGA 0 0      GIB_IN_DDB
-GGAAAGGTGGCTGAGT--GGTCTAAAGCACACGCTTGGAAAGCGTGCAGTCGGGGGTTC
GAATCCCCCCTTTTCCG
>RCCG_RWZ_C026828 WEND_DM ALPHAPROTEOBACTERIA WOLBACHIA_ENDOSYMBIONT_OF_DROSOPHILA_MELANOGASTER 747473 747546 ARG CCG 0 0      GIB_IN_DDB
-GCGCTTGTAGCTCAGTT-GGAT-AGAGCGTTGCCCTCCGGAGGCAAAGGCCGTGGGTTC
GAATCCCTCCAAGCACA
>MCAT_RWZ_C026829 WEND_DM ALPHAPROTEOBACTERIA WOLBACHIA_ENDOSYMBIONT_OF_DROSOPHILA_MELANOGASTER 759967 760039 MET CAT 0 0     TRNA-MET(EL
-GGCTGAGTAGCTCAGTT-GGT--AGAGCAGGAGGATCATAATCTCTTGGTCGGGGGTTC
AAGTCCCTCCTCAGCCA
>NGTT_RWZ_C026830 WEND_DM ALPHAPROTEOBACTERIA WOLBACHIA_ENDOSYMBIONT_OF_DROSOPHILA_MELANOGASTER 840438 840509 ASN GTT 0 0      GIB_IN_DDB
-TCCTCGGTAGCTCAGT--GGT--AGAGCAGTTGGCTGTTAACCAATTGGTCGCTGGTTC
GAATCCGGCCCGGGGAG
>JCAT_RWZ_C026831 WEND_DM ALPHAPROTEOBACTERIA WOLBACHIA_ENDOSYMBIONT_OF_DROSOPHILA_MELANOGASTER 850506 850582 MET CAT 0 0     TRNA-MET(IL
-GGGATTGTAGCTCAGTC-GGTT-AGAGCAGTTCGCTCATAACGAATTGGCCGTAGGTTC
GAGTCCTACCAATCCCA
>KTTT_RWZ_C026832 WEND_DM ALPHAPROTEOBACTERIA WOLBACHIA_ENDOSYMBIONT_OF_DROSOPHILA_MELANOGASTER 935327 935399 LYS TTT 0 0      GIB_IN_DDB
-GATCCCGTAGCTCAGCC-GGT--AGAGCAACTGACTTTTAATCAGTGGGTCACGCGTTC
GAATCGCGTCGGGATCA
>STGA_RWZ_C026833 WEND_DM ALPHAPROTEOBACTERIA WOLBACHIA_ENDOSYMBIONT_OF_DROSOPHILA_MELANOGASTER 941717 941804 SER TGA 0 0      GIB_IN_DDB
-GGACGGATGGCCGAGC--GGTTTAAGGCACCAGTCTTGAAAACTGAC---CATGGGTTC
GAATCCCATTCCGTCCG
>LCAG_RWZ_C026834 WEND_DM ALPHAPROTEOBACTERIA WOLBACHIA_ENDOSYMBIONT_OF_DROSOPHILA_MELANOGASTER 956999 957083 LEU CAG 0 0      GIB_IN_DDB
-GCCCGGGTGGCGGAATT-GGTA-GACGCGCTAGCTTCAGGTGCTAGTAG-TGGAAGTTC
AAGTCTTCTCTCGGGCA
>VGAC_RWZ_C026835 WEND_DM ALPHAPROTEOBACTERIA WOLBACHIA_ENDOSYMBIONT_OF_DROSOPHILA_MELANOGASTER 1004086 1004158 VAL GAC 0 0      GIB_IN_D
-GGGTAATTAGCTCAGTT-GGT--AGAGCACTTGCTTGACGTGCAAGCGGTCGCTGGTTC
GAACCCAGTGTTACCCA
>CGCA_RWZ_C026836 WEND_DM ALPHAPROTEOBACTERIA WOLBACHIA_ENDOSYMBIONT_OF_DROSOPHILA_MELANOGASTER 1186296 1186367 CYS GCA 0 0      GIB_IN_D
-GGCTGGGTGGCAGAAT--GGCT-TATGCGGAGGACTGCAAATCCTTTTA-TACCGGTTC
AATTCCGGTCCCGGCCT
>SGCT_RWZ_C026837 WEND_DM ALPHAPROTEOBACTERIA WOLBACHIA_ENDOSYMBIONT_OF_DROSOPHILA_MELANOGASTER 1208803 1208893 SER GCT 0 0      GIB_IN_D
-GGAAGGGTGGCCGAGC--GGCTGAAGGCGGCGGTTTGCTAAACCGTT---CGAGGGTTC
GAATCCCTCTCCTTCCG
>ETTC_RWZ_C026838 WEND_DM ALPHAPROTEOBACTERIA WOLBACHIA_ENDOSYMBIONT_OF_DROSOPHILA_MELANOGASTER 1159680 1159609 GLU TTC 0 0      GIB_IN_D
-GACTCTTTCGTCTAGT--GGTT-AGGACACCACCCTTTCACGGTGGTAA-CACGGGTTC
AAATCCCGTAAGAGTCA
>PTGG_RWZ_C026839 WEND_DM ALPHAPROTEOBACTERIA WOLBACHIA_ENDOSYMBIONT_OF_DROSOPHILA_MELANOGASTER 1158675 1158602 PRO TGG 0 0      GIB_IN_D
-CGGGGCGTAGCGCAGCCTGGT--AGCGCATTTGGTTTGGGACCAAAGGGTCGGGAGTTC
AAATCTCTCCGCCCCGA
>VTAC_RWZ_C026840 WEND_DM ALPHAPROTEOBACTERIA WOLBACHIA_ENDOSYMBIONT_OF_DROSOPHILA_MELANOGASTER 1152220 1152148 VAL TAC 0 0      GIB_IN_D
-GGGCAATTAGCTCAGCT-GGT--AGAGCATCTCGTTTACACCGAGGAGGTCGGCAGTTC
AAGTCTGTCATTGCCCA
>XCAT_RWZ_C026841 WEND_DM ALPHAPROTEOBACTERIA WOLBACHIA_ENDOSYMBIONT_OF_DROSOPHILA_MELANOGASTER 1107384 1107308 MET CAT 0 0     TRNA-MET(
-CGCGGGATGGAGCAGCTCGGT--AGCTCGTCAGGCTCATAACCTGAAGGTCGTAGGTTC
AAATCCTACTCCCGCAA
>TGGT_RWZ_C026842 WEND_DM ALPHAPROTEOBACTERIA WOLBACHIA_ENDOSYMBIONT_OF_DROSOPHILA_MELANOGASTER 1105631 1105559 THR GGT 0 0      GIB_IN_D
-GCCGTTGTAGCTCAGGT-GGT--AGAGTACGTCATTGGTAATGACGAGGTCCCAAGTTC
GAGTCTTGGTAACGGCA
>RTCT_RWZ_C026843 WEND_DM ALPHAPROTEOBACTERIA WOLBACHIA_ENDOSYMBIONT_OF_DROSOPHILA_MELANOGASTER 1080339 1080266 ARG TCT 0 0      GIB_IN_D
-GTGCCCGTAGCTCAGCT-GGAT-AGAGCAACAGCCTTCTAAGCTGTGGGTCGTAGGTTC
GAATCCCACCGGGCACA
>HGTG_RWZ_C026844 WEND_DM ALPHAPROTEOBACTERIA WOLBACHIA_ENDOSYMBIONT_OF_DROSOPHILA_MELANOGASTER 970753 970678 HIS GTG 0 0      GIB_IN_DDB
GGCGGGCGTAGCTCAGTT-GGT--AGAGCGTCAGTTTGTGGTACTGAATGTTGCCAGTTC
GATCCTGGTCGCTCGCC
>ATGC_RWZ_C026845 WEND_DM ALPHAPROTEOBACTERIA WOLBACHIA_ENDOSYMBIONT_OF_DROSOPHILA_MELANOGASTER 934985 934910 ALA TGC 0 0      GIB_IN_DDB
-GGGGGTATAGCTCAGCT-GGT--AGAGCATCTGTTTTGCACGCAGAAGGTCAGCGGTTC
GATCCCGCTTGCCTCCA
>GGCC_RWZ_C026846 WEND_DM ALPHAPROTEOBACTERIA WOLBACHIA_ENDOSYMBIONT_OF_DROSOPHILA_MELANOGASTER 849211 849139 GLY GCC 0 0      GIB_IN_DDB
-GCGGGAGTAGCTCAGTT-GGT--AGAGCGCAACCTTGCCAAGGTTGAGGTCGAGGGTTC
GAACCCCTTCTCCCGCT
>QTTG_RWZ_C026847 WEND_DM ALPHAPROTEOBACTERIA WOLBACHIA_ENDOSYMBIONT_OF_DROSOPHILA_MELANOGASTER 793628 793554 GLN TTG 0 0      GIB_IN_DDB
-TGGGGTGTAGCCAAGT--GGT--AAGGCAGCGGTTTTTGATACCGCCACGCGAAGGTTC
GAATCCTTCCACCCCAG
>YGTA_RWZ_C026848 WEND_DM ALPHAPROTEOBACTERIA WOLBACHIA_ENDOSYMBIONT_OF_DROSOPHILA_MELANOGASTER 659396 659314 TYR GTA 0 0      GIB_IN_DDB
-GGAGGAGTGACCGAGT--GGTTAAAGGTAACAGACTGTAAATCTGTC-TACGTAGGTTC
GAATCCTACCTCCTCCA
>GTCC_RWZ_C026849 WEND_DM ALPHAPROTEOBACTERIA WOLBACHIA_ENDOSYMBIONT_OF_DROSOPHILA_MELANOGASTER 659309 659239 GLY TCC 0 0      GIB_IN_DDB
-GCGGGTATAGCTCAAT--GGT--AGAGCTCTAGCCTTCCAAGCTAGTGA-CGTGGGTTC
AATTCCCACTATCCGCT
>FGAA_RWZ_C026850 WEND_DM ALPHAPROTEOBACTERIA WOLBACHIA_ENDOSYMBIONT_OF_DROSOPHILA_MELANOGASTER 513807 513732 PHE GAA 0 0      GIB_IN_DDB
-GGCCTGATAGCTCAGTT-GGT--AGAGCAAAGGACTGAAAATCCTTGTGTCGCTGGTTC
GATTCCTGCTCAGGCCA
>LTAG_RWZ_C026851 WEND_DM ALPHAPROTEOBACTERIA WOLBACHIA_ENDOSYMBIONT_OF_DROSOPHILA_MELANOGASTER 302671 302590 LEU TAG 0 0      GIB_IN_DDB
-GCGGATATGGCGGAATT-GGTA-GACGTGCCAGGTTTAGGTCCTGGT-G-TGGGGGTTC
AAGTCCCTCTATCCGCA
>RACG_RWZ_C026852 WEND_DM ALPHAPROTEOBACTERIA WOLBACHIA_ENDOSYMBIONT_OF_DROSOPHILA_MELANOGASTER 44542 44465 ARG ACG 0 0      GIB_IN_DDBJ
-GCACCCTTAGCTCAGTT-GGATTAGAGCATTTGACTACGGATCAAAAGGTCGGGCGTTC
AAGTCGCTCAGGGTGCG
>ETTC_RWZ_C09108617 RAFR_ESF5 ALPHAPROTEOBACTERIA RICKETTSIA_AFRICAE_ESF-5 23024 23098 GLU TTC 0 0      GIB_IN_DDBJ
-GGCCCCTTCGTCTAGC--GGTT-AGGACACCACCCTTTCACGGTGGGAA-CACGGGTTC
GAGTCCCGTAGGGGTCA
>TGGT_RWZ_C09108618 RAFR_ESF5 ALPHAPROTEOBACTERIA RICKETTSIA_AFRICAE_ESF-5 103809 103883 THR GGT 0 0      GIB_IN_DDBJ
-GCTACTATAGCTCAGG--GGT--AGAGCACTTCATTGGTAATGAAGAGGTCGGGGGTTC
GATTCCCCCTAGTAGCA
>XCAT_RWZ_C09108619 RAFR_ESF5 ALPHAPROTEOBACTERIA RICKETTSIA_AFRICAE_ESF-5 130479 130555 MET CAT 0 0     TRNA-MET(INITIATOR)- GIB_IN_DDBJ
-TGCGGGGTGGAGCAGCTCGGT--AGCTCGTCAGGCTCATAACCTGAAGGTCGTTGGTTC
AAATCCAGCCCCCGCTA
>WCCA_RWZ_C09108620 RAFR_ESF5 ALPHAPROTEOBACTERIA RICKETTSIA_AFRICAE_ESF-5 175356 175431 TRP CCA 0 0      GIB_IN_DDBJ
-AGGAGTGTAGCTCAATT-GGT--AGAGCGCCGGTCTCCAAAACCGGAGGTTGCGGGTTC
GATACCTGTCGCTCCTG
>MCAT_RWZ_C09108621 RAFR_ESF5 ALPHAPROTEOBACTERIA RICKETTSIA_AFRICAE_ESF-5 322713 322789 MET CAT 0 0     TRNA-MET(ELONGATOR)- GIB_IN_DDBJ
-GGCGGGGTAGCTCAGCT-GGTT-AGAGCGACGGAATCATAATCCGTGTGTCGGGGGTTC
AAATCCCTCCCTCGCTA
>NGTT_RWZ_C09108622 RAFR_ESF5 ALPHAPROTEOBACTERIA RICKETTSIA_AFRICAE_ESF-5 371141 371215 ASN GTT 0 0      GIB_IN_DDBJ
-TCCTCGGTAGCTTAGT--GGT--AGAGCAAACGGCTGTTAACCGTTCGGTCGCTGGTTC
GAGTCCGGCCCGGGGAG
>CGCA_RWZ_C09108623 RAFR_ESF5 ALPHAPROTEOBACTERIA RICKETTSIA_AFRICAE_ESF-5 485051 485125 CYS GCA 0 0      GIB_IN_DDBJ
-GGCTGGGTAGCAAAGT--GGT--AATGCCGTGGACTGCAAATCCTCTATTCGTCGGTTC
GATTCCGACCCTGGCCT
>KTTT_RWZ_C09108624 RAFR_ESF5 ALPHAPROTEOBACTERIA RICKETTSIA_AFRICAE_ESF-5 516259 516334 LYS TTT 0 0      GIB_IN_DDBJ
-GAGCTCGTAGCTCAGTC-GGT--AGAGCATTTGACTTTTAATCAAAGGGTCCCGGGTTC
AAATCCCGGCGAGCTCA
>IGAT_RWZ_C09108625 RAFR_ESF5 ALPHAPROTEOBACTERIA RICKETTSIA_AFRICAE_ESF-5 516349 516425 ILE GAT 0 0      GIB_IN_DDBJ
-GGGTTTGTAGCTCAGCT-GGTT-AGAGCACACGCCTGATAAGCGTGAGGTCGGAAGTTC
AAGTCTTCTCAAACCCA
>AGGC_RWZ_C09108626 RAFR_ESF5 ALPHAPROTEOBACTERIA RICKETTSIA_AFRICAE_ESF-5 699325 699400 ALA GGC 0 0      GIB_IN_DDBJ
-GGGGTCATAGCTCAGTT-GGT--AGAGTGTTTGAATGGCATTCAAAAGGTCGGGGGTTC
GACTCCCCCTGGCTCCA
>QTTG_RWZ_C09108627 RAFR_ESF5 ALPHAPROTEOBACTERIA RICKETTSIA_AFRICAE_ESF-5 713851 713925 GLN TTG 0 0      GIB_IN_DDBJ
-TGGGACGTCGCCAAGT--GGT--AAGGCAACGGTTTTTGGTATCGTCATCCGGAGGTTC
GAATCCTCCCGTCCCAG
>STGA_RWZ_C09108628 RAFR_ESF5 ALPHAPROTEOBACTERIA RICKETTSIA_AFRICAE_ESF-5 728478 728567 SER TGA 0 0      GIB_IN_DDBJ
-GGATAGGTGGCCGAGT--GGTTTAAGGCACTAGTCTTGAAAACTGGC---CGTGGGTTC
GAATCCCACCCTATCCG
>SGGA_RWZ_C09108629 RAFR_ESF5 ALPHAPROTEOBACTERIA RICKETTSIA_AFRICAE_ESF-5 750429 750516 SER GGA 0 0      GIB_IN_DDBJ
-GGAGAGATGGCCGAGT--GGTTTAAGGCGCACGCCTGGAAAGCGTGTTGTCGGGGGTTC
GAATCCCCCTCTCTCCG
>RACG_RWZ_C09108630 RAFR_ESF5 ALPHAPROTEOBACTERIA RICKETTSIA_AFRICAE_ESF-5 789917 789993 ARG ACG 0 0      GIB_IN_DDBJ
-GCACCCGTAGCTCAATT-GGAT-AGAGTATATGACTACGGATCATAAGGTTAGGGGTTC
GACTCCTCTCGGGTGCG
>LGAG_RWZ_C09108631 RAFR_ESF5 ALPHAPROTEOBACTERIA RICKETTSIA_AFRICAE_ESF-5 842657 842743 LEU GAG 0 0      GIB_IN_DDBJ
-GCGGTCGTGGCGAAATT-GGTA-GACGCGCAGCATTGAGGGTGCTGTTATTGGAAGTTC
AAGTCTTCTCGACCGCA
>GGCC_RWZ_C09108632 RAFR_ESF5 ALPHAPROTEOBACTERIA RICKETTSIA_AFRICAE_ESF-5 847448 847522 GLY GCC 0 0      GIB_IN_DDBJ
-GCGGGTGTAGCTCAGG--GGT--AGAGCGCTACCTTGCCAAGGTTGAAGTCGAGGGTTC
GAATCCCTTCACCCGCT
>LTAA_RWZ_C09108633 RAFR_ESF5 ALPHAPROTEOBACTERIA RICKETTSIA_AFRICAE_ESF-5 957358 957443 LEU TAA 0 0      GIB_IN_DDBJ
-GCCCGCGTGATGGAAT--GGTA-GACATAACGGACTTAAAATCCGTGGCTTGCCGGTTC
AAGTCCGGCCGCGGGTA
>HGTG_RWZ_C09108634 RAFR_ESF5 ALPHAPROTEOBACTERIA RICKETTSIA_AFRICAE_ESF-5 1002547 1002623 HIS GTG 0 0      GIB_IN_DDBJ
GGCGGGTGTAGCTCAGTT-GGTT-AGAGCATCAGGTTGTGGTTCTGAGGGTCGCGGGTTC
GAATCCCGTCACTCGCC
>SGCT_RWZ_C09108635 RAFR_ESF5 ALPHAPROTEOBACTERIA RICKETTSIA_AFRICAE_ESF-5 1050532 1050623 SER GCT 0 0      GIB_IN_DDBJ
-GGAGAGATGGCCGAGT--GGCCGAAGGCGGCGGTTTGCTAAACCGTT---CGAGGGTTC
GAATCCCTCTCTCTCCG
>PTGG_RWZ_C09108636 RAFR_ESF5 ALPHAPROTEOBACTERIA RICKETTSIA_AFRICAE_ESF-5 1177258 1177334 PRO TGG 0 0      GIB_IN_DDBJ
-CGGGGCGTAGCGCAGCCTGGT--AGCGCATCTGGTTTGGGACCAGAGGGTCGGGAGTTC
GAATCTCTCCGCCCCGA
>TTGT_RWZ_C09108637 RAFR_ESF5 ALPHAPROTEOBACTERIA RICKETTSIA_AFRICAE_ESF-5 1266726 1266652 THR TGT 0 0      GIB_IN_DDBJ
-GCCGGATTAGCTCAGT--GGT--AGAGCAACCGCCTTGTAAGCGGTAGGTCATCAGTTC
AAATCCGATATCCGGCA
>LTAG_RWZ_C09108638 RAFR_ESF5 ALPHAPROTEOBACTERIA RICKETTSIA_AFRICAE_ESF-5 1259554 1259470 LEU TAG 0 0      GIB_IN_DDBJ
-GCGGATGTGATGGAACT-GGTA-GACATGCAAGATTTAGGTTCTTGT-G-TGGGGGTTC
AAGTCCCTTCATCCGTA
>RTCT_RWZ_C09108639 RAFR_ESF5 ALPHAPROTEOBACTERIA RICKETTSIA_AFRICAE_ESF-5 1213444 1213368 ARG TCT 0 0      GIB_IN_DDBJ
-GCACCCTTAGCTCAGCT-GGAT-AGAGCAACAGATTTCTAATCTGTGGGTCAGAGGTTC
GAATCCTTTAGGGTGCG
>JCAT_RWZ_C09108640 RAFR_ESF5 ALPHAPROTEOBACTERIA RICKETTSIA_AFRICAE_ESF-5 1106209 1106133 MET CAT 0 0     TRNA-MET(ILE)_WHOSE_CAU_ANTICO
-GGGGCTGTAGCTCAGTT-GGTT-AGAGCACGCCGCTCATAACGGTGTAGTCGTAGGTTC
AAGTCCTACCAGCCCCA
>YGTA_RWZ_C09108641 RAFR_ESF5 ALPHAPROTEOBACTERIA RICKETTSIA_AFRICAE_ESF-5 946083 945998 TYR GTA 0 0      GIB_IN_DDBJ
-GGAGGGGTGGCCGAGT--GGTCAATGGCAGCAGACTGTAAATCTGCC-TTCGAAGGTTC
GAATCCTTCTCCCTCCA
>GTCC_RWZ_C09108642 RAFR_ESF5 ALPHAPROTEOBACTERIA RICKETTSIA_AFRICAE_ESF-5 945862 945789 GLY TCC 0 0      GIB_IN_DDBJ
-GCGGGTGTAGCTCAAT--GGT--AGAGTTCCAGCCTTCCAAGCTGGCTG-TGTGGGTTC
GATTCCCATCACCCGCT
>VTAC_RWZ_C09108643 RAFR_ESF5 ALPHAPROTEOBACTERIA RICKETTSIA_AFRICAE_ESF-5 930399 930324 VAL TAC 0 0      GIB_IN_DDBJ
-GGGCGATTAGCTCAGCT-GGT--AGAGTATCTCGTTTACACCGAGAGTGTCGGCGGTTC
GAGTCCGTCATCGCCCA
>ATGC_RWZ_C09108644 RAFR_ESF5 ALPHAPROTEOBACTERIA RICKETTSIA_AFRICAE_ESF-5 830751 830677 ALA TGC 0 0      GIB_IN_DDBJ
-GGGGGCATAGCTCAGG--GGT--AGAGCATCTGCTTTGCACGCAGAGGGTCAAGGGTTC
AATTCCCTTTGCCTCCA
>RCCG_RWZ_C09108645 RAFR_ESF5 ALPHAPROTEOBACTERIA RICKETTSIA_AFRICAE_ESF-5 714083 714007 ARG CCG 0 0      GIB_IN_DDBJ
-GCATTCGTAGCTCAGCT-GGAT-AGAGCGTTGCCCTCCGAAGGCAAAGGTCGTTGGTTC
AAATCCAATCGAATGCA
>VGAC_RWZ_C09108646 RAFR_ESF5 ALPHAPROTEOBACTERIA RICKETTSIA_AFRICAE_ESF-5 695159 695083 VAL GAC 0 0      GIB_IN_DDBJ
-GGGTGATTAGCTCAGCT-GGTT-AGAGCATTACGTTGACATCGTAAAGGTCAGGGGTTC
AACTCCCCTATCGCCCA
>DGTC_RWZ_C09108647 RAFR_ESF5 ALPHAPROTEOBACTERIA RICKETTSIA_AFRICAE_ESF-5 618930 618854 ASP GTC 0 0      GIB_IN_DDBJ
-GGGGGTGTAGCTCAGTT-GGTT-AGAGCATCTGCCTGTCACGCAGAAGGTCGCGGGTTC
GAGCCCCGTCACTCTCG
>TCGT_RWZ_C09108648 RAFR_ESF5 ALPHAPROTEOBACTERIA RICKETTSIA_AFRICAE_ESF-5 210533 210458 THR CGT 0 0      GIB_IN_DDBJ
-GCCGATGTAGCTCAGCT-GGT--AGAGCGGCGCATTCGTAATGCGTAGGTCTGGGGTTC
AAATCCCCACATTGGCA
>FGAA_RWZ_C09108649 RAFR_ESF5 ALPHAPROTEOBACTERIA RICKETTSIA_AFRICAE_ESF-5 9670 9595 PHE GAA 0 0      GIB_IN_DDBJ
-GGCCACGTAGCTCAGTC-GGT--AGAGCAAAGGACTGAAAATCCTTGTGTCGTTGGTTC
AATTCCAACCGTGGCCA
>ETTC_RWZ_W020505 AAUY01000001 ALPHAPROTEOBACTERIA RICKETTSIA_AFRICAE_ESF-5 23024 23098 GLU TTC 0 0      WGS_DIVISION_IN_DDBJ/EMBL/GENBAN
-GGCCCCTTCGTCTAGC--GGTT-AGGACACCACCCTTTCACGGTGGGAA-CACGGGTTC
GAGTCCCGTAGGGGTCA
>TGGT_RWZ_W020506 AAUY01000001 ALPHAPROTEOBACTERIA RICKETTSIA_AFRICAE_ESF-5 103808 103884 THR GGT 0 0      WGS_DIVISION_IN_DDBJ/EMBL/GENB
-GCTACTATAGCTCAGG--GGT--AGAGCACTTCATTGGTAATGAAGAGGTCGGGGGTTC
GATTCCCCCTAGTAGCA
>XCAT_RWZ_W020507 AAUY01000001 ALPHAPROTEOBACTERIA RICKETTSIA_AFRICAE_ESF-5 130478 130556 MET CAT 0 0     TRNA-MET(INITIATOR)- WGS_DIVISI
-TGCGGGGTGGAGCAGCTCGGT--AGCTCGTCAGGCTCATAACCTGAAGGTCGTTGGTTC
AAATCCAGCCCCCGCTA
>WCCA_RWZ_W020508 AAUY01000001 ALPHAPROTEOBACTERIA RICKETTSIA_AFRICAE_ESF-5 175354 175431 TRP CCA 0 0      WGS_DIVISION_IN_DDBJ/EMBL/GENB
-AGGAGTGTAGCTCAATT-GGT--AGAGCGCCGGTCTCCAAAACCGGAGGTTGCGGGTTC
GATACCTGTCGCTCCTG
>MCAT_RWZ_W020509 AAUY01000001 ALPHAPROTEOBACTERIA RICKETTSIA_AFRICAE_ESF-5 322711 322789 MET CAT 0 0     TRNA-MET(ELONGATOR)- WGS_DIVISI
-GGCGGGGTAGCTCAGCT-GGTT-AGAGCGACGGAATCATAATCCGTGTGTCGGGGGTTC
AAATCCCTCCCTCGCTA
>NGTT_RWZ_W020510 AAUY01000001 ALPHAPROTEOBACTERIA RICKETTSIA_AFRICAE_ESF-5 371139 371215 ASN GTT 0 0      WGS_DIVISION_IN_DDBJ/EMBL/GENB
-TCCTCGGTAGCTTAGT--GGT--AGAGCAAACGGCTGTTAACCGTTCGGTCGCTGGTTC
GAGTCCGGCCCGGGGAG
>CGCA_RWZ_W020511 AAUY01000001 ALPHAPROTEOBACTERIA RICKETTSIA_AFRICAE_ESF-5 485049 485125 CYS GCA 0 0      WGS_DIVISION_IN_DDBJ/EMBL/GENB
-GGCTGGGTAGCAAAGT--GGT--AATGCCGTGGACTGCAAATCCTCTATTCGTCGGTTC
GATTCCGACCCTGGCCT
>KTTT_RWZ_W020512 AAUY01000001 ALPHAPROTEOBACTERIA RICKETTSIA_AFRICAE_ESF-5 516258 516333 LYS TTT 0 0      WGS_DIVISION_IN_DDBJ/EMBL/GENB
-GAGCTCGTAGCTCAGTC-GGT--AGAGCATTTGACTTTTAATCAAAGGGTCCCGGGTTC
AAATCCCGGCGAGCTCA
>IGAT_RWZ_W020513 AAUY01000001 ALPHAPROTEOBACTERIA RICKETTSIA_AFRICAE_ESF-5 516347 516425 ILE GAT 0 0      WGS_DIVISION_IN_DDBJ/EMBL/GENB
-GGGTTTGTAGCTCAGCT-GGTT-AGAGCACACGCCTGATAAGCGTGAGGTCGGAAGTTC
AAGTCTTCTCAAACCCA
>AGGC_RWZ_W020514 AAUY01000001 ALPHAPROTEOBACTERIA RICKETTSIA_AFRICAE_ESF-5 697496 697573 ALA GGC 0 0      WGS_DIVISION_IN_DDBJ/EMBL/GENB
-GGGGTCATAGCTCAGTT-GGT--AGAGTGTTTGAATGGCATTCAAAAGGTCGGGGGTTC
GACTCCCCCTGGCTCCA
>QTTG_RWZ_W020515 AAUY01000001 ALPHAPROTEOBACTERIA RICKETTSIA_AFRICAE_ESF-5 712022 712098 GLN TTG 0 0      WGS_DIVISION_IN_DDBJ/EMBL/GENB
-TGGGACGTCGCCAAGT--GGT--AAGGCAACGGTTTTTGGTATCGTCATCCGGAGGTTC
GAATCCTCCCGTCCCAG
>STGA_RWZ_W020516 AAUY01000001 ALPHAPROTEOBACTERIA RICKETTSIA_AFRICAE_ESF-5 726649 726740 SER TGA 0 0      WGS_DIVISION_IN_DDBJ/EMBL/GENB
-GGATAGGTGGCCGAGT--GGTTTAAGGCACTAGTCTTGAAAACTGGC---CGTGGGTTC
GAATCCCACCCTATCCG
>SGGA_RWZ_W020517 AAUY01000001 ALPHAPROTEOBACTERIA RICKETTSIA_AFRICAE_ESF-5 748601 748688 SER GGA 0 0      WGS_DIVISION_IN_DDBJ/EMBL/GENB
-GGAGAGATGGCCGAGT--GGTTTAAGGCGCACGCCTGGAAAGCGTGTTGTCGGGGGTTC
GAATCCCCCTCTCTCCG
>RACG_RWZ_W020518 AAUY01000001 ALPHAPROTEOBACTERIA RICKETTSIA_AFRICAE_ESF-5 788089 788165 ARG ACG 0 0      WGS_DIVISION_IN_DDBJ/EMBL/GENB
-GCACCCGTAGCTCAATT-GGAT-AGAGTATATGACTACGGATCATAAGGTTAGGGGTTC
GACTCCTCTCGGGTGCG
>LGAG_RWZ_W020519 AAUY01000001 ALPHAPROTEOBACTERIA RICKETTSIA_AFRICAE_ESF-5 840829 840915 LEU GAG 0 0      WGS_DIVISION_IN_DDBJ/EMBL/GENB
-GCGGTCGTGGCGAAATT-GGTA-GACGCGCAGCATTGAGGGTGCTGTTATTGGAAGTTC
AAGTCTTCTCGACCGCA
>GGCC_RWZ_W020520 AAUY01000001 ALPHAPROTEOBACTERIA RICKETTSIA_AFRICAE_ESF-5 845619 845695 GLY GCC 0 0      WGS_DIVISION_IN_DDBJ/EMBL/GENB
-GCGGGTGTAGCTCAGG--GGT--AGAGCGCTACCTTGCCAAGGTTGAAGTCGAGGGTTC
GAATCCCTTCACCCGCT
>LTAA_RWZ_W020521 AAUY01000001 ALPHAPROTEOBACTERIA RICKETTSIA_AFRICAE_ESF-5 955529 955616 LEU TAA 0 0      WGS_DIVISION_IN_DDBJ/EMBL/GENB
-GCCCGCGTGATGGAAT--GGTA-GACATAACGGACTTAAAATCCGTGGCTTGCCGGTTC
AAGTCCGGCCGCGGGTA
>HGTG_RWZ_W020522 AAUY01000001 ALPHAPROTEOBACTERIA RICKETTSIA_AFRICAE_ESF-5 1000718 1000796 HIS GTG 0 0      WGS_DIVISION_IN_DDBJ/EMBL/GE
GGCGGGTGTAGCTCAGTT-GGTT-AGAGCATCAGGTTGTGGTTCTGAGGGTCGCGGGTTC
GAATCCCGTCACTCGCC
>SGCT_RWZ_W020523 AAUY01000001 ALPHAPROTEOBACTERIA RICKETTSIA_AFRICAE_ESF-5 1048703 1048796 SER GCT 0 0      WGS_DIVISION_IN_DDBJ/EMBL/GE
-GGAGAGATGGCCGAGT--GGCCGAAGGCGGCGGTTTGCTAAACCGTT---CGAGGGTTC
GAATCCCTCTCTCTCCG
>PTGG_RWZ_W020524 AAUY01000001 ALPHAPROTEOBACTERIA RICKETTSIA_AFRICAE_ESF-5 1175427 1175505 PRO TGG 0 0      WGS_DIVISION_IN_DDBJ/EMBL/GE
-CGGGGCGTAGCGCAGCCTGGT--AGCGCATCTGGTTTGGGACCAGAGGGTCGGGAGTTC
GAATCTCTCCGCCCCGA
>TTGT_RWZ_W020525 AAUY01000001 ALPHAPROTEOBACTERIA RICKETTSIA_AFRICAE_ESF-5 1264897 1264821 THR TGT 0 0      WGS_DIVISION_IN_DDBJ/EMBL/GE
-GCCGGATTAGCTCAGT--GGT--AGAGCAACCGCCTTGTAAGCGGTAGGTCATCAGTTC
AAATCCGATATCCGGCA
>LTAG_RWZ_W020526 AAUY01000001 ALPHAPROTEOBACTERIA RICKETTSIA_AFRICAE_ESF-5 1257724 1257643 LEU TAG 0 0      WGS_DIVISION_IN_DDBJ/EMBL/GE
-GCGGATGTGATGGAACT-GGTA-GACATGCAAGATTTAGGTTCTTGT-G-TGGGGGTTC
AAGTCCCTTCATCCGTA
>RTCT_RWZ_W020527 AAUY01000001 ALPHAPROTEOBACTERIA RICKETTSIA_AFRICAE_ESF-5 1211614 1211541 ARG TCT 0 0      WGS_DIVISION_IN_DDBJ/EMBL/GE
-GCACCCTTAGCTCAGCT-GGAT-AGAGCAACAGATTTCTAATCTGTGGGTCAGAGGTTC
GAATCCTTTAGGGTGCG
>JCAT_RWZ_W020528 AAUY01000001 ALPHAPROTEOBACTERIA RICKETTSIA_AFRICAE_ESF-5 1104380 1104307 MET CAT 0 0     TRNA-MET(ILE)_WHOSE_CAU_ANTIC
-GGGGCTGTAGCTCAGTT-GGTT-AGAGCACGCCGCTCATAACGGTGTAGTCGTAGGTTC
AAGTCCTACCAGCCCCA
>YGTA_RWZ_W020529 AAUY01000001 ALPHAPROTEOBACTERIA RICKETTSIA_AFRICAE_ESF-5 944255 944173 TYR GTA 0 0      WGS_DIVISION_IN_DDBJ/EMBL/GENB
-GGAGGGGTGGCCGAGT--GGTCAATGGCAGCAGACTGTAAATCTGCC-TTCGAAGGTTC
GAATCCTTCTCCCTCCA
>GTCC_RWZ_W020530 AAUY01000001 ALPHAPROTEOBACTERIA RICKETTSIA_AFRICAE_ESF-5 944034 943964 GLY TCC 0 0      WGS_DIVISION_IN_DDBJ/EMBL/GENB
-GCGGGTGTAGCTCAAT--GGT--AGAGTTCCAGCCTTCCAAGCTGGCTG-TGTGGGTTC
GATTCCCATCACCCGCT
>VTAC_RWZ_W020531 AAUY01000001 ALPHAPROTEOBACTERIA RICKETTSIA_AFRICAE_ESF-5 928572 928495 VAL TAC 0 0      WGS_DIVISION_IN_DDBJ/EMBL/GENB
-GGGCGATTAGCTCAGCT-GGT--AGAGTATCTCGTTTACACCGAGAGTGTCGGCGGTTC
GAGTCCGTCATCGCCCA
>ATGC_RWZ_W020532 AAUY01000001 ALPHAPROTEOBACTERIA RICKETTSIA_AFRICAE_ESF-5 828923 828852 ALA TGC 0 0      WGS_DIVISION_IN_DDBJ/EMBL/GENB
-GGGGGCATAGCTCAGG--GGT--AGAGCATCTGCTTTGCACGCAGAGGGTCAAGGGTTC
AATTCCCTTTGCCTCCA
>RCCG_RWZ_W020533 AAUY01000001 ALPHAPROTEOBACTERIA RICKETTSIA_AFRICAE_ESF-5 712256 712178 ARG CCG 0 0      WGS_DIVISION_IN_DDBJ/EMBL/GENB
-GCATTCGTAGCTCAGCT-GGAT-AGAGCGTTGCCCTCCGAAGGCAAAGGTCGTTGGTTC
AAATCCAATCGAATGCA
>VGAC_RWZ_W020534 AAUY01000001 ALPHAPROTEOBACTERIA RICKETTSIA_AFRICAE_ESF-5 693331 693258 VAL GAC 0 0      WGS_DIVISION_IN_DDBJ/EMBL/GENB
-GGGTGATTAGCTCAGCT-GGTT-AGAGCATTACGTTGACATCGTAAAGGTCAGGGGTTC
AACTCCCCTATCGCCCA
>DGTC_RWZ_W020535 AAUY01000001 ALPHAPROTEOBACTERIA RICKETTSIA_AFRICAE_ESF-5 618929 618856 ASP GTC 0 0      WGS_DIVISION_IN_DDBJ/EMBL/GENB
-GGGGGTGTAGCTCAGTT-GGTT-AGAGCATCTGCCTGTCACGCAGAAGGTCGCGGGTTC
GAGCCCCGTCACTCTCG
>TCGT_RWZ_W020536 AAUY01000001 ALPHAPROTEOBACTERIA RICKETTSIA_AFRICAE_ESF-5 210532 210460 THR CGT 0 0      WGS_DIVISION_IN_DDBJ/EMBL/GENB
-GCCGATGTAGCTCAGCT-GGT--AGAGCGGCGCATTCGTAATGCGTAGGTCTGGGGTTC
AAATCCCCACATTGGCA
>FGAA_RWZ_W020537 AAUY01000001 ALPHAPROTEOBACTERIA RICKETTSIA_AFRICAE_ESF-5 9670 9598 PHE GAA 0 0      WGS_DIVISION_IN_DDBJ/EMBL/GENBANK
-GGCCACGTAGCTCAGTC-GGT--AGAGCAAAGGACTGAAAATCCTTGTGTCGTTGGTTC
AATTCCAACCGTGGCCA
>RACG_RWZ_C08011394 WPIP_WPIP ALPHAPROTEOBACTERIA WOLBACHIA_PIPIENTIS 231737 231814 ARG ACG 0 0      GIB_IN_DDBJ
-GCACCCTTAGCTCAGTT-GGATTAGAGCATTTGACTACGGATCAAAAGGTCGGGCGTTC
AAGTCGCTCAGGGTGCA
>LTAA_RWZ_C08011395 WPIP_WPIP ALPHAPROTEOBACTERIA WOLBACHIA_PIPIENTIS 243161 243247 LEU TAA 0 0      GIB_IN_DDBJ
-GCCCGTGTGGCGGAATC-GGTA-GACGCAGCGGACTTAAAATCCGTGGCTTGGGAGTTC
AAGTCTCCCCATGGGCA
>TTGT_RWZ_C08011396 WPIP_WPIP ALPHAPROTEOBACTERIA WOLBACHIA_PIPIENTIS 572200 572273 THR TGT 0 0      GIB_IN_DDBJ
-GCCGGCTTAGCTCAATT-GGT--AGAGCAACTGACTTGTAATCAGTAGGTTGTCAGTTC
AAGTCCGACAGCCGGCA
>LTAG_RWZ_C08011397 WPIP_WPIP ALPHAPROTEOBACTERIA WOLBACHIA_PIPIENTIS 612971 613053 LEU TAG 0 0      GIB_IN_DDBJ
-GCGGATATGGCGAAATT-GGTA-GACGTGCCAGGTTTAGGTCCTGGT-G-TGGGGGTTC
AAGTCCCTCTATCCGCA
>NGTT_RWZ_C08011398 WPIP_WPIP ALPHAPROTEOBACTERIA WOLBACHIA_PIPIENTIS 735025 735097 ASN GTT 0 0      GIB_IN_DDBJ
-TCCTCGGTAGCTCAGT--GGT--AGAGCAGTTGGCTGTTAACCAATTGGTCGCTGGTTC
GAATCCGGCCCGGGGAG
>GGCC_RWZ_C08011399 WPIP_WPIP ALPHAPROTEOBACTERIA WOLBACHIA_PIPIENTIS 771695 771768 GLY GCC 0 0      GIB_IN_DDBJ
-GCGGGAGTAGCTCAGTT-GGT--AGAGCGCAACCTTGCCAAGGTTGAGGTCGAGGGTTC
GAACCCCTTCTCCCGCT
>SGGA_RWZ_C08011400 WPIP_WPIP ALPHAPROTEOBACTERIA WOLBACHIA_PIPIENTIS 779031 779118 SER GGA 0 0      GIB_IN_DDBJ
-GGAAAGGTGGCTGAGC--GGTCTAAAGCACACGCTTGGAAAGCGTGCAGTCGGGGGTTC
GAATCCCCCCTTTTCCG
>SGCT_RWZ_C08011401 WPIP_WPIP ALPHAPROTEOBACTERIA WOLBACHIA_PIPIENTIS 883387 883479 SER GCT 0 0      GIB_IN_DDBJ
-GGAAGGGTGGCCGAGC--GGCTGAAGGCGGCGGTTTGCTAAACCGTTAT-CGAGGGTTC
GAATCCCTCTCCTTCCG
>RCCG_RWZ_C08011402 WPIP_WPIP ALPHAPROTEOBACTERIA WOLBACHIA_PIPIENTIS 894242 894317 ARG CCG 0 0      GIB_IN_DDBJ
-GCGCTTGTAGCTCAGTT-GGAT-AGAGCGTTGCCCTCCGGAGGCAAAGGTCGCGGGTTC
GAATCCCTCCAAGCGCG
>RTCT_RWZ_C08011403 WPIP_WPIP ALPHAPROTEOBACTERIA WOLBACHIA_PIPIENTIS 923398 923473 ARG TCT 0 0      GIB_IN_DDBJ
-GTGCCCGTAGCTCAGTT-GGAT-AGAGCAACAGCCTTCTAAGCTGTGGGTCGTAGGTTC
GAATCCTACCGGGCACA
>TGGT_RWZ_C08011404 WPIP_WPIP ALPHAPROTEOBACTERIA WOLBACHIA_PIPIENTIS 950063 950137 THR GGT 0 0      GIB_IN_DDBJ
-GCCGTTGTAGCTCAGGT-GGT--AGAGTACGTCATTGGTAATGACGAGGTCCCAAGTTC
GAATCTTGGTAACGGCA
>KTTT_RWZ_C08011405 WPIP_WPIP ALPHAPROTEOBACTERIA WOLBACHIA_PIPIENTIS 1070893 1070966 LYS TTT 0 0      GIB_IN_DDBJ
-GATCCCGTAGCTCAGCC-GGT--AGAGCAACTGACTTTTAATCAGTGGGTCACGCGTTC
GAATCGCGTCGGGATCA
>STGA_RWZ_C08011406 WPIP_WPIP ALPHAPROTEOBACTERIA WOLBACHIA_PIPIENTIS 1076933 1077018 SER TGA 0 0      GIB_IN_DDBJ
-GGACGGATGGCCGAGC--GGTTTAAGGCACCAGTCTTGAAAACTGAC---CATGGGTTC
GAATCCCATTCCGTCCG
>CGCA_RWZ_C08011407 WPIP_WPIP ALPHAPROTEOBACTERIA WOLBACHIA_PIPIENTIS 1153014 1153086 CYS GCA 0 0      GIB_IN_DDBJ
-GGCTGGGTGGCAGAAT--GGCT-TATGCGGAGGACTGCAAATCCTTTTA-TACCGGTTC
AATTCCGGTCCCGGCCT
>IGAT_RWZ_C08011408 WPIP_WPIP ALPHAPROTEOBACTERIA WOLBACHIA_PIPIENTIS 1225508 1225584 ILE GAT 0 0      GIB_IN_DDBJ
-GGGTCTGTAGCTCAGGT-GGTT-AGAGCGCACGCCTGATAAGCGTGAGGTCGGAGGTTC
AACTCTTCCCAGACCCA
>YGTA_RWZ_C08011409 WPIP_WPIP ALPHAPROTEOBACTERIA WOLBACHIA_PIPIENTIS 1251879 1251962 TYR GTA 0 0      GIB_IN_DDBJ
-GGAGGAGTGACCGAGT--GGTTAAAGGTAACAGACTGTAAATCTGTC-TACGTAGGTTC
GAATCCTACCTCCTCCA
>GTCC_RWZ_C08011410 WPIP_WPIP ALPHAPROTEOBACTERIA WOLBACHIA_PIPIENTIS 1251966 1252037 GLY TCC 0 0      GIB_IN_DDBJ
-GCGGGTATAGCTCAAT--GGT--AGAGCTCTAGCCTTCCAAGCTAGTGA-CGTGGGTTC
GATTCCCACTATCCGCT
>LGAG_RWZ_C08011411 WPIP_WPIP ALPHAPROTEOBACTERIA WOLBACHIA_PIPIENTIS 1326766 1326853 LEU GAG 0 0      GIB_IN_DDBJ
-GCGGTCGTGGTGGAATT-GGTA-GACACGCAGCGTTGAGGTCGCTGTGCTTGGAAGTTC
AAGTCTTCTCGACCGCA
>DGTC_RWZ_C08011412 WPIP_WPIP ALPHAPROTEOBACTERIA WOLBACHIA_PIPIENTIS 1315211 1315138 ASP GTC 0 0      GIB_IN_DDBJ
-GGGGGTGTAGCTCAGTT-GGTT-AGAGCGCATGCCTGTCACGCATGAGGTCGTGAGTTC
AAGTCTCATCACTCCCG
>VGAC_RWZ_C08011413 WPIP_WPIP ALPHAPROTEOBACTERIA WOLBACHIA_PIPIENTIS 1194022 1193947 VAL GAC 0 0      GIB_IN_DDBJ
-GGGTAATTAGCTCAGTT-GGT--AGAGCACTTGCTTGACGTGCAAGGGGTCGCTGGTTC
GAGCCCAGTGTTACCCA
>ATGC_RWZ_C08011414 WPIP_WPIP ALPHAPROTEOBACTERIA WOLBACHIA_PIPIENTIS 1070592 1070520 ALA TGC 0 0      GIB_IN_DDBJ
-GGGGGCATAGCTCAGCT-GGT--AGAGCATCTGTTTTGCACGCAGAAGGTCAGCGGTTC
GATCCCGCTTGCCTCCA
>ETTC_RWZ_C08011415 WPIP_WPIP ALPHAPROTEOBACTERIA WOLBACHIA_PIPIENTIS 1031071 1030999 GLU TTC 0 0      GIB_IN_DDBJ
-GACTCTTTCGTCTAGT--GGTT-AGGACACCACCCTTTCACGGTGGTAA-CACGGGTTC
AAATCCCGTAAGAGTCA
>PTGG_RWZ_C08011416 WPIP_WPIP ALPHAPROTEOBACTERIA WOLBACHIA_PIPIENTIS 1030150 1030075 PRO TGG 0 0      GIB_IN_DDBJ
-CGGGGCGTAGCGCAGCCTGGT--AGCGCATTTGGTTTGGGACCAAAGGGTCGGGAGTTC
AAATCTCTCCGCCCCGA
>VTAC_RWZ_C08011417 WPIP_WPIP ALPHAPROTEOBACTERIA WOLBACHIA_PIPIENTIS 1023015 1022943 VAL TAC 0 0      GIB_IN_DDBJ
-GGGCAATTAGCTCAGCT-GGT--AGAGCATCTCGTTTACACCGAGGAGGTCGGCAGTTC
AAGTCTGTCATTGCCCA
>LCAG_RWZ_C08011418 WPIP_WPIP ALPHAPROTEOBACTERIA WOLBACHIA_PIPIENTIS 1016040 1015955 LEU CAG 0 0      GIB_IN_DDBJ
-GCCCGGGTGGCGGAATT-GGTA-GACGCGCTAGCTTCAGGTGCTAGTAG-TGGAAGTTC
AAGTCTTCTCCCGGGCA
>XCAT_RWZ_C08011419 WPIP_WPIP ALPHAPROTEOBACTERIA WOLBACHIA_PIPIENTIS 973237 973164 MET CAT 0 0     TRNA-MET(INITIATOR)- GIB_IN_DDBJ
-CGCGGGATGGAGCAGCTCGGT--AGCTCGTCAGGCTCATAACCTGAAGGTCGTAGGTTC
AAATCCTACTCCCGCAA
>JCAT_RWZ_C08011420 WPIP_WPIP ALPHAPROTEOBACTERIA WOLBACHIA_PIPIENTIS 770469 770396 MET CAT 0 0     TRNA-MET(ILE)_WHOSE_CAU_ANTICODON_IS_
-GGGATTGTAGCTCAGTC-GGTT-AGAGCAGTTCGCTCATAACGAATTGGTCGTAGGTTC
GAGTCCTACCAATCCCA
>MCAT_RWZ_C08011421 WPIP_WPIP ALPHAPROTEOBACTERIA WOLBACHIA_PIPIENTIS 718708 718636 MET CAT 0 0     TRNA-MET(ELONGATOR)- GIB_IN_DDBJ
-GGCTGAGTAGCTCAGT--GGT--AGAGCAGGAGGATCATAATCTCTTGGTCGGGGGTTC
AAATCCCTCCTCAGCCA
>HGTG_RWZ_C08011422 WPIP_WPIP ALPHAPROTEOBACTERIA WOLBACHIA_PIPIENTIS 707502 707430 HIS GTG 0 0      GIB_IN_DDBJ
GGCGGGCGTAGCTCAGTT-GGT--AGAGCGTCAGTTTGTGGTACTGAATGTCGCCAGTTC
GATCCTGGTCGCTCGCC
>WCCA_RWZ_C08011423 WPIP_WPIP ALPHAPROTEOBACTERIA WOLBACHIA_PIPIENTIS 605953 605880 TRP CCA 0 0      GIB_IN_DDBJ
-AGGAGTGTAGCTCAATT-GGT--AGAGCGCTGGTCTCCAAAACCAGAGGTTGTAGGTTC
AATTCCTATCGCTCCTG
>QTTG_RWZ_C08011424 WPIP_WPIP ALPHAPROTEOBACTERIA WOLBACHIA_PIPIENTIS 578960 578888 GLN TTG 0 0      GIB_IN_DDBJ
-TGGGGTGTAGCCAAGT--GGT--AAGGCAGCGGTTTTTGATACCGCCACGCGAAGGTTC
GAATCCTTCCACCCCAG
>LCAA_RWZ_C08011425 WPIP_WPIP ALPHAPROTEOBACTERIA WOLBACHIA_PIPIENTIS 133777 133694 LEU CAA 0 0      GIB_IN_DDBJ
-GCCCCTGTGGTGGAAT--GGTA-GACACGGCAGACTCAAAATCTGTT-A-TGCTGGTTC
AAGTCCGGCCAGGGGCA
>RCCT_RWZ_C08011426 WPIP_WPIP ALPHAPROTEOBACTERIA WOLBACHIA_PIPIENTIS 69196 69122 ARG CCT 0 0      GIB_IN_DDBJ
-GGGACTATAGCTCAGTA-GGAT-AGAGCGTTGGATTCCTAATCCGAAGGCCGTGCGTTC
GAATCGCACTAGTCCCA
>FGAA_RWZ_C08011427 WPIP_WPIP ALPHAPROTEOBACTERIA WOLBACHIA_PIPIENTIS 52909 52836 PHE GAA 0 0      GIB_IN_DDBJ
-GGCCTGATAGCTCAGTT-GGT--AGAGCAAAGGACTGAAAATCCTTGTGTCGCTGGTTC
GATTCCTGCTCAGGCCA
>SGGA_RWZ_W09113838 ABZA01000001 ALPHAPROTEOBACTERIA WOLBACHIA_ENDOSYMBIONT_OF_CULEX_QUINQUEFASCIATUS_JHB 2906 2993 SER GGA 0 0      WGS_
-GGAAAGGTGGCTGAGC--GGTCTAAAGCACACGCTTGGAAAGCGTGCAGTCGGGGGTTC
GAATCCCCCCTTTTCCG
>SGCT_RWZ_W09113839 ABZA01000001 ALPHAPROTEOBACTERIA WOLBACHIA_ENDOSYMBIONT_OF_CULEX_QUINQUEFASCIATUS_JHB 107265 107357 SER GCT 0 0      
-GGAAGGGTGGCCGAGC--GGCTGAAGGCGGCGGTTTGCTAAACCGTTAT-CGAGGGTTC
GAATCCCTCTCCTTCCG
>RCCG_RWZ_W09113840 ABZA01000001 ALPHAPROTEOBACTERIA WOLBACHIA_ENDOSYMBIONT_OF_CULEX_QUINQUEFASCIATUS_JHB 118128 118203 ARG CCG 0 0      
-GCGCTTGTAGCTCAGTT-GGAT-AGAGCGTTGCCCTCCGGAGGCAAAGGTCGCGGGTTC
GAATCCCTCCAAGCGCG
>RTCT_RWZ_W09113841 ABZA01000001 ALPHAPROTEOBACTERIA WOLBACHIA_ENDOSYMBIONT_OF_CULEX_QUINQUEFASCIATUS_JHB 147284 147359 ARG TCT 0 0      
-GTGCCCGTAGCTCAGTT-GGAT-AGAGCAACAGCCTTCTAAGCTGTGGGTCGTAGGTTC
GAATCCTACCGGGCACA
>TGGT_RWZ_W09113842 ABZA01000001 ALPHAPROTEOBACTERIA WOLBACHIA_ENDOSYMBIONT_OF_CULEX_QUINQUEFASCIATUS_JHB 173949 174023 THR GGT 0 0      
-GCCGTTGTAGCTCAGGT-GGT--AGAGTACGTCATTGGTAATGACGAGGTCCCAAGTTC
GAATCTTGGTAACGGCA
>KTTT_RWZ_W09113843 ABZA01000001 ALPHAPROTEOBACTERIA WOLBACHIA_ENDOSYMBIONT_OF_CULEX_QUINQUEFASCIATUS_JHB 294778 294851 LYS TTT 0 0      
-GATCCCGTAGCTCAGCC-GGT--AGAGCAACTGACTTTTAATCAGTGGGTCACGCGTTC
GAATCGCGTCGGGATCA
>STGA_RWZ_W09113844 ABZA01000001 ALPHAPROTEOBACTERIA WOLBACHIA_ENDOSYMBIONT_OF_CULEX_QUINQUEFASCIATUS_JHB 300818 300903 SER TGA 0 0      
-GGACGGATGGCCGAGC--GGTTTAAGGCACCAGTCTTGAAAACTGAC---CATGGGTTC
GAATCCCATTCCGTCCG
>CGCA_RWZ_W09113845 ABZA01000001 ALPHAPROTEOBACTERIA WOLBACHIA_ENDOSYMBIONT_OF_CULEX_QUINQUEFASCIATUS_JHB 378253 378325 CYS GCA 0 0      
-GGCTGGGTGGCAGAAT--GGCT-TATGCGGAGGACTGCAAATCCTTTTA-TACCGGTTC
AATTCCGGTCCCGGCCT
>IGAT_RWZ_W09113846 ABZA01000001 ALPHAPROTEOBACTERIA WOLBACHIA_ENDOSYMBIONT_OF_CULEX_QUINQUEFASCIATUS_JHB 451228 451304 ILE GAT 0 0      
-GGGTCTGTAGCTCAGGT-GGTT-AGAGCGCACGCCTGATAAGCGTGAGGTCGGAGGTTC
AACTCTTCCCAGACCCA
>YGTA_RWZ_W09113847 ABZA01000001 ALPHAPROTEOBACTERIA WOLBACHIA_ENDOSYMBIONT_OF_CULEX_QUINQUEFASCIATUS_JHB 477509 477592 TYR GTA 0 0      
-GGAGGAGTGACCGAGT--GGTTAAAGGTAACAGACTGTAAATCTGTC-TACGTAGGTTC
GAATCCTACCTCCTCCA
>GTCC_RWZ_W09113848 ABZA01000001 ALPHAPROTEOBACTERIA WOLBACHIA_ENDOSYMBIONT_OF_CULEX_QUINQUEFASCIATUS_JHB 477596 477667 GLY TCC 0 0      
-GCGGGTATAGCTCAAT--GGT--AGAGCTCTAGCCTTCCAAGCTAGTGA-CGTGGGTTC
GATTCCCACTATCCGCT
>VGAC_RWZ_W09113849 ABZA01000001 ALPHAPROTEOBACTERIA WOLBACHIA_ENDOSYMBIONT_OF_CULEX_QUINQUEFASCIATUS_JHB 419742 419667 VAL GAC 0 0      
-GGGTAATTAGCTCAGTT-GGT--AGAGCACTTGCTTGACGTGCAAGGGGTCGCTGGTTC
GAGCCCAGTGTTACCCA
>ATGC_RWZ_W09113850 ABZA01000001 ALPHAPROTEOBACTERIA WOLBACHIA_ENDOSYMBIONT_OF_CULEX_QUINQUEFASCIATUS_JHB 294477 294402 ALA TGC 0 0      
-GGGGGCATAGCTCAGCT-GGT--AGAGCATCTGTTTTGCACGCAGAAGGTCAGCGGTTC
GATCCCGCTTGCCTCCA
>ETTC_RWZ_W09113851 ABZA01000001 ALPHAPROTEOBACTERIA WOLBACHIA_ENDOSYMBIONT_OF_CULEX_QUINQUEFASCIATUS_JHB 254956 254884 GLU TTC 0 0      
-GACTCTTTCGTCTAGT--GGTT-AGGACACCACCCTTTCACGGTGGTAA-CACGGGTTC
AAATCCCGTAAGAGTCA
>PTGG_RWZ_W09113852 ABZA01000001 ALPHAPROTEOBACTERIA WOLBACHIA_ENDOSYMBIONT_OF_CULEX_QUINQUEFASCIATUS_JHB 254035 253960 PRO TGG 0 0      
-CGGGGCGTAGCGCAGCCTGGT--AGCGCATTTGGTTTGGGACCAAAGGGTCGGGAGTTC
AAATCTCTCCGCCCCGA
>VTAC_RWZ_W09113853 ABZA01000001 ALPHAPROTEOBACTERIA WOLBACHIA_ENDOSYMBIONT_OF_CULEX_QUINQUEFASCIATUS_JHB 246900 246828 VAL TAC 0 0      
-GGGCAATTAGCTCAGCT-GGT--AGAGCATCTCGTTTACACCGAGGAGGTCGGCAGTTC
AAGTCTGTCATTGCCCA
>LCAG_RWZ_W09113854 ABZA01000001 ALPHAPROTEOBACTERIA WOLBACHIA_ENDOSYMBIONT_OF_CULEX_QUINQUEFASCIATUS_JHB 239925 239840 LEU CAG 0 0      
-GCCCGGGTGGCGGAATT-GGTA-GACGCGCTAGCTTCAGGTGCTAGTAG-TGGAAGTTC
AAGTCTTCTCCCGGGCA
>XCAT_RWZ_W09113855 ABZA01000001 ALPHAPROTEOBACTERIA WOLBACHIA_ENDOSYMBIONT_OF_CULEX_QUINQUEFASCIATUS_JHB 197122 197046 MET CAT 0 0     T
-CGCGGGATGGAGCAGCTCGGT--AGCTCGTCAGGCTCATAACCTGAAGGTCGTAGGTTC
AAATCCTACTCCCGCAA
>LGAG_RWZ_W09113856 ABZA01000002 ALPHAPROTEOBACTERIA WOLBACHIA_ENDOSYMBIONT_OF_CULEX_QUINQUEFASCIATUS_JHB 72685 72772 LEU GAG 0 0      WG
-GCGGTCGTGGTGGAATT-GGTA-GACACGCAGCGTTGAGGTCGCTGTGCTTGGAAGTTC
AAGTCTTCTCGACCGCA
>LCAA_RWZ_W09113857 ABZA01000002 ALPHAPROTEOBACTERIA WOLBACHIA_ENDOSYMBIONT_OF_CULEX_QUINQUEFASCIATUS_JHB 228327 228410 LEU CAA 0 0      
-GCCCCTGTGGTGGAAT--GGTA-GACACGGCAGACTCAAAATCTGTT-A-TGCTGGTTC
AAGTCCGGCCAGGGGCA
>RCCT_RWZ_W09113858 ABZA01000002 ALPHAPROTEOBACTERIA WOLBACHIA_ENDOSYMBIONT_OF_CULEX_QUINQUEFASCIATUS_JHB 292905 292979 ARG CCT 0 0      
-GGGACTATAGCTCAGTA-GGAT-AGAGCGTTGGATTCCTAATCCGAAGGCCGTGCGTTC
GAATCGCACTAGTCCCA
>FGAA_RWZ_W09113859 ABZA01000002 ALPHAPROTEOBACTERIA WOLBACHIA_ENDOSYMBIONT_OF_CULEX_QUINQUEFASCIATUS_JHB 383197 383124 PHE GAA 0 0      
-GGCCTGATAGCTCAGTT-GGT--AGAGCAAAGGACTGAAAATCCTTGTGTCGCTGGTTC
GATTCCTGCTCAGGCCA
>RACG_RWZ_W09113860 ABZA01000002 ALPHAPROTEOBACTERIA WOLBACHIA_ENDOSYMBIONT_OF_CULEX_QUINQUEFASCIATUS_JHB 130359 130282 ARG ACG 0 0      
-GCACCCTTAGCTCAGTT-GGATTAGAGCATTTGACTACGGATCAAAAGGTCGGGCGTTC
AAGTCGCTCAGGGTGCA
>LTAA_RWZ_W09113861 ABZA01000002 ALPHAPROTEOBACTERIA WOLBACHIA_ENDOSYMBIONT_OF_CULEX_QUINQUEFASCIATUS_JHB 118936 118850 LEU TAA 0 0      
-GCCCGTGTGGCGGAATC-GGTA-GACGCAGCGGACTTAAAATCCGTGGCTTGGGAGTTC
AAGTCTCCCCATGGGCA
>DGTC_RWZ_W09113862 ABZA01000002 ALPHAPROTEOBACTERIA WOLBACHIA_ENDOSYMBIONT_OF_CULEX_QUINQUEFASCIATUS_JHB 61130 61054 ASP GTC 0 0      WG
-GGGGGTGTAGCTCAGTT-GGTT-AGAGCGCATGCCTGTCACGCATGAGGTCGTGAGTTC
AAGTCTCATCACTCCCG
>TTGT_RWZ_W09113863 ABZA01000003 ALPHAPROTEOBACTERIA WOLBACHIA_ENDOSYMBIONT_OF_CULEX_QUINQUEFASCIATUS_JHB 113244 113317 THR TGT 0 0      
-GCCGGCTTAGCTCAATT-GGT--AGAGCAACTGACTTGTAATCAGTAGGTTGTCAGTTC
AAGTCCGACAGCCGGCA
>LTAG_RWZ_W09113864 ABZA01000003 ALPHAPROTEOBACTERIA WOLBACHIA_ENDOSYMBIONT_OF_CULEX_QUINQUEFASCIATUS_JHB 154014 154096 LEU TAG 0 0      
-GCGGATATGGCGAAATT-GGTA-GACGTGCCAGGTTTAGGTCCTGGT-G-TGGGGGTTC
AAGTCCCTCTATCCGCA
>NGTT_RWZ_W09113865 ABZA01000003 ALPHAPROTEOBACTERIA WOLBACHIA_ENDOSYMBIONT_OF_CULEX_QUINQUEFASCIATUS_JHB 276069 276141 ASN GTT 0 0      
-TCCTCGGTAGCTCAGT--GGT--AGAGCAGTTGGCTGTTAACCAATTGGTCGCTGGTTC
GAATCCGGCCCGGGGAG
>GGCC_RWZ_W09113866 ABZA01000003 ALPHAPROTEOBACTERIA WOLBACHIA_ENDOSYMBIONT_OF_CULEX_QUINQUEFASCIATUS_JHB 312739 312812 GLY GCC 0 0      
-GCGGGAGTAGCTCAGTT-GGT--AGAGCGCAACCTTGCCAAGGTTGAGGTCGAGGGTTC
GAACCCCTTCTCCCGCT
>JCAT_RWZ_W09113867 ABZA01000003 ALPHAPROTEOBACTERIA WOLBACHIA_ENDOSYMBIONT_OF_CULEX_QUINQUEFASCIATUS_JHB 311513 311437 MET CAT 0 0     T
-GGGATTGTAGCTCAGTC-GGTT-AGAGCAGTTCGCTCATAACGAATTGGTCGTAGGTTC
GAGTCCTACCAATCCCA
>MCAT_RWZ_W09113868 ABZA01000003 ALPHAPROTEOBACTERIA WOLBACHIA_ENDOSYMBIONT_OF_CULEX_QUINQUEFASCIATUS_JHB 259752 259680 MET CAT 0 0     T
-GGCTGAGTAGCTCAGT--GGT--AGAGCAGGAGGATCATAATCTCTTGGTCGGGGGTTC
AAATCCCTCCTCAGCCA
>HGTG_RWZ_W09113869 ABZA01000003 ALPHAPROTEOBACTERIA WOLBACHIA_ENDOSYMBIONT_OF_CULEX_QUINQUEFASCIATUS_JHB 248546 248471 HIS GTG 0 0      
GGCGGGCGTAGCTCAGTT-GGT--AGAGCGTCAGTTTGTGGTACTGAATGTCGCCAGTTC
GATCCTGGTCGCTCGCC
>WCCA_RWZ_W09113870 ABZA01000003 ALPHAPROTEOBACTERIA WOLBACHIA_ENDOSYMBIONT_OF_CULEX_QUINQUEFASCIATUS_JHB 146996 146923 TRP CCA 0 0      
-AGGAGTGTAGCTCAATT-GGT--AGAGCGCTGGTCTCCAAAACCAGAGGTTGTAGGTTC
AATTCCTATCGCTCCTG
>QTTG_RWZ_W09113871 ABZA01000003 ALPHAPROTEOBACTERIA WOLBACHIA_ENDOSYMBIONT_OF_CULEX_QUINQUEFASCIATUS_JHB 120004 119932 GLN TTG 0 0      
-TGGGGTGTAGCCAAGT--GGT--AAGGCAGCGGTTTTTGATACCGCCACGCGAAGGTTC
GAATCCTTCCACCCCAG
>PGGG_RWZ_C000743 AMAR_MARIES ALPHAPROTEOBACTERIA ANAPLASMA_MARGINALE_STR-_ST-_MARIES 4916 4993 PRO GGG 0 0      GIB_IN_DDBJ
-CGGAATGTAGCGCAGCCAGGTT-AGCGCGTCAGTCTGGGGGACTGGAGGTCGTGGGTTC
GAATCCCGCCATTCCGA
>STGA_RWZ_C000744 AMAR_MARIES ALPHAPROTEOBACTERIA ANAPLASMA_MARGINALE_STR-_ST-_MARIES 6822 6908 SER TGA 0 0      GIB_IN_DDBJ
-GGACGGATGGCCGAGC--GGTTGAAGGCACCAGTCTTGAAAACTGAC---CGTGGGTTC
GAATCCCACTCCGTCCG
>HGTG_RWZ_C000745 AMAR_MARIES ALPHAPROTEOBACTERIA ANAPLASMA_MARGINALE_STR-_ST-_MARIES 30979 31051 HIS GTG 0 0      GIB_IN_DDBJ
GGCGGGCGTAGCTCAGTC-GGT--AGAGCATCAGTTTGTGGCACTGGAGGTCGCCAGTTC
GATCCTGGTCGCTCGCC
>VTAC_RWZ_C000746 AMAR_MARIES ALPHAPROTEOBACTERIA ANAPLASMA_MARGINALE_STR-_ST-_MARIES 153914 153989 VAL TAC 0 0      GIB_IN_DDBJ
-GGGCGGTTAGCTCAGTT-GGT--AGAGCGCCTCGTTTACACCGAGGAAGTCAGCAGTTC
GAGTCTGTTACTGCCCA
>WCCA_RWZ_C000747 AMAR_MARIES ALPHAPROTEOBACTERIA ANAPLASMA_MARGINALE_STR-_ST-_MARIES 212711 212784 TRP CCA 0 0      GIB_IN_DDBJ
-GGGAGCGTAGCTCAAC--GGT--AGAGCATCAGTCTCCAAAACTGAGGA-TATGGGTTC
GATTCCTGTCGCTCCTG
>LTAA_RWZ_C000748 AMAR_MARIES ALPHAPROTEOBACTERIA ANAPLASMA_MARGINALE_STR-_ST-_MARIES 256088 256173 LEU TAA 0 0      GIB_IN_DDBJ
-GTCCATGTGGCGGAAT--GGTA-GACGCTGCGGACTTAAAATCCGCT-G-TGGGAGTTC
GAGTCTCCCCATGGGCA
>KCTT_RWZ_C000749 AMAR_MARIES ALPHAPROTEOBACTERIA ANAPLASMA_MARGINALE_STR-_ST-_MARIES 259472 259543 LYS CTT 0 0      GIB_IN_DDBJ
-GGTTCCGTAGCTCAGC--GGT--AGAGCACCTGACTCTTAATCAGTGTGTCGCGTGTTC
GAATCACGCCGGAACCA
>LTAG_RWZ_C000750 AMAR_MARIES ALPHAPROTEOBACTERIA ANAPLASMA_MARGINALE_STR-_ST-_MARIES 259675 259757 LEU TAG 0 0      GIB_IN_DDBJ
-GCGGATATGGCGGAATT-GGTA-GACGCGCTAGGTTTAGGTCCTAGTGG-TGGGGGTTC
AAGTCCCTCTATCCGCA
>JCAT_RWZ_C000751 AMAR_MARIES ALPHAPROTEOBACTERIA ANAPLASMA_MARGINALE_STR-_ST-_MARIES 265796 265868 MET CAT 0 0     TRNA-MET(ILE)_WHOSE_C
-GGGGCTGTAGCTCAGG--GGTT-AGAGCAGCTCGCTCATAACGAGTTGGCCGCAGGTTC
AAATCCTGCCAGCCCCA
>GGCC_RWZ_C000752 AMAR_MARIES ALPHAPROTEOBACTERIA ANAPLASMA_MARGINALE_STR-_ST-_MARIES 339807 339878 GLY GCC 0 0      GIB_IN_DDBJ
-GCGGGAGTAGCTCAGT--GGT--AGAGTATAACCTTGCCAAGGTTAGGGCCGAGGGTTC
GATCCCCTTCTCCCGCT
>GCCC_RWZ_C000753 AMAR_MARIES ALPHAPROTEOBACTERIA ANAPLASMA_MARGINALE_STR-_ST-_MARIES 339934 340005 GLY CCC 0 0      GIB_IN_DDBJ
-GCGGGAGTAGCTCAGT--GGT--AGAGTACGACCTTCCCAAGGTTGGGGCCGAGGGTTC
GATCCCCTTCTCCCGCT
>DGTC_RWZ_C000754 AMAR_MARIES ALPHAPROTEOBACTERIA ANAPLASMA_MARGINALE_STR-_ST-_MARIES 388354 388427 ASP GTC 0 0      GIB_IN_DDBJ
-GGGGGTGTAGCTCAGTT-GGTT-AGAGCGCAAGCCTGTCACGTTTGAGGTCGCGAGTTC
AAGTCTCGTCACTCCCG
>SGCT_RWZ_C000755 AMAR_MARIES ALPHAPROTEOBACTERIA ANAPLASMA_MARGINALE_STR-_ST-_MARIES 516769 516860 SER GCT 0 0      GIB_IN_DDBJ
-GGAGAGGTGGCCGAGA--GGCTGAAGGCGGCGGTTTGCTAAACCGTT---CGAGGGTTC
GAATCCCTCTCTCTCCG
>TTGT_RWZ_C000756 AMAR_MARIES ALPHAPROTEOBACTERIA ANAPLASMA_MARGINALE_STR-_ST-_MARIES 518359 518432 THR TGT 0 0      GIB_IN_DDBJ
-GCCGGCTTAGCTTAATT-GGT--AGAGCACCTGACTTGTAATCAGGGGGTTGTCGGTTC
GAGTCCGGCAGCCGGCT
>TGGT_RWZ_C000757 AMAR_MARIES ALPHAPROTEOBACTERIA ANAPLASMA_MARGINALE_STR-_ST-_MARIES 705062 705135 THR GGT 0 0      GIB_IN_DDBJ
-GCCGTTATAGTTTAGT--GGT--AAAACGCGTCCTTGGTAAGGACGA-GCCTCAAGTTC
GATTCTTGGTAACGGCA
>SGGA_RWZ_C000758 AMAR_MARIES ALPHAPROTEOBACTERIA ANAPLASMA_MARGINALE_STR-_ST-_MARIES 1009196 1009280 SER GGA 0 0      GIB_IN_DDBJ
-GGAGAGATGGCTGAGC--GGTCGAAAGCGCACGCTTGGAGAGCGTGT-GTCGGGGGTTC
GAATCCCCCTCTTTCCG
>CGCA_RWZ_C000759 AMAR_MARIES ALPHAPROTEOBACTERIA ANAPLASMA_MARGINALE_STR-_ST-_MARIES 1067571 1067642 CYS GCA 0 0      GIB_IN_DDBJ
-GGCTGGGTGGCAGAAT--GGTT-TATGCAGAGGACTGCAAATCCTTTTA-TATCGGTTC
GATTCCGGTCCCGGCCT
>RTCT_RWZ_C000760 AMAR_MARIES ALPHAPROTEOBACTERIA ANAPLASMA_MARGINALE_STR-_ST-_MARIES 1137941 1138018 ARG TCT 0 0      GIB_IN_DDBJ
-GTGTCCGTAGCTCAGCT-GGACAAGAGCAGCAGCCTTCTAAGCTGCGGGTCAGGGGTTC
GAGTCCCTTCGGGCACA
>XCAT_RWZ_C000761 AMAR_MARIES ALPHAPROTEOBACTERIA ANAPLASMA_MARGINALE_STR-_ST-_MARIES 1183118 1183194 MET CAT 0 0     TRNA-MET(INITIATOR)
-CGCGGGGTGGAGCAGTT-GGTT-AGCTCGGCAGGCTCATAACCTGCAGGTCGATGGTTC
GAGTCCGTCCCCCGCAA
>LCAG_RWZ_C000762 AMAR_MARIES ALPHAPROTEOBACTERIA ANAPLASMA_MARGINALE_STR-_ST-_MARIES 1192741 1192658 LEU CAG 0 0      GIB_IN_DDBJ
-GTCCGAATGGCGGAATT-GGTA-GACGCGCTAGCTTCAGGTGCTAGT-G-TGGAAGTTC
GAGTCTTCTTTCGGGCA
>LGAG_RWZ_C000763 AMAR_MARIES ALPHAPROTEOBACTERIA ANAPLASMA_MARGINALE_STR-_ST-_MARIES 1162651 1162563 LEU GAG 0 0      GIB_IN_DDBJ
-GCGGTTGTGGTGGAAAT-GGTA-GACACGCAGCGTTGAGGTCGCTGTGCTTGGAAGTTC
GAGTCTTCTTAACCGCA
>QTTG_RWZ_C000764 AMAR_MARIES ALPHAPROTEOBACTERIA ANAPLASMA_MARGINALE_STR-_ST-_MARIES 1139929 1139858 GLN TTG 0 0      GIB_IN_DDBJ
-TGGGATGTAGCCAAGC--GGT--AAGGCAGCGGTTTTTGGTACCGTCATTCGGAGGTTC
GATCCCTCCCATCCCAG
>KTTT_RWZ_C000765 AMAR_MARIES ALPHAPROTEOBACTERIA ANAPLASMA_MARGINALE_STR-_ST-_MARIES 1073823 1073752 LYS TTT 0 0      GIB_IN_DDBJ
-GGTCCTGTAGCTCAGT--GGT--AGAGCAGGTGGCTTTTAATCACCGTGCCGCGCGTTC
GATCCGCGCCGGGACCA
>VGAC_RWZ_C000766 AMAR_MARIES ALPHAPROTEOBACTERIA ANAPLASMA_MARGINALE_STR-_ST-_MARIES 1017120 1017048 VAL GAC 0 0      GIB_IN_DDBJ
-GGGTGATTAGCTCAGGT-GGT--AGAGCGTTTGCTTGACGTGCAAGAGGTCACTGGTTC
GAGTCCAGTATTACCCA
>YGTA_RWZ_C000767 AMAR_MARIES ALPHAPROTEOBACTERIA ANAPLASMA_MARGINALE_STR-_ST-_MARIES 833580 833498 TYR GTA 0 0      GIB_IN_DDBJ
-GGAGGGGTGGCCGAGT--GGTCAAAGGCAGCAGACTGTAAATCTGCC-TACGTAGGTTC
AAATCCTACCTCCTCCA
>GTCC_RWZ_C000768 AMAR_MARIES ALPHAPROTEOBACTERIA ANAPLASMA_MARGINALE_STR-_ST-_MARIES 833489 833419 GLY TCC 0 0      GIB_IN_DDBJ
-GCGGGTATAACTCAGT--GGT--AGAGTAGCAGCCTTCCAAGCTGCCCG-CGTGGGTTC
GATTCCCATTACCCGCT
>ETTC_RWZ_C000769 AMAR_MARIES ALPHAPROTEOBACTERIA ANAPLASMA_MARGINALE_STR-_ST-_MARIES 794988 794916 GLU TTC 0 0      GIB_IN_DDBJ
-GACTCCTTCGTCTAGT--GGTCTAGGACCCCACCCTTTCACGGTGGTAA-CGCGGGTTC
GACTCCCGTGGGAGTCA
>RCCG_RWZ_C000770 AMAR_MARIES ALPHAPROTEOBACTERIA ANAPLASMA_MARGINALE_STR-_ST-_MARIES 754966 754892 ARG CCG 0 0      GIB_IN_DDBJ
-GCATTCGTAGCTCAGTCAGGAT-AGAGCGCTACCCTCCGGAGGTAGAGGTCGCAGGTTC
GAGTCCTGCCGAGTGCG
>PTGG_RWZ_C000771 AMAR_MARIES ALPHAPROTEOBACTERIA ANAPLASMA_MARGINALE_STR-_ST-_MARIES 607535 607462 PRO TGG 0 0      GIB_IN_DDBJ
-CGGGGTGTGGCGCAGCCTGGT--AGCGCACTTGGTTTGGGGCCAAGGGGTCGGGAGTTC
GAATCTCTCCACCCCGA
>LCAA_RWZ_C000772 AMAR_MARIES ALPHAPROTEOBACTERIA ANAPLASMA_MARGINALE_STR-_ST-_MARIES 605676 605594 LEU CAA 0 0      GIB_IN_DDBJ
-GCCCTTATGGCGGAAT--GGTA-GACGCGGTAGACTCAAAATCTACT-G-TGCTGGTTC
GAGTCCGGCTAAGGGCA
>IGAT_RWZ_C000773 AMAR_MARIES ALPHAPROTEOBACTERIA ANAPLASMA_MARGINALE_STR-_ST-_MARIES 542569 542494 ILE GAT 0 0      GIB_IN_DDBJ
-GGGTCTGTAGCTCAGC--GGTT-GGAGCGCACGCCTGATAAGCGTGAGGACGGAAGTTC
GATTCTTCCCAGGCCCA
>MCAT_RWZ_C000774 AMAR_MARIES ALPHAPROTEOBACTERIA ANAPLASMA_MARGINALE_STR-_ST-_MARIES 537091 537017 MET CAT 0 0     TRNA-MET(ELONGATOR)- 
-GGCTAGGTAGCTCAGG--GGT--AGAGCAGGAGCATCATAATCTCCGGGTCGGGGGTTC
GAATCCCTCCTTAGCCA
>RACG_RWZ_C000775 AMAR_MARIES ALPHAPROTEOBACTERIA ANAPLASMA_MARGINALE_STR-_ST-_MARIES 473149 473076 ARG ACG 0 0      GIB_IN_DDBJ
-GCGCCCTTAGCTCAGAT-GGAT-AGAGCATTTGACTACGGATCAAAAGGTCGGGCGTTC
GAGTCGTCCAGGGCGCG
>FGAA_RWZ_C000776 AMAR_MARIES ALPHAPROTEOBACTERIA ANAPLASMA_MARGINALE_STR-_ST-_MARIES 463487 463417 PHE GAA 0 0      GIB_IN_DDBJ
-GGCTTGGTAGCTCAGT--GGT--AGAGCGGAGGACTGAAAATCCTTGCG-CGCTGGTTC
AATTCCAGCCCAGGCCA
>NGTT_RWZ_C000777 AMAR_MARIES ALPHAPROTEOBACTERIA ANAPLASMA_MARGINALE_STR-_ST-_MARIES 459976 459905 ASN GTT 0 0      GIB_IN_DDBJ
-TCCCTGGTAGCTCAGT--GGC--AGAGCAGCTGGCTGTTAACCAGTGTGTCGTTGGTTC
GAATCCAACCCGGGGAG
>RCCT_RWZ_C000778 AMAR_MARIES ALPHAPROTEOBACTERIA ANAPLASMA_MARGINALE_STR-_ST-_MARIES 229575 229502 ARG CCT 0 0      GIB_IN_DDBJ
-GGGGCCGTAGCTCAGTA-GGAT-AGAGCATTAGATTCCTAATCTGAGGGTCGTGCGTTC
GAATCGCACCGGTCCCA
>ATGC_RWZ_C000779 AMAR_MARIES ALPHAPROTEOBACTERIA ANAPLASMA_MARGINALE_STR-_ST-_MARIES 61373 61301 ALA TGC 0 0      GIB_IN_DDBJ
-GGGGGCATAGCTCAGTT-GGT--AGAGCATCTGTTTTGCACACAGAAGGTCAGCGGTTC
GACCCCGCTTGCCTCCA
>LGAG_RWZ_C09111255 WOLB_WRI ALPHAPROTEOBACTERIA WOLBACHIA_SP-_WRI 3028 3115 LEU GAG 0 0      GIB_IN_DDBJ
-GCGGCCGTGGTGGAATT-GGTA-GACACGCAGCGTTGAGGTCGCTGTGT-TGGAAGTTC
AAGTCTTCTCGGCCGCA
>WCCA_RWZ_C09111256 WOLB_WRI ALPHAPROTEOBACTERIA WOLBACHIA_SP-_WRI 17582 17655 TRP CCA 0 0      GIB_IN_DDBJ
-AGGAGTGTAGCTCAATT-GGT--AGAGCGCTGGTCTCCAAAACCAGAGGTTGTAGGTTC
AATTCCTATCGCTCCTG
>DGTC_RWZ_C09111257 WOLB_WRI ALPHAPROTEOBACTERIA WOLBACHIA_SP-_WRI 371956 372032 ASP GTC 0 0      GIB_IN_DDBJ
-GGGGGTGTAGCTCAGTT-GGTT-AGAGCGCATGCCTGTCACGCATGAGGTCGTGAGTTC
AAGTCTCATCACTCCCG
>RCCG_RWZ_C09111258 WOLB_WRI ALPHAPROTEOBACTERIA WOLBACHIA_SP-_WRI 664416 664490 ARG CCG 0 0      GIB_IN_DDBJ
-GCGCTTGTAGCTCAGTT-GGAT-AGAGCGTTGCCCTCCGGAGGCAAAGGCCGTGGGTTC
GAATCCCTCCAAGCGCA
>MCAT_RWZ_C09111259 WOLB_WRI ALPHAPROTEOBACTERIA WOLBACHIA_SP-_WRI 676778 676851 MET CAT 0 0     TRNA-MET(ELONGATOR)- GIB_IN_DDBJ
-GGCTGAGTAGCTCAGTT-GGT--AGAGCAGGAGGATCATAATCTCTTGGTCGGGGGTTC
AAGTCCCTCCTCAGCCA
>NGTT_RWZ_C09111260 WOLB_WRI ALPHAPROTEOBACTERIA WOLBACHIA_SP-_WRI 904522 904594 ASN GTT 0 0      GIB_IN_DDBJ
-TCCTCGGTAGCTCAGT--GGT--AGAGCAGTTGGCTGTTAACCAATTGGTCGCTGGTTC
GAATCCGGCCCGGGGAG
>GGCC_RWZ_C09111261 WOLB_WRI ALPHAPROTEOBACTERIA WOLBACHIA_SP-_WRI 936238 936311 GLY GCC 0 0      GIB_IN_DDBJ
-GCGGGAGTAGCTCAGTT-GGT--AGAGCGCAACCTTGCCAAGGTTGAGGTCGAGGGTTC
GAACCCCTTCTCCCGCT
>KTTT_RWZ_C09111262 WOLB_WRI ALPHAPROTEOBACTERIA WOLBACHIA_SP-_WRI 995213 995286 LYS TTT 0 0      GIB_IN_DDBJ
-GATCCCGTAGCTCAGCC-GGT--AGAGCAACTGACTTTTAATCAGTGGGTCACGCGTTC
GAATCGCGTCGGGATCA
>STGA_RWZ_C09111263 WOLB_WRI ALPHAPROTEOBACTERIA WOLBACHIA_SP-_WRI 1002805 1002893 SER TGA 0 0      GIB_IN_DDBJ
-GGACGGATGGCCGAGC--GGTTTAAGGCACCAGTCTTGAAAACTGAC---CATGGGTTC
GAATCCCATTCCGTCCG
>LCAG_RWZ_C09111264 WOLB_WRI ALPHAPROTEOBACTERIA WOLBACHIA_SP-_WRI 1019795 1019880 LEU CAG 0 0      GIB_IN_DDBJ
-GCCCGGGTGGCGGAATT-GGTA-GACGCGCTAGCTTCAGGTGCTAGTAG-TGGAAGTTC
AAGTCTTCTCTCGGGCA
>VGAC_RWZ_C09111265 WOLB_WRI ALPHAPROTEOBACTERIA WOLBACHIA_SP-_WRI 1168180 1168253 VAL GAC 0 0      GIB_IN_DDBJ
-GGGTAATTAGCTCAGTT-GGT--AGAGCACTTGCTTGACGTGCAAGCGGTCGCTGGTTC
GAACCCAGTGTTACCCA
>CGCA_RWZ_C09111266 WOLB_WRI ALPHAPROTEOBACTERIA WOLBACHIA_SP-_WRI 1306976 1307048 CYS GCA 0 0      GIB_IN_DDBJ
-GGCTGGGTGGCAGAAT--GGCT-TATGCGGAGGACTGCAAATCCTTTTA-TACCGGTTC
AATTCCGGTCCCGGCCT
>SGCT_RWZ_C09111267 WOLB_WRI ALPHAPROTEOBACTERIA WOLBACHIA_SP-_WRI 1329700 1329792 SER GCT 0 0      GIB_IN_DDBJ
-GGAAGGGTGGCCGAGC--GGCTGAAGGCGGCGGTTTGCTAAACCGTT---CGAGGGTTC
GAATCCCTCTCCTTCCG
>RTCT_RWZ_C09111268 WOLB_WRI ALPHAPROTEOBACTERIA WOLBACHIA_SP-_WRI 1388450 1388376 ARG TCT 0 0      GIB_IN_DDBJ
-GTGCCCGTAGCTCAGCT-GGAT-AGAGCAACAGCCTTCTAAGCTGTGGGTCGTAGGTTC
GAATCCCACCGGGCACA
>ETTC_RWZ_C09111269 WOLB_WRI ALPHAPROTEOBACTERIA WOLBACHIA_SP-_WRI 1281863 1281791 GLU TTC 0 0      GIB_IN_DDBJ
-GACTCTTTCGTCTAGT--GGTT-AGGACACCACCCTTTCACGGTGGTAA-CACGGGTTC
AAATCCCGTAAGAGTCA
>PTGG_RWZ_C09111270 WOLB_WRI ALPHAPROTEOBACTERIA WOLBACHIA_SP-_WRI 1280859 1280784 PRO TGG 0 0      GIB_IN_DDBJ
-CGGGGCGTAGCGCAGCCTGGT--AGCGCATTTGGTTTGGGACCAAAGGGTCGGGAGTTC
AAATCTCTCCGCCCCGA
>VTAC_RWZ_C09111271 WOLB_WRI ALPHAPROTEOBACTERIA WOLBACHIA_SP-_WRI 1274403 1274331 VAL TAC 0 0      GIB_IN_DDBJ
-GGGCAATTAGCTCAGCT-GGT--AGAGCATCTCGTTTACACCGAGGAGGTCGGCAGTTC
AAGTCTGTCATTGCCCA
>XCAT_RWZ_C09111272 WOLB_WRI ALPHAPROTEOBACTERIA WOLBACHIA_SP-_WRI 1223705 1223629 MET CAT 0 0     TRNA-MET(INITIATOR)- GIB_IN_DDBJ
-CGCGGGATGGAGCAGCTCGGT--AGCTCGTCAGGCTCATAACCTGAAGGTCGTAGGTTC
AAATCCTACTCCCGCAA
>TGGT_RWZ_C09111273 WOLB_WRI ALPHAPROTEOBACTERIA WOLBACHIA_SP-_WRI 1222071 1221998 THR GGT 0 0      GIB_IN_DDBJ
-GCCGTTGTAGCTCAGGT-GGT--AGAGTACGTCATTGGTAATGACGAGGTCCCAAGTTC
GAGTCTTGGTAACGGCA
>HGTG_RWZ_C09111274 WOLB_WRI ALPHAPROTEOBACTERIA WOLBACHIA_SP-_WRI 1033598 1033523 HIS GTG 0 0      GIB_IN_DDBJ
GGCGGGCGTAGCTCAGTT-GGT--AGAGCGTCAGTTTGTGGTACTGAATGTCGCCAGTTC
GATCCTGGTCGCTCGCC
>JCAT_RWZ_C09111275 WOLB_WRI ALPHAPROTEOBACTERIA WOLBACHIA_SP-_WRI 934962 934886 MET CAT 0 0     TRNA-MET(ILE)_WHOSE_CAU_ANTICODON_IS_ENZ
-GGGATTGTAGCTCAGTC-GGTT-AGAGCAGTTCGCTCATAACGAATTGGTCGTAGGTTC
GAGTCCTACCAATCCCA
>QTTG_RWZ_C09111276 WOLB_WRI ALPHAPROTEOBACTERIA WOLBACHIA_SP-_WRI 853907 853833 GLN TTG 0 0      GIB_IN_DDBJ
-TGGGGTGTAGCCAAGT--GGT--AAGGCAGCGGTTTTTGATACCGCCACGCGAAGGTTC
GAATCCTTCCACCCCAG
>SGGA_RWZ_C09111277 WOLB_WRI ALPHAPROTEOBACTERIA WOLBACHIA_SP-_WRI 789309 789221 SER GGA 0 0      GIB_IN_DDBJ
-GGAAAGGTGGCTGAGT--GGTCTAAAGCACACGCTTGGAAAGCGTGCAGTCGGGGGTTC
GAATCCCCCCTTTTCCG
>YGTA_RWZ_C09111278 WOLB_WRI ALPHAPROTEOBACTERIA WOLBACHIA_SP-_WRI 554386 554304 TYR GTA 0 0      GIB_IN_DDBJ
-GGAGGAGTGACCGAGT--GGTTAAAGGTAACAGACTGTAAATCTGTC-TACGTAGGTTC
GAATCCTACCTCCTCCA
>GTCC_RWZ_C09111279 WOLB_WRI ALPHAPROTEOBACTERIA WOLBACHIA_SP-_WRI 554299 554228 GLY TCC 0 0      GIB_IN_DDBJ
-GCGGGTATAGCTCAAT--GGT--AGAGCTCTAGCCTTCCAAGCTAGTGA-CGTGGGTTC
GATTCCCACTATCCGCT
>LTAG_RWZ_C09111280 WOLB_WRI ALPHAPROTEOBACTERIA WOLBACHIA_SP-_WRI 513059 512977 LEU TAG 0 0      GIB_IN_DDBJ
-GCGGATATGGCGGAATT-GGTA-GACGTGCCAGGTTTAGGTCCTGGT-G-TGGGGGTTC
AAGTCCCTCTATCCGCA
>LCAA_RWZ_C09111281 WOLB_WRI ALPHAPROTEOBACTERIA WOLBACHIA_SP-_WRI 464324 464241 LEU CAA 0 0      GIB_IN_DDBJ
-GCCCCTGTGGTGGAAT--GGTA-GACACGGCAGACTCAAAATCTGTT-A-TGCTGGTTC
AAGTCCGGCCAGGGGCA
>LTAA_RWZ_C09111282 WOLB_WRI ALPHAPROTEOBACTERIA WOLBACHIA_SP-_WRI 428413 428327 LEU TAA 0 0      GIB_IN_DDBJ
-GCCCGTGTGGCGGAATC-GGTA-GACGCAGCGGACTTAAAATCCGTGGCTTGGGAGTTC
AAGTCTCCCCATGGGCA
>FGAA_RWZ_C09111283 WOLB_WRI ALPHAPROTEOBACTERIA WOLBACHIA_SP-_WRI 366306 366231 PHE GAA 0 0      GIB_IN_DDBJ
-GGCCTGATAGCTCAGTT-GGT--AGAGCAAAGGACTGAAAATCCTTGTGTCGCTGGTTC
GATTCCTGCTCAGGCCA
>TTGT_RWZ_C09111284 WOLB_WRI ALPHAPROTEOBACTERIA WOLBACHIA_SP-_WRI 161092 161019 THR TGT 0 0      GIB_IN_DDBJ
-GCCGGCTTAGCTCAATT-GGT--AGAGCAACTGACTTGTAATCAGTAGGTTGTCAGTTC
AAGTCCGACAGCCGGCA
>IGAT_RWZ_C09111285 WOLB_WRI ALPHAPROTEOBACTERIA WOLBACHIA_SP-_WRI 118783 118707 ILE GAT 0 0      GIB_IN_DDBJ
-GGGTCTGTAGCTCAGGT-GGTT-AGAGCGCACGCCTGATAAGCGTGAGGTCGGAGGTTC
AACTCTTCCCAGACCCA
>RCCT_RWZ_C09111286 WOLB_WRI ALPHAPROTEOBACTERIA WOLBACHIA_SP-_WRI 100466 100390 ARG CCT 0 0      GIB_IN_DDBJ
-GGGACTATAGCTCAGCA-GGAT-AGAGCGTTGGACTCCTAATCCGAAGGTCGTGCGTTC
GAATCGCACTAGTCCCA
>RACG_RWZ_C09111287 WOLB_WRI ALPHAPROTEOBACTERIA WOLBACHIA_SP-_WRI 45042 44965 ARG ACG 0 0      GIB_IN_DDBJ
-GCACCCTTAGCTCAGTT-GGATTAGAGCATTTGACTACGGATCAAAAGGTCGGGCGTTC
AAGTCGCTCAGGGTGCA
>PGGG_RWZ_W09107818 ABOR01000001 ALPHAPROTEOBACTERIA ANAPLASMA_MARGINALE_STR-_VIRGINIA 4916 4993 PRO GGG 0 0      WGS_DIVISION_IN_DDBJ/EM
-CGGAATGTAGCGCAGCCAGGTT-AGCGCGTCAGTCTGGGGGACTGGAGGTCGTGGGTTC
GAATCCCGCCATTCCGA
>STGA_RWZ_W09107819 ABOR01000001 ALPHAPROTEOBACTERIA ANAPLASMA_MARGINALE_STR-_VIRGINIA 6824 6912 SER TGA 0 0      WGS_DIVISION_IN_DDBJ/EM
-GGACGGATGGCCGAGC--GGTTGAAGGCACCAGTCTTGAAAACTGAC---CGTGGGTTC
GAATCCCACTCCGTCCG
>HGTG_RWZ_W09107820 ABOR01000002 ALPHAPROTEOBACTERIA ANAPLASMA_MARGINALE_STR-_VIRGINIA 6795 6868 HIS GTG 0 0      WGS_DIVISION_IN_DDBJ/EM
GGCGGGCGTAGCTCAGTC-GGT--AGAGCATCAGTTTGTGGCACTGGAGGTCGCCAGTTC
GATCCTGGTCGCTCGCC
>ATGC_RWZ_W09107821 ABOR01000009 ALPHAPROTEOBACTERIA ANAPLASMA_MARGINALE_STR-_VIRGINIA 4344 4271 ALA TGC 0 0      WGS_DIVISION_IN_DDBJ/EM
-GGGGGCATAGCTCAGTT-GGT--AGAGCATCTGTTTTGCACACAGAAGGTCAGCGGTTC
GACCCCGCTTGCCTCCA
>VTAC_RWZ_W09107822 ABOR01000015 ALPHAPROTEOBACTERIA ANAPLASMA_MARGINALE_STR-_VIRGINIA 39863 39938 VAL TAC 0 0      WGS_DIVISION_IN_DDBJ/
-GGGCGGTTAGCTCAGTT-GGT--AGAGCGCCTCGTTTACACCGAGGAAGTCAGCAGTTC
GAGTCTGTTACTGCCCA
>WCCA_RWZ_W09107823 ABOR01000018 ALPHAPROTEOBACTERIA ANAPLASMA_MARGINALE_STR-_VIRGINIA 261 334 TRP CCA 0 0      WGS_DIVISION_IN_DDBJ/EMBL
-GGGAGCGTAGCTCAAC--GGT--AGAGCATCAGTCTCCAAAACTGAGGA-TATGGGTTC
GATTCCTGTCGCTCCTG
>RCCT_RWZ_W09107824 ABOR01000018 ALPHAPROTEOBACTERIA ANAPLASMA_MARGINALE_STR-_VIRGINIA 17118 17044 ARG CCT 0 0      WGS_DIVISION_IN_DDBJ/
-GGGGCCGTAGCTCAGTA-GGAT-AGAGCATTAGATTCCTAATCTGAGGGTCGTGCGTTC
GAATCGCACCGGTCCCA
>LTAA_RWZ_W09107825 ABOR01000019 ALPHAPROTEOBACTERIA ANAPLASMA_MARGINALE_STR-_VIRGINIA 18709 18794 LEU TAA 0 0      WGS_DIVISION_IN_DDBJ/
-GTCCATGTGGCGGAAT--GGTA-GACGCTGCGGACTTAAAATCCGCT-G-TGGGAGTTC
AAGTCTCCCCATGGGCA
>KCTT_RWZ_W09107826 ABOR01000019 ALPHAPROTEOBACTERIA ANAPLASMA_MARGINALE_STR-_VIRGINIA 22093 22165 LYS CTT 0 0      WGS_DIVISION_IN_DDBJ/
-GGTTCCGTAGCTCAGC--GGT--AGAGCACCTGACTCTTAATCAGTGTGTCGCGTGTTC
GAATCACGCCGGAACCA
>LTAG_RWZ_W09107827 ABOR01000019 ALPHAPROTEOBACTERIA ANAPLASMA_MARGINALE_STR-_VIRGINIA 22295 22381 LEU TAG 0 0      WGS_DIVISION_IN_DDBJ/
-GCGGATATGGCGGAATT-GGTA-GACGCGCTAGGTTTAGGTCCTAGTGG-TGGGGGTTC
AAGTCCCTCTATCCGCA
>JCAT_RWZ_W09107828 ABOR01000019 ALPHAPROTEOBACTERIA ANAPLASMA_MARGINALE_STR-_VIRGINIA 28418 28491 MET CAT 0 0     TRNA-MET(ILE)_WHOSE_CA
-GGGGCTGTAGCTCAGG--GGTT-AGAGCAGCTCGCTCATAACGAGTTGGCCGCAGGTTC
AAATCCTGCCAGCCCCA
>GGCC_RWZ_W09107829 ABOR01000021 ALPHAPROTEOBACTERIA ANAPLASMA_MARGINALE_STR-_VIRGINIA 25766 25838 GLY GCC 0 0      WGS_DIVISION_IN_DDBJ/
-GCGGGAGTAGCTCAGT--GGT--AGAGTATAACCTTGCCAAGGTTAGGGCCGAGGGTTC
GATCCCCTTCTCCCGCT
>GCCC_RWZ_W09107830 ABOR01000021 ALPHAPROTEOBACTERIA ANAPLASMA_MARGINALE_STR-_VIRGINIA 25893 25965 GLY CCC 0 0      WGS_DIVISION_IN_DDBJ/
-GCGGGAGTAGCTCAGT--GGT--AGAGTACGACCTTCCCAAGGTTGGGGCCGAGGGTTC
GATCCCCTTCTCCCGCT
>DGTC_RWZ_W09107831 ABOR01000022 ALPHAPROTEOBACTERIA ANAPLASMA_MARGINALE_STR-_VIRGINIA 45769 45843 ASP GTC 0 0      WGS_DIVISION_IN_DDBJ/
-GGGGGTGTAGCTCAGTT-GGTT-AGAGCGCAAGCCTGTCACGTTTGAGGTCGCGAGTTC
AAGTCTCGTCACTCCCG
>RACG_RWZ_W09107832 ABOR01000023 ALPHAPROTEOBACTERIA ANAPLASMA_MARGINALE_STR-_VIRGINIA 64923 64848 ARG ACG 0 0      WGS_DIVISION_IN_DDBJ/
-GCGCCCTTAGCTCAGAT-GGAT-AGAGCATTTGACTACGGATCAAAAGGTCGGGCGTTC
GAGTCGTCCAGGGCGCG
>FGAA_RWZ_W09107833 ABOR01000023 ALPHAPROTEOBACTERIA ANAPLASMA_MARGINALE_STR-_VIRGINIA 55274 55203 PHE GAA 0 0      WGS_DIVISION_IN_DDBJ/
-GGCTTGGTAGCTCAGT--GGT--AGAGCGGAGGACTGAAAATCCTTGCG-CGCTGGTTC
AATTCCAGCCCAGGCCA
>NGTT_RWZ_W09107834 ABOR01000023 ALPHAPROTEOBACTERIA ANAPLASMA_MARGINALE_STR-_VIRGINIA 51755 51683 ASN GTT 0 0      WGS_DIVISION_IN_DDBJ/
-TCCCTGGTAGCTCAGT--GGC--AGAGCAGCTGGCTGTTAACCAGTGTGTCGTTGGTTC
GAATCCAACCCGGGGAG
>SGCT_RWZ_W09107835 ABOR01000024 ALPHAPROTEOBACTERIA ANAPLASMA_MARGINALE_STR-_VIRGINIA 32722 32813 SER GCT 0 0      WGS_DIVISION_IN_DDBJ/
-GGAGAGGTGGCCGAGA--GGCTGAAGGCGGCGGTTTGCTAAACCGTT---CGAGGGTTC
GAATCCCTCTCTCTCCG
>TTGT_RWZ_W09107836 ABOR01000024 ALPHAPROTEOBACTERIA ANAPLASMA_MARGINALE_STR-_VIRGINIA 34312 34386 THR TGT 0 0      WGS_DIVISION_IN_DDBJ/
-GCCGGCTTAGCTTAATT-GGT--AGAGCACCTGACTTGTAATCAGGGGGTTGTCGGTTC
GAGTCCGGCAGCCGGCT
>IGAT_RWZ_W09107837 ABOR01000027 ALPHAPROTEOBACTERIA ANAPLASMA_MARGINALE_STR-_VIRGINIA 15586 15511 ILE GAT 0 0      WGS_DIVISION_IN_DDBJ/
-GGGTCTGTAGCTCAGC--GGTT-GGAGCGCACGCCTGATAAGCGTGAGGACGGAAGTTC
GATTCTTCCCAGGCCCA
>MCAT_RWZ_W09107838 ABOR01000027 ALPHAPROTEOBACTERIA ANAPLASMA_MARGINALE_STR-_VIRGINIA 10109 10035 MET CAT 0 0     TRNA-MET(ELONGATOR)- W
-GGCTAGGTAGCTCAGG--GGT--AGAGCAGGAGCATCATAATCTCCGGGTCGGGGGTTC
GAATCCCTCCTTAGCCA
>PTGG_RWZ_W09107839 ABOR01000029 ALPHAPROTEOBACTERIA ANAPLASMA_MARGINALE_STR-_VIRGINIA 8696 8622 PRO TGG 0 0      WGS_DIVISION_IN_DDBJ/EM
-CGGGGTGTGGCGCAGCCTGGT--AGCGCACTTGGTTTGGGGCCAAGGGGTCGGGAGTTC
GAATCTCTCCACCCCGA
>LCAA_RWZ_W09107840 ABOR01000029 ALPHAPROTEOBACTERIA ANAPLASMA_MARGINALE_STR-_VIRGINIA 6837 6754 LEU CAA 0 0      WGS_DIVISION_IN_DDBJ/EM
-GCCCTTATGGCGGAAT--GGTA-GACGCGGTAGACTCAAAATCTACT-G-TGCTGGTTC
GAGTCCGGCTAAGGGCA
>TGGT_RWZ_W09107841 ABOR01000035 ALPHAPROTEOBACTERIA ANAPLASMA_MARGINALE_STR-_VIRGINIA 33627 33700 THR GGT 0 0      WGS_DIVISION_IN_DDBJ/
-GCCGTTATAGTTTAGT--GGT--AAAACGCGTCCTTGGTAAGGACGA-GCCTCAAGTTC
GATTCTTGGTAACGGCA
>RCCG_RWZ_W09107842 ABOR01000040 ALPHAPROTEOBACTERIA ANAPLASMA_MARGINALE_STR-_VIRGINIA 7347 7271 ARG CCG 0 0      WGS_DIVISION_IN_DDBJ/EM
-GCATTCGTAGCTCAGTCAGGAT-AGAGCGCTACCCTCCGGAGGTAGAGGTCGCAGGTTC
GAGTCCTGCCGAGTGCG
>ETTC_RWZ_W09107843 ABOR01000041 ALPHAPROTEOBACTERIA ANAPLASMA_MARGINALE_STR-_VIRGINIA 2894 2821 GLU TTC 0 0      WGS_DIVISION_IN_DDBJ/EM
-GACTCCTTCGTCTAGT--GGTCTAGGACCCCACCCTTTCACGGTGGTAA-CGCGGGTTC
GACTCCCGTGGGAGTCA
>YGTA_RWZ_W09107844 ABOR01000044 ALPHAPROTEOBACTERIA ANAPLASMA_MARGINALE_STR-_VIRGINIA 460 377 TYR GTA 0 0      WGS_DIVISION_IN_DDBJ/EMBL
-GGAGGGGTGGCCGAGT--GGTCAAAGGCAGCAGACTGTAAATCTGCC-TACGTAGGTTC
AAATCCTACCTCCTCCA
>GTCC_RWZ_W09107845 ABOR01000044 ALPHAPROTEOBACTERIA ANAPLASMA_MARGINALE_STR-_VIRGINIA 369 298 GLY TCC 0 0      WGS_DIVISION_IN_DDBJ/EMBL
-GCGGGTATAACTCAGT--GGT--AGAGTAGCAGCCTTCCAAGCTGCCCG-CGTGGGTTC
GATTCCCATTACCCGCT
>SGGA_RWZ_W09107846 ABOR01000057 ALPHAPROTEOBACTERIA ANAPLASMA_MARGINALE_STR-_VIRGINIA 43061 43146 SER GGA 0 0      WGS_DIVISION_IN_DDBJ/
-GGAGAGATGGCTGAGC--GGTCGAAAGCGCACGCTTGGAGAGCGTGT-GTCGGGGGTTC
GAATCCCCCTCTTTCCG
>VGAC_RWZ_W09107847 ABOR01000057 ALPHAPROTEOBACTERIA ANAPLASMA_MARGINALE_STR-_VIRGINIA 50985 50912 VAL GAC 0 0      WGS_DIVISION_IN_DDBJ/
-GGGTGATTAGCTCAGGT-GGT--AGAGCGTTTGCTTGACGTGCAAGAGGTCACTGGTTC
GAGTCCAGTATTACCCA
>CGCA_RWZ_W09107848 ABOR01000063 ALPHAPROTEOBACTERIA ANAPLASMA_MARGINALE_STR-_VIRGINIA 17865 17937 CYS GCA 0 0      WGS_DIVISION_IN_DDBJ/
-GGCTGGGTGGCAGAAT--GGTT-TATGCAGAGGACTGCAAATCCTTTTA-TATCGGTTC
GATTCCGGTCCCGGCCT
>KTTT_RWZ_W09107849 ABOR01000063 ALPHAPROTEOBACTERIA ANAPLASMA_MARGINALE_STR-_VIRGINIA 24116 24044 LYS TTT 0 0      WGS_DIVISION_IN_DDBJ/
-GGTCCTGTAGCTCAGT--GGT--AGAGCAGGTGGCTTTTAATCACCGTGCCGCGCGTTC
GATCCGCGCCGGGACCA
>RTCT_RWZ_W09107850 ABOR01000068 ALPHAPROTEOBACTERIA ANAPLASMA_MARGINALE_STR-_VIRGINIA 9754 9831 ARG TCT 0 0      WGS_DIVISION_IN_DDBJ/EM
-GTGTCCGTAGCTCAGCT-GGACAAGAGCAGCAGCCTTCTAAGCTGCGGGTCAGGGGTTC
GAGTCCCTTCGGGCACA
>LGAG_RWZ_W09107851 ABOR01000068 ALPHAPROTEOBACTERIA ANAPLASMA_MARGINALE_STR-_VIRGINIA 34343 34255 LEU GAG 0 0      WGS_DIVISION_IN_DDBJ/
-GCGGTTGTGGTGGAAAT-GGTA-GACACGCAGCGTTGAGGTCGCTGTGCTTGGAAGTTC
GAGTCTTCTTAACCGCA
>QTTG_RWZ_W09107852 ABOR01000068 ALPHAPROTEOBACTERIA ANAPLASMA_MARGINALE_STR-_VIRGINIA 11737 11665 GLN TTG 0 0      WGS_DIVISION_IN_DDBJ/
-TGGGATGTAGCCAAGC--GGT--AAGGCAGCGGTTTTTGGTACCGTCATTCGGAGGTTC
GATCCCTCCCATCCCAG
>XCAT_RWZ_W09107853 ABOR01000070 ALPHAPROTEOBACTERIA ANAPLASMA_MARGINALE_STR-_VIRGINIA 597 673 MET CAT 0 0     TRNA-MET(INITIATOR)- WGS_D
-CGCGGGGTGGAGCAGTT-GGTT-AGCTCGGCAGGCTCATAACCTGCAGGTCGATGGTTC
GAGTCCGTCCCCCGCAA
>LCAG_RWZ_W09107854 ABOR01000070 ALPHAPROTEOBACTERIA ANAPLASMA_MARGINALE_STR-_VIRGINIA 10182 10098 LEU CAG 0 0      WGS_DIVISION_IN_DDBJ/
-GTCCGAATGGCGGAATT-GGTA-GACGCGCTAGCTTCAGGTGCTAGT-G-TGGAAGTTC
GAGTCTTCTTTCGGGCA
>PGGG_RWZ_W09107781 ABOQ01000001 ALPHAPROTEOBACTERIA ANAPLASMA_MARGINALE_STR-_PUERTO_RICO 4917 4994 PRO GGG 0 0      WGS_DIVISION_IN_DDBJ
-CGGAATGTAGCGCAGCCAGGTT-AGCGCGTCAGTCTGGGGGACTGGAGGTCGTGGGTTC
GAATCCCGCCATTCCGA
>STGA_RWZ_W09107782 ABOQ01000001 ALPHAPROTEOBACTERIA ANAPLASMA_MARGINALE_STR-_PUERTO_RICO 6825 6913 SER TGA 0 0      WGS_DIVISION_IN_DDBJ
-GGACGGATGGCCGAGC--GGTTGAAGGCACCAGTCTTGAAAACTGAC---CGTGGGTTC
GAATCCCACTCCGTCCG
>HGTG_RWZ_W09107783 ABOQ01000002 ALPHAPROTEOBACTERIA ANAPLASMA_MARGINALE_STR-_PUERTO_RICO 6802 6875 HIS GTG 0 0      WGS_DIVISION_IN_DDBJ
GGCGGGCGTAGCTCAGTC-GGT--AGAGCATCAGTTTGTGGCACTGGAGGTCGCCAGTTC
GATCCTGGTCGCTCGCC
>ATGC_RWZ_W09107784 ABOQ01000005 ALPHAPROTEOBACTERIA ANAPLASMA_MARGINALE_STR-_PUERTO_RICO 13190 13117 ALA TGC 0 0      WGS_DIVISION_IN_DD
-GGGGGCATAGCTCAGTT-GGT--AGAGCATCTGTTTTGCACACAGAAGGTCAGCGGTTC
GACCCCGCTTGCCTCCA
>VTAC_RWZ_W09107785 ABOQ01000013 ALPHAPROTEOBACTERIA ANAPLASMA_MARGINALE_STR-_PUERTO_RICO 23845 23920 VAL TAC 0 0      WGS_DIVISION_IN_DD
-GGGCGGTTAGCTCAGTT-GGT--AGAGCGCCTCGTTTACACCGAGGAAGTCAGCAGTTC
GAGTCTGTTACTGCCCA
>WCCA_RWZ_W09107786 ABOQ01000017 ALPHAPROTEOBACTERIA ANAPLASMA_MARGINALE_STR-_PUERTO_RICO 247 320 TRP CCA 0 0      WGS_DIVISION_IN_DDBJ/E
-GGGAGCGTAGCTCAAC--GGT--AGAGCATCAGTCTCCAAAACTGAGGA-TATGGGTTC
GATTCCTGTCGCTCCTG
>LTAA_RWZ_W09107787 ABOQ01000017 ALPHAPROTEOBACTERIA ANAPLASMA_MARGINALE_STR-_PUERTO_RICO 43603 43688 LEU TAA 0 0      WGS_DIVISION_IN_DD
-GTCCATGTGGCGGAAT--GGTA-GACGCTGCGGACTTAAAATCCGCT-G-TGGGAGTTC
AAGTCTCCCCATGGGCA
>KCTT_RWZ_W09107788 ABOQ01000017 ALPHAPROTEOBACTERIA ANAPLASMA_MARGINALE_STR-_PUERTO_RICO 46987 47059 LYS CTT 0 0      WGS_DIVISION_IN_DD
-GGTTCCGTAGCTCAGC--GGT--AGAGCACCTGACTCTTAATCAGTGTGTCGCGTGTTC
GAATCACGCCGGAACCA
>LTAG_RWZ_W09107789 ABOQ01000017 ALPHAPROTEOBACTERIA ANAPLASMA_MARGINALE_STR-_PUERTO_RICO 47189 47275 LEU TAG 0 0      WGS_DIVISION_IN_DD
-GCGGATATGGCGGAATT-GGTA-GACGCGCTAGGTTTAGGTCCTAGTGG-TGGGGGTTC
AAGTCCCTCTATCCGCA
>JCAT_RWZ_W09107790 ABOQ01000017 ALPHAPROTEOBACTERIA ANAPLASMA_MARGINALE_STR-_PUERTO_RICO 53311 53384 MET CAT 0 0     TRNA-MET(ILE)_WHOSE
-GGGGCTGTAGCTCAGG--GGTT-AGAGCAGCTCGCTCATAACGAGTTGGCCGCAGGTTC
AAATCCTGCCAGCCCCA
>RCCT_RWZ_W09107791 ABOQ01000017 ALPHAPROTEOBACTERIA ANAPLASMA_MARGINALE_STR-_PUERTO_RICO 17089 17015 ARG CCT 0 0      WGS_DIVISION_IN_DD
-GGGGCCGTAGCTCAGTA-GGAT-AGAGCATTAGATTCCTAATCTGAGGGTCGTGCGTTC
GAATCGCACCGGTCCCA
>GGCC_RWZ_W09107792 ABOQ01000020 ALPHAPROTEOBACTERIA ANAPLASMA_MARGINALE_STR-_PUERTO_RICO 12626 12698 GLY GCC 0 0      WGS_DIVISION_IN_DD
-GCGGGAGTAGCTCAGT--GGT--AGAGTATAACCTTGCCAAGGTTAGGGCCGAGGGTTC
GATCCCCTTCTCCCGCT
>GCCC_RWZ_W09107793 ABOQ01000020 ALPHAPROTEOBACTERIA ANAPLASMA_MARGINALE_STR-_PUERTO_RICO 12753 12825 GLY CCC 0 0      WGS_DIVISION_IN_DD
-GCGGGAGTAGCTCAGT--GGT--AGAGTACGACCTTCCCAAGGTTGGGGCCGAGGGTTC
GATCCCCTTCTCCCGCT
>DGTC_RWZ_W09107794 ABOQ01000021 ALPHAPROTEOBACTERIA ANAPLASMA_MARGINALE_STR-_PUERTO_RICO 21976 22050 ASP GTC 0 0      WGS_DIVISION_IN_DD
-GGGGGTGTAGCTCAGTT-GGTT-AGAGCGCAAGCCTGTCACGTTTGAGGTCGCGAGTTC
AAGTCTCGTCACTCCCG
>RACG_RWZ_W09107795 ABOQ01000021 ALPHAPROTEOBACTERIA ANAPLASMA_MARGINALE_STR-_PUERTO_RICO 106990 106915 ARG ACG 0 0      WGS_DIVISION_IN_
-GCGCCCTTAGCTCAGAT-GGAT-AGAGCATTTGACTACGGATCAAAAGGTCGGGCGTTC
GAGTCGTCCAGGGCGCG
>FGAA_RWZ_W09107796 ABOQ01000021 ALPHAPROTEOBACTERIA ANAPLASMA_MARGINALE_STR-_PUERTO_RICO 97339 97268 PHE GAA 0 0      WGS_DIVISION_IN_DD
-GGCTTGGTAGCTCAGT--GGT--AGAGCGGAGGACTGAAAATCCTTGCG-CGCTGGTTC
AATTCCAGCCCAGGCCA
>NGTT_RWZ_W09107797 ABOQ01000021 ALPHAPROTEOBACTERIA ANAPLASMA_MARGINALE_STR-_PUERTO_RICO 93820 93748 ASN GTT 0 0      WGS_DIVISION_IN_DD
-TCCCTGGTAGCTCAGT--GGC--AGAGCAGCTGGCTGTTAACCAGTGTGTCGTTGGTTC
GAATCCAACCCGGGGAG
>SGCT_RWZ_W09107798 ABOQ01000022 ALPHAPROTEOBACTERIA ANAPLASMA_MARGINALE_STR-_PUERTO_RICO 32718 32809 SER GCT 0 0      WGS_DIVISION_IN_DD
-GGAGAGGTGGCCGAGA--GGCTGAAGGCGGCGGTTTGCTAAACCGTT---CGAGGGTTC
GAATCCCTCTCTCTCCG
>TTGT_RWZ_W09107799 ABOQ01000022 ALPHAPROTEOBACTERIA ANAPLASMA_MARGINALE_STR-_PUERTO_RICO 34308 34382 THR TGT 0 0      WGS_DIVISION_IN_DD
-GCCGGCTTAGCTTAATT-GGT--AGAGCACCTGACTTGTAATCAGGGGGTTGTCGGTTC
GAGTCCGGCAGCCGGCT
>IGAT_RWZ_W09107800 ABOQ01000025 ALPHAPROTEOBACTERIA ANAPLASMA_MARGINALE_STR-_PUERTO_RICO 15589 15514 ILE GAT 0 0      WGS_DIVISION_IN_DD
-GGGTCTGTAGCTCAGC--GGTT-GGAGCGCACGCCTGATAAGCGTGAGGACGGAAGTTC
GATTCTTCCCAGGCCCA
>MCAT_RWZ_W09107801 ABOQ01000025 ALPHAPROTEOBACTERIA ANAPLASMA_MARGINALE_STR-_PUERTO_RICO 10112 10038 MET CAT 0 0     TRNA-MET(ELONGATOR)
-GGCTAGGTAGCTCAGG--GGT--AGAGCAGGAGCATCATAATCTCCGGGTCGGGGGTTC
GAATCCCTCCTTAGCCA
>PTGG_RWZ_W09107802 ABOQ01000027 ALPHAPROTEOBACTERIA ANAPLASMA_MARGINALE_STR-_PUERTO_RICO 8695 8621 PRO TGG 0 0      WGS_DIVISION_IN_DDBJ
-CGGGGTGTGGCGCAGCCTGGT--AGCGCACTTGGTTTGGGGCCAAGGGGTCGGGAGTTC
GAATCTCTCCACCCCGA
>LCAA_RWZ_W09107803 ABOQ01000027 ALPHAPROTEOBACTERIA ANAPLASMA_MARGINALE_STR-_PUERTO_RICO 6836 6753 LEU CAA 0 0      WGS_DIVISION_IN_DDBJ
-GCCCTTATGGCGGAAT--GGTA-GACGCGGTAGACTCAAAATCTACT-G-TGCTGGTTC
GAGTCCGGCTAAGGGCA
>TGGT_RWZ_W09107804 ABOQ01000033 ALPHAPROTEOBACTERIA ANAPLASMA_MARGINALE_STR-_PUERTO_RICO 33613 33686 THR GGT 0 0      WGS_DIVISION_IN_DD
-GCCGTTATAGTTTAGT--GGT--AAAACGCGTCCTTGGTAAGGACGA-GCCTCAAGTTC
GATTCTTGGTAACGGCA
>RCCG_RWZ_W09107805 ABOQ01000036 ALPHAPROTEOBACTERIA ANAPLASMA_MARGINALE_STR-_PUERTO_RICO 19497 19421 ARG CCG 0 0      WGS_DIVISION_IN_DD
-GCATTCGTAGCTCAGTCAGGAT-AGAGCGCTACCCTCCGGAGGTAGAGGTCGCAGGTTC
GAGTCCTGCCGAGTGCG
>ETTC_RWZ_W09107806 ABOQ01000037 ALPHAPROTEOBACTERIA ANAPLASMA_MARGINALE_STR-_PUERTO_RICO 2884 2811 GLU TTC 0 0      WGS_DIVISION_IN_DDBJ
-GACTCCTTCGTCTAGT--GGTCTAGGACCCCACCCTTTCACGGTGGTAA-CGCGGGTTC
GACTCCCGTGGGAGTCA
>YGTA_RWZ_W09107807 ABOQ01000041 ALPHAPROTEOBACTERIA ANAPLASMA_MARGINALE_STR-_PUERTO_RICO 428 345 TYR GTA 0 0      WGS_DIVISION_IN_DDBJ/E
-GGAGGGGTGGCCGAGT--GGTCAAAGGCAGCAGACTGTAAATCTGCC-TACGTAGGTTC
AAATCCTACCTCCTCCA
>GTCC_RWZ_W09107808 ABOQ01000041 ALPHAPROTEOBACTERIA ANAPLASMA_MARGINALE_STR-_PUERTO_RICO 337 266 GLY TCC 0 0      WGS_DIVISION_IN_DDBJ/E
-GCGGGTATAACTCAGT--GGT--AGAGTAGCAGCCTTCCAAGCTGCCCG-CGTGGGTTC
GATTCCCATTACCCGCT
>SGGA_RWZ_W09107809 ABOQ01000050 ALPHAPROTEOBACTERIA ANAPLASMA_MARGINALE_STR-_PUERTO_RICO 43086 43171 SER GGA 0 0      WGS_DIVISION_IN_DD
-GGAGAGATGGCTGAGC--GGTCGAAAGCGCACGCTTGGAGAGCGTGT-GTCGGGGGTTC
GAATCCCCCTCTTTCCG
>VGAC_RWZ_W09107810 ABOQ01000050 ALPHAPROTEOBACTERIA ANAPLASMA_MARGINALE_STR-_PUERTO_RICO 51010 50937 VAL GAC 0 0      WGS_DIVISION_IN_DD
-GGGTGATTAGCTCAGGT-GGT--AGAGCGTTTGCTTGACGTGCAAGAGGTCACTGGTTC
GAGTCCAGTATTACCCA
>CGCA_RWZ_W09107811 ABOQ01000055 ALPHAPROTEOBACTERIA ANAPLASMA_MARGINALE_STR-_PUERTO_RICO 17879 17951 CYS GCA 0 0      WGS_DIVISION_IN_DD
-GGCTGGGTGGCAGAAT--GGTT-TATGCAGAGGACTGCAAATCCTTTTA-TATCGGTTC
GATTCCGGTCCCGGCCT
>KTTT_RWZ_W09107812 ABOQ01000055 ALPHAPROTEOBACTERIA ANAPLASMA_MARGINALE_STR-_PUERTO_RICO 24132 24060 LYS TTT 0 0      WGS_DIVISION_IN_DD
-GGTCCTGTAGCTCAGT--GGT--AGAGCAGGTGGCTTTTAATCACCGTGCCGCGCGTTC
GATCCGCGCCGGGACCA
>RTCT_RWZ_W09107813 ABOQ01000058 ALPHAPROTEOBACTERIA ANAPLASMA_MARGINALE_STR-_PUERTO_RICO 24476 24553 ARG TCT 0 0      WGS_DIVISION_IN_DD
-GTGTCCGTAGCTCAGCT-GGACAAGAGCAGCAGCCTTCTAAGCTGCGGGTCAGGGGTTC
GAGTCCCTTCGGGCACA
>LGAG_RWZ_W09107814 ABOQ01000058 ALPHAPROTEOBACTERIA ANAPLASMA_MARGINALE_STR-_PUERTO_RICO 49065 48977 LEU GAG 0 0      WGS_DIVISION_IN_DD
-GCGGTTGTGGTGGAAAT-GGTA-GACACGCAGCGTTGAGGTCGCTGTGCTTGGAAGTTC
GAGTCTTCTTAACCGCA
>QTTG_RWZ_W09107815 ABOQ01000058 ALPHAPROTEOBACTERIA ANAPLASMA_MARGINALE_STR-_PUERTO_RICO 26457 26385 GLN TTG 0 0      WGS_DIVISION_IN_DD
-TGGGATGTAGCCAAGC--GGT--AAGGCAGCGGTTTTTGGTACCGTCATTCGGAGGTTC
GATCCCTCCCATCCCAG
>XCAT_RWZ_W09107816 ABOQ01000059 ALPHAPROTEOBACTERIA ANAPLASMA_MARGINALE_STR-_PUERTO_RICO 2901 2977 MET CAT 0 0     TRNA-MET(INITIATOR)- 
-CGCGGGGTGGAGCAGTT-GGTT-AGCTCGGCAGGCTCATAACCTGCAGGTCGATGGTTC
GAGTCCGTCCCCCGCAA
>LCAG_RWZ_W09107817 ABOQ01000059 ALPHAPROTEOBACTERIA ANAPLASMA_MARGINALE_STR-_PUERTO_RICO 12521 12437 LEU CAG 0 0      WGS_DIVISION_IN_DD
-GTCCGAATGGCGGAATT-GGTA-GACGCGCTAGCTTCAGGTGCTAGT-G-TGGAAGTTC
GAGTCTTCTTTCGGGCA
>PGGG_RWZ_W09107744 ABOP01000001 ALPHAPROTEOBACTERIA ANAPLASMA_MARGINALE_STR-_MISSISSIPPI 4917 4994 PRO GGG 0 0      WGS_DIVISION_IN_DDBJ
-CGGAATGTAGCGCAGCCAGGTT-AGCGCGTCAGTCTGGGGGACTGGAGGTCGTGGGTTC
GAATCCCGCCATTCCGA
>STGA_RWZ_W09107745 ABOP01000001 ALPHAPROTEOBACTERIA ANAPLASMA_MARGINALE_STR-_MISSISSIPPI 6819 6907 SER TGA 0 0      WGS_DIVISION_IN_DDBJ
-GGACGGATGGCCGAGC--GGTTGAAGGCACCAGTCTTGAAAACTGAC---CGTGGGTTC
GAATCCCACTCCGTCCG
>HGTG_RWZ_W09107746 ABOP01000002 ALPHAPROTEOBACTERIA ANAPLASMA_MARGINALE_STR-_MISSISSIPPI 6407 6480 HIS GTG 0 0      WGS_DIVISION_IN_DDBJ
GGCGGGCGTAGCTCAGTC-GGT--AGAGCATCAGTTTGTGGCACTGGAGGTCGCCAGTTC
GATCCTGGTCGCTCGCC
>ATGC_RWZ_W09107747 ABOP01000007 ALPHAPROTEOBACTERIA ANAPLASMA_MARGINALE_STR-_MISSISSIPPI 6020 5947 ALA TGC 0 0      WGS_DIVISION_IN_DDBJ
-GGGGGCATAGCTCAGTT-GGT--AGAGCATCTGTTTTGCACACAGAAGGTCAGCGGTTC
GACCCCGCTTGCCTCCA
>VTAC_RWZ_W09107748 ABOP01000016 ALPHAPROTEOBACTERIA ANAPLASMA_MARGINALE_STR-_MISSISSIPPI 39765 39840 VAL TAC 0 0      WGS_DIVISION_IN_DD
-GGGCGGTTAGCTCAGTT-GGT--AGAGCGCCTCGTTTACACCGAGGAAGTCAGCAGTTC
GAGTCTGTTACTGCCCA
>WCCA_RWZ_W09107749 ABOP01000022 ALPHAPROTEOBACTERIA ANAPLASMA_MARGINALE_STR-_MISSISSIPPI 254 327 TRP CCA 0 0      WGS_DIVISION_IN_DDBJ/E
-GGGAGCGTAGCTCAAC--GGT--AGAGCATCAGTCTCCAAAACTGAGGA-TATGGGTTC
GATTCCTGTCGCTCCTG
>LTAA_RWZ_W09107750 ABOP01000022 ALPHAPROTEOBACTERIA ANAPLASMA_MARGINALE_STR-_MISSISSIPPI 43590 43675 LEU TAA 0 0      WGS_DIVISION_IN_DD
-GTCCATGTGGCGGAAT--GGTA-GACGCTGCGGACTTAAAATCCGCT-G-TGGGAGTTC
AAGTCTCCCCATGGGCA
>KCTT_RWZ_W09107751 ABOP01000022 ALPHAPROTEOBACTERIA ANAPLASMA_MARGINALE_STR-_MISSISSIPPI 46974 47046 LYS CTT 0 0      WGS_DIVISION_IN_DD
-GGTTCCGTAGCTCAGC--GGT--AGAGCACCTGACTCTTAATCAGTGTGTCGCGTGTTC
GAATCACGCCGGAACCA
>LTAG_RWZ_W09107752 ABOP01000022 ALPHAPROTEOBACTERIA ANAPLASMA_MARGINALE_STR-_MISSISSIPPI 47176 47262 LEU TAG 0 0      WGS_DIVISION_IN_DD
-GCGGATATGGCGGAATT-GGTA-GACGCGCTAGGTTTAGGTCCTAGTGG-TGGGGGTTC
AAGTCCCTCTATCCGCA
>JCAT_RWZ_W09107753 ABOP01000022 ALPHAPROTEOBACTERIA ANAPLASMA_MARGINALE_STR-_MISSISSIPPI 53292 53365 MET CAT 0 0     TRNA-MET(ILE)_WHOSE
-GGGGCTGTAGCTCAGG--GGTT-AGAGCAGCTCGCTCATAACGAGTTGGCCGCAGGTTC
AAATCCTGCCAGCCCCA
>RCCT_RWZ_W09107754 ABOP01000022 ALPHAPROTEOBACTERIA ANAPLASMA_MARGINALE_STR-_MISSISSIPPI 17097 17023 ARG CCT 0 0      WGS_DIVISION_IN_DD
-GGGGCCGTAGCTCAGTA-GGAT-AGAGCATTAGATTCCTAATCTGAGGGTCGTGCGTTC
GAATCGCACCGGTCCCA
>GGCC_RWZ_W09107755 ABOP01000027 ALPHAPROTEOBACTERIA ANAPLASMA_MARGINALE_STR-_MISSISSIPPI 2050 2122 GLY GCC 0 0      WGS_DIVISION_IN_DDBJ
-GCGGGAGTAGCTCAGT--GGT--AGAGTATAACCTTGCCAAGGTTAGGGCCGAGGGTTC
GATCCCCTTCTCCCGCT
>GCCC_RWZ_W09107756 ABOP01000027 ALPHAPROTEOBACTERIA ANAPLASMA_MARGINALE_STR-_MISSISSIPPI 2177 2249 GLY CCC 0 0      WGS_DIVISION_IN_DDBJ
-GCGGGAGTAGCTCAGT--GGT--AGAGTACGACCTTCCCAAGGTTGGGGCCGAGGGTTC
GATCCCCTTCTCCCGCT
>DGTC_RWZ_W09107757 ABOP01000031 ALPHAPROTEOBACTERIA ANAPLASMA_MARGINALE_STR-_MISSISSIPPI 15988 16062 ASP GTC 0 0      WGS_DIVISION_IN_DD
-GGGGGTGTAGCTCAGTT-GGTT-AGAGCGCAAGCCTGTCACGTTTGAGGTCGCGAGTTC
AAGTCTCGTCACTCCCG
>RACG_RWZ_W09107758 ABOP01000033 ALPHAPROTEOBACTERIA ANAPLASMA_MARGINALE_STR-_MISSISSIPPI 48336 48261 ARG ACG 0 0      WGS_DIVISION_IN_DD
-GCGCCCTTAGCTCAGAT-GGAT-AGAGCATTTGACTACGGATCAAAAGGTCGGGCGTTC
GAGTCGTCCAGGGCGCG
>FGAA_RWZ_W09107759 ABOP01000033 ALPHAPROTEOBACTERIA ANAPLASMA_MARGINALE_STR-_MISSISSIPPI 38683 38612 PHE GAA 0 0      WGS_DIVISION_IN_DD
-GGCTTGGTAGCTCAGT--GGT--AGAGCGGAGGACTGAAAATCCTTGCG-CGCTGGTTC
AATTCCAGCCCAGGCCA
>NGTT_RWZ_W09107760 ABOP01000033 ALPHAPROTEOBACTERIA ANAPLASMA_MARGINALE_STR-_MISSISSIPPI 35166 35094 ASN GTT 0 0      WGS_DIVISION_IN_DD
-TCCCTGGTAGCTCAGT--GGC--AGAGCAGCTGGCTGTTAACCAGTGTGTCGTTGGTTC
GAATCCAACCCGGGGAG
>SGCT_RWZ_W09107761 ABOP01000037 ALPHAPROTEOBACTERIA ANAPLASMA_MARGINALE_STR-_MISSISSIPPI 255 346 SER GCT 0 0      WGS_DIVISION_IN_DDBJ/E
-GGAGAGGTGGCCGAGA--GGCTGAAGGCGGCGGTTTGCTAAACCGTT---CGAGGGTTC
GAATCCCTCTCTCTCCG
>TTGT_RWZ_W09107762 ABOP01000037 ALPHAPROTEOBACTERIA ANAPLASMA_MARGINALE_STR-_MISSISSIPPI 1844 1918 THR TGT 0 0      WGS_DIVISION_IN_DDBJ
-GCCGGCTTAGCTTAATT-GGT--AGAGCACCTGACTTGTAATCAGGGGGTTGTCGGTTC
GAGTCCGGCAGCCGGCT
>IGAT_RWZ_W09107763 ABOP01000042 ALPHAPROTEOBACTERIA ANAPLASMA_MARGINALE_STR-_MISSISSIPPI 6253 6178 ILE GAT 0 0      WGS_DIVISION_IN_DDBJ
-GGGTCTGTAGCTCAGC--GGTT-GGAGCGCACGCCTGATAAGCGTGAGGACGGAAGTTC
GATTCTTCCCAGGCCCA
>MCAT_RWZ_W09107764 ABOP01000042 ALPHAPROTEOBACTERIA ANAPLASMA_MARGINALE_STR-_MISSISSIPPI 789 715 MET CAT 0 0     TRNA-MET(ELONGATOR)- WG
-GGCTAGGTAGCTCAGG--GGT--AGAGCAGGAGCATCATAATCTCCGGGTCGGGGGTTC
GAATCCCTCCTTAGCCA
>PTGG_RWZ_W09107765 ABOP01000043 ALPHAPROTEOBACTERIA ANAPLASMA_MARGINALE_STR-_MISSISSIPPI 61377 61303 PRO TGG 0 0      WGS_DIVISION_IN_DD
-CGGGGTGTGGCGCAGCCTGGT--AGCGCACTTGGTTTGGGGCCAAGGGGTCGGGAGTTC
GAATCTCTCCACCCCGA
>LCAA_RWZ_W09107766 ABOP01000043 ALPHAPROTEOBACTERIA ANAPLASMA_MARGINALE_STR-_MISSISSIPPI 59518 59435 LEU CAA 0 0      WGS_DIVISION_IN_DD
-GCCCTTATGGCGGAAT--GGTA-GACGCGGTAGACTCAAAATCTACT-G-TGCTGGTTC
GAGTCCGGCTAAGGGCA
>TGGT_RWZ_W09107767 ABOP01000049 ALPHAPROTEOBACTERIA ANAPLASMA_MARGINALE_STR-_MISSISSIPPI 33593 33666 THR GGT 0 0      WGS_DIVISION_IN_DD
-GCCGTTATAGTTTAGT--GGT--AAAACGCGTCCTTGGTAAGGACGA-GCCTCAAGTTC
GATTCTTGGTAACGGCA
>RCCG_RWZ_W09107768 ABOP01000053 ALPHAPROTEOBACTERIA ANAPLASMA_MARGINALE_STR-_MISSISSIPPI 9405 9329 ARG CCG 0 0      WGS_DIVISION_IN_DDBJ
-GCATTCGTAGCTCAGTCAGGAT-AGAGCGCTACCCTCCGGAGGTAGAGGTCGCAGGTTC
GAGTCCTGCCGAGTGCG
>ETTC_RWZ_W09107769 ABOP01000054 ALPHAPROTEOBACTERIA ANAPLASMA_MARGINALE_STR-_MISSISSIPPI 2877 2804 GLU TTC 0 0      WGS_DIVISION_IN_DDBJ
-GACTCCTTCGTCTAGT--GGTCTAGGACCCCACCCTTTCACGGTGGTAA-CGCGGGTTC
GACTCCCGTGGGAGTCA
>YGTA_RWZ_W09107770 ABOP01000057 ALPHAPROTEOBACTERIA ANAPLASMA_MARGINALE_STR-_MISSISSIPPI 434 351 TYR GTA 0 0      WGS_DIVISION_IN_DDBJ/E
-GGAGGGGTGGCCGAGT--GGTCAAAGGCAGCAGACTGTAAATCTGCC-TACGTAGGTTC
AAATCCTACCTCCTCCA
>GTCC_RWZ_W09107771 ABOP01000057 ALPHAPROTEOBACTERIA ANAPLASMA_MARGINALE_STR-_MISSISSIPPI 343 272 GLY TCC 0 0      WGS_DIVISION_IN_DDBJ/E
-GCGGGTATAACTCAGT--GGT--AGAGTAGCAGCCTTCCAAGCTGCCCG-CGTGGGTTC
GATTCCCATTACCCGCT
>SGGA_RWZ_W09107772 ABOP01000069 ALPHAPROTEOBACTERIA ANAPLASMA_MARGINALE_STR-_MISSISSIPPI 43079 43164 SER GGA 0 0      WGS_DIVISION_IN_DD
-GGAGAGATGGCTGAGC--GGTCGAAAGCGCACGCTTGGAGAGCGTGT-GTCGGGGGTTC
GAATCCCCCTCTTTCCG
>VGAC_RWZ_W09107773 ABOP01000069 ALPHAPROTEOBACTERIA ANAPLASMA_MARGINALE_STR-_MISSISSIPPI 50999 50926 VAL GAC 0 0      WGS_DIVISION_IN_DD
-GGGTGATTAGCTCAGGT-GGT--AGAGCGTTTGCTTGACGTGCAAGAGGTCACTGGTTC
GAGTCCAGTATTACCCA
>CGCA_RWZ_W09107774 ABOP01000074 ALPHAPROTEOBACTERIA ANAPLASMA_MARGINALE_STR-_MISSISSIPPI 17866 17938 CYS GCA 0 0      WGS_DIVISION_IN_DD
-GGCTGGGTGGCAGAAT--GGTT-TATGCAGAGGACTGCAAATCCTTTTA-TATCGGTTC
GATTCCGGTCCCGGCCT
>KTTT_RWZ_W09107775 ABOP01000074 ALPHAPROTEOBACTERIA ANAPLASMA_MARGINALE_STR-_MISSISSIPPI 24118 24046 LYS TTT 0 0      WGS_DIVISION_IN_DD
-GGTCCTGTAGCTCAGT--GGT--AGAGCAGGTGGCTTTTAATCACCGTGCCGCGCGTTC
GATCCGCGCCGGGACCA
>RTCT_RWZ_W09107776 ABOP01000078 ALPHAPROTEOBACTERIA ANAPLASMA_MARGINALE_STR-_MISSISSIPPI 19527 19604 ARG TCT 0 0      WGS_DIVISION_IN_DD
-GTGTCCGTAGCTCAGCT-GGACAAGAGCAGCAGCCTTCTAAGCTGCGGGTCAGGGGTTC
GAGTCCCTTCGGGCACA
>QTTG_RWZ_W09107777 ABOP01000078 ALPHAPROTEOBACTERIA ANAPLASMA_MARGINALE_STR-_MISSISSIPPI 21508 21436 GLN TTG 0 0      WGS_DIVISION_IN_DD
-TGGGATGTAGCCAAGC--GGT--AAGGCAGCGGTTTTTGGTACCGTCATTCGGAGGTTC
GATCCCTCCCATCCCAG
>LGAG_RWZ_W09107778 ABOP01000079 ALPHAPROTEOBACTERIA ANAPLASMA_MARGINALE_STR-_MISSISSIPPI 7767 7679 LEU GAG 0 0      WGS_DIVISION_IN_DDBJ
-GCGGTTGTGGTGGAAAT-GGTA-GACACGCAGCGTTGAGGTCGCTGTGCTTGGAAGTTC
GAGTCTTCTTAACCGCA
>XCAT_RWZ_W09107779 ABOP01000081 ALPHAPROTEOBACTERIA ANAPLASMA_MARGINALE_STR-_MISSISSIPPI 501 577 MET CAT 0 0     TRNA-MET(INITIATOR)- WG
-CGCGGGGTGGAGCAGTT-GGTT-AGCTCGGCAGGCTCATAACCTGCAGGTCGATGGTTC
GAGTCCGTCCCCCGCAA
>LCAG_RWZ_W09107780 ABOP01000081 ALPHAPROTEOBACTERIA ANAPLASMA_MARGINALE_STR-_MISSISSIPPI 10077 9993 LEU CAG 0 0      WGS_DIVISION_IN_DDB
-GTCCGAATGGCGGAATT-GGTA-GACGCGCTAGCTTCAGGTGCTAGT-G-TGGAAGTTC
GAGTCTTCTTTCGGGCA
>ETTC_RWZ_C019071 RPRO_MADRIDE ALPHAPROTEOBACTERIA RICKETTSIA_PROWAZEKII 19107 19181 GLU TTC 0 0      GIB_IN_DDBJ
-GGCCCCTTCGTCTAGC--GGTT-AGGACACCACCCTTTCACGGTGGGAA-CACGGGTTC
AAGTCCCGTAGGGGTCA
>TGGT_RWZ_C019072 RPRO_MADRIDE ALPHAPROTEOBACTERIA RICKETTSIA_PROWAZEKII 88070 88144 THR GGT 0 0      GIB_IN_DDBJ
-GCTACTATAGCTCAGG--GGT--AGAGCACTTCATTGGTAATGAAGAGGCCGTGGGTTC
AATTCCCACTAGTAGCA
>XCAT_RWZ_C019073 RPRO_MADRIDE ALPHAPROTEOBACTERIA RICKETTSIA_PROWAZEKII 111947 112023 MET CAT 0 0     TRNA-MET(INITIATOR)- GIB_IN_DDBJ
-TGCGGGGTGGAGCAGTTCGGT--AGCTCGTCAGGCTCATAACCTGAAGGTCGTTGGTTC
AAATCCAGCCCCCGCTA
>WCCA_RWZ_C019074 RPRO_MADRIDE ALPHAPROTEOBACTERIA RICKETTSIA_PROWAZEKII 156331 156406 TRP CCA 0 0      GIB_IN_DDBJ
-AGGAGTGTAGCTCAATT-GGT--AGAGCGCCGGTCTCCAAAACCGGAGGTTGCGGGTTC
GATTCCTGTCGCTCCTG
>MCAT_RWZ_C019075 RPRO_MADRIDE ALPHAPROTEOBACTERIA RICKETTSIA_PROWAZEKII 293839 293915 MET CAT 0 0     TRNA-MET(ELONGATOR)- GIB_IN_DDBJ
-GGCGGGGTAGCTCAGTT-GGTT-AGAGCAACGGAATCATAATCCGTGTGTCGCGGGTTC
AAATCCCTCTCCCGCTA
>NGTT_RWZ_C019076 RPRO_MADRIDE ALPHAPROTEOBACTERIA RICKETTSIA_PROWAZEKII 338593 338667 ASN GTT 0 0      GIB_IN_DDBJ
-TCCTCGGTAGCTCAGT--GGT--AGAGCAAACGGCTGTTAACCGTTCGGTCGCTGGTTC
GAGTCCGGCCCGGGGAG
>CGCA_RWZ_C019077 RPRO_MADRIDE ALPHAPROTEOBACTERIA RICKETTSIA_PROWAZEKII 439487 439561 CYS GCA 0 0      GIB_IN_DDBJ
-GGCTGGGTAGCAAAGT--GGT--AATGCCGTGGACTGCAAATCCTCTATTCGTCGGTTC
GATTCCGACCCTGGCCT
>KTTT_RWZ_C019078 RPRO_MADRIDE ALPHAPROTEOBACTERIA RICKETTSIA_PROWAZEKII 467780 467855 LYS TTT 0 0      GIB_IN_DDBJ
-GAGCTCGTAGCTCAGTT-GGT--AGAGCATTTGACTTTTAATCAAAGGGTCCCGGGTTC
GAATCCCGGCGAGCTCA
>IGAT_RWZ_C019079 RPRO_MADRIDE ALPHAPROTEOBACTERIA RICKETTSIA_PROWAZEKII 467871 467947 ILE GAT 0 0      GIB_IN_DDBJ
-GGGTTTGTAGCTCAGAT-GGTT-AGAGCACACGCCTGATAAGCGTGAGGTCGGAAGTTC
AAGTCTTCTCAAACCCA
>RCCG_RWZ_C019080 RPRO_MADRIDE ALPHAPROTEOBACTERIA RICKETTSIA_PROWAZEKII 596005 596081 ARG CCG 0 0      GIB_IN_DDBJ
-GCATTCGTAGCTCAGTT-GGAT-AGAGCATTGCCCTCCGAAGGCAAAGGTCATTGGTTC
AAATCCAATCGAATGCA
>DGTC_RWZ_C019081 RPRO_MADRIDE ALPHAPROTEOBACTERIA RICKETTSIA_PROWAZEKII 641218 641294 ASP GTC 0 0      GIB_IN_DDBJ
-GGGGATGTAGCTCAGTT-GGTT-AGAGCGTCTGCCTGTCACGCAGAAGGTCGCGGGTTC
GAGTCCCGTCATTCTCG
>RACG_RWZ_C019082 RPRO_MADRIDE ALPHAPROTEOBACTERIA RICKETTSIA_PROWAZEKII 691443 691519 ARG ACG 0 0      GIB_IN_DDBJ
-GCACCCGTAGCTCAATT-GGAT-AGAGTATATGACTACGGATCATAAGGTTAGGGGTTC
GACTCCTCTCGGGTGCG
>LGAG_RWZ_C019083 RPRO_MADRIDE ALPHAPROTEOBACTERIA RICKETTSIA_PROWAZEKII 733184 733270 LEU GAG 0 0      GIB_IN_DDBJ
-GCGGTCGTGGCGAAATT-GGTA-GACGCGCAGCATTGAGGGTGCTGT-ATTGGAAGTTC
AAATCTTCTCGACCGCA
>GGCC_RWZ_C019084 RPRO_MADRIDE ALPHAPROTEOBACTERIA RICKETTSIA_PROWAZEKII 736151 736225 GLY GCC 0 0      GIB_IN_DDBJ
-GCGGGTGTAGCTCAGG--GGT--AGAGCGCTACCTTGCCAAGGTCGAAGTCGAGGGTTC
GAATCCCTTCACCCGCT
>LTAA_RWZ_C019085 RPRO_MADRIDE ALPHAPROTEOBACTERIA RICKETTSIA_PROWAZEKII 831030 831115 LEU TAA 0 0      GIB_IN_DDBJ
-GCCCGCGTGATGGAAT--GGTA-GACATAACGGACTTAAAATCCGTGGCTTGCCGGTTC
AAGTCCGGCCGCGGGTA
>HGTG_RWZ_C019086 RPRO_MADRIDE ALPHAPROTEOBACTERIA RICKETTSIA_PROWAZEKII 867784 867860 HIS GTG 0 0      GIB_IN_DDBJ
GGCGAGTGTAGCTCAGTT-GGTT-AGAGCATCAGGTTGTGGTTCTGAGGGCCACGGGTTC
GAATCCCGTCACTCGCC
>SGCT_RWZ_C019087 RPRO_MADRIDE ALPHAPROTEOBACTERIA RICKETTSIA_PROWAZEKII 923393 923484 SER GCT 0 0      GIB_IN_DDBJ
-GGAGAGATGGCCGAGT--GGCCGAAGGCGGCGGTTTGCTAAACCGTT---CGAGGGTTC
GAATCCCTCTCTCTCCG
>PTGG_RWZ_C019088 RPRO_MADRIDE ALPHAPROTEOBACTERIA RICKETTSIA_PROWAZEKII 1024375 1024451 PRO TGG 0 0      GIB_IN_DDBJ
-CGGGGCGTAGCGCAGCCTGGT--AGCGCATCTGGTTTGGGACCAGAGGGTCGGGAGTTC
GAATCTCTCCGCCCCGA
>TTGT_RWZ_C019089 RPRO_MADRIDE ALPHAPROTEOBACTERIA RICKETTSIA_PROWAZEKII 1102221 1102147 THR TGT 0 0      GIB_IN_DDBJ
-GCCGGATTAGCTCAGT--GGT--AGAGCAACCGCCTTGTAAGCGGTAGGTCATCAGTTC
AAATCCGATATCCGGCA
>LTAG_RWZ_C019090 RPRO_MADRIDE ALPHAPROTEOBACTERIA RICKETTSIA_PROWAZEKII 1098424 1098340 LEU TAG 0 0      GIB_IN_DDBJ
-GCGGATGTGATGGAACT-GGTA-GACATGCAAGATTTAGGTTCTTGT-G-TGGGGGTTC
AAGTCCCTTCATCCGTA
>RTCT_RWZ_C019091 RPRO_MADRIDE ALPHAPROTEOBACTERIA RICKETTSIA_PROWAZEKII 1055255 1055179 ARG TCT 0 0      GIB_IN_DDBJ
-GCACCCTTAGCTCAGCT-GGAT-AGAGCAACAGATTTCTAATCTGTGGGTCAGAGGTTC
GAATCCTTTAGGGTGCG
>JCAT_RWZ_C019092 RPRO_MADRIDE ALPHAPROTEOBACTERIA RICKETTSIA_PROWAZEKII 963032 962956 MET CAT 0 0     TRNA-MET(ILE)_WHOSE_CAU_ANTICODON_
-GGGGCTGTAGCTCAGTT-GGTT-AGAGCACGCCGCTCATAACGGTGTGGTCGTAGGTTC
AAGTCCTACCAGCCCCA
>YGTA_RWZ_C019093 RPRO_MADRIDE ALPHAPROTEOBACTERIA RICKETTSIA_PROWAZEKII 821991 821906 TYR GTA 0 0      GIB_IN_DDBJ
-GGAGGGGTGGCCGAGT--GGTCAATGGCAGCAGACTGTAAATCTGCC-TTCGAAGGTTC
GAATCCTTCTCCCTCCA
>GTCC_RWZ_C019094 RPRO_MADRIDE ALPHAPROTEOBACTERIA RICKETTSIA_PROWAZEKII 821800 821727 GLY TCC 0 0      GIB_IN_DDBJ
-GCGGGTGTAGCTCAAT--GGT--AGAGTTCCAGCCTTCCAAGCTGGCTG-TGTGGGTTC
GATTCCCATCACCCGCT
>VTAC_RWZ_C019095 RPRO_MADRIDE ALPHAPROTEOBACTERIA RICKETTSIA_PROWAZEKII 806427 806352 VAL TAC 0 0      GIB_IN_DDBJ
-GGGCGATTAGCTCAGTT-GGT--AGAGTATCTCGTTTACACCGAGAATGTCGGCGGTTC
GAGTCCGTCATCGCCCA
>ATGC_RWZ_C019096 RPRO_MADRIDE ALPHAPROTEOBACTERIA RICKETTSIA_PROWAZEKII 722204 722130 ALA TGC 0 0      GIB_IN_DDBJ
-GGGGGCATAGCTCAGG--GGT--AGAGCATCTGCTTTGCACGCAGAGTGTCAAGGGTTC
GATTCCCTTTGCCTCCA
>AGGC_RWZ_C019097 RPRO_MADRIDE ALPHAPROTEOBACTERIA RICKETTSIA_PROWAZEKII 642200 642125 ALA GGC 0 0      GIB_IN_DDBJ
-GGGGTCATAGCTCAGTT-GGT--AGAGTATTTGAATGGCATTCAAAAGGTTAGGGGTTC
GATTCCCCTTGACTCCA
>QTTG_RWZ_C019098 RPRO_MADRIDE ALPHAPROTEOBACTERIA RICKETTSIA_PROWAZEKII 596205 596131 GLN TTG 0 0      GIB_IN_DDBJ
-TGGGACGTCGCCAAGT--GGT--AAGGCAACGGTTTTTGGTATCGTCATACGGAGGTTC
GAATCCTCCCGTCCCAG
>STGA_RWZ_C019099 RPRO_MADRIDE ALPHAPROTEOBACTERIA RICKETTSIA_PROWAZEKII 581872 581783 SER TGA 0 0      GIB_IN_DDBJ
-GGATAGGTGGCCGAGC--GGTTTAAGGCACTAGTCTTGAAAACTGGC---CGTGGGTTC
GAATCCCACCCTATCCG
>SGGA_RWZ_C019100 RPRO_MADRIDE ALPHAPROTEOBACTERIA RICKETTSIA_PROWAZEKII 565201 565114 SER GGA 0 0      GIB_IN_DDBJ
-GGAGAGATGGCCGAGA--GGCTTAAGGCGCACGCCTGGAAAGCGTGTTGTCGGGGGTTC
GAATCCCCCTCTCTCCG
>TCGT_RWZ_C019101 RPRO_MADRIDE ALPHAPROTEOBACTERIA RICKETTSIA_PROWAZEKII 189325 189250 THR CGT 0 0      GIB_IN_DDBJ
-GCCGATGTAGCTCAGCT-GGT--AGAGCGGTGCATTCGTAATGCGTAGGTCTGGGGTTC
AAATCCCCACATTGGCA
>FGAA_RWZ_C019102 RPRO_MADRIDE ALPHAPROTEOBACTERIA RICKETTSIA_PROWAZEKII 9339 9264 PHE GAA 0 0      GIB_IN_DDBJ
-GGCCACGTAGCTCAGTC-GGT--AGAGCAAAGGACTGAAAATCCTTGTGTCGTTGGTTC
AATTCCAACCGTGGCCA
>JCAT_RWZ_C018282 RBEL_RML369C ALPHAPROTEOBACTERIA RICKETTSIA_BELLII_RML369-C 147390 147466 MET CAT 0 0     TRNA-MET(ILE)_WHOSE_CAU_ANTIC
-GGGGCTGTAGCTCAGTT-GGTT-AGAGCACGCCGCTCATAACGGTGTGGTCGTAGGTTC
AAGTCCTACCAGCCCCA
>ETTC_RWZ_C018283 RBEL_RML369C ALPHAPROTEOBACTERIA RICKETTSIA_BELLII_RML369-C 201949 202023 GLU TTC 0 0      GIB_IN_DDBJ
-GGCCCCTTCGTCTAGC--GGTT-AGGACACCACCCTTTCACGGTGGGAA-CACGGGTTC
GAGTCCCGTAGGGGTCA
>GGCC_RWZ_C018284 RBEL_RML369C ALPHAPROTEOBACTERIA RICKETTSIA_BELLII_RML369-C 437872 437946 GLY GCC 0 0      GIB_IN_DDBJ
-GCGGGTGTAGCTCAGG--GGT--AGAGTGCTACCTTGCCAAGGTCGAAGTCGAGGGTTC
GAATCCCTTCACCCGCT
>VGAC_RWZ_C018285 RBEL_RML369C ALPHAPROTEOBACTERIA RICKETTSIA_BELLII_RML369-C 459744 459820 VAL GAC 0 0      GIB_IN_DDBJ
-GGGTGATTAGCTCAGTT-GGTT-AGAGCATTACGTTGACATCGTAAAGGTCAGAGGTTC
AACCCCTCTATCGCCCA
>DGTC_RWZ_C018286 RBEL_RML369C ALPHAPROTEOBACTERIA RICKETTSIA_BELLII_RML369-C 689265 689341 ASP GTC 0 0      GIB_IN_DDBJ
-GGGGGTGTAGCTCAGTT-GGTT-AGAGCGTCTGCCTGTCACGCAGAAGGTCGCGGGTTC
GAGTCCCGTCACTCTCG
>RCCG_RWZ_C018287 RBEL_RML369C ALPHAPROTEOBACTERIA RICKETTSIA_BELLII_RML369-C 755471 755547 ARG CCG 0 0      GIB_IN_DDBJ
-GCATTCGTAGCTCAGCT-GGAT-AGAGTATTGCCCTCCGAAGGCAAAGGTCGTTGGTTC
GAATCCAATCGAATGCA
>STGA_RWZ_C018288 RBEL_RML369C ALPHAPROTEOBACTERIA RICKETTSIA_BELLII_RML369-C 871974 872063 SER TGA 0 0      GIB_IN_DDBJ
-GGATAGGTGGCCGAGC--GGTTTAAGGCACTAGTCTTGAAAACTGGC---CGTGGGTTC
GAATCCCACCCTATCCG
>ATGC_RWZ_C018289 RBEL_RML369C ALPHAPROTEOBACTERIA RICKETTSIA_BELLII_RML369-C 992423 992497 ALA TGC 0 0      GIB_IN_DDBJ
-GGGGGCATAGCTCAGG--GGT--AGAGCATCTGCTTTGCACGCAGAGGGTCAAGGGTTC
GATTCCCTTTGCCTCCA
>LGAG_RWZ_C018290 RBEL_RML369C ALPHAPROTEOBACTERIA RICKETTSIA_BELLII_RML369-C 1093809 1093895 LEU GAG 0 0      GIB_IN_DDBJ
-GCGGTCGTGGCGAAATT-GGTA-GACGCGCAGCATTGAGGGTGCTGTTATTGGAAGTTC
AAGTCTTCTCGACCGCA
>LTAA_RWZ_C018291 RBEL_RML369C ALPHAPROTEOBACTERIA RICKETTSIA_BELLII_RML369-C 1168080 1168165 LEU TAA 0 0      GIB_IN_DDBJ
-GCCCGCATGATGGAAT--GGTA-GACATAACGGACTTAAAATCCGTGGCTTGCCGGTTC
AAGTCCGGCTGCGGGTA
>FGAA_RWZ_C018292 RBEL_RML369C ALPHAPROTEOBACTERIA RICKETTSIA_BELLII_RML369-C 1289608 1289683 PHE GAA 0 0      GIB_IN_DDBJ
-GGCCATGTAGCTCAGTT-GGT--AGAGCAAAGGACTGAAAATCCTTGTGTCGTTGGTTC
GATTCCGACCATGGCCA
>LTAG_RWZ_C018293 RBEL_RML369C ALPHAPROTEOBACTERIA RICKETTSIA_BELLII_RML369-C 1514789 1514873 LEU TAG 0 0      GIB_IN_DDBJ
-GCGGATGTGATGGAACT-GGTA-GACATGCAAGATTTAGGTTCTTGT-G-TAGGGGTTC
AAGTCCCTTCATCCGTA
>TTGT_RWZ_C018294 RBEL_RML369C ALPHAPROTEOBACTERIA RICKETTSIA_BELLII_RML369-C 1478404 1478330 THR TGT 0 0      GIB_IN_DDBJ
-GCCGGATTAGCTCAGT--GGT--AGAGCAACCGCCTTGTAAGCGGTAGGTCATCAGTTC
AAATCCGATATCCGGCA
>RTCT_RWZ_C018295 RBEL_RML369C ALPHAPROTEOBACTERIA RICKETTSIA_BELLII_RML369-C 1477914 1477838 ARG TCT 0 0      GIB_IN_DDBJ
-GCGCCCTTAGCTCAGCT-GGAT-AGAGCAACGGATTTCTAATCCGTAGGTCAGAGGTTC
GAATCCTTTAGGGCGTG
>XCAT_RWZ_C018296 RBEL_RML369C ALPHAPROTEOBACTERIA RICKETTSIA_BELLII_RML369-C 1379107 1379031 MET CAT 0 0     TRNA-MET(INITIATOR)- GIB_IN
-TGCGGGGTGGAGCAGCTCGGT--AGCTCGTCAGGCTCATAACCTGAAGGTCGTTGGTTC
AAATCCAGCCCCCGCTA
>WCCA_RWZ_C018297 RBEL_RML369C ALPHAPROTEOBACTERIA RICKETTSIA_BELLII_RML369-C 1254647 1254572 TRP CCA 0 0      GIB_IN_DDBJ
-AGGAGTGTAGCTCAATT-GGT--AGAGCACCGGTCTCCAAAACCGGAGGTTGCGGGTTC
GATGCCTGTCGCTCCTG
>TCGT_RWZ_C018298 RBEL_RML369C ALPHAPROTEOBACTERIA RICKETTSIA_BELLII_RML369-C 1206156 1206081 THR CGT 0 0      GIB_IN_DDBJ
-GCCGATGTAGCTCAGCT-GGT--AGAGCGGTGCATTCGTAATGCGTAGGTCTGGGGTTC
AAATCCCCACATTGGCA
>YGTA_RWZ_C018299 RBEL_RML369C ALPHAPROTEOBACTERIA RICKETTSIA_BELLII_RML369-C 1155452 1155367 TYR GTA 0 0      GIB_IN_DDBJ
-GGAGGGGTGGCCGAGT--GGTCAATGGCAGCAGACTGTAAATCTGCC-TTCGAAGGTTC
GAATCCTTCTCCCTCCA
>GTCC_RWZ_C018300 RBEL_RML369C ALPHAPROTEOBACTERIA RICKETTSIA_BELLII_RML369-C 1155247 1155174 GLY TCC 0 0      GIB_IN_DDBJ
-GCGGGTGTAGCTCAAT--GGT--AGAGTTCCAGCCTTCCAAGCTGGCTG-TGTGGGTTC
GATTCCCATCACCCGCT
>VTAC_RWZ_C018301 RBEL_RML369C ALPHAPROTEOBACTERIA RICKETTSIA_BELLII_RML369-C 1139997 1139922 VAL TAC 0 0      GIB_IN_DDBJ
-GGGCGATTAGCTCAGTT-GGT--AGAGCATCTCGTTTACACCGAGAGGGTCGGCAGTTC
GAGTCTGTCATCGCCCA
>CGCA_RWZ_C018302 RBEL_RML369C ALPHAPROTEOBACTERIA RICKETTSIA_BELLII_RML369-C 1102004 1101930 CYS GCA 0 0      GIB_IN_DDBJ
-GGCTGGGTAGCAAAGT--GGT--AATGCCGTGGACTGCAAATCCTCTATTCGTCGGTTC
GATTCCGACCCTAGCCT
>KTTT_RWZ_C018303 RBEL_RML369C ALPHAPROTEOBACTERIA RICKETTSIA_BELLII_RML369-C 1082370 1082295 LYS TTT 0 0      GIB_IN_DDBJ
-GAGCTCGTAGCTCAGTT-GGT--AGAGCATTTGACTTTTAATCAAAGGGTCCCGGGTTC
GAATCCCGGCGAGCTCA
>IGAT_RWZ_C018304 RBEL_RML369C ALPHAPROTEOBACTERIA RICKETTSIA_BELLII_RML369-C 1082137 1082061 ILE GAT 0 0      GIB_IN_DDBJ
-GGGTTTGTAGCTCAGCT-GGTT-AGAGCACACGCCTGATAAGCGTGAGGTCGGAAGTTC
AAGTCTTCTCAAACCCA
>NGTT_RWZ_C018305 RBEL_RML369C ALPHAPROTEOBACTERIA RICKETTSIA_BELLII_RML369-C 1015020 1014946 ASN GTT 0 0      GIB_IN_DDBJ
-TCCTCGGTAGCTCAGT--GGT--AGAGCAAACGGCTGTTAACCGTTCGGTCGCTGGTTC
GAGTCCGGCCCGGGGAG
>QTTG_RWZ_C018306 RBEL_RML369C ALPHAPROTEOBACTERIA RICKETTSIA_BELLII_RML369-C 1009016 1008942 GLN TTG 0 0      GIB_IN_DDBJ
-TGGGACGTCGCCAAGT--GGT--AAGGCAACGGTTTTTGGTATCGTCATCCGGAGGTTC
GAATCCTCCCGTCCCAG
>SGCT_RWZ_C018307 RBEL_RML369C ALPHAPROTEOBACTERIA RICKETTSIA_BELLII_RML369-C 748459 748368 SER GCT 0 0      GIB_IN_DDBJ
-GGAGAGATGGCCGAGT--GGCCGAAGGCGGCGGTTTGCTAAACCGTT---CGAGGGTTC
GAATCCCTCTCTCTCCG
>SGGA_RWZ_C018308 RBEL_RML369C ALPHAPROTEOBACTERIA RICKETTSIA_BELLII_RML369-C 626056 625969 SER GGA 0 0      GIB_IN_DDBJ
-GGATAGATGGCCGAGC--GGTTTAAGGTGCACGCCTGGAAAGCGTGTTGTCGGGGGTTC
GAATCCCCCTCTATCCG
>HGTG_RWZ_C018309 RBEL_RML369C ALPHAPROTEOBACTERIA RICKETTSIA_BELLII_RML369-C 555308 555232 HIS GTG 0 0      GIB_IN_DDBJ
GGCGGGTGTAGCTCAGTT-GGTT-AGAGCATCAGGTTGTGGTTCTGAGGGTTGCGGGTTC
GATTCCCGTCACTCGCC
>RACG_RWZ_C018310 RBEL_RML369C ALPHAPROTEOBACTERIA RICKETTSIA_BELLII_RML369-C 511256 511180 ARG ACG 0 0      GIB_IN_DDBJ
-GCACCCGTAGCTCAATT-GGAT-AGAGTATATGACTACGGATCATAAGGTTAGGGGTTC
GACTCCTCTCGGGTGCG
>AGGC_RWZ_C018311 RBEL_RML369C ALPHAPROTEOBACTERIA RICKETTSIA_BELLII_RML369-C 455742 455667 ALA GGC 0 0      GIB_IN_DDBJ
-GGGGTCATAGCTCAGTT-GGT--AGAGCGTTTGAATGGCATTCAAAAGGTTGGGGGTTC
GATTCCCCCTGGCTCCA
>MCAT_RWZ_C018312 RBEL_RML369C ALPHAPROTEOBACTERIA RICKETTSIA_BELLII_RML369-C 266080 266004 MET CAT 0 0     TRNA-MET(ELONGATOR)- GIB_IN_D
-GGCGGGGTAGCTCAGTT-GGTT-AGAGCGACGGAATCATAATCCGTGTGTCGGGGGTTC
AAATCCCTCCCTCGCTA
>PTGG_RWZ_C018313 RBEL_RML369C ALPHAPROTEOBACTERIA RICKETTSIA_BELLII_RML369-C 163972 163896 PRO TGG 0 0      GIB_IN_DDBJ
-CGGGGCGTAGCGCAGCCTGGT--AGCGCATCTGGTTTGGGACCAGAGGGTCGGGAGTTC
GAATCTCTCCGCCCCGA
>TGGT_RWZ_C018314 RBEL_RML369C ALPHAPROTEOBACTERIA RICKETTSIA_BELLII_RML369-C 18155 18081 THR GGT 0 0      GIB_IN_DDBJ
-GCTACTATAGCTCAGG--GGT--AGAGCACTTCATTGGTAATGAAGAGGTCGGGGGTTC
AATTCCCCCTAGTAGCA
>RCCT_RWZ_W005388 AAGB01000001 ALPHAPROTEOBACTERIA WOLBACHIA_ENDOSYMBIONT_OF_DROSOPHILA_ANANASSAE 2446 2522 ARG CCT 0 0      WGS_DIVISION
-GGGACTATAGCTCAGCA-GGAT-AGAGCGTTGGACTCCTAATCCGAAGGTCGTGCGTTC
GAATCGCACTAGTCCCA
>TTGT_RWZ_W005389 AAGB01000002 ALPHAPROTEOBACTERIA WOLBACHIA_ENDOSYMBIONT_OF_DROSOPHILA_ANANASSAE 10069 10144 THR TGT 0 0      WGS_DIVISI
-GCCGGCTTAGCTCAATT-GGT--AGAGCAACTGACTTGTAATCAGTAGGTTGTCAGTTC
AAGTCCGACAGCCGGCA
>SGCT_RWZ_W005390 AAGB01000003 ALPHAPROTEOBACTERIA WOLBACHIA_ENDOSYMBIONT_OF_DROSOPHILA_ANANASSAE 31195 31100 SER GCT 0 0      WGS_DIVISI
-GGAAGGGTGGCCGAGC--GGCTGAAGGCGGCGGTTTGCTAAACCGTT---CGAGGGTTC
GAATCCCTCTCCTTCCG
>ETTC_RWZ_W005391 AAGB01000004 ALPHAPROTEOBACTERIA WOLBACHIA_ENDOSYMBIONT_OF_DROSOPHILA_ANANASSAE 11713 11789 GLU TTC 0 0      WGS_DIVISI
-GACTCTTTCGTCTAGT--GGTT-AGGACACCACCCTTTCACGGTGGTAA-CACGGGTTC
AAATCCCGTAAGAGTCA
>PTGG_RWZ_W005392 AAGB01000004 ALPHAPROTEOBACTERIA WOLBACHIA_ENDOSYMBIONT_OF_DROSOPHILA_ANANASSAE 12718 12796 PRO TGG 0 0      WGS_DIVISI
-CGGGGCGTAGCGCAGCCTGGT--AGCGCATTTGGTTTGGGACCAAAGGGTCGGGAGTTC
AAATCTCTCCGCCCCGA
>VTAC_RWZ_W005393 AAGB01000004 ALPHAPROTEOBACTERIA WOLBACHIA_ENDOSYMBIONT_OF_DROSOPHILA_ANANASSAE 19173 19248 VAL TAC 0 0      WGS_DIVISI
-GGGCAATTAGCTCAGCT-GGT--AGAGCATCTCGTTTACACCGAGGAGGTCGGCAGTTC
AAGTCTGTCATTGCCCA
>NGTT_RWZ_W005394 AAGB01000009 ALPHAPROTEOBACTERIA WOLBACHIA_ENDOSYMBIONT_OF_DROSOPHILA_ANANASSAE 6768 6692 ASN GTT 0 0      WGS_DIVISION
-TCCTCGGTAGCTCAGT--GGT--AGAGCAGTTGGCTGTTAACCAATTGGTCGCTGGTTC
GAATCCGGCCCGGGGAG
>LGAG_RWZ_W005395 AAGB01000013 ALPHAPROTEOBACTERIA WOLBACHIA_ENDOSYMBIONT_OF_DROSOPHILA_ANANASSAE 13360 13449 LEU GAG 0 0      WGS_DIVISI
-GCGGCCGTGGTGGAATT-GGTA-GACACGCAGCGTTGAGGTCGCTGTGT-TGGAAGTTC
AAGTCTTCTCGGCCGCA
>CGCA_RWZ_W005396 AAGB01000014 ALPHAPROTEOBACTERIA WOLBACHIA_ENDOSYMBIONT_OF_DROSOPHILA_ANANASSAE 11637 11711 CYS GCA 0 0      WGS_DIVISI
-GGCTGGGTGGCAGAAT--GGCT-TATGCGGAGGACTGCAAATCCTTTTA-TACCGGTTC
AATTCCGGTCCCGGCCT
>XCAT_RWZ_W005397 AAGB01000016 ALPHAPROTEOBACTERIA WOLBACHIA_ENDOSYMBIONT_OF_DROSOPHILA_ANANASSAE 2595 2671 MET CAT 0 0     TRNA-MET(INIT
-CGCGGGATGGAGCAGCTCGGT--AGCTCGTCAGGCTCATAACCTGAAGGTCGTAGGTTC
AAATCCTACTCCCGCAA
>TGGT_RWZ_W005398 AAGB01000016 ALPHAPROTEOBACTERIA WOLBACHIA_ENDOSYMBIONT_OF_DROSOPHILA_ANANASSAE 4228 4305 THR GGT 0 0      WGS_DIVISION
-GCCGTTGTAGCTCAGGT-GGT--AGAGTACGTCATTGGTAATGACGAGGTCCCAAGTTC
GAGTCTTGGTAACGGCA
>VGAC_RWZ_W005399 AAGB01000017 ALPHAPROTEOBACTERIA WOLBACHIA_ENDOSYMBIONT_OF_DROSOPHILA_ANANASSAE 3971 4048 VAL GAC 0 0      WGS_DIVISION
-GGGTAATTAGCTCAGTT-GGT--AGAGCACTTGCTTGACGTGCAAGCGGTCGCTGGTTC
GAACCCAGTGTTACCCA
>IGAT_RWZ_W005400 AAGB01000023 ALPHAPROTEOBACTERIA WOLBACHIA_ENDOSYMBIONT_OF_DROSOPHILA_ANANASSAE 6666 6744 ILE GAT 0 0      WGS_DIVISION
-GGGTCTGTAGCTCAGGT-GGTT-AGAGCGCACGCCTGATAAGCGTGAGGTCGGAGGTTC
AACTCTTCCCAGACCCA
>JCAT_RWZ_W005401 AAGB01000024 ALPHAPROTEOBACTERIA WOLBACHIA_ENDOSYMBIONT_OF_DROSOPHILA_ANANASSAE 1723 1799 MET CAT 0 0     TRNA-MET(ILE)
-GGGATTGTAGCTCAGTC-GGTT-AGAGCAGTTCGCTCATAACGAATTGGTCGTAGGTTC
GAGTCCTACCAATCCCA
>GGCC_RWZ_W005402 AAGB01000024 ALPHAPROTEOBACTERIA WOLBACHIA_ENDOSYMBIONT_OF_DROSOPHILA_ANANASSAE 447 372 GLY GCC 0 0      WGS_DIVISION_I
-GCGGGAGTAGCTCAGTT-GGT--AGAGCGCAACCTTGCCAAGGTTGAGGTCGAGGGTTC
GAACCCCTTCTCCCGCT
>MCAT_RWZ_W005403 AAGB01000027 ALPHAPROTEOBACTERIA WOLBACHIA_ENDOSYMBIONT_OF_DROSOPHILA_ANANASSAE 4270 4345 MET CAT 0 0     TRNA-MET(ELON
-GGCTGAGTAGCTCAGTT-GGT--AGAGCAGGAGGATCATAATCTCTTGGTCGGGGGTTC
AAGTCCCTCCTCAGCCA
>HGTG_RWZ_W005404 AAGB01000030 ALPHAPROTEOBACTERIA WOLBACHIA_ENDOSYMBIONT_OF_DROSOPHILA_ANANASSAE 4624 4547 HIS GTG 0 0      WGS_DIVISION
GGCGGGCGTAGCTCAGTT-GGT--AGAGCGTCAGTTTGTGGTACTGAATGTCGCCAGTTC
GATCCTGGTCGCTCGCC
>LGAG_RWZ_W005405 AAGB01000038 ALPHAPROTEOBACTERIA WOLBACHIA_ENDOSYMBIONT_OF_DROSOPHILA_ANANASSAE 9127 9038 LEU GAG 0 0      WGS_DIVISION
-GCGGCCGTGGTGGAATT-GGTA-GACACGCAGCGTTGAGGTCGCTGTGT-TGGAAGTTC
AAGTCTTCTCGGCCGCA
>LTAG_RWZ_W005406 AAGB01000042 ALPHAPROTEOBACTERIA WOLBACHIA_ENDOSYMBIONT_OF_DROSOPHILA_ANANASSAE 7481 7567 LEU TAG 0 0      WGS_DIVISION
-GCGGATATGGCGGAATT-GGTA-GACGTGCCAGGTTTAGGTCCTGGT-G-TGGGGGTTC
AAGTCCCTCTATCCGCA
>LCAA_RWZ_W005407 AAGB01000052 ALPHAPROTEOBACTERIA WOLBACHIA_ENDOSYMBIONT_OF_DROSOPHILA_ANANASSAE 5251 5164 LEU CAA 0 0      WGS_DIVISION
-GCCCCTGTGGTGGAAT--GGTA-GACACGGCAGACTCAAAATCTGTT-A-TGCTGGTTC
AAGTCCGGCCAGGGGCA
>YGTA_RWZ_W005408 AAGB01000055 ALPHAPROTEOBACTERIA WOLBACHIA_ENDOSYMBIONT_OF_DROSOPHILA_ANANASSAE 5843 5928 TYR GTA 0 0      WGS_DIVISION
-GGAGGAGTGACCGAGT--GGTTAAAGGTAACAGACTGTAAATCTGTC-TACGTAGGTTC
GAATCCTACCTCCTCCA
>GTCC_RWZ_W005409 AAGB01000055 ALPHAPROTEOBACTERIA WOLBACHIA_ENDOSYMBIONT_OF_DROSOPHILA_ANANASSAE 5930 6003 GLY TCC 0 0      WGS_DIVISION
-GCGGGTATAGCTCAAT--GGT--AGAGCTCTAGCCTTCCAAGCTAGTGA-CGTGGGTTC
GATTCCCACTATCCGCT
>DGTC_RWZ_W005410 AAGB01000076 ALPHAPROTEOBACTERIA WOLBACHIA_ENDOSYMBIONT_OF_DROSOPHILA_ANANASSAE 7 83 ASP GTC 0 0      WGS_DIVISION_IN_D
-GGGGGTGTAGCTCAGTT-GGTT-AGAGCGCATGCCTGTCACGCATGAGGTCGTGAGTTC
AAGTCTCATCACTCCCG
>QTTG_RWZ_W005411 AAGB01000120 ALPHAPROTEOBACTERIA WOLBACHIA_ENDOSYMBIONT_OF_DROSOPHILA_ANANASSAE 989 1065 GLN TTG 0 0      WGS_DIVISION_
-TGGGGTGTAGCCAAGT--GGT--AAGGCAGCGGTTTTTGATACCGCCACGCGAAGGTTC
GAATCCTTCCACCCCAG
>LTAG_RWZ_W005412 AAGB01000181 ALPHAPROTEOBACTERIA WOLBACHIA_ENDOSYMBIONT_OF_DROSOPHILA_ANANASSAE 1437 1351 LEU TAG 0 0      WGS_DIVISION
-GCGGATATGGCGGAATT-GGTA-GACGTGCCAGGTTTAGGTCCTGGT-G-TGGGGGTTC
AAGTCCCTCTATCCGCA
>LTAA_RWZ_W005413 AAGB01000341 ALPHAPROTEOBACTERIA WOLBACHIA_ENDOSYMBIONT_OF_DROSOPHILA_ANANASSAE 1055 972 LEU TAA 0 0      WGS_DIVISION_
-GCCCGTGTGGCGGAATC-GGTA-GACGCAGCGGACTTAAAATCCGTGGCTTGGGAGTTC
AAGTCTCCCCATGGGCA
>ATGC_RWZ_W005414 AAGB01000392 ALPHAPROTEOBACTERIA WOLBACHIA_ENDOSYMBIONT_OF_DROSOPHILA_ANANASSAE 90 14 ALA TGC 0 0      WGS_DIVISION_IN_
-GGGGGTATAGCTCAGCT-GGT--AGAGCATCTGTTTTGCACGCAGAA-GTCAGCGGTTC
GATCCCGCTTGCCTCCA
>IGAT_RWZ_W005415 AAGB01000426 ALPHAPROTEOBACTERIA WOLBACHIA_ENDOSYMBIONT_OF_DROSOPHILA_ANANASSAE 839 917 ILE GAT 0 0      WGS_DIVISION_I
-GGGTCTGTAGCTCAGGT-GGTT-AGAGCGCACGCCTGATAAGCGTGAGGTCGGAGGTTC
AACTCTTCCCAGACCCA
>DGTC_RWZ_C09108957 RPEA_RUSTIC ALPHAPROTEOBACTERIA RICKETTSIA_PEACOCKII_STR-_RUSTIC 77826 77902 ASP GTC 0 0      GIB_IN_DDBJ
-GGGGGTGTAGCTCAGTT-GGTT-AGAGCATCTGCCTGTCACGCAGAAGGTCGCGGGTTC
GAGTCCCGTCACTCTCG
>RACG_RWZ_C09108958 RPEA_RUSTIC ALPHAPROTEOBACTERIA RICKETTSIA_PEACOCKII_STR-_RUSTIC 166666 166742 ARG ACG 0 0      GIB_IN_DDBJ
-GCACCCGTAGCTCAATT-GGAT-AGAGTATATGACTACGGATCATAAGGTTAGGGGTTC
GACTCCTCTCGGGTGCG
>ETTC_RWZ_C09108959 RPEA_RUSTIC ALPHAPROTEOBACTERIA RICKETTSIA_PEACOCKII_STR-_RUSTIC 168208 168282 GLU TTC 0 0      GIB_IN_DDBJ
-GGCCCCTTCGTCTAGC--GGTT-AGGACACCACCCTTTCACGGTGGGAA-CACGGGTTC
GAGTCCCGTAGGGGTCA
>TCGT_RWZ_C09108960 RPEA_RUSTIC ALPHAPROTEOBACTERIA RICKETTSIA_PEACOCKII_STR-_RUSTIC 195424 195499 THR CGT 0 0      GIB_IN_DDBJ
-GCCGATGTAGCTCAGCT-GGT--AGAGCGGCGCATTCGTAATGCGTAGGTCTGGGGTTC
AAATCCCCACATTGGCA
>SGCT_RWZ_C09108961 RPEA_RUSTIC ALPHAPROTEOBACTERIA RICKETTSIA_PEACOCKII_STR-_RUSTIC 248666 248757 SER GCT 0 0      GIB_IN_DDBJ
-GGAGAGATGGCCGAGT--GGCCGAAGGCGGCGGTTTGCTAAACCGTT---CGAGGGTTC
GAATCCCTCTCTCTCCG
>NGTT_RWZ_C09108962 RPEA_RUSTIC ALPHAPROTEOBACTERIA RICKETTSIA_PEACOCKII_STR-_RUSTIC 390517 390591 ASN GTT 0 0      GIB_IN_DDBJ
-TCCTCGGTAGCTTAGT--GGT--AGAGCAAACGGCTGTTAACCGTTCGGTCGCTGGTTC
GAGTCCGGCCCGGGGAG
>TGGT_RWZ_C09108963 RPEA_RUSTIC ALPHAPROTEOBACTERIA RICKETTSIA_PEACOCKII_STR-_RUSTIC 446639 446713 THR GGT 0 0      GIB_IN_DDBJ
-GCTACTATAGCTCAGG--GGT--AGAGCACTTCATTGGTAATGAAGAGGTCGGGGGTTC
GATTCCCCCTAGTAGCA
>XCAT_RWZ_C09108964 RPEA_RUSTIC ALPHAPROTEOBACTERIA RICKETTSIA_PEACOCKII_STR-_RUSTIC 472801 472877 MET CAT 0 0     TRNA-MET(INITIATOR)- G
-TGCGGGGTGGAGCAGCTCGGT--AGCTCGTCAGGCTCATAACCTGAAGGTCGTTGGTTC
AAATCCAGCCCCCGCTA
>AGGC_RWZ_C09108965 RPEA_RUSTIC ALPHAPROTEOBACTERIA RICKETTSIA_PEACOCKII_STR-_RUSTIC 503992 504067 ALA GGC 0 0      GIB_IN_DDBJ
-GGGGTCATAGCTCAGTT-GGT--AGAGTGTTTGAATGGCATTCAAAAGGTCGGGGGTTC
GACTCCCCCTGGCTCCA
>JCAT_RWZ_C09108966 RPEA_RUSTIC ALPHAPROTEOBACTERIA RICKETTSIA_PEACOCKII_STR-_RUSTIC 516258 516334 MET CAT 0 0     TRNA-MET(ILE)_WHOSE_CA
-GGGGCTGTAGCTCAGTT-GGTT-AGAGCACGCCGCTCATAACGGTGTGGTCGTAGGTTC
AAGTCCTACCAGCCCCA
>LGAG_RWZ_C09108967 RPEA_RUSTIC ALPHAPROTEOBACTERIA RICKETTSIA_PEACOCKII_STR-_RUSTIC 591345 591431 LEU GAG 0 0      GIB_IN_DDBJ
-GCGGTCGTGGCGAAATT-GGTA-GACGCGCAGCATTGAGGGTGCTGTTATTGGAAGTTC
AAGTCTTCTCGACCGCA
>GGCC_RWZ_C09108968 RPEA_RUSTIC ALPHAPROTEOBACTERIA RICKETTSIA_PEACOCKII_STR-_RUSTIC 596143 596217 GLY GCC 0 0      GIB_IN_DDBJ
-GCGGGTGTAGCTCAGG--GGT--AGAGCGCTACCTTGCCAAGGTTGAAGTCGAGGGTTC
GAATCCCTTCACCCGCT
>RCCG_RWZ_C09108969 RPEA_RUSTIC ALPHAPROTEOBACTERIA RICKETTSIA_PEACOCKII_STR-_RUSTIC 792903 792979 ARG CCG 0 0      GIB_IN_DDBJ
-GCATTCGTAGCTCAGCT-GGAT-AGAGCGTTGCCCTCCGAAGGCAAAGGTCGTTGGTTC
AAATCCAATCGAATGCA
>RTCT_RWZ_C09108970 RPEA_RUSTIC ALPHAPROTEOBACTERIA RICKETTSIA_PEACOCKII_STR-_RUSTIC 866303 866379 ARG TCT 0 0      GIB_IN_DDBJ
-GCACCCTTAGCTCAGCT-GGAT-AGAGCAACAGATTTCTAATCTGTGGGTCAGAGGTTC
GAATCCTTTAGGGTGCG
>LTAA_RWZ_C09108971 RPEA_RUSTIC ALPHAPROTEOBACTERIA RICKETTSIA_PEACOCKII_STR-_RUSTIC 1064868 1064953 LEU TAA 0 0      GIB_IN_DDBJ
-GCCCGCGTGATGGAAT--GGTA-GACATAACGGACTTAAAATCCGTGGCTTGCCGGTTC
AAGTCCGGCCGCGGGTA
>HGTG_RWZ_C09108972 RPEA_RUSTIC ALPHAPROTEOBACTERIA RICKETTSIA_PEACOCKII_STR-_RUSTIC 1109588 1109664 HIS GTG 0 0      GIB_IN_DDBJ
GGCGGGTGTAGCTCAGTT-GGTT-AGAGCATCAGGTTGTGGTTCTGAGGGTCGCGGGTTC
GAATCCCGTCACTCGCC
>TTGT_RWZ_C09108973 RPEA_RUSTIC ALPHAPROTEOBACTERIA RICKETTSIA_PEACOCKII_STR-_RUSTIC 1276398 1276324 THR TGT 0 0      GIB_IN_DDBJ
-GCCGGATTAGCTCAGT--GGT--AGAGCAACCGCCTTGTAAGCGGTAGGTCATCAGTTC
AAATCCGATATCCGGCA
>LTAG_RWZ_C09108974 RPEA_RUSTIC ALPHAPROTEOBACTERIA RICKETTSIA_PEACOCKII_STR-_RUSTIC 1269225 1269141 LEU TAG 0 0      GIB_IN_DDBJ
-GCGGATGTGATGGAACT-GGTA-GACATGCAAGATTTAGGTTCTTGT-G-TGGGGGTTC
AAGTCCCTTCATCCGTA
>CGCA_RWZ_C09108975 RPEA_RUSTIC ALPHAPROTEOBACTERIA RICKETTSIA_PEACOCKII_STR-_RUSTIC 1142055 1141981 CYS GCA 0 0      GIB_IN_DDBJ
-GGCTGGGTAGCAAAGT--GGT--AATGCCGTGGACTGCAAATCCTCTATTCGTCGGTTC
GATTCCGACCCTGGCCT
>YGTA_RWZ_C09108976 RPEA_RUSTIC ALPHAPROTEOBACTERIA RICKETTSIA_PEACOCKII_STR-_RUSTIC 1053353 1053268 TYR GTA 0 0      GIB_IN_DDBJ
-GGAGGGGTGGCCGAGT--GGTCAATGGCAGCAGACTGTAAATCTGCC-TTCGAAGGTTC
AAATCCTTCTCCCTCCA
>GTCC_RWZ_C09108977 RPEA_RUSTIC ALPHAPROTEOBACTERIA RICKETTSIA_PEACOCKII_STR-_RUSTIC 1053132 1053059 GLY TCC 0 0      GIB_IN_DDBJ
-GCGGGTGTAGCTCAAT--GGT--AGAGTTCCAGCCTTCCAAGCTGGCTG-TGTGGGTTC
GATTCCCATCACCCGCT
>VTAC_RWZ_C09108978 RPEA_RUSTIC ALPHAPROTEOBACTERIA RICKETTSIA_PEACOCKII_STR-_RUSTIC 1037714 1037639 VAL TAC 0 0      GIB_IN_DDBJ
-GGGCGATTAGCTCAGCT-GGT--AGAGTATCTCGTTTACACCGAGAGTGTCGGCGGTTC
GAGTCCGTCATCGCCCA
>KTTT_RWZ_C09108979 RPEA_RUSTIC ALPHAPROTEOBACTERIA RICKETTSIA_PEACOCKII_STR-_RUSTIC 1010208 1010133 LYS TTT 0 0      GIB_IN_DDBJ
-GAGCTCGTAGCTCAGTC-GGT--AGAGCATTTGACTTTTAATCAAAGGGTCCCGGGTTC
AAATCCCGGCGAGCTCA
>IGAT_RWZ_C09108980 RPEA_RUSTIC ALPHAPROTEOBACTERIA RICKETTSIA_PEACOCKII_STR-_RUSTIC 1010118 1010042 ILE GAT 0 0      GIB_IN_DDBJ
-GGGTTTGTAGCTCAGCT-GGTT-AGAGCACACGCCTGATAAGCGTGAGGTCGGAAGTTC
AAGTCTTCTCAAACCCA
>SGGA_RWZ_C09108981 RPEA_RUSTIC ALPHAPROTEOBACTERIA RICKETTSIA_PEACOCKII_STR-_RUSTIC 937845 937758 SER GGA 0 0      GIB_IN_DDBJ
-GGAGAGATGGCCGAGT--GGTTTAAGGCGCACACCTGGAAAGCGTGTTGTCGGGGGTTC
GAATCCCCCTCTCTCCG
>PTGG_RWZ_C09108982 RPEA_RUSTIC ALPHAPROTEOBACTERIA RICKETTSIA_PEACOCKII_STR-_RUSTIC 900729 900653 PRO TGG 0 0      GIB_IN_DDBJ
-CGGGGCGTAGCGCAGCCTGGT--AGCGCATCTGGTTTGGGACCAGAGGGTCGGGAGTTC
GAATCTCTCCGCCCCGA
>QTTG_RWZ_C09108983 RPEA_RUSTIC ALPHAPROTEOBACTERIA RICKETTSIA_PEACOCKII_STR-_RUSTIC 793159 793085 GLN TTG 0 0      GIB_IN_DDBJ
-TGGGACGTCGCCAAGT--GGT--AAGGCAACGGTTTTTGGTATCGTCATCCGGAGGTTC
GAATCCTCCCGTCCCAG
>STGA_RWZ_C09108984 RPEA_RUSTIC ALPHAPROTEOBACTERIA RICKETTSIA_PEACOCKII_STR-_RUSTIC 778856 778767 SER TGA 0 0      GIB_IN_DDBJ
-GGATAGGTGGCCGAGT--GGTTTAAGGCACTAGTCTTGAAAACTGGC---CGTGGGTTC
GAATCCCACCCTATCCG
>WCCA_RWZ_C09108985 RPEA_RUSTIC ALPHAPROTEOBACTERIA RICKETTSIA_PEACOCKII_STR-_RUSTIC 671775 671700 TRP CCA 0 0      GIB_IN_DDBJ
-AGGAGTGTAGCTCAATT-GGT--AGAGCGCCGGTCTCCAAAACCGGAGGTTGCGGGTTC
GATACCTGTCGCTCCTG
>ATGC_RWZ_C09108986 RPEA_RUSTIC ALPHAPROTEOBACTERIA RICKETTSIA_PEACOCKII_STR-_RUSTIC 579636 579562 ALA TGC 0 0      GIB_IN_DDBJ
-GGGGGCATAGCTCAGG--GGT--AGAGCATCTGCTTTGCACGCAGAGGGTCAAGGGTTC
GATTCCCTTTGCCTCCA
>VGAC_RWZ_C09108987 RPEA_RUSTIC ALPHAPROTEOBACTERIA RICKETTSIA_PEACOCKII_STR-_RUSTIC 499821 499745 VAL GAC 0 0      GIB_IN_DDBJ
-GGGTGATTAGCTCAGTT-GGTT-AGAGCATTACGTTGACATCGTAAAGGTCAGAGGTTC
GATCCCTCTATCGCCCA
>MCAT_RWZ_C09108988 RPEA_RUSTIC ALPHAPROTEOBACTERIA RICKETTSIA_PEACOCKII_STR-_RUSTIC 264762 264686 MET CAT 0 0     TRNA-MET(ELONGATOR)- G
-GGCGGGGTAGCTCAGCT-GGTT-AGAGCGACGGAATCATAATCCGTGTGTCGGGGGTTC
AAATCCCTCCCTCGCTA
>FGAA_RWZ_C09108989 RPEA_RUSTIC ALPHAPROTEOBACTERIA RICKETTSIA_PEACOCKII_STR-_RUSTIC 153436 153361 PHE GAA 0 0      GIB_IN_DDBJ
-GGCCACGTAGCTCAGTC-GGT--AGAGCAAAGGACTGAAAATCCTTGTGTCGTTGGTTC
AATTCCAACCGTGGCCA
>SGGA_RWZ_C026853 WEND_TRS ALPHAPROTEOBACTERIA WOLBACHIA_ENDOSYMBIONT_STRAIN_TRS_OF_BRUGIA_MALAYI 15359 15444 SER GGA 0 0      GIB_IN_DDB
-GGAAAGGTGGCTGAGT--GGTCTAAAGCACACGCTTGGAAAGCGTACAGTCGGGGGTTC
GAATCCCCCCTTTTCCG
>STGA_RWZ_C026854 WEND_TRS ALPHAPROTEOBACTERIA WOLBACHIA_ENDOSYMBIONT_STRAIN_TRS_OF_BRUGIA_MALAYI 43002 43089 SER TGA 0 0      GIB_IN_DDB
-GGACGGATGGCCGAGC--GGTTTAAGGCACCAGTCTTGAAAACTGAC---CATGGGTTC
GAATCCCATTCCGTCCG
>CGCA_RWZ_C026855 WEND_TRS ALPHAPROTEOBACTERIA WOLBACHIA_ENDOSYMBIONT_STRAIN_TRS_OF_BRUGIA_MALAYI 121709 121780 CYS GCA 0 0      GIB_IN_D
-GGCTGGGTGGCAGAAT--GGTT-TATGCGGAGGACTGCAAATCCTTTTA-TACCGGTTC
AATTCCGGTCCCGGCCT
>HGTG_RWZ_C026856 WEND_TRS ALPHAPROTEOBACTERIA WOLBACHIA_ENDOSYMBIONT_STRAIN_TRS_OF_BRUGIA_MALAYI 162061 162136 HIS GTG 0 0      GIB_IN_D
GGCGGGCGTAGCTCAGTT-GGT--AGAGCGTCAGTTTGTGGTACTGAATGTCGCCAGTTC
GATTCTGGTCGCTCGCC
>RTCT_RWZ_C026857 WEND_TRS ALPHAPROTEOBACTERIA WOLBACHIA_ENDOSYMBIONT_STRAIN_TRS_OF_BRUGIA_MALAYI 306290 306363 ARG TCT 0 0      GIB_IN_D
-GCGCCCGTAGCTCAGCT-GGAT-AGAGCAACAGCCTTCTAAGCTGTGGGTCGTAGGTTC
AAATCCTACTGGGCGCA
>LGAG_RWZ_C026858 WEND_TRS ALPHAPROTEOBACTERIA WOLBACHIA_ENDOSYMBIONT_STRAIN_TRS_OF_BRUGIA_MALAYI 364005 364092 LEU GAG 0 0      GIB_IN_D
-GCGGTCGTGGTGAAATT-GGTA-GACACGCAGCGTTGAGGTCGCTGTGT-TGGAAGTTC
AAGTCTTCTCGGCCGCA
>LCAA_RWZ_C026859 WEND_TRS ALPHAPROTEOBACTERIA WOLBACHIA_ENDOSYMBIONT_STRAIN_TRS_OF_BRUGIA_MALAYI 396034 396116 LEU CAA 0 0      GIB_IN_D
-GCCCCCGTGGTGGAAT--GGTA-GACACGGCAGACTCAAAATCTGCT-A-TGCTGGTTC
AAGTCCGGCCAGGGGCA
>TTGT_RWZ_C026860 WEND_TRS ALPHAPROTEOBACTERIA WOLBACHIA_ENDOSYMBIONT_STRAIN_TRS_OF_BRUGIA_MALAYI 528712 528784 THR TGT 0 0      GIB_IN_D
-GCCGGCTTAGCTCAATT-GGT--AGAGCAACTGACTTGTAATCAGTAGGTTGTCAGTTC
AAGTCCGACAGCCGGCA
>MCAT_RWZ_C026861 WEND_TRS ALPHAPROTEOBACTERIA WOLBACHIA_ENDOSYMBIONT_STRAIN_TRS_OF_BRUGIA_MALAYI 656195 656270 MET CAT 0 0     TRNA-MET(
-GGCTGAGTAGCTCAGTC-GGT--AGAGCAGGAGGATCATAATCTCTTGGTCGTGGGTTC
GATTCCCTCCTCAGCCA
>GGCC_RWZ_C026862 WEND_TRS ALPHAPROTEOBACTERIA WOLBACHIA_ENDOSYMBIONT_STRAIN_TRS_OF_BRUGIA_MALAYI 799444 799516 GLY GCC 0 0      GIB_IN_D
-GCGGGAGTAGTTCAGTT-GGT--AGAACGCAACCTTGCCAAGGTTGAAGTCGAGGGTTC
GAACCCCTTCTTCCGCT
>RACG_RWZ_C026863 WEND_TRS ALPHAPROTEOBACTERIA WOLBACHIA_ENDOSYMBIONT_STRAIN_TRS_OF_BRUGIA_MALAYI 929501 929578 ARG ACG 0 0      GIB_IN_D
-GCACCCTTAGCTCAGTT-GGATTAGAGCATTTGACTACGGATCAAAAGGTCGGGCGTTC
AAGTCGCTCAGGGTGCA
>LCAG_RWZ_C026864 WEND_TRS ALPHAPROTEOBACTERIA WOLBACHIA_ENDOSYMBIONT_STRAIN_TRS_OF_BRUGIA_MALAYI 953875 953962 LEU CAG 0 0      GIB_IN_D
-GCCCGGGTGGCGGAATT-GGTA-GACGCGCTAGCTTCAGGTGCTAGTAG-TGGAAGTTC
AAGTCTTCTCTCGGGCA
>DGTC_RWZ_C026865 WEND_TRS ALPHAPROTEOBACTERIA WOLBACHIA_ENDOSYMBIONT_STRAIN_TRS_OF_BRUGIA_MALAYI 1075386 1075459 ASP GTC 0 0      GIB_IN
-GGGGGTGTAGCTCAGTT-GGTT-AGAGCGCATGCCTGTCACGCATGAGGTCGTGAGTTC
AAGTCTCATCACTCCCG
>FGAA_RWZ_C026866 WEND_TRS ALPHAPROTEOBACTERIA WOLBACHIA_ENDOSYMBIONT_STRAIN_TRS_OF_BRUGIA_MALAYI 1069805 1069733 PHE GAA 0 0      GIB_IN
-GGCCTGATAGCTCAGTT-GGT--AGAGCAAAGGACTGAAAATCCTTGTGTCGCTGGTTC
GACTCCTGCTCAGGCCA
>QTTG_RWZ_C026867 WEND_TRS ALPHAPROTEOBACTERIA WOLBACHIA_ENDOSYMBIONT_STRAIN_TRS_OF_BRUGIA_MALAYI 1007008 1006934 GLN TTG 0 0      GIB_IN
-TGGGGTGTAGCCAAGT--GGT--AAGGCAGCGGTTTTTGATACCGCCATGCGAAGGTTC
GAATCCTTCTACCCCAG
>ETTC_RWZ_C026868 WEND_TRS ALPHAPROTEOBACTERIA WOLBACHIA_ENDOSYMBIONT_STRAIN_TRS_OF_BRUGIA_MALAYI 921301 921230 GLU TTC 0 0      GIB_IN_D
-GACTCTTTCGTCTAGT--GGTT-AGGACATCACCCTTTCACGGTGGTAA-CACGGGTTC
AAATCCCGTAAGAGTCA
>IGAT_RWZ_C026869 WEND_TRS ALPHAPROTEOBACTERIA WOLBACHIA_ENDOSYMBIONT_STRAIN_TRS_OF_BRUGIA_MALAYI 910260 910184 ILE GAT 0 0      GIB_IN_D
-GGGTCTGTAGCTCAGGT-GGTT-AGAGCGCACGTCTGATAAGCGTGAGGTCGGAAGTTC
AACTCTTCCCAGGCCCA
>RCCT_RWZ_C026870 WEND_TRS ALPHAPROTEOBACTERIA WOLBACHIA_ENDOSYMBIONT_STRAIN_TRS_OF_BRUGIA_MALAYI 884423 884350 ARG CCT 0 0      GIB_IN_D
-GGGACTATAGCTCAGTA-GGAT-AGAGCGTTGGATTCCTAATCCGAAGGTCGTGCGTTC
AAGTCGCACTAGTCCCA
>LTAA_RWZ_C026871 WEND_TRS ALPHAPROTEOBACTERIA WOLBACHIA_ENDOSYMBIONT_STRAIN_TRS_OF_BRUGIA_MALAYI 863774 863688 LEU TAA 0 0      GIB_IN_D
-GCCCGTGTGGCGGAATC-GGTA-GACGCAGCGGACTTAAAATCCGTGGCTTGGGAGTTC
AAGTCTCCCCATGGGCA
>YGTA_RWZ_C026872 WEND_TRS ALPHAPROTEOBACTERIA WOLBACHIA_ENDOSYMBIONT_STRAIN_TRS_OF_BRUGIA_MALAYI 855216 855135 TYR GTA 0 0      GIB_IN_D
-GGAGGAGTGACCGAGT--GGTTAAAGGTAACAGACTGTAAATCTGTC-TACGTAGGTTC
GAATCCTACCTCCTCCA
>GTCC_RWZ_C026873 WEND_TRS ALPHAPROTEOBACTERIA WOLBACHIA_ENDOSYMBIONT_STRAIN_TRS_OF_BRUGIA_MALAYI 855130 855059 GLY TCC 0 0      GIB_IN_D
-GCGGGTATAGCTTAATT-GGT--AGAGCTCTAGCCTTCCAAGCTAGTGG-AGTGGGTTC
GAACCCCACTATCCGCT
>WCCA_RWZ_C026874 WEND_TRS ALPHAPROTEOBACTERIA WOLBACHIA_ENDOSYMBIONT_STRAIN_TRS_OF_BRUGIA_MALAYI 853792 853720 TRP CCA 0 0      GIB_IN_D
-AGGAGTGTAGCTCAATT-GGT--AGAGCGCTGGTCTCCAAAACCAGAGGTTGTAGGTTC
AATTCCTATCACTCCTG
>JCAT_RWZ_C026875 WEND_TRS ALPHAPROTEOBACTERIA WOLBACHIA_ENDOSYMBIONT_STRAIN_TRS_OF_BRUGIA_MALAYI 798183 798110 MET CAT 0 0     TRNA-MET(
-GGGATTGTAGCTCAGTT-GGTT-AGAGCAGTTCGCTCATAACGAATTGGTCGTAGGTTC
GAGACCTACCAATCCCA
>XCAT_RWZ_C026876 WEND_TRS ALPHAPROTEOBACTERIA WOLBACHIA_ENDOSYMBIONT_STRAIN_TRS_OF_BRUGIA_MALAYI 769523 769450 MET CAT 0 0     TRNA-MET(
-TGCGGGGTGGAGCAGTTCGGT--AGCTCATCAGGCTCATAACCTGAAGGTCGTAGGTTC
AAATCCTACCTCCGCAA
>TGGT_RWZ_C026877 WEND_TRS ALPHAPROTEOBACTERIA WOLBACHIA_ENDOSYMBIONT_STRAIN_TRS_OF_BRUGIA_MALAYI 767106 767034 THR GGT 0 0      GIB_IN_D
-GCCGTTATAGCTCAGGT-GGT--AGAGTACATCATTGGTAATGATGAGGTCCCAAGTTC
GAATCTTGGTAACGGCA
>SGCT_RWZ_C026878 WEND_TRS ALPHAPROTEOBACTERIA WOLBACHIA_ENDOSYMBIONT_STRAIN_TRS_OF_BRUGIA_MALAYI 760460 760371 SER GCT 0 0      GIB_IN_D
-GGAAGGGTGGCTGAGC--GGCTGAAGGCGGCGGTTTGCTAAACCGTT---CGAGGGTTC
GAATCCCTCTCCTTCCG
>LTAG_RWZ_C026879 WEND_TRS ALPHAPROTEOBACTERIA WOLBACHIA_ENDOSYMBIONT_STRAIN_TRS_OF_BRUGIA_MALAYI 730777 730696 LEU TAG 0 0      GIB_IN_D
-GCGGATATGATGGAATT-GGTA-GACGTGCCAGGTTTAGGTCCTGGTGCATGGGGGTTC
AAGTCCCTCTATCCGCA
>PTGG_RWZ_C026880 WEND_TRS ALPHAPROTEOBACTERIA WOLBACHIA_ENDOSYMBIONT_STRAIN_TRS_OF_BRUGIA_MALAYI 678695 678622 PRO TGG 0 0      GIB_IN_D
-CGGGGCGTAGCGCAGTCTGGT--AGCGCATTTGGTTTGGGACCAAAGGGTCGGGAGTTC
AAATCTCTCCGCCCCGA
>KTTT_RWZ_C026881 WEND_TRS ALPHAPROTEOBACTERIA WOLBACHIA_ENDOSYMBIONT_STRAIN_TRS_OF_BRUGIA_MALAYI 619779 619704 LYS TTT 0 0      GIB_IN_D
-GATCCCGTAGCTCAGCC-GGT--AGAGCAACTGACTTTTAATCAGTGGGTCGCGCGTTC
GATTCGCGCCGGGATCA
>VTAC_RWZ_C026882 WEND_TRS ALPHAPROTEOBACTERIA WOLBACHIA_ENDOSYMBIONT_STRAIN_TRS_OF_BRUGIA_MALAYI 523770 523698 VAL TAC 0 0      GIB_IN_D
-GGGCAATTAGCTCAGCT-GGT--AGAGCATCTCGTTTACACCGAGGAGGTCGACAGTTC
AAGTCTGTCATTGCCCA
>NGTT_RWZ_C026883 WEND_TRS ALPHAPROTEOBACTERIA WOLBACHIA_ENDOSYMBIONT_STRAIN_TRS_OF_BRUGIA_MALAYI 517429 517358 ASN GTT 0 0      GIB_IN_D
-TCCTCGGTAGCTCAGT--GGT--AGAGCAGTTGGCTGTTAACCAATTGGTCGCTGGTTC
GAATCCGGCCCGGGGAG
>VGAC_RWZ_C026884 WEND_TRS ALPHAPROTEOBACTERIA WOLBACHIA_ENDOSYMBIONT_STRAIN_TRS_OF_BRUGIA_MALAYI 491215 491143 VAL GAC 0 0      GIB_IN_D
-GGGTAATTAGCTCAGTT-GGT--AGAGCACTTGCTTGACGTGCAAGCGGTCGCTGGTTC
GAACCCAGTGTTACCCA
>RCCG_RWZ_C026885 WEND_TRS ALPHAPROTEOBACTERIA WOLBACHIA_ENDOSYMBIONT_STRAIN_TRS_OF_BRUGIA_MALAYI 283436 283363 ARG CCG 0 0      GIB_IN_D
-GCGCTTGTAGCTCAGCT-GGAT-AGAGCGTTGCCCTCCGGAGGCAAAGGCCGCGGGTTC
AAATCCCTCCAAGCGCA
>ATGC_RWZ_C026886 WEND_TRS ALPHAPROTEOBACTERIA WOLBACHIA_ENDOSYMBIONT_STRAIN_TRS_OF_BRUGIA_MALAYI 81143 81071 ALA TGC 0 0      GIB_IN_DDB
-GGGGGTATAGCTCAGCT-GGT--AGAGCATCTGTTTTGCACGCAGAAGGTCAGCGGTTC
GATCCCGCTTGCCTCCA
>ETTC_RWZ_C08008356 RRIC_SHEILA_SMITH ALPHAPROTEOBACTERIA RICKETTSIA_RICKETTSII_STR-_'SHEILA_SMITH' 25907 25981 GLU TTC 0 0      GIB_IN_D
-GGCCCCTTCGTCTAGC--GGTT-AGGACACCACCCTTTCACGGTGGGAA-CACGGGTTC
AAGTCCCGTAGGGGTCA
>TGGT_RWZ_C08008357 RRIC_SHEILA_SMITH ALPHAPROTEOBACTERIA RICKETTSIA_RICKETTSII_STR-_'SHEILA_SMITH' 105984 106058 THR GGT 0 0      GIB_IN
-GCTACTATAGCTCAGG--GGT--AGAGCACTTCATTGGTAATGAAGAGGTCGGGGGTTC
GATTCCCCCTAGTAGCA
>XCAT_RWZ_C08008358 RRIC_SHEILA_SMITH ALPHAPROTEOBACTERIA RICKETTSIA_RICKETTSII_STR-_'SHEILA_SMITH' 132345 132421 MET CAT 0 0     TRNA-ME
-TGCGGGGTGGAGCAGCTCGGT--AGCTCGTCAGGCTCATAACCTGAAGGTCGTTGGTTC
AAATCCAGCCCCCGCTA
>WCCA_RWZ_C08008359 RRIC_SHEILA_SMITH ALPHAPROTEOBACTERIA RICKETTSIA_RICKETTSII_STR-_'SHEILA_SMITH' 176876 176951 TRP CCA 0 0      GIB_IN
-AGGAGTGTAGCTCAATT-GGT--AGAGCGCCGGTCTCCAAAACCGGAGGTTGCGGGTTC
GATACCTGTCGCTCCTG
>MCAT_RWZ_C08008360 RRIC_SHEILA_SMITH ALPHAPROTEOBACTERIA RICKETTSIA_RICKETTSII_STR-_'SHEILA_SMITH' 323597 323673 MET CAT 0 0     TRNA-ME
-GGCGGGGTAGCTCAGCT-GGTT-AGAGCGACGGAATCATAATCCGTGTGTCGGGGGTTC
AAATCCCTCCCTCGCTA
>NGTT_RWZ_C08008361 RRIC_SHEILA_SMITH ALPHAPROTEOBACTERIA RICKETTSIA_RICKETTSII_STR-_'SHEILA_SMITH' 372475 372549 ASN GTT 0 0      GIB_IN
-TCCTCGGTAGCTTAGT--GGT--AGAGCAAACGGCTGTTAACCGTTCGGTCGCTGGTTC
GAGTCCGGCCCGGGGAG
>CGCA_RWZ_C08008362 RRIC_SHEILA_SMITH ALPHAPROTEOBACTERIA RICKETTSIA_RICKETTSII_STR-_'SHEILA_SMITH' 487606 487680 CYS GCA 0 0      GIB_IN
-GGCTGGGTAGCAAAGT--GGT--AATGCCGTGGACTGCAAATCCTCTATTCGTCGGTTC
GATTCCGACCCTGGCCT
>KTTT_RWZ_C08008363 RRIC_SHEILA_SMITH ALPHAPROTEOBACTERIA RICKETTSIA_RICKETTSII_STR-_'SHEILA_SMITH' 519129 519204 LYS TTT 0 0      GIB_IN
-GAGCTCGTAGCTCAGTC-GGT--AGAGCATTTGACTTTTAATCAAAGGGTCCCGGGTTC
AAATCCCGGCGAGCTCA
>IGAT_RWZ_C08008364 RRIC_SHEILA_SMITH ALPHAPROTEOBACTERIA RICKETTSIA_RICKETTSII_STR-_'SHEILA_SMITH' 519219 519295 ILE GAT 0 0      GIB_IN
-GGGTTTGTAGCTCAGCT-GGTT-AGAGCACACGCCTGATAAGCGTGAGGTCGGAAGTTC
AAGTCTTCTCAAACCCA
>RCCG_RWZ_C08008365 RRIC_SHEILA_SMITH ALPHAPROTEOBACTERIA RICKETTSIA_RICKETTSII_STR-_'SHEILA_SMITH' 703715 703791 ARG CCG 0 0      GIB_IN
-GCATTCGTAGCTCAGCT-GGAT-AGAGCGTTGCCCTCCGAAGGCAAAGGTCGTTGGTTC
AAATCCAATCGAATGCA
>VGAC_RWZ_C08008366 RRIC_SHEILA_SMITH ALPHAPROTEOBACTERIA RICKETTSIA_RICKETTSII_STR-_'SHEILA_SMITH' 723876 723952 VAL GAC 0 0      GIB_IN
-GGGTGATTAGCTCAGTT-GGTT-AGAGCATTACGTTGACATCGTAAAGGTTGAGGGTTC
GAATCCCCCATCGCCCA
>SGGA_RWZ_C08008367 RRIC_SHEILA_SMITH ALPHAPROTEOBACTERIA RICKETTSIA_RICKETTSII_STR-_'SHEILA_SMITH' 747826 747913 SER GGA 0 0      GIB_IN
-GGAGAGATGGCCGAGT--GGTTTAAGGCGCACGCCTGGAAAGCGTGTTGTCGGGGGTTC
GAATCCCCCTCTCTCCG
>RACG_RWZ_C08008368 RRIC_SHEILA_SMITH ALPHAPROTEOBACTERIA RICKETTSIA_RICKETTSII_STR-_'SHEILA_SMITH' 787490 787566 ARG ACG 0 0      GIB_IN
-GCACCCGTAGCTCAATT-GGAT-AGAGTATATGACTACGGATCATAAGGTTAGGGGTTC
GACTCCTCTCGGGTGCG
>LGAG_RWZ_C08008369 RRIC_SHEILA_SMITH ALPHAPROTEOBACTERIA RICKETTSIA_RICKETTSII_STR-_'SHEILA_SMITH' 826814 826900 LEU GAG 0 0      GIB_IN
-GCGGTCGTGGCGAAATT-GGTA-GACGCGCAGCATTGAGGGTGCTGTTATTGGAAGTTC
AAGTCTTCTCGACCGCA
>GGCC_RWZ_C08008370 RRIC_SHEILA_SMITH ALPHAPROTEOBACTERIA RICKETTSIA_RICKETTSII_STR-_'SHEILA_SMITH' 831433 831507 GLY GCC 0 0      GIB_IN
-GCGGGTGTAGCTCAGG--GGT--AGAGCACTACCTTGCCAAGGTTGAAGTCGAGGGTTC
GAATCCCTTCACCCGCT
>LTAA_RWZ_C08008371 RRIC_SHEILA_SMITH ALPHAPROTEOBACTERIA RICKETTSIA_RICKETTSII_STR-_'SHEILA_SMITH' 944567 944652 LEU TAA 0 0      GIB_IN
-GCCCGCGTGATGGAAT--GGTA-GACATAACGGACTTAAAATCCGTGGCTTGCCGGTTC
AAGTCCGGCCGCGGGTA
>HGTG_RWZ_C08008372 RRIC_SHEILA_SMITH ALPHAPROTEOBACTERIA RICKETTSIA_RICKETTSII_STR-_'SHEILA_SMITH' 988013 988089 HIS GTG 0 0      GIB_IN
GGCGGGTGTAGCTCAGTT-GGTT-AGAGCATCAGGTTGTGGTTCTGAGGGTCGCGGGTTC
GAATCCCGTCACTCGCC
>SGCT_RWZ_C08008373 RRIC_SHEILA_SMITH ALPHAPROTEOBACTERIA RICKETTSIA_RICKETTSII_STR-_'SHEILA_SMITH' 1035725 1035816 SER GCT 0 0      GIB_
-GGAGAGATGGCCGAGT--GGCCGAAGGCGGCGGTTTGCTAAACCGTT---CGAGGGTTC
GAATCCCTCTCTCTCCG
>PTGG_RWZ_C08008374 RRIC_SHEILA_SMITH ALPHAPROTEOBACTERIA RICKETTSIA_RICKETTSII_STR-_'SHEILA_SMITH' 1157282 1157358 PRO TGG 0 0      GIB_
-CGGGGCGTAGCGCAGCCTGGT--AGCGCATCTGGTTTGGGACCAGAGGGTCGGGAGTTC
GAATCTCTCCGCCCCGA
>TTGT_RWZ_C08008375 RRIC_SHEILA_SMITH ALPHAPROTEOBACTERIA RICKETTSIA_RICKETTSII_STR-_'SHEILA_SMITH' 1246272 1246201 THR TGT 0 0      GIB_
-GCCGGATTAGCTCAGT--GGT--AGAGCAACCGCCTTGTAAGCGGTAGGTCATCAGTTC
AAATCCGATATCCGGCA
>LTAG_RWZ_C08008376 RRIC_SHEILA_SMITH ALPHAPROTEOBACTERIA RICKETTSIA_RICKETTSII_STR-_'SHEILA_SMITH' 1239141 1239060 LEU TAG 0 0      GIB_
-GCGGATGTGATGGAACT-GGTA-GACATGCAAGATTTAGGTTCTTGT-G-TGGGGGTTC
AAGTCCCTTCATCCGTA
>RTCT_RWZ_C08008377 RRIC_SHEILA_SMITH ALPHAPROTEOBACTERIA RICKETTSIA_RICKETTSII_STR-_'SHEILA_SMITH' 1194071 1193998 ARG TCT 0 0      GIB_
-GCACCCTTAGCTCAGCT-GGAT-AGAGCAACAGATTTCTAATCTGTGGGTCAGAGGTTC
GAATCCTTTAGGGTGCG
>JCAT_RWZ_C08008378 RRIC_SHEILA_SMITH ALPHAPROTEOBACTERIA RICKETTSIA_RICKETTSII_STR-_'SHEILA_SMITH' 1086185 1086112 MET CAT 0 0     TRNA-
-GGGGCTGTAGCTCAGTT-GGTT-AGAGCACGCCGCTCATAACGGTGTGGTCGTAGGTTC
AAGTCCTACCAGCCCCA
>YGTA_RWZ_C08008379 RRIC_SHEILA_SMITH ALPHAPROTEOBACTERIA RICKETTSIA_RICKETTSII_STR-_'SHEILA_SMITH' 933215 933133 TYR GTA 0 0      GIB_IN
-GGAGGGGTGGCCGAGT--GGTCAATGGCAGCAGACTGTAAATCTGCC-TTCGAAGGTTC
AAATCCTTCTCCCTCCA
>GTCC_RWZ_C08008380 RRIC_SHEILA_SMITH ALPHAPROTEOBACTERIA RICKETTSIA_RICKETTSII_STR-_'SHEILA_SMITH' 932994 932924 GLY TCC 0 0      GIB_IN
-GCGGGTGTAGCTCAAT--GGT--AGAGTTCCAGCCTTCCAAGCTGGCTG-TGTGGGTTC
GATTCCCATCACCCGCT
>VTAC_RWZ_C08008381 RRIC_SHEILA_SMITH ALPHAPROTEOBACTERIA RICKETTSIA_RICKETTSII_STR-_'SHEILA_SMITH' 917545 917473 VAL TAC 0 0      GIB_IN
-GGGCGATTAGCTCAGCT-GGT--AGAGTATCTCGTTTACACCGAGAGTGTCGGCGGTTC
GAGTCCGTCATCGCCCA
>ATGC_RWZ_C08008382 RRIC_SHEILA_SMITH ALPHAPROTEOBACTERIA RICKETTSIA_RICKETTSII_STR-_'SHEILA_SMITH' 815106 815035 ALA TGC 0 0      GIB_IN
-GGGGGCATAGCTCAGG--GGT--AGAGCATCTGCTTTGCACGCAGAGGGTCAAGGGTTC
GATTCCCTTTGCCTCCA
>AGGC_RWZ_C08008383 RRIC_SHEILA_SMITH ALPHAPROTEOBACTERIA RICKETTSIA_RICKETTSII_STR-_'SHEILA_SMITH' 719693 719621 ALA GGC 0 0      GIB_IN
-GGGGTCATAGCTCAGTT-GGT--AGAGTGTTTGAATGGCATTCAAAAGGTCGGGGGTTC
GACTCCCCCTGGCTCCA
>QTTG_RWZ_C08008384 RRIC_SHEILA_SMITH ALPHAPROTEOBACTERIA RICKETTSIA_RICKETTSII_STR-_'SHEILA_SMITH' 704037 703966 GLN TTG 0 0      GIB_IN
-TGGGACGTCGCCAAGT--GGT--AAGGCAACGGTTTTTGGTATCGTCATCCGGAGGTTC
GAATCCTCCCGTCCCAG
>QTTG_RWZ_C08008385 RRIC_SHEILA_SMITH ALPHAPROTEOBACTERIA RICKETTSIA_RICKETTSII_STR-_'SHEILA_SMITH' 703931 703860 GLN TTG 0 0      GIB_IN
-TGGGACGTCGCCAAGT--GGT--AAGGCAACGGTTTTTGGTATCGTCATCCGGAGGTTC
GAATCCTCCCGTCCCAG
>STGA_RWZ_C08008386 RRIC_SHEILA_SMITH ALPHAPROTEOBACTERIA RICKETTSIA_RICKETTSII_STR-_'SHEILA_SMITH' 689230 689144 SER TGA 0 0      GIB_IN
-GGATAGGTGGCCGAGT--GGTTTAAGGCACTAGTCTTGAAAACTGGC---CGTGGGTTC
GAATCCCACCCTATCCG
>DGTC_RWZ_C08008387 RRIC_SHEILA_SMITH ALPHAPROTEOBACTERIA RICKETTSIA_RICKETTSII_STR-_'SHEILA_SMITH' 622346 622273 ASP GTC 0 0      GIB_IN
-GGGGGTGTAGCTCAGTT-GGTT-AGAGCATCTGCCTGTCACGCAGAAGGTCGCGGGTTC
GAGTCCCGTCACTCTCG
>TCGT_RWZ_C08008388 RRIC_SHEILA_SMITH ALPHAPROTEOBACTERIA RICKETTSIA_RICKETTSII_STR-_'SHEILA_SMITH' 212374 212302 THR CGT 0 0      GIB_IN
-GCCGATGTAGCTCAGCT-GGT--AGAGCGGCGCATTCGTAATGCGTAGGTCTGGGGTTC
AAATCCCCACATTGGCA
>FGAA_RWZ_C08008389 RRIC_SHEILA_SMITH ALPHAPROTEOBACTERIA RICKETTSIA_RICKETTSII_STR-_'SHEILA_SMITH' 12540 12468 PHE GAA 0 0      GIB_IN_D
-GGCCACGTAGCTCAGTC-GGT--AGAGCAAAGGACTGAAAATCCTTGTGTCGTTGGTTC
AATTCCAACCGTGGCCA
>ETTC_RWZ_W003232 AADJ01000001 ALPHAPROTEOBACTERIA RICKETTSIA_RICKETTSII 25907 25981 GLU TTC 0 0      WGS_DIVISION_IN_DDBJ/EMBL/GENBANK
-GGCCCCTTCGTCTAGC--GGTT-AGGACACCACCCTTTCACGGTGGGAA-CACGGGTTC
AAGTCCCGTAGGGGTCA
>TGGT_RWZ_W003233 AADJ01000001 ALPHAPROTEOBACTERIA RICKETTSIA_RICKETTSII 105983 106059 THR GGT 0 0      WGS_DIVISION_IN_DDBJ/EMBL/GENBANK
-GCTACTATAGCTCAGG--GGT--AGAGCACTTCATTGGTAATGAAGAGGTCGGGGGTTC
GATTCCCCCTAGTAGCA
>XCAT_RWZ_W003234 AADJ01000001 ALPHAPROTEOBACTERIA RICKETTSIA_RICKETTSII 132344 132422 MET CAT 0 0     TRNA-MET(INITIATOR)- WGS_DIVISION_
-TGCGGGGTGGAGCAGCTCGGT--AGCTCGTCAGGCTCATAACCTGAAGGTCGTTGGTTC
AAATCCAGCCCCCGCTA
>WCCA_RWZ_W003235 AADJ01000001 ALPHAPROTEOBACTERIA RICKETTSIA_RICKETTSII 176875 176952 TRP CCA 0 0      WGS_DIVISION_IN_DDBJ/EMBL/GENBANK
-AGGAGTGTAGCTCAATT-GGT--AGAGCGCCGGTCTCCAAAACCGGAGGTTGCGGGTTC
GATACCTGTCGCTCCTG
>MCAT_RWZ_W003236 AADJ01000001 ALPHAPROTEOBACTERIA RICKETTSIA_RICKETTSII 323596 323674 MET CAT 0 0     TRNA-MET(ELONGATOR)- WGS_DIVISION_
-GGCGGGGTAGCTCAGCT-GGTT-AGAGCGACGGAATCATAATCCGTGTGTCGGGGGTTC
AAATCCCTCCCTCGCTA
>NGTT_RWZ_W003237 AADJ01000001 ALPHAPROTEOBACTERIA RICKETTSIA_RICKETTSII 372474 372550 ASN GTT 0 0      WGS_DIVISION_IN_DDBJ/EMBL/GENBANK
-TCCTCGGTAGCTTAGT--GGT--AGAGCAAACGGCTGTTAACCGTTCGGTCGCTGGTTC
GAGTCCGGCCCGGGGAG
>CGCA_RWZ_W003238 AADJ01000001 ALPHAPROTEOBACTERIA RICKETTSIA_RICKETTSII 487605 487681 CYS GCA 0 0      WGS_DIVISION_IN_DDBJ/EMBL/GENBANK
-GGCTGGGTAGCAAAGT--GGT--AATGCCGTGGACTGCAAATCCTCTATTCGTCGGTTC
GATTCCGACCCTGGCCT
>KTTT_RWZ_W003239 AADJ01000001 ALPHAPROTEOBACTERIA RICKETTSIA_RICKETTSII 519129 519204 LYS TTT 0 0      WGS_DIVISION_IN_DDBJ/EMBL/GENBANK
-GAGCTCGTAGCTCAGTC-GGT--AGAGCATTTGACTTTTAATCAAAGGGTCCCGGGTTC
AAATCCCGGCGAGCTCA
>IGAT_RWZ_W003240 AADJ01000001 ALPHAPROTEOBACTERIA RICKETTSIA_RICKETTSII 519218 519296 ILE GAT 0 0      WGS_DIVISION_IN_DDBJ/EMBL/GENBANK
-GGGTTTGTAGCTCAGCT-GGTT-AGAGCACACGCCTGATAAGCGTGAGGTCGGAAGTTC
AAGTCTTCTCAAACCCA
>RCCG_RWZ_W003241 AADJ01000001 ALPHAPROTEOBACTERIA RICKETTSIA_RICKETTSII 703714 703792 ARG CCG 0 0      WGS_DIVISION_IN_DDBJ/EMBL/GENBANK
-GCATTCGTAGCTCAGCT-GGAT-AGAGCGTTGCCCTCCGAAGGCAAAGGTCGTTGGTTC
AAATCCAATCGAATGCA
>VGAC_RWZ_W003242 AADJ01000001 ALPHAPROTEOBACTERIA RICKETTSIA_RICKETTSII 723876 723952 VAL GAC 0 0      WGS_DIVISION_IN_DDBJ/EMBL/GENBANK
-GGGTGATTAGCTCAGTT-GGTT-AGAGCATTACGTTGACATCGTAAAGGTTGAGGGTTC
GAATCCCCCATCGCCCA
>SGGA_RWZ_W003243 AADJ01000001 ALPHAPROTEOBACTERIA RICKETTSIA_RICKETTSII 747826 747913 SER GGA 0 0      WGS_DIVISION_IN_DDBJ/EMBL/GENBANK
-GGAGAGATGGCCGAGT--GGTTTAAGGCGCACGCCTGGAAAGCGTGTTGTCGGGGGTTC
GAATCCCCCTCTCTCCG
>RACG_RWZ_W003244 AADJ01000001 ALPHAPROTEOBACTERIA RICKETTSIA_RICKETTSII 787490 787566 ARG ACG 0 0      WGS_DIVISION_IN_DDBJ/EMBL/GENBANK
-GCACCCGTAGCTCAATT-GGAT-AGAGTATATGACTACGGATCATAAGGTTAGGGGTTC
GACTCCTCTCGGGTGCG
>LGAG_RWZ_W003245 AADJ01000001 ALPHAPROTEOBACTERIA RICKETTSIA_RICKETTSII 826814 826900 LEU GAG 0 0      WGS_DIVISION_IN_DDBJ/EMBL/GENBANK
-GCGGTCGTGGCGAAATT-GGTA-GACGCGCAGCATTGAGGGTGCTGTTATTGGAAGTTC
AAGTCTTCTCGACCGCA
>GGCC_RWZ_W003246 AADJ01000001 ALPHAPROTEOBACTERIA RICKETTSIA_RICKETTSII 831432 831508 GLY GCC 0 0      WGS_DIVISION_IN_DDBJ/EMBL/GENBANK
-GCGGGTGTAGCTCAGG--GGT--AGAGCACTACCTTGCCAAGGTTGAAGTCGAGGGTTC
GAATCCCTTCACCCGCT
>LTAA_RWZ_W003247 AADJ01000001 ALPHAPROTEOBACTERIA RICKETTSIA_RICKETTSII 944566 944653 LEU TAA 0 0      WGS_DIVISION_IN_DDBJ/EMBL/GENBANK
-GCCCGCGTGATGGAAT--GGTA-GACATAACGGACTTAAAATCCGTGGCTTGCCGGTTC
AAGTCCGGCCGCGGGTA
>HGTG_RWZ_W003248 AADJ01000001 ALPHAPROTEOBACTERIA RICKETTSIA_RICKETTSII 988012 988090 HIS GTG 0 0      WGS_DIVISION_IN_DDBJ/EMBL/GENBANK
GGCGGGTGTAGCTCAGTT-GGTT-AGAGCATCAGGTTGTGGTTCTGAGGGTCGCGGGTTC
GAATCCCGTCACTCGCC
>SGCT_RWZ_W003249 AADJ01000001 ALPHAPROTEOBACTERIA RICKETTSIA_RICKETTSII 1035724 1035817 SER GCT 0 0      WGS_DIVISION_IN_DDBJ/EMBL/GENBA
-GGAGAGATGGCCGAGT--GGCCGAAGGCGGCGGTTTGCTAAACCGTT---CGAGGGTTC
GAATCCCTCTCTCTCCG
>PTGG_RWZ_W003250 AADJ01000001 ALPHAPROTEOBACTERIA RICKETTSIA_RICKETTSII 1157281 1157359 PRO TGG 0 0      WGS_DIVISION_IN_DDBJ/EMBL/GENBA
-CGGGGCGTAGCGCAGCCTGGT--AGCGCATCTGGTTTGGGACCAGAGGGTCGGGAGTTC
GAATCTCTCCGCCCCGA
>TTGT_RWZ_W003251 AADJ01000001 ALPHAPROTEOBACTERIA RICKETTSIA_RICKETTSII 1246273 1246197 THR TGT 0 0      WGS_DIVISION_IN_DDBJ/EMBL/GENBA
-GCCGGATTAGCTCAGT--GGT--AGAGCAACCGCCTTGTAAGCGGTAGGTCATCAGTTC
AAATCCGATATCCGGCA
>LTAG_RWZ_W003252 AADJ01000001 ALPHAPROTEOBACTERIA RICKETTSIA_RICKETTSII 1239142 1239056 LEU TAG 0 0      WGS_DIVISION_IN_DDBJ/EMBL/GENBA
-GCGGATGTGATGGAACT-GGTA-GACATGCAAGATTTAGGTTCTTGT-G-TGGGGGTTC
AAGTCCCTTCATCCGTA
>RTCT_RWZ_W003253 AADJ01000001 ALPHAPROTEOBACTERIA RICKETTSIA_RICKETTSII 1194071 1193998 ARG TCT 0 0      WGS_DIVISION_IN_DDBJ/EMBL/GENBA
-GCACCCTTAGCTCAGCT-GGAT-AGAGCAACAGATTTCTAATCTGTGGGTCAGAGGTTC
GAATCCTTTAGGGTGCG
>JCAT_RWZ_W003254 AADJ01000001 ALPHAPROTEOBACTERIA RICKETTSIA_RICKETTSII 1086185 1086112 MET CAT 0 0     TRNA-MET(ILE)_WHOSE_CAU_ANTICODO
-GGGGCTGTAGCTCAGTT-GGTT-AGAGCACGCCGCTCATAACGGTGTGGTCGTAGGTTC
AAGTCCTACCAGCCCCA
>YGTA_RWZ_W003255 AADJ01000001 ALPHAPROTEOBACTERIA RICKETTSIA_RICKETTSII 933215 933133 TYR GTA 0 0      WGS_DIVISION_IN_DDBJ/EMBL/GENBANK
-GGAGGGGTGGCCGAGT--GGTCAATGGCAGCAGACTGTAAATCTGCC-TTCGAAGGTTC
AAATCCTTCTCCCTCCA
>GTCC_RWZ_W003256 AADJ01000001 ALPHAPROTEOBACTERIA RICKETTSIA_RICKETTSII 932994 932924 GLY TCC 0 0      WGS_DIVISION_IN_DDBJ/EMBL/GENBANK
-GCGGGTGTAGCTCAAT--GGT--AGAGTTCCAGCCTTCCAAGCTGGCTG-TGTGGGTTC
GATTCCCATCACCCGCT
>VTAC_RWZ_W003257 AADJ01000001 ALPHAPROTEOBACTERIA RICKETTSIA_RICKETTSII 917546 917469 VAL TAC 0 0      WGS_DIVISION_IN_DDBJ/EMBL/GENBANK
-GGGCGATTAGCTCAGCT-GGT--AGAGTATCTCGTTTACACCGAGAGTGTCGGCGGTTC
GAGTCCGTCATCGCCCA
>ATGC_RWZ_W003258 AADJ01000001 ALPHAPROTEOBACTERIA RICKETTSIA_RICKETTSII 815106 815035 ALA TGC 0 0      WGS_DIVISION_IN_DDBJ/EMBL/GENBANK
-GGGGGCATAGCTCAGG--GGT--AGAGCATCTGCTTTGCACGCAGAGGGTCAAGGGTTC
GATTCCCTTTGCCTCCA
>AGGC_RWZ_W003259 AADJ01000001 ALPHAPROTEOBACTERIA RICKETTSIA_RICKETTSII 719694 719617 ALA GGC 0 0      WGS_DIVISION_IN_DDBJ/EMBL/GENBANK
-GGGGTCATAGCTCAGTT-GGT--AGAGTGTTTGAATGGCATTCAAAAGGTCGGGGGTTC
GACTCCCCCTGGCTCCA
>QTTG_RWZ_W003260 AADJ01000001 ALPHAPROTEOBACTERIA RICKETTSIA_RICKETTSII 704038 703962 GLN TTG 0 0      WGS_DIVISION_IN_DDBJ/EMBL/GENBANK
-TGGGACGTCGCCAAGT--GGT--AAGGCAACGGTTTTTGGTATCGTCATCCGGAGGTTC
GAATCCTCCCGTCCCAG
>QTTG_RWZ_W003261 AADJ01000001 ALPHAPROTEOBACTERIA RICKETTSIA_RICKETTSII 703932 703856 GLN TTG 0 0      WGS_DIVISION_IN_DDBJ/EMBL/GENBANK
-TGGGACGTCGCCAAGT--GGT--AAGGCAACGGTTTTTGGTATCGTCATCCGGAGGTTC
GAATCCTCCCGTCCCAG
>STGA_RWZ_W003262 AADJ01000001 ALPHAPROTEOBACTERIA RICKETTSIA_RICKETTSII 689231 689140 SER TGA 0 0      WGS_DIVISION_IN_DDBJ/EMBL/GENBANK
-GGATAGGTGGCCGAGT--GGTTTAAGGCACTAGTCTTGAAAACTGGC---CGTGGGTTC
GAATCCCACCCTATCCG
>DGTC_RWZ_W003263 AADJ01000001 ALPHAPROTEOBACTERIA RICKETTSIA_RICKETTSII 622346 622273 ASP GTC 0 0      WGS_DIVISION_IN_DDBJ/EMBL/GENBANK
-GGGGGTGTAGCTCAGTT-GGTT-AGAGCATCTGCCTGTCACGCAGAAGGTCGCGGGTTC
GAGTCCCGTCACTCTCG
>TCGT_RWZ_W003264 AADJ01000001 ALPHAPROTEOBACTERIA RICKETTSIA_RICKETTSII 212374 212302 THR CGT 0 0      WGS_DIVISION_IN_DDBJ/EMBL/GENBANK
-GCCGATGTAGCTCAGCT-GGT--AGAGCGGCGCATTCGTAATGCGTAGGTCTGGGGTTC
AAATCCCCACATTGGCA
>FGAA_RWZ_W003265 AADJ01000001 ALPHAPROTEOBACTERIA RICKETTSIA_RICKETTSII 12540 12468 PHE GAA 0 0      WGS_DIVISION_IN_DDBJ/EMBL/GENBANK
-GGCCACGTAGCTCAGTC-GGT--AGAGCAAAGGACTGAAAATCCTTGTGTCGTTGGTTC
AATTCCAACCGTGGCCA
>PGGG_RWZ_C09100574 AMAR_FLORIDA ALPHAPROTEOBACTERIA ANAPLASMA_MARGINALE_STR-_FLORIDA 4916 4993 PRO GGG 0 0      GIB_IN_DDBJ
-CGGAATGTAGCGCAGCCAGGTT-AGCGCGTCAGTCTGGGGGACTGGAGGTCGTGGGTTC
GAATCCCGCCATTCCGA
>STGA_RWZ_C09100575 AMAR_FLORIDA ALPHAPROTEOBACTERIA ANAPLASMA_MARGINALE_STR-_FLORIDA 6824 6912 SER TGA 0 0      GIB_IN_DDBJ
-GGACGGATGGCCGAGC--GGTTGAAGGCACCAGTCTTGAAAACTGAC---CGTGGGTTC
GAATCCCACTCCGTCCG
>HGTG_RWZ_C09100576 AMAR_FLORIDA ALPHAPROTEOBACTERIA ANAPLASMA_MARGINALE_STR-_FLORIDA 30976 31049 HIS GTG 0 0      GIB_IN_DDBJ
GGCGGGCGTAGCTCAGTC-GGT--AGAGCATCAGTTTGTGGCACTGGAGGTCGCCAGTTC
GATCCTGGTCGCTCGCC
>VTAC_RWZ_C09100577 AMAR_FLORIDA ALPHAPROTEOBACTERIA ANAPLASMA_MARGINALE_STR-_FLORIDA 153008 153083 VAL TAC 0 0      GIB_IN_DDBJ
-GGGCGGTTAGCTCAGTT-GGT--AGAGCGCCTCGTTTACACCGAGGAAGTCAGCAGTTC
GAGTCTGTTACTGCCCA
>WCCA_RWZ_C09100578 AMAR_FLORIDA ALPHAPROTEOBACTERIA ANAPLASMA_MARGINALE_STR-_FLORIDA 211524 211597 TRP CCA 0 0      GIB_IN_DDBJ
-GGGAGCGTAGCTCAAC--GGT--AGAGCATCAGTCTCCAAAACTGAGGA-TATGGGTTC
GATTCCTGTCGCTCCTG
>LTAA_RWZ_C09100579 AMAR_FLORIDA ALPHAPROTEOBACTERIA ANAPLASMA_MARGINALE_STR-_FLORIDA 254903 254988 LEU TAA 0 0      GIB_IN_DDBJ
-GTCCATGTGGCGGAAT--GGTA-GACGCTGCGGACTTAAAATCCGCT-G-TGGGAGTTC
AAGTCTCCCCATGGGCA
>KCTT_RWZ_C09100580 AMAR_FLORIDA ALPHAPROTEOBACTERIA ANAPLASMA_MARGINALE_STR-_FLORIDA 258287 258359 LYS CTT 0 0      GIB_IN_DDBJ
-GGTTCCGTAGCTCAGC--GGT--AGAGCACCTGACTCTTAATCAGTGTGTCGCGTGTTC
GAATCACGCCGGAACCA
>LTAG_RWZ_C09100581 AMAR_FLORIDA ALPHAPROTEOBACTERIA ANAPLASMA_MARGINALE_STR-_FLORIDA 258489 258575 LEU TAG 0 0      GIB_IN_DDBJ
-GCGGATATGGCGGAATT-GGTA-GACGCGCTAGGTTTAGGTCCTAGTGG-TGGGGGTTC
AAGTCCCTCTATCCGCA
>JCAT_RWZ_C09100582 AMAR_FLORIDA ALPHAPROTEOBACTERIA ANAPLASMA_MARGINALE_STR-_FLORIDA 264611 264684 MET CAT 0 0     TRNA-MET(ILE)_WHOSE_C
-GGGGCTGTAGCTCAGG--GGTT-AGAGCAGCTCGCTCATAACGAGTTGGCCGCAGGTTC
AAATCCTGCCAGCCCCA
>GGCC_RWZ_C09100583 AMAR_FLORIDA ALPHAPROTEOBACTERIA ANAPLASMA_MARGINALE_STR-_FLORIDA 338177 338249 GLY GCC 0 0      GIB_IN_DDBJ
-GCGGGAGTAGCTCAGT--GGT--AGAGTATAACCTTGCCAAGGTTAGGGCCGAGGGTTC
GATCCCCTTCTCCCGCT
>GCCC_RWZ_C09100584 AMAR_FLORIDA ALPHAPROTEOBACTERIA ANAPLASMA_MARGINALE_STR-_FLORIDA 338304 338376 GLY CCC 0 0      GIB_IN_DDBJ
-GCGGGAGTAGCTCAGT--GGT--AGAGTACGACCTTCCCAAGGTTGGGGCCGAGGGTTC
GATCCCCTTCTCCCGCT
>DGTC_RWZ_C09100585 AMAR_FLORIDA ALPHAPROTEOBACTERIA ANAPLASMA_MARGINALE_STR-_FLORIDA 386587 386661 ASP GTC 0 0      GIB_IN_DDBJ
-GGGGGTGTAGCTCAGTT-GGTT-AGAGCGCAAGCCTGTCACGTTTGAGGTCGCGAGTTC
AAGTCTCGTCACTCCCG
>SGCT_RWZ_C09100586 AMAR_FLORIDA ALPHAPROTEOBACTERIA ANAPLASMA_MARGINALE_STR-_FLORIDA 515665 515756 SER GCT 0 0      GIB_IN_DDBJ
-GGAGAGGTGGCCGAGA--GGCTGAAGGCGGCGGTTTGCTAAACCGTT---CGAGGGTTC
GAATCCCTCTCTCTCCG
>TTGT_RWZ_C09100587 AMAR_FLORIDA ALPHAPROTEOBACTERIA ANAPLASMA_MARGINALE_STR-_FLORIDA 517255 517329 THR TGT 0 0      GIB_IN_DDBJ
-GCCGGCTTAGCTTAATT-GGT--AGAGCACCTGACTTGTAATCAGGGGGTTGTCGGTTC
GAGTCCGGCAGCCGGCT
>TGGT_RWZ_C09100588 AMAR_FLORIDA ALPHAPROTEOBACTERIA ANAPLASMA_MARGINALE_STR-_FLORIDA 703902 703975 THR GGT 0 0      GIB_IN_DDBJ
-GCCGTTATAGTTTAGT--GGT--AAAACGCGTCCTTGGTAAGGACGA-GCCTCAAGTTC
GATTCTTGGTAACGGCA
>SGGA_RWZ_C09100589 AMAR_FLORIDA ALPHAPROTEOBACTERIA ANAPLASMA_MARGINALE_STR-_FLORIDA 1012899 1012984 SER GGA 0 0      GIB_IN_DDBJ
-GGAGAGATGGCTGAGC--GGTCGAAAGCGCACGCTTGGAGAGCGTGT-GTCGGGGGTTC
GAATCCCCCTCTTTCCG
>CGCA_RWZ_C09100590 AMAR_FLORIDA ALPHAPROTEOBACTERIA ANAPLASMA_MARGINALE_STR-_FLORIDA 1071693 1071765 CYS GCA 0 0      GIB_IN_DDBJ
-GGCTGGGTGGCAGAAT--GGTT-TATGCAGAGGACTGCAAATCCTTTTA-TATCGGTTC
GATTCCGGTCCCGGCCT
>RTCT_RWZ_C09100591 AMAR_FLORIDA ALPHAPROTEOBACTERIA ANAPLASMA_MARGINALE_STR-_FLORIDA 1142145 1142222 ARG TCT 0 0      GIB_IN_DDBJ
-GTGTCCGTAGCTCAGCT-GGACAAGAGCAGCAGCCTTCTAAGCTGCGGGTCAGGGGTTC
GAGTCCCTTCGGGCACA
>XCAT_RWZ_C09100592 AMAR_FLORIDA ALPHAPROTEOBACTERIA ANAPLASMA_MARGINALE_STR-_FLORIDA 1187647 1187723 MET CAT 0 0     TRNA-MET(INITIATOR)
-CGCGGGGTGGAGCAGTT-GGTT-AGCTCGGCAGGCTCATAACCTGCAGGTCGATGGTTC
GAGTCCGTCCCCCGCAA
>LCAG_RWZ_C09100593 AMAR_FLORIDA ALPHAPROTEOBACTERIA ANAPLASMA_MARGINALE_STR-_FLORIDA 1197267 1197183 LEU CAG 0 0      GIB_IN_DDBJ
-GTCCGAATGGCGGAATT-GGTA-GACGCGCTAGCTTCAGGTGCTAGT-G-TGGAAGTTC
GAGTCTTCTTTCGGGCA
>LGAG_RWZ_C09100594 AMAR_FLORIDA ALPHAPROTEOBACTERIA ANAPLASMA_MARGINALE_STR-_FLORIDA 1166761 1166673 LEU GAG 0 0      GIB_IN_DDBJ
-GCGGTTGTGGTGGAAAT-GGTA-GACACGCAGCGTTGAGGTCGCTGTGCTTGGAAGTTC
GAGTCTTCTTAACCGCA
>QTTG_RWZ_C09100595 AMAR_FLORIDA ALPHAPROTEOBACTERIA ANAPLASMA_MARGINALE_STR-_FLORIDA 1144133 1144061 GLN TTG 0 0      GIB_IN_DDBJ
-TGGGATGTAGCCAAGC--GGT--AAGGCAGCGGTTTTTGGTACCGTCATTCGGAGGTTC
GATCCCTCCCATCCCAG
>KTTT_RWZ_C09100596 AMAR_FLORIDA ALPHAPROTEOBACTERIA ANAPLASMA_MARGINALE_STR-_FLORIDA 1077945 1077873 LYS TTT 0 0      GIB_IN_DDBJ
-GGTCCTGTAGCTCAGT--GGT--AGAGCAGGTGGCTTTTAATCACCGTGCCGCGCGTTC
GATCCGCGCCGGGACCA
>VGAC_RWZ_C09100597 AMAR_FLORIDA ALPHAPROTEOBACTERIA ANAPLASMA_MARGINALE_STR-_FLORIDA 1020823 1020750 VAL GAC 0 0      GIB_IN_DDBJ
-GGGTGATTAGCTCAGGT-GGT--AGAGCGTTTGCTTGACGTGCAAGAGGTCACTGGTTC
GAGTCCAGTATTACCCA
>YGTA_RWZ_C09100598 AMAR_FLORIDA ALPHAPROTEOBACTERIA ANAPLASMA_MARGINALE_STR-_FLORIDA 836064 835981 TYR GTA 0 0      GIB_IN_DDBJ
-GGAGGGGTGGCCGAGT--GGTCAAAGGCAGCAGACTGTAAATCTGCC-TACGTAGGTTC
AAATCCTACCTCCTCCA
>GTCC_RWZ_C09100599 AMAR_FLORIDA ALPHAPROTEOBACTERIA ANAPLASMA_MARGINALE_STR-_FLORIDA 835973 835902 GLY TCC 0 0      GIB_IN_DDBJ
-GCGGGTATAACTCAGT--GGT--AGAGTAGCAGCCTTCCAAGCTGCCCG-CGTGGGTTC
GATTCCCATTACCCGCT
>ETTC_RWZ_C09100600 AMAR_FLORIDA ALPHAPROTEOBACTERIA ANAPLASMA_MARGINALE_STR-_FLORIDA 795343 795270 GLU TTC 0 0      GIB_IN_DDBJ
-GACTCCTTCGTCTAGT--GGTCTAGGACCCCACCCTTTCACGGTGGTAA-CGCGGGTTC
GACTCCCGTGGGAGTCA
>RCCG_RWZ_C09100601 AMAR_FLORIDA ALPHAPROTEOBACTERIA ANAPLASMA_MARGINALE_STR-_FLORIDA 755323 755247 ARG CCG 0 0      GIB_IN_DDBJ
-GCATTCGTAGCTCAGTCAGGAT-AGAGCGCTACCCTCCGGAGGTAGAGGTCGCAGGTTC
GAGTCCTGCCGAGTGCG
>PTGG_RWZ_C09100602 AMAR_FLORIDA ALPHAPROTEOBACTERIA ANAPLASMA_MARGINALE_STR-_FLORIDA 606271 606197 PRO TGG 0 0      GIB_IN_DDBJ
-CGGGGTGTGGCGCAGCCTGGT--AGCGCACTTGGTTTGGGGCCAAGGGGTCGGGAGTTC
GAATCTCTCCACCCCGA
>LCAA_RWZ_C09100603 AMAR_FLORIDA ALPHAPROTEOBACTERIA ANAPLASMA_MARGINALE_STR-_FLORIDA 604413 604330 LEU CAA 0 0      GIB_IN_DDBJ
-GCCCTTATGGCGGAAT--GGTA-GACGCGGTAGACTCAAAATCTACT-G-TGCTGGTTC
GAGTCCGGCTAAGGGCA
>IGAT_RWZ_C09100604 AMAR_FLORIDA ALPHAPROTEOBACTERIA ANAPLASMA_MARGINALE_STR-_FLORIDA 541427 541352 ILE GAT 0 0      GIB_IN_DDBJ
-GGGTCTGTAGCTCAGC--GGTT-GGAGCGCACGCCTGATAAGCGTGAGGACGGAAGTTC
GATTCTTCCCAGGCCCA
>MCAT_RWZ_C09100605 AMAR_FLORIDA ALPHAPROTEOBACTERIA ANAPLASMA_MARGINALE_STR-_FLORIDA 535950 535876 MET CAT 0 0     TRNA-MET(ELONGATOR)- 
-GGCTAGGTAGCTCAGG--GGT--AGAGCAGGAGCATCATAATCTCCGGGTCGGGGGTTC
GAATCCCTCCTTAGCCA
>RACG_RWZ_C09100606 AMAR_FLORIDA ALPHAPROTEOBACTERIA ANAPLASMA_MARGINALE_STR-_FLORIDA 471626 471551 ARG ACG 0 0      GIB_IN_DDBJ
-GCGCCCTTAGCTCAGAT-GGAT-AGAGCATTTGACTACGGATCAAAAGGTCGGGCGTTC
GAGTCGTCCAGGGCGCG
>FGAA_RWZ_C09100607 AMAR_FLORIDA ALPHAPROTEOBACTERIA ANAPLASMA_MARGINALE_STR-_FLORIDA 461961 461890 PHE GAA 0 0      GIB_IN_DDBJ
-GGCTTGGTAGCTCAGT--GGT--AGAGCGGAGGACTGAAAATCCTTGCG-CGCTGGTTC
AATTCCAGCCCAGGCCA
>NGTT_RWZ_C09100608 AMAR_FLORIDA ALPHAPROTEOBACTERIA ANAPLASMA_MARGINALE_STR-_FLORIDA 458443 458369 ASN GTT 0 0      GIB_IN_DDBJ
-TCCCTGGTAGCTCAGT--GGC--AGAGCAGCTGGCTGTTAACCAGTGTGTCGTTGGTTC
GAATCCAACCCCGGGGA
>RCCT_RWZ_C09100609 AMAR_FLORIDA ALPHAPROTEOBACTERIA ANAPLASMA_MARGINALE_STR-_FLORIDA 228389 228315 ARG CCT 0 0      GIB_IN_DDBJ
-GGGGCCGTAGCTCAGTA-GGAT-AGAGCATTAGATTCCTAATCTGAGGGTCGTGCGTTC
GAATCGCACCGGTCCCA
>DGTC_RWZ_W002986 AABW01000001 ALPHAPROTEOBACTERIA RICKETTSIA_SIBIRICA_246 55525 55601 ASP GTC 0 0      WGS_DIVISION_IN_DDBJ/EMBL/GENBANK
-GGGGGTGTAGCTCAGTT-GGTT-AGAGCATCTGCCTGTCACGCAGAAGGTCGCGGGTTC
GAGTCCCGTCACTCTCG
>TCGT_RWZ_W002987 AABW01000001 ALPHAPROTEOBACTERIA RICKETTSIA_SIBIRICA_246 458164 458239 THR CGT 0 0      WGS_DIVISION_IN_DDBJ/EMBL/GENBA
-GCCGATGTAGCTCAGCT-GGT--AGAGCGGCGCATTCGTAATGCGTAGGTCTGGGGTTC
AAATCCCCACATTGGCA
>FGAA_RWZ_W002988 AABW01000001 ALPHAPROTEOBACTERIA RICKETTSIA_SIBIRICA_246 658662 658737 PHE GAA 0 0      WGS_DIVISION_IN_DDBJ/EMBL/GENBA
-GGCCACGTAGCTCAGTC-GGT--AGAGCAAAGGACTGAAAATCCTTGTGTCGTTGGTTC
AATTCCAACCGTGGCCA
>TTGT_RWZ_W002989 AABW01000001 ALPHAPROTEOBACTERIA RICKETTSIA_SIBIRICA_246 680212 680288 THR TGT 0 0      WGS_DIVISION_IN_DDBJ/EMBL/GENBA
-GCCGGATTAGCTCAGT--GGT--AGAGCAACCGCCTTGTAAGCGGTAGGTCATCAGTTC
AAATCCGATATCCGGCA
>LTAG_RWZ_W002990 AABW01000001 ALPHAPROTEOBACTERIA RICKETTSIA_SIBIRICA_246 687349 687433 LEU TAG 0 0      WGS_DIVISION_IN_DDBJ/EMBL/GENBA
-GCGGATGTGATGGAACT-GGTA-GACATGCAAGATTTAGGTTCTTGT-G-TGGGGGTTC
AAGTCCCTTCATCCGTA
>RTCT_RWZ_W002991 AABW01000001 ALPHAPROTEOBACTERIA RICKETTSIA_SIBIRICA_246 733170 733246 ARG TCT 0 0      WGS_DIVISION_IN_DDBJ/EMBL/GENBA
-GCACCCTTAGCTCAGCT-GGAT-AGAGCAACAGATTTCTAATCTGTGGGTCAGAGGTTC
GAATCCTTTAGGGTGCG
>JCAT_RWZ_W002992 AABW01000001 ALPHAPROTEOBACTERIA RICKETTSIA_SIBIRICA_246 839166 839242 MET CAT 0 0     TRNA-MET(ILE)_WHOSE_CAU_ANTICODO
-GGGGCTGTAGCTCAGTT-GGTT-AGAGCACGCCGCTCATAACGGTGTAGTCGTAGGTTC
AAGTCCTACCAGCCCCA
>YGTA_RWZ_W002993 AABW01000001 ALPHAPROTEOBACTERIA RICKETTSIA_SIBIRICA_246 992912 992997 TYR GTA 0 0      WGS_DIVISION_IN_DDBJ/EMBL/GENBA
-GGAGGGGTGGCCGAGT--GGTCAATGGCAGCAGACTGTAAATCTGCC-TTCGAAGGTTC
GAATCCTTCTCCCTCCA
>GTCC_RWZ_W002994 AABW01000001 ALPHAPROTEOBACTERIA RICKETTSIA_SIBIRICA_246 993133 993206 GLY TCC 0 0      WGS_DIVISION_IN_DDBJ/EMBL/GENBA
-GCGGGTGTAGCTCAAT--GGT--AGAGTTCCAGCCTTCCAAGCTGGCTG-TGTGGGTTC
GATTCCCATCACCCGCT
>VTAC_RWZ_W002995 AABW01000001 ALPHAPROTEOBACTERIA RICKETTSIA_SIBIRICA_246 1008593 1008670 VAL TAC 0 0      WGS_DIVISION_IN_DDBJ/EMBL/GEN
-GGGCGATTAGCTCAGCT-GGT--AGAGTATCTCGTTTACACCGAGAGTGTCGGCGGTTC
AAGTCCGTCATCGCCCA
>ATGC_RWZ_W002996 AABW01000001 ALPHAPROTEOBACTERIA RICKETTSIA_SIBIRICA_246 1106803 1106877 ALA TGC 0 0      WGS_DIVISION_IN_DDBJ/EMBL/GEN
-GGGGGCATAGCTCAGG--GGT--AGAGCATCTGCTTTGCACGCAGATGGTCAAGGGTTC
GATTCCCTTTGCCTCCA
>RCCG_RWZ_W002997 AABW01000001 ALPHAPROTEOBACTERIA RICKETTSIA_SIBIRICA_246 1220265 1220343 ARG CCG 0 0      WGS_DIVISION_IN_DDBJ/EMBL/GEN
-GCATTCGTAGCTCAGCT-GGAT-AGAGCGTTGCCCTCCGAAGGCAAAGGTCGTTGGTTC
AAATCCAATCGAATGCA
>VGAC_RWZ_W002998 AABW01000001 ALPHAPROTEOBACTERIA RICKETTSIA_SIBIRICA_246 1239774 1239850 VAL GAC 0 0      WGS_DIVISION_IN_DDBJ/EMBL/GEN
-GGGTGATTAGCTCAGTT-GGTT-AGAGCATTACGTTGACATCGTAAAGGTCGGTGGTTC
GAGCCCACTATCACTCA
>AGGC_RWZ_W002999 AABW01000001 ALPHAPROTEOBACTERIA RICKETTSIA_SIBIRICA_246 1235606 1235529 ALA GGC 0 0      WGS_DIVISION_IN_DDBJ/EMBL/GEN
-GGGGTCATAGCTCAGTT-GGT--AGAGTGTTTGAATGGCATTCAAAAGGTCGGGGGTTC
GAATCCCCCTGGCTCCA
>QTTG_RWZ_W003000 AABW01000001 ALPHAPROTEOBACTERIA RICKETTSIA_SIBIRICA_246 1220478 1220408 GLN TTG 0 0      WGS_DIVISION_IN_DDBJ/EMBL/GEN
-TGGGACGTCGCCAAGT--GGT--AAGGCAACGGTTTTTGGTATCGTC-ATCGGAGGTTC
GAATCCTCCCGTCCCAG
>STGA_RWZ_W003001 AABW01000001 ALPHAPROTEOBACTERIA RICKETTSIA_SIBIRICA_246 1205907 1205816 SER TGA 0 0      WGS_DIVISION_IN_DDBJ/EMBL/GEN
-GGATAGGTGGCCGAGT--GGTTTAAGGCACTAGTCTTGAAAACTGGC---CGTGGGTTC
GAATCCCACCCTATCCG
>SGGA_RWZ_W003002 AABW01000001 ALPHAPROTEOBACTERIA RICKETTSIA_SIBIRICA_246 1183917 1183833 SER GGA 0 0      WGS_DIVISION_IN_DDBJ/EMBL/GEN
-GGAGAGATGGCCGAGT--GGTTTAAGGCGCACGCCTGGAAAGCGTGTTGTCGGGGGTTC
GAATCCCCCTCTCTCCG
>RACG_RWZ_W003003 AABW01000001 ALPHAPROTEOBACTERIA RICKETTSIA_SIBIRICA_246 1147893 1147820 ARG ACG 0 0      WGS_DIVISION_IN_DDBJ/EMBL/GEN
-GCACCCGTAGCTCAATT-GGAT-AGAGTATATGACTACGGATCATAAGGTTAGGGGTTC
GACTCCTCTCGGGTGCA
>LGAG_RWZ_W003004 AABW01000001 ALPHAPROTEOBACTERIA RICKETTSIA_SIBIRICA_246 1095019 1094936 LEU GAG 0 0      WGS_DIVISION_IN_DDBJ/EMBL/GEN
-GCGGTCGTGGCGAAATT-GGTA-GACGCGCAGCATTGAGGGTGCTGTTATTGGAAGTTC
AAGTCTTCTCGACCGCA
>GGCC_RWZ_W003005 AABW01000001 ALPHAPROTEOBACTERIA RICKETTSIA_SIBIRICA_246 1090226 1090150 GLY GCC 0 0      WGS_DIVISION_IN_DDBJ/EMBL/GEN
-GCGGGTGTAGCTCAGG--GGT--AGAGCGCTACCTTGCCAAGGTTGAAGTCGAGGGTTC
GAATCCCTTCACCCGCT
>LTAA_RWZ_W003006 AABW01000001 ALPHAPROTEOBACTERIA RICKETTSIA_SIBIRICA_246 981622 981535 LEU TAA 0 0      WGS_DIVISION_IN_DDBJ/EMBL/GENBA
-GCCCGCGTGATGGAAT--GGTA-GACATAACGGACTTAAAATCCGTGGCTTGCCGGTTC
AAGTCCGGCCGCGGGTA
>HGTG_RWZ_W003007 AABW01000001 ALPHAPROTEOBACTERIA RICKETTSIA_SIBIRICA_246 937612 937534 HIS GTG 0 0      WGS_DIVISION_IN_DDBJ/EMBL/GENBA
GGCGGGTGTAGCTCAGTT-GGTT-AGAGCATCAGGTTGTGGTTCTGAGGGTCACGGGTTC
GAATCCCGTCACTCGCC
>SGCT_RWZ_W003008 AABW01000001 ALPHAPROTEOBACTERIA RICKETTSIA_SIBIRICA_246 890151 890058 SER GCT 0 0      WGS_DIVISION_IN_DDBJ/EMBL/GENBA
-GGAGAGATGGCCGAGT--GGCCGAAGGCGGCGGTTTGCTAAACCGTT---CGAGGGTTC
GAATCCCTCTCTCTCCG
>PTGG_RWZ_W003009 AABW01000001 ALPHAPROTEOBACTERIA RICKETTSIA_SIBIRICA_246 768064 767986 PRO TGG 0 0      WGS_DIVISION_IN_DDBJ/EMBL/GENBA
-CGGGGCGTAGCGCAGCCTGGT--AGCGCATCTGGTTTGGGACCAGAGGGTCGGGAGTTC
GAATCTCTCCGCCCCGA
>ETTC_RWZ_W003010 AABW01000001 ALPHAPROTEOBACTERIA RICKETTSIA_SIBIRICA_246 645297 645226 GLU TTC 0 0      WGS_DIVISION_IN_DDBJ/EMBL/GENBA
-GGCCCCTTCGTCTAGC--GGTT-AGGACACCACCCTTTCACGGTGGGAA-CACGGGTTC
GAGTCCCGTAGGGGTCA
>TGGT_RWZ_W003011 AABW01000001 ALPHAPROTEOBACTERIA RICKETTSIA_SIBIRICA_246 564612 564536 THR GGT 0 0      WGS_DIVISION_IN_DDBJ/EMBL/GENBA
-GCTACTATAGCTCAGG--GGT--AGAGCACTTCATTGGTAATGAAGAGGTCGGGGGTTC
GATTCCCCCTAGTAGCA
>XCAT_RWZ_W003012 AABW01000001 ALPHAPROTEOBACTERIA RICKETTSIA_SIBIRICA_246 538266 538188 MET CAT 0 0     TRNA-MET(INITIATOR)- WGS_DIVISIO
-TGCGGGGTGGAGCAGCTCGGT--AGCTCGTCAGGCTCATAACCTGAAGGTCGTTGGTTC
AAATCCAGCCCCCGCTA
>WCCA_RWZ_W003013 AABW01000001 ALPHAPROTEOBACTERIA RICKETTSIA_SIBIRICA_246 493469 493392 TRP CCA 0 0      WGS_DIVISION_IN_DDBJ/EMBL/GENBA
-AGGAGTGTAGCTCAATT-GGT--AGAGCGCCGGTCTCCAAAACCGGAGGTTGCGGGTTC
GATACCTGTCGCTCCTG
>MCAT_RWZ_W003014 AABW01000001 ALPHAPROTEOBACTERIA RICKETTSIA_SIBIRICA_246 346356 346278 MET CAT 0 0     TRNA-MET(ELONGATOR)- WGS_DIVISIO
-GGCGGGGTAGCTCAGCT-GGTT-AGAGCGACGGAATCATAATCCGTGTGTCGGGGGTTC
AAATCCCTCCCTCGCTA
>NGTT_RWZ_W003015 AABW01000001 ALPHAPROTEOBACTERIA RICKETTSIA_SIBIRICA_246 303868 303792 ASN GTT 0 0      WGS_DIVISION_IN_DDBJ/EMBL/GENBA
-TCCTCGGTAGCTTAGT--GGT--AGAGCAAACGGCTGTTAACCGTTCGGTCGCTGGTTC
GAGTCCGGCCCGAGGAG
>CGCA_RWZ_W003016 AABW01000001 ALPHAPROTEOBACTERIA RICKETTSIA_SIBIRICA_246 190374 190298 CYS GCA 0 0      WGS_DIVISION_IN_DDBJ/EMBL/GENBA
-GGCTGGGTAGCAAAGT--GGT--AATGCCGTGGACTGCAAATCCTCTATTCGTCGGTTC
GATTCCGACCCTGGCCT
>KTTT_RWZ_W003017 AABW01000001 ALPHAPROTEOBACTERIA RICKETTSIA_SIBIRICA_246 159128 159056 LYS TTT 0 0      WGS_DIVISION_IN_DDBJ/EMBL/GENBA
-GAGCTCGTAGCTCAGGC-GGT--AGAGCATTTGACTTTTAATCAAAGGGTCCCGGGTTC
AAATCCCGGCGAGCTCA
>IGAT_RWZ_W003018 AABW01000001 ALPHAPROTEOBACTERIA RICKETTSIA_SIBIRICA_246 159039 158961 ILE GAT 0 0      WGS_DIVISION_IN_DDBJ/EMBL/GENBA
-GGGTTTGTAGCTCAGCT-GGTT-AGAGCACACGCCTGATAAGCGTGAGGTCGGAAGTTC
AAGTCTTCTCAAACCCA
>ETTC_RWZ_C018315 RCON_MALISH7 ALPHAPROTEOBACTERIA RICKETTSIA_CONORII_STR-_MALISH_7 23116 23190 GLU TTC 0 0      GIB_IN_DDBJ
-GGCCCCTTCGTCTAGT--GGTT-AGGACACCACCCTTTCACGGTGGGAA-CACGGGTTC
GAGTCCCGTAGGGGTCA
>TGGT_RWZ_C018316 RCON_MALISH7 ALPHAPROTEOBACTERIA RICKETTSIA_CONORII_STR-_MALISH_7 103652 103726 THR GGT 0 0      GIB_IN_DDBJ
-GCTACTATAGCTCAGG--GGT--AGAGCACTTCATTGGTAATGAAGAGGTCGGGGGTTC
GATTCCCCCTAGTAGCA
>XCAT_RWZ_C018317 RCON_MALISH7 ALPHAPROTEOBACTERIA RICKETTSIA_CONORII_STR-_MALISH_7 129858 129934 MET CAT 0 0     TRNA-MET(INITIATOR)- GI
-TGCGGGGTGGAGCAGCTTGGT--AGCTCGTCAGGCTCATAACCTGAAGGTCGTTGGTTC
AAATCCAGCCCCCGCTA
>WCCA_RWZ_C018318 RCON_MALISH7 ALPHAPROTEOBACTERIA RICKETTSIA_CONORII_STR-_MALISH_7 174538 174613 TRP CCA 0 0      GIB_IN_DDBJ
-AGGAGTGTAGCTCAATT-GGT--AGAGCGCCGGTCTCCAAAACCGGAGGTTGCGGGTTC
GATACCTGTCGCTCCTG
>MCAT_RWZ_C018319 RCON_MALISH7 ALPHAPROTEOBACTERIA RICKETTSIA_CONORII_STR-_MALISH_7 320146 320222 MET CAT 0 0     TRNA-MET(ELONGATOR)- GI
-GGCGGGGTAGCTCAGCT-GGTT-AGAGCGACGGAATCATAATCCGTGTGTCGGGGGTTC
AAATCCCTCCCTCGCTA
>NGTT_RWZ_C018320 RCON_MALISH7 ALPHAPROTEOBACTERIA RICKETTSIA_CONORII_STR-_MALISH_7 368645 368719 ASN GTT 0 0      GIB_IN_DDBJ
-TCCTCGGTAGCTTAGT--GGT--AGAGCAAACGGCTGTTAACCGTTCGGTCGCTGGTTC
GAGTCCGGCCCGGGGAG
>CGCA_RWZ_C018321 RCON_MALISH7 ALPHAPROTEOBACTERIA RICKETTSIA_CONORII_STR-_MALISH_7 484281 484355 CYS GCA 0 0      GIB_IN_DDBJ
-GGCTGGGTAGCAAAGT--GGT--AATGCCGTGGACTGCAAATCCTCTATTCGTCGGTTC
GATTCCGACCCTGGCCT
>KTTT_RWZ_C018322 RCON_MALISH7 ALPHAPROTEOBACTERIA RICKETTSIA_CONORII_STR-_MALISH_7 515025 515100 LYS TTT 0 0      GIB_IN_DDBJ
-GAGCTCGTAGCTCAGTC-GGT--AGAGCATTTGACTTTTAATCAAAGGGTCCCGGGTTC
AAATCCCGGCGAGCTCA
>IGAT_RWZ_C018323 RCON_MALISH7 ALPHAPROTEOBACTERIA RICKETTSIA_CONORII_STR-_MALISH_7 515115 515191 ILE GAT 0 0      GIB_IN_DDBJ
-GGGTTTGTAGCTCAGCT-GGTT-AGAGCACACGCCTGATAAGCGTGAGGTCGGAAGTTC
AAGTCTTCTCAAACCCA
>RCCG_RWZ_C018324 RCON_MALISH7 ALPHAPROTEOBACTERIA RICKETTSIA_CONORII_STR-_MALISH_7 696562 696638 ARG CCG 0 0      GIB_IN_DDBJ
-GCATTCGTAGCTCAGCT-GGAT-AGAGCGTTGCCCTCCGAAGGCAAAGGTCGTTGGTTC
AAATCCAATCGAATGCA
>VGAC_RWZ_C018325 RCON_MALISH7 ALPHAPROTEOBACTERIA RICKETTSIA_CONORII_STR-_MALISH_7 716649 716725 VAL GAC 0 0      GIB_IN_DDBJ
-GGGTGATTAGCTCAGTT-GGTT-AGAGCATTACGTTGACATCGTAAAGGTCGGTGGTTC
GAGCCCACTATCACTCA
>RACG_RWZ_C018326 RCON_MALISH7 ALPHAPROTEOBACTERIA RICKETTSIA_CONORII_STR-_MALISH_7 781318 781394 ARG ACG 0 0      GIB_IN_DDBJ
-GCACCCGTAGCTCAATT-GGAT-AGAGTATATGACTACGGATCATAAGGTTAGGGGTTC
GACTCCTCTCGGGTGCG
>LGAG_RWZ_C018327 RCON_MALISH7 ALPHAPROTEOBACTERIA RICKETTSIA_CONORII_STR-_MALISH_7 834174 834260 LEU GAG 0 0      GIB_IN_DDBJ
-GCGGTCGTGGCGAAATT-GGTA-GACGCGCAGCATTGAGGGTGCTGTTATTGGAAGTTC
AAGTCTTCTCGACCGCA
>GGCC_RWZ_C018328 RCON_MALISH7 ALPHAPROTEOBACTERIA RICKETTSIA_CONORII_STR-_MALISH_7 838946 839020 GLY GCC 0 0      GIB_IN_DDBJ
-GCGGGTGTAGCTCAGG--GGT--AGAGCGCCACCTTGCCAAGGTTGAAGTCGAGGGTTC
GAATCCCTTCACCCGCT
>LTAA_RWZ_C018329 RCON_MALISH7 ALPHAPROTEOBACTERIA RICKETTSIA_CONORII_STR-_MALISH_7 947443 947528 LEU TAA 0 0      GIB_IN_DDBJ
-GCCCGCGTGATGGAAT--GGTA-GACATAACGGACTTAAAATCCGTGGCTTGCCGGTTC
AAGTCCGGCCGCGGGTA
>HGTG_RWZ_C018330 RCON_MALISH7 ALPHAPROTEOBACTERIA RICKETTSIA_CONORII_STR-_MALISH_7 992644 992720 HIS GTG 0 0      GIB_IN_DDBJ
GGCGGGTGTAGCTCAGTT-GGTT-AGAGCATCAGGTTGTGGTTCTGAGGGTCGCGGGTTC
GAATCCCGTCACTCGCC
>SGCT_RWZ_C018331 RCON_MALISH7 ALPHAPROTEOBACTERIA RICKETTSIA_CONORII_STR-_MALISH_7 1040211 1040302 SER GCT 0 0      GIB_IN_DDBJ
-GGAGAGATGGCCGAGT--GGCCGAAGGCGGCGGTTTGCTAAACCGTT---CGAGGGTTC
GAATCCCTCTCTCTCCG
>PTGG_RWZ_C018332 RCON_MALISH7 ALPHAPROTEOBACTERIA RICKETTSIA_CONORII_STR-_MALISH_7 1167246 1167322 PRO TGG 0 0      GIB_IN_DDBJ
-CGGGGCGTAGCGCAGCCTGGT--AGCGCATCTGGTTTGGGACCAGAGGGTCGGGAGTTC
GAATCTCTCCGCCCCGA
>TTGT_RWZ_C018333 RCON_MALISH7 ALPHAPROTEOBACTERIA RICKETTSIA_CONORII_STR-_MALISH_7 1256518 1256444 THR TGT 0 0      GIB_IN_DDBJ
-GCCGGATTAGCTCAGT--GGT--AGAGCAACCGCCTTGTAAGCGGTAGGTCATCAGTTC
AAATCCGATATCCGGCA
>LTAG_RWZ_C018334 RCON_MALISH7 ALPHAPROTEOBACTERIA RICKETTSIA_CONORII_STR-_MALISH_7 1249347 1249263 LEU TAG 0 0      GIB_IN_DDBJ
-GCGGATGTGATGGAACT-GGTA-GACATGCAAGATTTAGGTTCTTGT-G-TGGGGGTTC
AAGTCCCTTCATCCGTA
>RTCT_RWZ_C018335 RCON_MALISH7 ALPHAPROTEOBACTERIA RICKETTSIA_CONORII_STR-_MALISH_7 1203341 1203265 ARG TCT 0 0      GIB_IN_DDBJ
-GCACCCTTAGCTCAGCT-GGAT-AGAGCAACAGATTTCTAATCTGTGGGTCAGAGGTTC
GAATCCTTTAGGGTGCG
>JCAT_RWZ_C018336 RCON_MALISH7 ALPHAPROTEOBACTERIA RICKETTSIA_CONORII_STR-_MALISH_7 1096177 1096101 MET CAT 0 0     TRNA-MET(ILE)_WHOSE_C
-GGGGCTGTAGCTCAGTT-GGTT-AGAGCACGCCGCTCATAACGGTGTGGTCGTAGGTTC
AAGTCCTACCAGCCCCA
>YGTA_RWZ_C018337 RCON_MALISH7 ALPHAPROTEOBACTERIA RICKETTSIA_CONORII_STR-_MALISH_7 936020 935935 TYR GTA 0 0      GIB_IN_DDBJ
-GGAGGGGTGGCCGAGT--GGTCAATGGCAGCAGACTGTAAATCTGCC-TTCGAAGGTTC
AAATCCTTCTCCCTCCA
>GTCC_RWZ_C018338 RCON_MALISH7 ALPHAPROTEOBACTERIA RICKETTSIA_CONORII_STR-_MALISH_7 935799 935726 GLY TCC 0 0      GIB_IN_DDBJ
-GCGGGTGTAGCTCAAT--GGT--AGAGTTCCAGCCTTCCAAGCTGGCTG-TGTGGGTTC
GATTCCCATCACCCGCT
>VTAC_RWZ_C018339 RCON_MALISH7 ALPHAPROTEOBACTERIA RICKETTSIA_CONORII_STR-_MALISH_7 920336 920261 VAL TAC 0 0      GIB_IN_DDBJ
-GGGCGATTAGCTCAGCT-GGT--AGAGTATCTCGTTTACACCGAGAGTGTCGGCGGTTC
GAGTCCGTCATCGCCCA
>ATGC_RWZ_C018340 RCON_MALISH7 ALPHAPROTEOBACTERIA RICKETTSIA_CONORII_STR-_MALISH_7 822253 822179 ALA TGC 0 0      GIB_IN_DDBJ
-GGGGGCATAGCTCAGG--GGT--AGAGCATCTGCTTTGCACGCAGAGGGTCAAGGGTTC
GATTCCCTTTGCCTCCA
>AGGC_RWZ_C018341 RCON_MALISH7 ALPHAPROTEOBACTERIA RICKETTSIA_CONORII_STR-_MALISH_7 712478 712403 ALA GGC 0 0      GIB_IN_DDBJ
-GGGGTCATAGCTCAGTT-GGT--AGAGTGTTTGAATGGCATTCAAAAGGTCGGGGGTTC
GACTCCCCCTGGCTCCA
>QTTG_RWZ_C018342 RCON_MALISH7 ALPHAPROTEOBACTERIA RICKETTSIA_CONORII_STR-_MALISH_7 696830 696757 GLN TTG 0 0      GIB_IN_DDBJ
-TGGGACGTCGCCAAGT--GGT--AAGGCAACGGTTTTTGGTATCGTC-ATCGGAGGTTC
GAATCCTCCCGTCCCAG
>STGA_RWZ_C018343 RCON_MALISH7 ALPHAPROTEOBACTERIA RICKETTSIA_CONORII_STR-_MALISH_7 682033 681944 SER TGA 0 0      GIB_IN_DDBJ
-GGGTAGGTGGCCGAGT--GGTTTAAGGCACTAGTCTTGAAAACTGGC---CGTGGGTTC
GAATCCCACCCTATCCG
>SGGA_RWZ_C018344 RCON_MALISH7 ALPHAPROTEOBACTERIA RICKETTSIA_CONORII_STR-_MALISH_7 659618 659531 SER GGA 0 0      GIB_IN_DDBJ
-GGAGAGATGGCCGAGT--GGTTTAAGGCGCACGCCTGGAAAGCGTGTTGTCGGGGGTTC
GAATCCCCCTCTCTCCG
>DGTC_RWZ_C018345 RCON_MALISH7 ALPHAPROTEOBACTERIA RICKETTSIA_CONORII_STR-_MALISH_7 618512 618436 ASP GTC 0 0      GIB_IN_DDBJ
-GGGGGTGTAGCTCAGTT-GGTT-AGAGCATCTGCCTGTCACGCAGAAGGTCGCGGGTTC
GAGTCCCGTCACTCTCG
>TCGT_RWZ_C018346 RCON_MALISH7 ALPHAPROTEOBACTERIA RICKETTSIA_CONORII_STR-_MALISH_7 208895 208820 THR CGT 0 0      GIB_IN_DDBJ
-GCCGATGTAGCTCAGCT-GGT--AGAGCGGCGCATTCGTAATGCGTAGGTCTGGGGTTC
AAATCCCCACATTGGCA
>FGAA_RWZ_C018347 RCON_MALISH7 ALPHAPROTEOBACTERIA RICKETTSIA_CONORII_STR-_MALISH_7 9671 9596 PHE GAA 0 0      GIB_IN_DDBJ
-GGCCACGTAGCTCAGTC-GGT--AGAGCAAAGGACTGAAAATCCTTGTGTCGTTGGTTC
AATTCCAACCGTGGCCA
>XCAT_RWZ_W09121804 ACFP01000050 ALPHAPROTEOBACTERIA WOLBACHIA_ENDOSYMBIONT_OF_MUSCIDIFURAX_UNIRAPTOR 1169 1093 MET CAT 0 0     TRNA-MET(
-CGCGGGATGGAGCAGCTCGGT--AGCTCGTCAGGCTCATAACCTGAAGGTCGTAGGTTC
AAATCCTACTCCCGCAA
>QTTG_RWZ_W09121805 ACFP01000055 ALPHAPROTEOBACTERIA WOLBACHIA_ENDOSYMBIONT_OF_MUSCIDIFURAX_UNIRAPTOR 842 768 GLN TTG 0 0      WGS_DIVISI
-TGGGGTGTAGCCAAGT--GGT--AAGGCAGCGGTTTTTGATACCGCCACGCGAAGGTTC
GAATCCTTCCACCCCAG
>TGGT_RWZ_W09121806 ACFP01000071 ALPHAPROTEOBACTERIA WOLBACHIA_ENDOSYMBIONT_OF_MUSCIDIFURAX_UNIRAPTOR 599 672 THR GGT 0 0      WGS_DIVISI
-GCCGTTGTAGCTCAGGT-GGT--AGAGTACGTCATTGGTAATGACGAGGTCCCAAGTTC
GAGTCTTGGTAACGGCA
>FGAA_RWZ_W09121807 ACFP01000121 ALPHAPROTEOBACTERIA WOLBACHIA_ENDOSYMBIONT_OF_MUSCIDIFURAX_UNIRAPTOR 212 137 PHE GAA 0 0      WGS_DIVISI
-GGCCTGATAGCTCAGTT-GGT--AGAGCAAAGGACTGAAAATCCTTGTGTCGCTGGTTC
GATTCCTGCTCAGGCCA
>RCCG_RWZ_W09121808 ACFP01000138 ALPHAPROTEOBACTERIA WOLBACHIA_ENDOSYMBIONT_OF_MUSCIDIFURAX_UNIRAPTOR 189 263 ARG CCG 0 0      WGS_DIVISI
-GCGCTTGTAGCTCAGTT-GGAT-AGAGCGTTGCCCTCCGGAGGCAAAGGCCGTGGGTTC
GAATCCCTCCAAGCGCA
>VGAC_RWZ_W09121809 ACFP01000154 ALPHAPROTEOBACTERIA WOLBACHIA_ENDOSYMBIONT_OF_MUSCIDIFURAX_UNIRAPTOR 1016 1089 VAL GAC 0 0      WGS_DIVI
-GGGTAATTAGCTCAGTT-GGT--AGAGCACTTGCTTGACGTGCAAGCGGTCGCTGGTTC
GAACCCAGTGTTACCCA
>LCAG_RWZ_W09121810 ACFP01000170 ALPHAPROTEOBACTERIA WOLBACHIA_ENDOSYMBIONT_OF_MUSCIDIFURAX_UNIRAPTOR 2802 2887 LEU CAG 0 0      WGS_DIVI
-GCCCGGGTGGCGGAATT-GGTA-GACGCGCTAGCTTCAGGTGCTAGTAG-TGGAAGTTC
AAGTCTTCTCTCGGGCA
>LTAG_RWZ_W09121811 ACFP01000175 ALPHAPROTEOBACTERIA WOLBACHIA_ENDOSYMBIONT_OF_MUSCIDIFURAX_UNIRAPTOR 948 866 LEU TAG 0 0      WGS_DIVISI
-GCGGATATGGCGGAATT-GGTA-GACGTGCCAGGTTTAGGTCCTGGT-G-TGGGGGTTC
AAGTCCCTCTATCCGCA
>RCCT_RWZ_W09121812 ACFP01000183 ALPHAPROTEOBACTERIA WOLBACHIA_ENDOSYMBIONT_OF_MUSCIDIFURAX_UNIRAPTOR 1007 1083 ARG CCT 0 0      WGS_DIVI
-GGGACTATAGCTCAGCA-GGAT-AGAGCGTTGGACTCCTAATCCGAAGGTCGTGCGTTC
GAATCGCACTAGTCCCA
>WCCA_RWZ_W09121813 ACFP01000195 ALPHAPROTEOBACTERIA WOLBACHIA_ENDOSYMBIONT_OF_MUSCIDIFURAX_UNIRAPTOR 8227 8154 TRP CCA 0 0      WGS_DIVI
-AGGAGTGTAGCTCAATT-GGT--AGAGCGCTGGTCTCCAAAACCAGAGGTTGTAGGTTC
AATTCCTATCGCTCCTG
>IGAT_RWZ_W09121814 ACFP01000198 ALPHAPROTEOBACTERIA WOLBACHIA_ENDOSYMBIONT_OF_MUSCIDIFURAX_UNIRAPTOR 2806 2730 ILE GAT 0 0      WGS_DIVI
-GGGTCTGTAGCTCAGGT-GGTT-AGAGCGCACGCCTGATAAGCGTGAGGTCGGAGGTTC
AACTCTTCCCAGACCCA
>ATGC_RWZ_W09121815 ACFP01000204 ALPHAPROTEOBACTERIA WOLBACHIA_ENDOSYMBIONT_OF_MUSCIDIFURAX_UNIRAPTOR 3140 3215 ALA TGC 0 0      WGS_DIVI
-GGGGGTATAGCTCAGCT-GGT--AGAGCATCTGTTTTGCACGCAGAAGGTCAGCGGTTC
GATCCCGCTTGCCTCCA
>KTTT_RWZ_W09121816 ACFP01000204 ALPHAPROTEOBACTERIA WOLBACHIA_ENDOSYMBIONT_OF_MUSCIDIFURAX_UNIRAPTOR 2798 2725 LYS TTT 0 0      WGS_DIVI
-GATCCCGTAGCTCAGCC-GGT--AGAGCAACTGACTTTTAATCAGTGGGTCACGCGTTC
GAATCGCGTCGGGATCA
>RACG_RWZ_W09121817 ACFP01000218 ALPHAPROTEOBACTERIA WOLBACHIA_ENDOSYMBIONT_OF_MUSCIDIFURAX_UNIRAPTOR 1059 1136 ARG ACG 0 0      WGS_DIVI
-GCACCCTTAGCTCAGTT-GGATTAGAGCATTTGACTACGGATCAAAAGGTCGGGCGTTC
AAGTCGCTCAGGGTGCA
>TTGT_RWZ_W09121818 ACFP01000220 ALPHAPROTEOBACTERIA WOLBACHIA_ENDOSYMBIONT_OF_MUSCIDIFURAX_UNIRAPTOR 5855 5928 THR TGT 0 0      WGS_DIVI
-GCCGGCTTAGCTCAATT-GGT--AGAGCAACTGACTTGTAATCAGTAGGTTGTCAGTTC
AAGTCCGACAGCCGGCA
>LGAG_RWZ_W09121819 ACFP01000221 ALPHAPROTEOBACTERIA WOLBACHIA_ENDOSYMBIONT_OF_MUSCIDIFURAX_UNIRAPTOR 13019 13106 LEU GAG 0 0      WGS_DI
-GCGGCCGTGGTGGAATT-GGTA-GACACGCAGCGTTGAGGTCGCTGTGT-TGGAAGTTC
AAGTCTTCTCGGCCGCA
>MCAT_RWZ_W09121820 ACFP01000223 ALPHAPROTEOBACTERIA WOLBACHIA_ENDOSYMBIONT_OF_MUSCIDIFURAX_UNIRAPTOR 2733 2806 MET CAT 0 0     TRNA-MET(
-GGCTGAGTAGCTCAGTT-GGT--AGAGCAGGAGGATCATAATCTCTTGGTCGGGGGTTC
AAGTCCCTCCTCAGCCA
>ETTC_RWZ_W09121821 ACFP01000226 ALPHAPROTEOBACTERIA WOLBACHIA_ENDOSYMBIONT_OF_MUSCIDIFURAX_UNIRAPTOR 8676 8748 GLU TTC 0 0      WGS_DIVI
-GACTCTTTCGTCTAGT--GGTT-AGGACACCACCCTTTCACGGTGGTAA-CACGGGTTC
AAATCCCGTAAGAGTCA
>PTGG_RWZ_W09121822 ACFP01000226 ALPHAPROTEOBACTERIA WOLBACHIA_ENDOSYMBIONT_OF_MUSCIDIFURAX_UNIRAPTOR 9680 9755 PRO TGG 0 0      WGS_DIVI
-CGGGGCGTAGCGCAGCCTGGT--AGCGCATTTGGTTTGGGACCAAAGGGTCGGGAGTTC
AAATCTCTCCGCCCCGA
>VTAC_RWZ_W09121823 ACFP01000226 ALPHAPROTEOBACTERIA WOLBACHIA_ENDOSYMBIONT_OF_MUSCIDIFURAX_UNIRAPTOR 16471 16543 VAL TAC 0 0      WGS_DI
-GGGCAATTAGCTCAGCT-GGT--AGAGCATCTCGTTTACACCGAGGAGGTCGGCAGTTC
AAGTCTGTCATTGCCCA
>CGCA_RWZ_W09121824 ACFP01000242 ALPHAPROTEOBACTERIA WOLBACHIA_ENDOSYMBIONT_OF_MUSCIDIFURAX_UNIRAPTOR 4455 4383 CYS GCA 0 0      WGS_DIVI
-GGCTGGGTGGCAGAAT--GGCT-TATGCGGAGGACTGCAAATCCTTTTA-TACCGGTTC
AATTCCGGTCCCGGCCT
>LCAA_RWZ_W09121825 ACFP01000243 ALPHAPROTEOBACTERIA WOLBACHIA_ENDOSYMBIONT_OF_MUSCIDIFURAX_UNIRAPTOR 7097 7180 LEU CAA 0 0      WGS_DIVI
-GCCCCTGTGGTGGAAT--GGTA-GACACGGCAGACTCAAAATCTGTT-A-TGCTGGTTC
AAGTCCGGCCAGGGGCA
>DGTC_RWZ_W09121826 ACFP01000249 ALPHAPROTEOBACTERIA WOLBACHIA_ENDOSYMBIONT_OF_MUSCIDIFURAX_UNIRAPTOR 5908 5832 ASP GTC 0 0      WGS_DIVI
-GGGGGTGTAGCTCAGTT-GGTT-AGAGCGCATGCCTGTCACGCATGAGGTCGTGAGTTC
AAGTCTCATCACTCCCG
>RCCG_RWZ_W005416 AAGC01000002 ALPHAPROTEOBACTERIA WOLBACHIA_ENDOSYMBIONT_OF_DROSOPHILA_SIMULANS 2763 2841 ARG CCG 0 0      WGS_DIVISION_
-GCGCTTGTAGCTCAGTT-GGAT-AGAGCGTTGCCCTCCGGAGGCAAAGGCCGTGGGTTC
GAATCCCTCCAAGCGCA
>TTGT_RWZ_W005417 AAGC01000010 ALPHAPROTEOBACTERIA WOLBACHIA_ENDOSYMBIONT_OF_DROSOPHILA_SIMULANS 3367 3442 THR TGT 0 0      WGS_DIVISION_
-GCCGGCTTAGCTCAATT-GGT--AGAGCAACTGACTTGTAATCAGTAGGTTGTCAGTTC
AAGTCCGACAGCCGGCA
>RCCT_RWZ_W005418 AAGC01000012 ALPHAPROTEOBACTERIA WOLBACHIA_ENDOSYMBIONT_OF_DROSOPHILA_SIMULANS 2369 2445 ARG CCT 0 0      WGS_DIVISION_
-GGGACTATAGCTCAGCA-GGAT-AGAGCGTTGGACTCCTAATCCGAAGGTCGTGCGTTC
GAATCGCACTAGTCCCA
>HGTG_RWZ_W005419 AAGC01000033 ALPHAPROTEOBACTERIA WOLBACHIA_ENDOSYMBIONT_OF_DROSOPHILA_SIMULANS 2859 2782 HIS GTG 0 0      WGS_DIVISION_
GGCGGGCGTAGCTCAGTT-GGT--AGAGCGTCAGTTTGTGGTACTGAATGTCGCCAGTTC
GATCCTGGTCGCTCGCC
>STGA_RWZ_W005420 AAGC01000058 ALPHAPROTEOBACTERIA WOLBACHIA_ENDOSYMBIONT_OF_DROSOPHILA_SIMULANS 1293 1385 SER TGA 0 0      WGS_DIVISION_
-GGACGGATGGCCGAGC--GGTTTAAGGCACCAGTCTTGAAAACTGAC---CATGGGTTC
GAATCCCATTCCGTCCG
>TGGT_RWZ_W005421 AAGC01000065 ALPHAPROTEOBACTERIA WOLBACHIA_ENDOSYMBIONT_OF_DROSOPHILA_SIMULANS 1653 1576 THR GGT 0 0      WGS_DIVISION_
-GCCGTTGTAGCTCAGGT-GGT--AGAGTACGTCATTGGTAATGACGAGGTCCCAAGTTC
GAGTCTTGGTAACGGCA
>IGAT_RWZ_W005422 AAGC01000087 ALPHAPROTEOBACTERIA WOLBACHIA_ENDOSYMBIONT_OF_DROSOPHILA_SIMULANS 898 976 ILE GAT 0 0      WGS_DIVISION_IN
-GGGTCTGTAGCTCAGGT-GGTT-AGAGCGCACGCCTGATAAGCGTGAGGTCGGAGGTTC
AACTCTTCCCAGACCCA
>MCAT_RWZ_W005423 AAGC01000090 ALPHAPROTEOBACTERIA WOLBACHIA_ENDOSYMBIONT_OF_DROSOPHILA_SIMULANS 1442 1517 MET CAT 0 0     TRNA-MET(ELONG
-GGCTGAGTAGCTCAGTT-GGT--AGAGCAGGAGGATCATAATCTCTTGGTCGGGGGTTC
AAGTCCCTCCTCAGCCA
>KTTT_RWZ_W005424 AAGC01000096 ALPHAPROTEOBACTERIA WOLBACHIA_ENDOSYMBIONT_OF_DROSOPHILA_SIMULANS 1619 1696 LYS TTT 0 0      WGS_DIVISION_
-GATCCCGTAGCTCAGCC-GGT--AGAGCAACTGACTTTTAATCAGTGGGTCACGCGTTC
GAATCGCGTCGGGATCA
>ATGC_RWZ_W005425 AAGC01000096 ALPHAPROTEOBACTERIA WOLBACHIA_ENDOSYMBIONT_OF_DROSOPHILA_SIMULANS 1300 1223 ALA TGC 0 0      WGS_DIVISION_
-GGGGGTATAGCTCAGCT-GGT--AGAGCATCTGTTTTGCACGCAGAAGGTCAGCGGTTC
GATCCCGCTTGCCTCCA
>ETTC_RWZ_W005426 AAGC01000132 ALPHAPROTEOBACTERIA WOLBACHIA_ENDOSYMBIONT_OF_DROSOPHILA_SIMULANS 648 572 GLU TTC 0 0      WGS_DIVISION_IN
-GACTCTTTCGTCTAGT--GGTT-AGGACACCACCCTTTCACGGTGGTAA-CACGGGTTC
AAATCCCGTAAGAGTCA
>NGTT_RWZ_W005427 AAGC01000182 ALPHAPROTEOBACTERIA WOLBACHIA_ENDOSYMBIONT_OF_DROSOPHILA_SIMULANS 20 96 ASN GTT 0 0      WGS_DIVISION_IN_D
-TCCTCGGTAGCTCAGT--GGT--AGAGCAGTTGGCTGTTAACCAATTGGTCGCTGGTTC
GAATCCGGCCCGGGGAG
>CGCA_RWZ_W005428 AAGC01000242 ALPHAPROTEOBACTERIA WOLBACHIA_ENDOSYMBIONT_OF_DROSOPHILA_SIMULANS 644 718 CYS GCA 0 0      WGS_DIVISION_IN
-GGCTGGGTGGCAGAAT--GGCT-TATGCGGAGGACTGCAAATCCTTTTA-TACCGGTTC
AATTCCGGTCCCGGCCT
>RTCT_RWZ_W005429 AAGC01000259 ALPHAPROTEOBACTERIA WOLBACHIA_ENDOSYMBIONT_OF_DROSOPHILA_SIMULANS 990 912 ARG TCT 0 0      WGS_DIVISION_IN
-GTGCCCGTAGCTCAGCT-GGAT-AGAGCAACAGCCTTCTAAGCTGTGGGTCGTAGGTTC
GAATCCCACCGGGCACA
>QTTG_RWZ_W005430 AAGC01000279 ALPHAPROTEOBACTERIA WOLBACHIA_ENDOSYMBIONT_OF_DROSOPHILA_SIMULANS 1043 967 GLN TTG 0 0      WGS_DIVISION_I
-TGGGGTGTAGCCAAGT--GGT--AAGGCAGCGGTTTTTGATACCGCCACGCGAAGGTTC
GAATCCTTCCACCCCAG
>FGAA_RWZ_W005431 AAGC01000285 ALPHAPROTEOBACTERIA WOLBACHIA_ENDOSYMBIONT_OF_DROSOPHILA_SIMULANS 1005 928 PHE GAA 0 0      WGS_DIVISION_I
-GGCCTGATAGCTCAGTT-GGT--AGAGCAAAGGACTGAAAATCCTTGTGTCGCTGGTTC
GATTCCTGCTCAGGCCA
>LTAA_RWZ_W005432 AAGC01000303 ALPHAPROTEOBACTERIA WOLBACHIA_ENDOSYMBIONT_OF_DROSOPHILA_SIMULANS 114 200 LEU TAA 0 0      WGS_DIVISION_IN
-GCCCGTGTGGCGGAATC-GGTA-GACGCAGCGGACTTAAAATCCGTGGCTTGGGAGTTC
AAGTCTCCCCATGGGCA
>LGAG_RWZ_W005433 AAGC01000327 ALPHAPROTEOBACTERIA WOLBACHIA_ENDOSYMBIONT_OF_DROSOPHILA_SIMULANS 230 319 LEU GAG 0 0      WGS_DIVISION_IN
-GCGGCCGTGGTGGAATT-GGTA-GACACGCAGCGTTGAGGTCGCTGTGT-TGGAAGTTC
AAGTCTTCTCGGCCGCA
