# Supplementary material for: tRNA Signatures Reveal a Polyphyletic Origin of SAR11 Strains among Alphaproteobacteria
Source: PLoS Comput Biol. 2014 Feb 27;10(2):e1003454. doi: 10.1371/journal.pcbi.1003454 (PMC3937112; doi:10.1371/journal.pcbi.1003454)
Supplement: Dataset S6 — Source code and data to reproduce Figure 7 . (ZIP) [file pcbi.1003454.s006.zip › Source_data_and_methods_for_Figure_7/run_neighbor.pl~]

#!/usr/bin/perl -w 

## assumes a UNIX/OS X like filesystem

$infile = shift @ARGV;
symlink ($infile,"infile");
open (NEIGHBOR, "| neighbor") or die "can't open neighbor\n";
print NEIGHBOR "N\nY\n";
close NEIGHBOR;
rename "outfile","alpha_tRNA_composition.neighbor.out";
rename "outtree","alpha_tRNA_composition.neighbor.tre";
