# Supplementary material for: tRNA Signatures Reveal a Polyphyletic Origin of SAR11 Strains among Alphaproteobacteria
Source: PLoS Comput Biol. 2014 Feb 27;10(2):e1003454. doi: 10.1371/journal.pcbi.1003454 (PMC3937112; doi:10.1371/journal.pcbi.1003454)
Supplement: Dataset S6 — Source code and data to reproduce Figure 7 . (ZIP) [file pcbi.1003454.s006.zip › Source_data_and_methods_for_Figure_7/SPG_all.fas]

>RACG_RWZ_W027526 ABCG01000001 ALPHAPROTEOBACTERIA ERYTHROBACTER_SP-_SD-21 108489 108567 ARG ACG 0 0      WGS_DIVISION_IN_DDBJ/EMBL/GENBA
-GCGCCAGTAGCTCAGCT-GGAT-AGAGTACCTGACTACGAATCAGGCGGTCGGAGGTTC
GAATCCTTCCTGGCGCG
>ETTC_RWZ_W027527 ABCG01000001 ALPHAPROTEOBACTERIA ERYTHROBACTER_SP-_SD-21 669115 669191 GLU TTC 0 0      WGS_DIVISION_IN_DDBJ/EMBL/GENBA
-GGCCCGTTCGTCTAGC--GGTT-AGGACGCGGCCCTTTCACGGCTGAAA-CACGGGTTC
GATTCCCGTACGGGTCA
>ETTC_RWZ_W027528 ABCG01000001 ALPHAPROTEOBACTERIA ERYTHROBACTER_SP-_SD-21 669240 669316 GLU TTC 0 0      WGS_DIVISION_IN_DDBJ/EMBL/GENBA
-GGCCCGTTCGTCTAGC--GGTT-AGGACGCGGCCCTTTCACGGCTGAAA-CACGGGTTC
GATTCCCGTACGGGTCA
>AGGC_RWZ_W027529 ABCG01000001 ALPHAPROTEOBACTERIA ERYTHROBACTER_SP-_SD-21 615903 615831 ALA GGC 0 0      WGS_DIVISION_IN_DDBJ/EMBL/GENBA
-GGGGCCTTAGCTCAGCT-GGG--AGAGCGCTACAATGGCATTGTAGAGGTCAGCGGTTC
GATCCCGCTAGGCTCCA
>RCCT_RWZ_W027530 ABCG01000001 ALPHAPROTEOBACTERIA ERYTHROBACTER_SP-_SD-21 424941 424868 ARG CCT 0 0      WGS_DIVISION_IN_DDBJ/EMBL/GENBA
-GCGCCCGTAGCTCAGTC-GGAT-AGAGCACCAGATTCCTAATCTGGGGGCCACAGGTTC
GAATCCTGTCGGGCGCA
>STGA_RWZ_W027531 ABCG01000001 ALPHAPROTEOBACTERIA ERYTHROBACTER_SP-_SD-21 381008 380917 SER TGA 0 0      WGS_DIVISION_IN_DDBJ/EMBL/GENBA
-GGACAGGTGGCAGAGC--GGTTGAATGCACCGGTCTTGAAAACCGGCAT-CGTGGGTTC
GAATCCCACCCTGTCCG
>KCTT_RWZ_W027532 ABCG01000001 ALPHAPROTEOBACTERIA ERYTHROBACTER_SP-_SD-21 295351 295274 LYS CTT 0 0      WGS_DIVISION_IN_DDBJ/EMBL/GENBA
-GGACGCATAGCTCAGTT-GGT--AGAGCAGCTGACTCTTAATCAGCGGGTCCTAGGTTC
GAGCCCTAGTGCGTCCA
>VGAC_RWZ_W027533 ABCG01000001 ALPHAPROTEOBACTERIA ERYTHROBACTER_SP-_SD-21 245844 245768 VAL GAC 0 0      WGS_DIVISION_IN_DDBJ/EMBL/GENBA
-GGGCGTATAGCTCAGT--GGT--AGAGCACTATGTTGACATCGTAGGGGTCCCAAGTTC
GAACCTTGGTACGCCCA
>QTTG_RWZ_W027534 ABCG01000001 ALPHAPROTEOBACTERIA ERYTHROBACTER_SP-_SD-21 75631 75555 GLN TTG 0 0      WGS_DIVISION_IN_DDBJ/EMBL/GENBANK
-TGGGGTGTAGCCAAGT--GGT--AAGGCAGCGGTTTTTGGTATCGCCATTCGCAGGTTC
GATCCCTGCCACCCCAG
>TGGT_RWZ_W027535 ABCG01000002 ALPHAPROTEOBACTERIA ERYTHROBACTER_SP-_SD-21 511773 511849 THR GGT 0 0      WGS_DIVISION_IN_DDBJ/EMBL/GENBA
-GCTGCTGTAGCTCAGT--GGT--AGAGCGCACCCTTGGTAAGGGTGAGGCCGGGAGTTC
AATCCTCCCCAGCAGCA
>GTCC_RWZ_W027536 ABCG01000002 ALPHAPROTEOBACTERIA ERYTHROBACTER_SP-_SD-21 527927 528000 GLY TCC 0 0      WGS_DIVISION_IN_DDBJ/EMBL/GENBA
-GCGGGTATAGCATAGT--GGT--AATGCTCCAGCCTTCCAAGCTGGCTA-GAGGGGTTC
GATTCCCCTTACCCGCT
>RCCG_RWZ_W027537 ABCG01000002 ALPHAPROTEOBACTERIA ERYTHROBACTER_SP-_SD-21 358624 358546 ARG CCG 0 0      WGS_DIVISION_IN_DDBJ/EMBL/GENBA
-GCACCCGTAGCTCAGCT-GGAT-AGAGCGCTGCCCTCCGAAGGCAGAGGCCACAGGTTC
GAATCCTGTCGGGTGCG
>LTAA_RWZ_W027538 ABCG01000002 ALPHAPROTEOBACTERIA ERYTHROBACTER_SP-_SD-21 306727 306646 LEU TAA 0 0      WGS_DIVISION_IN_DDBJ/EMBL/GENBA
-GCGGGTGTGGCGGAAT--GGTA-GACGCCGGGGACTTAAAATCCCCTGG-TGTGGGTTC
GAGTCCCACCACCCGCA
>LGAG_RWZ_W027539 ABCG01000002 ALPHAPROTEOBACTERIA ERYTHROBACTER_SP-_SD-21 233838 233750 LEU GAG 0 0      WGS_DIVISION_IN_DDBJ/EMBL/GENBA
-GCGGTCGTGGCGGAACT-GGTA-GACGCGCAACGTTGAGGTCGTTGT-G-TGGAAGTTC
GAGTCTTCTCGACCGCA
>GGCC_RWZ_W027540 ABCG01000002 ALPHAPROTEOBACTERIA ERYTHROBACTER_SP-_SD-21 178465 178389 GLY GCC 0 0      WGS_DIVISION_IN_DDBJ/EMBL/GENBA
-GCGGGCGTAGCTCAGG--GGT--AGAGCACAACCTTGCCAAGGTTGGGGTCGGGCGTTC
GAATCGCCTCGCCCGCT
>QCTG_RWZ_W027541 ABCG01000003 ALPHAPROTEOBACTERIA ERYTHROBACTER_SP-_SD-21 167403 167478 GLN CTG 0 0      WGS_DIVISION_IN_DDBJ/EMBL/GENBA
-TGCCCCGTCGTCTAAT--GGT--AAGACTACGGACTCTGACTCCGTCAA-TTGAGGTTC
GAATCCTCACGGGGCAT
>SGGA_RWZ_W027542 ABCG01000003 ALPHAPROTEOBACTERIA ERYTHROBACTER_SP-_SD-21 237025 237117 SER GGA 0 0      WGS_DIVISION_IN_DDBJ/EMBL/GENBA
-GGAGCAGTGGCCGAGT--GGTCGAAGGCGCACGCCTGGAAAGTGTGT---CGAGGGTTC
GAATCCCTCCTGCTCCG
>SCGA_RWZ_W027543 ABCG01000003 ALPHAPROTEOBACTERIA ERYTHROBACTER_SP-_SD-21 283348 283439 SER CGA 0 0      WGS_DIVISION_IN_DDBJ/EMBL/GENBA
-GGAGAGGTGGCAGAGT--GGTCGAATGCGCTGCACTCGAAATGCAGT---CGAGGGTTC
GAATCCCTCCCTCTCCG
>GCCC_RWZ_W027544 ABCG01000003 ALPHAPROTEOBACTERIA ERYTHROBACTER_SP-_SD-21 339645 339718 GLY CCC 0 0      WGS_DIVISION_IN_DDBJ/EMBL/GENBA
-GCGGGTATGATGTAAT--GGT--AGCCTGCCAGCTTCCCATGCTGGACG-CGCGGGTTC
GATTCCCGCTACCCGCT
>XCAT_RWZ_W027545 ABCG01000004 ALPHAPROTEOBACTERIA ERYTHROBACTER_SP-_SD-21 509 585 MET CAT 0 0     TRNA-MET(INITIATOR)- WGS_DIVISION_IN_D
-CGCGGGGTGGAGCAGTCCGGT--AGCTCGTCAGGCTCATAACCTGAAGGTCGTTGGTTC
AAATCCAACCCCCGCAA
>RTCT_RWZ_W027546 ABCG01000004 ALPHAPROTEOBACTERIA ERYTHROBACTER_SP-_SD-21 47230 47308 ARG TCT 0 0      WGS_DIVISION_IN_DDBJ/EMBL/GENBANK
-GCGCCCGTAGCTCATCT-GGAT-AGAGCGCGAGACTTCTAATCTTGAGGCAGCAGGTTC
GAGTCCTGCCGGGCGCG
>ACGC_RWZ_W027547 ABCG01000004 ALPHAPROTEOBACTERIA ERYTHROBACTER_SP-_SD-21 98152 98227 ALA CGC 0 0      WGS_DIVISION_IN_DDBJ/EMBL/GENBANK
-GGGGCCGTAGCTCAGTT-GGG--AGAGCGCGTCGTTCGCAATGACGAGGTCAGCGGTTC
GATCCCGCTCGGCTCCA
>FGAA_RWZ_W027548 ABCG01000004 ALPHAPROTEOBACTERIA ERYTHROBACTER_SP-_SD-21 190281 190209 PHE GAA 0 0      WGS_DIVISION_IN_DDBJ/EMBL/GENBA
-GCCCGGGTAGCTCAGTT-GGT--AGAGCATGCGACTGAAAATCGCAGTGTCGGCGGTTC
GAATCCGTCCCCGGGCA
>VTAC_RWZ_W027549 ABCG01000004 ALPHAPROTEOBACTERIA ERYTHROBACTER_SP-_SD-21 113891 113819 VAL TAC 0 0      WGS_DIVISION_IN_DDBJ/EMBL/GENBA
-GGGCGCTTAGCTCAGTT-GGT--AGAGCATCTCGTTTACACCGAGAGGGTCGGCGGTTC
GAGCCCGTCAGCGCCCA
>KTTT_RWZ_W027550 ABCG01000006 ALPHAPROTEOBACTERIA ERYTHROBACTER_SP-_SD-21 104322 104397 LYS TTT 0 0      WGS_DIVISION_IN_DDBJ/EMBL/GENBA
-GGGCCGTTAGCTCAGTC-GGT--AGAGCAACTGACTTTTAATCAGTAGGTCGCTGGTTC
GAACCCAGCACGGCTCA
>WCCA_RWZ_W027551 ABCG01000006 ALPHAPROTEOBACTERIA ERYTHROBACTER_SP-_SD-21 129995 130072 TRP CCA 0 0      WGS_DIVISION_IN_DDBJ/EMBL/GENBA
-AGGGGTGTAGCTCAGCT-GGT--AGAGCATCGGTCTCCAAAACCGAGGGCCACGGGTTC
GAATCCTGTCACCCCTG
>CGCA_RWZ_W027552 ABCG01000006 ALPHAPROTEOBACTERIA ERYTHROBACTER_SP-_SD-21 161581 161656 CYS GCA 0 0      WGS_DIVISION_IN_DDBJ/EMBL/GENBA
-GGCCCGATGGCGGAGT--GGT--TACGCAGAGGACTGCAAATCCTTGCA-CGCCGGTTC
GATTCCGGCTCGGGCCT
>TCGT_RWZ_W027553 ABCG01000006 ALPHAPROTEOBACTERIA ERYTHROBACTER_SP-_SD-21 161681 161758 THR CGT 0 0      WGS_DIVISION_IN_DDBJ/EMBL/GENBA
-GCCGCTTTAGCTCAGTT-GGT--AGAGCACATCATTCGTAATGATGGGGTCAGGTGTTC
GAGTCACCTAAGCGGCA
>SGCT_RWZ_W027554 ABCG01000006 ALPHAPROTEOBACTERIA ERYTHROBACTER_SP-_SD-21 187328 187235 SER GCT 0 0      WGS_DIVISION_IN_DDBJ/EMBL/GENBA
-GGAGACGTGGGTGAGT--GGCTGAAACCAGCTCCCTGCTAAGGAGCCAT-CGAGGGTTC
GAATCCCTCCGTCTCCG
>VCAC_RWZ_W027555 ABCG01000007 ALPHAPROTEOBACTERIA ERYTHROBACTER_SP-_SD-21 28653 28727 VAL CAC 0 0      WGS_DIVISION_IN_DDBJ/EMBL/GENBANK
-GGGCGCGTAGCTCAGT--GGT--AGAGCACACCCTTCACACGGGTGGGGTCGCAAGTTC
AATCCTTGCCGCGCCCA
>TTGT_RWZ_W027556 ABCG01000007 ALPHAPROTEOBACTERIA ERYTHROBACTER_SP-_SD-21 103706 103783 THR TGT 0 0      WGS_DIVISION_IN_DDBJ/EMBL/GENBA
-GCCGGCTTAGCTCAGTT-GGT--AGAGCAGTTGATTTGTAATCATCAGGTCAGGGGTTC
GACTCCTCTAGCCGGCA
>LTAG_RWZ_W027557 ABCG01000007 ALPHAPROTEOBACTERIA ERYTHROBACTER_SP-_SD-21 15650 15564 LEU TAG 0 0      WGS_DIVISION_IN_DDBJ/EMBL/GENBANK
-GCGGGCGTGGCGGAATT-GGTA-GACGCGCTGGTTTTAGGTACCAGT-G-TGGGGGTTC
GAGTCCCTTCGCCCGCA
>PCGG_RWZ_W027558 ABCG01000008 ALPHAPROTEOBACTERIA ERYTHROBACTER_SP-_SD-21 27260 27338 PRO CGG 0 0      WGS_DIVISION_IN_DDBJ/EMBL/GENBANK
-CGGGGAGTAGCTCAGCCTGGT--AGAGCACTGTCTTCGGGAGGCAGGGGCCGGAGGTTC
GAATCCTCTCTCCCCGA
>NGTT_RWZ_W027559 ABCG01000008 ALPHAPROTEOBACTERIA ERYTHROBACTER_SP-_SD-21 38479 38555 ASN GTT 0 0      WGS_DIVISION_IN_DDBJ/EMBL/GENBANK
-TCCCCGATAGCTCAGC--GGT--AGAGTAGGTGACTGTTAATCACTTGGTCGTTGGTTC
GAATCCAACTCGGGGAG
>DGTC_RWZ_W027560 ABCG01000008 ALPHAPROTEOBACTERIA ERYTHROBACTER_SP-_SD-21 21456 21378 ASP GTC 0 0      WGS_DIVISION_IN_DDBJ/EMBL/GENBANK
-GCGGGTGTAGCTCAGTT-GGTT-AGAGTATCGGCCTGTCACGCCGAGGGTCGCGGGTTC
GAGTCCCGTCACTCGCG
>LCAA_RWZ_W027561 ABCG01000008 ALPHAPROTEOBACTERIA ERYTHROBACTER_SP-_SD-21 4081 4000 LEU CAA 0 0      WGS_DIVISION_IN_DDBJ/EMBL/GENBANK
-GCCTCCGTGGCGGAATT-GGTA-GACGCGCTCGACTCAAAATCGAGT-G-TGCCGGTTC
GAGTCCGGCCGGGGGTA
>YGTA_RWZ_W027562 ABCG01000009 ALPHAPROTEOBACTERIA ERYTHROBACTER_SP-_SD-21 8728 8815 TYR GTA 0 0      WGS_DIVISION_IN_DDBJ/EMBL/GENBANK
-GGACAGGTGGCCGAGT--GGTTAAAGGCAGCAGACTGTAAATCTGCC-TACGCTGGTTC
GAATCCAGCCCTGTCCA
>HGTG_RWZ_W027563 ABCG01000009 ALPHAPROTEOBACTERIA ERYTHROBACTER_SP-_SD-21 42949 43027 HIS GTG 0 0      WGS_DIVISION_IN_DDBJ/EMBL/GENBANK
GGCGATCGTAGCTCAGTT-GGTT-AGAGCGCCGGTTTGTGGTACCGGAGGTCGCGGGTTC
GAACCCCGTCGATCGCC
>MCAT_RWZ_W027564 ABCG01000009 ALPHAPROTEOBACTERIA ERYTHROBACTER_SP-_SD-21 70887 70963 MET CAT 0 0     TRNA-MET(ELONGATOR)- WGS_DIVISION_
-GGCGGAGTAGCTCAGGT-GGTT-AGAGCAGCGGAATCATAATCCGCGTGTCGGGGGTTC
GAGTCCCTCCTCCGCTA
>PGGG_RWZ_W027565 ABCG01000011 ALPHAPROTEOBACTERIA ERYTHROBACTER_SP-_SD-21 35013 34935 PRO GGG 0 0      WGS_DIVISION_IN_DDBJ/EMBL/GENBANK
-CGGGATGTAGCGCAGCCTGGT--AGCGCACCATACTGGGGGTGTGGGGGTCGCTGGTTC
GAATCCAGTCATCCCGA
>JCAT_RWZ_W027566 ABCG01000011 ALPHAPROTEOBACTERIA ERYTHROBACTER_SP-_SD-21 28463 28390 MET CAT 0 0     TRNA-MET(ILE)_WHOSE_CAU_ANTICODON_
-GGGCCCGTAGCTCAGTT-GGTT-AGAGCTGGCCGCTCATAACGGCTAGGTCGCGGGTTC
GAGTCCTGCCGGGCCTA
>PTGG_RWZ_W027567 ABCG01000011 ALPHAPROTEOBACTERIA ERYTHROBACTER_SP-_SD-21 28354 28276 PRO TGG 0 0      WGS_DIVISION_IN_DDBJ/EMBL/GENBANK
-CGGGGAGTGGCGCAGCCTGGT--AGCGCACTTGTTTTGGGTACAAGGGGTCGCTGGTTC
GAATCCAGTCTCCCCGA
>XCAT_RWZ_W027568 ABCG01000015 ALPHAPROTEOBACTERIA ERYTHROBACTER_SP-_SD-21 351 427 MET CAT 0 0     TRNA-MET(INITIATOR)- WGS_DIVISION_IN_D
-CGCGGGGTGGAGCAGTCCGGT--AGCTCGTCAGGCTCATAACCTGAAGGTCGTTGGTTC
AAATCCAACCCCCGCAA
>LCAG_RWZ_W027569 ABCG01000017 ALPHAPROTEOBACTERIA ERYTHROBACTER_SP-_SD-21 775 863 LEU CAG 0 0      WGS_DIVISION_IN_DDBJ/EMBL/GENBANK
-GCCCAGATGGCGGAATT-GGTA-GACGCACCGTCTTCAGGTGGCGGC-G-TGGAGGTTC
GAGTCCTCTTCTGGGCA
>IGAT_RWZ_W016503 AAQG01000001 ALPHAPROTEOBACTERIA SPHINGOMONAS_SP-_SKA58 998 1076 ILE GAT 0 0      WGS_DIVISION_IN_DDBJ/EMBL/GENBANK
-GGGCTTGTAGCTCAGTT-GGTT-AGAGCACACCCCTGATAAGGGTGAGGCCGGTGGTTC
GAGTCCACCCAAGCCCA
>ATGC_RWZ_W016504 AAQG01000001 ALPHAPROTEOBACTERIA SPHINGOMONAS_SP-_SKA58 1093 1168 ALA TGC 0 0      WGS_DIVISION_IN_DDBJ/EMBL/GENBANK
-GGGGCCTTAGCTCAGCT-GGG--AGAGCGGTTGCTTTGCAAGCATCAGGTCATCGGTTC
GATCCCGATAGGCTCCA
>XCAT_RWZ_W016505 AAQG01000001 ALPHAPROTEOBACTERIA SPHINGOMONAS_SP-_SKA58 4875 4951 MET CAT 0 0     TRNA-MET(INITIATOR)- WGS_DIVISION_IN_
-CGCGGGGTGGAGCAGTCCGGT--AGCTCGTCAGGCTCATAACCTGAAGGTCACAGGTTC
AAATCCTGTCCCCGCAA
>IGAT_RWZ_W016506 AAQG01000001 ALPHAPROTEOBACTERIA SPHINGOMONAS_SP-_SKA58 530315 530242 ILE GAT 0 0      WGS_DIVISION_IN_DDBJ/EMBL/GENBAN
-GGGCCGGTAGCTCAGGT-GGTT-AGAGCGCACGCCTGATAAGCGTGAGGTCGGAGGTTC
AACTCCTCCCCGGCCCA
>ATGC_RWZ_W016507 AAQG01000001 ALPHAPROTEOBACTERIA SPHINGOMONAS_SP-_SKA58 530226 530154 ALA TGC 0 0      WGS_DIVISION_IN_DDBJ/EMBL/GENBAN
-GGGGCTTTAGCTCAGCT-GGG--AGAGCGGTTGCTTTGCAAGCATCAGGTCATCGGTTC
GATCCCGATAAGCTCCA
>XCAT_RWZ_W016508 AAQG01000001 ALPHAPROTEOBACTERIA SPHINGOMONAS_SP-_SKA58 526621 526548 MET CAT 0 0     TRNA-MET(INITIATOR)- WGS_DIVISION
-CGCGGGGTGGAGCAGTCCGGT--AGCTCGTCAGGCTCATAACCTGAAGGTCACAGGTTC
AAATCCTGTCCCCGCAA
>GTCC_RWZ_W016509 AAQG01000002 ALPHAPROTEOBACTERIA SPHINGOMONAS_SP-_SKA58 199132 199207 GLY TCC 0 0      WGS_DIVISION_IN_DDBJ/EMBL/GENBAN
-GCGGGTATAGCTCAAT--GGT--AGAGCACTAGCCTTCCAAGCTTGTGA-TGCGGGTTC
GATCCCCGCTACCCGCT
>RTCT_RWZ_W016510 AAQG01000002 ALPHAPROTEOBACTERIA SPHINGOMONAS_SP-_SKA58 336352 336274 ARG TCT 0 0      WGS_DIVISION_IN_DDBJ/EMBL/GENBAN
-GGCCCCGTAGCTCAGTT-GGAT-AGAGCATCCGCCTTCTAAGCGGATGGTCGCAGGTTC
GAATCCTGCCGGGGTCG
>CGCA_RWZ_W016511 AAQG01000002 ALPHAPROTEOBACTERIA SPHINGOMONAS_SP-_SKA58 261904 261829 CYS GCA 0 0      WGS_DIVISION_IN_DDBJ/EMBL/GENBAN
-GGCCCGATGGCGGAGT--GGT--GACGCAGCGGACTGCAAATCCGTGCA-CGCCGGTTC
GATTCCGGCTCGGGCCT
>QCTG_RWZ_W016512 AAQG01000002 ALPHAPROTEOBACTERIA SPHINGOMONAS_SP-_SKA58 102828 102753 GLN CTG 0 0      WGS_DIVISION_IN_DDBJ/EMBL/GENBAN
-TGCCCGATCGTCTAAA--GGT--AAGACTACGGACTCTGACTCCGTCAA-TTGAGGTTC
GAATCCTCATCGGGCAT
>VGAC_RWZ_W016513 AAQG01000002 ALPHAPROTEOBACTERIA SPHINGOMONAS_SP-_SKA58 75693 75622 VAL GAC 0 0      WGS_DIVISION_IN_DDBJ/EMBL/GENBANK
-GGGCGTGTAGCTCAGT--GGT--AGAGCACTGTGTTGACATCGCAGGGGTCGCAAGTTC
AATCCTTGCCACGCCCA
>VTAC_RWZ_W016514 AAQG01000003 ALPHAPROTEOBACTERIA SPHINGOMONAS_SP-_SKA58 219969 219897 VAL TAC 0 0      WGS_DIVISION_IN_DDBJ/EMBL/GENBAN
-GGGCGATTAGCTCAGTT-GGT--AGAGCGTCTCGTTTACACCGAGAATGTCGGCGGTTC
GAGCCCGTCATCGCCCA
>MCAT_RWZ_W016515 AAQG01000003 ALPHAPROTEOBACTERIA SPHINGOMONAS_SP-_SKA58 169071 168998 MET CAT 0 0     TRNA-MET(ELONGATOR)- WGS_DIVISION
-GGCGGAGTAGCTCAGCT-GGTT-AGAGCAGCGGAATCATAATCCGCGTGTCGGGGGTTC
AAGTCCCTCCTCCGCTA
>YGTA_RWZ_W016516 AAQG01000003 ALPHAPROTEOBACTERIA SPHINGOMONAS_SP-_SKA58 58741 58653 TYR GTA 0 0      WGS_DIVISION_IN_DDBJ/EMBL/GENBANK
-GGACAGGTGGCCGAGT--GGTTAAAGGCAGCAGACTGTAAATCTGCCCTACGCTGGTTC
GAATCCAGCCCTGTCCA
>KCTT_RWZ_W016517 AAQG01000003 ALPHAPROTEOBACTERIA SPHINGOMONAS_SP-_SKA58 58592 58515 LYS CTT 0 0      WGS_DIVISION_IN_DDBJ/EMBL/GENBANK
-GGACGCATAGCTCAGTT-GGT--AGAGCAGCTGACTCTTAATCAGCGGGTCCTAGGTTC
GAGCCCTAGTGCGTCCA
>QTTG_RWZ_W016518 AAQG01000003 ALPHAPROTEOBACTERIA SPHINGOMONAS_SP-_SKA58 42872 42796 GLN TTG 0 0      WGS_DIVISION_IN_DDBJ/EMBL/GENBANK
-TGGGGCGTAGCCAAGC--GGT--AAGGCAGCGGTTTTTGGTACCGCCATGCGCAGGTTC
GAATCCTGCCGCCCCAG
>LGAG_RWZ_W016519 AAQG01000004 ALPHAPROTEOBACTERIA SPHINGOMONAS_SP-_SKA58 135661 135749 LEU GAG 0 0      WGS_DIVISION_IN_DDBJ/EMBL/GENBAN
-GCGGTCGTGGCGGAATT-GGTA-GACGCGCAACGTTGAGGTCGTTGT-G-TGGAAGTTC
GAGTCTTCTCGACCGCA
>SCGA_RWZ_W016520 AAQG01000004 ALPHAPROTEOBACTERIA SPHINGOMONAS_SP-_SKA58 150612 150703 SER CGA 0 0      WGS_DIVISION_IN_DDBJ/EMBL/GENBAN
-GGAGAGGTGGCAGAGT--GGTCGAATGCGCCGCACTCGAAATGCGGT---CGTGGGTTC
GAATCCCACCCTCTCCG
>LCAG_RWZ_W016521 AAQG01000004 ALPHAPROTEOBACTERIA SPHINGOMONAS_SP-_SKA58 28806 28718 LEU CAG 0 0      WGS_DIVISION_IN_DDBJ/EMBL/GENBANK
-GCCCAGATGGCGGAATT-GGTA-GACGCACCAGCTTCAGGTGCTGGC-G-TGGAGGTTC
GAGTCCTCTTCTGGGCA
>VCAC_RWZ_W016522 AAQG01000005 ALPHAPROTEOBACTERIA SPHINGOMONAS_SP-_SKA58 72919 72993 VAL CAC 0 0      WGS_DIVISION_IN_DDBJ/EMBL/GENBANK
-GGGCGCGTAGCTCAGC--GGT--AGAGCACACCCTTCACACGGGTGGGGTCACAGGTTC
AATCCCTGTCGCGCCCA
>PTGG_RWZ_W016523 AAQG01000005 ALPHAPROTEOBACTERIA SPHINGOMONAS_SP-_SKA58 134506 134584 PRO TGG 0 0      WGS_DIVISION_IN_DDBJ/EMBL/GENBAN
-CGGGGAGTGGCGCAGTCCGGT--AGCGCGCCTGCTTTGGGAGCAGGATGTCGCAGGTTC
GAATCCTGTCTCCCCGA
>DGTC_RWZ_W016524 AAQG01000005 ALPHAPROTEOBACTERIA SPHINGOMONAS_SP-_SKA58 219877 219799 ASP GTC 0 0      WGS_DIVISION_IN_DDBJ/EMBL/GENBAN
-GCGGGTGTAGCTCAGTT-GGTT-AGAGCGCCGGCCTGTCACGCCGGAGGTCGCGGGTTC
GAGCCCCGTCACTCGCG
>DGTC_RWZ_W016525 AAQG01000005 ALPHAPROTEOBACTERIA SPHINGOMONAS_SP-_SKA58 219716 219638 ASP GTC 0 0      WGS_DIVISION_IN_DDBJ/EMBL/GENBAN
-GCGGGTGTAGCTCAGTT-GGTT-AGAGCGCCGGCCTGTCACGCCGGAGGTCGCGGGTTC
GAGCCCCGTCACTCGCG
>STGA_RWZ_W016526 AAQG01000005 ALPHAPROTEOBACTERIA SPHINGOMONAS_SP-_SKA58 104253 104167 SER TGA 0 0      WGS_DIVISION_IN_DDBJ/EMBL/GENBAN
-GGACAGGTGGCCGAGT--GGTTTAAGGCAGCGGTCTTGAAAACCGCC---CGTGGGTTC
GAATCCCACCCTGTCCG
>KCTT_RWZ_W016527 AAQG01000005 ALPHAPROTEOBACTERIA SPHINGOMONAS_SP-_SKA58 40747 40670 LYS CTT 0 0      WGS_DIVISION_IN_DDBJ/EMBL/GENBANK
-GGACGCATAGCTCAGTT-GGT--AGAGCAGCTGACTCTTAATCAGCGGGTCCTAGGTTC
GAGCCCTAGTGCGTCCA
>IGAT_RWZ_W016528 AAQG01000006 ALPHAPROTEOBACTERIA SPHINGOMONAS_SP-_SKA58 170400 170476 ILE GAT 0 0      WGS_DIVISION_IN_DDBJ/EMBL/GENBAN
-GGGCCGGTAGCTCAGGT-GGTT-AGAGCGCACGCCTGATAAGCGTGAGGTCGGAGGTTC
AACTCCTCCCCGGCCCA
>ATGC_RWZ_W016529 AAQG01000006 ALPHAPROTEOBACTERIA SPHINGOMONAS_SP-_SKA58 170489 170564 ALA TGC 0 0      WGS_DIVISION_IN_DDBJ/EMBL/GENBAN
-GGGGCTTTAGCTCAGCT-GGG--AGAGCGGTTGCTTTGCAAGCATCAGGTCATCGGTTC
GATCCCGATAAGCTCCA
>NGTT_RWZ_W016530 AAQG01000008 ALPHAPROTEOBACTERIA SPHINGOMONAS_SP-_SKA58 117203 117279 ASN GTT 0 0      WGS_DIVISION_IN_DDBJ/EMBL/GENBAN
-TCCCCGATAGCTCAGC--GGT--AGAGCATTCGACTGTTAATCGAATGGCCGTAGGTTC
GAATCCTACTCGGGGAG
>NGTT_RWZ_W016531 AAQG01000008 ALPHAPROTEOBACTERIA SPHINGOMONAS_SP-_SKA58 118438 118514 ASN GTT 0 0      WGS_DIVISION_IN_DDBJ/EMBL/GENBAN
-TCCCCGATAGCTCAGC--GGT--AGAGCATTCGACTGTTAATCGAATGGCCGTAGGTTC
GAATCCTACTCGGGGAG
>RCCT_RWZ_W016532 AAQG01000008 ALPHAPROTEOBACTERIA SPHINGOMONAS_SP-_SKA58 59045 58972 ARG CCT 0 0      WGS_DIVISION_IN_DDBJ/EMBL/GENBANK
-GCACCCATAGCTCAGCA-GGAT-AGAGCATCAGATTCCTAATCTGGGGGCCACTGGTTC
GAATCCAGTTGGGTGCA
>WCCA_RWZ_W016533 AAQG01000010 ALPHAPROTEOBACTERIA SPHINGOMONAS_SP-_SKA58 32097 32174 TRP CCA 0 0      WGS_DIVISION_IN_DDBJ/EMBL/GENBANK
-AGGAGTGTAGCTCAGCT-GGT--AGAGCGTCGGTCTCCAAAACCGAATGCCGGGGGTTC
GAGTCCCTCCACTCCTG
>ACGC_RWZ_W016534 AAQG01000010 ALPHAPROTEOBACTERIA SPHINGOMONAS_SP-_SKA58 15430 15358 ALA CGC 0 0      WGS_DIVISION_IN_DDBJ/EMBL/GENBANK
-GGGGCCTTAGCTCAGCT-GGG--AGAGCGCGTCGTTCGCAATGACGAGGTCAGGGGTTC
GATCCCCCTAGGCTCCA
>KTTT_RWZ_W016535 AAQG01000011 ALPHAPROTEOBACTERIA SPHINGOMONAS_SP-_SKA58 88393 88321 LYS TTT 0 0      WGS_DIVISION_IN_DDBJ/EMBL/GENBANK
-GGGTCCATAGCTCAGTC-GGT--AGAGCAACTGACTTTTAATCAGTAGGTCGCTGGTTC
GAACCCAGCTGGACTCA
>HGTG_RWZ_W016536 AAQG01000012 ALPHAPROTEOBACTERIA SPHINGOMONAS_SP-_SKA58 76265 76343 HIS GTG 0 0      WGS_DIVISION_IN_DDBJ/EMBL/GENBANK
GGCGATCGTAGCTCAGTT-GGTT-AGAGCGCCGGTTTGTGGTACCGGAGGTCGCGGGTTC
GGATCCCGTCGATCGCC
>ECTC_RWZ_W016537 AAQG01000012 ALPHAPROTEOBACTERIA SPHINGOMONAS_SP-_SKA58 32880 32809 GLU CTC 0 0      WGS_DIVISION_IN_DDBJ/EMBL/GENBANK
-GGCCCCTTCGTCTAGC--GGTT-AGGACGCGGCCCTCTCACGGCTGAAA-CACGGGTTC
GATTCCCGTAGGGGTCA
>RCCG_RWZ_W016538 AAQG01000013 ALPHAPROTEOBACTERIA SPHINGOMONAS_SP-_SKA58 55301 55228 ARG CCG 0 0      WGS_DIVISION_IN_DDBJ/EMBL/GENBANK
-GCACCCATAGCTCAGCT-GGAT-AGAGCGTTGCCCTCCGAAGGCAAAGGCCAGTGGTTC
GAATCCACTTGGGTGCA
>ETTC_RWZ_W016539 AAQG01000014 ALPHAPROTEOBACTERIA SPHINGOMONAS_SP-_SKA58 21861 21935 GLU TTC 0 0      WGS_DIVISION_IN_DDBJ/EMBL/GENBANK
-GGCCCCTTCGTCTAGC--GGTT-AGGACGCGGCCCTTTCACGGCTGAAA-CACGGGTTC
GATTCCCGTAGGGGTCA
>SGGA_RWZ_W016540 AAQG01000014 ALPHAPROTEOBACTERIA SPHINGOMONAS_SP-_SKA58 67396 67304 SER GGA 0 0      WGS_DIVISION_IN_DDBJ/EMBL/GENBANK
-GGAGCGGTGGCCGAGT--GGTCGAAGGCGCTCGCCTGGAAAGTGAGT---CGAGGGTTC
GAATCCCTCCCGCTCCG
>TCGT_RWZ_W016541 AAQG01000015 ALPHAPROTEOBACTERIA SPHINGOMONAS_SP-_SKA58 5200 5128 THR CGT 0 0      WGS_DIVISION_IN_DDBJ/EMBL/GENBANK
-GCCGCTTTAGCTCAGTT-GGT--AGAGCACATCATTCGTAATGATGGGGTCACGTGTTC
GAGTCACGTAAGCGGCA
>SGCT_RWZ_W016542 AAQG01000016 ALPHAPROTEOBACTERIA SPHINGOMONAS_SP-_SKA58 48764 48857 SER GCT 0 0      WGS_DIVISION_IN_DDBJ/EMBL/GENBANK
-GGAGACGTGGGTGAGT--GGCTGAAACCAGCGGTTTGCTAAACCGTC---CGAGGGTTC
GAATCCCTCCGTCTCCG
>FGAA_RWZ_W016543 AAQG01000016 ALPHAPROTEOBACTERIA SPHINGOMONAS_SP-_SKA58 8975 8898 PHE GAA 0 0      WGS_DIVISION_IN_DDBJ/EMBL/GENBANK
-GCCCGGGTAGCTCAGTT-GGT--AGAGCATGCGACTGAAAATCGCAGTGTCGGCGGTTC
GACTCCGTCCCCGGGCA
>IGAT_RWZ_W016544 AAQG01000017 ALPHAPROTEOBACTERIA SPHINGOMONAS_SP-_SKA58 1066 993 ILE GAT 0 0      WGS_DIVISION_IN_DDBJ/EMBL/GENBANK
-GGGCCGGTAGCTCAGGT-GGTT-AGAGCGCACGCCTGATAAGCGTGAGGTCGGAGGTTC
AACTCCTCCCCGGCCCA
>ATGC_RWZ_W016545 AAQG01000017 ALPHAPROTEOBACTERIA SPHINGOMONAS_SP-_SKA58 977 905 ALA TGC 0 0      WGS_DIVISION_IN_DDBJ/EMBL/GENBANK
-GGGGCTTTAGCTCAGCT-GGG--AGAGCGGTTGCTTTGCAAGCATCAGGTCATCGGTTC
GATCCCGATAAGCTCCA
>LTAA_RWZ_W016546 AAQG01000018 ALPHAPROTEOBACTERIA SPHINGOMONAS_SP-_SKA58 46213 46298 LEU TAA 0 0      WGS_DIVISION_IN_DDBJ/EMBL/GENBANK
-GCGGACGTGGCGAAATC-GGTA-GACGCAGCGGACTTAAAATCCGCCTA-TGCGGGTTC
AAGTCCCGCCGTCCGCA
>AGGC_RWZ_W016547 AAQG01000018 ALPHAPROTEOBACTERIA SPHINGOMONAS_SP-_SKA58 41037 40965 ALA GGC 0 0      WGS_DIVISION_IN_DDBJ/EMBL/GENBANK
-GGGGCCTTAGCTCAGCT-GGG--AGAGCGCCTGCATGGCATGCAGGAGGTCAGCGGTTC
GATCCCGCTAGGCTCCA
>AGGC_RWZ_W016548 AAQG01000018 ALPHAPROTEOBACTERIA SPHINGOMONAS_SP-_SKA58 40807 40730 ALA GGC 0 0      WGS_DIVISION_IN_DDBJ/EMBL/GENBANK
-GGGGCCTTAGCTCAGCT-GGG--AGAGCGCCTGCATGGCATGCAGGAGGTCAGCGGTTC
GATCCCGCTAGGCTCCA
>JCAT_RWZ_W016549 AAQG01000018 ALPHAPROTEOBACTERIA SPHINGOMONAS_SP-_SKA58 15026 14954 MET CAT 0 0     TRNA-MET(ILE)_WHOSE_CAU_ANTICODON_I
-GGGCCTGTAGCTCAAT--GGTT-AGAGCTGGCCGCTCATAACGGCTAGGTTGCGGGTTC
GAGTCCTGCCGGGCCCA
>XCAT_RWZ_W016550 AAQG01000019 ALPHAPROTEOBACTERIA SPHINGOMONAS_SP-_SKA58 1286 1362 MET CAT 0 0     TRNA-MET(INITIATOR)- WGS_DIVISION_IN_
-CGCGGGGTGGAGCAGTCCGGT--AGCTCGTCAGGCTCATAACCTGAAGGTCACAGGTTC
AAATCCTGTCCCCGCAA
>LCAA_RWZ_W016551 AAQG01000022 ALPHAPROTEOBACTERIA SPHINGOMONAS_SP-_SKA58 54536 54450 LEU CAA 0 0      WGS_DIVISION_IN_DDBJ/EMBL/GENBANK
-GCGGGTGTGGTGAAACT-GGTA-GACGCGCCGGACTCAAAATCCGGT-G-TGTCGGTTC
GATTCCGACCACCCGCA
>RACG_RWZ_W016552 AAQG01000022 ALPHAPROTEOBACTERIA SPHINGOMONAS_SP-_SKA58 35652 35574 ARG ACG 0 0      WGS_DIVISION_IN_DDBJ/EMBL/GENBANK
-GCACCCGTAGCTCAGCT-GGAT-AGAGCATCAGACTACGAATCTGAGGGTCGGACGTTC
GAATCGTTCCGGGTGCG
>RACG_RWZ_W016553 AAQG01000022 ALPHAPROTEOBACTERIA SPHINGOMONAS_SP-_SKA58 35530 35457 ARG ACG 0 0      WGS_DIVISION_IN_DDBJ/EMBL/GENBANK
-GCACCCGTAGCTCAGCT-GGAT-AGAGCATCAGACTACGAATCTGAGGGTCGGACGTTC
GAATCGTTCCGGGTGCG
>GCCC_RWZ_W016554 AAQG01000025 ALPHAPROTEOBACTERIA SPHINGOMONAS_SP-_SKA58 20492 20422 GLY CCC 0 0      WGS_DIVISION_IN_DDBJ/EMBL/GENBANK
-GCGGGTGTAGCTCAAT--GGT--AGAGCAGCAGCTTCCCAAGCTGACGA-CGGGGGTTC
GATTCCCCTCACCCGCT
>PCGG_RWZ_W016555 AAQG01000028 ALPHAPROTEOBACTERIA SPHINGOMONAS_SP-_SKA58 678 756 PRO CGG 0 0      WGS_DIVISION_IN_DDBJ/EMBL/GENBANK
-CGGGGAATAGCTCAGCCTGGT--AGAGCACTGTCTTCGGGAGGCAGGGGCCGGAGGTTC
GAATCCTCTTTCCCCGA
>PGGG_RWZ_W016556 AAQG01000030 ALPHAPROTEOBACTERIA SPHINGOMONAS_SP-_SKA58 6127 6205 PRO GGG 0 0      WGS_DIVISION_IN_DDBJ/EMBL/GENBANK
-CGGGACGTAGCGCAGCCTGGT--AGCGCATCACACTGGGGGTGTGGGGGTCGGAGGTTC
GAATCCTCTCGTCCCGA
>GGCC_RWZ_W016557 AAQG01000030 ALPHAPROTEOBACTERIA SPHINGOMONAS_SP-_SKA58 23289 23365 GLY GCC 0 0      WGS_DIVISION_IN_DDBJ/EMBL/GENBANK
-GCGGGCGTAGCTCAGG--GGT--AGAGCACAACCTTGCCAAGGTTGGGGTCGAGGGTTC
GAATCCCTTCGCCCGCT
>TGGT_RWZ_W016558 AAQG01000030 ALPHAPROTEOBACTERIA SPHINGOMONAS_SP-_SKA58 14335 14259 THR GGT 0 0      WGS_DIVISION_IN_DDBJ/EMBL/GENBANK
-GCTGCTGTAGCTCAGT--GGT--AGAGCACTCCCTTGGTAAGGGAGAGGCCGCGAGTTC
AATCCTCGCCAGCAGCA
>TTGT_RWZ_W016559 AAQG01000036 ALPHAPROTEOBACTERIA SPHINGOMONAS_SP-_SKA58 12100 12029 THR TGT 0 0      WGS_DIVISION_IN_DDBJ/EMBL/GENBANK
-GCCGGCTTAGCACAGC--GGT--AGTGCAGCGGTTTTGTAAACCGAAGGTCGGGGGTTC
GATCCCCTCAGCCGGCA
>LTAG_RWZ_W016560 AAQG01000036 ALPHAPROTEOBACTERIA SPHINGOMONAS_SP-_SKA58 4643 4557 LEU TAG 0 0      WGS_DIVISION_IN_DDBJ/EMBL/GENBANK
-GCGGGCGTGGCGAAACT-GGTA-GACGCGCCAGATTTAGGTTCTGGT-G-TGGGGGTTC
GAGTCCCTTCGCCCGCA
>LTAG_RWZ_W012888 AAMW01000001 ALPHAPROTEOBACTERIA ERYTHROBACTER_SP-_NAP1 55362 55446 LEU TAG 0 0      WGS_DIVISION_IN_DDBJ/EMBL/GENBANK
-GCGGGCGTGGCGGAATT-GGTA-GACGCGCTGGTTTTAGGTACCAGT-G-TGGGGGTTC
GAGTCCCTTCGCCCGCA
>YGTA_RWZ_W012889 AAMW01000001 ALPHAPROTEOBACTERIA ERYTHROBACTER_SP-_NAP1 574613 574700 TYR GTA 0 0      WGS_DIVISION_IN_DDBJ/EMBL/GENBAN
-GGACAGGTGGCCGAGT--GGTTAAAGGCAGCAGACTGTAAATCTGCC-TACGCTGGTTC
GAATCCAGCCCTGTCCA
>HGTG_RWZ_W012890 AAMW01000001 ALPHAPROTEOBACTERIA ERYTHROBACTER_SP-_NAP1 613071 613149 HIS GTG 0 0      WGS_DIVISION_IN_DDBJ/EMBL/GENBAN
GGCGATCGTAGCTCAGTT-GGTT-AGAGCGCCGGTTTGTGGTACCGGAGGTCGGGGGTTC
GAGACCCCTCGATCGCC
>MCAT_RWZ_W012891 AAMW01000001 ALPHAPROTEOBACTERIA ERYTHROBACTER_SP-_NAP1 644314 644392 MET CAT 0 0     TRNA-MET(ELONGATOR)- WGS_DIVISION
-GGCGGAGTAGCTCAGGT-GGTT-AGAGCAGCGGAATCATAATCCGCGTGTCGGGGGTTC
GAGTCCCTCCTCCGCTA
>RACG_RWZ_W012892 AAMW01000001 ALPHAPROTEOBACTERIA ERYTHROBACTER_SP-_NAP1 882126 882204 ARG ACG 0 0      WGS_DIVISION_IN_DDBJ/EMBL/GENBAN
-GCGCCAGTAGCTCAGCT-GGAT-AGAGTACCTGACTACGAATCAGGCGGTCGGAGGTTC
GAATCCTTCCTGGCGCG
>DGTC_RWZ_W012893 AAMW01000001 ALPHAPROTEOBACTERIA ERYTHROBACTER_SP-_NAP1 935854 935932 ASP GTC 0 0      WGS_DIVISION_IN_DDBJ/EMBL/GENBAN
-GCGGGTGTAGCTCAGTT-GGTT-AGAGTATCGGCCTGTCACGCCGAGGGTCGCGGGTTC
GAGTCCCGTCACTCGCG
>LCAA_RWZ_W012894 AAMW01000001 ALPHAPROTEOBACTERIA ERYTHROBACTER_SP-_NAP1 951300 951386 LEU CAA 0 0      WGS_DIVISION_IN_DDBJ/EMBL/GENBAN
-GCCCCTGTGGTGGAATT-GGTA-GACGCGAGCGACTCAAAATCGCTT-G-TGCCCGTTC
GAGTCGGGCCAGGGGCA
>VGAC_RWZ_W012895 AAMW01000001 ALPHAPROTEOBACTERIA ERYTHROBACTER_SP-_NAP1 1447707 1447783 VAL GAC 0 0      WGS_DIVISION_IN_DDBJ/EMBL/GENB
-GGGCGTATAGCTCAGT--GGT--AGAGCACTGTGTTGACATCGCAGGGGTCGGAAGTTC
AACTCTTCCTACGCCCA
>QTTG_RWZ_W012896 AAMW01000001 ALPHAPROTEOBACTERIA ERYTHROBACTER_SP-_NAP1 1577139 1577215 GLN TTG 0 0      WGS_DIVISION_IN_DDBJ/EMBL/GENB
-TGGGGTGTAGCCAAGT--GGT--AAGGCAGCGGTTTTTGGTACCGCCATTCGCAGGTTC
GATCCCTGCCACCCCAG
>AGGC_RWZ_W012897 AAMW01000001 ALPHAPROTEOBACTERIA ERYTHROBACTER_SP-_NAP1 1405075 1404998 ALA GGC 0 0      WGS_DIVISION_IN_DDBJ/EMBL/GENB
-GGGGCCTTAGCTCAGCT-GGG--AGAGCGCAACACTGGCAGTGTTGAGGTCAGCGGTTC
GATCCCGCTAGGCTCCA
>RCCT_RWZ_W012898 AAMW01000001 ALPHAPROTEOBACTERIA ERYTHROBACTER_SP-_NAP1 1194581 1194508 ARG CCT 0 0      WGS_DIVISION_IN_DDBJ/EMBL/GENB
-GTCCCCGTAGCTCAGGT-GGAT-AGAGCGTTGGATTCCTAATCCAAAGGCCACAGGTTC
GAATCCTGTCGGGGACA
>STGA_RWZ_W012899 AAMW01000001 ALPHAPROTEOBACTERIA ERYTHROBACTER_SP-_NAP1 1140892 1140801 SER TGA 0 0      WGS_DIVISION_IN_DDBJ/EMBL/GENB
-GGACAGGTGGCAGAGC--GGTTGAATGCACCGGTCTTGAAAACCGGCAT-CGTGGGTTC
GAATCCCACCCTGTCCG
>KCTT_RWZ_W012900 AAMW01000001 ALPHAPROTEOBACTERIA ERYTHROBACTER_SP-_NAP1 1050972 1050895 LYS CTT 0 0      WGS_DIVISION_IN_DDBJ/EMBL/GENB
-GGACGCATAGCTCAGTT-GGT--AGAGCAGCTGACTCTTAATCAGCGGGTCCTAGGTTC
GAACCCTAGTGCGTCCA
>ETTC_RWZ_W012901 AAMW01000001 ALPHAPROTEOBACTERIA ERYTHROBACTER_SP-_NAP1 986328 986252 GLU TTC 0 0      WGS_DIVISION_IN_DDBJ/EMBL/GENBAN
-GGCCCGTTCGTCTAGC--GGTT-AGGACGCGGCCCTTTCACGGCTGAAA-CACGGGTTC
GATTCCCGTACGGGTCA
>PCGG_RWZ_W012902 AAMW01000001 ALPHAPROTEOBACTERIA ERYTHROBACTER_SP-_NAP1 930342 930264 PRO CGG 0 0      WGS_DIVISION_IN_DDBJ/EMBL/GENBAN
-CGGGAAGTAGCTCAGCCTGGT--AGAGCACCGTCTTCGGGAGGCGGGGGCCGGAGGTTC
GAATCCTCTCTTCCCGA
>NGTT_RWZ_W012903 AAMW01000001 ALPHAPROTEOBACTERIA ERYTHROBACTER_SP-_NAP1 914890 914814 ASN GTT 0 0      WGS_DIVISION_IN_DDBJ/EMBL/GENBAN
-TCCCCGATAGCTCAGC--GGT--AGAGTAGGTGACTGTTAATCACTTGGTCGTTGGTTC
GAATCCAACTCGGGGAG
>PGGG_RWZ_W012904 AAMW01000001 ALPHAPROTEOBACTERIA ERYTHROBACTER_SP-_NAP1 547847 547774 PRO GGG 0 0      WGS_DIVISION_IN_DDBJ/EMBL/GENBAN
-CGGGAAGTAGCGCAGCCTGGT--AGCGCATCACACTGGGGGTGTGGGGGTCGCAGGTTC
GAATCCTGTCTTCCCGA
>JCAT_RWZ_W012905 AAMW01000001 ALPHAPROTEOBACTERIA ERYTHROBACTER_SP-_NAP1 530636 530564 MET CAT 0 0     TRNA-MET(ILE)_WHOSE_CAU_ANTICODON
-GGGCCTGTAGCTCAGC--GGTT-AGAGCTGGCCGCTCATAACGGCTAGGTCGCGGGTTC
GAATCCTGCCGGGCCCA
>PTGG_RWZ_W012906 AAMW01000001 ALPHAPROTEOBACTERIA ERYTHROBACTER_SP-_NAP1 513471 513393 PRO TGG 0 0      WGS_DIVISION_IN_DDBJ/EMBL/GENBAN
-CGGGGAGTGGCGCAGCCTGGT--AGCGCACCTGTTTTGGGTACAGGGGGTCGCTGGTTC
GAATCCAGTCTCCCCGA
>FGAA_RWZ_W012907 AAMW01000001 ALPHAPROTEOBACTERIA ERYTHROBACTER_SP-_NAP1 389789 389713 PHE GAA 0 0      WGS_DIVISION_IN_DDBJ/EMBL/GENBAN
-GCCCGGGTAGCTCAGG--GGT--AGAGCAGCGGATTGAAAATCCGCGTGTCGGTGGTTC
GATTCCGCCCCCGGGCA
>VTAC_RWZ_W012908 AAMW01000001 ALPHAPROTEOBACTERIA ERYTHROBACTER_SP-_NAP1 296242 296170 VAL TAC 0 0      WGS_DIVISION_IN_DDBJ/EMBL/GENBAN
-GGGCGATTAGCTCAGTT-GGT--AGAGCATCTCGTTTACACCGAGAGGGTCGGCAGTTC
GAGCCTGTCATCGCCCA
>TTGT_RWZ_W012909 AAMW01000001 ALPHAPROTEOBACTERIA ERYTHROBACTER_SP-_NAP1 273648 273576 THR TGT 0 0      WGS_DIVISION_IN_DDBJ/EMBL/GENBAN
-GCCGGTTTAGCTCAGTT-GGT--AGAGCAGTTGATTTGTAATCATCAGGCCAGGGGTTC
GAATCCTCTAACCGGCA
>VCAC_RWZ_W012910 AAMW01000001 ALPHAPROTEOBACTERIA ERYTHROBACTER_SP-_NAP1 40677 40606 VAL CAC 0 0      WGS_DIVISION_IN_DDBJ/EMBL/GENBANK
-GGGCGCGTAGCTCAGT--GGT--AGAGCACACCCTTCACACGGGTGGGGTCGCAAGTTC
AATCCTTGCCGCGCCCA
>GTCC_RWZ_W012911 AAMW01000002 ALPHAPROTEOBACTERIA ERYTHROBACTER_SP-_NAP1 459677 459752 GLY TCC 0 0      WGS_DIVISION_IN_DDBJ/EMBL/GENBAN
-GCGGGTATAGCATAGT--GGT--AATGCTCCAGCCTTCCAAGCTGGCTA-GAGGGGTTC
GATTCCCCTTACCCGCT
>RCCG_RWZ_W012912 AAMW01000002 ALPHAPROTEOBACTERIA ERYTHROBACTER_SP-_NAP1 657777 657853 ARG CCG 0 0      WGS_DIVISION_IN_DDBJ/EMBL/GENBAN
-GCACCCGTAGCTCAGCT-GGAT-AGAGCGCTGCCCTCCGAAGGCAGAGGTCACAGGTTC
GAATCCTGTCGGGTGCG
>LTAA_RWZ_W012913 AAMW01000002 ALPHAPROTEOBACTERIA ERYTHROBACTER_SP-_NAP1 682015 682103 LEU TAA 0 0      WGS_DIVISION_IN_DDBJ/EMBL/GENBAN
-GCGGGTGTGGCGGAAT--GGTA-GACGCCGGGGACTTAAAATCCCCT-G-TGTGGGTTC
GAGTCCCACCACCCGCA
>GGCC_RWZ_W012914 AAMW01000002 ALPHAPROTEOBACTERIA ERYTHROBACTER_SP-_NAP1 890333 890409 GLY GCC 0 0      WGS_DIVISION_IN_DDBJ/EMBL/GENBAN
-GCGGGCGTAGCTCAGG--GGT--AGAGCACAACCTTGCCAAGGTTGGGGTCGGGCGTTC
GAATCGCCTCGCCCGCT
>KTTT_RWZ_W012915 AAMW01000002 ALPHAPROTEOBACTERIA ERYTHROBACTER_SP-_NAP1 992247 992322 LYS TTT 0 0      WGS_DIVISION_IN_DDBJ/EMBL/GENBAN
-GGGCCCTTAGCTCAGTC-GGT--AGAGCAACTGACTTTTAATCAGTAGGTCGCTGGTTC
GAACCCAGCAGGGCTCA
>WCCA_RWZ_W012916 AAMW01000002 ALPHAPROTEOBACTERIA ERYTHROBACTER_SP-_NAP1 1020127 1020204 TRP CCA 0 0      WGS_DIVISION_IN_DDBJ/EMBL/GENB
-AGGGGTGTAGCTCAGCT-GGT--AGAGCATCGGTCTCCAAAACCGAGGGCCACGGGTTC
GAATCCTGTCACCCCTG
>IGAT_RWZ_W012917 AAMW01000002 ALPHAPROTEOBACTERIA ERYTHROBACTER_SP-_NAP1 1128750 1128828 ILE GAT 0 0      WGS_DIVISION_IN_DDBJ/EMBL/GENB
-GGGCCTGTAGCTCAGTT-GGTT-AGAGCGCACCCCTGATAAGGGTGAGGTCAGAAGTTC
AAATCTTCTCAGGCCCA
>ATGC_RWZ_W012918 AAMW01000002 ALPHAPROTEOBACTERIA ERYTHROBACTER_SP-_NAP1 1128838 1128913 ALA TGC 0 0      WGS_DIVISION_IN_DDBJ/EMBL/GENB
-GGGGCCTTAGCTCAGCT-GGG--AGAGCACCTGCTTTGCAAGCAGGGGGTCATCGGTTC
GATCCCGATAGGCTCCA
>XCAT_RWZ_W012919 AAMW01000002 ALPHAPROTEOBACTERIA ERYTHROBACTER_SP-_NAP1 1132334 1132410 MET CAT 0 0     TRNA-MET(INITIATOR)- WGS_DIVISI
-CGCGGGATGGAGCAGTCCGGT--AGCTCGTCAGGCTCATAACCTGAAGGTCGTTGGTTC
AAATCCAACTCCCGCAA
>SGCT_RWZ_W012920 AAMW01000002 ALPHAPROTEOBACTERIA ERYTHROBACTER_SP-_NAP1 1095617 1095525 SER GCT 0 0      WGS_DIVISION_IN_DDBJ/EMBL/GENB
-GGAGACGTGGGTGAGT--GGCTGAAACCAGTTCCCTGCTAAGGAACCAATCGAGGGTTC
GAATCCCTCCGTCTCCG
>LGAG_RWZ_W012921 AAMW01000002 ALPHAPROTEOBACTERIA ERYTHROBACTER_SP-_NAP1 960199 960111 LEU GAG 0 0      WGS_DIVISION_IN_DDBJ/EMBL/GENBAN
-GCGGTCGTGGCGGAACT-GGTA-GACGCGCAACGTTGAGGTCGTTGT-G-TGGAAGTTC
GAGTCTTCTCGACCGCA
>TGGT_RWZ_W012922 AAMW01000002 ALPHAPROTEOBACTERIA ERYTHROBACTER_SP-_NAP1 478826 478755 THR GGT 0 0      WGS_DIVISION_IN_DDBJ/EMBL/GENBAN
-GCTGCTGTAGCTCAGT--GGT--AGAGCGCACCCTTGGTAAGGGTGAGGCCGAGAGTTC
AATTCTCTCCAGCAGCA
>LCAG_RWZ_W012923 AAMW01000002 ALPHAPROTEOBACTERIA ERYTHROBACTER_SP-_NAP1 294394 294306 LEU CAG 0 0      WGS_DIVISION_IN_DDBJ/EMBL/GENBAN
-GCCCAGATGGCGGAATT-GGTA-GACGCACCGTCTTCAGGTGGCGGC-G-TGGAGGTTC
GAGTCCTCTTCTGGGCA
>QCTG_RWZ_W012924 AAMW01000002 ALPHAPROTEOBACTERIA ERYTHROBACTER_SP-_NAP1 142253 142178 GLN CTG 0 0      WGS_DIVISION_IN_DDBJ/EMBL/GENBAN
-TGCCCCGTCGTCTAAT--GGT--AAGACTACGGACTCTGACTCCGTCAA-TTGAGGTTC
GAATCCTCACGGGGCAT
>CGCA_RWZ_W012925 AAMW01000002 ALPHAPROTEOBACTERIA ERYTHROBACTER_SP-_NAP1 118744 118674 CYS GCA 0 0      WGS_DIVISION_IN_DDBJ/EMBL/GENBAN
-GGCCCGATGGCGGAGT--GGT--TACGCAGAGGACTGCAAATCCTTGCA-CGCCGGTTC
GATTCCGGCTCGGGCCT
>TCGT_RWZ_W012926 AAMW01000002 ALPHAPROTEOBACTERIA ERYTHROBACTER_SP-_NAP1 118650 118573 THR CGT 0 0      WGS_DIVISION_IN_DDBJ/EMBL/GENBAN
-GCCGCTTTAGCTCAGTT-GGT--AGAGCACATCATTCGTAATGATGGGGTCACGTGTTC
GAGTCACGTAAGCGGCA
>GCCC_RWZ_W012927 AAMW01000002 ALPHAPROTEOBACTERIA ERYTHROBACTER_SP-_NAP1 47250 47180 GLY CCC 0 0      WGS_DIVISION_IN_DDBJ/EMBL/GENBANK
-GCGGGTGTAGCTCAAT--GGT--AGAGCAGGAGCTTCCCAAGCTTAAGA-CGAGGGTTC
GATTCCCTTCACCCGCT
>SGGA_RWZ_W012928 AAMW01000003 ALPHAPROTEOBACTERIA ERYTHROBACTER_SP-_NAP1 359101 359009 SER GGA 0 0      WGS_DIVISION_IN_DDBJ/EMBL/GENBAN
-GGAGCAGTGGCCGAGT--GGTCGAAGGCGCACGCCTGGAAAGTGTGT---CGAGGGTTC
GAATCCCTCCTGCTCCG
>RTCT_RWZ_W012929 AAMW01000003 ALPHAPROTEOBACTERIA ERYTHROBACTER_SP-_NAP1 173325 173247 ARG TCT 0 0      WGS_DIVISION_IN_DDBJ/EMBL/GENBAN
-GCGCCCGTAGCTCATCT-GGAT-AGAGCGCGAGACTTCTAATCTTGAGGCAGCAGGTTC
GAGTCCTGCCGGGCGCG
>SCGA_RWZ_W012930 AAMW01000003 ALPHAPROTEOBACTERIA ERYTHROBACTER_SP-_NAP1 128452 128361 SER CGA 0 0      WGS_DIVISION_IN_DDBJ/EMBL/GENBAN
-GGAGAGGTGCCGGAGT--GGTCGAACGGGGCGGTCTCGAAAACCGTT---CGAGGGTTC
GAATCCCTCCCTCTCCG
>LTAA_RWZ_C014674 NARO_DSM12444 ALPHAPROTEOBACTERIA NOVOSPHINGOBIUM_AROMATICIVORANS_DSM_12444 163991 164075 LEU TAA 0 0      GIB_IN_DDBJ
-GCGGACGTGGCGGAAT--GGTA-GACGCCGGGGACTTAAAATCCCTT-G-TGCGGGTTC
GAGTCCCGCCGTCCGCA
>RCCG_RWZ_C014675 NARO_DSM12444 ALPHAPROTEOBACTERIA NOVOSPHINGOBIUM_AROMATICIVORANS_DSM_12444 251494 251570 ARG CCG 0 0      GIB_IN_DDBJ
-GCACCCGTAGCTCAGCT-GGAT-AGAGCGTTGCCCTCCGAAGGCAAAGGCCACAGGTTC
GAATCCTGTCGGGTGCG
>QCTG_RWZ_C014676 NARO_DSM12444 ALPHAPROTEOBACTERIA NOVOSPHINGOBIUM_AROMATICIVORANS_DSM_12444 516668 516741 GLN CTG 0 0      GIB_IN_DDBJ
-TGCCCCGTCGTCTAAT--GGT--AAGACTACGGATTCTGATTCCGTCTA-TCGAGGTTC
GAATCCTCGCGGGGCAT
>CGCA_RWZ_C014677 NARO_DSM12444 ALPHAPROTEOBACTERIA NOVOSPHINGOBIUM_AROMATICIVORANS_DSM_12444 546809 546882 CYS GCA 0 0      GIB_IN_DDBJ
-GGCCCGATGGCGGAGT--GGT--TACGCACCGGACTGCAAATCCGTTTA-CGCCGGTTC
GATTCCGGCTCGGGCCT
>LGAG_RWZ_C014678 NARO_DSM12444 ALPHAPROTEOBACTERIA NOVOSPHINGOBIUM_AROMATICIVORANS_DSM_12444 742029 742115 LEU GAG 0 0      GIB_IN_DDBJ
-GCGGTCGTGGCGGAATT-GGTA-GACGCGCAACGTTGAGGTCGTTGT-G-TGGAAGTTC
GAGTCTTCTCGACCGCA
>WCCA_RWZ_C014679 NARO_DSM12444 ALPHAPROTEOBACTERIA NOVOSPHINGOBIUM_AROMATICIVORANS_DSM_12444 879910 879985 TRP CCA 0 0      GIB_IN_DDBJ
-AGGAGTGTAGCTCAGTT-GGT--AGAGCATCGGTCTCCAAAACCGAGGGCCGGGGGTTC
GAGTCCCTCCACTCCTG
>ACGC_RWZ_C014680 NARO_DSM12444 ALPHAPROTEOBACTERIA NOVOSPHINGOBIUM_AROMATICIVORANS_DSM_12444 1193066 1193141 ALA CGC 0 0      GIB_IN_DDB
-GGGGCCGTAGCTCAGAT-GGG--AGAGCGCGTCGTTCGCAATGACGAGGTCAGGGGTTC
GATCCCCCTCGGCTCCA
>AGGC_RWZ_C014681 NARO_DSM12444 ALPHAPROTEOBACTERIA NOVOSPHINGOBIUM_AROMATICIVORANS_DSM_12444 1371021 1371096 ALA GGC 0 0      GIB_IN_DDB
-GGGGCCTTAGCTCAGCT-GGG--AGAGCGCCTGCATGGCATGCAGGAGGTCAGCGGTTC
GATCCCGCTAGGCTCCA
>TCGT_RWZ_C014682 NARO_DSM12444 ALPHAPROTEOBACTERIA NOVOSPHINGOBIUM_AROMATICIVORANS_DSM_12444 1385864 1385939 THR CGT 0 0      GIB_IN_DDB
-GCCGCTTTAGCTCAGTC-GGT--AGAGCACATCATTCGTAATGATGGGGTCAGGTGTTC
GAGTCACCTAAGCGGCA
>YGTA_RWZ_C014683 NARO_DSM12444 ALPHAPROTEOBACTERIA NOVOSPHINGOBIUM_AROMATICIVORANS_DSM_12444 1413246 1413331 TYR GTA 0 0      GIB_IN_DDB
-GGACAGGTGGCCGAGT--GGTTAAAGGCAGCAGACTGTAAATCTGCC-TACGCTAGTTC
GAATCTAGCCCTGTCCA
>HGTG_RWZ_C014684 NARO_DSM12444 ALPHAPROTEOBACTERIA NOVOSPHINGOBIUM_AROMATICIVORANS_DSM_12444 1431862 1431938 HIS GTG 0 0      GIB_IN_DDB
GGCGACCGTAGCTCAGTT-GGTT-AGAGCGCCGGTTTGTGGTACCGGAGGTCGTGGGTTC
GAACCCCATCGGTCGCC
>SGGA_RWZ_C014685 NARO_DSM12444 ALPHAPROTEOBACTERIA NOVOSPHINGOBIUM_AROMATICIVORANS_DSM_12444 1493941 1494031 SER GGA 0 0      GIB_IN_DDB
-GGAGCGGTGGCCGAGT--GGTCGAAGGCGCTCGCCTGGAAAGTGAGT---CGAGGGTTC
GAATCCCTCCCGCTCCG
>RACG_RWZ_C014686 NARO_DSM12444 ALPHAPROTEOBACTERIA NOVOSPHINGOBIUM_AROMATICIVORANS_DSM_12444 2019859 2019935 ARG ACG 0 0      GIB_IN_DDB
-GCACCCGTAGCTCAGCT-GGAT-AGAGCATCAGACTACGAATCTGAGGGTCGGACGTTC
GAATCGTTCCGGGTGCG
>RACG_RWZ_C014687 NARO_DSM12444 ALPHAPROTEOBACTERIA NOVOSPHINGOBIUM_AROMATICIVORANS_DSM_12444 2019998 2020074 ARG ACG 0 0      GIB_IN_DDB
-GCACCCGTAGCTCAGCT-GGAT-AGAGCATCAGACTACGAATCTGAGGGTCGGACGTTC
GAATCGTTCCGGGTGCG
>STGA_RWZ_C014688 NARO_DSM12444 ALPHAPROTEOBACTERIA NOVOSPHINGOBIUM_AROMATICIVORANS_DSM_12444 2060462 2060551 SER TGA 0 0      GIB_IN_DDB
-GGACAGGTGGCCGAGT--GGTTTAAGGCAGCGGTCTTGAAAACCGCC---CGTGGGTTC
GAATCCCACCCTGTCCG
>PCGG_RWZ_C014689 NARO_DSM12444 ALPHAPROTEOBACTERIA NOVOSPHINGOBIUM_AROMATICIVORANS_DSM_12444 2095661 2095737 PRO CGG 0 0      GIB_IN_DDB
-CGGGGAGTAGCTCAGCCTGGT--AGAGCACTGTCTTCGGGAGGCAGGGGCCGGAGGTTC
GAATCCTCTCTCCCCGA
>NGTT_RWZ_C014690 NARO_DSM12444 ALPHAPROTEOBACTERIA NOVOSPHINGOBIUM_AROMATICIVORANS_DSM_12444 2105462 2105536 ASN GTT 0 0      GIB_IN_DDB
-TCCCTGATAGCTCAGC--GGT--AGAGCTCTCGACTGTTAATCGAGCGGCCGTAGGTTC
GAATCCTACTCAGGGAG
>PGGG_RWZ_C014691 NARO_DSM12444 ALPHAPROTEOBACTERIA NOVOSPHINGOBIUM_AROMATICIVORANS_DSM_12444 2214965 2215041 PRO GGG 0 0      GIB_IN_DDB
-CGGGACGTAGCGCAGCCTGGT--AGCGCATCACACTGGGGGTGTGGGGGTCGGAGGTTC
GAATCCTCTCGTCCCGA
>KCTT_RWZ_C014692 NARO_DSM12444 ALPHAPROTEOBACTERIA NOVOSPHINGOBIUM_AROMATICIVORANS_DSM_12444 2272437 2272512 LYS CTT 0 0      GIB_IN_DDB
-GGACGCATAGCTCAGTT-GGT--AGAGCAGCTGACTCTTAATCAGCGGGTCCTAGGTTC
GAGCCCTAGTGCGTCCA
>KCTT_RWZ_C014693 NARO_DSM12444 ALPHAPROTEOBACTERIA NOVOSPHINGOBIUM_AROMATICIVORANS_DSM_12444 2272556 2272631 LYS CTT 0 0      GIB_IN_DDB
-GGACGCATAGCTCAGTT-GGT--AGAGCAGCTGACTCTTAATCAGCGGGTCCTAGGTTC
GAGCCCTAGTGCGTCCA
>ETTC_RWZ_C014694 NARO_DSM12444 ALPHAPROTEOBACTERIA NOVOSPHINGOBIUM_AROMATICIVORANS_DSM_12444 2415278 2415352 GLU TTC 0 0      GIB_IN_DDB
-GGCCCCTTCGTCTAGC--GGTC-AGGACGCGGCCCTTTCACGGCTGAAA-CACGGGTTC
GATTCCCGTAGGGGTCA
>ECTC_RWZ_C014695 NARO_DSM12444 ALPHAPROTEOBACTERIA NOVOSPHINGOBIUM_AROMATICIVORANS_DSM_12444 2415412 2415486 GLU CTC 0 0      GIB_IN_DDB
-GGCCCCTTCGTCTAGC--GGTC-AGGACGCGGCCCTCTCACGGCTGAAA-CACGGGTTC
GATTCCCGTAGGGGTCA
>RTCT_RWZ_C014696 NARO_DSM12444 ALPHAPROTEOBACTERIA NOVOSPHINGOBIUM_AROMATICIVORANS_DSM_12444 2697099 2697175 ARG TCT 0 0      GIB_IN_DDB
-GCGCCCTTAGCTCATCT-GGAT-AGAGCGCGAGACTTCTAATCTTGAGGTAGCAGGTTC
GAGTCCTGCAGGGCGCG
>TTGT_RWZ_C014697 NARO_DSM12444 ALPHAPROTEOBACTERIA NOVOSPHINGOBIUM_AROMATICIVORANS_DSM_12444 2752877 2752952 THR TGT 0 0      GIB_IN_DDB
-GCCGGCTTAGCTCAGTT-GGT--AGAGCACCTGATTTGTAATCAGGGGGCCACGGGTTC
GAATCCTGTAGCCGGCA
>QTTG_RWZ_C014698 NARO_DSM12444 ALPHAPROTEOBACTERIA NOVOSPHINGOBIUM_AROMATICIVORANS_DSM_12444 2804473 2804547 GLN TTG 0 0      GIB_IN_DDB
-TGGGGCGTCGCCAAGT--GGT--AAGGCACCGGTTTTTGGTACCGGCATTCGCAGGTTC
GAATCCTGCCGCCCCAG
>VTAC_RWZ_C014699 NARO_DSM12444 ALPHAPROTEOBACTERIA NOVOSPHINGOBIUM_AROMATICIVORANS_DSM_12444 2932877 2932952 VAL TAC 0 0      GIB_IN_DDB
-GGGCGGTTAGCTCAGTT-GGT--AGAGCATCTCGTTTACACCGAGAGGGTCGGCGGTTC
GAGCCCGTCACCGCCCA
>LCAG_RWZ_C014700 NARO_DSM12444 ALPHAPROTEOBACTERIA NOVOSPHINGOBIUM_AROMATICIVORANS_DSM_12444 3300661 3300747 LEU CAG 0 0      GIB_IN_DDB
-GCCCAGATGGCGGAATT-GGTA-GACGCACCGTCTTCAGGTGGCGGC-G-TGGAGGTTC
GAGTCCTCTTCTGGGCA
>TGGT_RWZ_C014701 NARO_DSM12444 ALPHAPROTEOBACTERIA NOVOSPHINGOBIUM_AROMATICIVORANS_DSM_12444 3486528 3486602 THR GGT 0 0      GIB_IN_DDB
-GCTGCTGTAGCTCAGT--GGT--AGAGCGCATCCTTGGTAAGGCTGAGGTCGGGAGTTC
AATCCTCCCCAGCAGCA
>KTTT_RWZ_C014702 NARO_DSM12444 ALPHAPROTEOBACTERIA NOVOSPHINGOBIUM_AROMATICIVORANS_DSM_12444 3312735 3312660 LYS TTT 0 0      GIB_IN_DDB
-GGGCCCTTAGCTCAGTC-GGT--AGAGCAACTGACTTTTAATCAGTAGGTCGCTGGTTC
GAACCCAGCAGGGCTCA
>LTAG_RWZ_C014703 NARO_DSM12444 ALPHAPROTEOBACTERIA NOVOSPHINGOBIUM_AROMATICIVORANS_DSM_12444 3277139 3277055 LEU TAG 0 0      GIB_IN_DDB
-GCGGGCGTGGCGGAACT-GGTA-GACGCAGCAGGTTTAGGTCCTGCC-G-TGGGGGTTC
GAGTCCCTTCGCCCGCA
>GCCC_RWZ_C014704 NARO_DSM12444 ALPHAPROTEOBACTERIA NOVOSPHINGOBIUM_AROMATICIVORANS_DSM_12444 3237155 3237082 GLY CCC 0 0      GIB_IN_DDB
-GCGGGTGTAGCTCAAT--GGT--AGAGCAGAAGCTTCCCAAGCTTACGA-CGAGGGTTC
GATTCCCTTCACCCGCT
>IGAT_RWZ_C014705 NARO_DSM12444 ALPHAPROTEOBACTERIA NOVOSPHINGOBIUM_AROMATICIVORANS_DSM_12444 2862304 2862228 ILE GAT 0 0      GIB_IN_DDB
-GGGCCGGTAGCTCAGGT-GGTT-AGAGCGCACGCCTGATAAGCGTGAGGTCGCAAGTTC
AACTCTTGCTCGGCCCA
>ATGC_RWZ_C014706 NARO_DSM12444 ALPHAPROTEOBACTERIA NOVOSPHINGOBIUM_AROMATICIVORANS_DSM_12444 2862209 2862134 ALA TGC 0 0      GIB_IN_DDB
-GGGGCCTTAGCTCAGCT-GGG--AGAGCACCTGCTTTGCAAGCAGGGGGTCATCGGTTC
GATCCCGATAGGCTCCA
>XCAT_RWZ_C014707 NARO_DSM12444 ALPHAPROTEOBACTERIA NOVOSPHINGOBIUM_AROMATICIVORANS_DSM_12444 2858630 2858554 MET CAT 0 0     TRNA-MET(IN
-CGCGGGGTGGAGCAGCCCGGT--AGCTCGTCAGGCTCATAACCTGAAGGTCGCAGGTTC
AAATCCTGCCCCCGCAA
>IGAT_RWZ_C014708 NARO_DSM12444 ALPHAPROTEOBACTERIA NOVOSPHINGOBIUM_AROMATICIVORANS_DSM_12444 2856571 2856495 ILE GAT 0 0      GIB_IN_DDB
-GGGCCGGTAGCTCAGGT-GGTT-AGAGCGCACGCCTGATAAGCGTGAGGTCGCAAGTTC
AACTCTTGCTCGGCCCA
>ATGC_RWZ_C014709 NARO_DSM12444 ALPHAPROTEOBACTERIA NOVOSPHINGOBIUM_AROMATICIVORANS_DSM_12444 2856476 2856401 ALA TGC 0 0      GIB_IN_DDB
-GGGGCCTTAGCTCAGCT-GGG--AGAGCACCTGCTTTGCAAGCAGGGGGTCATCGGTTC
GATCCCGATAGGCTCCA
>XCAT_RWZ_C014710 NARO_DSM12444 ALPHAPROTEOBACTERIA NOVOSPHINGOBIUM_AROMATICIVORANS_DSM_12444 2852897 2852821 MET CAT 0 0     TRNA-MET(IN
-CGCGGGGTGGAGCAGCCCGGT--AGCTCGTCAGGCTCATAACCTGAAGGTCGCAGGTTC
AAATCCTGCCCCCGCAA
>IGAT_RWZ_C014711 NARO_DSM12444 ALPHAPROTEOBACTERIA NOVOSPHINGOBIUM_AROMATICIVORANS_DSM_12444 2850838 2850762 ILE GAT 0 0      GIB_IN_DDB
-GGGCCGGTAGCTCAGGT-GGTT-AGAGCGCACGCCTGATAAGCGTGAGGTCGCAAGTTC
AACTCTTGCTCGGCCCA
>ATGC_RWZ_C014712 NARO_DSM12444 ALPHAPROTEOBACTERIA NOVOSPHINGOBIUM_AROMATICIVORANS_DSM_12444 2850743 2850668 ALA TGC 0 0      GIB_IN_DDB
-GGGGCCTTAGCTCAGCT-GGG--AGAGCACCTGCTTTGCAAGCAGGGGGTCATCGGTTC
GATCCCGATAGGCTCCA
>XCAT_RWZ_C014713 NARO_DSM12444 ALPHAPROTEOBACTERIA NOVOSPHINGOBIUM_AROMATICIVORANS_DSM_12444 2847164 2847088 MET CAT 0 0     TRNA-MET(IN
-CGCGGGGTGGAGCAGCCCGGT--AGCTCGTCAGGCTCATAACCTGAAGGTCGCAGGTTC
AAATCCTGCCCCCGCAA
>SCGA_RWZ_C014714 NARO_DSM12444 ALPHAPROTEOBACTERIA NOVOSPHINGOBIUM_AROMATICIVORANS_DSM_12444 2679785 2679696 SER CGA 0 0      GIB_IN_DDB
-GGAGAGGTGGCAGAGT--GGTCGAATGCGCCGCACTCGAAATGCGGT---CGTGGGTTC
GAATCCCACCCTCTCCG
>RCCT_RWZ_C014715 NARO_DSM12444 ALPHAPROTEOBACTERIA NOVOSPHINGOBIUM_AROMATICIVORANS_DSM_12444 2144495 2144419 ARG CCT 0 0      GIB_IN_DDB
-GCGCCCGTAGCTCAGCA-GGAT-AGAGCACCAGATTCCTAATCTGGGGGCCACAGGTTC
GAATCCTGTCGGGCGCA
>DGTC_RWZ_C014716 NARO_DSM12444 ALPHAPROTEOBACTERIA NOVOSPHINGOBIUM_AROMATICIVORANS_DSM_12444 2090044 2089968 ASP GTC 0 0      GIB_IN_DDB
-GCGGGTGTAGCTCAGTT-GGTT-AGAGTGCCGGCCTGTCACGCCGGAGGTCGCGGGTTC
GAGCCCCGTCACTCGCG
>DGTC_RWZ_C014717 NARO_DSM12444 ALPHAPROTEOBACTERIA NOVOSPHINGOBIUM_AROMATICIVORANS_DSM_12444 2089659 2089583 ASP GTC 0 0      GIB_IN_DDB
-GCGGGTGTAGCTCAGTT-GGTT-AGAGTGCCGGCCTGTCACGCCGGAGGTCGCGGGTTC
GAGCCCCGTCACTCGCG
>LCAA_RWZ_C014718 NARO_DSM12444 ALPHAPROTEOBACTERIA NOVOSPHINGOBIUM_AROMATICIVORANS_DSM_12444 2075626 2075543 LEU CAA 0 0      GIB_IN_DDB
-GCCCCTGTGGCGGAAT--GGTA-GACGCGAACGACTCAAAATCGTTT-G-TGCCCGTTC
GAGTCGGGCCAGGGGCA
>MCAT_RWZ_C014719 NARO_DSM12444 ALPHAPROTEOBACTERIA NOVOSPHINGOBIUM_AROMATICIVORANS_DSM_12444 1702567 1702491 MET CAT 0 0     TRNA-MET(EL
-GGCGGAGTAGCTCAGCA-GGTT-AGAGCAGCGGAATCATAATCCGCGTGTCGGGGGTTC
GAGTCCCTCCTCCGCTA
>JCAT_RWZ_C014720 NARO_DSM12444 ALPHAPROTEOBACTERIA NOVOSPHINGOBIUM_AROMATICIVORANS_DSM_12444 1394378 1394303 MET CAT 0 0     TRNA-MET(IL
-GGGCCTGTAGCTCAGC--GGTT-AGAGCTGGCCGCTCATAACGGCTAGGTCGCGGGTTC
GAATCCTGCCGGGCCCA
>VGAC_RWZ_C014721 NARO_DSM12444 ALPHAPROTEOBACTERIA NOVOSPHINGOBIUM_AROMATICIVORANS_DSM_12444 1329904 1329830 VAL GAC 0 0      GIB_IN_DDB
-GGGCGTATAGCTCAGT--GGT--AGAGCACTATGTTGACATCGTAGGGGTCGCAAGTTC
AATCCTTGCTACGCCCA
>PTGG_RWZ_C014722 NARO_DSM12444 ALPHAPROTEOBACTERIA NOVOSPHINGOBIUM_AROMATICIVORANS_DSM_12444 1251923 1251847 PRO TGG 0 0      GIB_IN_DDB
-CGGGGAGTAGCGCAGCCTGGT--AGCGCATCTGGTTTGGGACCAGAGGGTCGTAGGTTC
GAATCCTATCTCCCCGA
>FGAA_RWZ_C014723 NARO_DSM12444 ALPHAPROTEOBACTERIA NOVOSPHINGOBIUM_AROMATICIVORANS_DSM_12444 1097553 1097478 PHE GAA 0 0      GIB_IN_DDB
-GCCCGGGTAGCTCAGTT-GGT--AGAGCACGTGACTGAAAATCACGGTGTCGGCGGTTC
GACTCCGTCCCCGGGCA
>VCAC_RWZ_C014724 NARO_DSM12444 ALPHAPROTEOBACTERIA NOVOSPHINGOBIUM_AROMATICIVORANS_DSM_12444 904459 904385 VAL CAC 0 0      GIB_IN_DDBJ
-GGGCGCGTAGCTCAGC--GGT--AGAGCACACCCTTCACACGGGTGGGGTCACAGGTTC
AATCCCTGTCGCGCCCA
>SGCT_RWZ_C014725 NARO_DSM12444 ALPHAPROTEOBACTERIA NOVOSPHINGOBIUM_AROMATICIVORANS_DSM_12444 839894 839802 SER GCT 0 0      GIB_IN_DDBJ
-GGAGACGTGGGTGAGT--GGCTGAAACCAACGGTTTGCTAAACCGTC---CGAGGGTTC
GAATCCCTCCGTCTCCG
>GTCC_RWZ_C014726 NARO_DSM12444 ALPHAPROTEOBACTERIA NOVOSPHINGOBIUM_AROMATICIVORANS_DSM_12444 665453 665380 GLY TCC 0 0      GIB_IN_DDBJ
-GCGGGTATAGCTTAGT--GGT--AAAGCCCTAGCCTTCCAAGCTAGTTA-TGCGGGTTC
GATTCCCGCTACCCGCT
>GGCC_RWZ_C014727 NARO_DSM12444 ALPHAPROTEOBACTERIA NOVOSPHINGOBIUM_AROMATICIVORANS_DSM_12444 284674 284600 GLY GCC 0 0      GIB_IN_DDBJ
-GCGGGCGTAGCTCAGG--GGT--AGAGCACAACCTTGCCAAGGTTGGGGTCGAGGGTTC
GAATCCCTTCGCCCGCT
>GGCC_RWZ_W09100292 AAAV03000001 ALPHAPROTEOBACTERIA NOVOSPHINGOBIUM_AROMATICIVORANS_DSM_12444 216639 216713 GLY GCC 0 0      WGS_DIVISIO
-GCGGGCGTAGCTCAGG--GGT--AGAGCACAACCTTGCCAAGGTTGGGGTCGAGGGTTC
GAATCCCTTCGCCCGCT
>QCTG_RWZ_W09100293 AAAV03000001 ALPHAPROTEOBACTERIA NOVOSPHINGOBIUM_AROMATICIVORANS_DSM_12444 694264 694337 GLN CTG 0 0      WGS_DIVISIO
-TGCCCCGTCGTCTAAT--GGT--AAGACTACGGATTCTGATTCCGTCTA-TCGAGGTTC
GAATCCTCGCGGGGCAT
>CGCA_RWZ_W09100294 AAAV03000001 ALPHAPROTEOBACTERIA NOVOSPHINGOBIUM_AROMATICIVORANS_DSM_12444 724405 724478 CYS GCA 0 0      WGS_DIVISIO
-GGCCCGATGGCGGAGT--GGT--TACGCACCGGACTGCAAATCCGTTTA-CGCCGGTTC
GATTCCGGCTCGGGCCT
>LGAG_RWZ_W09100295 AAAV03000001 ALPHAPROTEOBACTERIA NOVOSPHINGOBIUM_AROMATICIVORANS_DSM_12444 919625 919711 LEU GAG 0 0      WGS_DIVISIO
-GCGGTCGTGGCGGAATT-GGTA-GACGCGCAACGTTGAGGTCGTTGT-G-TGGAAGTTC
GAGTCTTCTCGACCGCA
>WCCA_RWZ_W09100296 AAAV03000001 ALPHAPROTEOBACTERIA NOVOSPHINGOBIUM_AROMATICIVORANS_DSM_12444 1057507 1057582 TRP CCA 0 0      WGS_DIVIS
-AGGAGTGTAGCTCAGTT-GGT--AGAGCATCGGTCTCCAAAACCGAGGGCCGGGGGTTC
GAGTCCCTCCACTCCTG
>ACGC_RWZ_W09100297 AAAV03000001 ALPHAPROTEOBACTERIA NOVOSPHINGOBIUM_AROMATICIVORANS_DSM_12444 1370664 1370739 ALA CGC 0 0      WGS_DIVIS
-GGGGCCGTAGCTCAGAT-GGG--AGAGCGCGTCGTTCGCAATGACGAGGTCAGGGGTTC
GATCCCCCTCGGCTCCA
>PTGG_RWZ_W09100298 AAAV03000001 ALPHAPROTEOBACTERIA NOVOSPHINGOBIUM_AROMATICIVORANS_DSM_12444 1429521 1429445 PRO TGG 0 0      WGS_DIVIS
-CGGGGAGTAGCGCAGCCTGGT--AGCGCATCTGGTTTGGGACCAGAGGGTCGTAGGTTC
GAATCCTATCTCCCCGA
>FGAA_RWZ_W09100299 AAAV03000001 ALPHAPROTEOBACTERIA NOVOSPHINGOBIUM_AROMATICIVORANS_DSM_12444 1275151 1275076 PHE GAA 0 0      WGS_DIVIS
-GCCCGGGTAGCTCAGTT-GGT--AGAGCACGTGACTGAAAATCACGGTGTCGGCGGTTC
GACTCCGTCCCCGGGCA
>VCAC_RWZ_W09100300 AAAV03000001 ALPHAPROTEOBACTERIA NOVOSPHINGOBIUM_AROMATICIVORANS_DSM_12444 1082056 1081982 VAL CAC 0 0      WGS_DIVIS
-GGGCGCGTAGCTCAGC--GGT--AGAGCACACCCTTCACACGGGTGGGGTCACAGGTTC
AATCCCTGTCGCGCCCA
>SGCT_RWZ_W09100301 AAAV03000001 ALPHAPROTEOBACTERIA NOVOSPHINGOBIUM_AROMATICIVORANS_DSM_12444 1017491 1017399 SER GCT 0 0      WGS_DIVIS
-GGAGACGTGGGTGAGT--GGCTGAAACCAACGGTTTGCTAAACCGTC---CGAGGGTTC
GAATCCCTCCGTCTCCG
>GTCC_RWZ_W09100302 AAAV03000001 ALPHAPROTEOBACTERIA NOVOSPHINGOBIUM_AROMATICIVORANS_DSM_12444 843049 842976 GLY TCC 0 0      WGS_DIVISIO
-GCGGGTATAGCTTAGT--GGT--AAAGCCCTAGCCTTCCAAGCTAGTTA-TGCGGGTTC
GATTCCCGCTACCCGCT
>TGGT_RWZ_W09100303 AAAV03000001 ALPHAPROTEOBACTERIA NOVOSPHINGOBIUM_AROMATICIVORANS_DSM_12444 576370 576296 THR GGT 0 0      WGS_DIVISIO
-GCTGCTGTAGCTCAGT--GGT--AGAGCGCATCCTTGGTAAGGCTGAGGTCGGGAGTTC
AATCCTCCCCAGCAGCA
>LTAA_RWZ_W09100304 AAAV03000001 ALPHAPROTEOBACTERIA NOVOSPHINGOBIUM_AROMATICIVORANS_DSM_12444 337322 337238 LEU TAA 0 0      WGS_DIVISIO
-GCGGACGTGGCGGAAT--GGTA-GACGCCGGGGACTTAAAATCCCTT-G-TGCGGGTTC
GAGTCCCGCCGTCCGCA
>RCCG_RWZ_W09100305 AAAV03000001 ALPHAPROTEOBACTERIA NOVOSPHINGOBIUM_AROMATICIVORANS_DSM_12444 249819 249743 ARG CCG 0 0      WGS_DIVISIO
-GCACCCGTAGCTCAGCT-GGAT-AGAGCGTTGCCCTCCGAAGGCAAAGGCCACAGGTTC
GAATCCTGTCGGGTGCG
>MCAT_RWZ_W09100306 AAAV03000002 ALPHAPROTEOBACTERIA NOVOSPHINGOBIUM_AROMATICIVORANS_DSM_12444 346069 346145 MET CAT 0 0     TRNA-MET(ELO
-GGCGGAGTAGCTCAGCA-GGTT-AGAGCAGCGGAATCATAATCCGCGTGTCGGGGGTTC
GAGTCCCTCCTCCGCTA
>JCAT_RWZ_W09100307 AAAV03000002 ALPHAPROTEOBACTERIA NOVOSPHINGOBIUM_AROMATICIVORANS_DSM_12444 651069 651144 MET CAT 0 0     TRNA-MET(ILE
-GGGCCTGTAGCTCAGC--GGTT-AGAGCTGGCCGCTCATAACGGCTAGGTCGCGGGTTC
GAATCCTGCCGGGCCCA
>VGAC_RWZ_W09100308 AAAV03000002 ALPHAPROTEOBACTERIA NOVOSPHINGOBIUM_AROMATICIVORANS_DSM_12444 715543 715617 VAL GAC 0 0      WGS_DIVISIO
-GGGCGTATAGCTCAGT--GGT--AGAGCACTATGTTGACATCGTAGGGGTCGCAAGTTC
AATCCTTGCTACGCCCA
>AGGC_RWZ_W09100309 AAAV03000002 ALPHAPROTEOBACTERIA NOVOSPHINGOBIUM_AROMATICIVORANS_DSM_12444 674426 674351 ALA GGC 0 0      WGS_DIVISIO
-GGGGCCTTAGCTCAGCT-GGG--AGAGCGCCTGCATGGCATGCAGGAGGTCAGCGGTTC
GATCCCGCTAGGCTCCA
>TCGT_RWZ_W09100310 AAAV03000002 ALPHAPROTEOBACTERIA NOVOSPHINGOBIUM_AROMATICIVORANS_DSM_12444 659583 659508 THR CGT 0 0      WGS_DIVISIO
-GCCGCTTTAGCTCAGTC-GGT--AGAGCACATCATTCGTAATGATGGGGTCAGGTGTTC
GAGTCACCTAAGCGGCA
>YGTA_RWZ_W09100311 AAAV03000002 ALPHAPROTEOBACTERIA NOVOSPHINGOBIUM_AROMATICIVORANS_DSM_12444 632201 632116 TYR GTA 0 0      WGS_DIVISIO
-GGACAGGTGGCCGAGT--GGTTAAAGGCAGCAGACTGTAAATCTGCC-TACGCTAGTTC
GAATCTAGCCCTGTCCA
>HGTG_RWZ_W09100312 AAAV03000002 ALPHAPROTEOBACTERIA NOVOSPHINGOBIUM_AROMATICIVORANS_DSM_12444 613585 613509 HIS GTG 0 0      WGS_DIVISIO
GGCGACCGTAGCTCAGTT-GGTT-AGAGCGCCGGTTTGTGGTACCGGAGGTCGTGGGTTC
GAACCCCATCGGTCGCC
>SGGA_RWZ_W09100313 AAAV03000002 ALPHAPROTEOBACTERIA NOVOSPHINGOBIUM_AROMATICIVORANS_DSM_12444 551506 551416 SER GGA 0 0      WGS_DIVISIO
-GGAGCGGTGGCCGAGT--GGTCGAAGGCGCTCGCCTGGAAAGTGAGT---CGAGGGTTC
GAATCCCTCCCGCTCCG
>RACG_RWZ_W09100314 AAAV03000002 ALPHAPROTEOBACTERIA NOVOSPHINGOBIUM_AROMATICIVORANS_DSM_12444 28776 28700 ARG ACG 0 0      WGS_DIVISION_
-GCACCCGTAGCTCAGCT-GGAT-AGAGCATCAGACTACGAATCTGAGGGTCGGACGTTC
GAATCGTTCCGGGTGCG
>RACG_RWZ_W09100315 AAAV03000002 ALPHAPROTEOBACTERIA NOVOSPHINGOBIUM_AROMATICIVORANS_DSM_12444 28637 28561 ARG ACG 0 0      WGS_DIVISION_
-GCACCCGTAGCTCAGCT-GGAT-AGAGCATCAGACTACGAATCTGAGGGTCGGACGTTC
GAATCGTTCCGGGTGCG
>VTAC_RWZ_W09100316 AAAV03000003 ALPHAPROTEOBACTERIA NOVOSPHINGOBIUM_AROMATICIVORANS_DSM_12444 69352 69427 VAL TAC 0 0      WGS_DIVISION_
-GGGCGGTTAGCTCAGTT-GGT--AGAGCATCTCGTTTACACCGAGAGGGTCGGCGGTTC
GAGCCCGTCACCGCCCA
>LTAG_RWZ_W09100317 AAAV03000003 ALPHAPROTEOBACTERIA NOVOSPHINGOBIUM_AROMATICIVORANS_DSM_12444 413616 413532 LEU TAG 0 0      WGS_DIVISIO
-GCGGGCGTGGCGGAACT-GGTA-GACGCAGCAGGTTTAGGTCCTGCC-G-TGGGGGTTC
GAGTCCCTTCGCCCGCA
>GCCC_RWZ_W09100318 AAAV03000003 ALPHAPROTEOBACTERIA NOVOSPHINGOBIUM_AROMATICIVORANS_DSM_12444 373632 373559 GLY CCC 0 0      WGS_DIVISIO
-GCGGGTGTAGCTCAAT--GGT--AGAGCAGAAGCTTCCCAAGCTTACGA-CGAGGGTTC
GATTCCCTTCACCCGCT
>RCCT_RWZ_W09100319 AAAV03000004 ALPHAPROTEOBACTERIA NOVOSPHINGOBIUM_AROMATICIVORANS_DSM_12444 330691 330767 ARG CCT 0 0      WGS_DIVISIO
-GCGCCCGTAGCTCAGCA-GGAT-AGAGCACCAGATTCCTAATCTGGGGGCCACAGGTTC
GAATCCTGTCGGGCGCA
>DGTC_RWZ_W09100320 AAAV03000004 ALPHAPROTEOBACTERIA NOVOSPHINGOBIUM_AROMATICIVORANS_DSM_12444 385142 385218 ASP GTC 0 0      WGS_DIVISIO
-GCGGGTGTAGCTCAGTT-GGTT-AGAGTGCCGGCCTGTCACGCCGGAGGTCGCGGGTTC
GAGCCCCGTCACTCGCG
>DGTC_RWZ_W09100321 AAAV03000004 ALPHAPROTEOBACTERIA NOVOSPHINGOBIUM_AROMATICIVORANS_DSM_12444 385527 385603 ASP GTC 0 0      WGS_DIVISIO
-GCGGGTGTAGCTCAGTT-GGTT-AGAGTGCCGGCCTGTCACGCCGGAGGTCGCGGGTTC
GAGCCCCGTCACTCGCG
>LCAA_RWZ_W09100322 AAAV03000004 ALPHAPROTEOBACTERIA NOVOSPHINGOBIUM_AROMATICIVORANS_DSM_12444 399560 399643 LEU CAA 0 0      WGS_DIVISIO
-GCCCCTGTGGCGGAAT--GGTA-GACGCGAACGACTCAAAATCGTTT-G-TGCCCGTTC
GAGTCGGGCCAGGGGCA
>STGA_RWZ_W09100323 AAAV03000004 ALPHAPROTEOBACTERIA NOVOSPHINGOBIUM_AROMATICIVORANS_DSM_12444 414724 414635 SER TGA 0 0      WGS_DIVISIO
-GGACAGGTGGCCGAGT--GGTTTAAGGCAGCGGTCTTGAAAACCGCC---CGTGGGTTC
GAATCCCACCCTGTCCG
>PCGG_RWZ_W09100324 AAAV03000004 ALPHAPROTEOBACTERIA NOVOSPHINGOBIUM_AROMATICIVORANS_DSM_12444 379525 379449 PRO CGG 0 0      WGS_DIVISIO
-CGGGGAGTAGCTCAGCCTGGT--AGAGCACTGTCTTCGGGAGGCAGGGGCCGGAGGTTC
GAATCCTCTCTCCCCGA
>NGTT_RWZ_W09100325 AAAV03000004 ALPHAPROTEOBACTERIA NOVOSPHINGOBIUM_AROMATICIVORANS_DSM_12444 369724 369650 ASN GTT 0 0      WGS_DIVISIO
-TCCCTGATAGCTCAGC--GGT--AGAGCTCTCGACTGTTAATCGAGCGGCCGTAGGTTC
GAATCCTACTCAGGGAG
>PGGG_RWZ_W09100326 AAAV03000004 ALPHAPROTEOBACTERIA NOVOSPHINGOBIUM_AROMATICIVORANS_DSM_12444 260221 260145 PRO GGG 0 0      WGS_DIVISIO
-CGGGACGTAGCGCAGCCTGGT--AGCGCATCACACTGGGGGTGTGGGGGTCGGAGGTTC
GAATCCTCTCGTCCCGA
>KCTT_RWZ_W09100327 AAAV03000004 ALPHAPROTEOBACTERIA NOVOSPHINGOBIUM_AROMATICIVORANS_DSM_12444 202749 202674 LYS CTT 0 0      WGS_DIVISIO
-GGACGCATAGCTCAGTT-GGT--AGAGCAGCTGACTCTTAATCAGCGGGTCCTAGGTTC
GAGCCCTAGTGCGTCCA
>KCTT_RWZ_W09100328 AAAV03000004 ALPHAPROTEOBACTERIA NOVOSPHINGOBIUM_AROMATICIVORANS_DSM_12444 202630 202555 LYS CTT 0 0      WGS_DIVISIO
-GGACGCATAGCTCAGTT-GGT--AGAGCAGCTGACTCTTAATCAGCGGGTCCTAGGTTC
GAGCCCTAGTGCGTCCA
>ETTC_RWZ_W09100329 AAAV03000005 ALPHAPROTEOBACTERIA NOVOSPHINGOBIUM_AROMATICIVORANS_DSM_12444 73441 73515 GLU TTC 0 0      WGS_DIVISION_
-GGCCCCTTCGTCTAGC--GGTC-AGGACGCGGCCCTTTCACGGCTGAAA-CACGGGTTC
GATTCCCGTAGGGGTCA
>ECTC_RWZ_W09100330 AAAV03000005 ALPHAPROTEOBACTERIA NOVOSPHINGOBIUM_AROMATICIVORANS_DSM_12444 73575 73649 GLU CTC 0 0      WGS_DIVISION_
-GGCCCCTTCGTCTAGC--GGTC-AGGACGCGGCCCTCTCACGGCTGAAA-CACGGGTTC
GATTCCCGTAGGGGTCA
>RTCT_RWZ_W09100331 AAAV03000005 ALPHAPROTEOBACTERIA NOVOSPHINGOBIUM_AROMATICIVORANS_DSM_12444 355263 355339 ARG TCT 0 0      WGS_DIVISIO
-GCGCCCTTAGCTCATCT-GGAT-AGAGCGCGAGACTTCTAATCTTGAGGTAGCAGGTTC
GAGTCCTGCAGGGCGCG
>SCGA_RWZ_W09100332 AAAV03000005 ALPHAPROTEOBACTERIA NOVOSPHINGOBIUM_AROMATICIVORANS_DSM_12444 337949 337860 SER CGA 0 0      WGS_DIVISIO
-GGAGAGGTGGCAGAGT--GGTCGAATGCGCCGCACTCGAAATGCGGT---CGTGGGTTC
GAATCCCACCCTCTCCG
>TTGT_RWZ_W09100333 AAAV03000008 ALPHAPROTEOBACTERIA NOVOSPHINGOBIUM_AROMATICIVORANS_DSM_12444 33413 33488 THR TGT 0 0      WGS_DIVISION_
-GCCGGCTTAGCTCAGTT-GGT--AGAGCACCTGATTTGTAATCAGGGGGCCACGGGTTC
GAATCCTGTAGCCGGCA
>QTTG_RWZ_W09100334 AAAV03000008 ALPHAPROTEOBACTERIA NOVOSPHINGOBIUM_AROMATICIVORANS_DSM_12444 85009 85083 GLN TTG 0 0      WGS_DIVISION_
-TGGGGCGTCGCCAAGT--GGT--AAGGCACCGGTTTTTGGTACCGGCATTCGCAGGTTC
GAATCCTGCCGCCCCAG
>XCAT_RWZ_W09100335 AAAV03000008 ALPHAPROTEOBACTERIA NOVOSPHINGOBIUM_AROMATICIVORANS_DSM_12444 133433 133357 MET CAT 0 0     TRNA-MET(INI
-CGCGGGGTGGAGCAGCCCGGT--AGCTCGTCAGGCTCATAACCTGAAGGTCGCAGGTTC
AAATCCTGCCCCCGCAA
>IGAT_RWZ_W09100336 AAAV03000008 ALPHAPROTEOBACTERIA NOVOSPHINGOBIUM_AROMATICIVORANS_DSM_12444 131374 131298 ILE GAT 0 0      WGS_DIVISIO
-GGGCCGGTAGCTCAGGT-GGTT-AGAGCGCACGCCTGATAAGCGTGAGGTCGCAAGTTC
AACTCTTGCTCGGCCCA
>ATGC_RWZ_W09100337 AAAV03000008 ALPHAPROTEOBACTERIA NOVOSPHINGOBIUM_AROMATICIVORANS_DSM_12444 131279 131204 ALA TGC 0 0      WGS_DIVISIO
-GGGGCCTTAGCTCAGCT-GGG--AGAGCACCTGCTTTGCAAGCAGGGGGTCATCGGTTC
GATCCCGATAGGCTCCA
>XCAT_RWZ_W09100338 AAAV03000008 ALPHAPROTEOBACTERIA NOVOSPHINGOBIUM_AROMATICIVORANS_DSM_12444 127700 127624 MET CAT 0 0     TRNA-MET(INI
-CGCGGGGTGGAGCAGCCCGGT--AGCTCGTCAGGCTCATAACCTGAAGGTCGCAGGTTC
AAATCCTGCCCCCGCAA
>KTTT_RWZ_W09100339 AAAV03000010 ALPHAPROTEOBACTERIA NOVOSPHINGOBIUM_AROMATICIVORANS_DSM_12444 46313 46388 LYS TTT 0 0      WGS_DIVISION_
-GGGCCCTTAGCTCAGTC-GGT--AGAGCAACTGACTTTTAATCAGTAGGTCGCTGGTTC
GAACCCAGCAGGGCTCA
>LCAG_RWZ_W09100340 AAAV03000010 ALPHAPROTEOBACTERIA NOVOSPHINGOBIUM_AROMATICIVORANS_DSM_12444 58387 58301 LEU CAG 0 0      WGS_DIVISION_
-GCCCAGATGGCGGAATT-GGTA-GACGCACCGTCTTCAGGTGGCGGC-G-TGGAGGTTC
GAGTCCTCTTCTGGGCA
>IGAT_RWZ_C009112 ELIT_HTCC2594 ALPHAPROTEOBACTERIA ERYTHROBACTER_LITORALIS_HTCC2594 65223 65299 ILE GAT 0 0      GIB_IN_DDBJ
-AGGCCTGTAGCTCAGTT-GGTT-AGAGCGCACCCCTGATAAGGGTGAGGTCGGTGGTTC
AAATCCACTCAGGCCTA
>ATGC_RWZ_C009113 ELIT_HTCC2594 ALPHAPROTEOBACTERIA ERYTHROBACTER_LITORALIS_HTCC2594 65316 65391 ALA TGC 0 0      GIB_IN_DDBJ
-GGGGCCTTAGCTCAGCT-GGG--AGAGCACCTGCTTTGCAAGCAGGGGGTCACCGGTTC
GATCCCGGTAGGCTCCA
>XCAT_RWZ_C009114 ELIT_HTCC2594 ALPHAPROTEOBACTERIA ERYTHROBACTER_LITORALIS_HTCC2594 68935 69011 MET CAT 0 0     TRNA-MET(INITIATOR)- GIB
-CGCGGGATGGAGCAGTCCGGT--AGCTCGTCAGGCTCATAACCTGAAGGTCGTTGGTTC
AAATCCAACTCCCGCAA
>LTAG_RWZ_C009115 ELIT_HTCC2594 ALPHAPROTEOBACTERIA ERYTHROBACTER_LITORALIS_HTCC2594 256521 256605 LEU TAG 0 0      GIB_IN_DDBJ
-GCGGGCGTGGCGGAACT-GGTA-GACGCGCTGGTTTTAGGTACCAGT-G-TGGGGGTTC
GAGTCCCTTCGCCCGCA
>RTCT_RWZ_C009116 ELIT_HTCC2594 ALPHAPROTEOBACTERIA ERYTHROBACTER_LITORALIS_HTCC2594 693343 693419 ARG TCT 0 0      GIB_IN_DDBJ
-GCGCCCTTAGCTCAGCT-GGAT-AGAGCACGGGACTTCTAATCCTGAGGTCGCAGGTTC
GACTCCTGCAGGGCGCG
>SCGA_RWZ_C009117 ELIT_HTCC2594 ALPHAPROTEOBACTERIA ERYTHROBACTER_LITORALIS_HTCC2594 737589 737678 SER CGA 0 0      GIB_IN_DDBJ
-GGAGAGGTGGCAGAGT--GGTCGAATGCGCTGCACTCGAAATGCAGT---CGAGGGTTC
GAATCCCTCCCTCTCCG
>YGTA_RWZ_C009118 ELIT_HTCC2594 ALPHAPROTEOBACTERIA ERYTHROBACTER_LITORALIS_HTCC2594 767119 767204 TYR GTA 0 0      GIB_IN_DDBJ
-GGACAGGTGGCCGAGT--GGTTAAAGGCAGCAGACTGTAAATCTGCC-TACGCTGGTTC
GAATCCAGCCCTGTCCA
>HGTG_RWZ_C009119 ELIT_HTCC2594 ALPHAPROTEOBACTERIA ERYTHROBACTER_LITORALIS_HTCC2594 796005 796081 HIS GTG 0 0      GIB_IN_DDBJ
GGCGATCGTAGCTCAGTT-GGTT-AGAGCGCCGGTTTGTGGTACCGGAGGTCGGGGGTTC
GAGACCCCTCGATCGCC
>MCAT_RWZ_C009120 ELIT_HTCC2594 ALPHAPROTEOBACTERIA ERYTHROBACTER_LITORALIS_HTCC2594 825398 825474 MET CAT 0 0     TRNA-MET(ELONGATOR)- G
-GGCGGAGTAGCTCAGGT-GGTT-AGAGCAGTGGAATCATAATCCACGTGTCGGGGGTTC
GAGTCCCTCCTCCGCTA
>RACG_RWZ_C009121 ELIT_HTCC2594 ALPHAPROTEOBACTERIA ERYTHROBACTER_LITORALIS_HTCC2594 1030114 1030190 ARG ACG 0 0      GIB_IN_DDBJ
-GCGCCAGTAGCTCAGCT-GGAT-AGAGTACCTGACTACGAATCAGGCGGTCGGAGGTTC
GAATCCTTCCTGGCGCG
>DGTC_RWZ_C009122 ELIT_HTCC2594 ALPHAPROTEOBACTERIA ERYTHROBACTER_LITORALIS_HTCC2594 1072192 1072268 ASP GTC 0 0      GIB_IN_DDBJ
-GCGGGTGTAGCTCAGTT-GGTT-AGAGTATCGGCCTGTCACGCCGAGGGTCGCGGGTTC
GAGTCCCGTCACTCGCG
>LCAA_RWZ_C009123 ELIT_HTCC2594 ALPHAPROTEOBACTERIA ERYTHROBACTER_LITORALIS_HTCC2594 1089294 1089378 LEU CAA 0 0      GIB_IN_DDBJ
-GCCCCTGTGGTGGAATT-GGTA-GACGCGCTCGACTCAAAATCGAGT-G-TGTCCGTTC
GAGTCGGACCAGGGGCA
>VGAC_RWZ_C009124 ELIT_HTCC2594 ALPHAPROTEOBACTERIA ERYTHROBACTER_LITORALIS_HTCC2594 1591341 1591415 VAL GAC 0 0      GIB_IN_DDBJ
-GGGCGTATAGCTCAGT--GGT--AGAGCACTGTATTGACATTGCAGGGGTCGGAAGTTC
AACTCTTCCTACGCCCA
>QTTG_RWZ_C009125 ELIT_HTCC2594 ALPHAPROTEOBACTERIA ERYTHROBACTER_LITORALIS_HTCC2594 1725363 1725437 GLN TTG 0 0      GIB_IN_DDBJ
-TGGGGTGTAGCCAAGT--GGT--AAGGCATCGGTTTTTGGTACCGACATTCGCAGGTTC
GATCCCTGCCACCCCAG
>LGAG_RWZ_C009126 ELIT_HTCC2594 ALPHAPROTEOBACTERIA ERYTHROBACTER_LITORALIS_HTCC2594 2313167 2313254 LEU GAG 0 0      GIB_IN_DDBJ
-GCGGTCGTGGCGGAACT-GGTA-GACGCGCAACGTTGAGGTCGTTGT-G-TGGAAGTTC
GAGTCTTCTCGACCGCA
>TGGT_RWZ_C009127 ELIT_HTCC2594 ALPHAPROTEOBACTERIA ERYTHROBACTER_LITORALIS_HTCC2594 2738529 2738603 THR GGT 0 0      GIB_IN_DDBJ
-GCTGCTGTAGCTCAGT--GGT--AGAGCGCGTCATTGGTAATGACGAGGCCGAGAGTTC
AATTCTCTCCAGCAGCA
>GTCC_RWZ_C009128 ELIT_HTCC2594 ALPHAPROTEOBACTERIA ERYTHROBACTER_LITORALIS_HTCC2594 2757518 2757591 GLY TCC 0 0      GIB_IN_DDBJ
-GCGGGTATAGCATAGT--GGT--AATGCTCCAGCCTTCCAAGCTGGCTA-GAGGGGTTC
GATTCCCCTTACCCGCT
>LCAG_RWZ_C009129 ELIT_HTCC2594 ALPHAPROTEOBACTERIA ERYTHROBACTER_LITORALIS_HTCC2594 2937552 2937638 LEU CAG 0 0      GIB_IN_DDBJ
-GCCCAGATGGCGGAATT-GGTA-GACGCGCCGTCTTCAGGTGGCGGT-G-TGGAGGTTC
GAGTCCTCTTCTGGGCA
>RCCG_RWZ_C009130 ELIT_HTCC2594 ALPHAPROTEOBACTERIA ERYTHROBACTER_LITORALIS_HTCC2594 2549204 2549128 ARG CCG 0 0      GIB_IN_DDBJ
-GCACCCGTAGCTCAGCT-GGAT-AGAGCGCTGCCCTCCGAAGGCAGAGGTCACAGGTTC
GAATCCTGTCGGGTGCG
>LTAA_RWZ_C009131 ELIT_HTCC2594 ALPHAPROTEOBACTERIA ERYTHROBACTER_LITORALIS_HTCC2594 2524879 2524794 LEU TAA 0 0      GIB_IN_DDBJ
-GCGGGTGTGGCGGAAT--GGTA-GACGCCGGGGACTTAAAATCCCCT-G-TGTGGGTTC
GAGTCCCACCACCCGCA
>GGCC_RWZ_C009132 ELIT_HTCC2594 ALPHAPROTEOBACTERIA ERYTHROBACTER_LITORALIS_HTCC2594 2327627 2327553 GLY GCC 0 0      GIB_IN_DDBJ
-GCGGGCGTAGCTCAGG--GGT--AGAGCACAACCTTGCCAAGGTTGGGGTCGGGCGTTC
GAATCGCCTCGCCCGCT
>KTTT_RWZ_C009133 ELIT_HTCC2594 ALPHAPROTEOBACTERIA ERYTHROBACTER_LITORALIS_HTCC2594 2279682 2279607 LYS TTT 0 0      GIB_IN_DDBJ
-GGGCCCTTAGCTCAGTC-GGT--AGAGCAACTGACTTTTAATCAGTAGGTCGCAGGTTC
GACCCCTGCAGGGCTCA
>WCCA_RWZ_C009134 ELIT_HTCC2594 ALPHAPROTEOBACTERIA ERYTHROBACTER_LITORALIS_HTCC2594 2245930 2245855 TRP CCA 0 0      GIB_IN_DDBJ
-AGGGGTGTAGCTCAGTT-GGT--AGAGCATCGGTCTCCAAAACCGAGGGCCACGGGTTC
GAATCCTGTCACCCCTG
>QCTG_RWZ_C009135 ELIT_HTCC2594 ALPHAPROTEOBACTERIA ERYTHROBACTER_LITORALIS_HTCC2594 2085710 2085637 GLN CTG 0 0      GIB_IN_DDBJ
-TGCCCCGTCGTCTAAT--GGT--AAGACTACGGACTCTGACTCCGTCAA-TTGAGGTTC
GAATCCTCACGGGGCAT
>CGCA_RWZ_C009136 ELIT_HTCC2594 ALPHAPROTEOBACTERIA ERYTHROBACTER_LITORALIS_HTCC2594 2060468 2060395 CYS GCA 0 0      GIB_IN_DDBJ
-GGCCCGATGGCGGAGT--GGT--GACGCAGAGGACTGCAAATCCTTGTA-CGCCGGTTC
GATTCCGGCTCGGGCCT
>TCGT_RWZ_C009137 ELIT_HTCC2594 ALPHAPROTEOBACTERIA ERYTHROBACTER_LITORALIS_HTCC2594 2060341 2060266 THR CGT 0 0      GIB_IN_DDBJ
-GCCGCTTTAGCTCAGTT-GGT--AGAGCACATCATTCGTAATGATGGGGTCAGCAGTTC
GAGTCTGCTAAGCGGCA
>GCCC_RWZ_C009138 ELIT_HTCC2594 ALPHAPROTEOBACTERIA ERYTHROBACTER_LITORALIS_HTCC2594 2029501 2029428 GLY CCC 0 0      GIB_IN_DDBJ
-GCGGGTGTAGCTCAAT--GGT--AGAGCAGCAGCTTCCCAAGCTGACGA-CGAGGGTTC
GATTCCCTTCACCCGCT
>SGGA_RWZ_C009139 ELIT_HTCC2594 ALPHAPROTEOBACTERIA ERYTHROBACTER_LITORALIS_HTCC2594 1921567 1921477 SER GGA 0 0      GIB_IN_DDBJ
-GGAGCGGTGGCCGAGT--GGTCGAAGGCGCACGCCTGGAAAGTGTGT---CGTGGGTTC
GAATCCCACCCGCTCCG
>AGGC_RWZ_C009140 ELIT_HTCC2594 ALPHAPROTEOBACTERIA ERYTHROBACTER_LITORALIS_HTCC2594 1551962 1551887 ALA GGC 0 0      GIB_IN_DDBJ
-GGGGCCTTAGCTCAGCT-GGG--AGAGCGCAACACTGGCAGTGTTGAGGTCAGCGGTTC
GATCCCGCTAGGCTCCA
>RCCT_RWZ_C009141 ELIT_HTCC2594 ALPHAPROTEOBACTERIA ERYTHROBACTER_LITORALIS_HTCC2594 1337892 1337816 ARG CCT 0 0      GIB_IN_DDBJ
-GCGCCCGTAGCTCAGTC-GGAT-AGAGCACCAGATTCCTAATCTGGGGGCCACAGGTTC
GAATCCTGTCGGGCGCA
>STGA_RWZ_C009142 ELIT_HTCC2594 ALPHAPROTEOBACTERIA ERYTHROBACTER_LITORALIS_HTCC2594 1287606 1287517 SER TGA 0 0      GIB_IN_DDBJ
-GGACAGGTGGCAGAGC--GGTTGAATGCACCGGTCTTGAAAACCGGCAT-CGTGGGTTC
GAATCCCACCCTGTCCG
>KCTT_RWZ_C009143 ELIT_HTCC2594 ALPHAPROTEOBACTERIA ERYTHROBACTER_LITORALIS_HTCC2594 1190869 1190794 LYS CTT 0 0      GIB_IN_DDBJ
-GGACGCATAGCTCAGTT-GGT--AGAGCAGCTGACTCTTAATCAGCGGGTCCTAGGTTC
GAACCCTAGTGCGTCCA
>ETTC_RWZ_C009144 ELIT_HTCC2594 ALPHAPROTEOBACTERIA ERYTHROBACTER_LITORALIS_HTCC2594 1129019 1128945 GLU TTC 0 0      GIB_IN_DDBJ
-GGCCCGTTCGTCTAGC--GGTT-AGGACGCGGCCCTTTCACGGCTGAAA-CACGGGTTC
GATTCCCGTACGGGTCA
>PCGG_RWZ_C009145 ELIT_HTCC2594 ALPHAPROTEOBACTERIA ERYTHROBACTER_LITORALIS_HTCC2594 1066693 1066617 PRO CGG 0 0      GIB_IN_DDBJ
-CGGGGAGTAGCTCAGCCTGGT--AGAGCACTGTCTTCGGGAGGCAGGGGCCGGAGGTTC
GAATCCTCTCTCCCCGA
>NGTT_RWZ_C009146 ELIT_HTCC2594 ALPHAPROTEOBACTERIA ERYTHROBACTER_LITORALIS_HTCC2594 1054621 1054547 ASN GTT 0 0      GIB_IN_DDBJ
-TCCCCGATAGCTCAGC--GGT--AGAGTAGGTGACTGTTAATCACTTGGTCGTTGGTTC
GAATCCAACTCGGGGAG
>PGGG_RWZ_C009147 ELIT_HTCC2594 ALPHAPROTEOBACTERIA ERYTHROBACTER_LITORALIS_HTCC2594 741998 741922 PRO GGG 0 0      GIB_IN_DDBJ
-CGGGAAGTAGCGCAGCCTGGT--AGCGCATCACACTGGGGGTGTGGGGGTCGCAGGTTC
GAATCCTGTCTTCCCGA
>JCAT_RWZ_C009148 ELIT_HTCC2594 ALPHAPROTEOBACTERIA ERYTHROBACTER_LITORALIS_HTCC2594 646606 646530 MET CAT 0 0     TRNA-MET(ILE)_WHOSE_CA
-GGGCCTGTAGCTCAGTT-GGTT-AGAGCTGGCCGCTCATAACGGCTAGGTCGCGGGTTC
GAGTCCTGCCGGGCCCA
>PTGG_RWZ_C009149 ELIT_HTCC2594 ALPHAPROTEOBACTERIA ERYTHROBACTER_LITORALIS_HTCC2594 646504 646428 PRO TGG 0 0      GIB_IN_DDBJ
-CGGGGAGTGGCGCAGCCTGGT--AGCGCACCTGTTTTGGGTACAGGGGGTCGCTGGTTC
GAATCCAGTCTCCCCGA
>FGAA_RWZ_C009150 ELIT_HTCC2594 ALPHAPROTEOBACTERIA ERYTHROBACTER_LITORALIS_HTCC2594 533601 533526 PHE GAA 0 0      GIB_IN_DDBJ
-GCCTCGGTAGCTCAGTT-GGT--AGAGCACACGACTGAAAATCGTGGTGTCGGTGGTTC
GAATCCGCCCCGAGGCA
>VTAC_RWZ_C009151 ELIT_HTCC2594 ALPHAPROTEOBACTERIA ERYTHROBACTER_LITORALIS_HTCC2594 455049 454974 VAL TAC 0 0      GIB_IN_DDBJ
-GGGCGATTAGCTCAGTT-GGT--AGAGCATCTCGTTTACACCGAGAGGGTCGGCAGTTC
GAGCCTGTCATCGCCCA
>TTGT_RWZ_C009152 ELIT_HTCC2594 ALPHAPROTEOBACTERIA ERYTHROBACTER_LITORALIS_HTCC2594 431138 431063 THR TGT 0 0      GIB_IN_DDBJ
-GCCGGCTTAGCTCAGTT-GGT--AGAGCAGTTGATTTGTAATCATCAGGTCAGGGGTTC
GATTCCTCTAGCCGGCA
>VCAC_RWZ_C009153 ELIT_HTCC2594 ALPHAPROTEOBACTERIA ERYTHROBACTER_LITORALIS_HTCC2594 241497 241423 VAL CAC 0 0      GIB_IN_DDBJ
-GGGCGCGTAGCTCAGT--GGT--AGAGCACACCCTTCACACGGGTGGGGTCACAGGTTC
AATCCCTGTCGCGCCCA
>SGCT_RWZ_C009154 ELIT_HTCC2594 ALPHAPROTEOBACTERIA ERYTHROBACTER_LITORALIS_HTCC2594 38618 38527 SER GCT 0 0      GIB_IN_DDBJ
-GGAGACGTGGGTGAGT--GGCTGAAACCAGCTCCCTGCTAAGGAGCC---CGAGGGTTC
GAATCCCTCCGTCTCCG
>RCCG_RWZ_W09101639 AAGG01000001 ALPHAPROTEOBACTERIA ERYTHROBACTER_LITORALIS_HTCC2594 503194 503270 ARG CCG 0 0      WGS_DIVISION_IN_DDBJ
-GCACCCGTAGCTCAGCT-GGAT-AGAGCGCTGCCCTCCGAAGGCAGAGGTCACAGGTTC
GAATCCTGTCGGGTGCG
>LTAA_RWZ_W09101640 AAGG01000001 ALPHAPROTEOBACTERIA ERYTHROBACTER_LITORALIS_HTCC2594 527519 527604 LEU TAA 0 0      WGS_DIVISION_IN_DDBJ
-GCGGGTGTGGCGGAAT--GGTA-GACGCCGGGGACTTAAAATCCCCT-G-TGTGGGTTC
GAGTCCCACCACCCGCA
>TGGT_RWZ_W09101641 AAGG01000001 ALPHAPROTEOBACTERIA ERYTHROBACTER_LITORALIS_HTCC2594 313869 313795 THR GGT 0 0      WGS_DIVISION_IN_DDBJ
-GCTGCTGTAGCTCAGT--GGT--AGAGCGCGTCATTGGTAATGACGAGGCCGAGAGTTC
AATTCTCTCCAGCAGCA
>GTCC_RWZ_W09101642 AAGG01000001 ALPHAPROTEOBACTERIA ERYTHROBACTER_LITORALIS_HTCC2594 294880 294807 GLY TCC 0 0      WGS_DIVISION_IN_DDBJ
-GCGGGTATAGCATAGT--GGT--AATGCTCCAGCCTTCCAAGCTGGCTA-GAGGGGTTC
GATTCCCCTTACCCGCT
>LCAG_RWZ_W09101643 AAGG01000001 ALPHAPROTEOBACTERIA ERYTHROBACTER_LITORALIS_HTCC2594 114848 114762 LEU CAG 0 0      WGS_DIVISION_IN_DDBJ
-GCCCAGATGGCGGAATT-GGTA-GACGCGCCGTCTTCAGGTGGCGGT-G-TGGAGGTTC
GAGTCCTCTTCTGGGCA
>GGCC_RWZ_W09101644 AAGG01000002 ALPHAPROTEOBACTERIA ERYTHROBACTER_LITORALIS_HTCC2594 19359 19433 GLY GCC 0 0      WGS_DIVISION_IN_DDBJ/E
-GCGGGCGTAGCTCAGG--GGT--AGAGCACAACCTTGCCAAGGTTGGGGTCGGGCGTTC
GAATCGCCTCGCCCGCT
>KTTT_RWZ_W09101645 AAGG01000002 ALPHAPROTEOBACTERIA ERYTHROBACTER_LITORALIS_HTCC2594 67304 67379 LYS TTT 0 0      WGS_DIVISION_IN_DDBJ/E
-GGGCCCTTAGCTCAGTC-GGT--AGAGCAACTGACTTTTAATCAGTAGGTCGCAGGTTC
GACCCCTGCAGGGCTCA
>WCCA_RWZ_W09101646 AAGG01000002 ALPHAPROTEOBACTERIA ERYTHROBACTER_LITORALIS_HTCC2594 101056 101131 TRP CCA 0 0      WGS_DIVISION_IN_DDBJ
-AGGGGTGTAGCTCAGTT-GGT--AGAGCATCGGTCTCCAAAACCGAGGGCCACGGGTTC
GAATCCTGTCACCCCTG
>LGAG_RWZ_W09101647 AAGG01000002 ALPHAPROTEOBACTERIA ERYTHROBACTER_LITORALIS_HTCC2594 33819 33732 LEU GAG 0 0      WGS_DIVISION_IN_DDBJ/E
-GCGGTCGTGGCGGAACT-GGTA-GACGCGCAACGTTGAGGTCGTTGT-G-TGGAAGTTC
GAGTCTTCTCGACCGCA
>QCTG_RWZ_W09101648 AAGG01000003 ALPHAPROTEOBACTERIA ERYTHROBACTER_LITORALIS_HTCC2594 159565 159638 GLN CTG 0 0      WGS_DIVISION_IN_DDBJ
-TGCCCCGTCGTCTAAT--GGT--AAGACTACGGACTCTGACTCCGTCAA-TTGAGGTTC
GAATCCTCACGGGGCAT
>CGCA_RWZ_W09101649 AAGG01000003 ALPHAPROTEOBACTERIA ERYTHROBACTER_LITORALIS_HTCC2594 184807 184880 CYS GCA 0 0      WGS_DIVISION_IN_DDBJ
-GGCCCGATGGCGGAGT--GGT--GACGCAGAGGACTGCAAATCCTTGTA-CGCCGGTTC
GATTCCGGCTCGGGCCT
>TCGT_RWZ_W09101650 AAGG01000003 ALPHAPROTEOBACTERIA ERYTHROBACTER_LITORALIS_HTCC2594 184934 185009 THR CGT 0 0      WGS_DIVISION_IN_DDBJ
-GCCGCTTTAGCTCAGTT-GGT--AGAGCACATCATTCGTAATGATGGGGTCAGCAGTTC
GAGTCTGCTAAGCGGCA
>GCCC_RWZ_W09101651 AAGG01000003 ALPHAPROTEOBACTERIA ERYTHROBACTER_LITORALIS_HTCC2594 215774 215847 GLY CCC 0 0      WGS_DIVISION_IN_DDBJ
-GCGGGTGTAGCTCAAT--GGT--AGAGCAGCAGCTTCCCAAGCTGACGA-CGAGGGTTC
GATTCCCTTCACCCGCT
>SGGA_RWZ_W09101652 AAGG01000003 ALPHAPROTEOBACTERIA ERYTHROBACTER_LITORALIS_HTCC2594 323706 323796 SER GGA 0 0      WGS_DIVISION_IN_DDBJ
-GGAGCGGTGGCCGAGT--GGTCGAAGGCGCACGCCTGGAAAGTGTGT---CGTGGGTTC
GAATCCCACCCGCTCCG
>QTTG_RWZ_W09101653 AAGG01000004 ALPHAPROTEOBACTERIA ERYTHROBACTER_LITORALIS_HTCC2594 107962 107888 GLN TTG 0 0      WGS_DIVISION_IN_DDBJ
-TGGGGTGTAGCCAAGT--GGT--AAGGCATCGGTTTTTGGTACCGACATTCGCAGGTTC
GATCCCTGCCACCCCAG
>AGGC_RWZ_W09101654 AAGG01000005 ALPHAPROTEOBACTERIA ERYTHROBACTER_LITORALIS_HTCC2594 100085 100160 ALA GGC 0 0      WGS_DIVISION_IN_DDBJ
-GGGGCCTTAGCTCAGCT-GGG--AGAGCGCAACACTGGCAGTGTTGAGGTCAGCGGTTC
GATCCCGCTAGGCTCCA
>RCCT_RWZ_W09101655 AAGG01000005 ALPHAPROTEOBACTERIA ERYTHROBACTER_LITORALIS_HTCC2594 314153 314229 ARG CCT 0 0      WGS_DIVISION_IN_DDBJ
-GCGCCCGTAGCTCAGTC-GGAT-AGAGCACCAGATTCCTAATCTGGGGGCCACAGGTTC
GAATCCTGTCGGGCGCA
>STGA_RWZ_W09101656 AAGG01000005 ALPHAPROTEOBACTERIA ERYTHROBACTER_LITORALIS_HTCC2594 364439 364528 SER TGA 0 0      WGS_DIVISION_IN_DDBJ
-GGACAGGTGGCAGAGC--GGTTGAATGCACCGGTCTTGAAAACCGGCAT-CGTGGGTTC
GAATCCCACCCTGTCCG
>KCTT_RWZ_W09101657 AAGG01000005 ALPHAPROTEOBACTERIA ERYTHROBACTER_LITORALIS_HTCC2594 461176 461251 LYS CTT 0 0      WGS_DIVISION_IN_DDBJ
-GGACGCATAGCTCAGTT-GGT--AGAGCAGCTGACTCTTAATCAGCGGGTCCTAGGTTC
GAACCCTAGTGCGTCCA
>ETTC_RWZ_W09101658 AAGG01000005 ALPHAPROTEOBACTERIA ERYTHROBACTER_LITORALIS_HTCC2594 523026 523100 GLU TTC 0 0      WGS_DIVISION_IN_DDBJ
-GGCCCGTTCGTCTAGC--GGTT-AGGACGCGGCCCTTTCACGGCTGAAA-CACGGGTTC
GATTCCCGTACGGGTCA
>VGAC_RWZ_W09101659 AAGG01000005 ALPHAPROTEOBACTERIA ERYTHROBACTER_LITORALIS_HTCC2594 60706 60632 VAL GAC 0 0      WGS_DIVISION_IN_DDBJ/E
-GGGCGTATAGCTCAGT--GGT--AGAGCACTGTATTGACATTGCAGGGGTCGGAAGTTC
AACTCTTCCTACGCCCA
>PCGG_RWZ_W09101660 AAGG01000006 ALPHAPROTEOBACTERIA ERYTHROBACTER_LITORALIS_HTCC2594 27165 27241 PRO CGG 0 0      WGS_DIVISION_IN_DDBJ/E
-CGGGGAGTAGCTCAGCCTGGT--AGAGCACTGTCTTCGGGAGGCAGGGGCCGGAGGTTC
GAATCCTCTCTCCCCGA
>NGTT_RWZ_W09101661 AAGG01000006 ALPHAPROTEOBACTERIA ERYTHROBACTER_LITORALIS_HTCC2594 39237 39311 ASN GTT 0 0      WGS_DIVISION_IN_DDBJ/E
-TCCCCGATAGCTCAGC--GGT--AGAGTAGGTGACTGTTAATCACTTGGTCGTTGGTTC
GAATCCAACTCGGGGAG
>RACG_RWZ_W09101662 AAGG01000006 ALPHAPROTEOBACTERIA ERYTHROBACTER_LITORALIS_HTCC2594 63744 63668 ARG ACG 0 0      WGS_DIVISION_IN_DDBJ/E
-GCGCCAGTAGCTCAGCT-GGAT-AGAGTACCTGACTACGAATCAGGCGGTCGGAGGTTC
GAATCCTTCCTGGCGCG
>DGTC_RWZ_W09101663 AAGG01000006 ALPHAPROTEOBACTERIA ERYTHROBACTER_LITORALIS_HTCC2594 21666 21590 ASP GTC 0 0      WGS_DIVISION_IN_DDBJ/E
-GCGGGTGTAGCTCAGTT-GGTT-AGAGTATCGGCCTGTCACGCCGAGGGTCGCGGGTTC
GAGTCCCGTCACTCGCG
>LCAA_RWZ_W09101664 AAGG01000006 ALPHAPROTEOBACTERIA ERYTHROBACTER_LITORALIS_HTCC2594 4564 4480 LEU CAA 0 0      WGS_DIVISION_IN_DDBJ/EMB
-GCCCCTGTGGTGGAATT-GGTA-GACGCGCTCGACTCAAAATCGAGT-G-TGTCCGTTC
GAGTCGGACCAGGGGCA
>PGGG_RWZ_W09101665 AAGG01000008 ALPHAPROTEOBACTERIA ERYTHROBACTER_LITORALIS_HTCC2594 123314 123390 PRO GGG 0 0      WGS_DIVISION_IN_DDBJ
-CGGGAAGTAGCGCAGCCTGGT--AGCGCATCACACTGGGGGTGTGGGGGTCGCAGGTTC
GAATCCTGTCTTCCCGA
>JCAT_RWZ_W09101666 AAGG01000008 ALPHAPROTEOBACTERIA ERYTHROBACTER_LITORALIS_HTCC2594 218706 218782 MET CAT 0 0     TRNA-MET(ILE)_WHOSE_C
-GGGCCTGTAGCTCAGTT-GGTT-AGAGCTGGCCGCTCATAACGGCTAGGTCGCGGGTTC
GAGTCCTGCCGGGCCCA
>PTGG_RWZ_W09101667 AAGG01000008 ALPHAPROTEOBACTERIA ERYTHROBACTER_LITORALIS_HTCC2594 218808 218884 PRO TGG 0 0      WGS_DIVISION_IN_DDBJ
-CGGGGAGTGGCGCAGCCTGGT--AGCGCACCTGTTTTGGGTACAGGGGGTCGCTGGTTC
GAATCCAGTCTCCCCGA
>FGAA_RWZ_W09101668 AAGG01000008 ALPHAPROTEOBACTERIA ERYTHROBACTER_LITORALIS_HTCC2594 331710 331785 PHE GAA 0 0      WGS_DIVISION_IN_DDBJ
-GCCTCGGTAGCTCAGTT-GGT--AGAGCACACGACTGAAAATCGTGGTGTCGGTGGTTC
GAATCCGCCCCGAGGCA
>VTAC_RWZ_W09101669 AAGG01000008 ALPHAPROTEOBACTERIA ERYTHROBACTER_LITORALIS_HTCC2594 410262 410337 VAL TAC 0 0      WGS_DIVISION_IN_DDBJ
-GGGCGATTAGCTCAGTT-GGT--AGAGCATCTCGTTTACACCGAGAGGGTCGGCAGTTC
GAGCCTGTCATCGCCCA
>TTGT_RWZ_W09101670 AAGG01000008 ALPHAPROTEOBACTERIA ERYTHROBACTER_LITORALIS_HTCC2594 434173 434248 THR TGT 0 0      WGS_DIVISION_IN_DDBJ
-GCCGGCTTAGCTCAGTT-GGT--AGAGCAGTTGATTTGTAATCATCAGGTCAGGGGTTC
GATTCCTCTAGCCGGCA
>VCAC_RWZ_W09101671 AAGG01000008 ALPHAPROTEOBACTERIA ERYTHROBACTER_LITORALIS_HTCC2594 623812 623886 VAL CAC 0 0      WGS_DIVISION_IN_DDBJ
-GGGCGCGTAGCTCAGT--GGT--AGAGCACACCCTTCACACGGGTGGGGTCACAGGTTC
AATCCCTGTCGCGCCCA
>SGCT_RWZ_W09101672 AAGG01000008 ALPHAPROTEOBACTERIA ERYTHROBACTER_LITORALIS_HTCC2594 826691 826782 SER GCT 0 0      WGS_DIVISION_IN_DDBJ
-GGAGACGTGGGTGAGT--GGCTGAAACCAGCTCCCTGCTAAGGAGCC---CGAGGGTTC
GAATCCCTCCGTCTCCG
>IGAT_RWZ_W09101673 AAGG01000008 ALPHAPROTEOBACTERIA ERYTHROBACTER_LITORALIS_HTCC2594 800086 800010 ILE GAT 0 0      WGS_DIVISION_IN_DDBJ
-AGGCCTGTAGCTCAGTT-GGTT-AGAGCGCACCCCTGATAAGGGTGAGGTCGGTGGTTC
AAATCCACTCAGGCCTA
>ATGC_RWZ_W09101674 AAGG01000008 ALPHAPROTEOBACTERIA ERYTHROBACTER_LITORALIS_HTCC2594 799993 799918 ALA TGC 0 0      WGS_DIVISION_IN_DDBJ
-GGGGCCTTAGCTCAGCT-GGG--AGAGCACCTGCTTTGCAAGCAGGGGGTCACCGGTTC
GATCCCGGTAGGCTCCA
>XCAT_RWZ_W09101675 AAGG01000008 ALPHAPROTEOBACTERIA ERYTHROBACTER_LITORALIS_HTCC2594 796374 796298 MET CAT 0 0     TRNA-MET(INITIATOR)- 
-CGCGGGATGGAGCAGTCCGGT--AGCTCGTCAGGCTCATAACCTGAAGGTCGTTGGTTC
AAATCCAACTCCCGCAA
>LTAG_RWZ_W09101676 AAGG01000008 ALPHAPROTEOBACTERIA ERYTHROBACTER_LITORALIS_HTCC2594 608788 608704 LEU TAG 0 0      WGS_DIVISION_IN_DDBJ
-GCGGGCGTGGCGGAACT-GGTA-GACGCGCTGGTTTTAGGTACCAGT-G-TGGGGGTTC
GAGTCCCTTCGCCCGCA
>RTCT_RWZ_W09101677 AAGG01000008 ALPHAPROTEOBACTERIA ERYTHROBACTER_LITORALIS_HTCC2594 171969 171893 ARG TCT 0 0      WGS_DIVISION_IN_DDBJ
-GCGCCCTTAGCTCAGCT-GGAT-AGAGCACGGGACTTCTAATCCTGAGGTCGCAGGTTC
GACTCCTGCAGGGCGCG
>SCGA_RWZ_W09101678 AAGG01000008 ALPHAPROTEOBACTERIA ERYTHROBACTER_LITORALIS_HTCC2594 127723 127634 SER CGA 0 0      WGS_DIVISION_IN_DDBJ
-GGAGAGGTGGCAGAGT--GGTCGAATGCGCTGCACTCGAAATGCAGT---CGAGGGTTC
GAATCCCTCCCTCTCCG
>YGTA_RWZ_W09101679 AAGG01000008 ALPHAPROTEOBACTERIA ERYTHROBACTER_LITORALIS_HTCC2594 98194 98109 TYR GTA 0 0      WGS_DIVISION_IN_DDBJ/E
-GGACAGGTGGCCGAGT--GGTTAAAGGCAGCAGACTGTAAATCTGCC-TACGCTGGTTC
GAATCCAGCCCTGTCCA
>HGTG_RWZ_W09101680 AAGG01000008 ALPHAPROTEOBACTERIA ERYTHROBACTER_LITORALIS_HTCC2594 69308 69232 HIS GTG 0 0      WGS_DIVISION_IN_DDBJ/E
GGCGATCGTAGCTCAGTT-GGTT-AGAGCGCCGGTTTGTGGTACCGGAGGTCGGGGGTTC
GAGACCCCTCGATCGCC
>MCAT_RWZ_W09101681 AAGG01000008 ALPHAPROTEOBACTERIA ERYTHROBACTER_LITORALIS_HTCC2594 39915 39839 MET CAT 0 0     TRNA-MET(ELONGATOR)- WG
-GGCGGAGTAGCTCAGGT-GGTT-AGAGCAGTGGAATCATAATCCACGTGTCGGGGGTTC
GAGTCCCTCCTCCGCTA
>QTTG_RWZ_C019716 SALA_RB2256 ALPHAPROTEOBACTERIA SPHINGOPYXIS_ALASKENSIS_RB2256 48696 48770 GLN TTG 0 0      GIB_IN_DDBJ
-TGGGGCGTAGCCAAGC--GGT--AAGGCAGCGGTTTTTGGTACCGCCATGCGCAGGTTC
GAATCCTGCCGCCCCAG
>RTCT_RWZ_C019717 SALA_RB2256 ALPHAPROTEOBACTERIA SPHINGOPYXIS_ALASKENSIS_RB2256 602240 602316 ARG TCT 0 0      GIB_IN_DDBJ
-GCGCCCGTAGCTCAGCT-GGAT-AGAGCACCCGCCTTCTAAGCGGGTGGCCGCAGGTTC
GAATCCTGCCGGGCGCG
>GTCC_RWZ_C019718 SALA_RB2256 ALPHAPROTEOBACTERIA SPHINGOPYXIS_ALASKENSIS_RB2256 765277 765350 GLY TCC 0 0      GIB_IN_DDBJ
-GCGGGTATAGCATAGT--GGT--AATGCTCTAGCCTTCCAAGCTAGCTA-GGCGGGTTC
GATTCCCGCTACCCGCT
>LCAA_RWZ_C019719 SALA_RB2256 ALPHAPROTEOBACTERIA SPHINGOPYXIS_ALASKENSIS_RB2256 791522 791606 LEU CAA 0 0      GIB_IN_DDBJ
-GCCCCTGTGGTGAAATT-GGTA-GACGCGCTCGACTCAAAATCGAGT-G-TGCTGGTTC
GAGTCCGGCCAGGGGCA
>VCAC_RWZ_C019720 SALA_RB2256 ALPHAPROTEOBACTERIA SPHINGOPYXIS_ALASKENSIS_RB2256 806925 806999 VAL CAC 0 0      GIB_IN_DDBJ
-GGGCGCGTAGCTCAGC--GGT--AGAGCACACCCTTCACACGGGTGGGGTCACAGGTTC
AATCCCTGTCGCGCCCA
>LTAG_RWZ_C019721 SALA_RB2256 ALPHAPROTEOBACTERIA SPHINGOPYXIS_ALASKENSIS_RB2256 850623 850707 LEU TAG 0 0      GIB_IN_DDBJ
-GCGGGCGTGGCGGAATT-GGTA-GACGCGCTGGTTTTAGGTACCAGT-G-TGGGGGTTC
GAGTCCCTTCGCCCGCA
>YGTA_RWZ_C019722 SALA_RB2256 ALPHAPROTEOBACTERIA SPHINGOPYXIS_ALASKENSIS_RB2256 854471 854556 TYR GTA 0 0      GIB_IN_DDBJ
-GGACAGGTGGCCGAGT--GGTTAAAGGCAGCAGACTGTAAATCTGCC-TACGCTGGTTC
GAATCCAGCCCTGTCCA
>ACGC_RWZ_C019723 SALA_RB2256 ALPHAPROTEOBACTERIA SPHINGOPYXIS_ALASKENSIS_RB2256 1089483 1089558 ALA CGC 0 0      GIB_IN_DDBJ
-GGGGCCGTAGCTCAGAT-GGG--AGAGCGCTGCAATCGCACTGCAGAGGTCAGGGGTTC
GATTCCCCTCGGCTCCA
>PTGG_RWZ_C019724 SALA_RB2256 ALPHAPROTEOBACTERIA SPHINGOPYXIS_ALASKENSIS_RB2256 1342805 1342881 PRO TGG 0 0      GIB_IN_DDBJ
-CGGGGAGTGGCGCAGCCCGGT--AGCGCGCTTGCTTTGGGAGCAAGATGTCGCAGGTTC
GAATCCTGTCTCCCCGA
>PCGG_RWZ_C019725 SALA_RB2256 ALPHAPROTEOBACTERIA SPHINGOPYXIS_ALASKENSIS_RB2256 1396698 1396774 PRO CGG 0 0      GIB_IN_DDBJ
-CGGGGAGTAGCTCAGCCTGGT--AGAGCACTGTCTTCGGGAGGCAGGGGCCGGAGGTTC
GAATCCTCTCTCCCCGA
>VGAC_RWZ_C019726 SALA_RB2256 ALPHAPROTEOBACTERIA SPHINGOPYXIS_ALASKENSIS_RB2256 1398423 1398497 VAL GAC 0 0      GIB_IN_DDBJ
-GGGCGTGTAGCTCAGT--GGT--AGAGCACTGTGTTGACATCGCAGGGGTCGCAAGTTC
AATCCTTGCCACGCCCA
>LTAA_RWZ_C019727 SALA_RB2256 ALPHAPROTEOBACTERIA SPHINGOPYXIS_ALASKENSIS_RB2256 1561950 1562036 LEU TAA 0 0      GIB_IN_DDBJ
-GCGGACGTGGCGAAATC-GGTA-GACGCAGCAGACTTAAAATCTGCCGGTCGCGGGTTC
AAGTCCCGCCGTCCGCA
>KTTT_RWZ_C019728 SALA_RB2256 ALPHAPROTEOBACTERIA SPHINGOPYXIS_ALASKENSIS_RB2256 1619704 1619779 LYS TTT 0 0      GIB_IN_DDBJ
-GGGCCCTTAGCTCAGTC-GGT--AGAGCAACTGACTTTTAATCAGTAGGTCGCTGGTTC
GAACCCAGCAGGGCTCA
>SGGA_RWZ_C019729 SALA_RB2256 ALPHAPROTEOBACTERIA SPHINGOPYXIS_ALASKENSIS_RB2256 1688353 1688443 SER GGA 0 0      GIB_IN_DDBJ
-GGAGCGGTGGCCGAGT--GGTCGAAGGCGCTCGCCTGGAAAGTGAGT---CGAGGGTTC
GAATCCCTCCCGCTCCG
>KCTT_RWZ_C019730 SALA_RB2256 ALPHAPROTEOBACTERIA SPHINGOPYXIS_ALASKENSIS_RB2256 1713023 1713098 LYS CTT 0 0      GIB_IN_DDBJ
-GGACGCATAGCTCAGTT-GGT--AGAGCAGCTGACTCTTAATCAGCGGGTCCTAGGTTC
GAGCCCTAGTGCGTCCA
>NGTT_RWZ_C019731 SALA_RB2256 ALPHAPROTEOBACTERIA SPHINGOPYXIS_ALASKENSIS_RB2256 1742368 1742442 ASN GTT 0 0      GIB_IN_DDBJ
-TCCTCGGTAGCTCAGC--GGT--AGAGCAATCGACTGTTAATCGATTGGTCGCAGGTTC
GAATCCTGCCCGGGGAG
>PGGG_RWZ_C019732 SALA_RB2256 ALPHAPROTEOBACTERIA SPHINGOPYXIS_ALASKENSIS_RB2256 1806373 1806449 PRO GGG 0 0      GIB_IN_DDBJ
-CGGGACGTAGCGCAGCCTGGT--AGCGCATCACACTGGGGGTGTGGGGGTCGGAGGTTC
GAATCCTCTCGTCCCGA
>TTGT_RWZ_C019733 SALA_RB2256 ALPHAPROTEOBACTERIA SPHINGOPYXIS_ALASKENSIS_RB2256 2180501 2180576 THR TGT 0 0      GIB_IN_DDBJ
-GCCGGCTTAGCTCAGTT-GGT--AGAGCAACCGCCTTGTAAGCGGTAGGCCGTCAGTTC
GAGTCTGACAGCCGGCA
>TCGT_RWZ_C019734 SALA_RB2256 ALPHAPROTEOBACTERIA SPHINGOPYXIS_ALASKENSIS_RB2256 2238706 2238781 THR CGT 0 0      GIB_IN_DDBJ
-GCCGCTTTAGCTCAGTT-GGT--AGAGCACATCATTCGTAATGATGGGGCCACAGGTTC
GAGTCCTGTAAGCGGCA
>GCCC_RWZ_C019735 SALA_RB2256 ALPHAPROTEOBACTERIA SPHINGOPYXIS_ALASKENSIS_RB2256 2931415 2931488 GLY CCC 0 0      GIB_IN_DDBJ
-GCGGGTGTAGCTCAAT--GGT--AGAGCAGAAGCTTCCCAAGCTTACGA-CGAGGGTTC
GATTCCCTTCACCCGCT
>RCCG_RWZ_C019736 SALA_RB2256 ALPHAPROTEOBACTERIA SPHINGOPYXIS_ALASKENSIS_RB2256 3045924 3046000 ARG CCG 0 0      GIB_IN_DDBJ
-GCACCCGTAGCTCAGCT-GGAT-AGAGCGTCGCCCTCCGAAGGCGAAGGCCACAGGTTC
GAATCCTGTCGGGTGCG
>ETTC_RWZ_C019737 SALA_RB2256 ALPHAPROTEOBACTERIA SPHINGOPYXIS_ALASKENSIS_RB2256 3155758 3155683 GLU TTC 0 0      GIB_IN_DDBJ
-GGCCCCTTCGTCTAGC--GGTCCAGGACGTCGCCCTTTCACGGCGAAAA-CACGGGTTC
GAGTCCCGTAGGGGTCA
>ECTC_RWZ_C019738 SALA_RB2256 ALPHAPROTEOBACTERIA SPHINGOPYXIS_ALASKENSIS_RB2256 3155631 3155557 GLU CTC 0 0      GIB_IN_DDBJ
-GGCCCCTTCGTCTAGC--GGTC-AGGACGCGGCCCTCTCACGGCTGAAA-CACGGGTTC
GATTCCCGTAGGGGTCA
>IGAT_RWZ_C019739 SALA_RB2256 ALPHAPROTEOBACTERIA SPHINGOPYXIS_ALASKENSIS_RB2256 2851384 2851308 ILE GAT 0 0      GIB_IN_DDBJ
-GGGCCGGTAGCTCAGGT-GGTT-AGAGCGCACGCCTGATAAGCGTGAGGTCGTAGGTTC
AACTCCTACTCGGCCCA
>ATGC_RWZ_C019740 SALA_RB2256 ALPHAPROTEOBACTERIA SPHINGOPYXIS_ALASKENSIS_RB2256 2851283 2851208 ALA TGC 0 0      GIB_IN_DDBJ
-GGGGCCTTAGCTCAGCT-GGG--AGAGCGGTTGCTTTGCAAGCATCAGGTCATCGGTTC
GATCCCGATAGGCTCCA
>XCAT_RWZ_C019741 SALA_RB2256 ALPHAPROTEOBACTERIA SPHINGOPYXIS_ALASKENSIS_RB2256 2847782 2847706 MET CAT 0 0     TRNA-MET(INITIATOR)- GIB
-CGCGGGATGGAGCAGCCCGGT--AGCTCGTCAGGCTCATAACCTGAAGGTCGCAGGTTC
AAATCCTGCTCCCGCAA
>GGCC_RWZ_C019742 SALA_RB2256 ALPHAPROTEOBACTERIA SPHINGOPYXIS_ALASKENSIS_RB2256 2809688 2809614 GLY GCC 0 0      GIB_IN_DDBJ
-GCGGGCGTAGCTCAGG--GGT--AGAGCACAACCTTGCCAAGGTTGGGGTCGAGGGTTC
GAATCCCTTCGCCCGCT
>QCTG_RWZ_C019743 SALA_RB2256 ALPHAPROTEOBACTERIA SPHINGOPYXIS_ALASKENSIS_RB2256 2437846 2437773 GLN CTG 0 0      GIB_IN_DDBJ
-TGCCCCGTCGTCTAAT--GGT--AAGACTACGGATTCTGATTCCGTCTA-TCGAGGTTC
GAATCCTCGCGGGGCAT
>CGCA_RWZ_C019744 SALA_RB2256 ALPHAPROTEOBACTERIA SPHINGOPYXIS_ALASKENSIS_RB2256 2379419 2379346 CYS GCA 0 0      GIB_IN_DDBJ
-GGCCCGATGGCGGAGT--GGT--GACGCAGCGGACTGCAAATCCGTATA-CGCCGGTTC
GATTCCGGCTCGGGCCT
>LCAG_RWZ_C019745 SALA_RB2256 ALPHAPROTEOBACTERIA SPHINGOPYXIS_ALASKENSIS_RB2256 2239360 2239274 LEU CAG 0 0      GIB_IN_DDBJ
-GCCCAGATGGCGGAATT-GGTA-GACGCACCAGCTTCAGGTGCTGGC-G-TGGAGGTTC
GAGTCCTCTTCTGGGCA
>VTAC_RWZ_C019746 SALA_RB2256 ALPHAPROTEOBACTERIA SPHINGOPYXIS_ALASKENSIS_RB2256 2205943 2205868 VAL TAC 0 0      GIB_IN_DDBJ
-GGGCGCTTAGCTCAGCT-GGT--AGAGCATCTCGTTTACACCGAGAGGGTCGGCGGTTC
GAGCCCGTCAGCGCCCA
>FGAA_RWZ_C019747 SALA_RB2256 ALPHAPROTEOBACTERIA SPHINGOPYXIS_ALASKENSIS_RB2256 2016753 2016678 PHE GAA 0 0      GIB_IN_DDBJ
-GCCTGGGTAGCTCAGTT-GGT--AGAGCATGCGACTGAAAATCGCAGTGTCGGCGGTTC
GATCCCGTCCCCAGGCA
>WCCA_RWZ_C019748 SALA_RB2256 ALPHAPROTEOBACTERIA SPHINGOPYXIS_ALASKENSIS_RB2256 1957337 1957262 TRP CCA 0 0      GIB_IN_DDBJ
-AGGGGTATAGCTCAGTT-GGT--AGAGCATCGGTCTCCAAAACCGAGGGTCGCGGGTTC
GAGTCCTGCTGCCCCTG
>RCCT_RWZ_C019749 SALA_RB2256 ALPHAPROTEOBACTERIA SPHINGOPYXIS_ALASKENSIS_RB2256 1886755 1886679 ARG CCT 0 0      GIB_IN_DDBJ
-GCGCCCGTAGCTCAGCA-GGAT-AGAGCATCAGATTCCTAATCTGGGGGCCACAGGTTC
GAATCCTGTCGGGCGCA
>RACG_RWZ_C019750 SALA_RB2256 ALPHAPROTEOBACTERIA SPHINGOPYXIS_ALASKENSIS_RB2256 1688635 1688559 ARG ACG 0 0      GIB_IN_DDBJ
-GCACCCGTAGCTCAGCT-GGAT-AGAGCATCAGACTACGAATCTGAGGGTCGGGCGTTC
GAATCGCTCCGGGTGCG
>TGGT_RWZ_C019751 SALA_RB2256 ALPHAPROTEOBACTERIA SPHINGOPYXIS_ALASKENSIS_RB2256 1686704 1686630 THR GGT 0 0      GIB_IN_DDBJ
-GCTGCTGTAGCTCAGT--GGT--AGAGCGCGTCATTGGTAATGACGAGGTCGACAGTTC
AATCCTGTCCAGCAGCA
>HGTG_RWZ_C019752 SALA_RB2256 ALPHAPROTEOBACTERIA SPHINGOPYXIS_ALASKENSIS_RB2256 1587479 1587403 HIS GTG 0 0      GIB_IN_DDBJ
GGCGATCGTAGCTCAGTT-GGTT-AGAGCACCGGTTTGTGGTACCGGGGGTCGCGGGTTC
AAGTCCCGTCGATCGCC
>AGGC_RWZ_C019753 SALA_RB2256 ALPHAPROTEOBACTERIA SPHINGOPYXIS_ALASKENSIS_RB2256 1555039 1554964 ALA GGC 0 0      GIB_IN_DDBJ
-GGGGCCTTAGCTCAGCT-GGG--AGAGCGCCTGCATGGCATGCAGGAGGTCAGCGGTTC
GATCCCGCTAGGCTCCA
>SGCT_RWZ_C019754 SALA_RB2256 ALPHAPROTEOBACTERIA SPHINGOPYXIS_ALASKENSIS_RB2256 1401192 1401100 SER GCT 0 0      GIB_IN_DDBJ
-GGAGACGTGGGTGAGT--GGCTGAAACCAACGGTTTGCTAAACCGTC---CGAGGGTTC
GAATCCCTCCGTCTCCG
>DGTC_RWZ_C019755 SALA_RB2256 ALPHAPROTEOBACTERIA SPHINGOPYXIS_ALASKENSIS_RB2256 1381977 1381901 ASP GTC 0 0      GIB_IN_DDBJ
-GCGGGTGTAGCTCAGTT-GGTT-AGAGTGCCGGCCTGTCACGCCGGAGGTCGCGGGTTC
GAGCCCCGTCACTCGCG
>JCAT_RWZ_C019756 SALA_RB2256 ALPHAPROTEOBACTERIA SPHINGOPYXIS_ALASKENSIS_RB2256 1343549 1343474 MET CAT 0 0     TRNA-MET(ILE)_WHOSE_CAU_
-GGGCCTGTAGCTCAAT--GGTT-AGAGCTGGCCGCTCATAACGGCTAGGTTGCGGGTTC
GAGTCCTGCCGGGCCCA
>STGA_RWZ_C019757 SALA_RB2256 ALPHAPROTEOBACTERIA SPHINGOPYXIS_ALASKENSIS_RB2256 1306597 1306508 SER TGA 0 0      GIB_IN_DDBJ
-GGACAGGTGGCCGAGT--GGTTTAAGGCAGCGGTCTTGAAAACCGCC---CGTGGGTTC
GAATCCCACCCTGTCCG
>SCGA_RWZ_C019758 SALA_RB2256 ALPHAPROTEOBACTERIA SPHINGOPYXIS_ALASKENSIS_RB2256 1125774 1125685 SER CGA 0 0      GIB_IN_DDBJ
-GGAGAGTTGGCTGAGT--GGTCGAAAGCGTCGCACTCGAAATGCGAA---CGAGGGTTC
GAATCCCTCACTCTCCT
>MCAT_RWZ_C019759 SALA_RB2256 ALPHAPROTEOBACTERIA SPHINGOPYXIS_ALASKENSIS_RB2256 456208 456132 MET CAT 0 0     TRNA-MET(ELONGATOR)- GIB_I
-GGCGGAGTAGCTCAGCA-GGTT-AGAGCAGCGGAATCATAATCCGCGTGTCGGGGGTTC
GAGTCCCTCCTCCGCTA
>LGAG_RWZ_C019760 SALA_RB2256 ALPHAPROTEOBACTERIA SPHINGOPYXIS_ALASKENSIS_RB2256 316430 316344 LEU GAG 0 0      GIB_IN_DDBJ
-GCGGTCGTGGCGGAACT-GGTA-GACGCGCAACGTTGAGGTCGTTGT-G-TGGAAGTTC
GAGTCTTCTCGACCGCA
>GGCC_RWZ_W09102937 AAIP01000001 ALPHAPROTEOBACTERIA SPHINGOPYXIS_ALASKENSIS_RB2256 577236 577162 GLY GCC 0 0      WGS_DIVISION_IN_DDBJ/E
-GCGGGCGTAGCTCAGG--GGT--AGAGCACAACCTTGCCAAGGTTGGGGTCGAGGGTTC
GAATCCCTTCGCCCGCT
>FGAA_RWZ_W09102938 AAIP01000001 ALPHAPROTEOBACTERIA SPHINGOPYXIS_ALASKENSIS_RB2256 225480 225405 PHE GAA 0 0      WGS_DIVISION_IN_DDBJ/E
-GCCTGGGTAGCTCAGTT-GGT--AGAGCATGCGACTGAAAATCGCAGTGTCGGCGGTTC
GATCCCGTCCCCAGGCA
>WCCA_RWZ_W09102939 AAIP01000001 ALPHAPROTEOBACTERIA SPHINGOPYXIS_ALASKENSIS_RB2256 166064 165989 TRP CCA 0 0      WGS_DIVISION_IN_DDBJ/E
-AGGGGTATAGCTCAGTT-GGT--AGAGCATCGGTCTCCAAAACCGAGGGTCGCGGGTTC
GAGTCCTGCTGCCCCTG
>RCCT_RWZ_W09102940 AAIP01000001 ALPHAPROTEOBACTERIA SPHINGOPYXIS_ALASKENSIS_RB2256 95482 95406 ARG CCT 0 0      WGS_DIVISION_IN_DDBJ/EMB
-GCGCCCGTAGCTCAGCA-GGAT-AGAGCATCAGATTCCTAATCTGGGGGCCACAGGTTC
GAATCCTGTCGGGCGCA
>PGGG_RWZ_W09102941 AAIP01000002 ALPHAPROTEOBACTERIA SPHINGOPYXIS_ALASKENSIS_RB2256 158828 158904 PRO GGG 0 0      WGS_DIVISION_IN_DDBJ/E
-CGGGACGTAGCGCAGCCTGGT--AGCGCATCACACTGGGGGTGTGGGGGTCGGAGGTTC
GAATCCTCTCGTCCCGA
>LTAA_RWZ_W09102942 AAIP01000002 ALPHAPROTEOBACTERIA SPHINGOPYXIS_ALASKENSIS_RB2256 366523 366609 LEU TAA 0 0      WGS_DIVISION_IN_DDBJ/E
-GCGGACGTGGCGAAATC-GGTA-GACGCAGCAGACTTAAAATCTGCCGGTCGCGGGTTC
AAGTCCCGCCGTCCGCA
>HGTG_RWZ_W09102943 AAIP01000002 ALPHAPROTEOBACTERIA SPHINGOPYXIS_ALASKENSIS_RB2256 392052 391976 HIS GTG 0 0      WGS_DIVISION_IN_DDBJ/E
GGCGATCGTAGCTCAGTT-GGTT-AGAGCACCGGTTTGTGGTACCGGGGGTCGCGGGTTC
AAGTCCCGTCGATCGCC
>AGGC_RWZ_W09102944 AAIP01000002 ALPHAPROTEOBACTERIA SPHINGOPYXIS_ALASKENSIS_RB2256 359612 359537 ALA GGC 0 0      WGS_DIVISION_IN_DDBJ/E
-GGGGCCTTAGCTCAGCT-GGG--AGAGCGCCTGCATGGCATGCAGGAGGTCAGCGGTTC
GATCCCGCTAGGCTCCA
>NGTT_RWZ_W09102945 AAIP01000004 ALPHAPROTEOBACTERIA SPHINGOPYXIS_ALASKENSIS_RB2256 16353 16427 ASN GTT 0 0      WGS_DIVISION_IN_DDBJ/EMB
-TCCTCGGTAGCTCAGC--GGT--AGAGCAATCGACTGTTAATCGATTGGTCGCAGGTTC
GAATCCTGCCCGGGGAG
>GCCC_RWZ_W09102946 AAIP01000004 ALPHAPROTEOBACTERIA SPHINGOPYXIS_ALASKENSIS_RB2256 51858 51931 GLY CCC 0 0      WGS_DIVISION_IN_DDBJ/EMB
-GCGGGTGTAGCTCAAT--GGT--AGAGCAGAAGCTTCCCAAGCTTACGA-CGAGGGTTC
GATTCCCTTCACCCGCT
>RCCG_RWZ_W09102947 AAIP01000004 ALPHAPROTEOBACTERIA SPHINGOPYXIS_ALASKENSIS_RB2256 166367 166443 ARG CCG 0 0      WGS_DIVISION_IN_DDBJ/E
-GCACCCGTAGCTCAGCT-GGAT-AGAGCGTCGCCCTCCGAAGGCGAAGGCCACAGGTTC
GAATCCTGTCGGGTGCG
>SCGA_RWZ_W09102948 AAIP01000005 ALPHAPROTEOBACTERIA SPHINGOPYXIS_ALASKENSIS_RB2256 177298 177387 SER CGA 0 0      WGS_DIVISION_IN_DDBJ/E
-GGAGAGTTGGCTGAGT--GGTCGAAAGCGTCGCACTCGAAATGCGAA---CGAGGGTTC
GAATCCCTCACTCTCCT
>TTGT_RWZ_W09102949 AAIP01000006 ALPHAPROTEOBACTERIA SPHINGOPYXIS_ALASKENSIS_RB2256 64223 64298 THR TGT 0 0      WGS_DIVISION_IN_DDBJ/EMB
-GCCGGCTTAGCTCAGTT-GGT--AGAGCAACCGCCTTGTAAGCGGTAGGCCGTCAGTTC
GAGTCTGACAGCCGGCA
>TCGT_RWZ_W09102950 AAIP01000006 ALPHAPROTEOBACTERIA SPHINGOPYXIS_ALASKENSIS_RB2256 122429 122504 THR CGT 0 0      WGS_DIVISION_IN_DDBJ/E
-GCCGCTTTAGCTCAGTT-GGT--AGAGCACATCATTCGTAATGATGGGGCCACAGGTTC
GAGTCCTGTAAGCGGCA
>LCAG_RWZ_W09102951 AAIP01000006 ALPHAPROTEOBACTERIA SPHINGOPYXIS_ALASKENSIS_RB2256 123083 122997 LEU CAG 0 0      WGS_DIVISION_IN_DDBJ/E
-GCCCAGATGGCGGAATT-GGTA-GACGCACCAGCTTCAGGTGCTGGC-G-TGGAGGTTC
GAGTCCTCTTCTGGGCA
>VTAC_RWZ_W09102952 AAIP01000006 ALPHAPROTEOBACTERIA SPHINGOPYXIS_ALASKENSIS_RB2256 89665 89590 VAL TAC 0 0      WGS_DIVISION_IN_DDBJ/EMB
-GGGCGCTTAGCTCAGCT-GGT--AGAGCATCTCGTTTACACCGAGAGGGTCGGCGGTTC
GAGCCCGTCAGCGCCCA
>GTCC_RWZ_W09102953 AAIP01000007 ALPHAPROTEOBACTERIA SPHINGOPYXIS_ALASKENSIS_RB2256 67962 67889 GLY TCC 0 0      WGS_DIVISION_IN_DDBJ/EMB
-GCGGGTATAGCATAGT--GGT--AATGCTCTAGCCTTCCAAGCTAGCTA-GGCGGGTTC
GATTCCCGCTACCCGCT
>LCAA_RWZ_W09102954 AAIP01000007 ALPHAPROTEOBACTERIA SPHINGOPYXIS_ALASKENSIS_RB2256 41717 41633 LEU CAA 0 0      WGS_DIVISION_IN_DDBJ/EMB
-GCCCCTGTGGTGAAATT-GGTA-GACGCGCTCGACTCAAAATCGAGT-G-TGCTGGTTC
GAGTCCGGCCAGGGGCA
>VCAC_RWZ_W09102955 AAIP01000007 ALPHAPROTEOBACTERIA SPHINGOPYXIS_ALASKENSIS_RB2256 26314 26240 VAL CAC 0 0      WGS_DIVISION_IN_DDBJ/EMB
-GGGCGCGTAGCTCAGC--GGT--AGAGCACACCCTTCACACGGGTGGGGTCACAGGTTC
AATCCCTGTCGCGCCCA
>MCAT_RWZ_W09102956 AAIP01000008 ALPHAPROTEOBACTERIA SPHINGOPYXIS_ALASKENSIS_RB2256 13731 13655 MET CAT 0 0     TRNA-MET(ELONGATOR)- WGS_
-GGCGGAGTAGCTCAGCA-GGTT-AGAGCAGCGGAATCATAATCCGCGTGTCGGGGGTTC
GAGTCCCTCCTCCGCTA
>ETTC_RWZ_W09102957 AAIP01000009 ALPHAPROTEOBACTERIA SPHINGOPYXIS_ALASKENSIS_RB2256 48227 48152 GLU TTC 0 0      WGS_DIVISION_IN_DDBJ/EMB
-GGCCCCTTCGTCTAGC--GGTCCAGGACGTCGCCCTTTCACGGCGAAAA-CACGGGTTC
GAGTCCCGTAGGGGTCA
>ECTC_RWZ_W09102958 AAIP01000009 ALPHAPROTEOBACTERIA SPHINGOPYXIS_ALASKENSIS_RB2256 48100 48026 GLU CTC 0 0      WGS_DIVISION_IN_DDBJ/EMB
-GGCCCCTTCGTCTAGC--GGTC-AGGACGCGGCCCTCTCACGGCTGAAA-CACGGGTTC
GATTCCCGTAGGGGTCA
>KTTT_RWZ_W09102959 AAIP01000010 ALPHAPROTEOBACTERIA SPHINGOPYXIS_ALASKENSIS_RB2256 31347 31422 LYS TTT 0 0      WGS_DIVISION_IN_DDBJ/EMB
-GGGCCCTTAGCTCAGTC-GGT--AGAGCAACTGACTTTTAATCAGTAGGTCGCTGGTTC
GAACCCAGCAGGGCTCA
>SGGA_RWZ_W09102960 AAIP01000010 ALPHAPROTEOBACTERIA SPHINGOPYXIS_ALASKENSIS_RB2256 99996 100086 SER GGA 0 0      WGS_DIVISION_IN_DDBJ/EM
-GGAGCGGTGGCCGAGT--GGTCGAAGGCGCTCGCCTGGAAAGTGAGT---CGAGGGTTC
GAATCCCTCCCGCTCCG
>RACG_RWZ_W09102961 AAIP01000010 ALPHAPROTEOBACTERIA SPHINGOPYXIS_ALASKENSIS_RB2256 100278 100202 ARG ACG 0 0      WGS_DIVISION_IN_DDBJ/E
-GCACCCGTAGCTCAGCT-GGAT-AGAGCATCAGACTACGAATCTGAGGGTCGGGCGTTC
GAATCGCTCCGGGTGCG
>TGGT_RWZ_W09102962 AAIP01000010 ALPHAPROTEOBACTERIA SPHINGOPYXIS_ALASKENSIS_RB2256 98347 98273 THR GGT 0 0      WGS_DIVISION_IN_DDBJ/EMB
-GCTGCTGTAGCTCAGT--GGT--AGAGCGCGTCATTGGTAATGACGAGGTCGACAGTTC
AATCCTGTCCAGCAGCA
>QTTG_RWZ_W09102963 AAIP01000011 ALPHAPROTEOBACTERIA SPHINGOPYXIS_ALASKENSIS_RB2256 108101 108027 GLN TTG 0 0      WGS_DIVISION_IN_DDBJ/E
-TGGGGCGTAGCCAAGC--GGT--AAGGCAGCGGTTTTTGGTACCGCCATGCGCAGGTTC
GAATCCTGCCGCCCCAG
>CGCA_RWZ_W09102964 AAIP01000012 ALPHAPROTEOBACTERIA SPHINGOPYXIS_ALASKENSIS_RB2256 103898 103825 CYS GCA 0 0      WGS_DIVISION_IN_DDBJ/E
-GGCCCGATGGCGGAGT--GGT--GACGCAGCGGACTGCAAATCCGTATA-CGCCGGTTC
GATTCCGGCTCGGGCCT
>SGCT_RWZ_W09102965 AAIP01000013 ALPHAPROTEOBACTERIA SPHINGOPYXIS_ALASKENSIS_RB2256 11136 11228 SER GCT 0 0      WGS_DIVISION_IN_DDBJ/EMB
-GGAGACGTGGGTGAGT--GGCTGAAACCAACGGTTTGCTAAACCGTC---CGAGGGTTC
GAATCCCTCCGTCTCCG
>DGTC_RWZ_W09102966 AAIP01000013 ALPHAPROTEOBACTERIA SPHINGOPYXIS_ALASKENSIS_RB2256 30351 30427 ASP GTC 0 0      WGS_DIVISION_IN_DDBJ/EMB
-GCGGGTGTAGCTCAGTT-GGTT-AGAGTGCCGGCCTGTCACGCCGGAGGTCGCGGGTTC
GAGCCCCGTCACTCGCG
>JCAT_RWZ_W09102967 AAIP01000013 ALPHAPROTEOBACTERIA SPHINGOPYXIS_ALASKENSIS_RB2256 68779 68854 MET CAT 0 0     TRNA-MET(ILE)_WHOSE_CAU_A
-GGGCCTGTAGCTCAAT--GGTT-AGAGCTGGCCGCTCATAACGGCTAGGTTGCGGGTTC
GAGTCCTGCCGGGCCCA
>STGA_RWZ_W09102968 AAIP01000013 ALPHAPROTEOBACTERIA SPHINGOPYXIS_ALASKENSIS_RB2256 105731 105820 SER TGA 0 0      WGS_DIVISION_IN_DDBJ/E
-GGACAGGTGGCCGAGT--GGTTTAAGGCAGCGGTCTTGAAAACCGCC---CGTGGGTTC
GAATCCCACCCTGTCCG
>PTGG_RWZ_W09102969 AAIP01000013 ALPHAPROTEOBACTERIA SPHINGOPYXIS_ALASKENSIS_RB2256 69523 69447 PRO TGG 0 0      WGS_DIVISION_IN_DDBJ/EMB
-CGGGGAGTGGCGCAGCCCGGT--AGCGCGCTTGCTTTGGGAGCAAGATGTCGCAGGTTC
GAATCCTGTCTCCCCGA
>PCGG_RWZ_W09102970 AAIP01000013 ALPHAPROTEOBACTERIA SPHINGOPYXIS_ALASKENSIS_RB2256 15630 15554 PRO CGG 0 0      WGS_DIVISION_IN_DDBJ/EMB
-CGGGGAGTAGCTCAGCCTGGT--AGAGCACTGTCTTCGGGAGGCAGGGGCCGGAGGTTC
GAATCCTCTCTCCCCGA
>VGAC_RWZ_W09102971 AAIP01000013 ALPHAPROTEOBACTERIA SPHINGOPYXIS_ALASKENSIS_RB2256 13905 13831 VAL GAC 0 0      WGS_DIVISION_IN_DDBJ/EMB
-GGGCGTGTAGCTCAGT--GGT--AGAGCACTGTGTTGACATCGCAGGGGTCGCAAGTTC
AATCCTTGCCACGCCCA
>RTCT_RWZ_W09102972 AAIP01000014 ALPHAPROTEOBACTERIA SPHINGOPYXIS_ALASKENSIS_RB2256 74642 74566 ARG TCT 0 0      WGS_DIVISION_IN_DDBJ/EMB
-GCGCCCGTAGCTCAGCT-GGAT-AGAGCACCCGCCTTCTAAGCGGGTGGCCGCAGGTTC
GAATCCTGCCGGGCGCG
>LGAG_RWZ_W09102973 AAIP01000015 ALPHAPROTEOBACTERIA SPHINGOPYXIS_ALASKENSIS_RB2256 15895 15981 LEU GAG 0 0      WGS_DIVISION_IN_DDBJ/EMB
-GCGGTCGTGGCGGAACT-GGTA-GACGCGCAACGTTGAGGTCGTTGT-G-TGGAAGTTC
GAGTCTTCTCGACCGCA
>QCTG_RWZ_W09102974 AAIP01000017 ALPHAPROTEOBACTERIA SPHINGOPYXIS_ALASKENSIS_RB2256 12858 12931 GLN CTG 0 0      WGS_DIVISION_IN_DDBJ/EMB
-TGCCCCGTCGTCTAAT--GGT--AAGACTACGGATTCTGATTCCGTCTA-TCGAGGTTC
GAATCCTCGCGGGGCAT
>IGAT_RWZ_W09102975 AAIP01000018 ALPHAPROTEOBACTERIA SPHINGOPYXIS_ALASKENSIS_RB2256 27234 27310 ILE GAT 0 0      WGS_DIVISION_IN_DDBJ/EMB
-GGGCCGGTAGCTCAGGT-GGTT-AGAGCGCACGCCTGATAAGCGTGAGGTCGTAGGTTC
AACTCCTACTCGGCCCA
>ATGC_RWZ_W09102976 AAIP01000018 ALPHAPROTEOBACTERIA SPHINGOPYXIS_ALASKENSIS_RB2256 27335 27410 ALA TGC 0 0      WGS_DIVISION_IN_DDBJ/EMB
-GGGGCCTTAGCTCAGCT-GGG--AGAGCGGTTGCTTTGCAAGCATCAGGTCATCGGTTC
GATCCCGATAGGCTCCA
>XCAT_RWZ_W09102977 AAIP01000018 ALPHAPROTEOBACTERIA SPHINGOPYXIS_ALASKENSIS_RB2256 30836 30912 MET CAT 0 0     TRNA-MET(INITIATOR)- WGS_
-CGCGGGATGGAGCAGCCCGGT--AGCTCGTCAGGCTCATAACCTGAAGGTCGCAGGTTC
AAATCCTGCTCCCGCAA
>LTAG_RWZ_W09102978 AAIP01000022 ALPHAPROTEOBACTERIA SPHINGOPYXIS_ALASKENSIS_RB2256 6593 6509 LEU TAG 0 0      WGS_DIVISION_IN_DDBJ/EMBL/
-GCGGGCGTGGCGGAATT-GGTA-GACGCGCTGGTTTTAGGTACCAGT-G-TGGGGGTTC
GAGTCCCTTCGCCCGCA
>YGTA_RWZ_W09102979 AAIP01000022 ALPHAPROTEOBACTERIA SPHINGOPYXIS_ALASKENSIS_RB2256 2745 2660 TYR GTA 0 0      WGS_DIVISION_IN_DDBJ/EMBL/
-GGACAGGTGGCCGAGT--GGTTAAAGGCAGCAGACTGTAAATCTGCC-TACGCTGGTTC
GAATCCAGCCCTGTCCA
>KCTT_RWZ_W09102980 AAIP01000023 ALPHAPROTEOBACTERIA SPHINGOPYXIS_ALASKENSIS_RB2256 12960 12885 LYS CTT 0 0      WGS_DIVISION_IN_DDBJ/EMB
-GGACGCATAGCTCAGTT-GGT--AGAGCAGCTGACTCTTAATCAGCGGGTCCTAGGTTC
GAGCCCTAGTGCGTCCA
>ACGC_RWZ_W09102981 AAIP01000024 ALPHAPROTEOBACTERIA SPHINGOPYXIS_ALASKENSIS_RB2256 1951 1876 ALA CGC 0 0      WGS_DIVISION_IN_DDBJ/EMBL/
-GGGGCCGTAGCTCAGAT-GGG--AGAGCGCTGCAATCGCACTGCAGAGGTCAGGGGTTC
GATTCCCCTCGGCTCCA
>ECTC_RWZ_C027912 ZMOB_ZM4 ALPHAPROTEOBACTERIA ZYMOMONAS_MOBILIS_SUBSP-_MOBILIS_ZM4 174832 174907 GLU CTC 0 0      GIB_IN_DDBJ
-GGTCCCTTCGTCTAGC--GGTCTAGGACGTCGCCCTCTCACGGCGAAAA-CACGGGTTC
GATTCCCGTAGGGATCA
>YGTA_RWZ_C027913 ZMOB_ZM4 ALPHAPROTEOBACTERIA ZYMOMONAS_MOBILIS_SUBSP-_MOBILIS_ZM4 227483 227569 TYR GTA 0 0      GIB_IN_DDBJ
-GGACAGGTGGCCGAGT--GGTTAAAGGCAGCAGACTGTAAATCTGCCGTACAATGGTTC
GAATCCATTCCTGTCCA
>QCTG_RWZ_C027914 ZMOB_ZM4 ALPHAPROTEOBACTERIA ZYMOMONAS_MOBILIS_SUBSP-_MOBILIS_ZM4 404572 404645 GLN CTG 0 0      GIB_IN_DDBJ
-TGCCCCGTCGTCTAAA--GGT--AAGACTACGGACTCTGACTCCGTCAA-TTGTGGTTC
GAATCCACACGGGGCAT
>DGTC_RWZ_C027915 ZMOB_ZM4 ALPHAPROTEOBACTERIA ZYMOMONAS_MOBILIS_SUBSP-_MOBILIS_ZM4 444155 444231 ASP GTC 0 0      GIB_IN_DDBJ
-GCGGGTGTAGCTCAGTT-GGTT-AGAGCGCCGGCCTGTCACGCCGGAGGTCGCGAGTTC
AAGTCTCGTCACTCGCG
>SGGA_RWZ_C027916 ZMOB_ZM4 ALPHAPROTEOBACTERIA ZYMOMONAS_MOBILIS_SUBSP-_MOBILIS_ZM4 533087 533177 SER GGA 0 0      GIB_IN_DDBJ
-GGAGTGGTGGCCGAGT--GGTCGAAGGCGCACGCCTGGAAAGTGTGT-CTCGTGGGTTC
GAATCCCACCCGCTCCG
>LCAA_RWZ_C027917 ZMOB_ZM4 ALPHAPROTEOBACTERIA ZYMOMONAS_MOBILIS_SUBSP-_MOBILIS_ZM4 570706 570792 LEU CAA 0 0      GIB_IN_DDBJ
-GCGGGTGTGGCGGAATT-GGTA-GACGCGACGGACTCAAAATCCGTT-G-TGTCGGTTC
GAGTCCGACCACCCGTA
>VGAC_RWZ_C027918 ZMOB_ZM4 ALPHAPROTEOBACTERIA ZYMOMONAS_MOBILIS_SUBSP-_MOBILIS_ZM4 691774 691848 VAL GAC 0 0      GIB_IN_DDBJ
-GGACGCGTAGCTCAGT--GGT--AGAGCACTGTGTTGACATCGCAGGGGTCGCAAGTTC
AATCCTTGCCGCGTCCA
>WCCA_RWZ_C027919 ZMOB_ZM4 ALPHAPROTEOBACTERIA ZYMOMONAS_MOBILIS_SUBSP-_MOBILIS_ZM4 721625 721700 TRP CCA 0 0      GIB_IN_DDBJ
-AGGAGTGTAGCTCAGTT-GGT--AGAGCATCGGTCTCCAAAACCGAGGGCCGTGGGTTC
GAGTCCCTCCGCTCCTG
>RCCG_RWZ_C027920 ZMOB_ZM4 ALPHAPROTEOBACTERIA ZYMOMONAS_MOBILIS_SUBSP-_MOBILIS_ZM4 920887 920963 ARG CCG 0 0      GIB_IN_DDBJ
-GCACCCGTAGCTCAGCT-GGAT-AGAGCGCTGCCCTCCGAAGGCAGAGGCCACAGGTTC
GAATCCTGTCGGGTGCA
>QTTG_RWZ_C027921 ZMOB_ZM4 ALPHAPROTEOBACTERIA ZYMOMONAS_MOBILIS_SUBSP-_MOBILIS_ZM4 960147 960221 GLN TTG 0 0      GIB_IN_DDBJ
-TGGGGCGTAGCCAAGC--GGT--AAGGCAACGGGTTTTGATCCCGTCATGCGCAGGTTC
GAATCCTGCCGCCCCAA
>QTTG_RWZ_C027922 ZMOB_ZM4 ALPHAPROTEOBACTERIA ZYMOMONAS_MOBILIS_SUBSP-_MOBILIS_ZM4 961947 962021 GLN TTG 0 0      GIB_IN_DDBJ
-TGGGGCGTAGCCAAGC--GGT--AAGGCAACGGGTTTTGATCCCGTCATGCGCAGGTTC
GAATCCTGCCGCCCCAA
>LTAG_RWZ_C027923 ZMOB_ZM4 ALPHAPROTEOBACTERIA ZYMOMONAS_MOBILIS_SUBSP-_MOBILIS_ZM4 963135 963219 LEU TAG 0 0      GIB_IN_DDBJ
-GCGGGCGTGGCGGAAAT-GGTA-GACGCGCTGGATTTAGGTTCCAGT-G-TGGGGGTTC
AAGTCCCTTCGCCCGCA
>GTCC_RWZ_C027924 ZMOB_ZM4 ALPHAPROTEOBACTERIA ZYMOMONAS_MOBILIS_SUBSP-_MOBILIS_ZM4 992100 992173 GLY TCC 0 0      GIB_IN_DDBJ
-GCGGGCGTAGCATAGT--GGT--AATGCACTAGCCTTCCAAGCTAGCTA-GGAGGGTTC
GATTCCCTTCGCCCGCT
>RTCT_RWZ_C027925 ZMOB_ZM4 ALPHAPROTEOBACTERIA ZYMOMONAS_MOBILIS_SUBSP-_MOBILIS_ZM4 1056363 1056439 ARG TCT 0 0      GIB_IN_DDBJ
-GGCCCCGTAGCTCAACC-GGAT-AGAGCACCTGCCTTCTAAGCAGGATGTTGCGTGTTC
GAGTCACGCCGGGGTCA
>LGAG_RWZ_C027926 ZMOB_ZM4 ALPHAPROTEOBACTERIA ZYMOMONAS_MOBILIS_SUBSP-_MOBILIS_ZM4 1138822 1138908 LEU GAG 0 0      GIB_IN_DDBJ
-GCGGTCGTGGCGGAACT-GGTA-GACGCGCAACGTTGAGGTCGTTGT-G-TGGAAGTTC
GAGTCTTCTCGACCGCA
>GCCC_RWZ_C027927 ZMOB_ZM4 ALPHAPROTEOBACTERIA ZYMOMONAS_MOBILIS_SUBSP-_MOBILIS_ZM4 1209619 1209692 GLY CCC 0 0      GIB_IN_DDBJ
-GCGGGTGTAGCTCAAT--GGT--AGAGCAGGAGCTTCCCAAGCTTAAGA-CGAGGGTTC
GATTCCCTTCATCCGCT
>ETTC_RWZ_C027928 ZMOB_ZM4 ALPHAPROTEOBACTERIA ZYMOMONAS_MOBILIS_SUBSP-_MOBILIS_ZM4 1253476 1253551 GLU TTC 0 0      GIB_IN_DDBJ
-GACCCCATCGTCTAGC--GGTCTAGGACATCGCCCTTTCACGGCGAAAA-CACGGGTTC
GATTCCCGTTGGGGTCG
>NGTT_RWZ_C027929 ZMOB_ZM4 ALPHAPROTEOBACTERIA ZYMOMONAS_MOBILIS_SUBSP-_MOBILIS_ZM4 1356250 1356324 ASN GTT 0 0      GIB_IN_DDBJ
-TCCCTGATAGCTCAGC--GGT--AGAGCGTCCGACTGTTAATCGGCAGGTCGTAGGTTC
GAATCCTACTCGGGGAG
>VTAC_RWZ_C027930 ZMOB_ZM4 ALPHAPROTEOBACTERIA ZYMOMONAS_MOBILIS_SUBSP-_MOBILIS_ZM4 1384272 1384347 VAL TAC 0 0      GIB_IN_DDBJ
-GGGCGATTAGCTCAGTT-GGT--AGAGCGCCTCCTTTACACGGAGGATGTCGGCAGTTC
GAGCCTGTCATCGCCCA
>TTGT_RWZ_C027931 ZMOB_ZM4 ALPHAPROTEOBACTERIA ZYMOMONAS_MOBILIS_SUBSP-_MOBILIS_ZM4 1388564 1388639 THR TGT 0 0      GIB_IN_DDBJ
-GCCGGGTTGGCCGAAT--GGT--TAGGCACCTACCTTGTAAGTAGCGA--TGGGGGTTC
GAGTCCCTCACCCGGCA
>KCTT_RWZ_C027932 ZMOB_ZM4 ALPHAPROTEOBACTERIA ZYMOMONAS_MOBILIS_SUBSP-_MOBILIS_ZM4 1593742 1593817 LYS CTT 0 0      GIB_IN_DDBJ
-GGACGCATAGCTCAGTT-GGT--AGAGCAGCTGACTCTTAATCAGCGGGCCCTTGGTTC
GAGCCCAAGTGCGTCCA
>RACG_RWZ_C027933 ZMOB_ZM4 ALPHAPROTEOBACTERIA ZYMOMONAS_MOBILIS_SUBSP-_MOBILIS_ZM4 1932233 1932309 ARG ACG 0 0      GIB_IN_DDBJ
-GCGCCCGTAGCTCAGCT-GGAT-AGAGCATCAGACTACGAATCTGAGGGTCGGACGTTC
GAATCGTTCCGGGCGCA
>PGGG_RWZ_C027934 ZMOB_ZM4 ALPHAPROTEOBACTERIA ZYMOMONAS_MOBILIS_SUBSP-_MOBILIS_ZM4 1947869 1947945 PRO GGG 0 0      GIB_IN_DDBJ
-CGGGGCGTAGCGCAGCCTGGT--AGCGCATCACACTGGGGGTGTGGGGGTCGCTGGTTC
GAATCCAGTCGCCCCGA
>GGCC_RWZ_C027935 ZMOB_ZM4 ALPHAPROTEOBACTERIA ZYMOMONAS_MOBILIS_SUBSP-_MOBILIS_ZM4 1938985 1938912 GLY GCC 0 0      GIB_IN_DDBJ
-GCGGGCATAGCTCAGG--GGT--AGAGCACAACCTTGCCAAGGTGGG-GTCGAGGGTTC
GAATCCCTTTGCCCGCT
>IGAT_RWZ_C027936 ZMOB_ZM4 ALPHAPROTEOBACTERIA ZYMOMONAS_MOBILIS_SUBSP-_MOBILIS_ZM4 1915422 1915346 ILE GAT 0 0      GIB_IN_DDBJ
-GGGCCGGTAGCTCAGGT-GGTT-AGAGCGCACGCCTGATAAGCGTGAGGTCGGAGGTTC
AACTCCTCCCCGGCCCA
>ATGC_RWZ_C027937 ZMOB_ZM4 ALPHAPROTEOBACTERIA ZYMOMONAS_MOBILIS_SUBSP-_MOBILIS_ZM4 1915322 1915247 ALA TGC 0 0      GIB_IN_DDBJ
-GGGGCCTTAGCTCAGTT-GGG--AGAGCGCTAGCTTTGCAAGCTTGAGGTCATCGGTTC
GATCCCGATAGGCTCCA
>XCAT_RWZ_C027938 ZMOB_ZM4 ALPHAPROTEOBACTERIA ZYMOMONAS_MOBILIS_SUBSP-_MOBILIS_ZM4 1911894 1911818 MET CAT 0 0     TRNA-MET(INITIATOR)- 
-CGCGGGGTGGAGCAGCCCGGT--AGCTCGTCAGGCTCATAACCTGAAGGTCGCAGGTTC
AAATCCTGCCCCCGCAA
>IGAT_RWZ_C027939 ZMOB_ZM4 ALPHAPROTEOBACTERIA ZYMOMONAS_MOBILIS_SUBSP-_MOBILIS_ZM4 1901572 1901496 ILE GAT 0 0      GIB_IN_DDBJ
-GGGCCGGTAGCTCAGGT-GGTT-AGAGCGCACGCCTGATAAGCGTGAGGTCGGAGGTTC
AACTCCTCCCCGGCCCA
>ATGC_RWZ_C027940 ZMOB_ZM4 ALPHAPROTEOBACTERIA ZYMOMONAS_MOBILIS_SUBSP-_MOBILIS_ZM4 1901472 1901397 ALA TGC 0 0      GIB_IN_DDBJ
-GGGGCCTTAGCTCAGTT-GGG--AGAGCGCTAGCTTTGCAAGCTTGAGGTCATCGGTTC
GATCCCGATAGGCTCCA
>XCAT_RWZ_C027941 ZMOB_ZM4 ALPHAPROTEOBACTERIA ZYMOMONAS_MOBILIS_SUBSP-_MOBILIS_ZM4 1898044 1897968 MET CAT 0 0     TRNA-MET(INITIATOR)- 
-CGCGGGGTGGAGCAGCCCGGT--AGCTCGTCAGGCTCATAACCTGAAGGTCGCAGGTTC
AAATCCTGCCCCCGCAA
>AGGC_RWZ_C027942 ZMOB_ZM4 ALPHAPROTEOBACTERIA ZYMOMONAS_MOBILIS_SUBSP-_MOBILIS_ZM4 1837723 1837648 ALA GGC 0 0      GIB_IN_DDBJ
-GGGGCCGTAGCTCAGCT-GGG--AGAGCGTCGCAATGGCATTGCGAAGGTCAGGGGTTC
GATCCCCCTCGGCTCCA
>ACGC_RWZ_C027943 ZMOB_ZM4 ALPHAPROTEOBACTERIA ZYMOMONAS_MOBILIS_SUBSP-_MOBILIS_ZM4 1817885 1817810 ALA CGC 0 0      GIB_IN_DDBJ
-GGGGCTGTAGCTCAGAT-GGG--AGAGCGCTGCAATCGCACTGCAGAGGTCAGGGGTTC
GATTCCCCTCAGCTCCA
>KTTT_RWZ_C027944 ZMOB_ZM4 ALPHAPROTEOBACTERIA ZYMOMONAS_MOBILIS_SUBSP-_MOBILIS_ZM4 1692448 1692373 LYS TTT 0 0      GIB_IN_DDBJ
-GGGTCCGTAGCTCAGTT-GGT--AGAGCAAGCGACTTTTAATCGAGAGGTCCCGGGTTC
GAATCCCGGCGGACCCA
>IGAT_RWZ_C027945 ZMOB_ZM4 ALPHAPROTEOBACTERIA ZYMOMONAS_MOBILIS_SUBSP-_MOBILIS_ZM4 1616400 1616324 ILE GAT 0 0      GIB_IN_DDBJ
-GGGCCGGTAGCTCAGGT-GGTT-AGAGCGCACGCCTGATAAGCGTGAGGTCGGAGGTTC
AACTCCTCCCCGGCCCA
>ATGC_RWZ_C027946 ZMOB_ZM4 ALPHAPROTEOBACTERIA ZYMOMONAS_MOBILIS_SUBSP-_MOBILIS_ZM4 1616300 1616225 ALA TGC 0 0      GIB_IN_DDBJ
-GGGGCCTTAGCTCAGTT-GGG--AGAGCGCTAGCTTTGCAAGCTTGAGGTCATCGGTTC
GATCCCGATAGGCTCCA
>XCAT_RWZ_C027947 ZMOB_ZM4 ALPHAPROTEOBACTERIA ZYMOMONAS_MOBILIS_SUBSP-_MOBILIS_ZM4 1612872 1612796 MET CAT 0 0     TRNA-MET(INITIATOR)- 
-CGCGGGGTGGAGCAGCCCGGT--AGCTCGTCAGGCTCATAACCTGAAGGTCGCAGGTTC
AAATCCTGCCCCCGCAA
>SCGA_RWZ_C027948 ZMOB_ZM4 ALPHAPROTEOBACTERIA ZYMOMONAS_MOBILIS_SUBSP-_MOBILIS_ZM4 1511812 1511723 SER CGA 0 0      GIB_IN_DDBJ
-GGAGAGGTGCCAGAGA--GGTCGATTGGGACGGTCTCGAAAACCGTT---CGTGGGTTC
GAATCCCACCCTCTCCG
>PTGG_RWZ_C027949 ZMOB_ZM4 ALPHAPROTEOBACTERIA ZYMOMONAS_MOBILIS_SUBSP-_MOBILIS_ZM4 1466010 1465934 PRO TGG 0 0      GIB_IN_DDBJ
-CGGGGAGTAGCGCAGCCTGGT--AGCGCATCTGCTTTGGGAGCAGAGGGTCGCAGGTTC
GAATCCTGTCTCCCCGA
>HGTG_RWZ_C027950 ZMOB_ZM4 ALPHAPROTEOBACTERIA ZYMOMONAS_MOBILIS_SUBSP-_MOBILIS_ZM4 1234087 1234011 HIS GTG 0 0      GIB_IN_DDBJ
GGCGATCGTAGCTCAATT-GGTT-AGAGCGCCGGTTTGTGGTACCGGAGGTTGCGGGTTC
AATTCCCGTCGATCGCC
>MCAT_RWZ_C027951 ZMOB_ZM4 ALPHAPROTEOBACTERIA ZYMOMONAS_MOBILIS_SUBSP-_MOBILIS_ZM4 1231143 1231067 MET CAT 0 0     TRNA-MET(ELONGATOR)- 
-GGCGGAGTAGCTCAGCT-GGTT-AGAGCAGCGGAATCATAATCCGCGTGTCGGGGGTTC
AAGTCCCTCCTCCGCTA
>LCAG_RWZ_C027952 ZMOB_ZM4 ALPHAPROTEOBACTERIA ZYMOMONAS_MOBILIS_SUBSP-_MOBILIS_ZM4 1129504 1129417 LEU CAG 0 0      GIB_IN_DDBJ
-GCCCAGGTGGTGGAATT-GGTA-GACGCGCTGGCTTCAGGTGCCAGT-G-TGGAAGTTC
GAGTCTTCTCCTGGGCA
>JCAT_RWZ_C027953 ZMOB_ZM4 ALPHAPROTEOBACTERIA ZYMOMONAS_MOBILIS_SUBSP-_MOBILIS_ZM4 1119988 1119914 MET CAT 0 0     TRNA-MET(ILE)_WHOSE_C
-GGGCCTGTAGCTCAAC--GGT--AGAGCCGGCCGCTCATAACGGCTAGGTTGCGGGTTC
GATTCCTGCCGGGCCCA
>TGGT_RWZ_C027954 ZMOB_ZM4 ALPHAPROTEOBACTERIA ZYMOMONAS_MOBILIS_SUBSP-_MOBILIS_ZM4 1050094 1050020 THR GGT 0 0      GIB_IN_DDBJ
-GCTGCCGTAGCTCAGT--GGT--AGAGCGCATCCTTGGTAAGGCTGAGGTCGTGAGTTC
AATCCTCACCGGCAGCA
>FGAA_RWZ_C027955 ZMOB_ZM4 ALPHAPROTEOBACTERIA ZYMOMONAS_MOBILIS_SUBSP-_MOBILIS_ZM4 1028733 1028658 PHE GAA 0 0      GIB_IN_DDBJ
-GCCCAGGTAGCTCAGTC-GGT--AGAGCATGTGACTGAAAATCACAGTGTCGGCGGTTC
GATTCCGTCCCTGGGCA
>TCGT_RWZ_C027956 ZMOB_ZM4 ALPHAPROTEOBACTERIA ZYMOMONAS_MOBILIS_SUBSP-_MOBILIS_ZM4 904663 904588 THR CGT 0 0      GIB_IN_DDBJ
-GCCGCTTTAGCTCAGCT-GGT--AGAGCATCGCATTCGTAATGCGAGGGCCGCAGGTTC
GAGTCCTGCAAGCGGCA
>STGA_RWZ_C027957 ZMOB_ZM4 ALPHAPROTEOBACTERIA ZYMOMONAS_MOBILIS_SUBSP-_MOBILIS_ZM4 743675 743586 SER TGA 0 0      GIB_IN_DDBJ
-GGAGAGGTGGTCGAGT--GGTTTAAGGCAACGGTCTTGAAAACCGTC---CGTGGGTTC
GAATCCCACCCTCTCCG
>RCCT_RWZ_C027958 ZMOB_ZM4 ALPHAPROTEOBACTERIA ZYMOMONAS_MOBILIS_SUBSP-_MOBILIS_ZM4 695936 695860 ARG CCT 0 0      GIB_IN_DDBJ
-GCCCCCGTAGCTCAGTA-GGAT-AGAGCGACGGTTTCCTAAACCGCAGGCCAGAGGTTC
GAATCCCCTCGGGGGCA
>SGCT_RWZ_C027959 ZMOB_ZM4 ALPHAPROTEOBACTERIA ZYMOMONAS_MOBILIS_SUBSP-_MOBILIS_ZM4 481150 481058 SER GCT 0 0      GIB_IN_DDBJ
-GGAGACGTGGGTGAGT--GGCTGAAACCAACGGTTTGCTAAACCGTC---CGAGGGTTC
GAATCCCTCCGTCTCCG
>VCAC_RWZ_C027960 ZMOB_ZM4 ALPHAPROTEOBACTERIA ZYMOMONAS_MOBILIS_SUBSP-_MOBILIS_ZM4 380479 380405 VAL CAC 0 0      GIB_IN_DDBJ
-GGGCGCGTAGCTCAGT--GGT--AGAGCACTGTGTTCACATCGCAGTGGCCGCTGGTTC
AATCCCAGCCGCGCCCA
>PCGG_RWZ_C027961 ZMOB_ZM4 ALPHAPROTEOBACTERIA ZYMOMONAS_MOBILIS_SUBSP-_MOBILIS_ZM4 317556 317480 PRO CGG 0 0      GIB_IN_DDBJ
-CGGGGAATAGCTCAGCCTGGT--AGAGCACTGCCTTCGGGAGGCAGGGGCCGGAGGTTC
GAATCCTCTTTCCCCGA
>CGCA_RWZ_C027962 ZMOB_ZM4 ALPHAPROTEOBACTERIA ZYMOMONAS_MOBILIS_SUBSP-_MOBILIS_ZM4 113617 113544 CYS GCA 0 0      GIB_IN_DDBJ
-GGCTCGATGGCGGAGT--GGT--TACGCAGAGGACTGCAAATCCTTGCA-CGCCGGTTC
GATTCCGGCTCGGGCCT
>LTAA_RWZ_CL00038 ZMOB_ZM4 ALPHAPROTEOBACTERIA ZYMOMONAS_MOBILIS_SUBSP-_MOBILIS_ZM4 1843947 1844250 LEU TAA 1843982 1844197 AAAATTTTGAGTG
-GCGGGCGTGGCGGAAT--GGTA-GACGCTACGGACTTAAAATCCGTT-G-TGAGGGTTC
GAGTCCCTCCGCCCGCA
>QCTG_RWZ_W09133942 ACQU01000001 ALPHAPROTEOBACTERIA ZYMOMONAS_MOBILIS_SUBSP-_MOBILIS_ATCC_10988 140267 140340 GLN CTG 0 0      WGS_DIVIS
-TGCCCCGTCGTCTAAA--GGT--AAGACTACGGACTCTGACTCCGTCAA-TTGTGGTTC
GAATCCACACGGGGCAT
>DGTC_RWZ_W09133943 ACQU01000001 ALPHAPROTEOBACTERIA ZYMOMONAS_MOBILIS_SUBSP-_MOBILIS_ATCC_10988 179845 179921 ASP GTC 0 0      WGS_DIVIS
-GCGGGTGTAGCTCAGTT-GGTT-AGAGCGCCGGCCTGTCACGCCGGAGGTCGCGAGTTC
AAGTCTCGTCACTCGCG
>SGGA_RWZ_W09133944 ACQU01000001 ALPHAPROTEOBACTERIA ZYMOMONAS_MOBILIS_SUBSP-_MOBILIS_ATCC_10988 268774 268864 SER GGA 0 0      WGS_DIVIS
-GGAGTGGTGGCCGAGT--GGTCGAAGGCGCACGCCTGGAAAGTGTGT-CTCGTGGGTTC
GAATCCCACCCGCTCCG
>LCAA_RWZ_W09133945 ACQU01000001 ALPHAPROTEOBACTERIA ZYMOMONAS_MOBILIS_SUBSP-_MOBILIS_ATCC_10988 304092 304178 LEU CAA 0 0      WGS_DIVIS
-GCGGGTGTGGCGGAATT-GGTA-GACGCGACGGACTCAAAATCCGTT-G-TGTCGGTTC
GAGTCCGACCACCCGTA
>SGCT_RWZ_W09133946 ACQU01000001 ALPHAPROTEOBACTERIA ZYMOMONAS_MOBILIS_SUBSP-_MOBILIS_ATCC_10988 216836 216744 SER GCT 0 0      WGS_DIVIS
-GGAGACGTGGGTGAGT--GGCTGAAACCAACGGTTTGCTAAACCGTC---CGAGGGTTC
GAATCCCTCCGTCTCCG
>VCAC_RWZ_W09133947 ACQU01000001 ALPHAPROTEOBACTERIA ZYMOMONAS_MOBILIS_SUBSP-_MOBILIS_ATCC_10988 116174 116100 VAL CAC 0 0      WGS_DIVIS
-GGGCGCGTAGCTCAGT--GGT--AGAGCACTGTGTTCACATCGCAGTGGCCGCTGGTTC
AATCCCAGCCGCGCCCA
>PCGG_RWZ_W09133948 ACQU01000001 ALPHAPROTEOBACTERIA ZYMOMONAS_MOBILIS_SUBSP-_MOBILIS_ATCC_10988 52369 52293 PRO CGG 0 0      WGS_DIVISIO
-CGGGGAATAGCTCAGCCTGGT--AGAGCACTGCCTTCGGGAGGCAGGGGCCGGAGGTTC
GAATCCTCTTTCCCCGA
>STGA_RWZ_W09133949 ACQU01000002 ALPHAPROTEOBACTERIA ZYMOMONAS_MOBILIS_SUBSP-_MOBILIS_ATCC_10988 45913 46002 SER TGA 0 0      WGS_DIVISIO
-GGAGAGGTGGTCGAGT--GGTTTAAGGCAACGGTCTTGAAAACCGTC---CGTGGGTTC
GAATCCCACCCTCTCCG
>RCCT_RWZ_W09133950 ACQU01000002 ALPHAPROTEOBACTERIA ZYMOMONAS_MOBILIS_SUBSP-_MOBILIS_ATCC_10988 101546 101622 ARG CCT 0 0      WGS_DIVIS
-GCCCCCGTAGCTCAGTA-GGAT-AGAGCGACGGTTTCCTAAACCGCAGGCCAGAGGTTC
GAATCCCCTCGGGGGCA
>CGCA_RWZ_W09133951 ACQU01000002 ALPHAPROTEOBACTERIA ZYMOMONAS_MOBILIS_SUBSP-_MOBILIS_ATCC_10988 245508 245581 CYS GCA 0 0      WGS_DIVIS
-GGCTCGATGGCGGAGT--GGT--TACGCAGAGGACTGCAAATCCTTGCA-CGCCGGTTC
GATTCCGGCTCGGGCCT
>YGTA_RWZ_W09133952 ACQU01000002 ALPHAPROTEOBACTERIA ZYMOMONAS_MOBILIS_SUBSP-_MOBILIS_ATCC_10988 345238 345324 TYR GTA 0 0      WGS_DIVIS
-GGACAGGTGGCCGAGT--GGTTAAAGGCAGCAGACTGTAAATCTGCCGTACAATGGTTC
GAATCCATTCCTGTCCA
>ECTC_RWZ_W09133953 ACQU01000002 ALPHAPROTEOBACTERIA ZYMOMONAS_MOBILIS_SUBSP-_MOBILIS_ATCC_10988 185520 185445 GLU CTC 0 0      WGS_DIVIS
-GGTCCCTTCGTCTAGC--GGTCTAGGACGTCGCCCTCTCACGGCGAAAA-CACGGGTTC
GATTCCCGTAGGGATCA
>VGAC_RWZ_W09133954 ACQU01000002 ALPHAPROTEOBACTERIA ZYMOMONAS_MOBILIS_SUBSP-_MOBILIS_ATCC_10988 105708 105634 VAL GAC 0 0      WGS_DIVIS
-GGACGCGTAGCTCAGT--GGT--AGAGCACTGTGTTGACATCGCAGGGGTCGCAAGTTC
AATCCTTGCCGCGTCCA
>WCCA_RWZ_W09133955 ACQU01000002 ALPHAPROTEOBACTERIA ZYMOMONAS_MOBILIS_SUBSP-_MOBILIS_ATCC_10988 75867 75792 TRP CCA 0 0      WGS_DIVISIO
-AGGAGTGTAGCTCAGTT-GGT--AGAGCATCGGTCTCCAAAACCGAGGGCCGTGGGTTC
GAGTCCCTCCGCTCCTG
>SCGA_RWZ_W09133956 ACQU01000003 ALPHAPROTEOBACTERIA ZYMOMONAS_MOBILIS_SUBSP-_MOBILIS_ATCC_10988 76435 76524 SER CGA 0 0      WGS_DIVISIO
-GGAGAGGTGCCAGAGA--GGTCGATTGGGACGGTCTCGAAAACCGTT---CGTGGGTTC
GAATCCCACCCTCTCCG
>PTGG_RWZ_W09133957 ACQU01000003 ALPHAPROTEOBACTERIA ZYMOMONAS_MOBILIS_SUBSP-_MOBILIS_ATCC_10988 116068 116144 PRO TGG 0 0      WGS_DIVIS
-CGGGGAGTAGCGCAGCCTGGT--AGCGCATCTGCTTTGGGAGCAGAGGGTCGCAGGTTC
GAATCCTGTCTCCCCGA
>NGTT_RWZ_W09133958 ACQU01000003 ALPHAPROTEOBACTERIA ZYMOMONAS_MOBILIS_SUBSP-_MOBILIS_ATCC_10988 224881 224807 ASN GTT 0 0      WGS_DIVIS
-TCCCTGATAGCTCAGC--GGT--AGAGCGTCCGACTGTTAATCGGCAGGTCGTAGGTTC
GAATCCTACTCGGGGAG
>VTAC_RWZ_W09133959 ACQU01000003 ALPHAPROTEOBACTERIA ZYMOMONAS_MOBILIS_SUBSP-_MOBILIS_ATCC_10988 196846 196771 VAL TAC 0 0      WGS_DIVIS
-GGGCGATTAGCTCAGTT-GGT--AGAGCGCCTCCTTTACACGGAGGATGTCGGCAGTTC
GAGCCTGTCATCGCCCA
>TTGT_RWZ_W09133960 ACQU01000003 ALPHAPROTEOBACTERIA ZYMOMONAS_MOBILIS_SUBSP-_MOBILIS_ATCC_10988 193517 193442 THR TGT 0 0      WGS_DIVIS
-GCCGGGTTGGCCGAAT--GGT--TAGGCACCTACCTTGTAAGTAGCGA--TGGGGGTTC
GAGTCCCTCACCCGGCA
>FGAA_RWZ_W09133961 ACQU01000004 ALPHAPROTEOBACTERIA ZYMOMONAS_MOBILIS_SUBSP-_MOBILIS_ATCC_10988 19706 19781 PHE GAA 0 0      WGS_DIVISIO
-GCCCAGGTAGCTCAGTC-GGT--AGAGCATGTGACTGAAAATCACAGTGTCGGCGGTTC
GATTCCGTCCCTGGGCA
>RCCG_RWZ_W09133962 ACQU01000004 ALPHAPROTEOBACTERIA ZYMOMONAS_MOBILIS_SUBSP-_MOBILIS_ATCC_10988 127698 127622 ARG CCG 0 0      WGS_DIVIS
-GCACCCGTAGCTCAGCT-GGAT-AGAGCGCTGCCCTCCGAAGGCAGAGGCCACAGGTTC
GAATCCTGTCGGGTGCA
>QTTG_RWZ_W09133963 ACQU01000004 ALPHAPROTEOBACTERIA ZYMOMONAS_MOBILIS_SUBSP-_MOBILIS_ATCC_10988 87639 87565 GLN TTG 0 0      WGS_DIVISIO
-TGGGGCGTAGCCAAGC--GGT--AAGGCAACGGGTTTTGATCCCGTCATGCGCAGGTTC
GAATCCTGCCGCCCCAA
>QTTG_RWZ_W09133964 ACQU01000004 ALPHAPROTEOBACTERIA ZYMOMONAS_MOBILIS_SUBSP-_MOBILIS_ATCC_10988 85838 85764 GLN TTG 0 0      WGS_DIVISIO
-TGGGGCGTAGCCAAGC--GGT--AAGGCAACGGGTTTTGATCCCGTCATGCGCAGGTTC
GAATCCTGCCGCCCCAA
>LTAG_RWZ_W09133965 ACQU01000004 ALPHAPROTEOBACTERIA ZYMOMONAS_MOBILIS_SUBSP-_MOBILIS_ATCC_10988 84650 84566 LEU TAG 0 0      WGS_DIVISIO
-GCGGGCGTGGCGGAAAT-GGTA-GACGCGCTGGATTTAGGTTCCAGT-G-TGGGGGTTC
AAGTCCCTTCGCCCGCA
>GTCC_RWZ_W09133966 ACQU01000004 ALPHAPROTEOBACTERIA ZYMOMONAS_MOBILIS_SUBSP-_MOBILIS_ATCC_10988 56330 56257 GLY TCC 0 0      WGS_DIVISIO
-GCGGGCGTAGCATAGT--GGT--AATGCACTAGCCTTCCAAGCTAGCTA-GGAGGGTTC
GATTCCCTTCGCCCGCT
>LCAG_RWZ_W09133967 ACQU01000005 ALPHAPROTEOBACTERIA ZYMOMONAS_MOBILIS_SUBSP-_MOBILIS_ATCC_10988 32996 33083 LEU CAG 0 0      WGS_DIVISIO
-GCCCAGGTGGTGGAATT-GGTA-GACGCGCTGGCTTCAGGTGCCAGT-G-TGGAAGTTC
GAGTCTTCTCCTGGGCA
>JCAT_RWZ_W09133968 ACQU01000005 ALPHAPROTEOBACTERIA ZYMOMONAS_MOBILIS_SUBSP-_MOBILIS_ATCC_10988 42511 42585 MET CAT 0 0     TRNA-MET(ILE
-GGGCCTGTAGCTCAAC--GGT--AGAGCCGGCCGCTCATAACGGCTAGGTTGCGGGTTC
GATTCCTGCCGGGCCCA
>TGGT_RWZ_W09133969 ACQU01000005 ALPHAPROTEOBACTERIA ZYMOMONAS_MOBILIS_SUBSP-_MOBILIS_ATCC_10988 114214 114288 THR GGT 0 0      WGS_DIVIS
-GCTGCCGTAGCTCAGT--GGT--AGAGCGCATCCTTGGTAAGGCTGAGGTCGTGAGTTC
AATCCTCACCGGCAGCA
>RTCT_RWZ_W09133970 ACQU01000005 ALPHAPROTEOBACTERIA ZYMOMONAS_MOBILIS_SUBSP-_MOBILIS_ATCC_10988 107950 107874 ARG TCT 0 0      WGS_DIVIS
-GGCCCCGTAGCTCAACC-GGAT-AGAGCACCTGCCTTCTAAGCAGGATGTTGCGTGTTC
GAGTCACGCCGGGGTCA
>LGAG_RWZ_W09133971 ACQU01000005 ALPHAPROTEOBACTERIA ZYMOMONAS_MOBILIS_SUBSP-_MOBILIS_ATCC_10988 23678 23592 LEU GAG 0 0      WGS_DIVISIO
-GCGGTCGTGGCGGAACT-GGTA-GACGCGCAACGTTGAGGTCGTTGT-G-TGGAAGTTC
GAGTCTTCTCGACCGCA
>GCCC_RWZ_W09133972 ACQU01000006 ALPHAPROTEOBACTERIA ZYMOMONAS_MOBILIS_SUBSP-_MOBILIS_ATCC_10988 62186 62259 GLY CCC 0 0      WGS_DIVISIO
-GCGGGTGTAGCTCAAT--GGT--AGAGCAGGAGCTTCCCAAGCTTAAGA-CGAGGGTTC
GATTCCCTTCATCCGCT
>ETTC_RWZ_W09133973 ACQU01000006 ALPHAPROTEOBACTERIA ZYMOMONAS_MOBILIS_SUBSP-_MOBILIS_ATCC_10988 105967 106042 GLU TTC 0 0      WGS_DIVIS
-GACCCCATCGTCTAGC--GGTCTAGGACATCGCCCTTTCACGGCGAAAA-CACGGGTTC
GATTCCCGTTGGGGTCG
>HGTG_RWZ_W09133974 ACQU01000006 ALPHAPROTEOBACTERIA ZYMOMONAS_MOBILIS_SUBSP-_MOBILIS_ATCC_10988 86698 86622 HIS GTG 0 0      WGS_DIVISIO
GGCGATCGTAGCTCAATT-GGTT-AGAGCGCCGGTTTGTGGTACCGGAGGTTGCGGGTTC
AATTCCCGTCGATCGCC
>MCAT_RWZ_W09133975 ACQU01000006 ALPHAPROTEOBACTERIA ZYMOMONAS_MOBILIS_SUBSP-_MOBILIS_ATCC_10988 83745 83669 MET CAT 0 0     TRNA-MET(ELO
-GGCGGAGTAGCTCAGCT-GGTT-AGAGCAGCGGAATCATAATCCGCGTGTCGGGGGTTC
AAGTCCCTCCTCCGCTA
>ACGC_RWZ_W09133976 ACQU01000007 ALPHAPROTEOBACTERIA ZYMOMONAS_MOBILIS_SUBSP-_MOBILIS_ATCC_10988 10837 10912 ALA CGC 0 0      WGS_DIVISIO
-GGGGCTGTAGCTCAGAT-GGG--AGAGCGCTGCAATCGCACTGCAGAGGTCAGGGGTTC
GATTCCCCTCAGCTCCA
>KTTT_RWZ_W09133977 ACQU01000008 ALPHAPROTEOBACTERIA ZYMOMONAS_MOBILIS_SUBSP-_MOBILIS_ATCC_10988 31653 31728 LYS TTT 0 0      WGS_DIVISIO
-GGGTCCGTAGCTCAGTT-GGT--AGAGCAAGCGACTTTTAATCGAGAGGTCCCGGGTTC
GAATCCCGGCGGACCCA
>TCGT_RWZ_W09133978 ACQU01000011 ALPHAPROTEOBACTERIA ZYMOMONAS_MOBILIS_SUBSP-_MOBILIS_ATCC_10988 7816 7891 THR CGT 0 0      WGS_DIVISION_
-GCCGCTTTAGCTCAGCT-GGT--AGAGCATCGCATTCGTAATGCGAGGGCCGCAGGTTC
GAGTCCTGCAAGCGGCA
>IGAT_RWZ_W09133979 ACQU01000012 ALPHAPROTEOBACTERIA ZYMOMONAS_MOBILIS_SUBSP-_MOBILIS_ATCC_10988 20673 20749 ILE GAT 0 0      WGS_DIVISIO
-GGGCCGGTAGCTCAGGT-GGTT-AGAGCGCACGCCTGATAAGCGTGAGGTCGGAGGTTC
AACTCCTCCCCGGCCCA
>ATGC_RWZ_W09133980 ACQU01000012 ALPHAPROTEOBACTERIA ZYMOMONAS_MOBILIS_SUBSP-_MOBILIS_ATCC_10988 20773 20848 ALA TGC 0 0      WGS_DIVISIO
-GGGGCCTTAGCTCAGTT-GGG--AGAGCGCTAGCTTTGCAAGCTTGAGGTCATCGGTTC
GATCCCGATAGGCTCCA
>XCAT_RWZ_W09133981 ACQU01000012 ALPHAPROTEOBACTERIA ZYMOMONAS_MOBILIS_SUBSP-_MOBILIS_ATCC_10988 24200 24276 MET CAT 0 0     TRNA-MET(INI
-CGCGGGGTGGAGCAGCCCGGT--AGCTCGTCAGGCTCATAACCTGAAGGTCGCAGGTTC
AAATCCTGCCCCCGCAA
>KCTT_RWZ_W09133982 ACQU01000012 ALPHAPROTEOBACTERIA ZYMOMONAS_MOBILIS_SUBSP-_MOBILIS_ATCC_10988 43313 43238 LYS CTT 0 0      WGS_DIVISIO
-GGACGCATAGCTCAGTT-GGT--AGAGCAGCTGACTCTTAATCAGCGGGCCCTTGGTTC
GAGCCCAAGTGCGTCCA
>GGCC_RWZ_W09133983 ACQU01000013 ALPHAPROTEOBACTERIA ZYMOMONAS_MOBILIS_SUBSP-_MOBILIS_ATCC_10988 24802 24876 GLY GCC 0 0      WGS_DIVISIO
-GCGGGCATAGCTCAGG--GGT--AGAGCACAACCTTGCCAAGGTTGGGGTCGAGGGTTC
GAATCCCTTTGCCCGCT
>RACG_RWZ_W09133984 ACQU01000013 ALPHAPROTEOBACTERIA ZYMOMONAS_MOBILIS_SUBSP-_MOBILIS_ATCC_10988 31556 31480 ARG ACG 0 0      WGS_DIVISIO
-GCGCCCGTAGCTCAGCT-GGAT-AGAGCATCAGACTACGAATCTGAGGGTCGGACGTTC
GAATCGTTCCGGGCGCA
>PGGG_RWZ_W09133985 ACQU01000013 ALPHAPROTEOBACTERIA ZYMOMONAS_MOBILIS_SUBSP-_MOBILIS_ATCC_10988 15918 15842 PRO GGG 0 0      WGS_DIVISIO
-CGGGGCGTAGCGCAGCCTGGT--AGCGCATCACACTGGGGGTGTGGGGGTCGCTGGTTC
GAATCCAGTCGCCCCGA
>XCAT_RWZ_W09133986 ACQU01000014 ALPHAPROTEOBACTERIA ZYMOMONAS_MOBILIS_SUBSP-_MOBILIS_ATCC_10988 96 172 MET CAT 0 0     TRNA-MET(INITIATO
-CGCGGGGTGGAGCAGCCCGGT--AGCTCGTCAGGCTCATAACCTGAAGGTCGCAGGTTC
AAATCCTGCCCCCGCAA
>AGGC_RWZ_W09133987 ACQU01000017 ALPHAPROTEOBACTERIA ZYMOMONAS_MOBILIS_SUBSP-_MOBILIS_ATCC_10988 23140 23215 ALA GGC 0 0      WGS_DIVISIO
-GGGGCCGTAGCTCAGCT-GGG--AGAGCGTCGCAATGGCATTGCGAAGGTCAGGGGTTC
GATCCCCCTCGGCTCCA
>VCAC_RWZ_C024945 SWIT_RW1 ALPHAPROTEOBACTERIA SPHINGOMONAS_WITTICHII_RW1 47180 47254 VAL CAC 0 0      GIB_IN_DDBJ
-GGGCGCATAGCTCAGT--GGT--AGAGCACTGTGTTCACACCGCAGGGGTCGCAGGTTC
AAACCCTGCTGCGCCCA
>KCTT_RWZ_C024946 SWIT_RW1 ALPHAPROTEOBACTERIA SPHINGOMONAS_WITTICHII_RW1 534208 534283 LYS CTT 0 0      GIB_IN_DDBJ
-GGACGCATAGCTCAGTT-GGT--AGAGCAGCTGACTCTTAATCAGCGGGTCCTAGGTTC
GAGCCCTAGTGCGTCCA
>GCCC_RWZ_C024947 SWIT_RW1 ALPHAPROTEOBACTERIA SPHINGOMONAS_WITTICHII_RW1 598899 598972 GLY CCC 0 0      GIB_IN_DDBJ
-GCGGGTGTAGCTCAAT--GGT--AGAGCAGAAGCTTCCCAAGCTTACGA-CGAGGGTTC
GATTCCCTTCACCCGCT
>LCAG_RWZ_C024948 SWIT_RW1 ALPHAPROTEOBACTERIA SPHINGOMONAS_WITTICHII_RW1 719543 719629 LEU CAG 0 0      GIB_IN_DDBJ
-GCCCAGGTGGTGGAATT-GGTA-GACGCGCTGGCTTCAGGTGCCAGT-G-TGGAGGTTC
GAGTCCTCTCCTGGGCA
>TTGT_RWZ_C024949 SWIT_RW1 ALPHAPROTEOBACTERIA SPHINGOMONAS_WITTICHII_RW1 976105 976179 THR TGT 0 0      GIB_IN_DDBJ
-GCCGGCTTAGCACAGT--GGT--AGTGCAGCGGTTTTGTAAACCGAAGGTCGGGGGTTC
GAATCCCTCAGCCGGCA
>CGCA_RWZ_C024950 SWIT_RW1 ALPHAPROTEOBACTERIA SPHINGOMONAS_WITTICHII_RW1 1233193 1233266 CYS GCA 0 0      GIB_IN_DDBJ
-GGCCCGATGGCGGAGT--GGT--TACGCAGAGGACTGCAAATCCTTGCA-CGCCGGTTC
GATTCCGGCTCGGGCCT
>RACG_RWZ_C024951 SWIT_RW1 ALPHAPROTEOBACTERIA SPHINGOMONAS_WITTICHII_RW1 1564014 1564090 ARG ACG 0 0      GIB_IN_DDBJ
-GCGCCCGTAGCTCAGCT-GGAT-AGAGCATCAGACTACGAATCTGAGGGTCGGACGTTC
GAATCGTTCCGGGCGCG
>NGTT_RWZ_C024952 SWIT_RW1 ALPHAPROTEOBACTERIA SPHINGOMONAS_WITTICHII_RW1 1690046 1690120 ASN GTT 0 0      GIB_IN_DDBJ
-TCCCCGGTAGCTCAGC--GGT--AGAGCATCCGACTGTTAATCGGACGGCCGCCTGTTC
GAATCAGGCCCGGGGAG
>AGGC_RWZ_C024953 SWIT_RW1 ALPHAPROTEOBACTERIA SPHINGOMONAS_WITTICHII_RW1 2730852 2730927 ALA GGC 0 0      GIB_IN_DDBJ
-GGGGCCGTAGCTCAGCT-GGG--AGAGCGTCGCAATGGCATTGCGAAGGTCAGGGGTTC
GATCCCCCTCGGCTCCA
>PCGG_RWZ_C024954 SWIT_RW1 ALPHAPROTEOBACTERIA SPHINGOMONAS_WITTICHII_RW1 2821947 2822023 PRO CGG 0 0      GIB_IN_DDBJ
-CGGGGAGTAGCTCAGCCTGGT--AGAGCACTGTCTTCGGGAGGCAGGGGCCGGAGGTTC
GAATCCTCTCTCCCCGA
>PCGG_RWZ_C024955 SWIT_RW1 ALPHAPROTEOBACTERIA SPHINGOMONAS_WITTICHII_RW1 2825070 2825146 PRO CGG 0 0      GIB_IN_DDBJ
-CGGGGAGTAGCTCAGCCTGGT--AGAGCACTGTCTTCGGGAGGCAGGGGCCGGGGGTTC
GAATCCTCTCTCCCCGA
>WCCA_RWZ_C024956 SWIT_RW1 ALPHAPROTEOBACTERIA SPHINGOMONAS_WITTICHII_RW1 2843394 2843469 TRP CCA 0 0      GIB_IN_DDBJ
-AGGAGTGTAGCTCAGTT-GGT--AGAGCATCGGTCTCCAAAACCGAGGGCCGGGGGTTC
GAGTCCCTCCACTCCTG
>LGAG_RWZ_C024957 SWIT_RW1 ALPHAPROTEOBACTERIA SPHINGOMONAS_WITTICHII_RW1 3302252 3302338 LEU GAG 0 0      GIB_IN_DDBJ
-GCGGTCGTGGCGGAACT-GGTA-GACGCGCAACGTTGAGGTCGTTGT-G-TGGAAGTTC
GAGTCTTCTCGACCGCA
>SGGA_RWZ_C024958 SWIT_RW1 ALPHAPROTEOBACTERIA SPHINGOMONAS_WITTICHII_RW1 3712655 3712745 SER GGA 0 0      GIB_IN_DDBJ
-GGAGCGGTGGCCGAGT--GGTCGAAGGCGCTCGCCTGGAAAGTGAGT---CGAGGGTTC
GAATCCCTCCCGCTCCG
>DGTC_RWZ_C024959 SWIT_RW1 ALPHAPROTEOBACTERIA SPHINGOMONAS_WITTICHII_RW1 3802685 3802761 ASP GTC 0 0      GIB_IN_DDBJ
-GCGGGTGTAGCTCAGTT-GGTT-AGAGCGCCGGCCTGTCACGCCGGAGGTCGCGGGTTC
GAGCCCCGTCACTCGCG
>IGAT_RWZ_C024960 SWIT_RW1 ALPHAPROTEOBACTERIA SPHINGOMONAS_WITTICHII_RW1 3846477 3846553 ILE GAT 0 0      GIB_IN_DDBJ
-GGGCCGGTAGCTCAGGT-GGTT-AGAGCGCACGCCTGATAAGCGTGAGGTCGTAGGTTC
AACTCCTACTCGGCCCA
>ATGC_RWZ_C024961 SWIT_RW1 ALPHAPROTEOBACTERIA SPHINGOMONAS_WITTICHII_RW1 3846570 3846645 ALA TGC 0 0      GIB_IN_DDBJ
-GGGGCTTTAGCTCAGCT-GGG--AGAGCGGTTGCTTTGCAAGCATCAGGTCATCGGTTC
GATCCCGATAAGCTCCA
>XCAT_RWZ_C024962 SWIT_RW1 ALPHAPROTEOBACTERIA SPHINGOMONAS_WITTICHII_RW1 3850079 3850155 MET CAT 0 0     TRNA-MET(INITIATOR)- GIB_IN_DDB
-CGCGGGGTGGAGCAGCCCGGT--AGCTCGTCAGGCTCATAACCTGAAGGTCATAGGTTC
AAATCCTATCCCCGCAA
>GGCC_RWZ_C024963 SWIT_RW1 ALPHAPROTEOBACTERIA SPHINGOMONAS_WITTICHII_RW1 4030547 4030621 GLY GCC 0 0      GIB_IN_DDBJ
-GCGGGCGTAGCTCAGG--GGT--AGAGCACAACCTTGCCAAGGTTGGGGTCGAGGGTTC
GAATCCCTTCGCCCGCT
>HGTG_RWZ_C024964 SWIT_RW1 ALPHAPROTEOBACTERIA SPHINGOMONAS_WITTICHII_RW1 4375752 4375828 HIS GTG 0 0      GIB_IN_DDBJ
GGCGATCGTAGCTCAATT-GGTT-AGAGCGCCGGTTTGTGGTACCGGAGGTTGCGGGTTC
AATCCCCGTCGATCGCC
>LCAA_RWZ_C024965 SWIT_RW1 ALPHAPROTEOBACTERIA SPHINGOMONAS_WITTICHII_RW1 4383311 4383397 LEU CAA 0 0      GIB_IN_DDBJ
-GCGGGTGTGGCGGAATT-GGTA-GACGCAGCGGATTCAAAATCCGCC-A-TGTCGGTTC
GAGTCCGACCACCCGTA
>FGAA_RWZ_C024966 SWIT_RW1 ALPHAPROTEOBACTERIA SPHINGOMONAS_WITTICHII_RW1 4517782 4517857 PHE GAA 0 0      GIB_IN_DDBJ
-GCCCAGGTAGCTCAGTT-GGT--AGAGCATGCGACTGAAAATCGCAGTGTCGGCGGTTC
GACCCCGTCCCTGGGCA
>VTAC_RWZ_C024967 SWIT_RW1 ALPHAPROTEOBACTERIA SPHINGOMONAS_WITTICHII_RW1 4913949 4914024 VAL TAC 0 0      GIB_IN_DDBJ
-GGGCGGTTAGCTCAGTT-GGT--AGAGCATCTCGTTTACACCGAGAGGGTCGGCGGTTC
GAGCCCGTCACCGCCCA
>JCAT_RWZ_C024968 SWIT_RW1 ALPHAPROTEOBACTERIA SPHINGOMONAS_WITTICHII_RW1 5028397 5028472 MET CAT 0 0     TRNA-MET(ILE)_WHOSE_CAU_ANTICOD
-GGGCCTGTAGCTCAAT--GGTT-AGAGCTGGCCGCTCATAACGGCTAGGTTGCGGGTTC
GAGTCCTGCCGGGCCCA
>TCGT_RWZ_C024969 SWIT_RW1 ALPHAPROTEOBACTERIA SPHINGOMONAS_WITTICHII_RW1 5063786 5063861 THR CGT 0 0      GIB_IN_DDBJ
-GCCGCTTTAGCTCAGTT-GGT--AGAGCATCGCATTCGTAATGCGGGGGTCACAGGTTC
GAGTCCTGTAAGCGGCA
>QCTG_RWZ_C024970 SWIT_RW1 ALPHAPROTEOBACTERIA SPHINGOMONAS_WITTICHII_RW1 5188077 5188150 GLN CTG 0 0      GIB_IN_DDBJ
-TGCCCCGTCGTCTAAA--GGT--AAGACTACGGACTCTGACTCCGTCAA-TTGAGGTTC
GAATCCTCACGGGGCAT
>ETTC_RWZ_C024971 SWIT_RW1 ALPHAPROTEOBACTERIA SPHINGOMONAS_WITTICHII_RW1 5207447 5207522 GLU TTC 0 0      GIB_IN_DDBJ
-GGCCCCATCGTCTAGC--GGTCTAGGACGTCGCCCTTTCACGGCGAAAA-CACGGGTTC
GAGTCCCGTTGGGGTCA
>SGCT_RWZ_C024972 SWIT_RW1 ALPHAPROTEOBACTERIA SPHINGOMONAS_WITTICHII_RW1 5252412 5252504 SER GCT 0 0      GIB_IN_DDBJ
-GGAGACGTGGGTGAGT--GGCTGAAACCAGCGGTTTGCTAAACCGCC---CGAGGGTTC
GAATCCCTCCGTCTCCG
>SCGA_RWZ_C024973 SWIT_RW1 ALPHAPROTEOBACTERIA SPHINGOMONAS_WITTICHII_RW1 4277168 4277079 SER CGA 0 0      GIB_IN_DDBJ
-GGAGAGGTGCCGGAGT--GGTCGATCGGGGCGGTCTCGAAAACCGTT---CGTGGGTTC
GAATCCCACCCTCTCCG
>ACGC_RWZ_C024974 SWIT_RW1 ALPHAPROTEOBACTERIA SPHINGOMONAS_WITTICHII_RW1 3762968 3762893 ALA CGC 0 0      GIB_IN_DDBJ
-GGGGCTGTAGCTCAGAT-GGG--AGAGCGCTGCAATCGCACTGCAGAGGTCAGGGGTTC
GATTCCCCTCAGCTCCA
>PTGG_RWZ_C024975 SWIT_RW1 ALPHAPROTEOBACTERIA SPHINGOMONAS_WITTICHII_RW1 3680582 3680506 PRO TGG 0 0      GIB_IN_DDBJ
-CGGGGAGTGGCGCAGGCTGGT--AGCGCATCTGGTTTGGGACCAGAGGGTCGCAGGTTC
GAATCCTGTCTCCCCGA
>IGAT_RWZ_C024976 SWIT_RW1 ALPHAPROTEOBACTERIA SPHINGOMONAS_WITTICHII_RW1 2812160 2812084 ILE GAT 0 0      GIB_IN_DDBJ
-GGGCCGGTAGCTCAGGT-GGTT-AGAGCGCACGCCTGATAAGCGTGAGGTCGTAGGTTC
AACTCCTACTCGGCCCA
>ATGC_RWZ_C024977 SWIT_RW1 ALPHAPROTEOBACTERIA SPHINGOMONAS_WITTICHII_RW1 2812067 2811992 ALA TGC 0 0      GIB_IN_DDBJ
-GGGGCTTTAGCTCAGCT-GGG--AGAGCGGTTGCTTTGCAAGCATCAGGTCATCGGTTC
GATCCCGATAAGCTCCA
>XCAT_RWZ_C024978 SWIT_RW1 ALPHAPROTEOBACTERIA SPHINGOMONAS_WITTICHII_RW1 2808558 2808482 MET CAT 0 0     TRNA-MET(INITIATOR)- GIB_IN_DDB
-CGCGGGGTGGAGCAGCCCGGT--AGCTCGTCAGGCTCATAACCTGAAGGTCATAGGTTC
AAATCCTATCCCCGCAA
>YGTA_RWZ_C024979 SWIT_RW1 ALPHAPROTEOBACTERIA SPHINGOMONAS_WITTICHII_RW1 2696973 2696888 TYR GTA 0 0      GIB_IN_DDBJ
-GGAAGGGTGGCCGAGT--GGTTAAAGGCAGCAGACTGTAAATCTGCC-TACGCTGGTTC
GAATCCAGCCCCTTCCA
>GTCC_RWZ_C024980 SWIT_RW1 ALPHAPROTEOBACTERIA SPHINGOMONAS_WITTICHII_RW1 2473669 2473596 GLY TCC 0 0      GIB_IN_DDBJ
-GCGGGCGTAGCATAGT--GGT--AATGCTCTAGCCTTCCAAGCTAGCTA-GGAGGGTTC
GATTCCCTTCGCCCGCT
>MCAT_RWZ_C024981 SWIT_RW1 ALPHAPROTEOBACTERIA SPHINGOMONAS_WITTICHII_RW1 2306404 2306328 MET CAT 0 0     TRNA-MET(ELONGATOR)- GIB_IN_DDB
-GGCGGAGTAGCTCAGCT-GGTT-AGAGCAGCGGAATCATAATCCGCGTGTCGGGGGTTC
AAGTCCCTCCTCCGCTA
>PGGG_RWZ_C024982 SWIT_RW1 ALPHAPROTEOBACTERIA SPHINGOMONAS_WITTICHII_RW1 1600865 1600789 PRO GGG 0 0      GIB_IN_DDBJ
-CGGGGCGTGGCGCAGCCTGGT--AGCGCACTTGACTGGGGGTCAAGGGGTCGCAGGTTC
GAATCCTGTCGCCCCGA
>KTTT_RWZ_C024983 SWIT_RW1 ALPHAPROTEOBACTERIA SPHINGOMONAS_WITTICHII_RW1 1375286 1375211 LYS TTT 0 0      GIB_IN_DDBJ
-GGGTCCGTAGCTCAGTC-GGT--AGAGCAAGCGACTTTTAATCGAGAGGTCCCGGGTTC
GAATCCCGGCGGACCCA
>TGGT_RWZ_C024984 SWIT_RW1 ALPHAPROTEOBACTERIA SPHINGOMONAS_WITTICHII_RW1 1217059 1216985 THR GGT 0 0      GIB_IN_DDBJ
-GCTGCCGTAGCTCAGT--GGT--AGAGCGCATCCTTGGTAAGGCTGAGGTCGTGAGTTC
AATCCTCACCGGCAGCA
>QTTG_RWZ_C024985 SWIT_RW1 ALPHAPROTEOBACTERIA SPHINGOMONAS_WITTICHII_RW1 941552 941478 GLN TTG 0 0      GIB_IN_DDBJ
-TGGGGCGTCGCCAAGT--GGT--AAGGCAGCGGCTTTTGGTGCCGCCATTCGCAGGTTC
GAATCCTGCCGCCCCAG
>LTAG_RWZ_C024986 SWIT_RW1 ALPHAPROTEOBACTERIA SPHINGOMONAS_WITTICHII_RW1 647805 647721 LEU TAG 0 0      GIB_IN_DDBJ
-GCGGGCGTGGCGGAACT-GGTA-GACGCGCTGGATTTAGGTTCCAGT-G-TGGGGGTTC
GAGTCCCTTCGCCCGCA
>RCCT_RWZ_C024987 SWIT_RW1 ALPHAPROTEOBACTERIA SPHINGOMONAS_WITTICHII_RW1 605555 605479 ARG CCT 0 0      GIB_IN_DDBJ
-GCCCCGGTAGCTCAGCA-GGAC-AGAGCAACGGTTTCCTAAACCGCAGGTCGGGAGTTC
GAGTCTCTCCCGGGGCA
>STGA_RWZ_C024988 SWIT_RW1 ALPHAPROTEOBACTERIA SPHINGOMONAS_WITTICHII_RW1 515764 515675 SER TGA 0 0      GIB_IN_DDBJ
-GGAGAGGTGGCCGAGT--GGTTTAAGGCAGCGGTCTTGAAAACCGCC---CGTGGGTTC
GAATCCCACCCTCTCCG
>RTCT_RWZ_C024989 SWIT_RW1 ALPHAPROTEOBACTERIA SPHINGOMONAS_WITTICHII_RW1 450589 450513 ARG TCT 0 0      GIB_IN_DDBJ
-GCGCCCGTAGCTCAGTT-GGAT-AGAGCACGAGCCTTCTAAGCTTGGGGTCGCAGGTTC
GAATCCTGCCGGGCGCG
>ECTC_RWZ_C024990 SWIT_RW1 ALPHAPROTEOBACTERIA SPHINGOMONAS_WITTICHII_RW1 414018 413943 GLU CTC 0 0      GIB_IN_DDBJ
-GGCCCCTTCGTCTAGC--GGTCTAGGACGTCGCCCTCTCACGGCGAAAA-CACGGGTTC
GAGTCCCGTAGGGGTCA
>RCCG_RWZ_C024991 SWIT_RW1 ALPHAPROTEOBACTERIA SPHINGOMONAS_WITTICHII_RW1 204557 204481 ARG CCG 0 0      GIB_IN_DDBJ
-GCACCCGTAGCTCAGCT-GGAT-AGAGCGTCGCCCTCCGAAGGCGAAGGCCACAGGTTC
GAATCCTGTCGGGTGCG
>VGAC_RWZ_C024992 SWIT_RW1 ALPHAPROTEOBACTERIA SPHINGOMONAS_WITTICHII_RW1 130108 130034 VAL GAC 0 0      GIB_IN_DDBJ
-GGGCGTGTAGCTCAGT--GGT--AGAGCACTGTGTTGACATCGCAGGGGTCGCAAGTTC
AATCCTTGCCACGCCCA
>LTAA_RWZ_CL00035 SWIT_RW1 ALPHAPROTEOBACTERIA SPHINGOMONAS_WITTICHII_RW1 2678725 2678385 LEU TAA 2678689 2678440 GAACCTATGTCGAGTGCCCGTCG
-GCGGGCGTGGCGAAACT-GGTA-GACGCAACGGACTTAAAATCCGTAATGTGGGGGTTC
GATTCCCCCCGCCCGCA
>CGCA_RWZ_W09106494 AAVK01000001 ALPHAPROTEOBACTERIA SPHINGOMONAS_WITTICHII_RW1 68497 68570 CYS GCA 0 0      WGS_DIVISION_IN_DDBJ/EMBL/GE
-GGCCCGATGGCGGAGT--GGT--TACGCAGAGGACTGCAAATCCTTGCA-CGCCGGTTC
GATTCCGGCTCGGGCCT
>RACG_RWZ_W09106495 AAVK01000001 ALPHAPROTEOBACTERIA SPHINGOMONAS_WITTICHII_RW1 399318 399394 ARG ACG 0 0      WGS_DIVISION_IN_DDBJ/EMBL/
-GCGCCCGTAGCTCAGCT-GGAT-AGAGCATCAGACTACGAATCTGAGGGTCGGACGTTC
GAATCGTTCCGGGCGCG
>NGTT_RWZ_W09106496 AAVK01000001 ALPHAPROTEOBACTERIA SPHINGOMONAS_WITTICHII_RW1 525350 525424 ASN GTT 0 0      WGS_DIVISION_IN_DDBJ/EMBL/
-TCCCCGGTAGCTCAGC--GGT--AGAGCATCCGACTGTTAATCGGACGGCCGCCTGTTC
GAATCAGGCCCGGGGAG
>MCAT_RWZ_W09106497 AAVK01000001 ALPHAPROTEOBACTERIA SPHINGOMONAS_WITTICHII_RW1 1141709 1141633 MET CAT 0 0     TRNA-MET(ELONGATOR)- WGS_
-GGCGGAGTAGCTCAGCT-GGTT-AGAGCAGCGGAATCATAATCCGCGTGTCGGGGGTTC
AAGTCCCTCCTCCGCTA
>PGGG_RWZ_W09106498 AAVK01000001 ALPHAPROTEOBACTERIA SPHINGOMONAS_WITTICHII_RW1 436169 436093 PRO GGG 0 0      WGS_DIVISION_IN_DDBJ/EMBL/
-CGGGGCGTGGCGCAGCCTGGT--AGCGCACTTGACTGGGGGTCAAGGGGTCGCAGGTTC
GAATCCTGTCGCCCCGA
>KTTT_RWZ_W09106499 AAVK01000001 ALPHAPROTEOBACTERIA SPHINGOMONAS_WITTICHII_RW1 210590 210515 LYS TTT 0 0      WGS_DIVISION_IN_DDBJ/EMBL/
-GGGTCCGTAGCTCAGTC-GGT--AGAGCAAGCGACTTTTAATCGAGAGGTCCCGGGTTC
GAATCCCGGCGGACCCA
>TGGT_RWZ_W09106500 AAVK01000001 ALPHAPROTEOBACTERIA SPHINGOMONAS_WITTICHII_RW1 52363 52289 THR GGT 0 0      WGS_DIVISION_IN_DDBJ/EMBL/GE
-GCTGCCGTAGCTCAGT--GGT--AGAGCGCATCCTTGGTAAGGCTGAGGTCGTGAGTTC
AATCCTCACCGGCAGCA
>HGTG_RWZ_W09106501 AAVK01000002 ALPHAPROTEOBACTERIA SPHINGOMONAS_WITTICHII_RW1 244296 244372 HIS GTG 0 0      WGS_DIVISION_IN_DDBJ/EMBL/
GGCGATCGTAGCTCAATT-GGTT-AGAGCGCCGGTTTGTGGTACCGGAGGTTGCGGGTTC
AATCCCCGTCGATCGCC
>LCAA_RWZ_W09106502 AAVK01000002 ALPHAPROTEOBACTERIA SPHINGOMONAS_WITTICHII_RW1 251855 251941 LEU CAA 0 0      WGS_DIVISION_IN_DDBJ/EMBL/
-GCGGGTGTGGCGGAATT-GGTA-GACGCAGCGGATTCAAAATCCGCC-A-TGTCGGTTC
GAGTCCGACCACCCGTA
>FGAA_RWZ_W09106503 AAVK01000002 ALPHAPROTEOBACTERIA SPHINGOMONAS_WITTICHII_RW1 386322 386397 PHE GAA 0 0      WGS_DIVISION_IN_DDBJ/EMBL/
-GCCCAGGTAGCTCAGTT-GGT--AGAGCATGCGACTGAAAATCGCAGTGTCGGCGGTTC
GACCCCGTCCCTGGGCA
>VTAC_RWZ_W09106504 AAVK01000002 ALPHAPROTEOBACTERIA SPHINGOMONAS_WITTICHII_RW1 781200 781275 VAL TAC 0 0      WGS_DIVISION_IN_DDBJ/EMBL/
-GGGCGGTTAGCTCAGTT-GGT--AGAGCATCTCGTTTACACCGAGAGGGTCGGCGGTTC
GAGCCCGTCACCGCCCA
>SCGA_RWZ_W09106505 AAVK01000002 ALPHAPROTEOBACTERIA SPHINGOMONAS_WITTICHII_RW1 145712 145623 SER CGA 0 0      WGS_DIVISION_IN_DDBJ/EMBL/
-GGAGAGGTGCCGGAGT--GGTCGATCGGGGCGGTCTCGAAAACCGTT---CGTGGGTTC
GAATCCCACCCTCTCCG
>QCTG_RWZ_W09106506 AAVK01000003 ALPHAPROTEOBACTERIA SPHINGOMONAS_WITTICHII_RW1 46640 46713 GLN CTG 0 0      WGS_DIVISION_IN_DDBJ/EMBL/GE
-TGCCCCGTCGTCTAAA--GGT--AAGACTACGGACTCTGACTCCGTCAA-TTGAGGTTC
GAATCCTCACGGGGCAT
>ETTC_RWZ_W09106507 AAVK01000003 ALPHAPROTEOBACTERIA SPHINGOMONAS_WITTICHII_RW1 66010 66085 GLU TTC 0 0      WGS_DIVISION_IN_DDBJ/EMBL/GE
-GGCCCCATCGTCTAGC--GGTCTAGGACGTCGCCCTTTCACGGCGAAAA-CACGGGTTC
GAGTCCCGTTGGGGTCA
>SGCT_RWZ_W09106508 AAVK01000003 ALPHAPROTEOBACTERIA SPHINGOMONAS_WITTICHII_RW1 110975 111067 SER GCT 0 0      WGS_DIVISION_IN_DDBJ/EMBL/
-GGAGACGTGGGTGAGT--GGCTGAAACCAGCGGTTTGCTAAACCGCC---CGAGGGTTC
GAATCCCTCCGTCTCCG
>VCAC_RWZ_W09106509 AAVK01000003 ALPHAPROTEOBACTERIA SPHINGOMONAS_WITTICHII_RW1 288004 288078 VAL CAC 0 0      WGS_DIVISION_IN_DDBJ/EMBL/
-GGGCGCATAGCTCAGT--GGT--AGAGCACTGTGTTCACACCGCAGGGGTCGCAGGTTC
AAACCCTGCTGCGCCCA
>RCCG_RWZ_W09106510 AAVK01000003 ALPHAPROTEOBACTERIA SPHINGOMONAS_WITTICHII_RW1 445381 445305 ARG CCG 0 0      WGS_DIVISION_IN_DDBJ/EMBL/
-GCACCCGTAGCTCAGCT-GGAT-AGAGCGCTGCCCTCCGAAGGCGAAGGCCACAGGTTC
GAATCCTGTCGGGTGCG
>VGAC_RWZ_W09106511 AAVK01000003 ALPHAPROTEOBACTERIA SPHINGOMONAS_WITTICHII_RW1 370932 370858 VAL GAC 0 0      WGS_DIVISION_IN_DDBJ/EMBL/
-GGGCGTGTAGCTCAGT--GGT--AGAGCACTGTGTTGACATCGCAGGGGTCGCAAGTTC
AATCCTTGCCACGCCCA
>KCTT_RWZ_W09106512 AAVK01000004 ALPHAPROTEOBACTERIA SPHINGOMONAS_WITTICHII_RW1 186732 186807 LYS CTT 0 0      WGS_DIVISION_IN_DDBJ/EMBL/
-GGACGCATAGCTCAGTT-GGT--AGAGCAGCTGACTCTTAATCAGCGGGTCCTAGGTTC
GAGCCCTAGTGCGTCCA
>GCCC_RWZ_W09106513 AAVK01000004 ALPHAPROTEOBACTERIA SPHINGOMONAS_WITTICHII_RW1 251423 251496 GLY CCC 0 0      WGS_DIVISION_IN_DDBJ/EMBL/
-GCGGGTGTAGCTCAAT--GGT--AGAGCAGAAGCTTCCCAAGCTTACGA-CGAGGGTTC
GATTCCCTTCACCCGCT
>LCAG_RWZ_W09106514 AAVK01000004 ALPHAPROTEOBACTERIA SPHINGOMONAS_WITTICHII_RW1 372067 372153 LEU CAG 0 0      WGS_DIVISION_IN_DDBJ/EMBL/
-GCCCAGGTGGTGGAATT-GGTA-GACGCGCTGGCTTCAGGTGCCAGT-G-TGGAGGTTC
GAGTCCTCTCCTGGGCA
>LTAG_RWZ_W09106515 AAVK01000004 ALPHAPROTEOBACTERIA SPHINGOMONAS_WITTICHII_RW1 300329 300245 LEU TAG 0 0      WGS_DIVISION_IN_DDBJ/EMBL/
-GCGGGCGTGGCGGAACT-GGTA-GACGCGCTGGATTTAGGTTCCAGT-G-TGGGGGTTC
GAGTCCCTTCGCCCGCA
>RCCT_RWZ_W09106516 AAVK01000004 ALPHAPROTEOBACTERIA SPHINGOMONAS_WITTICHII_RW1 258079 258003 ARG CCT 0 0      WGS_DIVISION_IN_DDBJ/EMBL/
-GCCCCGGTAGCTCAGCA-GGAC-AGAGCAACGGTTTCCTAAACCGCAGGTCGGGAGTTC
GAGTCTCTCCCGGGGCA
>STGA_RWZ_W09106517 AAVK01000004 ALPHAPROTEOBACTERIA SPHINGOMONAS_WITTICHII_RW1 168288 168199 SER TGA 0 0      WGS_DIVISION_IN_DDBJ/EMBL/
-GGAGAGGTGGCCGAGT--GGTTTAAGGCAGCGGTCTTGAAAACCGCC---CGTGGGTTC
GAATCCCACCCTCTCCG
>RTCT_RWZ_W09106518 AAVK01000004 ALPHAPROTEOBACTERIA SPHINGOMONAS_WITTICHII_RW1 103113 103037 ARG TCT 0 0      WGS_DIVISION_IN_DDBJ/EMBL/
-GCGCCCGTAGCTCAGTT-GGAT-AGAGCACGAGCCTTCTAAGCTTGGGGTCGCAGGTTC
GAATCCTGCCGGGCGCG
>ECTC_RWZ_W09106519 AAVK01000004 ALPHAPROTEOBACTERIA SPHINGOMONAS_WITTICHII_RW1 66542 66467 GLU CTC 0 0      WGS_DIVISION_IN_DDBJ/EMBL/GE
-GGCCCCTTCGTCTAGC--GGTCTAGGACGTCGCCCTCTCACGGCGAAAA-CACGGGTTC
GAGTCCCGTAGGGGTCA
>AGGC_RWZ_W09106520 AAVK01000005 ALPHAPROTEOBACTERIA SPHINGOMONAS_WITTICHII_RW1 313930 314005 ALA GGC 0 0      WGS_DIVISION_IN_DDBJ/EMBL/
-GGGGCCGTAGCTCAGCT-GGG--AGAGCGTCGCAATGGCATTGCGAAGGTCAGGGGTTC
GATCCCCCTCGGCTCCA
>ATGC_RWZ_W09106521 AAVK01000005 ALPHAPROTEOBACTERIA SPHINGOMONAS_WITTICHII_RW1 395143 395068 ALA TGC 0 0      WGS_DIVISION_IN_DDBJ/EMBL/
-GGGGCTTTAGCTCAGCT-GGG--AGAGCGGTTGCTTTGCAAGCATCAGGTCATCGGTTC
GATCCCGATAAGCTCCA
>XCAT_RWZ_W09106522 AAVK01000005 ALPHAPROTEOBACTERIA SPHINGOMONAS_WITTICHII_RW1 391636 391560 MET CAT 0 0     TRNA-MET(INITIATOR)- WGS_DI
-CGCGGGGTGGAGCAGCCCGGT--AGCTCGTCAGGCTCATAACCTGAAGGTCATAGGTTC
AAATCCTATCCCCGCAA
>YGTA_RWZ_W09106523 AAVK01000005 ALPHAPROTEOBACTERIA SPHINGOMONAS_WITTICHII_RW1 280051 279966 TYR GTA 0 0      WGS_DIVISION_IN_DDBJ/EMBL/
-GGAAGGGTGGCCGAGT--GGTTAAAGGCAGCAGACTGTAAATCTGCC-TACGCTGGTTC
GAATCCAGCCCCTTCCA
>GTCC_RWZ_W09106524 AAVK01000005 ALPHAPROTEOBACTERIA SPHINGOMONAS_WITTICHII_RW1 56747 56674 GLY TCC 0 0      WGS_DIVISION_IN_DDBJ/EMBL/GE
-GCGGGCGTAGCATAGT--GGT--AATGCTCTAGCCTTCCAAGCTAGCTA-GGAGGGTTC
GATTCCCTTCGCCCGCT
>PCGG_RWZ_W09106525 AAVK01000006 ALPHAPROTEOBACTERIA SPHINGOMONAS_WITTICHII_RW1 8414 8490 PRO CGG 0 0      WGS_DIVISION_IN_DDBJ/EMBL/GENB
-CGGGGAGTAGCTCAGCCTGGT--AGAGCACTGTCTTCGGGAGGCAGGGGCCGGAGGTTC
GAATCCTCTCTCCCCGA
>PCGG_RWZ_W09106526 AAVK01000006 ALPHAPROTEOBACTERIA SPHINGOMONAS_WITTICHII_RW1 11537 11613 PRO CGG 0 0      WGS_DIVISION_IN_DDBJ/EMBL/GE
-CGGGGAGTAGCTCAGCCTGGT--AGAGCACTGTCTTCGGGAGGCAGGGGCCGGGGGTTC
GAATCCTCTCTCCCCGA
>WCCA_RWZ_W09106527 AAVK01000006 ALPHAPROTEOBACTERIA SPHINGOMONAS_WITTICHII_RW1 29861 29936 TRP CCA 0 0      WGS_DIVISION_IN_DDBJ/EMBL/GE
-AGGAGTGTAGCTCAGTT-GGT--AGAGCATCGGTCTCCAAAACCGAGGGCCGGGGGTTC
GAGTCCCTCCACTCCTG
>TTGT_RWZ_W09106528 AAVK01000007 ALPHAPROTEOBACTERIA SPHINGOMONAS_WITTICHII_RW1 165247 165321 THR TGT 0 0      WGS_DIVISION_IN_DDBJ/EMBL/
-GCCGGCTTAGCACAGT--GGT--AGTGCAGCGGTTTTGTAAACCGAAGGTCGGGGGTTC
GAATCCCTCAGCCGGCA
>QTTG_RWZ_W09106529 AAVK01000007 ALPHAPROTEOBACTERIA SPHINGOMONAS_WITTICHII_RW1 130694 130620 GLN TTG 0 0      WGS_DIVISION_IN_DDBJ/EMBL/
-TGGGGCGTCGCCAAGT--GGT--AAGGCAGCGGCTTTTGGTGCCGCCATTCGCAGGTTC
GAATCCTGCCGCCCCAG
>GGCC_RWZ_W09106530 AAVK01000010 ALPHAPROTEOBACTERIA SPHINGOMONAS_WITTICHII_RW1 120766 120840 GLY GCC 0 0      WGS_DIVISION_IN_DDBJ/EMBL/
-GCGGGCGTAGCTCAGG--GGT--AGAGCACAACCTTGCCAAGGTTGGGGTCGAGGGTTC
GAATCCCTTCGCCCGCT
>ACGC_RWZ_W09106531 AAVK01000011 ALPHAPROTEOBACTERIA SPHINGOMONAS_WITTICHII_RW1 54251 54326 ALA CGC 0 0      WGS_DIVISION_IN_DDBJ/EMBL/GE
-GGGGCTGTAGCTCAGAT-GGG--AGAGCGCTGCAATCGCACTGCAGAGGTCAGGGGTTC
GATTCCCCTCAGCTCCA
>PTGG_RWZ_W09106532 AAVK01000011 ALPHAPROTEOBACTERIA SPHINGOMONAS_WITTICHII_RW1 136455 136531 PRO TGG 0 0      WGS_DIVISION_IN_DDBJ/EMBL/
-CGGGGAGTGGCGCAGGCTGGT--AGCGCATCTGGTTTGGGACCAGAGGGTCGCAGGTTC
GAATCCTGTCTCCCCGA
>SGGA_RWZ_W09106533 AAVK01000011 ALPHAPROTEOBACTERIA SPHINGOMONAS_WITTICHII_RW1 104382 104292 SER GGA 0 0      WGS_DIVISION_IN_DDBJ/EMBL/
-GGAGCGGTGGCCGAGT--GGTCGAAGGCGCTCGCCTGGAAAGTGAGT---CGAGGGTTC
GAATCCCTCCCGCTCCG
>DGTC_RWZ_W09106534 AAVK01000011 ALPHAPROTEOBACTERIA SPHINGOMONAS_WITTICHII_RW1 14534 14458 ASP GTC 0 0      WGS_DIVISION_IN_DDBJ/EMBL/GE
-GCGGGTGTAGCTCAGTT-GGTT-AGAGCGCCGGCCTGTCACGCCGGAGGTCGCGGGTTC
GAGCCCCGTCACTCGCG
>LGAG_RWZ_W09106535 AAVK01000012 ALPHAPROTEOBACTERIA SPHINGOMONAS_WITTICHII_RW1 111297 111383 LEU GAG 0 0      WGS_DIVISION_IN_DDBJ/EMBL/
-GCGGTCGTGGCGGAACT-GGTA-GACGCGCAACGTTGAGGTCGTTGT-G-TGGAAGTTC
GAGTCTTCTCGACCGCA
>JCAT_RWZ_W09106536 AAVK01000013 ALPHAPROTEOBACTERIA SPHINGOMONAS_WITTICHII_RW1 31654 31729 MET CAT 0 0     TRNA-MET(ILE)_WHOSE_CAU_ANTIC
-GGGCCTGTAGCTCAAT--GGTT-AGAGCTGGCCGCTCATAACGGCTAGGTTGCGGGTTC
GAGTCCTGCCGGGCCCA
>TCGT_RWZ_W09106537 AAVK01000013 ALPHAPROTEOBACTERIA SPHINGOMONAS_WITTICHII_RW1 67043 67118 THR CGT 0 0      WGS_DIVISION_IN_DDBJ/EMBL/GE
-GCCGCTTTAGCTCAGTT-GGT--AGAGCATCGCATTCGTAATGCGGGGGTCACAGGTTC
GAGTCCTGTAAGCGGCA
>XCAT_RWZ_W09106538 AAVK01000017 ALPHAPROTEOBACTERIA SPHINGOMONAS_WITTICHII_RW1 741 817 MET CAT 0 0     TRNA-MET(INITIATOR)- WGS_DIVISION
-CGCGGGGTGGAGCAGCCCGGT--AGCTCGTCAGGCTCATAACCTGAAGGTCATAGGTTC
AAATCCTATCCCCGCAA
>IGAT_RWZ_W09106539 AAVK01000028 ALPHAPROTEOBACTERIA SPHINGOMONAS_WITTICHII_RW1 192 268 ILE GAT 0 0      WGS_DIVISION_IN_DDBJ/EMBL/GENBAN
-GGGCCGGTAGCTCAGGT-GGTT-AGAGTGCACGCTTGATAAGCGTGAGGTCGTAGGTTC
AACTCCTACTCGGCCCA
>ATGC_RWZ_W09106540 AAVK01000028 ALPHAPROTEOBACTERIA SPHINGOMONAS_WITTICHII_RW1 285 360 ALA TGC 0 0      WGS_DIVISION_IN_DDBJ/EMBL/GENBAN
-GGGGCTTTAGCTCAGCT-GGG--AGAGCGGTTGCTTTGCAAGCATCAGGTCATCGGTTC
GATCCCGATAAGCTCCA
