# Supplementary material for: tRNA Signatures Reveal a Polyphyletic Origin of SAR11 Strains among Alphaproteobacteria
Source: PLoS Comput Biol. 2014 Feb 27;10(2):e1003454. doi: 10.1371/journal.pcbi.1003454 (PMC3937112; doi:10.1371/journal.pcbi.1003454)
Supplement: Dataset S7 — Source code and data to reproduce Figure S1. (ZIP) [file pcbi.1003454.s007.zip]

Archive with 17 entries (16 files):
- Source_data_and_methods_for_Supplementary_Figure_1/
- Source_data_and_methods_for_Supplementary_Figure_1/All7_aligned_translated.fas
- Source_data_and_methods_for_Supplementary_Figure_1/fasgrep
- Source_data_and_methods_for_Supplementary_Figure_1/Himb59_aligned_translated.fas
- Source_data_and_methods_for_Supplementary_Figure_1/HisBlast_1.txt
- Source_data_and_methods_for_Supplementary_Figure_1/HisBlast_7.txt
- Source_data_and_methods_for_Supplementary_Figure_1/HisBlast_translate_all.aln
- Source_data_and_methods_for_Supplementary_Figure_1/HisBlast_translate_all_clustal_out.fas
- Source_data_and_methods_for_Supplementary_Figure_1/HisRSalignPubique.txt
- Source_data_and_methods_for_Supplementary_Figure_1/pel_hisRS_8genome.pdf
- Source_data_and_methods_for_Supplementary_Figure_1/Pelagibacter_all.nhr
- Source_data_and_methods_for_Supplementary_Figure_1/Pelagibacter_all.nin
- Source_data_and_methods_for_Supplementary_Figure_1/Pelagibacter_all.nsq
- Source_data_and_methods_for_Supplementary_Figure_1/Pelagibacter_all_unannotated.fna
- Source_data_and_methods_for_Supplementary_Figure_1/Pelagibacter_HisRS_blast_2.out
- Source_data_and_methods_for_Supplementary_Figure_1/README
- Source_data_and_methods_for_Supplementary_Figure_1/translate
