# Supplementary material for: tRNA Signatures Reveal a Polyphyletic Origin of SAR11 Strains among Alphaproteobacteria
Source: PLoS Comput Biol. 2014 Feb 27;10(2):e1003454. doi: 10.1371/journal.pcbi.1003454 (PMC3937112; doi:10.1371/journal.pcbi.1003454)
Supplement: Dataset S7 — Source code and data to reproduce Figure S1. (ZIP) [file pcbi.1003454.s007.zip › Source_data_and_methods_for_Supplementary_Figure_1/All7_aligned_translated.fas]

>2503985354.1
-----------LPSGFEDRWDKKLVLKKQLLKEIENNFIKFGAEPLETPSFEISENIGSF
LAEDEANPMSDVFSFKD-GDKSITLRYDLSSPLARFVAQNNQELPSIYKRYAIQNVFRNE
KPGNGRYREFMQADFDIIGNTNPAQANAELCNLITNTLLDCGLNKEQFTINVSNRKIVQG
LINELNISEE-KQLKVIRAIDKLDKPGFGLTGVEALLKKERKDASGAVTKGADLNDDQVQ
QILGFLKIK-----DLKELKQK-LTNELSQEGIKELEDFFEVIDFGNAKDQVQTNFTIVR
GLAYYDGFIVETNLNFEVKNNKGKVVDIGSICSGGQYSKLISRFKGVDIPGTGISFGVDR
LLFALTQLDQIKIKEQKPALICVMDQKYLKNYYEIVDELRSNNINAEVFLDVKKNLGKQL
TYANKRGLPLAIICGENEFKDNTVTIKDLQG--------------TKGENNKT-ISRKEL
INEVK
>647533618.1
-----------LPSGFEDRWDKKLLLKKKLLKAIENNFIKFGADALETPSFEISENIGSF
LAEDDSNPMSDIFSFQD-GEKSITLRYDLSSPLARFVAQNNQELPSIYKRYAIQNVFRNE
KAGNGRYREFMQADFDIVGNVNPAQANAELCNLISSTLSDCGLNKDQFTINVSNRKIVQG
LINELKISEE-KQIKVIRAIDKLDKPGFGLKGVEDLLKKERKDQSGAITKGADLSGDQAQ
QILNFLKIK-----DLKKLKET-LKNPLSQEGIKELEDVFEVLGYGSNLNQVKTNFTIVR
GLAYYSDFIVETNLNFKVTNNKGKEVDIGSICSGGAYAKLISRFRGVDIPGTGISFGVDR
LLFALMQLDQIKVEDQKPVLVCVMDQKYLKNYYELADLLRDNNINAEVFLNTKKNLGKQL
DLANKRQLTIAVICGENEFNDNTVTIKNL-------------------------------
-----
>638371090.1
-----------LPSGFEDRWGKKLILKKKLINTIEANFVKFGFGALETPSFEISENIGSF
LADDDSNPMSDVFSFKD-GEKNITLRYDLSSPLARFVAQNNQELPLPYKRYQMGDVWRNE
KAGNARYRSFLQCDADIVGNVNPAQANAELCNLIASTLLACGLKKDQFVINISNRKIVQG
LIEELKISDD-KKIKVMRAIDKLDKPGFGLRGVEDLLKEERVDVSGAVTKGANLTDDQAS
QIINFLKVK-----DLKELKEN-LKNPLSQEGIKELEELLGIVSYGDYLDQIKTNFTIVR
GLAYYDGFCVETNLKFKTTNNKGKEVDIGSICSGGQYNKLISRFKGVDIPGTGMSIGVDR
LLFAMMQLDQIEVDEKKPVIICVMDEKYLKNYYEILKVLRDNNINSEIFLDSKKNLGKQL
TYANKKQCPIAVICGENEFKDNTITLKNLLG--------------VKGENNQLTFPKENL
INEIK
>637000375.1
-----------LPSGFEDRWGKKLILKKKLINTIEANFVKFGFGALETPSFEISENIGSF
LADDDSNPMSDVFSFKD-GEKNITLRYDLSSPLARFVAQNNQELPLPYKRYQMGDVWRNE
KAGNARYRSFLQCDADIVGNVNPAQANAELCNLIASTLLACGLKKDQFVVNISNRKIVQG
LIEDLKISDD-KKIKVMRAIDKLDKPGFGLRGVEDLLKEERVDASGAVTKGANLTDDQAS
QIINFLKVK-----DLKELKEN-LKNPLSQEGIKELEDLLEIVSYGDYLDQIKTNFTIVR
GLAYYDGFCVETNLNFKAKNSKGKEVDIGSICSGGQYNKLISRFKGVDIPGTGMSFGVDR
LLFAMMQLDQIEVDEKKPVIICVMDEKYLKNYYEILKVLRDNNINSEIFLDSKKNLGKQL
TYANKKQCPVAVICGENEFKDNTITLKNLLG--------------VKGENNQLTFPKENL
INEIK
>2503290285.1
-----------LPLGFEDKWNKKLILKKKLINIIENNFVKFGFEPLETPSFEISENIGSF
LADDDSNLMSDVFSFKD-GEKNITLRYDLSSPLARFVAQNNQELPLPYKRYAIQNVFRNE
KAGNARYREFTQADCDIVGNVNPAQANAELCNLITSTLIECGLKKDQFVVNISNRKIIQG
LIEELKIPDD-KKIKVMRAIDKLDKPGFGLKGVEDLLKKERADVSGAITKGADLTEDQAS
QIINFLKVK-----DLRELKEN-LKNPLSQEGIEELEDLMEIVSYGDYLDQIKTNFTIVR
GLAYYDGFCVETNLNFKTTNNKGKQVDIGSICSGGQYNKLISRFKGVDIPGTGVSIGVDR
LLFAMMQLDQIEVNEKKPVIICVMDEKYLINYYEILKVLRDKDINSEIFLDSKKNLGKQL
TYANKKQCPVAVICGENEFKDNTITIKNL-------------------------------
-----
>2505679264.1
MNKKFFKPTCELPNGFTDRQEEELLIRDLLISNIKKIMSKYGFQYLETPSFEYTDSIGKF
LPDKD-RPSEGVFSFED-EKKWLSLRYDLTAPLARYAAKNFDSLPRPFKRFQLGTVWRNE
KPGPGRFREFLQFDADYIGTSN-LFSDAELCFLISEILKSCGLGTSEFNIKISNRKLSKG
LLEKLNITDEQKQSITLRAIDKLDR--VGAEGVQYLLGKGRKDKSGDFTKGAELEEAQIK
EIINFLNIKNLSEKNFERIREIAADNESMNDGIKELELMEKYFSLFNFTN-YIFDPTVVR
GLEYYTGPIFEANLTFGVKNNKGQEIEFGSVGGGGRYDDLVKRFNNQDCPSTGISVGLDR
LIYAILQKNTIKAEKKSPVLICVFDEKYMDFYIKILNMLRSENISAEIYSGSS-NIKSQF
KYADKRGCDFVILCGDDEVSKNVVTIKNLNIGKQMSENIKDRSEWKQSTDAQKTVAFDQL
LNEIK
>2503290182.1
MNKKISKPPVDLPGGFIDRKEKELVIRDFLIKQIKEVMTMYGFEFLETPSFEYTESLGKF
LPDKD-RPSEGVFSFED-GKKWLSLRYDLTAPLARFTAKNFDNLSRPFKRYQLGTVWRNE
KPGPGRFREFLQFDADYVGTNN-LLADSELCVLMTEILEKCGLANNEFNIKISNRKLSKG
LLEDLEIIDQEQQSTSLRAIDKLDR--VGIDGVKLLLGKGRKDKSGDFTEGAKLQDKQIS
KIIEFLNSK-----GLDQLERIDCKNQLFQEGISELKQIIKNFKFFKFNN-YKIDPAVVR
GLEYYTGPIFEAELTFKVKNEKGLDIEFGSIGGGGRYDDLVKRFKNQDCPAVGISIGLDR
LLYALSQKNIFNFDQKCPVLICVLDNKFMDYYFKILNSLRSNNINSEIYSGSS-NFKAQL
KYADKRGCKYVIICGEDEVSKELVTLKNLVIGSEISEDIESREDWKKSKDAQKTFAFSDL
-----
