# Supplementary material for: tRNA Signatures Reveal a Polyphyletic Origin of SAR11 Strains among Alphaproteobacteria
Source: PLoS Comput Biol. 2014 Feb 27;10(2):e1003454. doi: 10.1371/journal.pcbi.1003454 (PMC3937112; doi:10.1371/journal.pcbi.1003454)
Supplement: Dataset S7 — Source code and data to reproduce Figure S1. (ZIP) [file pcbi.1003454.s007.zip › Source_data_and_methods_for_Supplementary_Figure_1/Himb59_aligned_translated.fas]

>2503985355.1
-----MKKNIQLVKGTHDIYGDEIKKFNFIIEKFYSVTEKFNFHQVQTPIIEHQDLFTRS
VGEHTDIVSKEMYSFTDKGDSTICLRPEATSSIARLVASEYQ--SGSMRISTHGPMFRRE
RPQKGRYRQFHQINLENMGEKS-PYLDFEIILIASNLLNELGIDKKHFKLILNSLGSQE-
--------DQKNYSKILIDYLTQYKSKLSETSLSRLEKNPLR-----ILDSKDEQDKEIL
QNAPFISEN------------------LSQESTHYFNQLKELLK--NNGIDFTIDHKLVR
GLDYYT----DTAFEFQTNEDKRQ----NAILAGGRYDKLISLISTRDIPGIGWAAGVER
LMSLVQIENQK--EDKFKVLFAVQNEQFLLN-SKILNQIYNLDCIHEVKINKN--IKKIF
TYADKNNFDFILLIGEEEESKNKIILKNLNTKEQ--------------------------
-----
