# Supplementary material for: tRNA Signatures Reveal a Polyphyletic Origin of SAR11 Strains among Alphaproteobacteria
Source: PLoS Comput Biol. 2014 Feb 27;10(2):e1003454. doi: 10.1371/journal.pcbi.1003454 (PMC3937112; doi:10.1371/journal.pcbi.1003454)
Supplement: Dataset S7 — Source code and data to reproduce Figure S1. (ZIP) [file pcbi.1003454.s007.zip › Source_data_and_methods_for_Supplementary_Figure_1/HisBlast_1.txt]

>2503985355 HIMB59b_HIMB59_cons alpha proteobacterium sp. HIMB59 : HIMB59b_HIMB59_cons
ATGAAGAAAAATATTCAGTTAGTTAAAGGCACACATGATATTTATGGTGACGAAATAAAA
AAATTTAATTTCATTATAGAAAAATTTTACTCTGTTACTGAAAAATTTAATTTTCATCAA
GTTCAAACTCCTATTATTGAACACCAAGACTTATTTACTCGCTCTGTTGGTGAGCACACA
GATATCGTCTCTAAAGAAATGTATTCTTTTACAGACAAGGGAGATAGCACTATATGCCTC
AGACCTGAAGCAACATCTAGCATTGCAAGATTGGTTGCAAGTGAGTACCAATCAGGTTCA
ATGAGGATTTCTACCCACGGTCCAATGTTCAGAAGGGAAAGACCTCAAAAAGGTCGATAT
CGCCAATTTCATCAGATCAATTTAGAAAATATGGGAGAAAAATCTCCGTATCTTGATTTT
GAAATTATTCTTATAGCAAGTAATTTATTAAATGAACTAGGAATTGATAAAAAACATTTC
AAGCTTATTTTAAACTCTCTAGGTTCTCAGGAAGATCAGAAAAACTACTCAAAAATTTTA
ATTGATTATTTAACTCAATATAAATCTAAGTTATCAGAAACATCACTTTCTCGATTGGAA
AAAAACCCATTAAGGATTTTGGATAGTAAAGATGAACAAGACAAAGAAATACTTCAAAAT
GCACCATTTATCAGTGAAAATTTATCTCAAGAAAGCACCCATTATTTTAATCAATTAAAA
GAACTTTTAAAAAATAATGGTATTGATTTCACTATAGACCATAAATTGGTTAGAGGATTA
GACTACTACACCGATACAGCTTTTGAATTTCAGACAAACGAAGATAAAAGGCAAAATGCA
ATTCTTGCAGGCGGAAGATATGATAAATTGATCAGCCTAATTTCAACAAGAGACATTCCA
GGAATTGGTTGGGCCGCAGGTGTGGAAAGATTAATGAGTCTAGTTCAGATTGAAAATCAA
AAAGAAGATAAATTCAAAGTTCTCTTTGCTGTTCAAAATGAACAATTTTTGCTTAATTCA
AAAATTCTAAATCAAATTTATAATTTAGACTGCATTCATGAAGTTAAAATCAATAAAAAT
ATAAAAAAAATATTTACTTATGCTGATAAAAATAATTTTGATTTTATTTTGCTAATTGGT
GAAGAAGAAGAGTCAAAAAATAAAATTATTTTAAAAAATTTAAATACAAAAGAGCAA
