# Supplementary material for: tRNA Signatures Reveal a Polyphyletic Origin of SAR11 Strains among Alphaproteobacteria
Source: PLoS Comput Biol. 2014 Feb 27;10(2):e1003454. doi: 10.1371/journal.pcbi.1003454 (PMC3937112; doi:10.1371/journal.pcbi.1003454)
Supplement: Dataset S7 — Source code and data to reproduce Figure S1. (ZIP) [file pcbi.1003454.s007.zip › Source_data_and_methods_for_Supplementary_Figure_1/HisBlast_7.txt]

>2505679264 IMCC9063_gi_327486070_gb_CP002511_1_ Candidatus Pelagibacter sp. IMCC9063 : IMCC9063_gi_327486070_gb_CP002511_1_
ATGAATAAAAAATTTTTTAAACCCACTTGTGAATTACCCAATGGGTTTACAGATAGACAA
GAAGAAGAGCTTTTAATTCGTGATCTTTTAATTTCGAATATTAAAAAAATCATGTCTAAA
TATGGATTCCAATATCTCGAGACTCCGAGCTTTGAGTATACGGATAGTATTGGAAAATTT
TTGCCTGACAAAGATAGACCGTCCGAAGGAGTATTTTCGTTTGAGGATGAAAAAAAATGG
CTTTCTTTAAGATATGATCTAACAGCCCCTTTAGCTAGATACGCCGCTAAAAATTTTGAT
AGTCTTCCAAGACCCTTTAAGAGATTTCAATTAGGAACTGTTTGGAGAAATGAAAAGCCA
GGTCCAGGTAGATTTAGAGAGTTTTTACAATTTGATGCAGATTATATAGGAACTAGTAAT
TTATTTTCCGATGCCGAACTTTGCTTTCTTATTTCAGAAATTTTAAAAAGCTGTGGTTTA
GGGACAAGTGAGTTTAATATAAAAATTTCAAATCGAAAACTTTCTAAAGGGCTATTAGAA
AAATTAAATATTACCGACGAACAAAAGCAATCAATCACGCTAAGAGCGATAGATAAGCTA
GATCGAGTAGGAGCTGAAGGTGTTCAGTATTTATTAGGAAAAGGAAGAAAAGATAAGTCA
GGTGACTTTACCAAAGGAGCCGAATTAGAAGAGGCTCAAATAAAAGAAATTATAAACTTT
TTAAATATTAAAAATCTTTCAGAAAAAAATTTTGAGAGAATAAGGGAAATTGCTGCAGAT
AATGAAAGTATGAATGATGGAATTAAAGAACTTGAATTAATGGAAAAATATTTTTCATTA
TTTAATTTTACAAATTATATTTTTGATCCTACGGTGGTTAGAGGGTTGGAGTATTACACT
GGGCCTATCTTTGAAGCTAATTTAACTTTTGGAGTAAAAAATAACAAAGGACAAGAAATT
GAATTTGGATCTGTCGGTGGTGGGGGTAGATATGACGATCTAGTCAAGAGGTTTAACAAC
CAAGACTGCCCTTCCACAGGAATATCTGTTGGATTAGACAGATTAATTTATGCAATTTTA
CAAAAAAATACAATTAAAGCAGAGAAGAAAAGTCCAGTTTTAATATGTGTATTCGATGAA
AAATATATGGATTTTTATATAAAAATTCTAAATATGCTTAGGTCTGAAAATATTAGTGCT
GAAATTTACTCAGGATCTTCCAATATTAAATCACAATTTAAATATGCAGACAAAAGAGGC
TGCGACTTCGTAATTTTATGCGGAGATGACGAGGTAAGTAAGAATGTTGTTACTATCAAG
AATTTAAATATTGGAAAGCAGATGTCTGAAAATATTAAAGATAGAAGTGAATGGAAGCAA
TCTACAGACGCTCAAAAAACAGTAGCTTTTGATCAGCTTTTAAACGAAATTAAA
>2503290182 HIMB114_HIMB114 alpha proteobacterium sp. SAR11 HIMB114 : HIMB114_HIMB114
ATGAATAAAAAAATAAGTAAGCCACCAGTAGATTTACCTGGCGGCTTTATCGATAGAAAA
GAAAAAGAACTGGTTATAAGAGATTTCTTAATTAAACAAATTAAGGAAGTTATGACTATG
TATGGTTTTGAATTTCTTGAAACCCCTAGTTTTGAATACACTGAAAGCTTAGGGAAATTT
TTACCAGATAAAGATAGACCATCAGAAGGAGTGTTTTCATTTGAGGATGGAAAAAAATGG
TTATCTTTAAGATATGACCTGACAGCACCGCTTGCGAGATTTACTGCAAAGAACTTTGAT
AATCTTTCACGACCATTTAAGAGATATCAATTAGGCACAGTATGGAGAAATGAAAAACCA
GGTCCTGGACGTTTTAGGGAATTTTTGCAATTTGATGCTGATTATGTTGGAACAAACAAC
TTATTAGCTGATAGTGAATTATGCGTTTTGATGACAGAAATATTAGAAAAATGTGGTCTA
GCGAATAACGAATTTAATATTAAAATCTCAAATCGAAAGTTATCAAAAGGATTGTTAGAA
GATCTTGAAATAATAGATCAAGAACAGCAATCTACATCACTTAGAGCAATTGATAAATTA
GATCGAGTTGGTATTGATGGTGTAAAGTTACTGTTGGGAAAAGGCAGGAAAGATAAATCA
GGGGACTTTACCGAAGGTGCAAAACTACAAGATAAACAAATAAGTAAAATTATAGAATTT
TTAAACTCTAAAGGATTAGATCAATTAGAGAGAATCGATTGCAAAAACCAATTATTCCAA
GAAGGTATCAGCGAATTAAAACAAATAATTAAAAATTTTAAGTTTTTTAAATTTAATAAT
TATAAAATTGATCCAGCAGTAGTACGTGGTCTTGAATATTATACTGGACCTATTTTTGAA
GCGGAGCTTACTTTTAAAGTAAAAAATGAAAAGGGGTTAGATATTGAATTTGGTTCTATT
GGAGGTGGTGGAAGATATGACGATCTTGTAAAGAGATTTAAAAATCAAGATTGTCCAGCA
GTTGGAATTTCTATTGGTTTAGATCGTCTATTGTATGCACTAAGTCAAAAAAATATTTTT
AATTTTGATCAAAAGTGCCCTGTTTTAATTTGTGTTTTAGATAATAAATTTATGGACTAT
TATTTTAAAATTTTAAATTCGTTAAGATCAAATAATATTAACTCTGAAATTTATTCAGGA
TCTTCAAATTTCAAAGCCCAATTGAAGTATGCTGATAAAAGAGGGTGTAAATATGTGATT
ATATGCGGAGAAGACGAAGTTTCTAAAGAATTGGTCACGCTCAAAAATTTAGTAATAGGG
AGCGAAATATCAGAGGATATAGAATCTAGAGAAGATTGGAAAAAATCAAAAGACGCACAA
AAGACTTTTGCATTTTCGGATTTA
>638371090 NZ_AAPV01000001 Candidatus Pelagibacter ubique HTCC1002, unfinished sequence, whole genome shotgun sequence.
TTACCCTCAGGATTTGAAGATCGATGGGGCAAAAAATTAATTCTCAAGAAAAAGTTAATT
AATACTATTGAAGCTAATTTTGTAAAATTTGGTTTTGGTGCTCTTGAAACGCCTTCATTT
GAAATTTCAGAGAACATAGGATCATTTCTTGCAGATGATGATAGTAATCCTATGTCTGAC
GTATTCTCATTCAAAGATGGGGAGAAAAATATTACACTTAGATATGATTTATCAAGTCCA
CTAGCTAGATTTGTTGCTCAAAATAATCAGGAATTACCCTTACCTTATAAAAGATATCAA
ATGGGTGATGTATGGAGAAACGAAAAAGCAGGCAATGCTCGCTATAGAAGCTTTTTACAA
TGTGATGCAGATATCGTTGGTAACGTTAATCCAGCTCAAGCCAATGCCGAACTTTGTAAT
TTAATTGCAAGTACACTTCTTGCTTGTGGTTTAAAAAAAGATCAGTTCGTTATTAACATT
AGTAATAGAAAAATTGTTCAAGGTTTAATTGAAGAGCTTAAAATATCCGATGATAAGAAG
ATAAAGGTTATGAGAGCAATAGATAAATTAGATAAGCCTGGCTTTGGTTTAAGAGGAGTT
GAAGATTTATTAAAAGAAGAAAGAGTAGATGTAAGTGGAGCTGTTACAAAGGGTGCTAAC
TTAACAGATGATCAGGCTTCACAAATAATTAACTTCCTGAAAGTAAAAGATTTAAAAGAA
TTAAAAGAAAATTTAAAAAACCCTTTATCCCAAGAAGGAATTAAAGAACTAGAAGAATTA
TTAGGAATAGTAAGTTATGGAGATTATTTAGATCAAATAAAGACAAATTTTACAATTGTT
AGAGGTCTTGCTTATTATGACGGATTTTGTGTTGAAACAAATTTAAAATTTAAGACAACA
AATAACAAAGGTAAAGAAGTTGATATAGGAAGTATTTGTTCAGGTGGACAATATAACAAA
TTAATTTCAAGATTTAAGGGAGTTGATATTCCTGGAACTGGAATGAGTATTGGTGTTGAC
CGATTATTATTTGCTATGATGCAACTTGATCAAATTGAAGTTGATGAGAAAAAACCAGTC
ATTATTTGTGTAATGGATGAAAAGTATTTAAAAAATTATTATGAAATTTTAAAAGTTTTA
AGAGACAATAATATTAACTCTGAAATATTTTTAGATAGTAAAAAAAATCTAGGCAAACAA
TTAACATATGCTAATAAAAAACAATGCCCGATAGCTGTTATTTGTGGTGAAAATGAATTT
AAAGATAATACGATTACTTTAAAAAACCTTTTAGGAGTTAAAGGTGAAAACAATCAGTTA
ACGTTCCCAAAAGAAAATTTAATTAATGAAATCAAA
>637000375 NC_007205 Candidatus Pelagibacter ubique HTCC1062, complete genome.
TTACCCTCAGGATTTGAAGATCGATGGGGCAAAAAATTAATTCTCAAGAAAAAGTTAATT
AATACTATTGAAGCTAATTTTGTAAAATTTGGTTTTGGTGCTCTTGAAACGCCTTCATTT
GAAATTTCAGAGAACATAGGATCATTTCTTGCAGATGATGATAGTAATCCTATGTCTGAC
GTATTCTCATTCAAAGATGGGGAGAAAAATATTACACTTAGATATGATTTATCAAGTCCA
CTAGCTAGATTTGTTGCTCAAAATAATCAGGAATTACCCTTACCTTATAAAAGATATCAA
ATGGGTGATGTCTGGAGAAACGAAAAAGCGGGTAATGCTCGTTATAGAAGCTTTTTACAA
TGTGATGCTGATATAGTTGGTAACGTTAACCCAGCCCAAGCAAATGCTGAACTATGTAAT
TTGATTGCAAGTACACTTCTTGCCTGTGGTTTAAAAAAAGATCAGTTCGTTGTTAACATT
AGTAATAGAAAAATTGTTCAAGGTTTAATTGAAGACCTTAAAATATCCGATGATAAGAAG
ATAAAGGTTATGAGAGCAATAGATAAATTAGATAAGCCTGGCTTTGGTTTAAGAGGAGTT
GAAGATTTATTAAAAGAAGAAAGAGTAGATGCAAGTGGAGCTGTTACAAAGGGTGCTAAC
TTAACAGATGATCAAGCTTCACAAATAATCAATTTCTTAAAAGTAAAAGATTTAAAAGAA
TTAAAAGAAAATTTAAAAAATCCTTTATCTCAAGAAGGAATTAAAGAATTAGAAGATTTA
TTAGAAATAGTAAGTTATGGAGATTATTTAGATCAAATAAAGACAAACTTTACAATTGTA
AGAGGGCTTGCTTATTATGATGGGTTTTGTGTTGAAACCAATTTAAATTTCAAAGCAAAA
AACAGCAAAGGTAAAGAAGTTGATATAGGAAGTATTTGTTCAGGTGGACAATATAATAAA
TTAATTTCAAGATTTAAGGGAGTTGATATTCCAGGAACTGGAATGAGCTTTGGTGTTGAC
CGATTATTATTTGCAATGATGCAACTTGATCAAATTGAAGTGGATGAAAAAAAACCAGTC
ATTATTTGTGTAATGGACGAAAAGTATTTAAAAAATTATTATGAGATTTTAAAAGTTTTA
AGAGATAATAATATTAACTCTGAAATATTTTTAGATAGTAAAAAAAATTTAGGCAAACAA
TTAACGTACGCAAATAAAAAACAATGCCCGGTAGCTGTTATTTGTGGTGAAAATGAATTT
AAAGATAATACGATTACTTTAAAAAACCTTTTAGGAGTTAAAGGTGAAAACAATCAGTTA
ACGTTCCCAAAAGAAAATTTAATTAATGAAATCAAA
>2503985354 HIMB5b_HIMB5_cons Alphaproteobacteria sp. SAR11 HIMB5 : HIMB5b_HIMB5_cons
TTACCTTCAGGCTTTGAAGATCGTTGGGATAAAAAGTTAGTCTTAAAAAAACAACTTTTA
AAAGAGATTGAAAATAATTTTATTAAATTTGGTGCTGAACCATTAGAGACACCCTCTTTT
GAAATCAGTGAAAATATTGGATCGTTTTTAGCAGAAGACGAGGCTAATCCTATGTCTGAT
GTATTTAGTTTTAAAGACGGTGATAAAAGTATTACTTTAAGGTATGACCTATCAAGCCCG
TTAGCTAGATTTGTTGCACAAAATAATCAAGAACTTCCATCTATTTATAAAAGATATGCA
ATTCAAAATGTCTTTAGAAATGAAAAACCAGGTAATGGTAGATACCGAGAATTTATGCAG
GCAGATTTCGATATTATTGGAAACACAAATCCTGCACAAGCAAATGCAGAGCTTTGTAAT
TTAATTACTAATACTCTTTTAGATTGTGGATTAAATAAAGAACAATTTACAATCAATGTA
AGTAATAGAAAGATAGTTCAAGGACTAATTAATGAACTTAATATTTCTGAGGAAAAACAA
TTAAAAGTTATTAGAGCAATTGATAAATTAGATAAACCAGGATTTGGTTTAACGGGTGTA
GAAGCATTATTAAAAAAAGAAAGAAAAGATGCATCAGGAGCTGTAACAAAGGGTGCTGAT
TTAAATGATGATCAGGTTCAACAAATATTAGGTTTTTTAAAGATTAAAGACTTAAAAGAA
TTAAAACAAAAATTAACAAATGAATTATCACAAGAAGGAATTAAAGAATTAGAGGATTTC
TTTGAAGTAATTGATTTTGGTAATGCAAAAGACCAAGTTCAAACAAACTTTACTATAGTA
AGGGGACTGGCGTACTATGATGGATTTATTGTTGAAACAAACCTAAATTTTGAAGTTAAA
AACAATAAAGGAAAAGTTGTAGATATTGGAAGTATTTGCTCTGGGGGTCAATATTCCAAA
TTAATATCAAGATTTAAAGGTGTTGATATACCTGGTACGGGAATAAGTTTTGGTGTTGAT
AGATTGTTGTTTGCATTAACTCAACTAGATCAAATTAAGATTAAAGAACAAAAACCTGCT
CTTATATGTGTTATGGATCAAAAATATTTAAAAAACTATTATGAAATAGTAGACGAACTA
AGATCTAACAACATTAATGCTGAAGTGTTTTTAGATGTCAAAAAGAATTTGGGAAAACAA
CTCACTTATGCAAATAAAAGAGGATTACCTTTAGCAATTATATGTGGTGAAAATGAATTT
AAAGATAACACTGTAACCATTAAAGATCTTCAAGGTACTAAAGGCGAAAATAACAAAACT
ATTTCAAGAAAAGAACTAATCAATGAAGTCAAA
>2503290285 HTCC9565_HTCC9565_contig1 Candidatus Pelagibacter ubique SAR11 HTCC9565 : HTCC9565_HTCC9565_contig1
TTACCCCTAGGGTTTGAAGATAAATGGAATAAGAAATTAATTCTCAAGAAAAAGTTAATT
AATATTATTGAGAATAATTTTGTAAAGTTTGGTTTTGAACCACTTGAAACTCCATCATTT
GAAATTAGCGAAAATATTGGATCATTTCTGGCAGATGATGACAGTAATCTTATGTCCGAT
GTATTCTCATTTAAAGATGGTGAAAAAAATATTACTCTACGATATGATTTATCAAGTCCA
TTAGCCAGATTCGTCGCACAAAATAATCAAGAATTACCATTACCATATAAAAGATATGCT
ATTCAAAATGTATTTAGAAATGAAAAAGCAGGTAATGCAAGGTATCGTGAGTTCACTCAA
GCGGATTGTGATATTGTAGGTAATGTTAATCCAGCACAGGCAAACGCAGAATTATGTAAT
TTAATTACAAGCACACTTATTGAATGTGGATTAAAGAAAGATCAGTTTGTAGTCAACATT
AGCAATAGAAAAATTATTCAAGGTTTAATTGAAGAACTCAAAATACCTGATGACAAAAAA
ATAAAAGTCATGAGAGCAATAGATAAGTTAGATAAGCCTGGCTTTGGTTTAAAAGGAGTT
GAAGATTTACTAAAAAAAGAAAGAGCAGATGTAAGTGGGGCAATTACAAAGGGTGCGGAC
TTGACTGAAGATCAAGCTTCACAAATAATTAATTTTTTAAAAGTAAAAGATTTAAGAGAA
TTAAAAGAAAATTTAAAAAATCCTTTATCTCAAGAAGGAATTGAAGAATTAGAAGACTTG
ATGGAAATTGTAAGTTACGGAGATTATTTAGATCAAATAAAGACAAACTTCACAATTGTT
AGAGGGCTAGCTTATTATGACGGGTTTTGTGTTGAAACAAATTTAAATTTCAAGACAACA
AACAACAAAGGTAAGCAAGTTGATATAGGAAGTATTTGTTCAGGTGGACAATATAATAAA
TTAATTTCAAGATTTAAGGGAGTTGACATTCCTGGAACTGGAGTGAGTATTGGAGTTGAC
CGATTACTATTTGCAATGATGCAGCTTGATCAAATCGAAGTTAATGAAAAAAAACCAGTT
ATTATTTGTGTAATGGATGAAAAATATTTAATAAATTATTATGAAATTTTAAAAGTTTTG
AGAGACAAAGACATTAACTCTGAAATATTTTTAGATAGTAAAAAAAATCTTGGTAAACAA
TTAACTTATGCAAATAAAAAACAGTGCCCAGTCGCAGTTATATGTGGAGAGAATGAATTT
AAAGATAATACTATTACTATAAAAAACCTT
>647533618 NZ_DS995298 Candidatus Pelagibacter sp. HTCC7211 scf_1105874033148 genomic scaffold, whole genome shotgun sequence.
TTACCTTCAGGTTTTGAAGATCGTTGGGATAAAAAACTTCTTCTCAAAAAAAAGCTATTA
AAAGCGATTGAGAATAATTTTATCAAGTTTGGGGCAGACGCTCTTGAAACACCTTCGTTT
GAAATTAGTGAAAACATAGGATCTTTTCTTGCAGAAGACGATAGTAATCCTATGTCTGAT
ATATTCTCATTTCAGGATGGGGAAAAAAGTATTACGCTTCGATATGATCTATCAAGTCCA
CTAGCAAGATTTGTTGCACAAAATAATCAAGAACTACCTTCAATTTATAAACGATATGCA
ATTCAAAATGTATTTCGAAATGAAAAAGCTGGAAACGGCCGTTACAGAGAATTTATGCAA
GCTGATTTTGATATTGTTGGAAACGTTAATCCTGCTCAAGCTAATGCTGAACTTTGTAAT
TTAATATCAAGTACATTGTCAGATTGTGGATTAAACAAAGATCAATTCACAATAAATGTT
AGCAATAGAAAAATAGTTCAAGGACTAATTAATGAATTGAAAATTTCTGAAGAAAAACAA
ATTAAAGTTATTCGAGCAATTGATAAATTAGATAAGCCTGGATTTGGATTAAAAGGAGTT
GAAGATTTACTCAAAAAAGAAAGAAAAGACCAAAGTGGTGCAATTACTAAAGGAGCAGAT
CTATCAGGTGATCAAGCTCAACAAATATTAAATTTTTTAAAAATTAAAGATTTAAAAAAA
TTAAAAGAAACTTTAAAAAACCCACTTTCTCAAGAAGGAATAAAAGAGTTAGAAGATGTA
TTTGAAGTACTTGGTTATGGATCAAATTTAAATCAAGTTAAGACTAATTTTACAATTGTA
AGAGGGCTAGCTTACTATTCTGACTTTATTGTAGAAACTAATTTAAATTTCAAAGTTACT
AATAATAAAGGAAAAGAAGTAGATATTGGCAGCATATGTTCAGGAGGTGCTTATGCAAAA
TTGATATCTAGATTTAGAGGGGTTGATATTCCAGGAACAGGAATAAGCTTTGGTGTAGAC
AGATTGTTATTTGCTTTAATGCAATTAGATCAAATTAAAGTTGAAGATCAAAAACCTGTT
TTAGTTTGTGTCATGGATCAAAAGTATCTAAAAAATTATTATGAATTAGCAGATCTATTA
AGAGACAATAATATTAACGCTGAAGTTTTTTTAAATACTAAGAAAAACTTAGGTAAACAA
CTTGATTTAGCAAATAAACGTCAATTAACCATTGCTGTTATTTGTGGAGAAAATGAATTT
AATGATAATACAGTCACTATTAAAAACCTT
