# Supplementary material for: tRNA Signatures Reveal a Polyphyletic Origin of SAR11 Strains among Alphaproteobacteria
Source: PLoS Comput Biol. 2014 Feb 27;10(2):e1003454. doi: 10.1371/journal.pcbi.1003454 (PMC3937112; doi:10.1371/journal.pcbi.1003454)
Supplement: Dataset S7 — Source code and data to reproduce Figure S1. (ZIP) [file pcbi.1003454.s007.zip › Source_data_and_methods_for_Supplementary_Figure_1/HisBlast_translate_all.aln]

CLUSTAL 2.0.11 multiple sequence alignment


2503985354.1      -----------LPSGFEDRWDKKLVLKKQLLKEIENNFIKFGAEPLETPSFEISENIGSF
647533618.1       -----------LPSGFEDRWDKKLLLKKKLLKAIENNFIKFGADALETPSFEISENIGSF
638371090.1       -----------LPSGFEDRWGKKLILKKKLINTIEANFVKFGFGALETPSFEISENIGSF
637000375.1       -----------LPSGFEDRWGKKLILKKKLINTIEANFVKFGFGALETPSFEISENIGSF
2503290285.1      -----------LPLGFEDKWNKKLILKKKLINIIENNFVKFGFEPLETPSFEISENIGSF
2505679264.1      MNKKFFKPTCELPNGFTDRQEEELLIRDLLISNIKKIMSKYGFQYLETPSFEYTDSIGKF
2503290182.1      MNKKISKPPVDLPGGFIDRKEKELVIRDFLIKQIKEVMTMYGFEFLETPSFEYTESLGKF
2503985355.1      -----MKKNIQLVKGTHDIYGDEIKKFNFIIEKFYSVTEKFNFHQVQTPIIEHQDLFTRS
                             *  *  *   .::   . ::. :      :.   ::** :*  : :   

2503985354.1      LAEDEANPMSDVFSFKD-GDKSITLRYDLSSPLARFVAQNNQELPSIYKRYAIQNVFRNE
647533618.1       LAEDDSNPMSDIFSFQD-GEKSITLRYDLSSPLARFVAQNNQELPSIYKRYAIQNVFRNE
638371090.1       LADDDSNPMSDVFSFKD-GEKNITLRYDLSSPLARFVAQNNQELPLPYKRYQMGDVWRNE
637000375.1       LADDDSNPMSDVFSFKD-GEKNITLRYDLSSPLARFVAQNNQELPLPYKRYQMGDVWRNE
2503290285.1      LADDDSNLMSDVFSFKD-GEKNITLRYDLSSPLARFVAQNNQELPLPYKRYAIQNVFRNE
2505679264.1      LPDKD-RPSEGVFSFED-EKKWLSLRYDLTAPLARYAAKNFDSLPRPFKRFQLGTVWRNE
2503290182.1      LPDKD-RPSEGVFSFED-GKKWLSLRYDLTAPLARFTAKNFDNLSRPFKRYQLGTVWRNE
2503985355.1      VGEHTDIVSKEMYSFTDKGDSTICLRPEATSSIARLVASEYQ--SGSMRISTHGPMFRRE
                  : :.     . ::** *  .. : ** : ::.:** .*.: :  .   :      ::*.*

2503985354.1      KPGNGRYREFMQADFDIIGNTNPAQANAELCNLITNTLLDCGLNKEQFTINVSNRKIVQG
647533618.1       KAGNGRYREFMQADFDIVGNVNPAQANAELCNLISSTLSDCGLNKDQFTINVSNRKIVQG
638371090.1       KAGNARYRSFLQCDADIVGNVNPAQANAELCNLIASTLLACGLKKDQFVINISNRKIVQG
637000375.1       KAGNARYRSFLQCDADIVGNVNPAQANAELCNLIASTLLACGLKKDQFVVNISNRKIVQG
2503290285.1      KAGNARYREFTQADCDIVGNVNPAQANAELCNLITSTLIECGLKKDQFVVNISNRKIIQG
2505679264.1      KPGPGRFREFLQFDADYIGTSN-LFSDAELCFLISEILKSCGLGTSEFNIKISNRKLSKG
2503290182.1      KPGPGRFREFLQFDADYVGTNN-LLADSELCVLMTEILEKCGLANNEFNIKISNRKLSKG
2503985355.1      RPQKGRYRQFHQINLENMGEKS-PYLDFEIILIASNLLNELGIDKKHFKLILNSLGSQE-
                  :.  .*:*.* * : : :*  .    : *:  : :. *   *: ...* : :..    : 

2503985354.1      LINELNISEE-KQLKVIRAIDKLDKPGFGLTGVEALLKKERKDASGAVTKGADLNDDQVQ
647533618.1       LINELKISEE-KQIKVIRAIDKLDKPGFGLKGVEDLLKKERKDQSGAITKGADLSGDQAQ
638371090.1       LIEELKISDD-KKIKVMRAIDKLDKPGFGLRGVEDLLKEERVDVSGAVTKGANLTDDQAS
637000375.1       LIEDLKISDD-KKIKVMRAIDKLDKPGFGLRGVEDLLKEERVDASGAVTKGANLTDDQAS
2503290285.1      LIEELKIPDD-KKIKVMRAIDKLDKPGFGLKGVEDLLKKERADVSGAITKGADLTEDQAS
2505679264.1      LLEKLNITDEQKQSITLRAIDKLDR--VGAEGVQYLLGKGRKDKSGDFTKGAELEEAQIK
2503290182.1      LLEDLEIIDQEQQSTSLRAIDKLDR--VGIDGVKLLLGKGRKDKSGDFTEGAKLQDKQIS
2503985355.1      --------DQKNYSKILIDYLTQYKSKLSETSLSRLEKNPLR-----ILDSKDEQDKEIL
                          :: :    :    .  :  ..  .:. *  :        . .. .    :  

2503985354.1      QILGFLKIK-----DLKELKQK-LTNELSQEGIKELEDFFEVIDFGNAKDQVQTNFTIVR
647533618.1       QILNFLKIK-----DLKKLKET-LKNPLSQEGIKELEDVFEVLGYGSNLNQVKTNFTIVR
638371090.1       QIINFLKVK-----DLKELKEN-LKNPLSQEGIKELEELLGIVSYGDYLDQIKTNFTIVR
637000375.1       QIINFLKVK-----DLKELKEN-LKNPLSQEGIKELEDLLEIVSYGDYLDQIKTNFTIVR
2503290285.1      QIINFLKVK-----DLRELKEN-LKNPLSQEGIEELEDLMEIVSYGDYLDQIKTNFTIVR
2505679264.1      EIINFLNIKNLSEKNFERIREIAADNESMNDGIKELELMEKYFSLFNFTN-YIFDPTVVR
2503290182.1      KIIEFLNSK-----GLDQLERIDCKNQLFQEGISELKQIIKNFKFFKFNN-YKIDPAVVR
2503985355.1      QNAPFISEN------------------LSQESTHYFNQLKELLK--NNGIDFTIDHKLVR
                  :   *:. :                    ::.   :: .   .   .       :  :**

2503985354.1      GLAYYDGFIVETNLNFEVKNNKGKVVDIGSICSGGQYSKLISRFKGVDIPGTGISFGVDR
647533618.1       GLAYYSDFIVETNLNFKVTNNKGKEVDIGSICSGGAYAKLISRFRGVDIPGTGISFGVDR
638371090.1       GLAYYDGFCVETNLKFKTTNNKGKEVDIGSICSGGQYNKLISRFKGVDIPGTGMSIGVDR
637000375.1       GLAYYDGFCVETNLNFKAKNSKGKEVDIGSICSGGQYNKLISRFKGVDIPGTGMSFGVDR
2503290285.1      GLAYYDGFCVETNLNFKTTNNKGKQVDIGSICSGGQYNKLISRFKGVDIPGTGVSIGVDR
2505679264.1      GLEYYTGPIFEANLTFGVKNNKGQEIEFGSVGGGGRYDDLVKRFNNQDCPSTGISVGLDR
2503290182.1      GLEYYTGPIFEAELTFKVKNEKGLDIEFGSIGGGGRYDDLVKRFKNQDCPAVGISIGLDR
2503985355.1      GLDYYT----DTAFEFQTNEDKRQ----NAILAGGRYDKLISLISTRDIPGIGWAAGVER
                  ** **     :: : * ..:.*      .:: .** * .*:. :   * *. * : *::*

2503985354.1      LLFALTQLDQIKIKEQKPALICVMDQKYLKNYYEIVDELRSNNINAEVFLDVKKNLGKQL
647533618.1       LLFALMQLDQIKVEDQKPVLVCVMDQKYLKNYYELADLLRDNNINAEVFLNTKKNLGKQL
638371090.1       LLFAMMQLDQIEVDEKKPVIICVMDEKYLKNYYEILKVLRDNNINSEIFLDSKKNLGKQL
637000375.1       LLFAMMQLDQIEVDEKKPVIICVMDEKYLKNYYEILKVLRDNNINSEIFLDSKKNLGKQL
2503290285.1      LLFAMMQLDQIEVNEKKPVIICVMDEKYLINYYEILKVLRDKDINSEIFLDSKKNLGKQL
2505679264.1      LIYAILQKNTIKAEKKSPVLICVFDEKYMDFYIKILNMLRSENISAEIYSGSS-NIKSQF
2503290182.1      LLYALSQKNIFNFDQKCPVLICVLDNKFMDYYFKILNSLRSNNINSEIYSGSS-NFKAQL
2503985355.1      LMSLVQIENQK--EDKFKVLFAVQNEQFLLN-SKILNQIYNLDCIHEVKINKN--IKKIF
                  *:  :   :    ..:  .:..* :::::    :: . : . :   *:  . .  :   :

2503985354.1      TYANKRGLPLAIICGENEFKDNTVTIKDLQG--------------TKGENNKT-ISRKEL
647533618.1       DLANKRQLTIAVICGENEFNDNTVTIKNL-------------------------------
638371090.1       TYANKKQCPIAVICGENEFKDNTITLKNLLG--------------VKGENNQLTFPKENL
637000375.1       TYANKKQCPVAVICGENEFKDNTITLKNLLG--------------VKGENNQLTFPKENL
2503290285.1      TYANKKQCPVAVICGENEFKDNTITIKNL-------------------------------
2505679264.1      KYADKRGCDFVILCGDDEVSKNVVTIKNLNIGKQMSENIKDRSEWKQSTDAQKTVAFDQL
2503290182.1      KYADKRGCKYVIICGEDEVSKELVTLKNLVIGSEISEDIESREDWKKSKDAQKTFAFSDL
2503985355.1      TYADKNNFDFILLIGEEEESKNKIILKNLNTKEQ--------------------------
                    *:*.     :: *::* ..: : :*:*                               

2503985354.1      INEVK
647533618.1       -----
638371090.1       INEIK
637000375.1       INEIK
2503290285.1      -----
2505679264.1      LNEIK
2503290182.1      -----
2503985355.1      -----
                       
