# Supplementary material for: tRNA Signatures Reveal a Polyphyletic Origin of SAR11 Strains among Alphaproteobacteria
Source: PLoS Comput Biol. 2014 Feb 27;10(2):e1003454. doi: 10.1371/journal.pcbi.1003454 (PMC3937112; doi:10.1371/journal.pcbi.1003454)
Supplement: Dataset S7 — Source code and data to reproduce Figure S1. (ZIP) [file pcbi.1003454.s007.zip › Source_data_and_methods_for_Supplementary_Figure_1/HisRSalignPubique.txt]

>tr|Q1V1P0|Q1V1P0_PELUQ Histidyl-tRNA synthetase OS=Candidatus Pelagibacter ubique HTCC1002 GN=hisS PE=3 SV=1
MNKENKLIPGLPSGFEDRWGKKLILKKKLINTIEANFVKFGFGALETPSFEISENIGSFL
ADDDSNPMSDVFSFKDGEKNITLRYDLSSPLARFVAQNNQELPLPYKRYQMGDVWRNEKA
GNARYRSFLQCDADIVGNVNPAQANAELCNLIASTLLACGLKKDQFVINISNRKIVQGLI
EELKISDDKKIKVMRAIDKLDKPGFGLRGVEDLLKEERVDVSGAVTKGANLTDDQASQII
NFLKVKDLKELKENLKNPLSQEGIKELEELLGIVSYGDYLDQIKTNFTIVRGLAYYDGFC
VETNLKFKTTNNKGKEVDIGSICSGGQYNKLISRFKGVDIPGTGMSIGVDRLLFAMMQLD
QIEVDEKKPVIICVMDEKYLKNYYEILKVLRDNNINSEIFLDSKKNLGKQLTYANKKQCP
IAVICGENEFKDNTITLKNLLGVKGENNQLTFPKENLINEIKKFI
>sp|Q4FND9|SYH_PELUB Histidine--tRNA ligase OS=Pelagibacter ubique (strain HTCC1062) GN=hisS PE=3 SV=1
MNKENKLIPGLPSGFEDRWGKKLILKKKLINTIEANFVKFGFGALETPSFEISENIGSFL
ADDDSNPMSDVFSFKDGEKNITLRYDLSSPLARFVAQNNQELPLPYKRYQMGDVWRNEKA
GNARYRSFLQCDADIVGNVNPAQANAELCNLIASTLLACGLKKDQFVVNISNRKIVQGLI
EDLKISDDKKIKVMRAIDKLDKPGFGLRGVEDLLKEERVDASGAVTKGANLTDDQASQII
NFLKVKDLKELKENLKNPLSQEGIKELEDLLEIVSYGDYLDQIKTNFTIVRGLAYYDGFC
VETNLNFKAKNSKGKEVDIGSICSGGQYNKLISRFKGVDIPGTGMSFGVDRLLFAMMQLD
QIEVDEKKPVIICVMDEKYLKNYYEILKVLRDNNINSEIFLDSKKNLGKQLTYANKKQCP
VAVICGENEFKDNTITLKNLLGVKGENNQLTFPKENLINEIKKFI
>tr|B6BR97|B6BR97_9PROT Histidyl-tRNA synthetase OS=Candidatus Pelagibacter sp. HTCC7211 GN=hisS PE=3 SV=1
MNKENKLVPGLPSGFEDRWDKKLLLKKKLLKAIENNFIKFGADALETPSFEISENIGSFL
AEDDSNPMSDIFSFQDGEKSITLRYDLSSPLARFVAQNNQELPSIYKRYAIQNVFRNEKA
GNGRYREFMQADFDIVGNVNPAQANAELCNLISSTLSDCGLNKDQFTINVSNRKIVQGLI
NELKISEEKQIKVIRAIDKLDKPGFGLKGVEDLLKKERKDQSGAITKGADLSGDQAQQIL
NFLKIKDLKKLKETLKNPLSQEGIKELEDVFEVLGYGSNLNQVKTNFTIVRGLAYYSDFI
VETNLNFKVTNNKGKEVDIGSICSGGAYAKLISRFRGVDIPGTGISFGVDRLLFALMQLD
QIKVEDQKPVLVCVMDQKYLKNYYELADLLRDNNINAEVFLNTKKNLGKQLDLANKRQLT
IAVICGENEFNDNTVTIKNLKGVKGENNQTIPKADLINEIKKLI
>tr|F2I0A6|F2I0A6_PELSM Histidine--tRNA ligase OS=Pelagibacter sp. (strain IMCC9063) GN=hisS PE=3 SV=1
MNKKFFKPTCELPNGFTDRQEEELLIRDLLISNIKKIMSKYGFQYLETPSFEYTDSIGKF
LPDKDRPSEGVFSFEDEKKWLSLRYDLTAPLARYAAKNFDSLPRPFKRFQLGTVWRNEKP
GPGRFREFLQFDADYIGTSNLFSDAELCFLISEILKSCGLGTSEFNIKISNRKLSKGLLE
KLNITDEQKQSITLRAIDKLDRVGAEGVQYLLGKGRKDKSGDFTKGAELEEAQIKEIINF
LNIKNLSEKNFERIREIAADNESMNDGIKELELMEKYFSLFNFTNYIFDPTVVRGLEYYT
GPIFEANLTFGVKNNKGQEIEFGSVGGGGRYDDLVKRFNNQDCPSTGISVGLDRLIYAIL
QKNTIKAEKKSPVLICVFDEKYMDFYIKILNMLRSENISAEIYSGSSNIKSQFKYADKRG
CDFVILCGDDEVSKNVVTIKNLNIGKQMSENIKDRSEWKQSTDAQKTVAFDQLLNEIK
