# Supplementary material for: tRNA Signatures Reveal a Polyphyletic Origin of SAR11 Strains among Alphaproteobacteria
Source: PLoS Comput Biol. 2014 Feb 27;10(2):e1003454. doi: 10.1371/journal.pcbi.1003454 (PMC3937112; doi:10.1371/journal.pcbi.1003454)
Supplement: Dataset S7 — Source code and data to reproduce Figure S1. (ZIP) [file pcbi.1003454.s007.zip › Source_data_and_methods_for_Supplementary_Figure_1/Pelagibacter_all_unannotated.fna]

>2503290182 HIMB114_HIMB114 alpha proteobacterium sp. SAR11 HIMB114 : HIMB114_HIMB114
TTTTACCATTAGCATTGGATCATTTAGAGTTCCTTTCGCACAAGAAATTG
TTTTTCTAGGATCCATGGGAATTGTTTTATTCCTTATGATGAAACTGATT
AAAGAGCTTCCAAACGATCTTCGTTTTACCATTGTCGGAACAGCTATTAT
TGTATTTGTCTTTCGTGCGATGCCAGGACCAGGACCTGGACTTTCTTGGT
TTGAAATTGATGTTTTAAAATTTGATGAACAGTTCTTTTCAAAGTTATCT
TTAATTGCATCTATTCTGACCCTTACTGGAATTTTAGTATTTAGATCTTT
TATGGCAAATAGTTCTATCGCTAGAATCGTTGTCATTTTATCCATTGCTG
GATCTGTTTTGTTTTTACCAAGTGTTGGAATGTATTACGGGCTTCATGAG
TGGACAGCATCAGTTACAAGTAATATTGTTGATGCTAGATTTATTGCAAT
TGTTAATACCGCACTTGAAAGTCCTCTAGGACAAGTTGCAATGATTCCGA
TGTTAGCTTGGATTGCTAAAAATGCACCGGCTCATTTAAAAGCAACTTTC
TTTGCAGTCTTTGCATCATTTACTAATCTTGCTTTATCTGCAAATGCGTT
AGGAACAAAATATTTAAATGAAATATTTATTATTACGAGAGAAGTTAAAG
ATAGAATTATTGATCAAATTCAAATTAAAACAGCTGCAGATTATTCTGAA
CTTGGAATGTTATTAATTGTTGTAACCCTATTAACTTTAATTATTCCAAT
TATTACTGTTTGGTTTGTTCAAAAGTCTAGATTTCGCACCAAAGAATAAT
ATTTTTTTTCTTTCCATTAAAGTGTAAGCTAGAGGTATGACCTGGTACTT
ATTAGGTTTATTATTTTTTATGATAATTAGATGGGTGTTTGCTACACCTT
ATCAAAGTGAAATTGAAAGATACGAAGACAAACATAATTGGACATCATTA
GGAGGATGCTAAATAAATGAAGCTTAAATTACTTCGAGGACTTAAAGATA
TAAAAGAAAATTTTTCTTATCATACTGATACACCGGTTAGTGAAATTGCT
CTTGAAATTAAAAATAAGAAGATTGGAGCTGTACCCATAGTTGATAATGA
GAATAAGTTAATTGGAATTGTTTCAGAAAGAGACATTGTAACAAAAATGG
TTGTCGAAGCTCGTGATCCTGACTTAACTTCAGCAAAAGATATTATGACA
ACTGATATTGTCAGTGCTCATTTAGATGATGATTTAGAAAAAACTATTGG
AGTAATGAAAAGTAAAAATATCAGACACATGCCAGTGACTGATGAAAACG
GAACTTTAACAGATTTTTTTTCAATTCGAGATTTTTTAAATGCAGAAATG
AACTATAATTTGCAGGTTTCTCAAAAACATAAAAATGTTGTGCGTTATCA
AATCGTTGCATCTGGATTATTAATCCTTGTTACTTTTGCAGGTTTATTCC
TAGATTTTTTTGACAAAAAGTACACCATCACGATATTAACTGCTGTGTTT
CTTATAATTGGTATTGCATCAGTCATGACCATAAGAACAACACGAGATAA
ATCTGACGATTATTAATAATAAATATAAAATTAGAAATTATTAAGCGGTT
ATTATCTGATCTTTAAAGTGCGAAAATTTGCCTAAGACAAAGTCAATTTC
TTTTTGTTCTAATTTAAAATCATTTAAAACTTTAATCACTATTTTCACAA
ATGTATTCCAGTCTTCTTCTTTAATATTGAGATGCTTATGTTTTTCTACA
AGATCAATTTCTGTAACATTAGATTTATAACCCAATAAATGAGCAATGGT
TTCTTTTTGAACTTCAATCAATTTTGAAATATCATATCTTTTGAAGAACT
TATTATAAAATTCCTCATTTTTTCTTATTTCAAAATAAAGCTTTTCGGTA
ATATCAAAAATCGTTTCTATAGAATATTTTTTGTTTAACATCACAATACA
GTTTCCAACCAAAGAGAATCAAGTTTCTTAAGCTGGAGTGGATCACATTC
TTTGATGAATTTCCAATACCTTCCACATGGTGCCATGTAAGATAAAGCTT
TTTCTTTTTCTAAAGCTTGATCCATCACTTTAGAATTAAGTTGAGGTTCT
TTGTTTTTTAAAGTTTTTGATAATTGATCTGGATTTAGGAAATCTGATAT
TTTAATTTTTGGAAATAGTAATCTTGATTGATTTTGTTCTGTTAAGTTAA
TCATCGTGCAACTTTGAGATTTTGCAAAGGCTAGAAGCCTTGCAGATTTT
GCTTCTAATGATTGAAGGGTAATGTCATCTCTTAAAGGATCGGCTTGCCC
TGTTCCATAAAAATGACTTAGTGAATTTTTTGGATAAACCATATCACAAC
CAATATAAGCAATCACATCAGGCTTTAATGTACCAAGCGCCCAATAGCCT
GCGGTAAATGCCATCGTTCCACCTGCGTAAATAAATCCACCAAATGAATT
TTGTTCTGGCACATATTGCTTAGCACTGATTAATTTATCTTTATCAAATG
AGATGGGTTGTTTTTCTTTTGGAAAATCTTCTGGGTAAATGACATAGTCC
CAATCTTTTCTTAACCTCCATGCATTATTAATTGCAACTTTATAAGTTAT
GGTCGAACAATCAATTGATTGAACACGAGCAGCATCAGGTGCACTTCCTA
CAATTAAGACTGTCTTCATAAATTCGTTTTATTTTTGTTATATTATAATA
CAGTTAAATCTTAAGTGTCATGGAAAAATTAAAACCAAAACCTTTTCAAC
TTTGGGCCTGGGCGTCAACGATTACAATTATGGCTGGTGCGATCACAGCA
GCTTTTGGTTATTATCCGCTTTATAATTATATATTTTTAATTGGTAACAC
ATCACTTGCTATCGTGAGTTGGTTATGGAATGAAAAATCATTAGTTTTTC
TAAATGCTGGGTTAGCAAGTATTTACCTTGTTGGATTAATCAATCATCAT
TTGGGATAATTGGTTACCACCAACCCATTACTCTGCCGTTACCAATAATA
ATCATTAAACAAGTAATGATATGTAATAACACCCAAAAAGATCTCACCAT
CAGTACTTGTTTGTCATATGGCTTAGTTTTTTTATCTGAAAAACTACCAA
GCGCATACATGAATACTTTAAATAAACCGTTCATTTTTAGCCTCCATATT
AGATTTGCAGTAAACTAATATAATTTTACCGACTAAAAAATATATAATTT
ATTTTGTTTTTTTATGATTTTGTTTGTGTAACAGTCTTATCTTTATTTTT
TTTATTACAACATTTTTGAATAGCATAAGCAGTGGCTATTCCACCAATGA
ACGCCATTTTTAAAATTTTAAGACCAATAAGAGTTCTGATAATCATAATT
TAGTTAATATCGTTTTTTTTTAATAAATAATAAATAATGAGATTATAAAA
AAATATAAAATTAAAGATATAAAATAAAAAGATTACTTCTTTCGAATTAA
ACAAATATCCAGTTGAAGTTATAATGACAGCAAATGCACTAATCGCTAGT
GTCAGCTTAGATTGAGCTTTTTTCTTTAAATGTGAAGTAATGATATCCTC
TTTTTGAAACATTATATCTTTTTATCATATGGAATAACGTTTACCGTATA
CCAAAAAGGTTTTTTGTTCTCGTCGATATAAGTAATAAGCGTCCATACAA
ATGTTCGTGTTTGATTGTTTTTATTTACTTGAATTAAATAAACTTCATGG
AATTTATCTTGATGAATAATTCCAACTTTTGTTTTGTTGTGATTTAGTAA
AATAGAATACACATCTGATTTCATCATTTTTGTAAAATTTTGAATAGGAC
CAGTTACTTTTTTATTTTCTGGATGTGCAAATTCATAAGTTTGAACGATA
CCTAAGTTATTCTTTAATTTCTTATTATTTTTAAGTGATTGCAGTTGAAT
AGTTAGAACTTGATAAGCAGTTAAATTGCTGCTGGGTTTAATAAGATTGT
CATTATGATTTAATAACCCAATCAATCCAACGGTAAGAGAAAAAATAGAT
ACAAAAACTAATGCTTTAAAATTTTTCATAATGTAAGTTTAACAACTGCA
TATTAAATTAATATGATAAAAGCTAACTTTTAAGTTGTATGAATAAAGAA
AATGCATCAAAGCTATGGAAGCGTATTCAAAAAGCAGGTGATGAATTACA
AGGAAAACTTCCAGATCATCCCAATCATCCAAAAGGCAGAAACCCATATG
CGCATGTTGCCATATGTGTGAAAAATAAATTTAAACTAAGTTATAAAGAT
ATTCCTGATACTCTTTATGATGATGTGCTAAAGTATATTGATGAGCTTGT
TACAAACCCAGAGTAAAGTTTTTTAATGTTTGAAATTTTTAAAATCAAAA
ACATCCCACAAAAAAGCTGGAGTTCAGAAAAACCACTTAATTTTAAACCA
AAGGTTTCTACTTTTCTTTTACTTTGTATTGGCTTAGCGATCTTTGGATT
AGGCGAAGGATTGTTATTAGTCTCAACCACTGGAAATTCACCTTGGTCGG
TATTAGCAGAAGGCATTACCAAAATTACTGGTATAACGATTGGGACCTCA
ACGTTTCTTGTTAGTGTCGGTGTATTATCACTTTGGATTTTTTTAAAACA
AAAGCCTGGCATTGGAACGATAATGAATATTATCATTATTGCAGGGGTTA
TTGATTTAACGTTAATTTATTTTGATTCACCAACATCGATTGTTTCAAAA
TATATATTAGCAATTGTTTCTGTTTTATTAGTTGGCCTTGGAAGTGGAAT
TTATTTAATAGCTAATTTAGGCCCTGGTCCTCGAGATGGTTTAATGACAG
GGCTTACTAGAGTTACGAATTTACCCATAGCATTTGTCAGAGCTTCAATT
GAAATTAGCGTGGTTTTAATCGGTTGGTATCTTGGAGGAACCGTTGGAAT
CGGAACACTCATATTTGCATTTGGAATAGGACCAGCTGTTGCTGCAAGTT
TATATTTAGTAAACAAGATCTAGAGTTTATTTTTTAAATAATTTCTAATT
TTATAATGAATGACTAATTTATCTTAATAAATAACATCCATAAACCTACA
AGAAATAATGAAGTAGCGAATACATAATTTAGTTTTTTTGCATATGCTTC
ATTTCTAAATTTTGTTCCTAAAAGGTCACCGAATATTGTCCAGAGAGTAA
ATGAAAGACAGTTATTAAGAGTAAATATTATGCTTATTAAAATTATTTTT
AATAAACTCTGATTATTGTTTAAAAAAATTGTAAACATCAAAGAAATAAT
TACATAGGCTTTGGGATTAAATATTAAAAGAATTACGCCATCAGTAAAAG
TTGTGCCTATATCTCTTGTTGTTGATTTATATGCTCCTGCTTTGAGAAAT
TTATATGAAAGAAAAATCACATATATTGAACCAATAATTTTTATGTACTC
ATAGTAATCCTCAATAAATGAAAAAAAAAATCCAAAGCCAAGACCTATTA
ATAAAGTGACTATAATAGTAGCTAAATGATATCCAAAATTTGCTGATAAG
GTTTTTTTGAAACCAAACTTAGCACCACTTGCAGCAAAGAACATATTTCC
TGGTCCTGGACTAAAAGCCAGAGGAAAAAGAAAAACTAATAAAGCAACAA
TTTCTACAAATTTCATAATTTCAATGTTTCTATTATAATTAATCAGTTAT
ATGTAAAGCGTGCAAAATACAAAATACTTTAAAACGTTTAAACTTCTCAT
TCCTTATCTATGGCCGGATAAAAGAAAAGATTTAAAACTAAGAGTAAGCT
TTGCAATTATTGCCCTAATTTTAGCAAAGGTTGCAAGTGTCAGTACGCCT
TTAGTATTAGGTGCATCCGTAAATTCACTCACTGAATTAAGCTCAGGCAT
TAATTTATTTATGTTAGTGCCGGTTGCTCTGATTATTGGATATGGTGCTA
CACAAATTATCTCTTTTGCGTTTGTGCAAGTTCGTGATGGATTGTTTTCT
AAGGTTTCACAGCATTCTATACGACAAGTTTCTTTGACGATGTTTAAACA
TCTTCATAATTTATCATTACAATTTCATTTAAACCGTCAAACAGGAGCAC
TTGCAAAATTTATTGATCGAGGAACAAAAGGTATCGACTTTCTCTTAAGA
TATGTTTTGTTTAATGTAGTACCAACTTTTTTTGAAATTTTCTTAGTTTC
AGGAATTTTATTTTTTCTCTACGGGCCCTGGTATGCCGTGATTACGCTAA
CCACCATTAGCCTTTATTCTTATTTAACCTTTACGATTACAGAATGGAGA
AATGTATTTAGAAAAAGAATGAACCAAGCTGATAATGATATTAGCACCAA
AATAATAGATAGTTTATTAAACTATGAAACAGTTAAATATTTTAACAATG
AGTCATTTGAATTTAAAAGATTAGATGAATCGTTAGAAAATTATGAAAGT
GCTGCCAACAAAACCCGACATGCTCTTTCATTATTAAATATCTCACAAAC
AATCATTATCATGACCGGAATTACTGTTATGTTGGTCATGTCTGCATATG
GGATTAAAAATGGAGATATTGATGTTGGAGGTTTTGTGGTGATTAATGCC
TATATGTTACAATTATATCAACCACTCAATTTTTTAGGTTCAGTCTATAG
AGAAATCAGACAGTCCTTAACAGACATGGAAAACATGTTTAGTTTGCTTG
AAGTTAAACCCTCAATTCAAGAAGTGAACGAAAAAATTCCTGAAGGGAAT
ACTGCTGAGATTAAATTTGACCAAGTGAGCTTTGATTATGATGTAAGAAG
AACCATTATAAAAAACATATCATTTACAGTTCCTGATGGAAAAAAAGTTG
CAATTGTTGGACCTACAGGTGCTGGAAAATCAACGATTAGTCGATTGTTA
TTTAAATTTTATGAACCCAAGTCTGGTAGTATTTTTATAAATGGAATGAA
TATCAATACGATTTCACAACAATCTTTAAGAGAAATTATAGGTGTAGTGC
CACAAGATACGGTTTTGTTTAATGATACCATTCATTATAACATTTCATAT
GGTAACCCTTCGGCAAGCGAAGAAGAAGTCATAAGTGCTGCAAAAAATGC
AGACATCCATGATTTTATTTCGAGTCTACCAGATGGTTATCAAACCATTG
TTGGTGAGAGGGGATTAAAATTATCTGGAGGTGAAAAACAACGAGTTGCA
ATAGCTAGAACCATATTAAAAAATCCGAAGATATTTTTCTTTGATGAAGC
AACTTCTGCACTTGATACAAGTACGGAAAAAGAAATACAAAAAAACTTAG
AAAATATCTCAAGAAATAAAACAACGCTTATAATTGCACATCGTTTATCA
ACTGCAGCAAACGCAGATCAAATTATTGTATTAAATCAGGGTGAAATTAT
AGAACAAGGAACACATGAAAGTTTGTTATCACAAAAAGGTAAATACTTTG
AAATGTGGGAAAAACAAAAGCCAACAATCTCGCATTAAAGAAATCTAGAG
TTTAACTTGTTATTTGGTAATCTCACTTAAATGCTTCGTCTTTCCATTGC
AGCGGTTTTAACTTTAATTGCTTTTGCATCAAATTCTGTTCTTAACCGAA
TGGCCGTTGCGGGTGGTCATATTAGTGTGGGTGATTTTGCCATTTGGAGA
GTGAGTGCTGGGGCTGTTGTTTTAATTTTGATTAGTTTGATTTTAAGAAA
AGGAGAGGTGGTTAACATCCTGTTTTCTTCTCCAAAACTTAGAGTGTGTG
GTGGAATTTGTCTTGCAACCTATATGCTCGGATTTTCATTTGCTTACCTT
GAGCTTGATGCAGGACTTGGAACGTTATTGTTATTTGGTTCTGTTCAACT
CACCATGTTTGGAGCATCCATATTACTTCGTGAAGTTTTAACGATGAGAA
GAATTCTAGGATCTGTGATTGCACTTAGTGGATTAATTTGGTTGTTGTTA
CCAGAGGGTAAAATTACATTACCTTTTAATGCGGTTCTTTCGATGATTAT
TGCTGGAATTGGTTGGGGTGGTTATTCCTTACTTGGACGACAAGCAAAAG
ATCCTATTCCAGAAACGGCTATGAATTTTTGTGTAGCGCTTATTATTTGT
GCCACTGCATTATTCTTGTTTCCTCAGCCCAGCCCAACACTAACAGATTC
AACAGGTTTAACTTTAGCAATCATATCAGGTGCGATTACGAGCGGATGTG
GTTATTCTTTATGGTACACCATCCTTCCCCATCTAGGTGCTTCACGAGCT
GGCCTTGCTCAACTAAGTGTTCCACCCCTTGCAATATTTGGTGGCATAAT
CCTTCTAAACGAAACACTAACTCTTCATCTCGTCCTAGCAAGTTTAGTTG
TCATTGGTGGAGTTGCTTATGGATTACTTGAAAAAAAATAAATTAAAAGT
TACTACTTTCAAGAATCATAGTAAGTTTAGGTCATTAGTTAACATTGTAT
TGGGAAGCTAATTGTTAGAGTTCTTTATTATATTTCCTTACATGTGCTGA
TTAAATTATGATGGAAATAATTGTTTATATTACCTGTGGTTTGGTTGTGG
GCTTTATCTTGTTTTCTTTTTTAAAGAAAAAGGATGGGGGAGATAGTTCT
GTTCTAAGTACCCAGCTTAGTGATTTATCACGAAGGTTTACCGTTTTAGA
AGAAGCTGCAAAACAAATGGGTAGCATGCAATCATCTATTGATACGACAT
TTAAAAACTTTCAGAATATGCTTGATGACAAACAAGAAAGAGGTGCATTT
TCTGAAGTAGAATTAGAGAAATTGTTACGTGATCGTTTACCTACAAATTA
TTTAAAGTTTCAAGAAACATTGAGTAATGGAAAACGAGTAGATTGTTTAA
TTGATTTTGGTGACGCAAATTCTAGAATTGGAATTGATAGTAAATTTGTA
CTAGATAATTTTAAAGTTTTTAAATCATCTGAATCTGAAGAAGAGATTAA
GAAATATAAAAAACTCTTTGAAGAAGATGTGATGAAAAATGTTAAGAAAA
TATCAGGTGATTATATTATTCCAGGTGAAACTGCACCACATGCCATTATG
TTTGTAAGGTCTGAAAGCGTTTATAGGTCCATACAAGATAGTGAAAATGA
TTTGATGGGAAAAGCACGTGAAAAAAATGTTTTAATTGTATCTCCTTCTT
ATTTGTGGGGTTTATTGAATACTCTTCGTGTTTTTTTAAAAGATAGTGAA
ATGAATAAAAAAGCTCAAATGATTATTAAAGAAATAGGATTAATTGGAAA
AGATATTGGAAGATTGTCTGAAAGAACAGCTGATATTGAAAAGCGTTTTA
ATTTAGTCGCTGAGCAATTTAGAAATGTAAAAGTTTCAACTGATAAAATC
CAAAGCAGAGCTGAAAAGATTCAAGATTTAGAAGGTATTAAAGTTGAGGA
GATAGAAAAATAATGAATTACGTATTTTATGATTTTGAAACTACGGGAAG
GTCTTCAACTTGGGATCAGATTATTCAAGTTGGAGCTATTCTTGTTAATG
ATACCTTTGATATCTTAGATCGTTTTGAAGCAAGGTGTTCACTCAAACCT
GGGACTGTTCCTGAACCTGGTGCACTGTTAGTGAACAAGACAACACCTGA
CATGCTTAAAAAAACAAACCTGTCTCATTTTGGAATGGTGCAGATGATGA
AAGAGACTTTTGAGAAATGGTCTCCAGCAATGTTTATTGGATATAACAGT
CTAAGTTTTGATGAAGAGTTTTTAAGAAAAACTTTTTTTAAATCTTTAAC
CGATGTGTATTTAACTAATACAAATGGAAATAAGAGGGGAGATATTTTAG
GATTAGTCAGATCTGCTCATCTTTATTATCCAGAATGTTTAAAGACACCA
ATTTCAGAAAAAGGAAATGCCGTATTTAAACTTGATCAGATCGCATCGAT
GAATGGAATTTCACATGATAATGCACACGATGCCATGGGGGATGTTTTAG
CAACCATGGGGATGGCAAAAATTATTGCAGATAAAGCTCCTAGTGTTTGG
AAAGCAAGTTTAATGACAATGAGCAAACAAGATGTTGGAAACATTGTTCA
AAAAGAAAAATTGTTTTGTGTAAACGAATATTTTTACGGAAAAGCAAGAC
CCTTTGTTGTTTCATTTGTTTGTAATCATCCTGTTTATAATTGGCCCCAG
TGCTTTGATTTAAAAAATGATCCTGAAGATTATTTTAAAATGGATATGTC
TACCCTTAAAGATGCAATGAAGAAAAGCCCTAAACTTTTGAGAAGTGTAA
AAGATAATAAACATCCAATTATTATGAACCCGAATTACGCAACTAACTTT
GATACCTATAAGCAAATTGGAATAAGTAAGTTAAATGAAAGAGCTGAAAA
GATTAAACAAAATGAAGAATTTGGAAAAAAAGTTTCAGCCATTCTTCAAG
AAGAAGCTCAGGAAAAACAAGATTTAGATAGTCAACTTGATGTTCAAGCT
GAAGAGTCAATTTATTCTGGTGGTTTTCCAGATGATAAAACAAAGATGGC
TTTAAAAGAATTTCAAAAGGCAGAATGGAAAGATAGGTTAGTGATTGCGG
ATAAGATGAAGGATGAAAGGTATAATTATTTTGCAAAAAGACTGATGTAT
GAAGAAGCACCAGATATCATGCCAAAAGATTTATACAATGAAATTCATCG
TGGGATTGCAAAAAGGATTTTAAGCACCAACGATGAAAAATGGAATACCA
TTCCAAAAGCTTATAACGAACTTGATTCTCTTCGTGCTAAATATGAAGAA
GATGGGGATGAAGAGAGACTTTCGATTACAAATGATATCAACAACTTCCT
TGAAGAAATAGAGAAAAAATATCAGGAAGCTTAGTTGACACTTTGGGGTT
AATGCTTACATTTTCATTATAACATAAAGGAGATTCTTGATGCCTGCATT
AAAAGTAACAGATGAAAATTTCGAAGAAACGATTGGCAATAAAGATAAGC
CAGTGCTTGTGAAATTCGGAGCAGAATGGTGTGGACCTTGCAAAATGATT
GCTGGACCATTAAACGAATTAGCAGATGAAATGTCTGATCAAATTGTAAT
CGGTGATCATGATATTGATAACTCTCCAAATGCACCAACCAAATTTGGTG
TAAGAGGAGTTCCTACAATGCTACTTTTTAAAGGTGGAGAAGTTGTAGAC
TCTAAAGTTGGAGCCGCTTCAAAAGAAGATATTAAAACTTGGATTAATTC
TAAAGTTGGATAATTTTTAAACTAGGAATTTTTTTTAAAGTTCCTAGTTT
TTAATTTTCAGTCTGTATTTCGCTAAAATTTTTAAATTCTTATCGGTCAA
AACCATTTCACCTTCACCAGCTCCATAATCTAAATGCTCTCCAACGATTA
CATAATGAGCGCAAAGTAATAAGTTTCCATCACCATTCCAATTCTTAATG
TATTTTCTTAACTGCCTTCTTTGTTTTGCTGTGTTATGAGAAAATTGTGA
GCTAAATGTTGAGTTTAACGCTGAGAAAGTTTTAAACTCTCCGAAGAATT
GACAGGTTTCCATTGCTCTAAACCACTGTGAACTTAATGCATGTTTAATG
TTAACTTTATTTTTTTTAAAAAGCTTTGAGTAAGCTTTTCCCTGTTTAAT
TCCAAATTTACCTAAATTTCTTTGAGTGCCACGAACTCTAACATCAAAGT
TATCAGGATCTCCACCACCCGGAGCTGAAAAATGTCTTAACCATAAGATT
TTGTCATTTCCTTTTAACAAGTCAAAAAACTTTTGTTCTTCATTAGCGTT
TGAACTTGTACAAAGTATTAAAAATAAAACTAAAAACTTTTTCATATATT
TTGCTCTAATACCTTACCTGCAGAGTAAAGTGAACCACAAACAACAATGA
TGGCATTAGGATCTTGTATAGCAAGTTGAGCAATTGCTTCAGTGGCTGAA
TTATTTGGATTTGCATGAATACCCAGCTCTTTTGCTTGAGCGATAATATC
TTTAGTTTCATAAAAATTTTCTCTAAGTTTAAAACATTTAATCTCTGTTA
CTAGTGAACTAAAGCTTGAGAGATAAGCTTTTAAATCTTTGGAAGTGAGC
ATTGAAAAGACAAGGTAGATTGAGCGTTTGCCTTTAATTTTTTCTAAGTA
TTCTGCTAATGATTTTCCAGCTTGTTCATTATGACCACCATCAACGATTA
AAGTATTTGTTTCTTCATGAATATATGAAAGTAGTTTGCCCTTAGTGATA
TGTTGAATTCTTCCTTCAACTTTGGTGTTTTTTATACCTTCTGAAATTTT
TTTATTATCAAGTTTTAAACCAATGGATTTTAAAGCTTTTAGTGCAACAG
CTGCATTTTGGATTTGAAAAGAACCTTTCATATTTGGCATATCAAGGTCA
ATTAAACCATCATCATCTTGATAGATCATTCTGTTATTTTCTACACTGAC
ATTGAAATCTTCAGAAAAAATATATTTTTTTATTTTTTTTCTTTTTAATT
CTTCATCAACGTAACCTAGAACTTCGCTACTTTGTTTTGCAATAATAACA
TTAGAATTATCTTTAATTATTCCGCATTTATTATGCGTGATTTCTTTAAG
CGTATCTCCTAAAAAATCTTTATGATCCATACTAATAGGAGTTAGCACTT
GTGCTTTCAGATCTTGGTAATCAACATTAGTACTATCATATTTTCCACCA
AGACCTGTCTCCATAATATTAAAATCGCAGTTTGCTTCTTCAAATGCTTT
AAATGCAATACAAGTTATATATTCAAAAAAAGTAATATCTTGATTGTTAT
TTGCTTTATCAACTTCTATGACGTAGTTAATAAATTTTTCTTCATCTAGT
GGTTCACCATTAATCAAAAATCTTGTTAAAAAATTATAAAGAAAAGGTGA
TTGGAATAACGCAACACTATAACCATGAGCTTGTAAAATTTCTTTTAAAT
AAAAAGCCGTTCCACCTTTGCCATTGGTTCCAGTTACAGTAATTACATTC
TTTAGTTTTTTGTGAGGGTTACCAACATCATTTGCAAGCCTTAAAACACG
ATCAAGCTTAAGTTCAATCTTATCAGGATTAAGCTCATAAAGTTTGTTTA
AAATAAATTGTAATTTTTTGGAGTGAGACACTGCACTACTGATTTACAGC
TTGTGCTTCTTCCGAACCAGAGAGAGTAGATTGCTGTACATGTTCTTTTT
TAAGAAGAATAGAAACTAAATTTGAAATAACATTTTTTTGATCTTTTCTA
TGCGTAATCATATCAATTGCCCCAGTTGTAATCACATGTGATGCAGATTG
AAAGTCTTCTGGTAAAGGTTCAGAAATTGTTCCTTGAACAACACGTTTTC
CAGCAAATCCCCAGATTGTCTTTTTACCTGGCTCCATAATATGAAAATCA
CCTAGGGAACCAAAACTTGCACTTACACCACCGATATTCACATTAGCTAC
AACAAAATAAGGAATTTTATTTTCTTTTAACATTTGAACCCCAAGAATTG
TTTTTGGCATTTGATAAAGTGCAAATAAGTTTTCTTGAAGAGCCGCTCCT
CCTGTTGTGATAAATACTGTGAGTGCTGATACTTTGTTTTTCACTGCATA
TTCACAAGCTTGGTAAAAGTTTTGACCAGACTGCATGCTTAATGTTCCAC
CATTAAAATTGAAATCAAATGATGAACAAATCATATCTAATCCATTTACT
TTTCCGTGAGCTGACACAAGAGATGCAATTTGTTTAGTTTTCTTTTTAGC
AGATTTAAGTTGGTCTTTATAGGCTTTAAGTTCAGTTTTAAATTTATTAG
GATCTTCTGCTAGTCTTTTTGTATCTATCATTTCATAAGAAGCATTATCA
AAAAATATTTTAAATCTCTCATCTGCGCTTATTCTAAAATGATAATCGCA
CTGGGTACAAACGTGCATATTTTTTTTAAGCTCTTTTCCTAAAAACATTT
TTTTACATTCAGGACAAGAACTCCATAGATCGGCGTTTTCGATTGTTTTT
TTCTTAAATGAATCTGATAATTTTGCACCAGCAGCTTTTGCTTTTGATAA
AATTTTATCTAACCAGTTAGTCATAATTTAAGTTGTTTTAGCATAAACTT
TAAAACTTTGGCTACAATGTGATTGTTGTAAAAATGTTGATTTTCTTATG
CTATTTTAGACTTTAATTTCATTACCATTTTTTTGGCAGCAATTGCTGGT
TTTTTTCTACGATTAACCGAATCTGTAATTGATTTACAAAGTGCACTTCC
AACAACAAGTCCATCTGCTTTTTTAAGAGATGCGATGGTTTTTTCTGTGA
TACCAAAACCTATGACAACATTTTTGTTTTTATTAAGCTTTTTGATTTTT
TGATAATTTTGAATAATTTTCTTAGGAGCAACTTTCAACTTTCCCCCTGT
AGTAGACAACATACTGATGTAGTAGACCATGTCATGAGAGTCTCTAACGA
TTTTTTTTAATCTCTCATTTGAAGTTGTTGGTGCAACTAGCTGAATAAAA
TTAATTGATTTTTTTTTGCACTTTGCAGCAAAATTTTTATTTTCTGGCCA
AGGAAGATCCACAACGATCAAGCCATCAACTTTATTTTTTTTACACTGAT
TAATAAAGTTTTGTTCGCCAAATTGTTTGATTGTATTAAAGTAACCCATC
AAAATGATCGGTTTTGCAAATTTGAATTTTTTATACTGATTTGTAATTTT
AAAAATATCTTTAATTTTAATTCCATTTTTTAAAGCACGGTGCGAGCAGT
TTTGTATCTGACCACCATCTGCAACTGGAGTATTATGAGGCATACCCATT
TCACAAATATCTACATATGGCGAGATAGATTTTAAAATTTCCAATGAATT
TTTATGAGTATTATCACCCGCAACAGTAAAAGTTAAAAGAGCAGGGCGCT
TTTCTTTTTTGCAAATTTGAAATGCTTTTTTAATAAGACTCATATTAGAT
TTTTTTTCCTAATCTTTTCTTTAAAATATCTCTATCCTTTTTGGCATCAC
CACAACTATTAACAATGATCACAGTATCTTTACTTAACTTCGGTGCAATT
TTAATTGCTTCTGCGAATGCATGCGAAGGCTCGAGAGAAGGAGAAATATT
TTCAAATTTAGTCACGAGTTGATGAGCGTGCAATGCTTCTTCATCAGTAG
CACTTGTGTATCTTGCTCTTTTTGTATCTTTTAAAAAACAATGAACTGGC
GAAATACCGGGGTAATCTAAGCCAGCGCTTATACTTGCAGTATTACTAAT
TTGACCCTCTTTATCTTGAATCACATATTGAGCTGCACCATGAAGTATTC
CAACTTTTGCATTCGTACTCAGGGGTGCTGCATGAAGTTTACTATTCTTG
GGACCACCTGCTTCAACTCCAATCATTTCAACTTGATTTTTGTTATAATC
CATAAATGAATTCCAAAAACCTAAAGCAGAACTTCCTCCACCAACACAAT
TGATAAGCTTCATTTTTTTAGGAATTTTTCCAAACTCTTGTTTTACTTGA
ACAATAAGCTCTCTTGAAATTTGCGCAGTGCTCCATGCACAAATTTTAAT
AAAAATATTTGGACCAACAGTCGATCCAACGCACATATGAGTAGTATCAC
AATTGGACACCCAATATCTCATACATTCACTTACAGCGTCTACTAATGTT
TTACTTCCTGTGTGAACTGGAACAATTTCTGCACCATTTTTTTTCATCGC
ATCACAGTTTGGTTTTTGACGCTCAATATCTTTAGCACCCATAAATATTT
TACATCTAAGGCCAAATTTTTTAGCCGCCATAGATAACATTTTTCCAGCA
TAACCAGCGCCTGTATCGCCAACGATATATTTTTTACCTGCTTTTTTGCA
AATTAATGCATGTACTGTAGCATTGTAAATTTTATGAGCCCCACCATTTG
CTTCTGCTACAACTTTTGCCCAAATTTGAGCACCTCCTAAATGATTAGTT
AGATTATTAAGTTTTATAAAAGGAGTAGGAGCTCCAACATAATTTTTAAA
ATAATAGTCTCTTTGCTTTAAAAATTCTTTATTTTTTCTAAGTTTTTCAA
ATAGTATTGTTAAATCTTCTACAGGCTTTTTGAGCGTCTCTGGAATAAAG
TTTCCACCAAATTTTCCACCATACATATAATTTTTGTCATGTTGGTCTAT
GACTGGAATACCTTTTCTAATTTTCATTTTTTTTTAATTTATTGAAAAAT
TGTTTAATTTTTTCTGGGTCTTTTATACCCTTTTTTGTTTCTAGACCAGA
ATTTACATCAATCTTATCAGTATAGAGCAGAGCTGTTTCAATATTATTTA
TATCTATTTTTCCTGCTATAAAAAAATTTCTATTTTCTAAATCTTTGAGC
ATTTCAAAATCAAACGCTTCGCCACTTTGACCCATGCTTGGCGTATCATA
GAGAAAAAAATCAGCAGATATAAATTGTTTATGTGTTTGAAGGTCTTCTT
TATTGTTTACTTTGATTACTTTGATTACCTCAAGATCTGTTTCTTTTTTT
ATTTGTTGAATAAATTCTTCAGTTTCATCTCCATGTAACTGAATAACATT
ACAGTAGTTTGAAATTTCTTTTACTTGTTTTATAAATGGATTTACCATTA
CAGCTACTTTTTTAATATTGTCCGGAATATTTTTTGTTAATGATTTTAGT
TGTTCAATTGAAATTGACCTTGGGCTTTTAGGATAGTTGATAATAAATCC
CAATAAGCCTGCTCCTTGTTCAATACATAGTTTTATGATTTCTCGATCTA
TTTGACCACAGACCTTTACAGTTAGTTTCATGATTCTAAATGTTGAAAAA
GTCTTTTAAAATTATTTTTAATATTACCTGCAATTAAAGACCGACCCATT
ACAATACCGATAGCACCATTATCAAAAGCAAATTTTGGGGTAGCAATTCG
TTTTTGATCACCAGATTGATCGCCAGGAAGTCTTATTCCAGGAGTTATCG
ATGGCAAATTAGAAAGTTTTTTTATTTGTTTTGCTTCATGCGGACTACAA
ATCATAGCATAGGCACCTGCTTTTTTTGCAAGTTTACTAAGTTGAATAAC
AAGTTTATCTAATTTTTTAGTATGACCAATTTCAGATAGGTTTTTTTTAT
TCATACTAGTAAGCACTGACACTGCTAGAAGTTTTGTTTTGCCAGAATAT
TTTTTTGCTAATTTTATAGCATCATAACCTGCACTTGTATGAATAGTGAT
GTAATCAGCTTTTAAATCTCTTAAAGATATTACTCCATTTTTAACGGTAT
TGGGAACATCATTAAGTTTTAAATCTATGAATTTTTTGTATCCTTTTAAT
GATTTAATAAAATTTCTTCCCTTATCAGAATAAAGAATTTGATAACCTGC
TTTAATACCAATCTCATATTTTTTCGATCTAATTTTTGGAACTGATTTAA
GAATTGCTTTAGCTTTTGATACTGAGCAATCAAGGGCAATAAAAATTATT
TTTTTATTCTTCAATTTTTTTGTCCTTATTAATTCTATAATTTAATAATT
TAGAACTTTTCCATTTTACTTTATTTTTTTCTTCAATTTGTATCGTTTCA
CCAGTCTTTGGATTTCTTGCATTTCGCGCTGGCATTTTTTTGACTTTGAA
TGTACCAAGTCCTCTTATTTCTATATTTCTTCCCTCTGAAAGAGCATTAC
TTAAATATTTAAAAATAGATTCAATAATGTGTTCAACGTTATTATTTGGG
ATTTTTTGAAAATGTCCTTGAAGATCTTTTACAATATCTGATTTTACAAA
CGTTTTTTTAGACATTCCAATAAAGTATTGAAATTATTATAGATTTAGAT
TGTAAAAAAAGGAAGAGTTAATCTTTTTTCTGATCTTTTTTCTCTAAAGC
TTCGCCTAAAATTCCAGCTAATGATTGACCAGAACTTGTAGAACCGTACT
TTTCAATTGCCTCATCGGCTTGTTGTTGCTCTAGTTTTTTTACAGATAAT
TTTACTCTTCTTTTTTCAGCATCTAACTCTAGGATTGCTGCATCAATTGA
GTCACCTGATGAAAAACGATTTGGTCTTTGATCTGATTTTTCTAATGCAA
GCTCAGATTTTCTAATAATTGTCTGATATCTTTCAGGTCCAACATCAACT
TTTAAACCATTATCTTGAACTTCTACAACTCTTGTTGAAACAATATCACC
AATTTTTTTGTCGTCAAAAAATGAGAAAGGATCTTTTTTAAGAGCTCGAA
TTGAGCCATTCACTTTATCATCTTTAATATCAATTATTTTTAATTCTACT
TCATCACCTTTATTAAAGTTATCTAAAGCCTTGGAACTCTCGGCATAATC
TAATTGTTTATAATGAACAAAGATATCAATATCATTGTCACCTGTATTAC
AGAAAATACCAAAATCTTTTTTTGTTACTACTTTTGTTTTAACAGTAGTT
CCAATAGGATATTTTTTAATAAATTCATCTACTGGATTAGGTAAACAATC
TTTGTAACTTAAAGCAATTTTTCTCTTTTCAGTATCAACTTCTTTTAATT
TCACTTTAACAGTATCACCAATTTTGAATGCAGATTTAGGATTAACATTT
TTTTGCATATGTTTAATTTCACTAGTATGAATTAAACCAACAATACCCTC
TTGCATTTCTGCAAATGCACCAAAATCAGTTAATTTTACAATTTTAACTT
CATATTCATTACCAATAGAAAATTTATCTTTAATCGTTTCAAACGGATCT
GGAAGCATAGCTTTTACAGATAAACTCATTCTCATATTTTCATTATCAAT
TTCCAAAACTTTAACTTTAATTTTCTCTCCAACTGTAAACATATCGTTCA
GGTTAGAAATTTTAAGATGAGAAACTTCTGAAGAGTGGAGCAAACAATCT
AAGCTTTCAATACTCACAAAACATCCATAAGACTGAACTGCCTTAATAGT
GCCTTCTACAACGTCCCCAACTTTGTAATTCTTAATGACCTTTTCTTTAT
TCTTATTTTTCTCTTGTTCGATGACTTGTCTTCTGCTTGCAATTACATTC
ATTCTTACATTATCAATTTTGATAATTTGAAATTCCATAGGCTTATTCAT
GTACTCATTCATATTTTTAATTGGTCTATCAGCAACCTGAGAATTTGGAC
AAAATGCAAATACTCCAAAGATTTCTACAACTACTCCACCTTTAACTGTA
TTTTTTATAATACCGCTTACTTTCTCTTGTTTCTCAAAAGCTTCTTCAAT
TTTTTTCCAAGACTTTGCTCTTCTTGCTTTTTCGATACTTAAAACAATAT
TACCGTTTCTATCTTCTGTTCTCTCAAGAAAAACTTCTATCTCTTTACCC
TCTTCTAAGCCATCTAGTTCAGCGTGTGGAATTTCATTAATGTCAACTAA
ACCACTAGATTTAGCCCCTTTAATAAAAACGTGAACATATTTATCATCAA
CTTTTTCCACTGATCCTGTCACAATAGAATTGTCTTTTAAAATGATGTTT
TCTAAATTTTCTGTAATTAATTTTGCGAATTCTGATTTATTATCTTGATT
ATATACTTTTAAGTTACTGTCTGTTCCCACTAATATTTTTTTATCTCTCT
TTCTATTAATAAAGATATTTTATTAATTGGGCGGCTGATATCATTAAAAG
AATTGTCAATCAAGATACTATCTTTTGTTTTTTTAAGTGGGCTAATAGCC
CTTGTAGAATCTGCTAAATCTCTAGTTTTTAGAGCTTTTAAGATCTCTTG
ATAATTGAAATTTTTCTCTTGTTTGTTATTTTTTAACTCTAAATATCTTC
GTTTTGCTCTAACTTTAACATCACAATCGATATAAAGTTTAATATCAGAA
AAATTATTTGGTATCACAGTTGATGTTATGTCTCTACCACCAACAAACAC
AATTTGTTGAGGGCAATTAAAAATAAGATCTCTTTGAACTGGTAACAGTT
GTTGGCGGATAATTTTAATTTTAGCTATTTCAGATACTTTGTTTGATACA
GCAATAGAGTGAAGTTTAGGATTTTGTAATTTTGAAATACTAATTTTTTT
TAAATGTTTGACTAAATAACTAGCATCAATTTTTTTTTTCTTACTTTGTA
AATGAACTAAAGTTAAGTAGCGATATAACAAACCACTATCTAAAGATGTT
GCTCTTTTTGATCCAAATTTTTTAACTAATTTTTTTAATATTGATGTTTT
TCCACAAGCTACTGGTCCATCTGCGGCGACAAGAATTTTCTTACTTTTAT
TATATTTTAAATCATTAATAGTTTTTAAAAAATTTGGAAAACTTACACTT
ACCGAGTCAAAGTCATTAATCTGTATTTTTTTTCTTGAGACTGCAGCTAA
ACAGAAGAAAGCCATGCATATTCGGTGGTCTTTAGAATAATTTTTGATAA
TTGGAACTTCACTAGAGTAGAATCTGTTATTGATACCATTAATTATTAAG
TTGTCTTTTACTCTAATAACATTAGCACCACATAATATTAAGTTTTCATA
CATAACACGGAGTCGATCCGACTCTTTAAACTTTAGTTCTGTAAGATTAT
TAAAAATACTCTTTGGCTTACAAAATAATGTAACTATCAATAAAATTGGA
ATTTCATCAATAATACTTGCAACTTCATTTGGTTTAATTGTGATGCCTTT
AAGTTTTGGAGAATATGAGGCTGTTATGTCGCCAACTGGTTCACCAAAAT
AGCTTTTTTTATTTGAAAATATTATTTTTGCGCCCATTTTTTTTAAGATC
TTTATAAATCCTATTCGATATGGATTGAGACAAACATTTTTAATTTTAAT
TTCAGAGCCTTTAGTTAAAATTGCGATAGCAATTAAAAAAGCACTTGATG
ATGGGTCAGACGGAATATTATAGTTTTGAAGAGGTTTTAAAAAACGTCTT
CCTTGAACTTTAATGATCTGTTTACTTTTTTTATTTTGAACTTTAATTGG
GTAGTCAAGGTACTTTAAAACTCTTGTAGTATGATCTCTCACATTATTAG
GAGCCTCTATTATGGTTTCGCCGTAACTTATCATTCCAGCAATAGTAGCA
GCACTAACCATTTGAGCTGAGGATTTTTCAATTTTTACGTTTGATTGAAT
ACAGTTTTCATGACCTTTAATTTTTATTGGCAAATATTGACTATTTGTAG
GTTTTAGGTTCATTAAAAACTGTTTTAAAAATTCTAATCGGTAGGGTCTT
TTACTTAAACTTTTATCACCTGTAATTTTTGCGTTAACCTTTGAGCCTGC
TATTAAAGGCGTTAATAATCTTAATGTAGTTCCACTATTATTAAATGAAA
TTTTAAGTGTTCTTTTGCTATAATAACCAATCCCCAAACCATAAACTGTA
TATAAATCTTTATTTCTTATTACTTTAATTCCAAGAGCTTTAATTGCTTT
AATTGCAGTCTCAGCATCTTCACCAGGACTCTTAATTTTAATTTTACTGA
TCCCATAGGCAATACTTGCAAAAATTACACCTCTAATGCTTAGTGATTTA
TCGCTTGAAAGCTCAACTAATCCTTTAATACTAATATTATTTTCAGGTAT
TAATTGATTTGATTTTTTAATTGCCATTAGATTATTAGATCAATATATAC
CCACTAAAATAACAATTAAAAAGATATTTTATGGTTGATAAAAAATTTGG
ACAAAAAAGAGTTTGCCCTCATTGTGAAAAAAAATTTTATGATTTAAATA
AGAAATCTCCATTGACTTGTCCCTGTGGGGAAAAAGAAATAGTTATTGAT
GATGAGTTGCTTTATGGACAAAGTCCACAGTTTAATCAGCAACAAAATAA
ATCAAATGTTAAAGACGAATTTGCTGATATAGAAAATACTGATAGTTCTT
CAGAAGATGAGGATGGAGATGTAATTTCATTAGATGATGCGGCTATTGAA
GAAGAAGAGGCAAAAAATTAAATTTTGAAACCAGTTCCAAGATAGTATTT
AATAACTTTTTCATCTTTCATAATTTTTTTTGGCGGACCCTCAATCATAA
CATGTCCATCACGAATAATTAGACAATTATCTAATATATCTTGGATAGCA
AAAAAATTATGATCTGTAATAATTACAGATAATCCTATTTTTCTTAACTC
TAAAATAAATTTTTTTATTGAAGAAATACTTAATGGGTCGAGCGCAGCCA
TTGGTTCGTCTAATAATAAGATTTTTATATCTTTATTACATACCCTCTGA
AGAGTACTAATTTTTTTGTATTCACCTCCTGACATATTATTGGCTTTGAC
ATTAGTTAAATATTGAAGATCAAAATAAGATAAAAGCTGAAAAATTTTAT
TTTCTATTTTGTTTTTATCTTCTATGTGAAGCTCTAAAATAGCATACAAA
TTTTCATAAGCAGTCATATTACCAAATAAACCTTTGTGCTGTTCTAATAA
GCTAATACCTTTTTGAGCTCGTTTATGAATTGGTATTTGATGTATTTTTT
CACCATTAAGATTAATCTTTCCAGTATCAGGATAAATTTTTCCAACTATC
AAGTTAAATAATGTAGATTTTCCAGCTCCGTTTGGTCCAAGTAAGCCCAA
AATTTGACCTTGCTCAAGCGAAAAGGATATATTTTTAAGTATTGGTTTGC
CACCTAAAGATTTTGAAATGTTTGAAAGAGTTAAAATTTTATTTTTAGAG
CTTTGATTATTCGAATCCAGCTTAATTATATTAGATGATGCAATTTTGAT
TTTTTGATCCAACTTATTGTTTAAATTAGTTTTATTCTGATGTATTTTTT
TGTTAACTTTGATTTCTTCAGTTAAGATTAATGTTTCTTTTTGTTTTAAT
TTAAGGCTAGCTTCTGTGTTATAATTTTTTTTTATTATGAAATCTTTTTT
TAGTAAAAGCTTAGGCGGTACATTGGTATTAGCTTTTATAACTATTTTTT
TTTTATTTTTTTTTTGATCGTCCATAAACTTTGCTATTTTCTTGAAGCAT
GAATATTTTTAAATTATTAGTATTCGTATTTAATTCAGCTACATCACCAT
AAATAGTATTTTGCTGATCATTCATTTTTATATTTCCTTCTATACGTATG
AGATTTTTTTTAGGAAAAAAACTTGCCATATTAGCCGTGATAGTTTTATC
TTTATTTATAATAGTAACGTTATTAAAATACCTTATATTTTTGTCAGTCT
CAAAATAATCCGCCTTATCAGAATAAATATTTAATAAAGTATAATCTTTT
AATTTAGTAAAACTATGTACTTTATTAAGTTGTATTAAATCTGATTTATC
TTTAATTATAATCGCCTCTAAAGCTTTTGTGATGTAATCTTTACCATTTA
TATTTACTTTATATTCAACATTTTTGAATTTAGAAATACCACTTTCAATG
CTTGATAAACTTAAATCTCTATTTTTTTCTTCATTATTTAATTTAATTGA
TCCTTTGTTTTGATTAATAAAATAACCATAAAAAAAAATAGATAAAAAAA
TAAAAAAAATTAAAAAAATATTTGATTTTTTTTTAATTGATATCATTTAT
TTAAAAACTCTAAGATAGAATGGATACTCACCAGACCTTTGAATTTTCCT
TTTGATTTAATTAAAAGAACTGTAATTCTTTTTTTATTCATAATCGTTAA
TGCATCTGGTACTAAAGTTTTTTCGTCAGTATAACTTGGATTTTTTGTCA
TTATATCTTTAGCTTTTATTAAGCTTAAATTTTTATATTTGGCTGCAGCT
CTAGAACAGTCTCCATCTGTTACAATAGATATTTTTTTTCTTTTTTTGTC
TTTTACCAAAGCGCATCCTAATCTTTTAGATGCAATTACAGACAATATTT
TTGAAAATGAGGCCTCATTATTAACAAAGGGAATGTTCTTATGAGTAATC
AAAAGATCTTTAATTGATGTTAATGCTTTACCGATTTGTCCCCCTGGATG
CGCTTGTGAGAAATCTCTAATTGTAAAACCTCTTAACTTTGCAACAGAAA
TTGCTAAGGCATCTCCAATTGCACTAAGAGTAGTAGTTGAAGAAGTTGGG
ACAAGTTTAAAATTACTATCACCAATTTCTTTTACTTTGGGATATACAAT
GTTAATATCTGAGTTTTTAAATAATTGAGATTTAGAATTTGAGGAAATTC
CTATAATCTTAATCCTATATTTTTTTGCAAATTTAAAAATCGCAATTAGT
TCATTAGTATTTCCACTATTAGATGCGATGATTAAGGTATCATTATTTTT
TAAATTACCAAGAGACCCATGTGTCGCTTGACTTGCGTCGAGTACATAGC
TAGGGACTCCCAAACTACTAAATGTACCACAAGTTTTTTCTAGTATTAGT
TTTGATTTTCCAACACCTGAAAACACAATATTCCCCTTGGTATTATTAAT
TAAATTTACTGCTTTTGAAAAATTAATATTTAGATTTTTATGAAGCTTAA
TAAGAGCATTAATTTCTTCTTTGATTAATTTTTTGCCAAAACTTAAAATT
TGTTTTTCCGTTTTCATATTAATGCTCAAATATATCTCCTGTTAAACCAA
CAAGATCTAAAGCTGTTCTTGTCTCTAAAAATTTAAAGCATTGCTCTGCT
AATTCTAATTTATTCTCTCTTTTTAAGATTTTTTCTAATTCATTTTTTAT
TTTATGAAGATACAAAACATCTTTACATGCATATAAAATTTGATCTTCAC
TATATTCTTCTATTTTCTTACCCCAATCAGAAGTTTGGTACTCTTTTGAT
AAATTAATATTAATTAGGTCACGACATAAATCCTTTAAACCATGATGCGG
AGAAAACTTACGAGAAATTTTAGATCCAATCTTTGTATCAAATATATTAG
TAACGTGAATATCGAGATGCTGCTTTAGAAAAGCCAAATCTGCTCGACCA
AAATGAAATATTTTTTTTATTTTATTATTCTCTAAAATTTCTTTTAAGTT
TGGGGCATTATATTTACCTTCAAACTTAACAAGATGCACAAAATCAGATC
CATCACAAAGTTGAAGCAGATGTAGTTTGTCAGTTAGTGGATTTAGTCCA
GAAAATTCCCCATCTATGGCAATGCTTGAGGCATTTTTTAAGCTTGTATC
ACCGTCTATATCAGATAAATAAAATTTATAATTTTTCATAATTCAATTAT
TAATTGTATACATGAAACCTATAAAAAAAATTAGTTTTTTTGGTGGCGCC
GGCTTCATTGGTAGTTCTATTGTTAAAATTTTGGCAAATAAAGGCTATGA
AATTAAAATTGCAACTCGTAATCCCTATGATGAGGATGTTATTCAATTAA
AATCTTCATGTGGAGATCCGGGTCAAATATCACTGCACAAAATTAATATA
AATTCTAAAGACCAGGTCGAAGCATTCATTAAAGAATCTAATATTTGTAT
TAACTTAGTTGGTATTTTGTATGAAAAGGGTCAAAATACTTTCAAAAAAA
TACACACTGATTTTGTATCTAATCTAGTTGAGTCAATAAAAAAACAAAAC
TCCATAAAACATTTTATTCATTTTTCGAGTCTTGGAGTAAAGGGTGGTAC
AGAGTCAAAATATCTAGAAAGTAAATTTAAAGCAGAGGAGTTAATTAAAG
AAAATTTAGAAAACTATACCATAATCAAACCCTCAGTAGTTTACGGAGGT
GGAGAGAATGATTTTACAAATATGTTTGCCAAATTGGCAAAACTGTTTCC
AATCATCCCTTTAGCAAATTCAAATGTAAAATTTCAACCAGTTTATGTTG
GGGATATTGCAAAAGGTATTGAAAAAATTATTGATGAAGAAATTAAAAAA
GAGACTTTTGAATTTGTTGGAGATGAAATATTTACTTTGGAAGAGCTTGT
TAAAATAATATCAAATGAAATTAGAGCAAAAAATATAATTGTTCCAATTC
CTTCCTGGGCAGGAAGAATGCAAGGTAGAATTTTTCAGTTAGCGCCAAAA
CCCATGTTAACACTGGATCAAATAAAAACTTTAGAATCTGGAGATAATAT
AGCAACTAATAATAATAAAATTTTAAAAGATCTTATAGTCGAACTTGAAG
GTATAAGGAAAATTATTCCAAATTATTTATATCGATTTAGACCAGAGGGA
CAATTTTCTTCTTAAGAGAAAGAATATAATAAAAGTCCAGCTCCTAAAAT
AAGTCTTAGAACCACAAATAGAGTTAAGTTATTGTTTTCAACAAAAGATA
AGAAGATTTTAATACTTAAAAGCGATGCAATTAGTGAAAAACAAAACCCA
ATCAATAAAACACTTATAACTTGTGAGTCAAAATTTATTATTACTTCTGC
TGCTCCTAAAGTTGTAGCCGCCAATAATACAGGTATAGATATTATAAATG
AAAACTTTGCTGCATGAGTCCTAGAGTACCCCAAGTATCTTGCACATGTT
ATTGTTATGCCTGATCTACTTGTGCCAGGTATTAATGCAAGCACTTGCGC
TAAACCAATATATAGCGCATTTTTATTTGGTATATTTTGTTCATAGTATT
GCGAAACTTTAGTTTTATCTGCAAGGTATAAAATCATTGAAAAAAAAACT
GTAGCAAATGCTACGACTTTAATATCTTGAAGGAAAATATTTAAATTTAA
AACTTTAACTATTAAACCAAATATAACAACCGGAATAGTTGCAATTATTA
TATTTTGTAAAAGCTTTAAATTCTTTAAAATATTGAAAATTTCTTTTTTA
AAATAAAATATTATTGCTATCAAAGAGCCTGCATGAACCGATATATTAAA
TAAAAGATTAATATTTTTATCTTCTAGATTTATAAGTTGTTCTAAAAAAA
CTAAAATTCCACTAGAGGAAATAGGTAACCATTCGGTTATTCCCTGAATT
ATTGCCAAAGCTATTAAAGGAAAATAAATTGAAAAACTCACTGTTATTTC
CAATTATTATCATTTAGCATTTAAAGCTATATATTTAGAACTAACAAAGT
CATCTTAATTTTCTATGATTCTATAATAATATTAAATTTTTGTTAAAATG
GACCATTTTTCTTAAAATTTTCATCATTATTGTTATATTTCATGGATTAT
TTAGTAAATAAATATTTACTAAAACACAATGACATAGTTATTTTAATGAT
ATATTAACCACGCCTCATGTCAAAAATGTTAAAATTTGTAGATCTAAAAA
AAGAAACACCTGAAAAAATAGTGTCAGGCAAAAGAAAAGAAAATTTTTTA
GAGATATACAAAGAGTTTATAGATAATAAAGCAAAGGAACAGGCTAGCAG
ATGTTCTCAATGCGGCACACCTTTTTGCCAAGTTCACTGTCCTTTGCAAA
ACAATATTCCAGATTGGTTAAAATTGACCGCAGAGGGAAGATTAAAAGAT
GCTTACGAAATTTCTTCAGCTACTAATTCAATGCCAGAAGTTTGCGGCAG
TATATGCCCACAAGACCGTCTATGCGAAGGTAACTGTGTTATTGAACAGT
CAGGACATGGCACGGTAACAATTGGTGCTGTAGAAAAATTTATAACTAAT
ACAGCTTGGGAAAATGGTTGGGTTCAACCAATAAAGCCATTAAATGAAAT
AAGGCAATCTGTCGGAATAATTGGAGCAGGACCAGCGGGTATTGCTGCTG
CCATGGAGTTAAGAAAAGAAGGTTATCAAGTTACGATTTATGATCGATAT
GACCGAGCTGGTGGGTTGCTTATTTATGGTATTCCAAATTTTAAATTAGA
TAAATCAGTAGTTTTAAGAAGAACAAAACTTTTAAAAGATAGCAATATAA
AAATTATTAATAATTTTGAAGTTGGTAAAGACTCTACGTTAAAAGAATTA
AAACAAAAACATGATGCCATCTTGATTGCAACTGGAGTTTATAAAGCAAG
ACAAATCGAAACTCCTGGATCAAATCTAAAAAATATTTTCCCTGCAATGG
AGTTTTTAACAGCATCAAATAAAAAAGGTCTGGGCGATGAAGTAAAAGAT
TTTGATAATGGCACACTTAATGCTGAAGGAAAAAATGTTATTGTTGTAGG
CGGAGGTGATACAGCAATGGATTGTGTTAGAACCGCAGTTAGACAAAAAG
CAAAATCCGTTTCGTGTTTGTATAGAAGAGATAAAGCTAATATGCCAGGG
TCAGCCAGAGAGGTTGCTAATGCTGAAGAAGAGGGAGTTAACTTTATTTG
GTTATCGAGTCCAAAATTATTTGAAGGAAAAAATTATGTAGAAAAAGTTA
CAATAAACAAGATGAGACTTGGTGAACCAGACTCATCTGGTAGACAATCG
CCAAAAATTATAGATGGAGCGGAAGAGTCACTTGATGCAGATTTAGTTAT
CGAAGCTCTTGGTTTTGAACCTGAGGAAATACCAAAATTGTTTGGTGAAC
CCGATTTAGAAGTTACTAAATGGGGTACAATTAAAACAGATTTAAAAACT
TTAAAAACAAATATTAGAGGAGTTTTTGCTGCAGGTGATATTGTACGTGG
TGCGTCTTTAGTAGTTTGGGCAATTAGAGACGGAAGAGATGCAGCAGCAG
GAATAAGTAAATATTTAAAAAAAGTTTTAGAGAAAAGTAAAGCAGCATAA
TGACTATTGAAAATTACCTTTCAAACAAAAAAAGATTAGAAACGTCAAAT
ATAAAAATAGAAGATCATGACGCTTGCGGTGTTGGCTTTGTTGCTTCCAT
GACAGGAAAGCCTAAGCGTGAAGTTGTTGACAATGGTATTGAGGCATTAA
AAGCAGTTTGGCATAGAGGTGCGGTTGACGCTGACGGCAAAACTGGAGAT
GGTGCTGGAATTCATATTGAATTTAGTAGAGATTTTTTTATAGAAAAAAT
CAATGTTACAGGTCATGATGTTAGCGATGATCAAGAAATTTGCCTTGGTA
TGGTTTTTTTACCTAGAACCAACTATTCAGCTCAAGAAAGATGTAGAACG
CTTATTGAGCAAGAGCTTTTAAACAATGATTTTTATATTTTTGGATGGAG
ACAGGTTCCCGTAAATCCAAAAGTTTTAGGTCAAAAGGCTAATGATACAA
GACCTGAAATTGAACAGATTATTTTTGCATGTGAAAAAAAATTTGATTTT
CAAGATTTAGAAAGAAAGCTTTTTGTAATTAGAAAAAAAATTGAAAACAT
TGCTGCAAAAGAACAGTTGAATGATTTTTATATTTGTTCATTAAGCTCAA
AATCAGTCATTTACAAAGGAATGTTTTTGGCTGAAAATATTGCAGATTTT
TATCCAGATTTATTAGACCAAAGATTTGTTTCTCGTTTTGCAATTTTTCA
TCAAAGATTTTCAACAAATACCTTCCCTTCATGGGAACTTGCTCAACCAT
TTAGAGTTATTGCTCATAATGGAGAGATTAATACTTTGAAGGGAAACGTT
AATTGGATGAAAACACATGAAGCTGGAATGGACAGTAATCTTTTTGAAAA
TATTGATGACATTAAACCAATTATTAAAGCTAATAATTCTGACACCGCCT
CGCTAGATGCAGCGTTTGAATTGTTAGTAAGAGGAGGTAGAGACCTTCCA
ATTGCTAAAATGATGTTGATCCCTGAGGCCTGGTCTAAAAAAAGTAAAAT
AATATCTAAATTACACCGAGATATGTATAATTATTTGAATTCGGTTATTG
AACCATGGGATGGCCCTGCAGCAGTTGCAGCTTTTGATGGCCGTTGGATT
GTTGCCGCTTCTGATAGAAATGGTTTAAGACCTCTTCGTTATACAATCAC
TAAAGATAAAATGTTGTTTGCTGGTTCAGAAACTGGAATGGTTCATGTTG
CTGAAGACAATATTCAATACAGAGGAAGAGTTGGTCCAGGCCAAATGATT
TCTTTGGATTTAGATAAAGGAAAATATTTTAATGATAAAAAAACTAAAGA
TCATTTAGCATCAAATCCTGTTTATAAAGAGTTTGCCTCTAATCATATTG
AATTAACAAAAAGTTTTAAAAATTTAAAAGAAAAAAATATTTACGAAGGT
CAAGAGCTCAGACAAAGACAATTTCTTTCAGGATTAAGTATAGAGGATTT
AGAAATTATTCTTCATCCAATGATCGAAGACTCAAAAGAAGCAGTTGGGT
CCATGGGGGACGATACACCTATTGCAGTTTTATCAAGCAAGTATAGACCA
TTATCTCATTTTTTTAGACAAAACTTTAGTCAAGTTACTAATCCTCCAAT
AGACTCTCTAAGAGAAAATAGAGTCATGTCACTTAATACAAGACTTGGTA
ATTTAGAGAATATTCTAGATGACAAATTAACAAAACAAAAAAGCTATTTA
CTCGAGAGTCCAGTTTTGACAAATACTCAGTTTAAAAAATTAAACGATAC
ATTTGAAAAGGAAATAAAAACTATTGATTTAACATATGAAATCAATGAAA
AAAATAATTTAAAAAATCAATTAGATAGAATTAGATCTGAAGCAGAGGAG
TTTGTAAGAGGCGGGGCAAAACATCTAGTTATAAGTGATGAAAATGTATC
TAAAAATAGACTTTCTATACCAGTAATTTTAGCTCAAGGAGCAGTACAAT
CTCATTTAACAAATTCAGGAATCAGAAAGTTTGTTTCTATTCATGTAAAA
TCATCTGAATGTTTGGATACACATTATTTTGCAGTTTTAATTGGTGCGGG
CGCTACTACTGTTAATCCTTATTTAACGATAGACTCAATTTATCAAAGAT
TTGAAAAAGGCTTATTTGGAAAATTAAGCTTTGATGAATGCGTTCAAAGA
TATGTAAAGGCTATTAATGACGGTTTATTAAAGATTATGTCTAAGATGGG
AATTTCAGTTATTAGTTCATATCGTGGAGGACTTAATTTTCAATCATTAG
GATTAAGCCGTTCATTAGTTTCTGAATATTTTCCAGGTCTTGAGTCTAGA
ATTTCAGGTATTGGAATTTTAGGTATTGAAAACATGATCAAAAAACATCA
CAAAAAAGCATTTAGGGAAAATATAATTTCTTTGCCAATTGGCGGTATTT
ATAAGTATCGTCATGGTGGTGAAACACATGGCTACCAAGCCAAGACAATG
CATTTGCTTCAAAGTGCGGTTACAAATGACTCTTTTGATACTTACAAGAA
ATACTCAAAATTAATTCATGATATGCCACCAATACATTTGAGAGACTTGT
TAGGCTTTAAATCAAAGAAGAAACCAATATCCTTGGAAGAAGTTGAGTCT
GTTACAGAAATTAGAAAAAGATTTGGAACAGGAAGTATGTCAATGGGTGC
CTTATCAAAAGAAGCTCATGAGACTTTAGCTATTGCAATGAATAGAATAG
GTGGTGCTTCTTGTAGTGGAGAAGGTGGTGAGGATGAAGAACGATTTGTG
CCTAGAGCTAATGGAGATAATGCCAACTCAAGAGTAAAGCAAGTTGCATC
AGGAAGATTTGGTGTTACAGCAAAATATTTAAATCATTGTAATGAAATTG
AAATTAAAGTGGCACAAGGTGCAAAGCCTGGTGAAGGTGGGCAATTGCCA
GGTTTTAAAGTTTCAAAATATATTTCAAAATTAAGACATTCAACTCCCGG
GGTGACTTTGGTTTCTCCACCTCCTCATCATGATATTTATTCTATCGAAG
ATCTAGCTCAATTAATTTATGACCTTAAACAAATTAATCCAAAAGCTAGA
GTTGGAGTAAAGTTAGTTGCTTCAACTGGTGTAGGAACAGTAGCAGCTGG
AGTAGCAAAAGCTAAAGCAGATATAATTTTAATTAGCGGCCACAACGGTG
GATCAGGTGCAACACCACAAACCAGTGTAAAGTACGTAGGCTTGCCATGG
GAAATGGGTTTAACAGAAACAAATCAAATTTTAACAATGAATAACCTGAG
ACATAAAGTTGTATTAAGAACAGATGGAAGTATTAAAACTGGAAGAGATG
TTGTTATGGCGGCAATGATGGGCGCTGATGAGTTTGGTATAGCAACAACT
AGTTTGATAGCTATGGGATGTATTATGGTTAGACAATGCCATTCAGATAC
ATGCCCAGTTGGAATATGTACTCAAAGGGAGGATTTAAGAGAAAAGTTTG
TAGGTACACCGGAAAAAGTAGTCAATTTATTTACATTTGTTGCTGAAGAG
GTAAGAGAAATTTTAGCTGAGCTAGGATTTAAATCTTTAAATGAAGTTAT
AGGTAGAACAGACTTATTAACTCAAATTTCTAAAGGGTCATCTAATTTAG
ATGATTTAGATTTTAATCCTCTTTTAGTTCAAGCTGACCCAGGTGACAAC
CCAAGGTACTGTAAAGACAAAATTAGAAATGAAGTTCCAAATACACTTGA
TGAAAAAATTATTAGTGATGTATTGCCATTGATTCAAAGTGGTCAGAATG
TTGAGTTAAGTTATAATATAAAAAATACAGATCGAACTGTAGGAGCAAGA
CTATCTTCAACCTTAGTTACAGACTTTAAAGACAAATCGTTTAACGAGAA
TCAAATTAATATTAAACTTAGGGGTTCAGCTGGACAATCACTAGGAGCCT
TTATAGTCAAAGGTATAAATCTTGAAGTTATTGGTGACTGTAATGACTAT
GTTGGAAAAGGTCTTTCTGGTGGAACAATTATCGTTAGACCAGCTAGGGT
TACAGAAATTGAAACAGAGAAAAATACAATTATAGGCAATACTGTTTTAT
ATGGCGCAACAAGTGGTAAGTTATTTGCATCAGGACAAGCTGGTGAAAGG
TTTGCTGTAAGAAATTCAGGTGCAACTGCAGTAGTTGAAGGTTGTGGCAC
CAACGGTTGTGAGTATATGACGGGTGGCACAACAGTATTTTTAGGAGATG
TTGGAGATAATTTTGCAGCAGGTATGACAGGAGGAATGGCTTTTGTTTTT
GATCCAGATTCTAAATTAGAAAATTTAATAAATCCAAACAGTGTAACATA
CAATAAAGTAGAGACTGATTATTGGAAAAGTTATTTAAAAAATTTAGTTG
AACAACATGCAAAATTTACTAAGTCAAAATATTCACAAAAAATTCTTTAT
GAATGGGACGTAAATGTTAATCATTTTGTTCAAGTTTGTCCTTTAGAAAT
GTTAGATAAATTAGACAATCCAATTAGTAATAAATCTTTAAAACAAAAAG
CTAGCTAACTTTAGCTTTAGCAATTTCAACCAACTCTTTTCCTATTCTTT
TAAGATCATGTGATGACGAAAGGCTGTGGCCACCTTTTTCTTGCAAAAGG
ATTAAACTATTTTTTGAATATAAAGTTTTTGATAATTTGTAAGAATATTC
TATTGGAACTACACTATCCTCTAATCCATGAAAAAACCTTAACGGAAAAT
TACAATTTTTTTTTAAATGCAAAATTAAATTTTTTCTACCACCTTCGATT
AAAGACTTTCCTATTGGATAATAACTATCATAATCACTTTTCAACTTATA
AATTTTTCCAGAACTGATGATCTGCTTTGCTTTTTTTGAAAAAGTATTCC
ACATTAAGTATTTTGTAAAATCAGGAGCAGCTGAAATTCCTATAAAACCA
ATTATATTTTTGAGTTTCCATATAAGTTTAGCACCAACCCATCCTCCACA
TGATGAACCAATAATGATTATTTTTTTATTTTTAAGTTTTGAGTTTGTAA
TTTCCTTGGCCTCCAAGATCCAATCATGAATTCCTTGCTTTTCAAAAATA
CCAGAAGATTTACCATGACCAGAAAAATCAAATGCTAAAAAGTTTAATTC
ATTTTTTTTGCATAATGATTTTATGAATTTTACTTTCTTTCCAGAAATAT
CCGACATCAGACCATGAAGAAATAATACCCCAATTTTACTTTTGGCTTTT
AAAAAGGTGAAATGAATAGATTGTTTATTTGAGGTTAAAAAATAATTTTT
TTTGTTTTTCATTTTAATCAAGATATAGTTATAAAATCTTTTAAATGAGT
GCAAATATAAGGTTACTTCAAATCATACCAAATATGGATATTGGTGGTGC
TGAAACGGGTTGCTTACATGTAGCAGATCATATTTCAAAACAAGGGGGTT
TTTCAGCAATTTTAACAAGTGGTGGTAAATTATTAGATCTTATTGATCGT
GACAAAATTAAAATATTTAAATGGCCAGTAAATAAAAACATTTTTTTTAT
TTTTTTTAATATTTTTTATATTTTTTTCAAAATCAAAATTCACAAAATAA
ATATTGTTCATGCAAGAAGTCGAGCACCAGCATGGTCTGCATTTTTGGCC
ACAAAATTAGCTAATGTTAAATTTGTTACTACTTTTCATGGAACATATAA
CTTTAAATCAAAACTAAAAAAATTTTATAATTCAATTATGGTAAAATCAG
ATCATGTCATCGCAGGATCAGAATTTATTTTAAACCACATTCATACAAAT
TATCAAGTTAAGGCAAAATCTTCTGTAGTCAAAAGAGGGATAGATGAAAA
ATATTTTTCAAAAAAAAATGTTACTGAAGAAGAAATTAAAAAATTAAAAG
ATCTAATGAAAATTAGTGGAGAAAAATTTATAATTTTACTGCCTGGTAGA
TTAACATATTGGAAAGGTCAAAAATTATTTATTGAAGCATTAAATATTTT
AAATAATCAAAATTTGTTAGAAGACGTATATTCATTAATCATTGGAGGGC
ATCAAGGAAGAATTCAATATAAAGAAGAATTAATGCAGTTAGTAAAAAAA
TATAATTTAGAAAATAAATTAAAAATTGCACATGGTTTAAATAAAATGCC
AGTTGCATACTCTATTTCTAATTTAGTTTTATCAAGCTCAATAGAACCTG
AGGCCTTTGGAAGAGTGAGTGTTGAGGGTCAGTCTATGGAAAAACCTGTA
TTAGCTAGTGACATTGGTGGATCGCTCGAAACGGTTATTAATAATAAAAC
TGGCTGGTTATTTAAGAACAATGATTCTGAAGATTTGGCAGAAAAAATTA
AAATGATTATGAAAACTGAGCAGAATGTTCTCGATTTAATTGGGAGACAG
GGTAGAAAAAATGTTAAAGAAAACTATACAAGAGGCCTTATGGTATCAAG
AACACTAGAAATATATAAATCATTAGTTTATTAGTCATAAGCAATATGGT
TTCAATTACTCTTCCAGATGGAAATATCAAAGAATATACTGCAGCAGTAA
CGGGTGCTCAGATCGCAAAAGATATTGCTCCATCATTATTAAAAAAGGCA
TTAGTCGTTGAAGTTGATGGTGAATTTAAAGATTTAGGAGTTGAAATAAG
CAAAGATTCAAAAGTCAAAATTATTACAATGGATGATGATTATGCTTTAG
AGTTAATACGTCATGACTCTGCACATTGTATGGCAATGGCTGTTCAGGAA
CTTTTTCCAGGTACACAAGTTACAATTGGTCCAGTAATTGAAAACGGTTT
TTATTATGATTTTGCAAGAGATGAACCTTTTAGCGACAGTGACTTGGAAA
AAATTGAAAAAAAAATGAATGAGATCATAGATAAAGACCCTAAAACGACA
AGGGAAGTTTGGGACAGAGATAAAGCAATTCAACATTTTAAAAAAATTGG
AGAAAACTATAAAGCTGAAATCATTGAGAGCATTCCTAAAGGGGAGGAAT
TATCAATTTATTTCCATGGTGATTGGCATGATTTATGTAGAGGTCCACAC
TTACCAAGTCTTGGAAGGATAGGGAAAGCTTTTAAGTTAATGAAAGTTGC
AGGAGCATATTGGCGGGGAGACTCCAATAATAAGATGCTTCAAAGAATCT
ATGGAACATGTTGGAAGACGAAAAAAGACCTTGATGAATACTTGCATCGT
ATTGAAGAGGCTGAAAAAAGAGATCATAGAAAATTAGGGAAAGCATTAGA
TTTGTTTCATTTTCAAGAAGAAAGTCCGGGTGCAGTTTTTTGGCACCAAA
AAGGGTGGAGCCTATTTCAGTCACTCGTAAAATTCATGAGAGATAAGCAA
ACTGATGCAGGTTATTTAGAAGTTAATACCCCAGAAATGTTGGATAAAAC
ATTATGGGAAAAATCAGGCCACTGGGAAAAGTTTCAAGAACATATGTATA
CTACAGATGCAGATGAGAAAACCTTTGCAATAAAACCAATGAATTGCCCA
GGTCATATTCAAGTTTTTAACCAAGGATTAAAAAGCTATAAAGATTTACC
TCTTAAAATATCTGAGTTTGGAAAAGTTCATCGTTATGAACCTTCAGGTG
CATTACACGGATTAATGAGGGTTAGAGCATTCACCCAAGATGATGCTCAT
ATATTTTGTACTGAGGAACAAATTACTGAGGAGTCTTTAAAAGTAACAAA
TTTAATTTTAGATATTTACAAATCATTCGGTTTTAAAAATGTGAAACTTA
AATTTTCAGATCGACCTGAGAAAAGAGTTGGCGATGATAAAATTTGGAAT
AAAAGTGAAAAAGCATTACTAGATGCAATTAAGACCAGTGGATTAAAATA
CGAAATCAACAAAGGGGAAGGTGCTTTTTATGGTCCGAAAATCGAGTTTG
TATTAATTGATGCAATTGGACGTGACTGGCAGTGTGGAACTTTACAAGTT
GATTTTAATCTTCCAGGAAGATTAGGTGCTTCGTATGTTGCAAATGATGG
ATCAAAAAAAATACCAGTTATGCTACATAGGGCAATGTTTGGATCTCTTG
AGAGATTTATTGGAATATTGATAGAGCATCATACAGGAAAATTTCCTTTT
TGGTTGTCACCAGAACAAGTTGCGGTATTACCAATAAGTAACAAGCAAAA
CGATTATGCAAGTAAAGTTAAGTTGTTACTTGAAAAAAAAGGATTAAGGT
CTATTATTGATGATAGAAATGAAAAAATTAATTATAAAATTCGAGAACAT
TCAGTATCGAAAATTCCAGTTTTAATGATCTGCGGCGCTAAAGAAGTTCA
AAATAATACAATCACTATAAGAAGACTAGGACAAACAAACCAACAAACAG
TTAGCCTAGAAGAAGCTGTAACTAATTTGTCACTAGAGTCTAATACTCCA
TCTATTTAATGCATCAAATTACTTATTTTAATTAATAATGAAGGGTCCTA
GAGTTAATAACAAGATCCGAGCATCTGAAGTGCAACTCATCACAGACGAT
GGTGATAACATAGGTGTCGTTCCGATTGGAGAGGCTTTAGACCGCGCCAA
GGAAGTTGGCTTAGATTTAATTGAAGTTGCTCCAAATGCAAAGCCTCCAG
TATGTAAGATTATTGATTATGGAAAATACAAATATGAAATTCAAAAAAAA
GCCAGTCAAGCAAAGAAAAAGCAAAAAGTTATCACATTAAAGGAGTTAAA
ATTAAGACCAAGCACAGACAAACACGATTATGATTTCAAAATGAAAAACG
CGAAGAAATTTATTTCCAAAGGAGATAAAGTTAAGTTTACAATTCGCTTT
AAGGGTCGTGAAATGGATTACATGAAGGCTGCATATGATTTAGTTGATAA
AATTATTGAGGATACAAAGGATATCTCAAAAGTTGAGCAAAAGGCTAAGA
TGGAAGGAAGGCAAATGACCATGATTATCCAGCCAAATTAAGCTATTATT
GTTATTGTCATTACACCTTTTTTTAGTATAACCACGTTCGACATGGCCAA
ATTAAAGACTAAGAGTTCAGCAAAAAAAAGATTTAAAATTACAGCCAAGG
GCAAAGTTAAATCTGCCCAAGCTGGAAAAAGACATGGAATGATCAAAAGG
ACAAATTCACAAATCAGAAAATTAAGAGGTACTACAGTTTTATCAAAACA
GGACGCAAAGATTATTAAATCTTATATGCCTAACAGTTTAAGAGGATAAT
ATGGCAAGAGTTAAAAGAGGGAAAACAAGTAAAGCAAAACATAAAAAAGT
TTTAAAAGCTGCAAAAGGTTATTGGGGTAGAAGAAAAAATACAATTAGAG
TAGCTAAGCAGGCAGTTGAAAAGGCTATGCAATATGCCTATAGAGACAGA
AGAAGAAATAAAAGAAATTTTAGGTCACTATGGATACAAAGAATTAATGC
CGGTGTAAGAGCTGAAGGTCTAACTTATTCTAAATTCATAAATGGTTTAA
CAAAATCAAAAATTAATATTGATAGAAAAGTATTAGCAGATATCGCTTAC
AATAATCCAGAGACTTTTAAATCTATTGTAAAAAAGGTACAATCGCATTT
AAATTAAATATTTAAATGTTAGATCTTAAAAACTTATCTTCAGAGATAAA
TTTAAAAATTCAACAAGTTAAGGACCGAGATACTTTAGAGTCCTTAAAAA
CTCTTTATCTGGGAAAAAAAGGTATTATTACAGAAGCATTCAAAAGCATG
GGCAAGATTGATGCCGATGAAAGAAAAAATTTTGCATCAGAATTAAATAT
AATAAAATCAAATTTACTAGATCAAATTAATTCACATCAATCTAAAATTG
AGCTTAAAGAAATAGAAGAAAAACTAAACTCAGAAGAAATAGATATCACG
CTTCCGACAAAAGAAATTAAAAAAGGAAAAATACATCCTGTGTCACAAGT
AATTGATGAGTTGACATGTATATTTGCTGAAATAGGATTTTCTGTGGCAG
AAGGTCCTGATATTGAAAATGAATTTAATAATTTTACTGCACTTAATACT
CCTGAACATCATCCTGCTAGAGATATGCATGATACTTTTTATTTAGATGA
GAATAAAAAAACTTTATTACGAACTCATACTTCGCCAGTTCAGATTCGAA
CAATGTTAAATAATAAACCACCAATAAAAATTATTGCGCCAGGAAGAACA
TATAGATGCGATAGTGATATGACACACACACCTATGTTTCATCAGTTAGA
AGGCTTACATATCGATAAAGATATTAATATGGGACATCTAAAAGGTTGTT
TAGATTTTTTTTTAAAAAAGTTTTTTGAAGATGAAAACCTTGAGATGAGA
TTCAGGCCCAGCCATTTCCCATTCACTGAACCAAGCGTAGAGGTAGACAT
CAGTTATAAAATTGAAAATAATAAAATTGTTGTAGGAAAAGGAGAAAGGT
GGCTAGAAGTTTTAGGCTGCGGGATGGTTCATCCAAATGTTTTAAAAAAT
GTTAAAATCGACCCAAAAAAATTTCAAGGTTATGCTTTTGGAGTAGGCAT
TGACCGTCTCGCAATGTTGAAATATGGAATTACGGATTTGAGATCATTTT
TTGAAGGTGATTTAAGATGGTCTAACCATTATGGTTTTGATGCAAACGAT
GTTCCTACAAATTATAGAGGGTTAAGTAAATGAAATTAACTCTTTCTTGG
TTAAAGAAACATTTAAACACTAAAGCTTCAACAGATCAGATTGTAGGTGC
ATTAACTAATATCGGCCTAGAAGTAGAAGAGGTTATAGAGGAAAATAAAA
ATTTAGAACTTTTTAAAATCGCAAAAATTTTAAAAGCTGACAAACATCCC
AATGCTGACAAGCTAAAAATTTGCGATGTAGATACGGGAAAAAAAATTGA
AAAAGTAGTTTGTGGAGCAGCTAATGCTAGAGAGGGATTATTAACAGTCT
ACGCACCTCCCGGTGCAGTCATTCCAAAAAATGGAATGAAACTAGTCATT
GCAAAAATTAGAGGAATTGAGTCAAAAGGTATGCTTTGTTCTGAAAGCGA
ATTAGGAATATCAAATGAGAGTGATGGAATTACAGAGATTCAAAATAAAA
AAGTTGGTGAAAAATTTTTCAAAAATACTGAAGAAATTATAGATATTTCA
ATTACACCTAACCGTTCAGATTGCTTAGGTGTTAGAGGAATTGCCAGAGA
TTTAAGCGCTTATGGCCTTGGAAAAATAATTGAAGAAAAAAAAATTAAAT
TAAAAGAAAAATCAAAAGAAAGAGTTAAAGTTGAAATTAAAAAAAACTCT
GGATGCAATGGATTTGGCTCTCTATTTATCGAAGATGTTAACAATTGTGA
GAGTCCTGAATGGTTAAAAAAAGATTTAGAGTCATTTGGTTTAAAACCAA
TTTCAGCAATTGTTGATGTAACAAATTATGTAATGTTTGATCTTAATCGT
CCAATGCATGCATATGATGCAGATAAACTTGATGGAAATATAATTGTTAG
AGAAGCAAAAAATGGTGAAAGTTTTGATGCTTTAGATGAAAAAAAATACA
AAATTCCAAGTGGCGCATGTTTAATAACTGATAAAAACAAAATTTTAGGT
TTGGGGGGTATTATTGGAGGTCAGTCAAGTGCTATTAATTTAAATACAAA
AAATATAGTATTAGAAGCTGCAGCATTTGACCCAATAAAAATTGCAAGAG
TATCTAAACAATTAGGAATTATAACTGACGCAAAATTTAGATTCGAGAGA
GGAGTTGATCCAAATTCAATTGAAGCTGGCTTAAAATTAGCAGCAAAATT
AATTCAGAATATTTGTGGAGGAAAAATTTCAAAAATAAATATTTCTGGCG
ACACAAAAAATAAAAATAAAAAAATTAAATTTGATATTAATAATTTTGAA
AAATTAATTGGTTTTTCTGTTAAAGTGAAAGACTGTCAAAAAATTTTAGA
AACACTGGGTTTTAAAATTAAGGCAAAAAAAAATATTTTAGTTATTGAGA
TTCCTAGTTGGAGACCTGATGTGAGCCAAGAGGCAGATATAATTGAGGAA
ATTTTAAGAATAAAAGGATTAGATAAAATTCAATCTATACCTCCAAAATT
AAATGAGAAAAAGTCAGTATTAAATTATCACCAAAAATTATTTCATCTAG
TTCAAAGATCATTTGCAAGTAGAGGATTTTTTGAAACCATAAGCTGGTCT
TTTACTAGCAGTAAATTTAATCAATATTATTCTGATCAAACAATAAAAAT
CACAAATCCAATTTCATCAGATTTAGATGTATTAAGGAGTTCAAATTTTG
TAAATTTAATATTACAGGCAAAATTAAACTTAGATAGATCGAATTCAAAT
TTACAAATGTTTGAAGTTGGTCCAGTTTTTAAAGAAGATTTAACTCAAGA
AACAATTGCATCTGGAATTTTAGTTGGAAAAAAAACTAGTTCGACTTGGG
TTAACAATGATGAGGAATTTAACGCAATTGATGCAAAAGAACATTTATAT
TATATTTTAAGTGATTTAGGTTTGTCACTAGATAATCTAGTTGTAGAAAA
AAGTGAAAAAAATTATTATCACCCAGGCCAGTCTGCCGATGTTTTTATAG
GTAATAAAAAAGGTCCAAAAGTTGCAAGTTTTGGAACGATTCATCCTTTA
ATTTTACAAAAAATGGATATTCAAAAAACAAATATTATAGGTCTTGAGGT
TTATCTTGATAATTTCATTGAGCCAAAGAGACCATCAAGGGTTTCAAAAA
AGCAACTTAAAAAATACGACTTTCAAATTGTTGAAAGAGATTTTGCATTT
ATTTTAGATAAAAAAGTTAGAGCTGGAGATTTACTATCCTTAATTAAAAA
GACAGATCAGTTAATTAAATCTGTTAACGTATTTGATCTCTATGAAGGAG
AAAAAATTGATTTAGATAAAAAATCTATAGCTATTAAAGTTCTATTTGAG
CCAACTGATAAAACGCTAAATGATAAACAAATTGATGAGTTATCAGATAA
AATTATTTCAGCTGCTAAAAGCTTAGGTGGTTCATTAAGATCTCAATGAC
AGATATCAGTCTAATTAGAAATTTTTCAATCGTAGCTCATATTGATCATG
GGAAATCTACACTTGCAGATCGATTAATACAAACTTGTGGTGGCTTAACC
GACAGAGAAATGAAAGATCAGGTTCTAGACTCAATGGAGATTGAAAGAGA
GCGTGGTATTACAATTAAAGCTCAGACTGTAAGATTAAAATATAAACACA
AAGATGGAAAAGAGTATATTTTAAATATCATAGATACTCCTGGACATGTT
GACTTTAGTTACGAGGTGAATAGATCTTTAGCAGCCTGCGAAGGCTCACT
ACTAGTTGTTGATAGCACCCAGGGTGTTGAGGCTCAAACTTTAGCAAATG
TTTACCAAGCATTAGATAATAATCATGAAATTATTACAGTTTTAAATAAA
TCAGATTTACCCGCTTCAGAACCAGAAAGAGTGAAATCTCAAATAGAGGA
CGTGATTGGGGTAGATACTTCAAATGCAATTTTAGCATCTGGAAAAACTG
GTGAAGGGATACATGATATATTAAATTCTATTGTTGAAAATCTTCCATCA
CCCAAAGGAAATGAAAATGATAGTCTAAAAGCTTTATTAGTTGATAGTTG
GTATGACAGTTATTTGGGGGTAGTGATTTTAGTAAGAGTAATAGATGGAA
AAATTAGAAAGAAAGATCAAATTATTATGATGTCAAATAATTCAAGACAT
GATGTAGAAAGAGTCGGAATCTTTACTCCAAAGGCAATTGATATTGAGGA
AATTGGTCCAGGTGAGATAGGTTTTATTGTTACTGGTATAAAAGATTTAT
CAGATACAAAAGTTGGAGACACCATAACAACATTAAAAAATCCTACTAGT
CATGCTCTGTCAGGATTTAAGCCAAGTAAGCCAGTAGTATTTTGTGGTTT
GTTTCCAATTGATAGTAGTGATTACGGATTATTAAAGGATAGTTTAGCAA
AATTAAAACTAAATGACTCTAGTATTGAATATGAACCTGAAAACTCTTCA
GCTCTTGGTCTAGGTTTTAGATGTGGATTTTTAGGCTTACTGCACCTAGA
AATAGTAGTTCAAAGGTTAGAAAGGGAGTACAATATAAGCTTAATCACAA
CAACTCCAGGCGTTGTCTATAAACTTGAAACTACTGATAATAAAATTACT
GATTTGCAAAATCCTACTAATATGCCTGAGGCTTCATTAGTAAAAAATAT
AAAAGAGCCCTGGATAATTGCAACTATTATAACACCTGATGAATATCTGG
GGTCAATAATAAAAATCTGCGAGGAAAAAAGAGGTCTTCAAAAAGATATG
AGTTATTCTGGTAATAGAGTAGTTTTAAAGTATGACATGCCTTTAAATGA
GGTTGTATTCGATTTTTACGATCGTCTGAAGTCGATTACAAGTGGTTACG
CAAGTTTTGATTATGAAATAAGTGAGTATAAAGAGGGTGATTTAATAAAG
TTATCAATTTTAGTAAATGATGAGCCTGTGGATGCACTTTCAGTTATTAT
TCATAAAGATTTTGCTCAAAAACAAGGAAGATTAATTTGTGAAAAGCTGA
AGGACTTAATACCAAGACATCAATTTCAAATTCCAGTGCAAGCTGCAATT
GGGGGAAAAATAATTGCAAGAGAAACAATAAAGGGTTTTAAGAAAGATGT
TTTGACAAAAATTCATGGAGGTGGAGCCTTAGATAGAAAGAGAAAATTAC
TCGATAAACAAAAAAAAGGTAAATCGAGAATGAAGCAATTTGGAAAAGTA
GAAATTCCCCAAGAAGCATTCATTGGTGTATTGAAAATCGGTAAAGATAG
TTAGTTTAAATATTTCAAAATTTTTGAATAAACATATTCAGGAGTAAAAT
CTTTCATGGCATTTGAGTTATGAGAAATAAACTGGTATCCCTCTGGAATA
ATAGGGGTAATATTATCTGAGTATTCTACATAATTAGTTGGTGTATCGCC
AAATAAACCAAATGTCTTCACATTGAGTGCAGAACTTAAATGCATAAAAC
CTGAATCTGTACCCACATAAATTTTCGAATTTTTAATATAACTGAATGTT
TCATAAACACTTGAATTACATAAGGAAGTAATTTTTATTGAAGAAAAATT
ATTTATGATATCTTCAGCTTGAGATTTTTCATTCGGCCCACCTAATATAA
TTATTTTATATCTTTTATGAATATTTATTTTTTTAATTAAATTTATAAAA
TTATCAGTTGACCATTTTCTACTTAGTCCAGAGGAACCAATTCCAATTAA
AATTTTATCTCCTTCAATTATTTTGCCGTTATAATTCAGAACACTAGTTG
TGTTATAATTTTCAATGTTCAACCAGTCGCACGTACTTTTAATCATTCTC
ATGGATATACTTTCATTTTTTTTTAAAAAACCGTAGAAGTATACTTCTTT
TATAGATAGTATTTTTGAAATTAAAAAATATTTAAAACCATAATGAAAAA
TATATGCTTTATCATATTTTTCTTTTTTCAAAAAAAAAATTAATGAAATA
AAGGAAGGCAGTTTTTTTTTAATTTCTTCAATATAAAGAATTTTATTAAT
ATATTTTTCATCAGATAAAAAATTTTTTGCTTTTGTATTTTTTTTTGTAA
TTAGAGTTATTTTTGAATTAGGGTTCTTTTTTGATATTTCGTAAATAGAT
GATAAAAATACGCACATATCGCCTATACCAGGGCGCAGTTGATAAATTAT
AATATTATTCATTATTTTTTAATTTAAAACTGTATAATTTATACATAAAG
TTTTTTGAATAGTATTACATATATTATATTTTTTTATTTTTTATTATTAT
GAAAATTCTAAAATGGGGATTGATTGGTTATGGAGAAGCAGCAAAGAAAT
TATTTATAGATCTATCGGTAAGAAAAAATTCAATTATTGAATGTATTGCA
TCAAAATCACAATATGATTTTTTATCAAAAAAATACCCAGACATTAATAT
TTTCAATTCATATGAAAATCTAATTAAAAAAAATAATTTAGATATTATAT
ATTTATCGTTAATAAATTCTTTGCATTATAAATTTATTAAAAAAATTATT
CAGTCAAATCAAAATATTTTAATAGAAAAACCCGCGTGTATAGAATTTTC
ACAATTAGTTGATATTAGAGATCAATTGAATAAAAAAAAAAATTTATACT
TTAGAGAGTCAATATTATACTTAAGTCATCCGATAATAATGAATATTTTT
GAAATAATAAAAAATGAAAATATTGGAAATATTGTCGAAATAGAGTCAAA
TTTTGGTTTTAATTTTAAAAAAAAAAAATTTTTATTTTTTTTAAAAAAAA
ATAATAAAAAGTTATTTTCAAAAATGTTAGGTGGTGGATCTATTTTGAAT
TTTGGACATTATCCTCTATCAGCTTATAAAATTTTTTGTGAAAAATTTAA
TAAAATTAAAAATATTAAGAAAAATATAAAAATCGGATATCGTGGAGTTG
ATGAAGACTCAAGATTAGAAATTGATTTTGAAAAGCGAGCTAAATTAAAA
ACAGAGGTATCATTAACTAGAAATTTAAAAAGTTTTTTGAGAATTACAGG
AGAATATGGAAATATTTTTATAGAAAATCCTTGGATACCTTTAACAAATT
ATGAAATTCTTTTAGAAATTAATGGAGTAAAAAAAATATTTAAATATCAT
GAAAAAAAAAGTTTATGGCAACTTAAAATAGATTGTATTGAAAAAGATTT
TAATGAAGGTCTTAAAAAACCTTCAACTATTGGCACAGATATTGAGTCTA
GTTTTGAATATATGAAATTAATAAATATATGGAAAAATTCAAATTAGTAT
AAAAATGAAAAAATTCGATTGTATTACATTTTTTCAAGAAAATTTTATTA
CTAATATTAGATTTGAAATATTAAAGGATGTTGTAGATTTTTTCGTAGTT
TGTGAAAGTAAATATGATCATAGAGGAAATAAAAAAGAAATAAATTTTCA
ATTATTAAACTCAGACTTAAAAAAAAAAGTAAGGCATGTTATTTTAGATC
ATCCTTTTCCTGAAGGTTTAAATTTATGGCAGAGGCAAGCATATCAAAGA
GAATTTATATTTAATGGAATTAAAGATTGCGAGGAAGATGATTATATAAT
GTTTTCAGATCCTGACGAAATACCAAACCCAGATGTATTGAAGAATTTTA
TTTTAAAAAAAAAATATGCAATTTTTCATCAAAAATGCTTTAATTATAAA
TTAAACTTATTAAACCCACATGAAACGCCCTGGTCAGGTACAAGGTTAAC
AAAAAAAAAATATTTGTTGTCATTTGATTTTTTTAGACAAAAAATTTTGG
AAAAAAATATAAATAAATGGTGGAAATTTTCTGTAGAGCGAAGCATTGAG
ATAGTGAAAGATGGAGGATGGCATTTTAACAACCTTTTTTCACCTAAAAT
GATATCAAAAAAACTCAAAACATTTGCTCATGATGAATTTAGCGGAGAGG
AATATAGTGATGAAAAAGTTATTGAGGAAAAGATTCATAAGGGCATCGAT
TTATTTAATAGGGGACAGAAATTAAAAAAAGTAGATATAGACAATACTTA
TCCAAGATATATTTTAAATAAAATAAAAGAATTTAAAGAATTTATTGTTT
AAAATTCATTTATTACTTTTGAGTATATTAAGTATATCTTTTTCAATATT
AAATTTAACTTTTATAATTTTTAAGTTTTCATATTTATTAAATATTTGAT
TACTGTAAATTTCATTATTAATCTCGTATTTAATTTTGCAAGTTAATTTT
CGGTTTAGATTTTTTAAAAGTTTTAAAATATTGGTATTTTTATAGTTTTT
TAAAACAATATTTTTATTTGCATTACTCTTATTTTTAAGAATTTTTAGTA
AAAACTCGCTTACATTATCGGCGTGCACTACGTTTAATTCCAAATTCTTA
TTCTTAAGATAAAATTTATTTTTTTTAAAAAAACAATTTAATAGTGTTGG
AAAAATTTTTTTTCTTTTGTCAGATTTAGAAAAGGTTTCATATAGTTTTA
TATTATAAAATTGAACTTCTTTATGTTTAACCTTATAAAACTCTAAAAAT
TGTTCGTATGCTTTTTTTGAAGCCGCGTAAAGATTTTTAGGTTTATATGA
ATTACTATTAAAAAACTCCTGCATACTTCCTAGGTTTATAATTTTTTTAA
TTTTAAAGTTCAGATTATTTAAAATAATAGTAGGAAATATAATATTAGAA
TTCATAAATTTAATTAAGTTTTTATCACTATTTTCCTCGCTATAAAAAGT
TGCAAAATTAATAAAAAAATTGAATTTTTTATTTTTAATTTTTTTTAGTT
CTTTAAATTCTTTATAAAAAAAAGACTTATAATTTTTGTACTTTTTTTTA
ATTTTCAATATTTTTTTATTTTTTTTATGATCGTATCTTAAAATGTCTAC
AACTTCGTAGCCATTTTCGAGTGCAGTAATTAAAAAGTTATTTCCTAAAA
ATCCAGAAGATCCTAAAATTAATATGCTTGATTTTTTTTTATTATTAAAT
TTTTTATTTGAATAATTCTTCGAAGCTTCTTCCATTTTTATCCTTAGGTG
ATAAAATTTTTTTTTTTTTTGGCCATTTTATACCAATACTTGGGTCATTC
CATGCTAATGTAGTCTCTGTTTTTTTATTTCTATAATTTGTACATTTGTA
ATGAACTATACAATTCTTAGATAAACAGAAAAATCCATGTGCAAAATTTT
CAGGTATGAAAATAGAAAAATTTGATTTTTCAGATATTTTAATTGCAAAA
TATTTTTTATAAGTTTTAGAGTTTTTTCTTAGATCTACAGCTACATCAAA
TATTTCACCTTTCAAAACTGAAATGAGCTTTCCTTGTGATTTTTTTTTTT
GAAAATGAAGGCCTCTGATTACATTTCTTTTTGAAAAAGACATGCAGTCG
AAAACAAATTTTTTTTTTAATACCCTGTTATCATGTATCTCTCTAAAATG
CCCTCTGTAATCATGGTGTTGATTTGATTTAATTAACACCAAACCTTTAA
ATTTAGTTTTTTGAATTTTCATTGTTAATAATTTTTCTTAAATAATTTGA
GTAAGGACACTCACCATAAAATTTAATATTTTTTAGAATTTGTTTTTTTG
TAATCCATTTTTTTTGATAGGCAATTTCATCAAGACATGCGATTTTTATA
CCTTGAACTTTTTCTACTGAAGTAACAAAATTACTAATATTTGTAAAATC
ATCAATTTTTCCTGCGTCTGACCAAATTGCCCCACGCCCAAGTTCTATAA
AGTTAAGGCAGTTTCTTTTCTTATAATTTTTTATTACATCAACAATTTCA
GTTTCTTTTCTTTTTGATGGCTTAAGTTTATGGGCAATTTGGACTACATG
ATTATCAAAAAAATATAAGCCAGTGATGGCTTTATCTGAAATAAATTTTT
TAGGTTTTTCTATAATTTCAACAATTTTTTTATCTTTAATCTTTGCAACA
CCATAATTTTCAGGTTTTGATACTCCTTTTAAAAATACTGTGCAGCCTTT
TTTGAAAACTTTTGTGGTTTGAAGCAACTCAGTTAAGCTTTGACCATAAA
AAAAATTATCTCCAAGTATTAATGAAACATTGCTATTACCAATAAATTTT
TTACCAATTTTAAAGGCCTCAGGTATTCCAGATGGTTTTAATTGTTCCTC
ATAACTTATTTTTAACCCTAAATGTCGACCATCGCCTACAACATTTATAA
AGTTTTTTTTTTGACCTTTATTTATTATTAAAAGAATATTTCGTATATCG
GCCAACATCAAAATCGATAGAGGATAGAAAAATAGAGGCTTATCATAAAT
AGGTAAAAGTTGTTTATTAGTACTTTTGGTTATTGGACTTAAGCGAGTCC
CTTTTCCACCTGCAAGAATAATTCCTTTATTTATCAATTTTTGACCCCAA
GTCTTTTTGTATAATTTTTTTTATCTAATTTTTTAACCCATTTAAAGTTA
TTTAAATACCACTCAATCGTAGAATTAAGACCATCTATTAGAGTATATTT
TTTTTTCCATCCTAATTTTTTTAATTTATTACTATTCAAAGCATATCTTA
CATCATGTCCTGGCCTGTCTTTTACGTAAATAATTTTGGAATTATTTTTT
TTACCAAATTTTTTCTTACATAAGTACAAGATTTTTTTCGCTAAAATTTT
ATTTGATAAAATTTCATCCGACCCAATATTATAACTTTCACCTATCTTAC
CTTTTTTAAAAATAAATATTAGGGCATTACAATGATCATTGACATGTATC
CATTCTCTTTCATTGTTTCCTTTGCCGTATATAGGTAAGTTTTTATTATT
AATAATATTTATTATTAATTTTGGAATTAGTTTTTCTGGAAATTGCCTCG
GTCCATAGTTGTTACTACAATTCGTGATTATAATTGGCAGTTTATAGGTT
CTAATATAAGATTTTATCAAGTGGTCAGATGCCGCTTTACTTGCGGCATA
AGGTGAACTGGGTTTGTACGAGTCTGTTTCAACAGAATATTTTTTTTTTG
GAATATCACCGTAAACTTCATCAGTAGATATATGCAGAAACTTTGACTTT
TTACTTTTTTTATTAAATTTTTTAAATTGCTCGAGCAATTGAAATACACC
GTTAATATTTGATTGTATAAAACTACTAGGGTCATCGATGGACCTATCAA
CATGGGTCTCAGCAGCCAGATTAAATATTGCCACTGGTTTAAATTGATTT
AATATTTTTGAAATTTTTTTTCCATTATTTATATCTGAGATAATGAGTTT
ATAATTTTTTTTATTAAGATGATTTATATTCATCATATTTGACGAATAAG
TCTTTTTATCTACTATTATTACAAAATAGTTCTGTTTAATTAATTCAATA
ACAAGGTTACTGCCAATAAATCCAAGCCCACCAGTAACTAAAATATTTTT
CTTTTTCATTATTTTTTTAAATCATCTTTAAATCATTTGGTGTATATGTG
CTATACTTAATGATTAAAATTGATGATATCACGGTAGTAATAGTTACTTT
CAAAAGCGGCAAAGTCATATCAAAGTGCCTATCTAATTTAAGCCAGTTTA
AAAAAATATTAATACTTGATAATTCAAATGATGAAAAATTAAAGAGAAAA
CTTGAAAAAAAAAAAAATATTTTTTTTTATATTTCAAAAAAAAATTTAGG
CTATGCAGCTGGCAACAATTTTCTACTAAAGAAAGTTAAAACAAAATATG
CGTTAATTATTAATCCCGATACTTTCCTTGAAAAGAAAAATATTCAAAAA
TTAATTTTTCAGATTAATATTTTAAGAGGAAAATTTGGTATTATTGGTTG
TAATAATAGTGCAAAAATAATTTCTGAAGAAAAAATACAAGATAATATTT
TTTACAATTGTGAGTTCGTCAAAGGTTATTTTATGTTAACAAATATGAAA
GCAATAAAAAAAGTAAAATATTTCGACGACTCATTTTTTATGTATTTAGA
AGAAATTGATCTATGTAAAAGAATTAGAGAAGATAATTTTAAAGTATATG
TTTTGCAAAATTTTAAGATTAAACATATCGGTGCCTCATCTTCCTCGATA
GGAGAAGAATTTGAGAAAAATAGAAATTGGCATTGGTTATGGTCTCAATA
TTATTTTGATAAAAAGCATAAAGGTTATTTTTTTTGTTTTTTCAAATATA
CTTTTATTTTTGCTAAGATTTTATTAAATCTACTCATAATACCATTGCGC
AAAAAAAATAAATTTTATTTTTATAGATTTTGGGGCTTGGTATCATCTAT
ATTGGAAAAAAAATCATTTTACAGACCACACTTATTTTAGCTTAAAGGAG
AGATGGCCGAGTGGTTTAAGGCGCACGCTTGGAAAGCGTGTAAAGGGGCA
ACTCTTTCGCGGGTTCGAATCCCGCTCTCTCCGCCATTTTTGTTGATACA
GTATAAAAAGCAGAATAAAAATTATTTTAATGAAATATAAAAATTTATTA
GAACAAAAGCGAAATTTTGAATTTCTGTTATATAAAATATACCATTTTAT
TTTTAGTGAAAAATTTTTTAAGAAAATAGAATATAACTTCGATAATTCTA
AAACTCGATTAGATTTAATTAATTTTTTAATAAAAAAAAAAAACTATAAA
TCTTATTTAGAGATAGGCTGTCATCAAGACGAGGTATTTTCGTTGATAAA
TATTGAGAAGATCGGCGTCGATCCAATGAGTGGAGGTAACTTTAGAGGAA
CGAGTGATGAATTTTTTTTTCAAAATAACAAGAAGTTTGATTGTATATTC
ATTGACGGGCTGCATACCTATGAGCAAGTTATTAAAGATATCAAAAATTC
AATTGATTCTTTAAGCGAAAATGGCGTAATAATTCTTCACGATTGCCTAC
CATCAAAGATAACGCATCAATATGTTCCAAGATCAAGATATACTTGGAAC
GGAGATGTTTGGAAAGCAATAGTCGAGGTCAGGACGTGGGAACATGTTGA
GACTTATACTATTTTGGCGGATCAGGGCTTGGGAGTTATTACTAAGAAAA
AAAATTCTGATCTACTCTTTATGAAAAAAAATAATTTCAAGAAACTAAAA
TTTAAATATTTATATTATAATTATAAAACTATTATGCGAACTATATCATA
TGATAATTTTATTAGCCAAATGGACTAAAATTTGATTAGTTGTTATCTAA
AATTTCATAAAACTTCTTTATTAAATTAACTACCCTTTTATCAGCAGACA
TTGATGAATTAATTTTTTTTGTTACATAGGATATCCCTATGCCTTCAACT
GGATCTGCAAAACCCACAGACCCTCCCCAGCCATTATGACCAAATGACTC
ATTATTTTTTCCAAATAACCAGCCACCTCTCATAATATAACCAGAATAAG
TCCATTTGATTGGAAGGCCTAAACTACCATCATTTTTAATGTTTGAAATT
TTTAGAATATTTAAAAAATTGTTTTTCGAAATAATTTTGTTGTTATCGTA
TTTTATATCATTTGCTAGGATATCATAAAATTTTGCTATTGATAAAGCCG
ATCCATGACCGCCCATCGATGGAACACCTGTCTCTCTCCAAATTCTAGAA
TTATAAAAATCGATCTGATGAACAGGATTATTAAAGGCATTATATTCTTG
ATCTACTCTTTTTAAATCTGTTACATTTATTTCCTCTAAGTTAGCAACAT
TTTTAAAATCTATATTTTCAAGTCCAAACTTAAAATTAAGATTAAATTTC
TTTGAAAAATTTTTACTAAAGTAATCTTTTAAATTTAATTGCATTGTTTT
TCTAATTAAATTTTCAACTAAGAAACCATGGGTTTTAGCATGGTAGAAAG
TTTTAACACCTGGTGGGTGATCCGGGTCTTGATTTTCTAATATTTTTATA
ATTTTATCAAAATTTAGAAGGTCCTCGTTATTAATCTTCACTTTAAATCG
ATATAATCCAGCCTGGTGAGATAAAATATGTTTGACTTTTATATTTTCTT
TATTTTTCTTAAATTCAGGCCAATAAAATGATACTTTTTTTTCTATATCT
ATAATTTTTTCCTGAATAAGTTTTGCTATGCAGCCGGCATATATACCTTT
ACTGAGAGAAAAAGTATTTACTATTGTATCTTCATCCCAATTTTGTAAAT
GATTTTTTTTCCCACCATAAATATTTACTAAAACTTTTCCATTTTTTACA
ATTGAGAAGTTTGCTCCACTTTCTTTATTTTCCTCAAAATATTTTTTAAA
TATTTCTTTTAATTCAATAAATTGTGGAGCGCATTCTCCTTGAATAATCA
TTAACTAGCTAATTTAAATGCAAAATTTCTTCCAAGACTAATTTTTAAAT
CCTGACAAAATCTAGCAGCTTCTGCACCATCTATCATTCTATGGTCGTAA
GAAAGAGAGATTGGCATCATTTTTCTAGCTTGAAATTTTCCATTTAAATG
AACTTGCTTTGTCTCAGTTTTTCCAATTCCTAAGATACACACTTCTGGCA
AATTAACGATTGGTGTGAAAAAACTTCCACCAATTCCGCCCAAGCTTGAT
ATTGTCATTGAACCACCAAAAAATTCTTTTTTATCAATTTTTAATTCCTT
ACATTGCTTACTAATTTTTCTCAGTTCTTTTCCAAGAGTTAGAATATCTT
TTTGATCGACGTTTCTAATTTTTGGCACCATTAATCCATGTGGAGTATCT
ACCGCAATTCCAATATGAAAGTATTTTTTATAAACCACTTCTTCATTTTC
TGGATCTAGAGATGAATTAAAGTTTGGATATTTTTTCATTGCATTTACCA
ATGCTTTCATGATGAACGCTAATGGCGTTACAGGAATTTTTTCTCTAGTA
TTAAGATCAACTAATCCTTTTCTAAAGTTTTCCATTTCAGTTACATCTAT
TTCATCATGTTGCGTTACATGAGGAATACTATTCCATGCTTTAACTAAAT
GAGGACCTGATAATCTTTTAATTCTTGGGATTTTTTGAATATCAACTGGT
CCAAATTCAGAGTGTTCATAGGGCAAATCTATTTTATCACTAATTTTAGT
ATCATTAGACTGTGGAGCAATATTTCTATTTTTTACAAAATTTTTTAGAT
CATCTTTTTTAACTCTACCGCCTCTACCAGAACCTTGCAGTTCACTGATA
TTAATTCCAAGCTCTCTAGCAAATTTAAGAGTATTTGGGCTTGCACCTGT
TGAGTCAGATAATTTAAGTTGGTTAGTGGTATTTGTTTGTTTTAATTCTT
CTTTTTTAACTACTTCTTCATTTTTCTTTGGTTCCTTTTGTTTTTGCTGA
GAAGGTGATTTTTCATCCGTAATAATTTCTAAAATTTGATCACCTTCTGA
TACTTTATCTCCAATTTTTATATTTATATTTGATATTTTACCTGAAAATG
ATGATGGCACCTCAACACTAGATTTGTCACTTTCAAGAGTAATGATCGGA
TCACCTTTGTTAATTTTATCACCTTCTTTAACTAATACTTCAATTATCTC
GACATTTTTAAAATCACCAATGTTTGGAACTTTAACTATTTCACTCATTT
ATAATTTTACTGGATAAGGTTTATCAGGATCAATATTATATTTTTTAATA
GCATCCTTAACAACTTTAGATGCAATCTTTTGTTCTTTAGATAAAGTACT
TAGAGTATTCACCACAATTGACTCTTTATTAACTTCAAAAAACTTTCTTA
ATTCTTTTCTAGTATCACTACGTCCATAACCATCAGTTCCAAGTGTTAAA
AAATTAGTTTTTATATATGGTCTAATTTGATCAATATGTGATCTAATGTA
GTCACTTGCTGCAATTATTGGACCTGACCTACCTTCTAAACATTTTTCGA
TATAGGTTTTTCTTGGTTCTTTATCTGGATGAAGTTGGTTCCACCTTAAA
GTTTCAGCACCCTCTCTTTGTATTTCTGAGTATGAAGTTATACTCCAAAC
ATCACTATCAATTCCAAATTCATCATTTAATATTTGAGCTGCTTTAACTG
TTTCATTTAATATTGAACCAGAACCAAAAAGCTGAACAGTAGCTTTGCCT
TTATTTCTAAATTCTTTAAACAAATACATTCCTTTAAGAATATCTTCTTT
TTTTACATGACTTGGTATTTCTGGATGTTTATAATTTTCATTAAGGGCAG
TAACATAATAAAAAATATTTTCTTTATGTTCGTGCATTCTTTTAATTCCA
TCTTCAACAATGGTCGCCATTTCATATGCATAGGTTGGGTCGTATGAAAT
ACAATTTGGTATCATTGAAGCCATAATTAATCCTTGACCATCTTGGTGTT
GCAAGCCTTCTCCAGCTAGAGTTGTTCTTCCAGAAGTAGCTCCAATTAAA
AAGCCTCTAGCTTGTGAATCACCAGCTGCCCAAGCAAGATCCATAACTCG
TTGAAAACCAAACATGGAATAAAAAATATAGAATGGAATCATCTCAACAT
CGTGGTTTGTGTATGACGTTCCTGCAGCAATAAAGGATGACATTGCACCG
GCTTCAGTTATACCTTCTTCTAGAACTTGACCGCTTTGATCTTCTCTATA
TGAACTTAATTGTTCAGAATCTACAGGCTCATATTTTTGTCCTTCATGAG
CATATATCCCAACTTTTTGAAAAAAACCTTCCATACCAAAAGTTCTAGCT
TCATCAGGAATTATAGGGACAAGTTTTGGCGCGACTTCTTTATCTCTAAA
TATTTTACCTAAAATAGCTACTAATGCCATCGTTGTTGAAAGTTCCCTTT
CTCCAGAACTTTTCATTGAAGATTCAAAAATACTAGGATCTGTAATTTTA
ATCTGTTTAGAATTTGAAGATCTTGAAGGTATGAAGCCTCCAAGAGCCGC
TCTTCTCTCTTTTAAATATTGTATTTCATCAGATTTTTCGTCAGGTCTGT
AAAATTCAAGATTTTCTACTTGCTTATCTGTTAACGGAATATCAAAACGG
TCTCTAAAATAATACATATCATCAAGACCGAGTTTTTTTTGCTGGTGAGT
TGTATTAATACTTTCGCCAGATTTACCCATTCCATAACCTTTAATTGTTT
TTGTTAAAATTACTGTCGGTTGTCCTTTGTGCTTTATGGCAGCATCATAG
GCCGCATAAACTTTATGAGGATCATGACCGCCTCGATTTAATCTCCAAAT
ATCTTCGTCAGTAAGATTCGAAACTAGTTGCTTTAGCTCTGGGTACTTGC
CAAAGAATTTTTCTCTAACATATTTTCCACCTTTGGCTTTAAAAGCTTGG
TATTCACCATCAACACATTCATCCATTCTTTTCATTAACAAACCTGTTTT
ATCAGCTTGCAAGAGAGGGTCCCAATATGAACCCCAAATAACTTTAAGAA
CATTCCATCCAGCACCTCTAAAAGTACCTTCCAGTTCTTGGATTATTTTT
CCATTTCCTCTAACTGGTCCGTCCAATCTTTGTAAATTGCAATTAATGAC
AAATATTAAATTATCTAGATTTTCTCTAGCAGCCAAACCTATTGCACCAA
GGGACTCTGGTTCGTCACACTCTCCATCTCCCATGAAGGTCCAAATTTTT
CTGCCTTGTTTGGGAATTAAATTTCTATTCTCCATATACTTCATAAACCT
TGCATTATAAATTGAAGTGATAGGACCAAGCCCCATTGATACAGTTGGAA
ACTGCCAGTAATCTGGCATTAGCCATGGGTGAGGGTATGAAGATAAACCT
TCCCCTCGTTTAATATTTGCTTCTTGTCTAAAGTTTATTAATTGCTGTTC
TGATATTCGTCCTTCAAGATATGATCTTGCATACATTCCAGGTGCTGCGT
GACCTTGAAAGTAAATCATGTCTCCTAAAAAATCATTAGTCTTACCTCTC
CAGAAGTGATTACAACCTACATCGTAAAGGGTTGCAGCAGATGCAAATGT
TGCAATATGCCCGCCAAGCTCAGGTGATATTTTATTTGCTCTCACAACCA
TTGTTGCAGCATTCCACCTGATTAATGATCTAATACTCTTTTCTATATTT
TGATCTCCAGCTGATTTTTTTTCTAGTTGAGGAGGAATAGTATTTATGTA
AGGAGTATTTTGAGTAAACGGAAGATTAGATCCTGATACATAAGCTTGAT
TAATTAATTTTGTTAAAAGAAAGTGTGCTCTTCTTGAGCCATCTCTTTTA
ACAACTGAGTTTAAAGACTCAATCCATTCATCTGTTTCTTCTGGATCAAT
ATCTCCAATATCTGGGTTAGATCCAAATACACCCTCATGTTTTATTTCAA
TTCTTTTAGTTTCTGATTGAGTTTGTATGCTAGACTGTACTTGACCATTG
CCTTGCGTTTTTTGAGGTATTTCTTTTTTTATTTCTACTTGTCCCGTTTG
ACTAGAGCCTGACAACTCTGCCAAGATATCTCCTTGAGAAACTTTATCCC
CAATTTTAACTTTAAAATTAATAATTTTTCCTGAAACATTACTAGGGACC
TCCATACTAGATTTGTCACTTTCAAGAGTAATGATTGGATCACCCTTATT
GATTTCATCACCTTCTTTAACTAATACTTCAATTATCTCGACATTTTTAA
AATCACCAATGTCTGGAACTGTGATAAAATTTTGTGAATTATCATCTAAT
ACATTTGTTTTTTTTTCTGAATTATCATTTTCGTCAACTTCATTTGATCC
ATTATCAATTAAACCAATGACACTTCCCTGTGAAACTTTATCTCCAATTT
TTACATTCAATTTTTGAATTGTTCCATCTAATGATGATGGAACCTCAACA
CTTGATTTATCGCTTTCAAGAGTAATAAGAGGATCGTTTTTAGAAACTTT
TTGTCCTTCTTTAACAAGAATTTCAATGATCTCTACATCTTTGAAATCAC
CAATATCTGGTACTTTTAATTCTGAAGACAATTGTTATTCCTATTAATTA
ATATTAATTTAAATTTTTATTTTCTTAATATATATGAACCGCTACATATA
TAAATAATTAAAAAAATGTACGAAAATTTTGGTCAATTCATAGATAATAA
ATGGCATAAATCAAAAGATTCTTATCAAGTTATCAATCCATCAACCGAAG
AGATACTTGGTTCAGCATCAAAAGCTTCAGCGGAACAAGTACAACAGGCG
ATTCAATCTGCAGCTAAAGGTTTTATTAATTGGAAAAATACGCAAGCATG
GGAAAGGTCAAACAAAATAAGAAAAATTGCAGATTTAATTAGAAAAAGAA
AAGATGAGATAGCTAAGTGGATTTCACTTGAAGTTGGAAAACCATTTTTG
CAGGCCCAAGCAGAAGCGATAGCTTCAGCAGATATTTTTGAGTGGAATGC
AGAAGAGACTAAAAGGATTTATGGTCAAACTGTAGAAAGTAGATTTAAAG
ATACAAGGGTTATAATTAATTATGAACCCGTGGGGGTCGTTGCAGGTTTA
GTCCCATGGAATTTTCCATGTATTCTGGCTTCTAGAAAAATATCAACTGC
TTTAGGTGCTGGCTGTTCAATTGTTTGTAAACCTGATGTTATAACTCCGG
GGTCCGTAATGGTATTAATTGATATTATTAAAGAAGTTGGACTACCTGAT
GGCACTGTTAATATGCTTTCCGGAGATCCAGCCGGTATAGCTCAACAACT
TATAAACTCAGATATAATCAAAAAAATATCAATTACTGGATCAACTAGAG
TAGGTAAATTAATTTTAAAGCAAGCTGCAGACAAAGTTCAAAGAGTAACA
ATGGAGTTGAGTGGACATTCACCTTTTATAGTTCACGCTGATGCAGATAT
AGAAAAAGCTGTAAACATGGCAATTTTAGCAAAGTATAGAAACACAGGAC
AAGTCTGTATTTCACCATCAAGATTTTATATTCACGAAAGTAAGAAAGAT
GACTTTACAAAAGGTTATGTAGAGAAAACACAAAAATTGAAAATTGGTCC
TGGTATAAATAAAGATACTGATCTTGGTCCAATCACAACAGAAAAAAGAA
TAAACGAAATAGAAGAGCTTGTTAGATTAACAGAAAAAGAGGGAGCAAAA
ATTTTATGTGGTGGAAAGAGATCTGCAAAGTTTAATAAGGGATATTTTTA
TGAACCAACCGTTTTTGACAATGTTGGAGATAATTTTACAATAACTCAAA
CAGAACCTTTTGGACCTTTATCTCCAATAATGTCTTTTAAATTATTTGAC
GATGTAATTAAAAGAGCCAATAATCACCCAAATGGATTGGCAGCTTATGT
TTGCACTTCCTCTATGAACGTTGCCCATGAAACATCTGAGGCTTTAGAAA
CAGGAATGGTTGCGATTAATACACCTGTGATACCAACCGCAGAAACTCCA
TTTGGAGGAATTAAACAAAGTGGATACGGAAGAGAAGGTGGTTCGATGGC
AATTAAGGATTATCTAAATATAAAGTACACCCATCTCGGCTTAAAAGGTT
AGTTTATGAAAGTTGGAATTATAGGTACAGGTCTGATGGGCTTTCCAATG
GCTATAAATATAGCCAAAAAGTTTGAGCTAAAATCTTTCAATAGAACTTT
TGAAAAAATGAAGGGTCTTGAAAAATATAAAATTACACTTTGCAATACTT
TAGAAAGTTTATCAAAGGAAACCGATGTTATTATATCTATGTTGCCTGGA
GATAAAGAAGTAATGAAAACTATTAATCAAATAAAAAAATTTATTGAATC
TGGAACTGTATTTATAGATATGAGTTCTACAAAAGTTTCTACAGCAAACG
AATGTTATAAGATACTGAAAGAAAAAGACTCAAGCTTTATAGATGCCCCG
GTTTCTGGAGGTCCAGAAGGAGCAAAATCTGGCTCTCTAGCTATTATGGC
TGGAGGTGATGAGGATGCATTCTTAAAAGTGAAAAATGTATTAGAAGCCA
TGGGCAACCCAACATTAGTAGGTCCAAATGGCAGTGGTCAAGTTTCTAAA
TTATGTAACCAAATTATTGTAGGAGTTACAATTGGAGCGGTAGCAGAAGC
TATAATTTTATGTGAAAAAAATGGAGCAGATCCAAACAAATTTATAAAAG
CAGTGTCCGGAGGATTTGCTGATGGAAAAATTTTACAAAATCATGGTCAA
AGAATGATCGATAAAGATTTTGTTGCTAGAGGAAAAAATATTACACATTT
AAAAGATATGAATAATATTCTTGAATGCGCTTCACAAAAAGGCATAAAAC
TTCCAATTTCACATCTTATTAAAAATATGTTCCAAAATTTATGTGACTCA
GGCTTTGAGAACGAAGATCATTGTTCTTTGTATAAGGAAATATCAAATAA
AAAATAAGTGGTGCCCACAACCAGAATTGAACTGATGACCCCGTCCTTAC
CATGGACGTGCTCTACCAACTGAGCTATGTGGGCATTTTAATTATTAATA
TATTTTCCATTGTCTAATAAAAGTCTTTTTTTAATCAAAAATTTAACTTT
TTTAATTTGTATTTATTTCTCATGATAAAAAAAATGTCTAACATATTGGT
ACTTCTGGCTTTCGTTTTTGTAGCTAATTGTGCCCAACACTCGGTTAAAT
TTGGTAAAAAATGTACTCAAGTTGCAAAGGATGGAACTTACGAAAAATCT
TATATTTGGATTGTTAACAAAAATACTAATCCAGATTTTGGAAAAAAAAT
TACAAAACAAAACTGTATTTCTGCAGAAACCTCATAAAAGTCACTTAATC
TAGCTATCCAATTTCTTGACAAAATCTTCGGATATCTATTTAAAGTGCCC
AGCATCAAAGTTGATGCTGTAATTTAATAAGAAAGTAAGTATGAGTATAA
AAGGTAAAGTAAAATGGTTTAATGGAACCAAAGGTTATGGTTTTATTGAA
CGAGAAGACAAAGAAAAAGACGTCTTTGTTCATATGTCTGCAGTAAAAGA
TTCAGGAGTAGGTTATCTAGACGAAGGTGATTCTTTGACTTTTGAAATCG
AAGAAGGAAAAAAAGGCCCTTCAGCAGTTAACCTAAAAAAAGAATAGGTT
AAAAATTTAACGTAGGAGGCTCGGTCATGGGTATACATTATGATTATAAA
TCCAAAAGAGGAGAAAGAGCTATGCTTAAGGAAGCTAAAAGAAAAGAACG
TTTAGCTCTAAAGAAAGCTAAAAGGGCCTCCACGTCAGATATTGAAGAGA
AAAGTGAAGAGGTTAAAATGCACGATATTAATAAACCTATCACTTTAGAT
GATTTAACCAACCCAGATAAATAGCTATGCAATTATTATCCAAAAAGGAT
GATAAAAAACAAAAGCTTGCCGACGCTTTGAAGCAAAATTTAAAAAGACG
AAAAGAATTTAAAAAAAAATTAGAAAATAAATAATGAGCGTTCTCTCAGA
TAAATGGATTAAAAAAATGTCTTTGGAACATGGAATGATAAGTCCATTTA
TTGAAAAACAAGAAAGATCTAATAATATATCGTATGGCCTTTCTTCATTT
GGATATGATGCAAGAGTCTCAAGCGAATTTAAAATATTTACTAACGTTAA
TTCATCAATTGTAGATCCAAAAAATTTTTCAGATAATAATTTAATTACAA
AAACAGAGGATGTATGTATTATTCCTCCAAATTCCTTTGCTCTTGCCTCT
ACAGTTGAGTATTTTAAAATACCAAGAGACACTTTGGTTATATGTTTGGG
AAAAAGTACTTATGCTAGGTGTGGAATTATAGTAAATGTCACACCATTAG
AGCCTGAGTGGGAAGGTCATGTGACTTTAGAATTTTCAAATACAACTCCA
TTACCAGCAAAAATTTATGCTAATGAGGGGGCATGTCAGTTTATCTTCTT
AAAAGGAAATGAGTCTCCAGAAACATCGTATGCAGATAGAAAAGGAAAGT
ATATGAAACAAACCGGTGTAACACTTCCAAAAATCTAATTATCAATGAAA
AAAATTGTTATTAACGGTGGAGCAAAGCTTCATGGGTCAATTAATATTTC
AGGATCTAAAAATGCAAGCCTACCAATACTAGCAGCAACATTATTAATAG
ATGAAAAAATAATTTTAAGCAATGTTCCAATGGTTAAAGATATATTGACT
ATGATTAATCTTTTGGAAACATTGGGCAAAAAAGTTAAAGTTAAAAGAAA
TATATTAGAAATAACTTCAAAAAATAAAAAAAATTATGTAGCCAAATATG
AGCTAGTTAAAACAATGCGAGCAGGCATTTTGGTTATTGGACCATTATTA
GCTAAATATGACAAAGCAAAAGTTTCGTTACCAGGTGGTTGCGCAATTGG
AGCAAGACCGGTTGATATACATTTAGATTTTTTATCTAAATGTGGATATC
AAAATAAAATTTCAAAAGGGTATGTTATGTCTAATAAGCAATCTATTAAA
AAAAAAATTTTATATAAATTTAAGAAAATATCTGTAGGAGCGACTGAGAC
TGCTATTTTAAATTGTTGTTTATCAAATAAAGAAGTTAAATTAAAAAATA
TTGCAATCGAACCAGAGATAATTGATCTGATTAATTTTTTAAATAAATCA
GGTGCCAATATCAAATTTACAACAAAAAGATCTTTATTAATTAAAGGGGT
TAAGACTTTAAATAGTACAAAATACAGTATTATGCCTGACAGAATAGAGG
CCGGAACTTATATGATAGCCTCTGGTATTACACAAAGTTCTTTAACTTTA
AATAACATTTTAATCGATCATTTAAAAAATATTATAATTGTTTTAAAAAA
AATTGGCTTTAAATTTAAATTTATTTCAAATACGAGTTTAAAAGTTTTAC
CTTCAAAATTAAAACCTATTAAAATAAAAACAGTTCCATACCCTGGTTTT
CCAACGGATATGCAAGCACAACTAATGAGCCTACTCATTTTAACGAAAGG
CATTTCAGAAATTAAAGAGGATATTTTTGAAAATAGATTTTTGCATGTTT
TGGAGTTGCAAAGGATGGGAGCTAATATTCAGATAAACAATAATATAGCA
AGGATTACAGGTATAGATAAGCTTTCTGGAGCTGAAGTTATGGCAACAGA
TTTAAGAGCTTCTGTATGTTTAGTGTTAGCCGGTTTGGTAGCAAGAGGAA
AAACTGTAATAAACAGAGTTTATCATCTTGAAAGAGGCTATGAAGATTTA
GTAAAAAAATTAAAAAAATGTGGAGCTAAAATTAAATTTTTAAATGTTTG
ATAATCAAGGTTTTCTAAAGCTAAAAGCTGATGACAAAAACGATCTAAAG
GTATTTGCTGCCTATTTACAAGATAGTATTACAACTCCTAAAGAAATAAA
ATTTTTAGAAAAAAATAAAGCGTTTATTTGTATATTTAATAGATTTATGT
GGGAAGATGCTGAAAAAGGTATTTTTAGAGATAACAAAAGAATTCGATCA
GCATTAAAAATAGATGATGTAAGATCAGTGAAATCAAAAAATCTTAATCC
CCAAGAAGAAAAAGCACTAGAATTTCTAACAATTAATGTTGAGCAGGGTG
ATCAAGAAAATATTAATATTAATCTTTTATTTTCAGGCAATATGACTATA
TCAGTAAATGTAGAGGCAATTAATGCAACGTTAGAAGATTTTTCTGATAG
TTGGAAAACAAAAATTAAGCCTGTTCATAAAATTTAATGAAAATATTAAA
TACAAAAAACAAACTATTTAAAAAAAATTTTGATTTAGTTCTTAGTTCTA
AAAGAATTCAGTCAAATAATAGTCAAAAAATAGTAAAAAAAATTATCAGC
GATATCAAAAAAAATGGCGATTTAGCTTTAATTAAATATACTAAAAGGTT
TGACAAGGTAAATTTTGGTCCATCAAAAATTAAACTAGATGACAAGTTAA
TTAGCAAAAAGATCAAAAAATTAGATATAAATATTAAGAAGTCTATTGAT
TTGGCTTTTAACAGAATTACAAAATTTCATAAAAAACAAGTGCACAAAGG
TTTTAAATTCAAAGATAAGTTAGGCAATCAATTAGGTTACAAAATCTTAC
CTTTAGACAAAGTTGGAGTTTATGTACCTGGCGGGACAGCAAGCTATCCG
AGCACTTTATTAATGAATTCAATTCCAGCAATGGTTGCCGGTGTTAAAAA
TATATATTGTGTAATGCCAACTCCTAAAGACGAAATAAATGCTGGCGTAT
TATACGCAGCAAAAAAATGTAAAATAAAATCAATTTTTAGGATAGGTGGT
GCACAGGCAGTTGCCGCTTTAACATACGGTACAAAAAATGTTCCTAAGGT
TGATAAGATTGTTGGTCCTGGAAATATATTTGTAGCTACAGCAAAAAAAG
AAGTTTTTGGAACTGTTGGTATTGATATGGTCGCTGGACCATCAGAAATA
ACTGTAATCGCGGATGATCGAAATAGAGCAGACTGGACGGCTGTTGATTT
ATTATCGCAAGCAGAACATGATGTTTTATCTCAATCAATTTTATTAACCA
CAAGTGAAAAATTTGCAAAACAGGTTTCTTTAGAAGTTAAAAAAATATTA
AAAACTTTACCTAGAAAAAAAATTGCATCCAAAAGTATAAAAAATTATGG
CTGTATAGTTGTATGTAAAAATAAAAAAGAATTAGTCGATTATGCAAATA
TTATTGCACCTGAGCACCTTGAAATAAAAATTAAAGGTTCTGAAAAATTA
GAAAAACAAATTAAAAATGCAGGTTCTATATTCTTAGGTGAATTTAGTCC
TGAAGCTATTGGAGATTATTTAGCTGGACCAAATCATGTATTGCCAACAT
CTGGTTCTGCAAGATTTGCCTCGGGCTTATCAGTTAATGATTTTTTAAAA
AGAACATCTTTAATTAAGTGCACTAAAAGAGGTATTGAAAAGATTGGACA
AATGGCTATAAATCTCGCAAACTATGAAGGATTACATGCACACGCGCTGT
CAGTAAGCAAAAGGATAAAAAATTAATGGCAAAAGAAGAAATGATCGAAT
TTAAAGGCAAGGTAACAGAATTGTTACCGAACGCTACATTTCGGGTAAAA
CTGGAAAATGATCATGAGATTTTAGCCCATACTTCAGGAAAACTCAGAAA
GAATAGAATAAGAGTATTAGCAGGCGATACAGTTTTGGTTGAAGTAACTC
CTTACGATTTAACCAAAGGCAGAATAACTTTTAGACTTAAATAACAGTCT
AAATGTCTAAATTAATATTAGCAAGCGCGTCTCCAAGGCGATTAGAATTG
CTCAAAAGTACTGATATTTTTCCTGATATTGTTGAGCCTGCAAATATTGA
CGAGACTATAAAAAAAAAAGAAAAATCTAAGTTTTACTTGAAAAGAATTT
GCTTTGAAAAAGCTTTGAGTGTTCAGAAAAAATATAAACAAGACATAATA
CTTTCAGCGGATACAATAGTTACAACAAATCAAAAAATTTTTGGCAAGCC
ATCCGGTGTAGAAGACGCAATTAAAACATTGAAATATTTATCAGGAAGAA
ATCATAACGTAAGCACTGGCGTTTGCGTTTTGTATAAAAATAATAAGAAA
ATTAAAATTATTGATACTAAAATAAAATTCAAAAAACTTCATAATGATGA
AATTGATCAATATATAAAAACAAATGAATGGACTGATAAAGCAGGATCAT
ATGCTATCCAGGGGTACGCAGAGAGATTTATTATTAAAATAAACGGATCA
TATTCAAATGTCGTTGGTTTACCATTGCACGAAACAGTCAATTTACTAAA
AAGTATAAAGAATTTTAATTGATTATTTAATAATTATATGAAAAAAGCTT
CTCTGTTGGTCTCGTAGCTCAGTTGGTAGAGCAGAGCCCTGAAAAGGCTT
GTGTCGCTGGTTCAATTCCAGCCGAGACCACCACTAAAATCAAGACTTTT
TTAACTTATATTCAAAATTTTTTTCTTGCAGACTGCAATCTGACAGCATT
AAAATATATTTATGAAGATAGTTAATTATTTCTTTTTAGTAATAATCGTT
TTTTTACTGAACGCATGTGACCAGCTTGAAACACAAAGTTTCAAACCAAA
TCAAGAAATAAATTTTGAAAAATTAGTTAAATTTAACCCTAATAAATATA
AATTTAAAGATTATAAAAAAGTTATTGGTAATAAAGATGTAACATCTTGG
GATGGATCTAAAGGTAAAAGCTATAAAAATACTAGAGATTGGAAAAAAAT
TAATGTTACCTATAAAGGTAAGGATGCAGAGCTAATTTTTTTTCAAAACT
CAGATAATTCCACAAGTATAAGTTTAAATTTTAAAAAAAATGTTAAATGT
TCAGATCATAAAAACCTGATACCAAATAAGTATATAAAGCCAGAAAATAC
ACAAAACTACATAGCTGATATGTATTTTGTAAAAATGCCAATTTTTCAAT
CCTCATATGATTTCGAAAATAAGAGAATTAATGTTTATTGTTTAGGTGGA
CTATCTGGCAAAAACGATGACAAGACAGCAGGTACTGGTTTTTTTAGCAT
ATCAATTAAAAACAAAGATATCTCTAAAAAAGTTGTTGCTTTAAAACAAA
TTGAGTGCACATTTTCACATTATAAATCTTTAAATAAAAGAGAAAATTAT
AATAAAAATTATCGTTTTTTATACAAAGGTACACAATTAAATAAACTTAC
AAGGTCTAGCCCACAATTTTTTCATATAGATGAGACAGATAAAAAACTAT
ATAATGAGAGATATTCAACCGTTGGCAAAATAGAAACTTTTAATGAAAAT
ATAATTATATCTATTCGGAGATTAAAAAAAAACAAATCCTATAAATCTAC
GCTGTTAAAAAAAATTAAATTGGATAGAAGAACTGGTGAAATAATAATGA
ATAAAGAGTTATATGATCCCAAAGATAAGTTTTATAAAGATAAAATTTTG
AGGGTAGAGTACATTGGAGAATGTAAAAAAAGAACTTCTGCACAAAAATT
TTAAGCGACTGCAATCTGACAGCGCTCAGCTTCAAAAAATAAACATTTGA
TCTCTTAAAACTATTATAATACAACGCTCATGGGGTCTGGCAGCGGACTG
AAAAGGCTTGTGTCGCTGGTTCAATTCCAGCCGAGACCACCACTAAAATC
AAAACTATTTAAATGAAAAAAAAAATTGCAATTGTAACAGGCTCATCTGG
TCAGGATGGTTCATATCTGTGTGAGTTATTAATAAAAAAAAGTTATAAAG
TAATTGCTGCTGATAGACGGTCATCGAGAGATAATAAGTGGAGACATAAA
TTTTTAAAAATTGATGACAAATTAATTTACGAAGATTTTGATCTTGGTGA
TCTGAATAGTATTGTTGCATTATTTAGAAAATACAAAATTGATGAATTTT
ATAATCTAGCAGCTCAATCTTTTGTTGCAGCCTCTTTCAAAACACCACTT
TCTACATCAGAAATTACAGGTATAGGTGTATTAAGAATTATTGATTGTAT
TAAAAATTATCAACCAAAAGTAAAATTTTATCAAGCATCCTCTTCAGAGA
TGTATGGCAATTCAAAATTAAAATTTCAAGATGAATATACAAAATTTAAT
CCTAGAAGTCCTTATGCTGTAGCAAAATTATTTGGCCATCATATCACCAA
AAATTATCGTGAAGCTTATAATTTATTCCTTTGCAGCGGAATATTATTTA
ACCATGAATCTCCTTTAAGAGGAGATGAATTTGTTACCAAAAAGATCGTG
AAACATTTAGTTGAGGTTAAAAAAAAAGAAAGAAGTCATTTAGAACTTGG
AAATCTATATGCTAAAAGAGATTGGGGGTATGCAAAAGACTATGTCCAAG
CAATGTGGCTTATGTTACAAAAAAAAATTCCAGAAGATTATGTCATTGCA
ACTAACAAATCACATTCAGTAAAATTCTTTTCTGATTTAGTACTTAAAGC
TTTAAAGTTTAACTATAAATGGGTTGGCAAAGGAATTAATGAAAAGGCAA
TTGATAAGCTAACAAGAAAACCATTGATTAAGATAAATAAAAAATTTTAT
AGACCTGCTGAGGTGAATTTCCTAAAAGGTTCTTATAAAAAAGCTAAAAA
TCAATTAAAATGGAGGCCTAAAACCTCTATAAAAGAGTTAGTAAAAATTA
TGGTAGATTTTGAATTGAAAAACTCCTCATACAAAAATAGTTGAATATTT
ATTTAAAATAACTATTAACGGCTTCATGAAACTTGTTTTAAAAAACATTT
ATCATCTTACACATGCTAAGCAAAAGCTTGGCAATTAATTATATATTTAA
CAAAAAAAAAATAATATAAACTTTAATAAATGCAGCTGTAGCTCAGTTAG
TTAGAGCGCCTGTCTGTGGAACAGGAGGTCGTTGGTGCAACTCCAACCAG
CTGTACCAAAAAAATGAATAAAAAAATAAGTAAGCCACCAGTAGATTTAC
CTGGCGGCTTTATCGATAGAAAAGAAAAAGAACTGGTTATAAGAGATTTC
TTAATTAAACAAATTAAGGAAGTTATGACTATGTATGGTTTTGAATTTCT
TGAAACCCCTAGTTTTGAATACACTGAAAGCTTAGGGAAATTTTTACCAG
ATAAAGATAGACCATCAGAAGGAGTGTTTTCATTTGAGGATGGAAAAAAA
TGGTTATCTTTAAGATATGACCTGACAGCACCGCTTGCGAGATTTACTGC
AAAGAACTTTGATAATCTTTCACGACCATTTAAGAGATATCAATTAGGCA
CAGTATGGAGAAATGAAAAACCAGGTCCTGGACGTTTTAGGGAATTTTTG
CAATTTGATGCTGATTATGTTGGAACAAACAACTTATTAGCTGATAGTGA
ATTATGCGTTTTGATGACAGAAATATTAGAAAAATGTGGTCTAGCGAATA
ACGAATTTAATATTAAAATCTCAAATCGAAAGTTATCAAAAGGATTGTTA
GAAGATCTTGAAATAATAGATCAAGAACAGCAATCTACATCACTTAGAGC
AATTGATAAATTAGATCGAGTTGGTATTGATGGTGTAAAGTTACTGTTGG
GAAAAGGCAGGAAAGATAAATCAGGGGACTTTACCGAAGGTGCAAAACTA
CAAGATAAACAAATAAGTAAAATTATAGAATTTTTAAACTCTAAAGGATT
AGATCAATTAGAGAGAATCGATTGCAAAAACCAATTATTCCAAGAAGGTA
TCAGCGAATTAAAACAAATAATTAAAAATTTTAAGTTTTTTAAATTTAAT
AATTATAAAATTGATCCAGCAGTAGTACGTGGTCTTGAATATTATACTGG
ACCTATTTTTGAAGCGGAGCTTACTTTTAAAGTAAAAAATGAAAAGGGGT
TAGATATTGAATTTGGTTCTATTGGAGGTGGTGGAAGATATGACGATCTT
GTAAAGAGATTTAAAAATCAAGATTGTCCAGCAGTTGGAATTTCTATTGG
TTTAGATCGTCTATTGTATGCACTAAGTCAAAAAAATATTTTTAATTTTG
ATCAAAAGTGCCCTGTTTTAATTTGTGTTTTAGATAATAAATTTATGGAC
TATTATTTTAAAATTTTAAATTCGTTAAGATCAAATAATATTAACTCTGA
AATTTATTCAGGATCTTCAAATTTCAAAGCCCAATTGAAGTATGCTGATA
AAAGAGGGTGTAAATATGTGATTATATGCGGAGAAGACGAAGTTTCTAAA
GAATTGGTCACGCTCAAAAATTTAGTAATAGGGAGCGAAATATCAGAGGA
TATAGAATCTAGAGAAGATTGGAAAAAATCAAAAGACGCACAAAAGACTT
TTGCATTTTCGGATTTAATAAAAGAGATAAAAAAATAGATATGACAAAAG
CTTTAGTAAATAAAAAAAATAAAGAAAATATTTCAAAAAAAATATTAAAT
ATTTTCAAAAAAAAAGGGTTTAATTTTATAGACTTAGATATTGTAATAGA
TACAGATCTTCTTGCTCAAAGGTCTGGAGAAGCCTTTAAAAAATATGCTT
TAAATTTTAAAGATAAGTCAGGAAAGGAAATTAGTTTAAGGCCAGATTTA
ACAATTGCAACAGCTATTCAGTATATTCAAAGGAAAAAAAAAGGAACTGA
AAAACTGTCTTATTTTGGTTCAGCTTTTAGGTTAAATAAAAAAGGAGATC
TCAAGGTTTTTGATCAAATAGGTTGTGAAATTATTAATTCCAAATCTTCA
CCTGAGTATTTAATTCTATCGACAGTTTTGTCAGTATTTAATAAATTTAA
AAAAAAACAAATTATTCTGAATCATATAGGTTTGTTTGATAATTTAATTA
ACTCATTAAATTTACCTGAAAGATGGAAACTCAGACTAATCAGACACTAT
TCTAGAAAAGAATATTTTGAGGAACTCTTAAATCGTTTGGATACTAATTA
TGATCTCGATAATGAAAAGATTAAAATTGATTATAATAGACTGGGCGTTT
TAAAAAAATTGGATGCAGATAAAATAATTGGTGGCAGAAAAGTTGCTGAG
ATTATTGAAAGATTTGAAAAGAAAATTAAAGATCCAAGAGATAATTTTAA
CGGAAGTCGAAGTGTTAAAATTATTAAAGATTTTTTAAAACTAAAAGTTC
CTTTAAAAAAATCAGCAGATATTATTAAAAAATTTGTTGAAAAAAATGAT
TTAAAAATAAAAAATTTAAATCATGTTTTGTTAAAATTGAATAACTTAAA
TAAAAAATTAGGAACCAAGCAAGATGTCATTTTTGATGCTAAGTTTGGAA
GAGAGACTCAGTATTACACAGGTTTAGCATTCTCAATTTGTAAGCAAAGC
ATAGAGCTGGCTAGAGGAGGAGAGTACAATAATTTGATCAAAACATTAGG
AGGAAAGCAGTCACCAGCTTTTGGAGCTGCAATAAATTTAAATCAACTAA
TATGAATAAAATAAAAATAGGACTGCCCAGCAAAGGAAGATTAAAAGATG
AAAGTATAAAACTTTTTTCCTCTAAAGGCTTAAATATTCAAAATACTAAC
TCTAGGAATTATTTTTTTAGTTTCGAGGAAAATTCAAATTTTGATGGAAT
TTTTTTACATGCTAGAGAAATTATTGAGAGAATAAATGATAAAACGCTTG
ATGTTGGCATATCAGGTTTAGATCTTTTAATGGAACTTCCTGATGAGTAC
CAAAATAATGTTAAAATTTTAAAAAAATTAAATTTCGGCTTTGCTGACTT
GGTTGTGGCTGTACCAAATGATTGGTTAGATGTTCAAAATATTGCAGATT
TAGAGGAAGTTAGTTTTGAGTTTAAAGAAAAATATAATCGAAGAATGAGA
GTTGCTACAAAATATCCAAAATTGACAGAGGATTTTCTTTTATCTAGAGG
AGTGACAGAGTTTAAATTAGTTGGGAGTTTAGGTGCAACAGAGTCTTATC
CTTTCACTGGTTCTGCAGAATTAGTATCTGATATTACATCAACAGGATCT
ACATTAAAAGAAAACAACCTAAGAATAATTTCTGATGGAAAAATTTTAAA
AAGCTCTGCTTGTTTACTTGTTTCAAAAAGTTTTAATATAAAGAGTTTAA
GTTTATTTAAATAAATTTAAAAAAAAAATGATAGTTAAGAATTTAATTAA
ATTTCCTATTCTAAAAAGAATAATACCTTCCGTTTATAAAAAATATATTT
TTTTTACAGGAAATTATTTAAGGGAAAAAAAAATTAATAAGATTTTATAT
TATTTAGATACAAGGCATTTAATTGATAGGAATTTTTATTTAAGGGAAAA
TTATGAAGATGAACTTTTTTTATCTGCAAAAAATTTGATTATATTAAATA
AGGTTAATTATTTTTTAGATATAGGTTGTTGTTGGGGTATTTATTCATTG
AGATTGTCCAGTATACCTAAATTAAAAATTTTATCTTTTGATCCAATAAA
AAAAAATATTATTAGATTTTTAAAAATGATAAAAAAAAATAATATAAAAA
ATATAAAAGTTTTTAATCATGCATTAGGTGAAAAAAAAGGTAAAGTTAAA
TTATATGGTTTAGAAGAGTATACACCAAATTATAGTATTCATGGAAAAAA
AACACAGAATATACATGTATCAAAAATCAAAAGGTTAGATGAGACTATAA
AGATAAAAAATAAAGTACTTTATTTTAAAGTTGATATAGAAGGTCATGAG
TATCCTTTCTTAAAAGGTGCAAATAAAATTTTATCTGAAAATAAAGTTAT
ATTGCAAATTGAGGTCTTTAAGAAAAACAAAAAAAAAGTATTTCAATATT
TAAAAAAAAATAAATTTAATTTATTTAAAAGTACTGATACTGATTTTTTC
TTCTCAAACTTTAAAATTAAAAAATTTTAAAATTCGAACAAAAAAAAGGC
GGGCAAATACCCGCCTTTTTGAATTTCGTGAGTACGAAATGAGTGTTACA
TGCCCATTCCACCCATACCTGGCATGCCACCACCCATAGGAGGCATTGCA
GGTCCAGAATCTTTGTCATCTGGTTTGTCTGCGATCATTGCTTCAGTTGT
AATTAATAAACTTGCAATAGATGCAGCATCTTGAAGAGCAGTCCTTACTA
CTTTCGTGGGATCGATAATTCCTTTTTGGAACATATCACAATACTCTTCT
GATTGAGCATCATATCCGTTAGATCCTTTTTTACCTTCTAAAAGTTTTCC
AACAACTACGGATGCATCTACACCAGCATTAGAGATGATTTGTCTGATTG
GAGCTTGTAAAGCTTTTTTTACAATTTCTACCCCAGCTTTTTGATCGTCG
CCTTTTACTTTTAAATTATCTAAAGTTTCAGAAGCATAAAGAAGAGCACA
TCCACCACCAGTTACAACTCCTTCTTCAACAGCTGCTCTAGTAGCATTAA
GCGCATCATCAACTCTGTCTTTTCTTTCCTTAACTTCAACTTCAGTTGCT
CCACCAACTTTGATAACAGCAACACCGCCAGCTAGTTTAGCAAGTCTTTC
TTGAAGTTTTTCTTTATCATAGTCAGATGTTGACTCTTCTATTTGTTTTC
TGATTGAACCACATCTTGCTTCAATGTCACCTTTTTTTCCAGCACCATCA
ACAATTGTAGTATTATCTTTATCAACTTTAATTTTTTTACAAGATCCAAG
ATCATTGATTTTTACGTTCTCTAACTTGATACCAAGATCTTCAGATATTA
AAGTTCCACCAGTTAAGATTGCAATATCTTCTAACATCGCTTTTCTTCTA
TCTCCAAAACCTGGAGCTTTAACTGCAACAACTTTTAAACCACCTCTCAA
TTTGTTTACAACTAAAGTCGCTAAAGCTTCACCTTCAACTTCTTCCGCAA
TAATTAATAGTGATCTAGAAGATTGAACAACAGATTCTAAAAGAGGAACA
ATTGATTGCAAGTTAGATAGTTTTTTCTCACATAATAAAATTAGTGGATT
ATCTAGTTCAGCAACCATCTTGTCTGAGTTAGTAATAAAGTATGGTGACA
AGAAACCTCTGTCGAACTGCATACCTTCAACAACATCTAATTCAGTTTGA
AGACCTTTTGCTTCTTCGACTGTAATTACACCTTCGTTACCAACTTTTTG
CATAGCTTTAGAAATCATATCTCCAATTTCTTTTTCACCATTTGCGGAAA
TCGTTCCAACTTGTGCGATTTCTTCACTAGTCTTTACTTTCTTTGAACTA
CTTTTAATTTCTTCAATCACTTTCTCAATTGCAGTATCAATACCTCTTTT
TAAATCCATTGGATTCATTCCTGCAGATACATACTTGCAACCTTCTTTAG
CAATTGATTGAGCTAACACAGTTGAAGTTGTAGTTCCATCACCAGCTTCG
TCATTTGTTTTACTAGCAACTTCTTTTACCATTTGTGCGCCCATGTTCTC
AAACTTATCTTCTAACTCAACTTCTTTTGCTACAGTTACACCGTCTTTTG
TAATTCTTGGAGCTCCAAAAGATTTATCAATCACAACATTTCTTCCTTTT
GGACCTAAAGTAACTTTTACGGCATTAGCAAGAATATCAACACCTTTAAG
CATTGCATTTCTAGCCTCTGTATCAAATTTTACAATTTTTCCTGCCATTT
TAATTTCCTCCTAAATTATTTCTTTGCAATTACTCCCATGATGTCACTTT
CTTTCATGATAGAATATTCTTTTCCATCAATCTTTACTTCAGTGCCTGAC
CACTTTCCAAAAAGAATTTGGTCACCTACTTTGACATCCATTGGTGTAAT
TTTTCCATCTTCTGATTTAGCTCCTGGTCCTACCGCAACTACTTTACCTT
CTTGTGGTTTTTCTTTTGCAGTATCAGGAATAATAATTCCACCAGCAGTT
TTCTCTTCACTTTCTAATGATTCAACTAACACTCTATCGTGTAACGGTCT
GAATTTCATAGTTTTCTCCTTTAACGTTATGGCAGTGATATGATTATGAA
TTCCAAATTTTCAAGGGGTTATTAAACCCAGAATATGTAGTTTTTCCCTC
TATTCTGCAGTATATGCTTAACAATGTCGGTATTTAGTTCAATAAAAAAA
GCCTTCAAATCTAGCGAGTCTGCAAATTTTCCTAATGATTTAGAATCTTT
ATGGATGCCTTTTTCTGCAAATAAACACTTTAAAAAAAAACCTCGATTAA
TTTCAAAAGCAAAAGGCATGTATTATTACACACCTTCCGGAGAAAAAATT
TTGGATGGTGTAGCTGGGTTATGGTGTTGTAATGCCGGTCATAATCGACA
GCCAATAGTTGAGGCAATTAAAAACCAAGCGAGCGAACTAGATTTTGCAC
CTGCTTTCAACATGGGGCACCCAAAATCATTTGAATTGAGTTCTAAATTA
TCTCAAATGGCTCCAGAGGGTTTCAATCATGTTTTTTTTGGAAACTCTGG
ATCAGAGGCAGTTGAAAGTGCTTTAAAAATTGCTCTCTCTTATTGGAGAG
AAAAGGGCAAAGAAAAAAAAAGAATACTTATTGGTAGAAACAGAGGGTAT
CACGGAACTAACTTTGGTGGAGTTTCAGTTGGTGGTATAGAAAAAAATAG
AAGTCAGTTTAATAAATTTCTACCAGAAGTTTATCATTTAAAAGATACAC
ATAATTTAGAAAAAAATGCTTTCTCTAAAGGTCAACCAAGCTGGGGTGAA
GAGCTTACAAATGAGTTAGAAAAAATGATCCAAGACCACGGCTCAGATAA
TATAGCAGCTGTCATTGTAGAACCAGTCGCTGGTTCAACTGGTGTATTAA
TTCCACCTAAAAATTATTTAGATAAATTAAAAAAAATATGTGATGCAAAT
GACATTCTTTTAATTTTTGATGAAGTGATTACCGGCTTTGGAAGGCTGGG
CACGGCTTTCGCAAGTCAATATTTTAATATTACACCTGACCTAATATGTT
TGGCAAAAGGCATAAATAGTGGGACGGTACCAATGGGCGCAGTCTTGGTG
CAAGATAAAATTTTTGAAGCATTCATGAGTAAAGAAGAAAAGACAATAGA
TCTATTTCATGGATATACTTATTCAGCTCATCCACTAGCCTGCGCAGCAT
CTTTAGCAGCTTTAAAACTTTATGAAGATGAAAAACTCTTTGAAAGAGCA
AATGAATTATCTAGATATTGGGAAGAAGCGGTTCATTCTTTAAAAGGGGT
AAGAAATATAATTGATATTAGAAATCTTGGACTAATTGGTGCTGTAGAAC
TTGAGCCTATGGATGGAAAGCCTACAAGAAGAGCTTACAATGTTTTGTGT
GAAGCTTTTGAGAATCAAAAAACATTACTAAGAGTAACTGGTGATATTAT
AGCTTTATCACCGCCATTAATAATTGAAAAAAATCAAATTGATCAATTAA
TAGAAAATTTAAAAATCACTCTTAAGAAAACTGAATAAAATATGAAACAG
CAGTCGCCAGAAGAGATAGTTAATTTTAGAAATATTTCAGATCAATATAA
TATATATCTAGTAGACTTATGGGGCGTGATACACAATGGTATTAAACTAT
TTGACAATGCAATTGATGTTTTAAAAAAATTAAAAAATGAAAATAAAAAA
GTAGTTTTAATTTCAAATGCTCCAAGAACAAACAAAACTGTAAAAAAATT
TTTATTAAAGTTGAACTTTGAATTAGGTCTAATTGATTTATTGGTTACCT
CAGGTGATGTTACCAGAAATTATATTTTAGAAAATAGTAATAAAAAATTC
TATCATCTCGGACCTAGCAAAGATGATGATCTATTTTATGGTATTAAAAA
TATTACAAAAAATGTTCACGATGCAGATGAAGTAGTTTGCACAGGTTTAA
TTGATAAAATTGGTCAAGATATTTCAAATTATCAAAGCTTGTTCATTGAA
TTAATTAATAAAGAAAAAGTTTTTATATGCGCAAATCCTGATGAGGTTGT
CTCAAGAGGTGATAAAATTGAATTTTGTGCTGGCGCTTTAGCTAAATATT
TTAAAAAACTTGGTGGTAAAGTAAAATATTTTGGAAAACCTTTTGTTGAT
ATCTACAATTATGCTGAAGATCAAATTAACCAACAAGTTAGTTCAATTTT
AGAAAAAAATAAAATATTAGCTATCGGTGATAATTTAAAAACAGATATTT
GTGGAGCGCAAAATTACGAAATTGACTCTTTATTAATATTAAATGGAATC
TATAAAGATTTTTTTAGAAATAATAATTTAAATTTTGATAAATTATTGAA
GTCAAATGAAAATGAAAGTTTAAGAATAAATAAATTTCAACAAGAATTAA
AATGGTAAAATGAAAATATTAAGGAATAAATTTAATTTACAATATACAAA
AAACTCTATTTTAGTAATTGGGAATTTTGATGGCCTGCACAAAGGCCATA
TTTCAATTTTAAATGAAGCTAAAAAATTAAGTAAAAAAAATAATTTAAAA
TTTGGCTTACTAACATTTGATCCAAATCCAAAAGAATTTTTTTTAAAAGA
TAAATATTTTAAAATTATGTCCAATACAGAAAAAGAGAAACTTTTATCAA
AAAATAAATTAGATTTTTTGATTATTTTGAAGTTCAATAATAGTTTAAGA
AATAAAAGTGCTGATACATTTATTAAAAAAATTTTAAAAAGCAAAATATC
TCCTTCAAAAATTATTGTTGGTAAAGAATTTAAATTTGGAAAAAATAGAA
CAGGTTCACCAAGTTTGTTAAAAAATTATTTTAATACAAAAATTGCAAAT
CAGAAAAAAATCTCTGGAGTAAAAATTTCCTCATCACAAATTAGAAAATT
GATTCAAGCTGGAAAAATATCTAAAGCAAATAGATTACTAGGCAGAAATT
GGTCTGTTATTGGAAATGTAAATAGCGGAAATAAAATCGGACGTAAATTG
GGATATAAAACAGCGAATCTTTTTATAAATAATTGTATTCAACCCTATCG
TGGAGTCTATGCAACAAGGCTTTATTTTAAAAATAGATTATATAATGGAA
TAAGCAATTTCGGAATAGCTCCAACTCTTAAATTAAAGAAAAGAGAGGTT
TTGGAAACTCATTTGTTTAGTCCAGTCAAAAATCTGTATAAAAAAAAGGT
AAAAATTGAGTTTTTTAAGTTTATTAGAAAAGAAAAAAAATTTAAAACAA
AAAAAAATCTTACAGATCAAATAAAAAAAGATATTACAATTGCAAAAAAG
ATTTTAAATAATGTCTGAAAGTTCTGTTAATCTTCCAAAAACAAATTTTC
CAATGAGGGGAAACCTTCCTCAAAAAGAGCCTGAGACTATAAAATTTTGG
AATGATATTGATTTGTACAAAAAAATTAGATCAAAAAGATCAGGTAGAGA
ACAGTTTATTCTACACGATGGGCCTCCTTATGCTAATGGCAATATTCATA
TAGGAACTGCATTAAATAAAATACTAAAAGATATAGTTATCAAATTTAAA
TCTATTGACGGCAAAGATTGTCCATATATACCAGGATGGGATTGTCATGG
GCTACCAATCGAATGGAAGATAGAAGAACAAAATAAAAAAAAAGGAATTA
ATAAAAAAAATACATCAATTTTAGATTTTAGAAATCAGTGTAGAGAATTT
GCAAAAGAGTGGATTGAGATTCAAAAAAATCAATTCAAAAGACTTGGCGT
TTTTGGAGATTGGGAAAATTATTACGCGACAATGTCAAATGATGCAGAGG
CGCAAATAGCAATTGAGATTTTGAGATTTTTAAAGAATGGCGGTTTATAC
AAAGGCTATAAACCTGTCCTATGGTCAGTGGTTGAAGCAACTGCATTGGC
TGATGCTGAGGTAGAATATCAAGACCATATTTCAAATCAAATTTATGTTA
AGTTTCAATTAAAAAACCAATTTAGAGGGCATGATAATTTAAATGTAATT
ATTTGGACAACTACGCCTTGGACGATACCTTGCAATAGGGCATTAGCCTA
TAATTCTAATTTAGAGTATGGGATTTATGAAAATGAAAATAAAGACAAGT
TTATCATTGCCAAAGACTTATTTGAAAATTTTGTAACTGCGATCAAAAAG
AAACCTAAGTTGGTTGAAACCTTTAATGGAAGTGAATTAAAAGGCTTTAA
TGCTAATCATCCATTTCATGACCTGGGCTATAAGTTCGATGTCCCTTTAT
TAGAAGCTGATTTTGTTACTATTGATCAAGGTACCGGAATTGTGCATGTT
GCTCCTAGTCACGGACCTGATGATTTTGCTCTAGGATTAAAAAATGGAAT
TAAAGCTGAGAATACAATCGATGATAATGGCTATTATACAAAAATAATTA
AAAATTTTGAAGGACTTCATATTTTTAAGGCAGATAAAGTCATAATTGAT
GAATTAGAAAAATTACATAAATTAGTATATACCGCAGAGTATAAGCATAG
TTACCCGCATTCCTGGAGATCCAAAGCGCCGCTTGTGCATAGGGCAACAC
CGCAATGGTTTATCTCAATGGATAAAAATCAATTAAGAAAAAAAGCTTTA
GAAAGTATTGAGGCTACAGATTTTTATCCTCCAATTGGAAAAAATAGAAT
TCACGGAATGATCGAGACCAGACCTGACTGGTGTATTTCTAGACAACGGT
TTTGGGGTGTCCCTCTGCCAATTTTTATTAACAAAAAAACGCATGAACCA
ATTGTTGATGAAAATGTTAATCAACGTATTTATGAAATCTTTAAAGCTGA
AGGCAGCGATGCATGGTATAAAAGAGATAAATCAGATTTTTTAGGTAAAA
AGTATAATGTAAATGATTTTGCAAAAGTTGAAGATATTGTAGAGGTATGG
TTTGACTCTGGATCTACCCATACTTACGTATTAGAGAATAGACAAGATTT
GAAATGGCCAGCTGATATGTACCTAGAAGGTTCTGATCAACATAGAGGAT
GGTTTCATTCTTCTTTGTTGCATTCAGTTGGAACAAGAGGAAATGCTCCA
TATAAAAGTATTTTGACACATGGATTTGTTGTCGATGGCAAAGGGCAAAA
AATGTCTAAATCGTTGGGCAATGTTGTTGCCCCTGAGGAAATAATAAAAA
AAAATGGCGTTGATATATTGAGATTATGGGTTGTAGCTTCTGATTATTCT
GAAGATTTAAGAATTGATCAATCAATTATTTCCCAACATTCTGAGTCTTA
TAGAAAAATAAGAAATACATTAAGATTTTTATTAGGAAATATATTTGATG
ATTTTTCGTTTGAAGAGGTTGAAAATATAAAAGTTGTAAATTTAGATATT
ATCGACTCATTTATTCTTAATAAAATTTCCGAGTTAGATGAAAAGTTTTA
TATATATTCAAAACAAAATGATTTTCATAAAATTTATGTTGAGCTGTTAA
ACTTTTGTACTATAGAATTATCTTCTTTATATTTTGATATTAGAAAAGAT
ACTTTGTATTGTGATGACCTTACATACATCAAAAGATTAAATTGCATTAA
TATTCTTAAAATTGCTTTACTTTTTTTAATGAAATGGCTGAATCCAATCT
TGTCTTTTACTATCGAGGAAGTATTTCAAATTCTGAGATCAAATCAAAAT
AGCAGAAATGGAAAGTTTGAAGAAAGTATATTTTTAATAGATTTTAAAAA
AATTGATTTTAGAAGTAAAATTAAATTCAACGAGGAAAATTGGAAAATAT
TAAGAAATTTAAAGATAGGGGTTAATCAAATTTTTGAGGAAATGAGAAAT
AATAAAGTAATAAAATCTGGATTAGAAACTAAAGTAAGTATTTTATCACC
AAATAAATATGATAAAGTATTTGATAATATTAATCTAAATGATTTCTTAG
TTTGCTCTCAAGTAAATTTAAATAAAGATTTAAACGAAAGTAAAATGAGA
AGTCTTGAAACTATTAAAGATGTCAAAGTATTGATTGAAAAAGCAGCAGG
AAATAAATGTAACTATTGCTGGAAGATTATTGAAGGTACCTGTGAGCGGA
AAAATTGTCCAATTTAACCAAAAGTTTTTTTTAAGTCTGTCAATTTTATT
AATTTGTTTTTTCATTGATAGAATTTCAAAGATTTATGTAGTAAATCTGT
TCATTAAAAATAATGTAAATGATCTTTATATAAATAAATATATTAATATA
ACCTTATTATGGAATAAAGGTATTGCATTTGGTTTGTTACAAAGTGAGAC
ATTAGTATATCAATTAATAACTTTCATAATTTTTTTAATTATAATTTTCA
TTCTTTATCTGATTTATAAAAGTGAAAAAATTATAGAGTTAATAGGTTTT
TCTGCAATAGCAGGTGGAGCAATGGGCAATCTCACTGATCGTTTTTATTA
TAATGCAGTCCCAGATTTTATAGATATCCATTATAATAGTTTTCACTGGT
TTACTTTTAATGTATCTGATATTTGCATTAGTGTTGGAATATTTTTAATA
TTATTTTCTGATGTAATTAGTTTAAAAAATAAAAATGAAGAAATAATTAA
TGATGACAAAAAAGAAAATAATTAAATGCTCTTTAATTATATTCATATTT
TTTTTTAATTATAGTTGTGAAAGCATTAAAAAAGGTCTTGGTATGCAAAA
AGATGCACCTGATGAATTTTTAATTAGAAAAAATGAACCTATACAAATGC
CACCTAATTATGAATTGCTGCCCCCTAATAGTAAATCAAAAGTACTGAAG
AAAAAAAAGAATAAAAGTGTAAAAGAAATAATAGATGAGAACTTAAAAAA
AAATAAAAATCTAACTGAAGAGAAAAAAATAGATAAAAGTCCTAACTCAT
CTAATTTAGAGCAGGAAATTTTAAAAGAGCTAAATAATTAAAATGATTAA
ATTTGATAATAGTTTTTTTTTTGATGAAAATTGTTTTAATTTTAAAAATA
ATTCTAAGTTTCAAAAAAATTTAAAATCGTCCTCGCTAGAGGCAGAAAAA
CTTTTTAGAGAATTTAATGATGGAAAAAACGAGGTTTTGTCATCATTTAC
GGGAAATTATCAAAAAAAAATAAGAAAATTAAAAAAAAAAATCGATTACA
AAAATAAAAAAAAAGTTGTTATTGGCCTTGGTGGATCTTCATCTGGGGCT
AAAGCTTTATCTTTTTTTTTGAATGATGAGACTATTTATTTTGATAATCT
TGATTACAAATATATAAAAAATTTTTTTCAAAAAAATAACTTAACGAATT
ATATTTTTTTTATAATTTCAAAATCAGGTGATACTTTTGAGACTTTAGCT
TTATTAAATCTTTTAATATTTGAGAGCGAAAGATATGAAAAGTTTAATAT
TTTCGACTCAATGATCATTATTACAGAAAACAAAGATAGTATTTTGAAAA
ACTTTTCTAAAAAAAAAAATATTAAATTTCTCAGTCATAATCCAAATATT
GGTGGTCGATTTTCAATTCTTTCTGAAACTGGAATGCTTCCTTTTCTAGA
AAAAAATATCAATGTAGAAGATGGATCAGAAAAATTTATTAATTTATTAA
AAGATACAAAGAATGAAATAAGTCCAGCAAAAAATGTTGCAATTCTTTTA
ACTTGTTTAGATAAAATGAAATTAAATATTTATTGTAATTTAATTTATAA
CTATCGATTAAAGCATTTCTCTTATTGGTTTCACCAATTACACGCAGAAA
GTCTTGGTAAAAATGGCTTTGGAATGACGCCTACCACATCAATTTGCCCA
AAGGATCATCACAGCATGATGCAGCTCTTTTTAGATGGTCCAAAAGATAA
GTTTTTTAATATTTTCTCACCACCAGATGAAATTTTTTATGAGAAATTTT
CTAACCAAAATTTTTATAATATTGAGTCATACTCACCATCTGATTTGTTA
AATAAGCAATTTACATCAGTGATAGAAACTTTTCGTCAAAAAAAAATTCC
ACATAGGGTAATAAATATATCTAATCACAATGATCCACTTAATTTAATTG
AATTATTCTCTTACTTTTTACTGGAAACAATAATACTGGGAAAAGTCCTA
GGTCTTAATCCTTACGGACAGCCAGCAGTTCAATTAATAAAAGAAAAAAT
ATTTAGAAAATAGTTTTTAAGAAAAAAATTTTAGATAATCCATAAATTCT
TTCTTCATTATACTTAAAATTTTCAAAATTTATTATTTTTGTTTTTTCAA
CGTGTAGAATAACTGTTAAATTATTTAAATTATATAAAGAATTTATAAAA
TTTAATATTTCTGAAAACCTCTTAATTTTATATGGAGGGTCTAAAAATAC
TATATCTGGACGATAAGTTTCAATTAGATGTTTTTTATCTATATTGAAAA
AATCTTTTTTTATTATTTCATACTTATTTTTTTCAAAATTATTTGAAAGG
TTTCTAAAAAGAATATTTGAAGTTTTAGAATCTATCTCAAAAAATTTCAC
ATTAGATGCCCCTCTTGAAATACATTCAAGACCAAAAGATCCTGATCCAG
AAAAAAAATCTAGTACTTTTATGCCTTGAAAATTGATTTGAAAATTTCTT
GAGTGTTTTAAAACGTTAAATATATTTTCTTTAACGTTGTCTTTTAAAGG
TCTAGTTATTTCAGGATTTGGTAATAAAATTTTTTTACCTTTTTTGTTTC
CGGATATAATTCTCATATTTTTCTAATTCTATTTTGGAGGGTTTTTTAAG
ATCACCAGGTAGCATATTGTCCAACTTAAAAGGTCCATAAGAAACTCTTT
TTAATTTGTTTACTTGTAAATTAAGTTCCTTAAAAATATTTCTAATTTCG
TTTTTTTTCCCTTCTTTTAAATTCATTTCAATTAAGGTGTTTTTTTTAAT
TTTTGATTTTATTTTAAAATCAAATGGCTTGTATTGAATTCCATTAATTT
TAGTACCTCTTGATTTTATTTTTAATTTCTCAACATTAAAATCTCCAAAA
ATTCTAACTTCGTATTTTCTCTCAAATTTATTTTTAGGCAACTCTAAATT
TCTAGTTAAAGAACTGTCATTAGTAAGTATTATTAATCCTTCACTTTTAA
AATCTAGTCTTCCAGCAAAAATAAAATTTTTATATTTAGAGTCTAATATC
TCATAAATTATCTCCCTTTTATCTTGCTTATTTTTTGAGCAAATAACATT
TTTTGGTTTATAAAGTTTTAAAATAGAAATCTTTTTTTTAAAAAGTACTT
TCTTTCCATTAATAGTTATTTTATCTTCTTCATTTACAAATGTTGCTGGT
GTTAAAATAATTTTGTTGTTTAGCTTTATTTTTTGATTAGATATTAAATT
TTCTATTTCTCTACGTGATCCATAATTGTAACTTGCTAAAAGTTTAGCTA
TTCTAATTTTTGCGTGATTCATAAAATAAATATAAACAATGATTTGAATT
ATATATTTGATATTTTATATCAACAGTCAATTAAAGCTCAGAAAAAAAAA
GAAGTCCCAATTTCTGCTTTAATTTTTGATCCAAAAAATAACAGAATTGT
ATCGAAATCTCATAATCAAAATATCCAAGATTATAATCCGTGCTCTCATG
CCGAGATTATCTCAATAATAAAAGCTTGTAACAAGCTCAATAAAAATAGG
CTTGACGGTATGGATTTATACTGTTCGTTAGAGCCATGTTTAATGTGTTC
TTCTGTTATATTTCAAAGCAAAATACGTAGAGTGTATTTTGCAACAGATG
ACAAAAAGAATGGAGCATTAATTAATAATTATAAATTAGGTCTTAAAAAA
AATTTAAATCACAGAATTGATATCTATTATGGATTTCAAGAAGAAAAGTT
CTCAAAATTGTTAAAAAAATTTTTTAAAAAAAGAAGATGATTATTTAATA
GCTCTCCAGCAGATGTCACGTCTATAATATTTGTTTTCCCATTCAATTTT
GTCAAGTAGATCCAGCGCTCTATCTCTAGCGGTTCTCAAATCTTTCATTG
ATACGGTTGAATTAAGAACTCTACCGCCGTTAGAAAAAATTTTTTCACCC
TTTTTTATAGTACCTGCATGAAAAATTTGTTCATATTTTTTTTCATTCTT
GGGTAAATTTTTTATTTCTTTAAGTTTTTCAAATTTTTCTGGATATCCTT
TGCTGGCAGCTACAATGGTAACACAAGGATTTTTGGACCATTTTAATTCA
TCATTATTAAATTTTTCATCTATACAGTTTTGAATTAAATCAATTAAATC
GTCTTCAAGCCTTAGCATTAGTACTTGACATTCAGGATCCCCAAATCTTA
TATTGTATTCAATCAGTTTTGGTTCTCCATTATCAATCATTAAACCAGCA
TATAATATACCCTTGTATTTACAGCCAAGTTTTGCCATTCCTTGAATTGT
AGGTTGAATAATTTTATTTATAATTTTTTCTTCTACAGGTTTGTCTATAA
TCAATGAGGGAGAATAGGCACCCATACCACCAGTATTTAGTCCTGTATCA
TTTTCTCCAATTCTTTTATGATCTTGAGCTGTTCCAATTTGTTTAAAATT
TTTTCCATCCGTAATCACAAAATAGCTTGCTTCCTCACCTTTTAAAAATT
CTTCAATAATAACTCTGCTTGAAGTTGAAAATTTACCACTTAAAATACCC
TTAATATCTTCTAAAGCTTTTTCTTTATTTTCACAAATAGTAACCCCCTT
TCCAGCAGCCAAACCATCAGACTTAACAACAATTGGCTCTTGAAAGTTTT
TCAATGTTTCTTCCGCCTCTTGAATTGATCTCACTTCACAAAATTTAGCA
GAAGGAATACTAAATTTTTTACACATATCTTTCATAAAAATTTTTGAACC
TTCTAGTTGAGCAGCTTTTTTATTTGGCCCAAAAACTCGAATTTTTTTAT
TTTCTAGGAAATCAACAATCCCGTGTACCAAGGGGATTTCAGGCCCGACT
ATAACCAAGTCAATTTGATGCTCTTTAATTTTTTCATAAACCTTTTCAAA
GTTTGAAATGTCAATATTTAAGTTTATGCTTATTTCTTCAGTACCTGCGT
TTCCAGGCATACAGTATAGATTTTTCAGTTTTAAAGATTGTTTTAATTTA
AAACATAAAGCGTGCTCTCTACCACCACTTCCAATTACGCAGACGTTCAT
ATATAGCTTTTATTATAAGATAATGAATAATATTCCAGAATTTTCTGTCA
CTGAGTTTTCAAATCTAGCAAAAAATATTCTTGAAGAAAATTTTAGTCTC
ATCAGAGTAAGAGGTGAAATTTCAAGTGTGAAAAATTTTAAAGGACATTT
GTATTTTACAATTAAAGATGAAAATTTTGTACTAAATTCAGTTTGCTGGG
CATCTAAAGTTCCATACCTACAAATACAGCCTGAAGATGGAATTGAAGTC
ATTGCAGAGGGTAAAATTAGTACCTATGCAAAAAGTAGTATTTCAATTTA
TCAGCTACAAGTAAATCAGATTGAAATTAAAGGTGAAGGAGCACTTTTAA
AATTAATAGAACAAAGAAAAAAAAAATTAGAAGAAGAAGGTTTATTTGAT
GATCAAAATAAAAAATCAATTCCAGTATTTCCAAAAAATATAGGCGTAAT
CACATCCCCGACGGGAGCGGTTATTATGGATATTATTGATAGGATTGAAG
CAAGATTTCCTACAAATATAAAGTTGTATCCAGTCAGTGTTCAAGGAACA
AATGCGGTGAACGAAGTGATTGCGGGATTAAAGTTTTTTGAAAATAATAA
AGTTGATACTTTAATAATTGCAAGAGGTGGAGGAGGTATTGAGGATCTTA
TGCCTTTTAACGATGAAAATTTAGTTCGTGAAGTGTATAAATTAAAAACC
CCAATAATTTCAGCAATTGGCCATGAGACTGATTTCACATTATTAGATTT
TGTTGCTGACTTAAGAGCAGCTACACCTACAGCTGCTGCTGAATATGCTG
TTCCAGAACTAAAAAATATTTTAGAAAAAAAAAGTTTTTTAGAAAAGAGT
TTAACTCAAACTATTTCAAACTTTATTAATAACAATCTCAGAATTTTAAA
AAACATGAACTCAATTTTTAATTCTAAAGTGCTTAGAAAAATTATTCATG
ATAATAAAAAAAATCTTTCCCTTGTGATGAAAAGTATAAATTTTAATTCT
AAGTCACTTATTAAGATGAAGTATATTGAGCTCAGACGACTAGGTTCATT
AGTTTCAACGTTAAATATTGATGATATATTAAAAAGAGGTTTTGTGCTTA
TAAGAGATAAAAATATGAGAATAATAAAAAATTCAAAAATATTGAAAAAA
AATAAAAATATTAATATTAAATTTTTTGATGATGATCTTTTTGCTGAAAT
TAAAATAAAAAATGAAAGAAGCTAAAATAAAATATTTTCATGGATCTTTT
GAAGTGGAGTCCGAAGGCGATTTTGTTATTTGTGCTGTATCCGGAAAAAA
AATTTTGCTTAAAGATTTAAAATATTGGAATGTTGATCTTCAAGAACCTT
ATTTTTCACCAATAGAAGTATCGCAGAAATACCAAAATGATTAGATTTCT
TTTTGTTTTAATTTTTATTACAAATCAAGTTTCTGCTTTAGAATTAAAAG
GTAACTTTGAACAAGGTAGTCTAATCATTGGGAAAACAAATCCGTCAAAC
GAGATATATGTAGATCAAAAAAAACTGAAAGTAAGTAAAGAAGGATACTT
TATTTTTGGGATTTCAAGAGACCGAAAAAAAAATATAATTATTTCTATAA
ATAAAGATAATAAAGCTAGAGAGGTTATAAAAGTAGTCAAAAGTAGAAAA
TTTAAAGTGCAAAAAATTGATGGTTTGTCCAAAAGAAAAGTTTCACCCAA
TGATGAAGATATGAAAAGAATTCGCAAGGAGGGAAAATTAATTGCAAAAG
CAAAAAACGTAAACTCTGATCTGAGTTTTTTTTTTAAAGATTTCATAAGA
CCGGTTGATGGTATAACAACAGGAGTTTTTGGCAGTCAGAGAATTTTAAA
TGGCAAACCTAGAAGACCGCATTATGGTATCGATATTGCAGCCCCAAAGG
GTACAAAAATAAAAAATTCAAATTCTGGAAATGTCCTTTTAGCAGCAAAT
AATCTATTTTTTACAGGAGGAACAATTATCATTGAACACGGACATGGATT
AATTTCGATTTATTCTCACCTTGAAAAGATTTTTGTAAAGAAAGGGGATT
TTGTAAAGAAAGGAGAGTTGATTGCAACTGTAGGCTCAACTGGAAGATCT
ACAGGTCCACATCTAGATTTTAGATTATATTGTAGAAATATTCCTGTTGA
CCCAGATCTTGTTATTAAGAAAAATTAAATCCTCCACCTATCATGTGTCC
AAATCCATTGCTTAGGATTATTTAAGATCATTTTTTCCAATTCTCTGTTA
ATTTTTTCTGTAATACTAAATTGATCATCTTCGGAGTTAATTTTTATATT
TTCTTTTATTTGAATAACAAAATTTGCATTTGATACTCGTTTAATTTCTA
TTGGAACAAGCGAATATCCATGCTTAAGGGCCAATTGTGCTGGAATATTT
ATTGTTAGCGCTTTTTTTTTAAATAAATCAACTTTTATTCCTTCATTTAC
TTTTTGATCAACCATTAAGGCAATATGTTTTTTATTTTTGATTCTATTTA
AAAGTTGTCTAGTACCATCTTTACTTTTACCTGGGATAGATTTTGGAATT
TGATCTTTGCATAAATATTTAGTTCTTAAATATTTCATAACAGGATTTAG
AAAAACATTATTTAAAGGTCGGTATAGAGCACAAATATCAAAGTTATTTC
TTTCTATTGTCATGGCCAATAATTCAAAATTAGCGAAGTGACCAGAGAAA
AAAAGCAAAGGTTTATTTAATTTTTTTAATTCATCAAATTTTGATAAATT
TTCTACTTTGATATTTAAATATTTATTTTTTCTAAAAAAATCAAGAAACA
TATACTCGGCAAAAGTTCTTCCATAATTACACCACATATTTTTAATAATT
TTTTTATTTTCATTTTGATCATTATTTGGAAAGACCAAATTTATATTCTT
ATAAATTTTATTATTATTTCTAATTAAAGGGCCAATTTTTTGAAATATTA
AACAACTGAGATTAGAGGATAATTTCAATCTCAATATTTTAAATATAAAG
AAGAAAAATACTACAAATAGAAATTCAACAAAATATTTAATTAATTTCAT
TTAAAAAATCGTTATAACTATCAATAATCAATTTAATTGATGTACTGTAA
ATTATTTTTTTATATTTTTCAGGAATATTATTATAGTTTTTATCTGTTGT
AATTAATTTTAAATTTTTATTTTTTGCTATATCAAAAAGTTTTAATATTT
CTTTTTCTGTAAATTTGTGATGATCTTTAAATTCTACAGTATCTAAAATT
TCGATATTATTTTTTTTTAAAATTTCAAAAAAACTATCATTATCACCAAT
TCCACTAAATGCTAAAAATTTTTTATTATAAAATTCTTCGATGTTTTTAA
TTTCATAGTGCGAATAAAATATTTTGATATCTGGATTATATTTTTTGAGA
GTATCATTTATTTTTTCATTCTTTATCCCATTTATTACTGCAATTTTATA
TTGCTCTATTTCTTTTAATGGTTCTCTTAACGGACCTGAAGGTAGTACAA
GTTCATTTCCAAAACCAGTTTTGGATTTAATACAAAGAATAGAAATATCT
TTTTTAAATGAGTAATCTTGCATACCATCATCAATTACGACTGTCTTATA
ACCTTTTAATTCAGCATCTTTTAGACCATCAATCCTTTTTTTTGGGGTAA
ATAAATCTTCTCCAATGTTTAAAAGTTTAATTTCATCATAATGCTTTTCT
CTTAACTTTTTTAAAATACAGCATCTCTCTTTTTTTTTCAGTTCATCATA
TATTTTTTTTACCAAAGGAGTTTTCCCTGTACCACCGAGGTACAGGTTTC
CAACACAAATTATTTTTATTTTTAATTTAGAATTAAAAATAGAAGTAAAT
TTGTTGAATTTAATTAATAAAAAATAAATCAAGGAAAAAGGTAATAACAA
TAAAGTAAAAGGGTGAATTTTACTTTTCCAAAAAAAGGGTATTTTAATTC
CAAACATTTAATGAATATAATTGTCTAGAAATTCTATTGTTTTTTTATAA
ATTTTTTCACTAGATTCTATATAATCTGAGCCAGCATTATCTAAAATAGT
TTTATTATTTAAATATATCAATAATTCTTCCTCAAGTTCAGATTGATCAT
TTACAATTTTTGCGATTTTTTTATTAACTAGTTCTTCATATATTTCAGTA
AAGTTAAAGATATTTCCCCCACTCAGTATTTTGCAACCAAACATTGCAGG
CTCTATCGGATTTTGACCTCCGTGGTTAATAAAAGATCCACCCATAAAAA
CAATTTTTACTTTATTGAAAATATCATCTGCAATACCAAATTTATCAACC
ACGACTATTCCACTAAAGTTGTCTATTTTATTTTTTGTTGAAATTTTTTG
ACAAGCTATATTTTGCTTCTGAATTTTATTAACTATATTTTCAATCTCAT
TTAAATGTCTAGGAATTAAAAAAGTTAAAAAGTTTTTTTCAGTAGAGCTT
ATATTTTTATGAATTTTAATAATATGATCAATTTCACTATTATGAATACT
CATAGCTGCCCACATTTTGAAACTATTATTTATTTGTATTATGTTTGGGG
GATCAGTCTCAATATTTGTATATTTAATATTGCCAATAAATTTATATTTT
TCAAAATTAAAAAATTTTAACATTTCAACCACCTCTAAACTCTGTGGCAA
AATAAAATCGAATTTACTAAGAATTTTTTTAAAGTTAGGTTTTAAAAATT
TCCATTTTTTAAAAGAGTTTTTTGAAATTCTTGCATTAAGTAAAATAATT
TTACATTTTTTTGATGTCTTAAATATCATGTTTGGCCAAATTTCAGACTC
TACAAATACTGAAAATTTTGGATTCCAAAATTTTAAGAAACGATCAATAA
TGATAGGGCTATCAATAGGAGCGTACTGATGGAAGGTATTTTCATTTTTT
AGATATTGCTCAAAATAATTTGCAGAGCTAGTAGTAACACTAGTTATTAA
TAAATTAATTTTTTTATTTTTTTGATAGTGTTTAATTATTTTGTGAATTG
ACTTTATTTCACCTAAACTGGCAACATGAAACCATATTACATTTGATTTA
AAACTAATACTTGCGTGTCCTAGTTTCTCTTTATATCTTTTGGGATCCTC
TTTTTTTTTTAAAGTTCTAATTACTAAAAATATTTTTAAAAATGGACTTA
GTAAGTAAAAAAAAAAGTTGTAGAGGTATAACATTAATTTAGGGCTTGCT
GCTCACAAAGTCTCTTATATGTGCCATTTTTATCTATTAATTCATGGTGA
TTTCCTTTTTCAACTACTATGCCGTTATCAATAACATAAATAATATCAGC
ATTTTTTATCGTAGATAATCGATGAGCAATTGTAATTGTTGTTTTATTTT
GTGATAAATTATTCATTGCCTTTTGTACAATTTTTTCTGACTCTGTATCT
AATGCAGATGTTGCCTCATCTAAAAGTATTATTGAAGAATTTTTTAATAT
TGCTCGTGCAATTGAAATTCTTTGTTTTTGTCCTCCTGAAAGTTTAACAC
CATTTTCACCTACTTTAGTGTCATACCTCTCTTTGAGATCCATAATAAAG
TCATGACAGTTTGCCTTCTTACAAGCATTTATAAGTTCTTCATCTGTAGC
TTCAAAGTTTCCGAATTTGAGATTGTTTTTAATAGTATCATCAAATAAAA
AAATATCCTGTGAGACTAAGGCAATTTCTTTTCTCAAACTGTCAATTTTA
ATATAGGAAATATCTTGCCCATCTATAGAAATATCTCCTTCGGTGGGATC
ATAAAATCTTGGTATTAAATTTAAAATTGTGGATTTACCACCTCCGCTAG
GGCCTACTAATGCGACTTTAGATTTTCCTTTGATCATAATATCTATATTT
TTTAAAACCAAAGGACCATTTTTGTATCTCATGCAGACATTATTAAATTT
AATATTACTATCTTTGATTACAATTGGTTTTGATCCATCTTTATTTTTAA
TTAATACCTGTTCATCTAAAATTTTATAAATTCTGGAAGCTGCAGAAAAA
CCTTCATTTATTGCAATATTAATTCCTGATAATGCTCTAACAGGTTGATA
AGCTAACATTAAAGCAGTCAAAAAAGAAAAAAATGCACCAACTTCTAACT
CACCTGACATACTTCTAAATCCACCAGCAAATACAACAGATGCAACGGCA
AATCCAGTTAAGGTTTCCATAACTGGAGCACTACCAAGTCTTGTCTTTTC
TACTTTTGAGCTTTTTGCGATCCAATTAGAAATAATACTAGAAAGTTTGG
ACATTTCCTTTCCCTCTCTTTGGAAAATTTTAACAAGTTTTACCGATTTT
AAAATTTCAGATAAATATTTTACAAATTCTTCATTTGCTTCTAAAGCTCC
GTAAACTGCTTTGCCCATTCTTTTTCCTAGTTTTTTTGAAATTAATGCTG
CAAATGGAATTAGTGTTAATGCCAAAACACTTAAATATACGTCTTTGCTA
ATCATGAGGCCTATTAAAAAAAACAGCGCTATTATTTCTTTTGTTGAGTT
TAAAGCTACTGTTTGGGTAATATTTTGTAGTTTACCTGTATCTTCTGTAA
AATTTGAAATGAACTTACCTGAATGATTATCATTAATGTAAGAAAGATCA
GAGTGTAAAATTTTTTCTGCCAAAGATTTTTGAATACTTTCCTTAATTTT
AAATGAGATACTAATTGATTGTATACGTGTAAAATAAAGAGAGATGGATT
TTATTAAAAAAGTAATAATTATTGCGATTGGTATAACATAAAGCATTAAT
TTATCTTTTTCTATAAAAATTTTTTTTATAGCAGGGTCCAATAACCAGGC
AACACCAGCAGTTGCAGCTCCATTTAAAATCATAAAAACAAATATGATTA
ATAAATCTGGAATATATTTTTTTATTTGAGTTCTATAAATTCGCTTAGAT
AGTTGAAATTTATTCATTTACTTTACTACTTTCCTGCAACTGTCATTTGT
TCAATAAATAGTGACGGTGAATTTACCGAGGTTGTAAAATCAAGATCATT
AAGAGGTGTAAGCATTTTGAATATATCAGTCAAATTACTTGCAATCGTAA
CTTCGTTAACGGGATATGCTATTTCTCCATTTTCAATCATTAGACCAGAG
GCTCCAACACTATAATTTCCGTTAGTAATATCGCCAGCTCTTCCTATAAG
CTCTAATACAAAAAAGGCCTTTTTTTGCTCGGAAATTATTTTTTTTAAGT
CAGTATTTCCATTTTTAATATAAAGATTTGTTAAACCTCCGCATCGTCCA
TTATTCTTCAATTTTAAAATTTTAGAATTATAGGTATCGAGTAATAGATT
TGTAAACTTTCCATTTTTTACCAAATCAATTTTTTGATTTTTAACACCCT
CCGAGTCAAAAGATTGCGATCCAAGACCTCTTTTGATTAATGGATCATCA
ATTATATTTATTTCTTTTGAAAAAATTTCTTTTCCTAAAGATTTTTTTAA
AAATGATATACCTCTGGCAAAAGAAGATCCTGTGACTGCTGATGCGAAAG
TTGATAGTAATGATTTTGCAACCCTTTTTTCAAAAATAATTGGCAATTTT
CCAGAGACAATTTTTTTTGCGCCAAGTCTTTTACAAGCTTTTTCAGCAGC
TAATTTTCCTACCTCCTTGGCTGTGCTTAAATTGTCAGAAAAGCGATTAA
CTGACATTTCATAATCTCTTTCCATTTGACCATTTTTTTCTGCAAGTGCT
TCACAAAATACTGAGTAAGATGAGGCATAATACCCTTCACAAAATCCGAT
GCTATTTGCAAAAATAAAATTAGATTTATTTTCGGAAAATGAAGATCCAT
TTGAGTTTTTTATTTCTGGAAATGAAAACATTTCATTTTCCATTTCTTTC
AAATAGTTTTTTTTAAAATCATTTGATAGATTTTTTTCATCATAAAGATT
TAAATCTTGAACTTTATTTTCCAATTCATTTTTATCTGGCAAACCTGCGT
ACTCATCTTCTGGAGAAATTTTAGTACATTCAATGCATCTCTCTATGAGT
TGATTAAGATTTTCTTCATTAAAATTAGAAGTTGAAACATTAGATTTTTT
CTTACCAATATAAGTCGTTAGTCCCAGAGATAGGACTTCTGAACGATCAG
ATTGTTCGAGTTTTTTATTTCTAAAATTTATACTTTCTGAAATATTATTA
CTTAAACCAACTTCAACATCAGTAGCACCTAATTCTTTAGATTTACTAAT
ACATTTTTGTGCTAGATCTGCGAGATTATCTTTGGATTTAAGCATTCTTC
AAGACAAGTATTTGAATTATAAAAATAGACAACCCATAATAATTATTTAG
CTTAAAAAGACTTAAATTTTTACTGTTATTATTAGTTTTAACTAACCTGA
TTTGATATATCAAAAGAGACATTGGTATCAGGTAAAAAATGAATTCGATC
TTAATTAAACCCACGATCAGGAAGTTAGCAATAATTAATATTACAAAACT
AAATGAATAGACTAAACTTAAAAAAAGCTTAATATTTTTTTTAAATTTTA
TTGCCGTTGACTTAACCCCAATTTTTAAATCATCTTCTAAATCTTGCATC
CCATAAATAGTGTCGTATCCCAAGGTCCATAATATTGCTGATATATAAAA
AAGAATGATTTCAAAATTAATTTTTCCAAAAAAGACCAAGTAACTTAAAA
TTACACCCCAGTTAAAAACAATGCCTAAAAAAAGTTGAGGCCAGTAGGTT
ATCCGTTTCATAAATGGATAACATATAATTAGTAAGCCCGATGCTAAACC
AAATAAGATTGCATTTAAATTAAATTGCAAAAGTATAGCTAATGAAAAAG
AACATAGAGCAATAATTAAAATCCAGGCATTCTTTAAAGATATTTTTTTA
GAAGCAATCGGTCTTGATTTTGTTCTCTCCACTTTTTGATCAATTTTTCT
ATCAACAATATCATTATAAACACAACCGGCACTTCTCATTAAAACTGCAC
CAATAAAAAATAATAATAAGTATAAAAACCATTCATTATCTATGGGTCTT
TTGCTCAAGGCAATTGCAAACCCCCAGGAACATGGCCAAAATAAAAGCAT
AAATCCAATTGGCTTATCAAGTCGCATCAAAAGTAAATAATTTTTCATTT
TTTTTTTAAAAAAGTTTGGAGAGTCCAGATAGATCCTTAATAATTTTATT
GGGTTGATAATCAAGTCTATCAAATTCTTTTCCAAATCGATCAACCCAAC
ATGTTTGAAAACCGTATACTCCTCCGCCTACAACATCCCAGGTATTTGAG
CTCATAAAGCAAACTTCATTTGGCATACACTTATATTTTTTTGTTACCAT
TTCATAAACTTTAGGATCTGGCTTATAAACTTTAATTTCATCAACTGATA
AAATATCATCAAACAAATTTTTCATCTTAGCGTGATCTACTAACTCATCA
AGTAGAGCAGGGGAGCCATTGGATAAAATGCAGGTTTTAATTTTTTTGTC
TCTTAAATATTCTAAACAATTCGATAACTCAGGATAAGCATTTAATTTTT
TATATAGATCTAATAATTGATTTTTAAATTTAATATCAATTTTGTGCATC
TCCATTGCAAAGTCTAAAGAGTCTTCTGTGATTTTCCAAAAATCAACGTA
TTTTTTCATTAAGGATCTTAGCCATGTATATTCAAGTTGCACGGTTCTCC
AAGTTGAAGAAAAAGAAAGCCAATTTTGTCCAATCTCATCAGATAATTTT
TGAGCTGCAGAATTAATGTCAAAGCATGTTCCATAAGCATCAAAAGCACA
AACTTTAATATTTTCAATTTTCATAATGAGATATAAATTGATTTAATGAC
TAAAATTAGATTATTTTTCATTGAATCTCTAGAAGAAAAAAAAACAATTA
ATATTATCGGTGATGACTATCATTATCTTTCAAATGTAATGAGATGTGAA
GTTGGCTCTGATATTTTTCTTTTTAATGAAAATAATGGTGAATATTTATG
CCGTATCATTGAAAAAAATAAAAAAAAATTAATTTTAGAAGTTATTCAAA
AAGCAGAGTATGAAAAAATTCAAAATAATATCAATTTAATTTTCTGTCCT
CCAAAATCACATAAACTTGATACTTTAATACAAAAATGTACTGAAATAGG
AGTTAAAAGTTTTATACCTGTGATCTCTGATCATACAGAAAATCGCAAGT
TAAATTTAAATAGAATTAGAAAGATTATTAAAGAATCGGTAGAGCAATCT
AATCAGCTTAACATCCCACATATATTTGATCCAATAAGTTTTGATCAATT
TCTAAATCAACAAAAGTACAAAGTGTTTTTTGCTGATATACAGTCAGATA
TTAATCTTTCGAAATTAAAAATTAATTTAAAAGAAAATAATTCAATTTTA
ATTGGACCGGAGGGTGACTTTTCATCAAAGGAATTAAAGACTTTAAGATC
AAACAATAATTTTATAAGTTTTTCTTTAGGAAAAAGAATTTTAAGAAGTG
AAACTGCTGCTATTGCTTCTTTAGTTTTATTTAATAACTTTTTTAACTAA
ACTAAATACTTGTTCCGCCAACAGTAATTTGATCAACCAAGATCGATGGC
TGTCCAACTCCAACGGGCACCCATTGACCAGCTTTACCACAAGTTCCAAT
ACCAGGATCAAGTTTCATATCATTTCCAACCATTGAAACTTTAGTTAAAA
TATCTGGACCATTACCAATTAAAGTAACACCTTTTAATGGAGCTCCAATC
TTTCCATCATTAATTTCATAAGCTTCAGTGCATGAAAATACAAACTTACC
GTTTGTTATATCTACCTGACCCCCACCAAACGAAACCGCGTAAATACCTT
TACCTACACTTTTAATCATTTCTTCTTGAGTATGATTTCCATTAATCATG
AATGTATTGGTCATTCTAGGCATTGGTGCATATTCAAAGCTTTCTCTTCT
ACCATTTCCAGTAGGTTCAACTTTCATTAGTTTTGCATTCATTCGATCTT
GCATGAAATTTTTTAATATACCATTTTCAATTAAAACATTTCTCGATGTT
GGAGTACCCTCGTCATCAATTGTTAATGATCCTCTTCGACTTGCAATTGT
TCCATCATCAACAACAGTTACATTTTCATGCGCAATTTTTTGTCCAACCA
AATTATGAAATGCAGATGTTTTTTTTCTATTAAAATCTCCTTCAAGTCCG
TGCCCGATAGCTTCATGCAAGATGATCCCAGGCCAGCCTGGACCTAAAAC
AACTTTCATTTCACCTGCGGGAGCTGGTCTACTATCTAAATTGACCTCAG
CTTGTCTAATTGCTTCATCGCAAATAGTCTTCCAGTTATCGCTGCCAAGA
TAATTTTCATAATCCATTCTGCCACCGGTACCATAAGATCCTGTTTCCTT
TTTTCCATTTCTTTCCATCATCACAGAAACATTAAATCTGACTAATGGTC
TTTGATCTTTGTAAACTTGGTTGTCAGATTTTATAATTTCTACTGATTGG
TGTTCGCCAAAAAAAGATGCTGTCACTTGTTTAATATTTGAATTTTTTTG
TCTTACATAATCATCTATTTTTTTTAAAAGCTCCACTTTTTCCTTAAAAG
GTTTATTTTCAATTGGATTTTTGTCTTCATATAATTTTACATTTGTTCTT
TTCGGATTACTTTGTTTTTGAACTTTTTTCGAACCATTGTTCATGTTTGA
AACCAAATTTTGAGAAGCATCATTTAGAGATTTTTTTGATATAATATTAG
AGTGACAAAATGCAGTTTTATCGTCCTGGACTGCTCTAAAACCAAAACCT
AAACTTGAGTCAAAACTTGTATTTTTAATCTTACCATCATCCAGTACGAG
AGACTCACTTTTAGAATTTTCTAAGAACAGTTCACCATCGTCACAGTTGT
TTAAAGTTTCCGATACAACTTGTTCAGCTTGCTGTTGAGAAATGTCAGAA
TTGTTAAAAAAGTCGTTCATATATTAGTGTTTTGTCAAAGTGTCGCAAAG
TACAATTTAGATGTTTTTGCTATAAAAGCAAAATCAAAATCATGAAAAAA
CTGTACACTTTATTTTTTATTTTTATATCCTTTTCTGCGCAGGCAGCGCA
ACCCAAAGATTGGCAATTAGGTTTTCAGCCTGCGGTAACATCCATAATGC
AAGACATTACTTGGATGCACAACTACATCTTATTACCAGTGATTATTGGA
ATAAGCGTATTTGTTTTATTCTTAATGTTATATCTAATGGTAAAATTTAG
AGAGTCTAAAAACCCAACTCCATCTAAATCAACCCACAATGTTATGTTAG
AAGTTTTATGGACTGTTATACCATGCCTTATATTAGTCGTCATTGCAGTA
CCATCTTTTAAATTACTTTATAAAGAAGAAACCATTCCAAAAGCTGATGT
AACTTTAAAAGCTATAGGATATCAATGGTATTGGGGTTACGAATATCCAG
ATGAAAAAATTGCTTTTGAATCTGTGATGATTGAAGATAAGGATTTAAAA
CCAGGTCAGCCAAGACTATTGGCAACAGATACAAAAATTGTAGTTCCAGT
AAATAAAGTTGTAAAAGTTTTAATTACATCTGCTGATGTAAATCACGCGT
GGGCTATGCCAGCCTTTGGAGTTAAACGTGATGCAATTAAGGGAAGAATA
AATGAGACTTGGTTTAAGGCTGAGAAAGAAGGTGTTTATTATGGCCAGTG
TTCAGAGCTTTGCGGCATCAAACATGCATTTATGCCAATAGAACTTCATG
TTGTTTCAGAAGATAAATACGCCTCATGGCTAGTTGAAGCAAAAAAGAAA
TATGCAATGGAAGATGATAATAATTCTAGAATTGTAAAAAAGAATAAAAT
TAAGGAGAAAATGTAATGTCAACATATACTGCATCTGCAGATCATGCGCA
TGATCATAACCCTACAGGTTGGAGAAGATGGTTACTATCAACAAATCATA
AAGATATCGGAACACTTTATTTATGGTTCGCATTAATCGCTGGAGTTATT
GGTTTTGCATTTTCAGTAATTATTCGTGCTGAGTTAATGTATCCAGGTGA
CGGAATTTTAGGTGGTAATTATCACTTATATAATGTTTTGGTTACTGGCC
ATGGCTTATTAATGATTTTCTTCATGGTAATGCCTGCAATGATTGGTGGA
TTTGGAAATTGGTTTGTACCAATTCAAATTGGTGCGCCGGATATGGCTTT
TCCTAGAATGAATAATATTTCTTTCTGGTTATTACCTACAGCTCTTATTC
TTTTAATAGCTTCACTTTTTGTTGAAGGCCCTCCAGGTCAAACTGGTGTT
GGAGGGGGTTGGACAATTTACCCTCCGCTTTCTACAACGGCTCAACCAGG
TCCAGCGATGGATTTAGCGATATTAAGTTTACACGTAGCTGGTGCTTCTT
CAATTTTAGGAGCAATTAACTTCATTACTACAATATTTAACATGAGAGCT
CCTGGAATGACTTTACATAAAATGCCATTGTTCGTATGGTCAATGCTAAT
TACGGCATTCTTATTATTACTTGCTGTCCCAGTATTAGCTGGCGGTATTA
CAATGTTATTAACTGACAGAAATTTTGGGACCGCTTTCTTTAATCCTGAA
GGCGGTGGAGATCCAATTTTATTCCAACATTTATTTTGGTTTTTTGGTCA
TCCAGAAGTTTACATTTTAATTCTACCAGGCTTTGGAATGATCAGTCACA
TTGTGTCTACTTTTTCAAAAAAACCTGTTTTTGGATATTTAGGAATGGCT
TATGCGATGGTCTCAATTGGTTTTGTAGGTTTTATCGTTTGGGCTCACCA
CATGTACACTGTGGGCATGGGTGCAGACACTCGAGCTTATTTCACTTTTG
CAACCATGGTCATTGCAGTTCCTACAGGAATTAAAGTATTTTCATGGATA
GCTACAATGTGGGGAGGTTCAATTAGATTCGATACTCCGATGCTTTGGGC
TTTAGGATTTATCTTTTTATTTACAGTTGGTGGAGTTACTGGAGTAGTTC
TAGCTAATGCAGGTGTGGATACTGCACTACATGATACTTATTATGTTGTT
GCACATTTCCATTATGTGCTTTCGTTAGGTGCGGTATTCTCAATTTTTGC
AGGTTTTTATTATTGGTTCGGTAAAATGTCAGGTTACGAAATTTCACCAT
TTTTAGGAAAACTACATTTCTGGTTAACTTTCATCTCAGTTAATTTGGTA
TTTTTCCCACAACACTTTTTAGGTTTAGCAGGAATGCCAAGAAGATATGC
AGATTATCCTGATGCTTATGCGGGATGGAATTATATTTCATCACTTGGAT
CTATGCTTTCAGTAGTAAGTTTAGTCGTATTTTTTGCTGCAGTTACTCAT
GCGTTTATGAGAAAGAAAGCTGTAGAGGCAAATTATTGGGGCGAAGGTGC
AACAACATTAGAGTGGACCTTATCTTCTCCACCGCCTTTCCATCAATTTA
ATGAATTACCTAAGATTAAATAATTTGAAGTGTCTGCGAGAACAACTGAA
TTAAACAATTCTACAGTAAGCTTCTCGCAGATTTTTATTTCCTTTTATGA
GCTAATGAAACCAAGAGTGATGTCGCTCGTAATTTTTACAGCTTTAGTCG
GTCTAGTTATTGCTCCTGCAAAAGTAGATTTTTTAAATTCCGTTATCTCA
CTTTTCTTTGTAGCAATTGGTGCTGGTGCGGCTGGAGCATTAAATATGTG
GTATGAGTCTGATACTGATAAGTTAATGAGCAGAACTTGCCTTAGACCTT
TACCATTAGGCAAGTTAAAGCAAGACCATGCTTTGTGGTTTGGCTTATCA
ATGTCAATTCTATCAATAATTGGACTTTATTCTTTTTCTAATTTTTTATC
TGCTTTAGTATTAACTATTACAATCGGTTTTTATTTTTTTGTTTATACAG
TTTGGCTTAAAAGAAAAACTCCTCAAAATATTGTCATAGGTGGAGCAGCT
GGTGCTTTCCCACCGGTTGTTGGATGGACTATCGCAACGAATAGTATTTC
AATTGAACCAGTTATTTTATTTTTAATTATTTTTTTATGGACCCCATCTC
ATTTTTGGGCGTTAAGTCTATATAAAAATGAAGATTACAAAAATGCAGGT
ATTCCAATGCTACCAGTTGTAGCTGGAGAAAATTACACAAAAAAAAATAT
TCTAATTTATTCAGTTCTTTTATTTCCATTTACAATTTTGCCATACTTTT
TAGGTTTTGCAGGAATAATAAACTTGCTTACCGCAATAGGTTTTGGGTTT
TATTATATTTATTTATCATACAAACTTTTTAAAGAAGTAGATAAAAAAAT
TTATGACAAGATAGCTACAAAAATTTTTGTTTTTTCAATTTTTTACTTAT
TCTTTATATTTTCAACAATCTTAATTGATAATTACCTAGGCATCTAAATG
GATAAAAAAACTAAGAAAAAAAATTATATCACTCTTGGAATATTAGTTGT
TATTATGATTTTCTTATTTTTTATTACAATTTATCAAATTGGCGTTTCAC
TAAAATAAGTGTCTAAAACCTTTAAAATCAATCCTAAATACTTAGTAGTA
TTAGTTATAGGGATGATAGGTTTATCTTTCGCTTCAGTTCCGCTTTATGA
TCTATTTTGTAGAGTTACAGGTTTTGGTGGAACTACTCAAAAGACAAATA
AAGAGTCGAAGGTCGTTTTGGATAAGAAAATTAAAATAAGATTTGATGCG
AATACCAGCCCTGATTTATCTTTTAATTTTAAACCCGCTAAAAATTTGAG
TGAAGTTAAAATAGGAGAAGTTAATACTATTAAATTTTTAGTTGAGAATC
AGCAATCTGAACCAGAAAAGGTGATATCAACTTTTAATACCAGTCCCCCA
ATTGTTGGTAAGTATTTTCAAAAATTGCAGTGTTTTTGTTTTGAAAAACA
AACAATAAAGCCCAATGAAATTAAAGAATTTACAGTTGCATATTATATAG
ACCCAAAAATTGTGGAAGACCCAGCGACGAAAGGGACCAGTGAGATAACT
TTATCTTACAGTCTATTTAAAGTAAAAGATTGAGAATTATTATGGCAGCT
GAAAAAAAACATGATTATCATTTAGTTGACCCAAGTCCTTGGCCAATTTT
CTGTTCATTCGCAGCTTTAATTTTAGCAGTTGGTGCAGTTTATTATTTTA
CCTCTAAAAATTTATGGTTGGTTTATGTAGGGGCAGCAGTAACGCTATAC
GGTATGTTCATGTGGTTTAGAGATGTCATTAATGAGGCCGAGCATAATGG
AGATCACACTCCAGTTGTTCAAATTGGCATGAGATATGGAATGATACTTT
TTATTGTTTCTGAAGTCATGTTTTTTGTAGCATGGTTCTGGGCATATTTT
GATGCAAGTCTTTACCCTGATGCAGTTGGCGGGTCAGTATGGCCGCCAAA
AGGAATTGAAACATTGGACCCATGGCATATCCCTTTAATTAACACATTAA
TTTTATTATTATCTGGAACCACTGTAACTTGGGCTCATCACGCTCTATTA
GAAAACGACAGAAAGAGTTTAAAACAAGGTTTAATTTTAACAGTTATACT
AGGTGCAATATTTACAATGTTCCAAGCGTATGAATATGTGGTTGCACCAT
TTAATCTATCATCAGGAATTTACGGAGCTACATTTTATATGGCGACAGGC
TTCCATGGATTTCATGTGTTAGTTGGAACATTATTTTTATTAGTATGTTT
ATTCAGAGTAAACGCTGGACATTATAAACCAGATCATCACTTTGGATTTG
AAGCAGCTGCATGGTATTGGCATTTTGTTGATGTTGTATGGCTATTTTTA
TTTGCTGCAGTCTACATTTGGGGCAGTTAAAATTTTCTGAAGTCCAAATT
TTTTAATTTATTTACTTATTTTATAATTCTCATACTCTTTTCACTTGGGT
CTTGGCAAGTTTATAGGCTTCAATGGAAAAATGAACTAATATCAGAAATA
TCAAAGTCATACTTAAAGCCATCTAAAAATTTTAGTTCTAATTCAGAATT
ATACTCTAAAGTTCAAATTACAGGAAAGATTCTTCATGAACCCATATTTG
TTTACTCGCTGGGATCAAAAGGTAGTTATGGGTATGATGTATATTTACCG
ATTGAAACTGTAGGCACAATTGTATTATCCAAGGCAGGTTGGTCACCAAA
AAAATTTAAATTAGCTAAAAAGGACTTCGAAGACGTCAAAGTTTTTGATG
CTATTTTATTAAAACCAAAAAGAAAAAATGCATTTACTCCTGATAATTCT
ACTGACCTTATTTTCTTTTTGGATATGTCATTACTTGAGTTAAATTATAA
AAAAAAACTATTTCCTCTAATTGCAGAAAATAATTCAAATCTTTTAAAGG
GGTATAATCTAAAAAAAACAGAGAAAATTAAATTACCAAATAATCATTTG
CAATATGCTTTAACATGGTACAGTTTATGTTTTGTGATAATTATAGCATT
CTTAGTTTACAGAAAAAAAATATGAAATATTTTAGCACAAGAGACAAAAA
CTTAGATTTAACATTTAAAGAAATATTCTTCAAAGGTCTTTCGCAAGATG
GAGGTTTATTTTTACCAAAAAATATTCCAGTAATCTCATCTTCAGATTTA
AAAAAGTTTAGCAATTATAATTTTCAAGAAATGAGCTATGAAATATTTAG
CTTATTTGTAGGTGATACATTTTCTCAAGATGAATTAAGATCTATAATTG
ATAAAGCATACGCAACTTTCCGAAATGATAATATTGTAGACATCAAAAAG
CTTGATCACATCTCTTTTGTCCAGCTTCATCACGGACCAACATTGGCATT
TAAAGATATTGCCATGCAAGTTCTAGGACAAATGTATGAGTTTCTTTTAA
AGGAGACAAATCAAAAAATTAATCTTGTTACTGCAACATCTGGAGACACT
GGAGCAGCAGCTATTGATGCAATTCAAAATAAAAAAAATATTAATATTTT
TGTTTTACATCCGGATAATAGAATTTCTGAGGTCCAAAGAAAACTCATGA
CTACCTATGATGCAAACAATGTTTTTAATATAGCAATCAAAGGTAGTTTT
GATGATTGTCAAAAAATCGTTAAGGACATGTTTGTCGATAAAGAATTTTC
AAATCATATTAATATGTCTGGTGTAAACTCTATAAATTGGGCACGTATTA
TTGCGCAAATAGTTTATTATTTTTATATTTTTTACAAATGTAACAAAAAA
GACTCTATTGTAGTTTCAGTTCCCACAGGAAATTTTGGAGATGTTTACGC
AGGATATGTAGCAAAACAGATGGGCTTAAACATAAAAAATCTAATCGTTG
CAACAAATCAGAATAATATTTTAGAACGCTGTATTAAAAGCGGTGAATAT
AAGCCTTTAGAAGTTGTTGGATCTATATCTCCTAGTATGGATATTCAAGT
TGCTAGTAATTTTGAGAGAATTTTATTTTATTTATGTAAACAAAATTCTG
ATGAACTAAGTAATTTAATGAATGATTTAAAAACTAAAGGATTTTTTAAT
CTTTCACAAACTCAGTTAAAAAATTTACAAAAGGATTTTTCAGCAAGTAG
TTGCAGCGAAGATGAAACTCTTGAGATTATAAGAGATATTTATAACAAAC
ATAAATATATTATTGATCCTCATACTGCGACTGCTGTCAAACCACTAAAT
CAAGAAAATTACAAAGATGATGAGTGTTTTTGTTTTGAGACCGCACACCC
ATCAAAATTTCCGCTTGCAATTAATAAAGCTATTAATGAATTTCCTAATT
TACCTAATGAATTCAATGGGATCGATAACAAAATAGAAAAATTTGATATT
CTAGATAATAATATAAATACTGTTAAAGAATATATTTTAAAAAAAATTTA
ATTCTCAACTTCAGATCTAGCTAACTCATCTGCCATATTATTATATTGAT
TATTGGCATGTCCCTTTACCCAATTCCACTGTACATTTTTTTCAGAATTT
AATTGATCTAATTCATCCCAAAGATCTTTATTTTTTACATCTTGTTTGTT
TGCTGTTTTCCAGCCGTTTTTTTTCCAATTCGAGATCCATTTCTCAATGC
CATCTTTAGTATATTTTGAATCTGTATAAATTTCTAAATCTTTACCTTTA
ACGTATTTGAGAGCAGATATCACAGCAGTTAGTTCCATTCTGTTATTTGT
AGTATTATCTTTCGAGCCAGAAATTTTCTCAATTTTTTCACCATCTAAGA
TTATAGCGGCCCAACCTCCACGGCCAGGATTTCCAGAACATGCTCCATCA
GTATAAATTTTAATCATATAAATTTTTATGTAAATTCTTGTAAAAATAAT
CCATTTTAATTAAATATTCGCGTGGATCTTTTTTCTTAACCTCTGCATTT
TTGGGTGTATTTTTTAAATCATATAATCTTGTTACAAAAAATCGAATAGC
TGCACCAAGACATAGTATATTAAGTGATCTTAATTCTTTATTACTTATTT
TTTTGATAGACAGGTATCCTTGTAAAAGTTTTTTTATTTTTAATTTATTA
ATATTATTTTGATTAAAACAGAATGCATTAATACATACCGCAAGTTCATA
CAAATAAGGACTGTTACATGAAAAATAAAAATCTATAAAACCAGAAAATT
TATCATTTTTGAAAAAAATGTTATCCGGAAATAGATCTGCATGTATTATC
CCGCTAGAAAGTTTTCTCGGTTTATTTTGTTTATATATTTTTAGATACTT
TTTTAATTTTTTTGAATAATTAGGGTAATTTTTTTCAGTTTTGTTAAATA
TTTTTACCCATTCATTATAACCAAGAGTATTTTTTCTTTTAAGTTTCATC
CGTGACGAAATTTGATGAAATTTTGCAATTTGTTTTCCTACATTTAAACA
GTTTTTGTATGAAAGCTTTCTTTTTGACTTTCCATCTAGAAAAGACACAA
TAATTGCTGGCTTATTATTAATTTGAAAGATTGTTCTATTATTTTTATTT
CTAATAGGTTTTGGGCATTTAATTTTTTTTTTGTTTAGTACATCCATTAA
ATTAACAAAGAATGGTACATCTTGTTTGCGAACACGTCTTTCGAAAATCG
TAAGTATTAATTTTTGTTTTGATGTTTTGATAAAGTAATTAGTGTTTTCT
ATTCCTTCTTTGATGCCATGAAATTTTTCTAATTTACCGATATCATAATT
ATGAATAATTTTTTTTATGTCGATTAATTTTAATTTTGTAAATACAGCCA
TTTTTTATTTTACATTTTTAAATTTTAGCATAGGTATGTATAGACTTATG
GATAAAAAAGTTAAACAACCGATTCAAGTAAATCTTGATAAAGATCGTGT
ATATTTTTGGTGCACCTGTGGGCTATCAGACAAACAACCAATGTGTGATG
GATCGCACAAAGGTAAGTCAGAAAAAAAATCTCAAAGTTTTAGAGTTGAA
GAGACTAAAGAGTATTATCTTTGTACATGTAAATTAACAAACAACCCACC
TTATTGTGATGGTTCACATAATTCTTAAAAATATTATTAATTAATATTTT
TCAATTTTTCTATAGATTGCTTAACTTTAGAAAGATTAATTTCTTCTTGT
TTTTTACTATCTAGATTTTCAGTTAAAACCTTTTCGACAGTTTCAAGAGC
AACCTTTGTTGCCACTTTTTTTACTTGATTAATTGCATCATTTTTAGCTT
GTTCAATTTTATTTTGAGCTGCTTTTTCTTTATTTTCTAAAGAAATCTTC
ATTTTTTCTAACGAAGTTGAAATTTCATCGTCACTTATTTTTTGAGCTTT
AGCCAAAATATTTGAATTTTCTTCATCAGATTTTTCTAATTTACTTTTTG
CCTCACTTAGAAGTTTTTCACTATTTGATTTCAACTCCTCTGCTTCATTA
ATTTTATTTTTTAATTCATTTATTTTATTATCAATTTGTCCCAACACAAT
TTGTGGAACTTTTTTAAAGACTAAAAGAAGCACAAAAAGAAAAAATGCGA
TAGCTACCCAAAAGCTTGCATCAAACATTTAATTTAATTCTCCCATTTTC
TTTTTGCTGATATCTTCAATCTTTTTAATAATAATGTTTTGATCAATTTC
ATCATTAAGTGAAAGCTCTTTAAGTAATTCCCCAGATACTTGACTTGCAA
TCGTTTGCACATCTTTAATTGAATTAGATTTAAAACTTTGTATTTCTTTT
TCAGCTTTCTCAGTAAGTTCTGAAATGTTTTTATCTAATTCGTTCTTTTT
TTTATCAAACTCAGCATTTAATTTTTTTCTTCCGTTAGTGATAGTTTCTT
GAGCTTCTTTTTTTGAATTAGAAATTAATTCTTTATATTCATTATTTAAT
TTTTCAGTTTTCTCAGCTAGAGTTTTTGCTTCATCTACCAGATCACTTAC
GTAATCATTTCTTTGTTCAATACTTTCAGAAAGTCTTGGAAAAACTATTT
TAGATATAACAATATACAGGCCTCCAAATGTTATAATTAACCAAAAAATT
TGAGGCACCCAACTATTTGGATCAAGTTGAGGCATTCCACCACTTTCAGC
AGCAAAAGCTGCTGAAGAGGCAAAAATTGAAAATATTAAAACCCTTAACA
TTAAAAATTATTTAAAATGCAAATAAGATAATTAATGCAACAACCAATCC
AAATAATCCTGTAGCTTCTGCTAATGCGAAACCAAGTAATAAATTTGGAA
ATTGTTTTTGAGCCGCTGATGGATTTCTAATTGCTGCAGAAAGGTAATTA
CCAAAAATAGTACCAATACCCACACCTGCTCCAGCTAATGCTATCGCTGC
AAGTCCTGCTCCAATTAATTTTGCTGCTGCTACTTCCATTTTTTCCTCCT
TTGTTAATGATGTAAATTAAGCGCATCATTTAAATAGATGCATGTTAAAA
TTGCAAAAACATACGCTTGAAGAAAAGCAACAAGTATCTCCAAGCCAGTT
AATGCAACAGAAAAACCTAATGGCAACCAACCACCTACTAAACCTAAACT
AATCACAAAACCACCAAATACCTTCATCATAGTATGACCAGCCATCATGT
TTGCAAAAAGTCTTACTGATAAACTTACAGGTCTACTTAGGTAAGATATC
ACTTCAATTACAACTATAATTGGAAGCAATACTACCGGTACTCCCGAAGG
TACAAATAATTTTAAATATCCAAAGCCATGTTTAACAAAACCTATAATTG
TAACACCTATAAAAATAAAAATTGCTAGTGCAAAAGTTACAATAATGTGA
CTTGTAACCGTGAACGAGTAGGGGATCATTCCAATCATGTTACAAAATAA
TACAAAAAGAAATAAAGTTAAAATAAATGGAAAATAAGGTCTCGCCTTAC
TGCCTGCAGTTTCAGAAATCATTTTTGCTACAAATTCGTAGGCCATTTCA
GCTAGCAACTGTAGCCTAGATGGTACTAATGATTTTTTTTGTGTCGCAAA
TATAAATAATAAAGAAATTGTAGCTACTGTTATTACCATAAATAAACTTG
CATTACTGAATGAGATATCAAAGTTTCCTATTTCTATCTTTGGGCCAATG
GTTTTGACCTCGAACTGATTCATTGGATTTGCCATAAAATTTAGTCTTTA
TTAATCATTTTAGAAGATCGCACAACATTAAATATGCCTGCAACTGATCC
GATAATAAAAAAAATTATTATAAAAACTGGCGTAGTTTCAAGCCATTTAT
CAACATAAAATCCTATGAAGCTTGCGACAAAAACAGCAGCAACAAACTCC
GTACCCATTTTCATTGCAATCCCAAGAGGACTAGCATTTTTTTCTTTGAT
TTCTTTTTCTTTTAACTCTGATTGAATTTCTTTAACTTTGTCTTTTAATT
CTTTGAGTTCCATTAATTAATTTATGCTACTAATTCTTCAGCCTTATCTA
AATTAACAGCAACTAACTGACTTACACCTCTTTCGGCCATAGTAACTCCG
TATAATCTATTCATTTTTGACATGGTAAGCGCATGGTGTGTTATGATTAC
AAATTTTGTATCTGTAAGTCTTGTAAGTTCTTCTACCAATCCATTGAACC
TAGTGACGTTAGCGTCATCTAGAGGTGCATCGACTTCATCCAAGACACAT
ATTGGAGCAGGATTAATCAAAAATACGGCAAAAATTAATGCAAGCGCTGT
TAAGGCTTGCTCACCACCAGATAATAGTGTGATCGATTGAAGTTTTTTAC
CTGGTGGACTGACTAAAAGTTCAAGACCTGCTTCTAGAGGATCATCGGAC
TCTATTAATTCTAATCTTGCATTTCCACCTGCAAATAACTTCGTATATAC
ATCATTAAATTTTCTATTAACTTTCTCAAAAGCATCTAACAATCTTTCAC
GTCCTTTTTGGTTTAAATCATTGATACTTGACTTAAGTTTTTGAAGCCCA
TGAACTAAATCTTTTCTGTCATTCATCATTTTATCTATTTTATCCTGCAG
TTCTTTAGTTTCGTTGTCTGCTCTCAAATTTACTGCACCCATTGACTCTC
TGCTCTTTTTTAGAAGGTCCAAATGATTTTGGGCATCTTCTATTGATAAT
TGATTTAGATTTTCAATTTTTGAAAAATCAGCAATACCATTTAAATCTAT
ATTAAAATCAATTAAACTTTTTTGCTGCAATTCTTTGAGTTTAGATCTCA
AACCTTCAATAATTGTTTGTGATCGCACTCTAAACTCAGTTTTTTGTAGT
GTACTTTCGTTAATTTTTTTTAAAGCTAAATTTAATTCATTAATTTTATT
TTCTTTAATGATGAGATTTGACTTGATACCCTCAATATCCTCTTCTATAT
TTTTAATATTCTGTTGATACGAACCTCTTTTTTCTGCAATTTGTCTTGGC
TTATCCTCTTCTTTTTCTAATCCATTTTCTAAAGAGTTAACTTTTTCTTT
GAGCTGACTTAGCTTATTTGTTGAATTTTCTTTTAAATCTCTCCAGTTTT
GAATTTCTTTATCAATATTATTAAGCCTTTCTTTTCTTTTGATTGCTTCT
TGCTTTACTAAATCATATTTACCAAATCTTGATGCATATTTTTCCTGTTG
ATTTTCAATATTTTCAAATTCTTTGTTAAATTCTTGTTGAATAGTATCTT
CATTGATTTCCTCTTTATTTTTAACAATATCAATTAGTTTATTAAAAAAA
CTTTTAAGAGCTTCTTTTGCTTTGTTTAGTTGATTTAAAGAATTCTTGTA
ATCGTCTGTTGCCGCTTTCTCAATTTCATAATAATTTTTTTCAACTTCAG
CAATATCATTTCTCTCTTTAATAAGCCTCTCTTCATTATTGGTTGAATTT
GCTATGATTTCTTTTTCTCTGTTAATATCTGAATAAGTTAATTTTATATC
TTTTTTTATTTTTTCAATTTCAATTTTGACTCTTTCCTCATCTTTATTAA
TTTGGTCAAATTCAATTTTTAATTTTTGCAAATTTGAGTTTAATTCATTT
GATTTAATATTTATTGGTTGTATTTCAGCTTTAAGTTTTTCAATTTCATT
CTCATTAAAGTTTTTTTCAATGTTTACAGCGCTTATTTCGTCTTCAAATT
CATTTAGCTTATCTTTGTTTTCTTCAATTTCTTTTTCAACTTGGATAGAA
TTTAAAAATATAATAGCTGCTTCATATCTTCTAATTTCATCTGAAATTTC
TTTATATTTTGATGCCTCTTCGGCTTGCTTGACTAAATTCTTAAGTTGGT
TTTCTGTTTGCTTCATTAAATCGTCAGCCTTTTTTAAATTATTCTCAGCT
GCATTTAATCTTAGCTCTGCTTCATGTCTTCTGGCGTGTAATCCCGCAAT
GCCTGCCGCTTCTTCTAATATTGCTCTTCGATCAGTCGGCTTTGCAGTTA
TTAAAGCTCCGACACGTCCCTGACTAACCATTGATGGAGAATGTGGTCCA
GTAGATAGGTCGGCAAAAACAATTTGAACATCTTTGGCTCTAACCTCTTT
ACCGTTAATATAATATTTTGAGCCTTTGTCTTTTTCTAACTTTCTTTTTA
TTTCTATTTCTGGAATGCCTTTAAATTGCGCAACATCATCGTTATTTTCA
AGTTTTATAGAAACTTCACAAATATTTTTTGATGGTCTGTTAGATGTCCC
ATTAAAAATAACATCTTCCATTCCAGATCCTCTCAAACTTTTAGCAGAAG
TTTCACCCATTGCCCATCTAAGAGCTTCAACAACATTTGACTTACCACAA
CCATTTGGGCCAACTATTCCAGTGAGACCTTTTTCAAAATAGAAATTGGT
TTTATCAGCAAAAGATTTAAATCCAGAGACTTCTATTTCTTTAAATTTCA
TTTATTAAAGTAGCTTATCTATATATTTTTCAAGTTCTTTTGTGGAACCT
TTAAATTTTTTTTCATTTATAATTAAAGTTGGTGTAGCGTCTATTTCATA
TTTTGATTGTGCTTTTATTCGACTTTGTAAAACAGCATCTTCATTCTTTT
TATTTTTTAAACAGTTTCGAAAATCTTTCCCTTGAAGCCCAAGTTTACTA
GTTATTTTTTCAATGTTTGCCTCTAACTCTTTTAAAGTTTTTGCAGTTGT
CCATTGTGGTTGCGTTTTATAAATTTCATCTAAATAGGATTTTTGTGTCT
CTAAAGGCAGACATTTTTGAATTTGAGCAGCTTTTAGACCAGATAAATCT
AAAGGAAAGTCCATTAGCTTAATTAATACTTTTTCACTTAATACATATTT
TTCTAATAATTTTGGCATAACATTCAAATGGAAATCTGCACAGTGAGGGC
AGGTAAGAGATGAAAAAACTTTTATAACTATTTTAGGCTCTGGATCTAAT
TTACCATAATACGGAAAGTTATCCTTAGCACTTGCCGGCATCGCAAAAAA
TGCAACAAAGACACATATTAATATTTTATTTTTAATCATTATTAAAATTT
CTAAGTTTATTTTTTAACTCTTCATCATTTAATGAATCTATCAAATTTTC
CATTTTTTTGTTTAATTTTAAACCTTTTTTGACACCTTGTGGACTCTTGT
TTTCTTTAATGTTTATCAAAATTTTACTTGCAAACTTAAACCCTAAAAAA
GAGTTAACCTTTTCTATAATCTCGTCTCTAGAGTAATCAACATCGATAAG
ATAGTTTCTGTCTACTTTTAAAAAAATAGAATTTTCACTATTATATTTTT
GAACTTTAACTAATTCACACTTTTTGGATAGATTTTCACCAACTATTTTT
TTCCAAGATTTTTTAAGATTTTCATAATTACTTGTGGGGTTGTTTTTAAT
TAATTTCTTCAAATTTTCTGGTAATAAAGTGTGAATAGGTTTTAAAGTAC
TAAAAGATCTATTTTTTTTCATTTTGTTATGTACTCATCAATATCAAAAA
AAATTTTAGCTTGGTATCAAAAATATCAAAGAGATTTACCTTGGAGAAAA
TATAAAAATCAAAAAGATAGGCATTATAAAGTTTTACTTAGTGAATTTAT
GCTTCAGCAGACACAGGTAAAAACAGCATTGCCTTTTTTTAACAACTTCT
ACAAGAAAATTAATTCTTTGGAAAAACTTTCAAAAACAAGTCAGGCAAAA
GTAAATAAATTGTGGCAAGGTTTAGGTTATTATAGACGAGCAAAATTTTT
ATTAGAAACATCAAAGATTATTAAAAAAAAATATAATTATAAACTTCCAA
GCCAATATGAAGATTTGATAGCTTTACCTGGTATCGGAGATTATACCGCA
AAAGCAATATTATCAATTGCGTTTGACAAAAATGAAATAGGAATAGATGG
GAATGTAGAAAGAGTTGTTACTAGAATTTTTAATATTTCCGGTAAAAAAA
AAATATTAAATTATGTTGAGAGACTAAAAGTTGAAAAAAAAGCCAGTTTT
TTAATGCAAGGTTTAATGGAAGTTGGTGCATTAATTTGCAAACCAAAATT
ACCGCTATGTAATGATTGTTTTTTAAATAAAAATTGCAAATATTCATCAA
ATAAAAAATTTAATATAGATGAGAAAGTAAAAGCAGAAAAAAAAATAAAA
AAATTTATAGCTATTATTTATCGTAAAAATAAAAAAATATTGTTGAGATA
TGAAAAAAATCTTGGTCCATTAAAAGACTTTTTGAATGTGCCTTTGGTTC
TCGAGATATCACAAGAGGGTCGTAATTATAAAAAAATTCTGAAGAAAAAT
AAAAATTATCAAAATCTTGGCATATTAAATATATCCATATCAAATTTTAA
GGCAGAAATATTATGTCTTGAAACAAAGAAAATGATAAAAGTTAATCGAC
CATATTATTTTATGAATGCAACAGAGCTAAAAAGTAAATTTATTTCCGGC
TTTTTAAAAAAAATATTAAAAAAGGTTAAATTTATAAAATGAAAAAAGTA
GCTATAGTTGGAGCAGGAATTTCAGGGTTAGTATTAGCATCATTGTTAAA
GAAAAATGATAACTATCAAATTACAATTTTTGAAAAAGATTTAATCAATA
ATAAAAACATAAATGGAATTCAAATCTCACCAAATGCCTTGCGAATTTTA
AATAGTTTGGATTTTGATAGACTCGATCAAACCAAATTTTATTCAGTAAA
AGGAATTAATTTTTTTGATATTTTTGAAAAAGAAAAAATTGCCTCAATGA
AATTTAATTATTTAAATTCAAATCAATATCTAACTATGAATAGATCAGAT
TTAATTGACCTTTTAATTAAAAACTATTCTTTAGAAAAAAACATAATTAA
TAAAAGTGTATATGAAATCATTCGTAATAGAGTGATTTTAAAAGATAAAT
CTGATTTCGAATTTGATATTATTGTTGTTGCTGACGGTATATTTTCAAAA
TTAAGGCCTGCATATGTAAGACCATTATACTCTGGTTTCTGCGCGTATAG
AGGTTTTTTTTCTAATTCTGTGCAGGAAGAATATATCAATCTTTTAATGG
GTAAAAATTTTCATTTAGTAACTTATCCAATAGATCAAATGAAAAATAAT
TCGTTCACTCTAGTTTTGAAAACAAAAAAAAATCCTCATAAAGATAATTA
TAACAATGTGACTAAAAACTTTAGTGAAATATTTCAGGATCTGCTGCCAG
AAAGATTTAAAAAAGTTTGTATTTGCGAAAATATAAAATCGTGGCCAATT
TACTCTTTAAATAAAATATTTTATGGAAATGATAATACCTTTTTTATTGG
CGATTCTGCTCATGGATTTATTCCTTCTAGAGCACAAGGAGCTGCACAGG
CTATAGAAGATTCGTTTGCTTTGTATAAAATTATTTCGAGCAAGAATTTA
TCAATAAAACGATTTTCTAAATTAAGGATAGATAGAGTAAAAAAAATTAA
AAAAAAATCTGAAAATAATTTATTTATTTTTCATCAAAGTTTATTGATTA
ATAGACTAATAAGAAATTTTATTATTAGAATAATTTGTAAATATAAATTT
TTGACGAAAAAATTTAACTCGTCTATATTTGATTATAAAATTGAAAGAAA
TCTATAAAGAACTTCTAATTTTTTTCCTTAAATAGTCAATCGGCTCAAGC
TTACCTTCAATATTAAAATGCCAGTATGACCATCCATTGCAAGATGGCAT
TCCTTGAATTTCAGCACCAACTTTATGAATAGATCCTTGAATTTTGTTGC
AATATATTGAGCCATCCGACATTACTTTTGCTTTGTATCTCTTTTTTAAA
TCAAATAAGTTTAAACCAGGTTCTACGATACCTGTCTCCACTAAGTATCC
AAAAGGAATTCTTTTTTCTTTCTTTTTATTCGTCATAGGAATATTGAAAT
TTTCATCAATCTCTTTAATTCTTTTAATTCTTTGTTCAGCTGCCTTAAAA
TATTTTTTATCTTTTTCTATACCTATAAAATTTCTTCCTAATTTTTTTGC
TACTGCTCCAGTTGTTCCAGTTCCCATGAAAGGATCTAAAACAATGTCAT
TTTTGTTACTTGCGCAAAGTAATACTCTATAGAGTAGGGCTTCTGGCTTC
TGGGTTGAATGAATCTTTTTATTTTTAGATGTTATTCTCTCTGACCCATT
GCATATTGGAATATCCCAATCAGACCTTAGTTGTTTATCTTCATTAAAAG
TTTTCATTGAATGATAGTTGAAAGTATATTTTGATTTTTCTGATTTTGCT
GCCCATATTAGTGTTTCATGGGCATTTGTGAGTCTTGTACCTTTAAAATT
AGGCATCGGATTTCTTTTGTTCCAAATGACATCATTTAAAATCCAATAGC
TATTATCTTGTATTAATTTTCCAACTCTAAAAATATTATGATAACTACCT
ATGACCCAAATAGATCCATTTTTTTTTAAAATTCTTTTGCATTCTTTCAA
CCAACTATTTGTAAAATCATCATATGTTTTAAAAGAATCAAATTTATCCC
AGTAGTCATTTACTGCAGATACTTTAGAAGCATCAGGTCTGAAAAGTTTA
TTTTTTAACTGAAGATTATATGGAGGATCAGCAAAAATTAAATCTACACT
TTCAGACTCGATTTCTTTAAGCTTACCTAAGCAATCTAGATTATATAATT
CTGCAAAAGTCATATTTCAACCGGAGGTAGAATAGACTAAATATACTTCT
TTTTGTCAATGACCTTCAATTATCAAATAGTGTTAAAGTTTTTTATAGAC
TCAATATTTTGTGTATTGGAGCAAATGATTTTCGATGGTGAACTGTAATA
CCGTGTTCTTTAATAGCCTTTAAATGTTTTTGAGTACCATAACCTGAATT
TGTATCCCACGAATATTGAACAAAATTCTTTGAGAGTTTTGACATTATTT
GATCTCTATACACTTTTGCAATTATAGAAGCCGCAGCAATCGATGGGTAC
TTGGCATCACCCTTGATTTTTGTAATTATGTTTTGGTTTGTTTTATCGAA
TGACCAAGGGCCATCCACTAGTATTTTGTGATCTTTTGGCAAATCAAATT
GGTCAACTGCTCGTTTCATTGAAATTAGCGAAGCCTGAAGAATATTAATT
TTATCAATTTCATCTACTTCAGCTATACCTAATTTAAATTTACTTTTTTT
TTTTAATATTTCAAAAGCTTTCTCCCTTTTAACCTTTGATAGTTTTTTAG
AATCATCAAGGCATTTATAATCGAAATCCAAAGGCAAAATTACTGCTGCA
GAAACTACAGGTCCTGCAAGTGGGCCTCTGCCTACTTCATCAACCCCAAC
AACAAAATGAGATATTTTTTTTTCTTCTAAGATACTTAGCACAAATTTTG
TTCGATAATTTTTTGTTTTAAATTTTTTAAATCTTCCCATGATGCTTTTT
TCTGCGAGGGTTGTCTAAGCAAAAAAGCTGGATGATAGCTCGGCAAGCAG
TCATATTCATTATTACTTATTTTAATTTTATTCCAATGACCCCTTGATTT
AGTGAGTGACTGAGTATTTTTAAAAAAAAAGTTAAATGTCACAGATCCTA
AGATAAAAATAATTTTTGGATTTATTATTTTGATATGATCAAATATTATG
GACCTGTAGTTTTTAATTTCGACAGGACCTAATTTCTTATTATCTTGTAA
TCTAAAATTTATAATATTTGTAAGATATACTTTGTTTCTATCAAGATTAA
TCGCCATTAGCATTTTATCTAAAAGCTCGCCAGATTCTCCAGAAAATGGT
TTTCCATTAATTTCATCAGAAACTCCAGGCGCATCACCAATAATCATTAT
TTTAGATTTAGAATTTCCATCAGAAAAGACAATTTGATCTTGTTTTTTAT
TATAGAAGTCTTTTAAATTATTAATTTTTTTCTTCAAGTCGTTTAAAGTT
AGACAACTATTGCTGATTTTTTTATTAAAAATAACTCTGTCATAAACACC
TGATGATTGATAGAAGTCAAAGATATTTTTGTTTTGCATTATATTCATGA
ACTTAAAAAAATTTTTAATAATTTGTAGTATTTTATTTGCATTATCCACT
ATTGAGGCAACAGCTTTTATTTTTAAAAATAAAACAATTATTCACTCAGA
TAATTATATTAAAAATTATTTGTATGGTTCAATTTTATACGATGAAAATA
AGCACAACTTAGCAGCGAAAAACTTAGACAAAATAAATGAGCTGACAGGA
CGACATATTGAATATGACATTAAACATATAAGTTCTTTAGTAATTAACGG
CAAATTAGCTGAAGCTGCGAAGATAGTATCTGAAACCGAAAGAGTGTACT
CTGATATTTTCTTATTTGACTTTATTAAATCAGTTAATTTTTTGAAGCAA
AAAAAATATGAAGTTGCGCTGTCAGAAATAAAAAAAATCAAAAGTAATGA
CCCGCTTTTTAGAGAATTTCAAAATTCTCTAATTTTTTGGATAAAAATTC
AAGATAAGAAAAAAAACAGGTTAAATGAAATTAAAGAATATAAATCTAGA
TATTTAAGCGTAGGTTTAATAAATAAATTTCTATCTTCTTACTACTTAGA
AAATCTGAAGCTTTACAATGATTATAATAGCAAAGTTCTAAAATCTAATG
GGCTGGTACGCTATCAAATTTTTTCCGCTTGGAATGAAAAAAAAATTGGT
AATCATAAAAAAGCTATAGGTATTTTAGAAACTGCATTAACCAAAAATAA
TAGAAATTTACTTTTAAAGCAATCAATCATCGACTTTAAAAGAAATAATA
ATCTGATTTTATCTTTTCATGACTCAAAAAAATTTGATGATAATATTTCA
GAAATTTTTTATTTATTTTCAAATCTCTTTAAGCAAAGAGATGATGAATT
ATCAAACTTACTACTATCATTGTCACTAGAGTTTAATGGTAGATTTTTAT
CAAATCATCTTGCTTCTTTTGAAAACCACTTGTCAGATAATAAGGCTAAA
AACATTGATTATTTATTGGTTAGTAAATTAAAAAATATTGGATCAGAGTA
TAGATGGTATATTGATTATCAAATTGCAATTAATGAAGAAAACAAAAACT
TAAAATTTTTAGAAAAATCAATAACTACTGATGATTTGTTTTTAGAAGAT
AAGTATTTTGATTTAGCAAATTTTTATAGAATTAAAAAAGACTATCACTT
AGCGTTAGATTACTATGAAAAAATTGAAAAACTTAATTTAGATCTTGATT
GGACTTTTTATTATTTTAAAGGGATTTGTCACGAGAGGTTGGATATGTGG
GATTTGTCGGAAAAAAATTTAAAAAAATCTATATCTCTATCTCCGAAGCA
GTATACAGTAATAAATTATCTAGCATATAGTTGGCTTGATAGAGAAAAAA
ATATCGATGAAGCAACTGAGATGTTGGAAGATGCAGTTAAATTAAGCAAG
TGGGAATTGGGTTACATTATAGACTCCTTGGGTTGGGCTTATTTTCTAAA
AAAAGATTTTGATAAAGCTGAAAAATTATTAAAAATTGCTTATGAAAAAA
CACCCTCAGAAAGTGAGGTATATGATCATTATGGAGATGTTTTGTGGGTA
CAGAATAAATTTTTACAGGCACGTTACGTTTGGAAGAATGCATTAAATTT
AGAAAATATTGATCCTGAAAGAAAAAAAAGAATAAAAGATAAAATAGTAA
ATGGGTTAAGAATTAGTGAACAAAATTAAATCATTTGCAAAGGTAAATTT
ATTTTTAAAAGTTGTTGGAAAATCTAAAAATTATCATAACCTTTATAGTT
TAATTTCTCAAATAAACTTATTCGATGAAATAACAATTAAAGAAACATCA
GCCAAAAAAAGTAAATTTTTATTTACAGGACCTTTCAAAATTAAATCAGA
AAAAAACACTATTTCTGATTTAATTTATTTAATGAAAAAAAAATTTTTAA
ATTTAAAAGATAAGAATTTTATTGTTCGGGTAAAAAAAAATATACCAAAT
GGCTCTGGACTTGGAGGAGCATCCTCAAATGCAGTAACTGTTTTTAAATA
TTTAAAAAAAAAATATAAACTAAAGATCCCATACAAAGAGAGTCTTAAGT
TATTAGCAAAAATTGGAAAAGACTGCCCTTTATTTATTGATAATAAAGTC
AAATTAATAAAATCTTCTGGGGAAAGATATGTAAAATTTCATAATAAATT
AAACTTAAAATTACTTATAATTTTTCCAAATCAATCCATCTCAACAGAAG
AAGTTTTTAATAAATTAAATAAATTTTCAAAAATTAGTATTAATAAAAAA
ATTAATTTGGCGAAAAAACTCTCATTAATAAATTTATGCAAACTTTATAA
AAATGATCTATTTACTCCAGCATCTAGAATTTCAAAAAAAATTATAGATT
TAAGTAAAATGCTAGATAAACTTGATTGCATCTCATATTATTCAATGACT
GGAAGCGGTTCAGCTTTTTTTGTTATTTGCGATACTAAAAAATCACTTTT
AAATATTCAAAAAATGATTAAAAAGCAGAAAAAAGCTTTTTGGACTACGA
TAGCTAAAACAATTTAATTGTTAAATTAATTGGGGCATAGCCAAGCGGTA
AGGCAGCGGTTTTTGGTACCGCCATTCCTAGGTTCGAATCCTAGTGCCCC
AGCCAACAAAAATGATTTCTAATCTTATAAAATTGAATGAATATGAGGAA
GCGAAAAAGGTCTTTAATATAATTAATTCAGATGAAGAAGATGTTGTGTG
TTTATTTGTTGGCGGATGTGTAAGAGATTTGCTTTTTGGTAAAGAACTTT
CTGATATTGATTTTGCAACTTCATTAGAGCCAGAGCAAGTAAAAAATAAA
CTTAATAAATCTAATATTACTTACGATGACACATTTGAAAAATATGGTTC
TATAAAAGTATTTATCAATAATAAATTTTTTGAAGTTAATACTTTAAGAA
AAGATTTTAATGAAGATGGCAGGCACGCAAGCGTAATGTTCACCAAAGAT
TGGAGGCAAGATGCGCTTAGACGCGACTTAACAATTAATTCTATTTATTG
CGATCTAGATGGCAGGGTTTATGATCCATTTAAAGGTGTTGATGATATAA
AAAATGGACATATAAAATTTATTGGAGATCCAGCCAAAAGAATTAAAGAA
GATTATTTAAGAGCTTTAAGATATTTTAGATTTCATATCCAATTTTCAAA
ACATGATCATGAAGAATATATCTTAAAATATATTAGCCAAAATCAAGATA
ATATAGAGAATTTGTCCAAAGAGAGATTAATTGACGAAATGAGTAAAATC
TTAATAAGTGGACTTGGTTATAAATTGTTTTCAAATAATTTTTCTAAAGA
TCTTTTTTTATCAGTTTATAAAGGAATAAAATATTTAACGCGTCTAGAAT
TTAAAAGAAAAAAAAGAATTTTAAAAAAAGAAGTTGATTGGGTAGTTTTA
ATATCGCTATTGTTAATTGACCAAACAAGAAATTTTGAAAGATTTGTAAA
AGATTTCAATTTATCAAATGAAATTAAAAGTCGTTTAAATAATCTTCAAT
TGCAATTTACTTTTAAAACAACAGATACTATTGAAAAAATTGAAAATTTA
AAAAAAGCTGTTTTAAAATATGGAGTTGCATCAGTTATTGATTTTATTCA
TTTTCAATATTTGGTTAATGAAAAATATCACTATGATTTATATGAGAGTA
ATCTTAAAGTTATAAAGGAAACAAAACCTCCAGAATTTAAATTTGATGCA
AATATACTTATCAAAAAAGGTTTTAAAGAAGATGCAAATTTAGGGAATGC
AATTAATTTTTTAAAGCAAAGGTGGGTAGCAAATAATTATGAAATCAGAG
ATAAGGATATAGATGACGCCATTCAATTATTTAAATAATTAAATATACTG
AACATTTGTTATTTCAAAATTTTTTTCACCAGAGGGAGTTTTTATCTCAG
CAAATTCTCCTTTAATTTTTCCAATAAATCCTCTTCCCATGGGCGATTGA
TAAAATAAAAGACCGTTCTTCACATCGGCTTCATCTTTGCCAACTATTTT
ATACTTACTTTCTTTATCAGTTTCTAAATCCTTAACAGTGATGGTTGCAC
CAAAAATCACCTTATCGTCTTTTTTTAATTTAGTAACATCGATGACATTT
GCTGTAGCGATAGTTGTTTCAAGCTCTTTAATTCTTCTTTCATTCAAACC
TTGCTCTTCTTTTGCTGCATGATATTCAGCATTTTCTTTTAAGTCTCCAT
GAGACCTAGCTTCAGCAATCGCTTGTACAATTTTGGGTCTTGTATTATTT
TTTCTATCATCAAGTTCTACTCTTATTTTCTGTAAACCTGACAGTGTTAT
TGGTTGCTTATCCATAATTTATATTAACATTTTGTTTTAGTTCAAAAAAG
ACATAACTTAATTAAATTTACCCAAATTGCCTTAAAGCTTCGGATGAAGC
TATTGCTACACTGGTGGCTAAATTGAGCGAACGCGTATTATTCTTAATTG
GAATATTCAGTTTATTTTTAATAGTCCCATGAACTTCTTCACTTACACCT
TTGCTTTCGCTTCCAAAAAGCAAGGTATCATTTTTTTTAAAAATGAATTT
AGTGTAGTTATTTGTAGTTTTAGTCGTAAATAATATTATTCTTTTCTGTT
TTTTGCTCTTCACAAAGGTATCAAAACTTTCATGATAAAAAATTTCACAA
TCTTTTAAGTAATCCATATAGATACGGTCCAGTTTTTTTTCATTAAGAAC
AAAACCTGCTGGCTTGATAATTTCTAGTTTGAGCCCAAGACATGCGCAAG
TCCTTATTATAGCTGCAGTATTTTGAGGAATATCTGGCTGATATAAAGCA
ATATTGAGCATATTTTATCCAATCTGCGTCATTGTTGTATTAGAAAAATA
CATTAAATTAATAATATATATCTTCCATCACAAAATTTAAAAAAAATGTC
AGAAGAAAATAATAATAAAGATAAACCTACTAGAAGAGAATTTATTCATA
TTGCCACAACAACAGTTGGAGCAGTAGGCGCTGGATGTGTAGCTCTTCCA
TTAGTTACTCAAATGAATCCTGATGCTTCAGTCAAAGCATTAGCTAAAGT
TGAGGTTGATATCAGCAAGATTAATAAAGGTAACGAAGTTACAGTAATGT
GGAGAGGTAAGCCAATTTTTATTAGAAGAAGAACAGATGAAGAGGTAATG
AAAGCTAGACAGGTAAGTCTCAAAGAACTCAAAGATCCTCAAAAGGATGA
AGATAGAGTTAAAAAAGGAAAAGATGAATGGTTAGTGATGGTCGGAGTTT
GCACTCACTTAGGCTGTGTTCCTTTAAAGCAACAAGGAGAATATGGTGGA
TGGTTTTGTCCTTGTCACGGATCTCATTATGATATCTCTGGAAGAATTAG
AAAGGGTCCAGCACCAGTAAACATGGAAGTCCCAAACTATGAGTTTGTCT
CAGATACAAAATTAGTAATAGGTTAAAAACAACTATGAGTGATACAAATT
ATAAACCTACATCAGCTTTTGGAAGATGGTTTGATGAAAGACTTCCATTA
TTAACATTATTTAACGGACACTTAATGCAGTATCCAACACCTAAAAATTT
AAATTATTGGTGGACATTTGGTGGAATATTAACTTTTTGTTTAGTTACAC
AAATTATAACAGGTATCGTATTAGCTATGCACTATACTGCGCATGCTGAT
TTAGCTTTTTCTAGTGTAGAGCATATTATGAGAGATGTAAATTATGGATG
GTTGATTAGATATATCCATGCAAATGGTGCATCAATGTTTTTCTTAGCAG
TTTACATTCACATTTTTAGAGCTTTATTTTATGGTTCATACAAATCACCA
AGAGAAGTAATCTGGATTTTAGGTATTTTAATTTATCTTTTAATGATGGC
GGCTGCATTCATGGGTTATGTTTTGCCATGGGGTCAGATGAGTTTTTGGG
GTGCTACGGTTATTACAAACTTATTTAGTGCAATACCGCTAGTCGGTGAA
AGTATTACCCAATGGCTTTGGGGCGGTTTCTCAGTTGACAACCCAACCTT
AACTAGATTTTTTAGTTTACACTATTTAATACCATTTTTAATTTTAGGTT
TAGTAATACTTCATATTTGGGCACTACATGTTCCGGGTAACAATAATCCA
GTTGGAATTGATTTAAAAAAAGATGGTTCAGATACAGTCCCGTTTCATCC
ATACATTGTAATTAAGGATTTATTTGCACTTGTAATTTTTATGATAGTTT
TTGCAGGCTTTGTTTTTTATGCACCAAATATTTTAGGTCATTCAGATAAT
TACATACAAGCAGATCCATTAGTAACGCCAGCGCACATTGTGCCAGAATG
GTACCTATTACCATTTTATGCAATTTTAAGATCAGTACCAGATAAGTTAG
GTGGTGTAATTTTAATGTTTAGTGCAATTTTAATATTAGCAGCACTCCCA
TGGTTAGATACATCTAAAGTAAGATCGGCAGTTTTTAGACCAATTTATAA
ACAGTTTTTTTGGATATTGGTGATAGATGTTTTAGTGCTAGGTTACATCG
GTGCAATGCCAGCAGAGGGCATGTACGTAGCAATTGGTAGAGTTGCAACA
GTTTATTATTTTGCTCATTTTTTAATTATTTTACCGATTTTAGGTTTCAC
CGAAAAAACAAAACCAATACCCGCAAGTATTGCTGACCCAATATTTACAG
GCTCAGGTAATCCTGCTTTTGCTAAAAAGATAGATAAAGACCTTCAGTAA
ATGAAGTTACTATTTTCAATATTTGTATCTATTTTAATTTCATTTAATTC
ATTTGCAGCAGGTGAAGCAGAAAAGCCTATGAAAGTAGACTGGTCTTTTA
ATGGTTTTTTTGGAAAGTTTGATAGGGCTCAACTGCAAAGAGGTTATCAA
GTTTATAAAGAAGTTTGTGCTTCTTGTCATTCAATGAAATATCTAAGTTA
TAGAAATCTAGGTGAAACAGGTGGACCTGAATTCTCAGATGCAGAAGTAA
AGGCAATTGCAGCTGGGTTTACTGTTAAAGATGGGCCAAATGAAGATGGG
GAAATGTTTGAGAGAGCTGGATTGCCAAAAGATAAATTTATCAGTCCATA
CCCAAATGAGAAAGCTGCAAGAGCTGTTAATGGTGGTGCATATCCTCCAG
ATATGTCAGTGCTAGTAAAAGCTAGATCTGGTGGAGCTAATTATATTTAC
TCAATTCTAATGGGTTATGAAAATCCACCTTCAAATATGAAAATAGAGGA
GGGCGTTTACTACAATAAATATATGGCGGGCAATAAAATTAGAATGTCTG
CGCCGCTGAGCGATGGTAGCGTAGAATATTCTGACGGAACGAAAGCAACA
GTTTCGCAAATGTCACAAGATGTAACTGCTTTCCTAACCTGGGCGGCTGA
GCCTCATTTAGAAAAGAGAAAAAGAATTGGCTTTAAAACCATTCTTTATT
TATTGATTTTTAGTGTTCTTATATTCTTTTCAATGAAAAAGATTTGGTCA
CGTGTTGAATCTAAAGTGTAAAATATCACCATCTTGAACTTTATAATCTT
TACCTTCAATTCTTAATTTTCCATTATCTCTACATCCTGACTCACCATTA
AACTTAATATACTCTTCATACGCAATAACCTCAGCTTTAATAAAACCTTT
CTTAAAATCAGTATGTATTACAGCCGCAGCATCTGGCGCTTTGCTATCTT
TTTTTACAGTCCATGCTTTTGTTTCTTGGGGTCCTGCTGTAAAGTAAGTA
CACAAGTCTAGTGATTTGTAACTAGATTTAATTAATCTATCTAAGCCAGT
TTCACTTAAGCCAATTTCTTTCATAAATTCTTTTGCATCAGTATCACTTA
GATCGTTAATTTGCTGTTCTATTTCAGCGGATATTAGTACTACCTCATTA
TTTTTGTTTTGCTCTAAAACTTTCTCCGTATATTTATTTCCTTTTGCCAC
ACTTCCCTCATCTGTATTACAGACAATAATTTTTGGTTTTAACGTCAATA
AGTTAGACATATTGATAATTTTCTCATCATATTTTTCTCTTAGATGATTT
ATTGATTCACCTTTTTTCAGTAACTCCATAGCACTTGATAGTAAGCTATC
TAATTCTTCATTTTCAGATTTATTTTTTTTCTTTTTGTCTAATCTTTTTT
CCAATGATTCTAAATCTGCTAACATTAGCTCAGTTTCAATAATTTCAAGA
TCACGATTAGGATCAACAGTCTTATTTACATTTTGAATATCATGTGAGTC
AAAACATCTTAATAAATGTACTATTGCATCCACTTCTCTTATGTGTGATA
AAAATTTATTTCCCAAACCTTCTCCTTTAGATGCACCCTCAACTAGTCCC
GCAATATCAACAAAGGTAATTAATGTATTAATTACTTTTTCAGATTTTGC
TATTTTAGATATTTTATCCAACCTTGAGTCTGGAACTGCAACTACGCCAA
CATTTGGCTCTATAGTACAAAAAGGAAAATTTGCTGCTTCAGCGTTTTTA
GATTTTGTCAAAGCATTGAAAGTTGTTGATTTACCAACATTTGGCAGACC
AACTATCCCGCATTTAAAGCTCATATAATATTATTTACCTTACTTGAAAA
TTCATCAAATTTTTTTAAAAGCACTAATTGTAAGTTTTTTTTTATAGATG
CAAAAGAATTTTCAATAAGTTTAACTTCTTCTTTTTTGAAATCATTTAAA
ACATAATTTTCAACTAAATTTTTTTCGCCCGGATGTCCAATCCCAACTCT
AATTCGGTTAAAATCATTACCGATATATTCTGAGATAGATTCTATTCCAT
TATGACCGCCACTAGAACCGCCATTTTTAACTTTAATTTTACCGATCTCG
AGATCCAAATCATCATGAATTACAAAAATATTTTCATTATCAAGTTTATA
GAATTTTTTAATTTCAAACAAAGATCCTCCAGATAGATTCATATATGTCA
TTGGTTTTAACAAAAGTATTTTCTGGTTATCTATTTCTTCTTCAGCAAGA
AGGCCTTTAAATTTTTTTTTATAATTTTCCGCTGACACTAAAAAGTCTAG
GAACGCAAATCCAACGTTGTGTCGATTGTTTTGATATTTTTGATCTGGAT
TACCAAGGCCAGCCAACAAGAACATTATTTCTTGTCAGTGCTATCTTTTT
TTTCTTCACTAGCTTTATCAGCATCTCCAGATTTAGCTTCTTCAGTTTTT
GCATCTTCGCCACCCTCAGCTGAAGCTTCAGCTCCTTCTGCAGCAGGCTC
TGGTTCTTTGACTACTGTTGGTGCAGCCACTGTGGCTATAGTAAAGTCTC
TATCTTTAATCGTAGGAACAACTCCTTCAGGTAAATTAATTGCTGATATA
TGAATACTTTCGCCAATTTCTCTTTTTGCTAAATCTACATTTAACTCTGA
CGGAATTTTATCTGCAGGACAATCTAGTTCTACCTTACGTCTCACTATGT
TTAAAACCCCTCCCATTTTTAATCCTGGGCAAGTCTCCTCATTTAAAAAT
TTTACCGGAATCCAAACAACTACTTTAGTATTTGTTGATAGTTTTTGAAA
ATCAACATGAATTGGTTGATTAGAGATGTTTTCAAACTCTATATCTCTTG
GCAATACCTCGTATTCTTTTCCATCTAAATTAATTTTAAATACTTTACTT
TTGAAATTCGTTGTTTTTAAGAAATGGTCTAATGTGCTCTTCTTAACGCT
TAAATTAATATTCTTATCAATATCACCATATAATATTCCTGGTACAAATC
CTTCAGATCTAAGTTTGTTAAGCTCTGATTTAGTTTTTGTGGACCTTAAT
ACAGCTTCTATAGTGTTGTTTTCTGAACTCATGATTGGCAGGTTTTTACA
ATAAAGTATAAAAAAGACAAGTGAGATTTATTATAAAAAATGACCTATTT
AAACAGTTTTGATACAGATTTTGATATAGAAATACGTTTAATTGCCTCAG
CAAGTAAAGTGCCCACATTGATAATTTGAAATTTTGCTGATCGCCCGATT
TTTTTATCATTCAAAATTGAATTTGAAATTACAAATTTTTTAATTTTTGA
TTTATTTATTTTTTTTACTGCTTCTCCAGTAAGTACTCCATGCACAACGT
ATGCGTATACATCTTTTGCACCTTTATTTTTTAAAGCAGTAGCTGCATTT
ACAATTGTACCGCCACTATCTACTAAATCATCAATAATTATACAGGTTTT
ATTTTTTACATTTCCAATTACATTCATGACTTCTGATTTTCCAGGGCCTG
ACCTTCTCTTGTCAATTATGGCAAGATCTGCAGATAATCTTTTACCTATT
GCTCTTGCTCTTTCAACCCCACCCACATCAGGTGCAACACAAACTATATT
TTTTGATTTAACATATTTTTTTATGTGCCCTACAAATGTTGGGGCAGCAA
ATAAATTATCAACTGGAATATCAAAAAATCCTTGGATTTGATTAGCATGC
AAGTCCATTGTAAGAATACGATTTACACCAGATCCAATTAACAGATTAGC
AAATAACTTAGCACTAATTGGCGATCTTGGTGTCACTTTACGATCTTGTC
TCGCATAAGCAAAATAAGGAAGGACTGCAGTAATACTTTTTGCTGATGCT
CTTCTCAAAGCATCAACACAAATTAATAATTCCATGATACTATCATTGAC
AGGTGTAGATGTACTTTGAATGACAAAAACATCCTGACCTCTCATATTTT
CATTAATTTCAACATAGACTTCACCATCAGCGAATCTTGTAATTTTTGTA
TCAACAAGTTTTTTTCCTAATTTTTTTGCGATATCTTTTGATAGGCTAAC
GTTATTAGTACAAGATATTATTTTCATGGATTACGAATCTTTTACTATGA
CTGAAATGTTTCTTCCATAATCATCTTCTTTTTTATGCACAGATCTCCTA
AAACTAAAAAAAAATTTAGGACTTGAGTATGTATCCTTCTCAATTATTTG
AATATTTTTTCTATTTATCTTTTGCTCAATTATTTTTGTAAGTGCGTATT
GTTTAATATTAAAGAATATTTTACCTTTTTTTATTTTAAACAATTTTTGA
TATTTGCAATTCTTGTTTATTATTTTGCTTTTAAAATCTGATTTTACCTC
ATAGCTTTTAAATCCAATACAAGGGCCGATAGCGCAAATGATATCATTTT
TTTTTATTTTATTTTTTATGAATAATTTTAAAGCATTTTTTATGATATTT
TTATGCAAACCCTTCCAACCCCCATGTACAGCACAAATAAATTTTCCACA
TCTTGATGACAAAAGTATCGGAACACAGTCTGCAGTTAATACTCCAATAA
TAATTTTATTTAATGAAGTAAAAATACCATCGGCATATCCAAGTCTTATA
TTTTTATTTTTTCTCTTCAAATGTATTATTTTGTTACTATGGATTTGATT
TAATAAATTTATTTTATTACAACTAAATTTTTTTTTAATAACTTCAATAT
TTTTGATAACATGTATTTTTTTATCTTTTGATCCTAAACCACAGTTCAAA
GACTCATAAATACCCTTGGAGTAACCTCCCTTTTTTGAAAAAAAACCATG
AGAAATATTTTTAATTTTAGATAATTTTTGAGACTTAATTTGCATTAGTA
ACAATTAAACATTTAAACAAACTCCCCATTTTCTTAGGATGAATTAGTCT
ATCTACTGACATCTCTAGTTTTAATTTATCTTTTTCAGAAGTTAAAATAT
TAGTTGCTTGCCTCAACCTTTCAATAATCCCAGCTCTAGTTAAAAACTCT
GATTGAGACATAATTATGTTATTAAAATTGGATTTGTTGTTAAAAATTTT
TTTTATTAAATTAAAGTTGATTAGATAGGTTATATCAACATTTCCAGGAT
CTTCAAAAATACTTACTTTTTTATGATTTTTTAGTCCTTGTAGTGTATTT
TTAAAATTATTACCTTGGTAACCGTAGTCAAAAGTTAAAAAACAATTATT
TTTATTTTTTTTTAAGACTTTTATAATTTGATTTAAAAATTCAATTACTA
ATGGTGAAAATTCAATAAAATCATTATTCTTACTTACTAGTTTGAAAATT
TTTTGATTTTTGTTTTTGAGTTTAGCATATTCTGAAATAATCTTATTTTT
TTTATTGTCATAGTATACATATTTTTCATACCAATCATTTTTAATTTTTT
TTAAATGCTTGATTGGAAATGCATCTAAAAGTTCATTTGATACTATAAAT
AAGTTTTTGCATTCTAAATCATCAAGTGATTTTATCCAATTAACTTTGAG
TTTACTTAAATTTTTTTTTTGTTTCTTTTTTAAATTTTCACTTTTTTCTA
ATATAAAATATGAGAAGTTGATATTTTTAAATTTATTAATAGTATTAATA
GTATTAATAATATCTCTTGCCATTACACCTTCTCCAGCACCAATTTCAAG
AATTGAAAAACTATATAATTTTTTTTCTAAAAAATAATTAGTTATATAAA
CTGCTATAATTTCTCCAAATATACTTGAAATATATGGCGATGTAATAAAG
TCGCCTCTGGGTCCAAATATTTTTTTCTTTTCGTAGTAACTAGATTTATA
TTTGTATAGACAAGTATTTATGTAATCATCTAATGGTATTTTTTTTTTCT
TTATATTATTTATTATTTTTAACATTAACTACAAGTATCAAACCTAATGA
TAACATAAATAAACTTAAAATTGTTCCCATACTAAATAATCCAAATATAT
AGCCCAGATGTTCATCTGGTAATCTAAATTGTTCAGCAAAAATCCTAAAA
CAACTGTAAAAAATTAAGAAAGAGGCGGATACAAAACCTCTAGTTTTTCT
AATTTTATAGATTAGATTTAAAATTAAAAATAATACTAACCCCTCAAGAA
TAGCTTCGTAAAGTTGTGATGGGTGTCGAGGTATTTGATCTATTTTTATA
AAAATTACAGACCAAGGTAAATTACTGGGTGAACCAATTAGCTCTGAATT
TATAAAATTTGCTATTCTTCCTAAAAAAAGACCAATTGGAGTAACGATGG
CTAATAAATCTGTAAAAATTAAAAATGTTAAATTTTTAATTTTTGAAAAA
TAAATTGAAATTAAAATAACTCCAATAAGACCTCCATGAAAAGACATACC
ACCCCGCCAAACATAGAATATTTCAATTGGATTAGCTAAGTAAAATTGAA
AATCATAAAACAATACATAGCCAATCCTTCCTCCAATAATTATTCCAATA
ATTGCAAATGGTAGATAGTCGTCCAGTATTTTAGGTTCAAAATTAAAATA
ATTATTATTTTTAATTAAACACTTTCCATATTGAATTGCGAATACTAAAC
CAAAGATATATGCCAAAGAGTACCATCTAATAGCAAATCCAAAAAATTCA
AAAGCAACTGGATCAAAATTATTAACGAACATTATGATGGGAATATTAAA
TTTACTCTTAATCCAGAGCCTTTAGGATTGTCCTGAAGCTCTATTTGTCC
ACCATGAGAATTGACGATATCTTGTACAATTGACAATCCAAGTCCGACAC
TCCCAGAGCTTGAAGTTCTGCTTTTATCTAATCTATAAAATGGTCTTAAA
ACTCTTTCTTTTTCGCGATCTGGAATTCCTGGACCGTCATCATCGATTAT
AATTACTACTTTATCTTTAGTATCCTTAACCTTTATTTCTACTGAATTAC
CATATTTCAAAGCATTCTCTACAACATTGAGAATGCATCTTTTAATTAGG
TGTTGTCTGCCTATGAGAAAATAATTTTTATTACAATCAAGTTTTATTTT
TGAACCACTAAATTTATGGAAAATTTCATTTAACATAATTGATAAATTAA
ATTTATTTGAGGATAATTCAGATTGTGATGTTGAGTAATCTAAATAATCA
GTAATCATTTTCTGCATTTCGTTTACGTCTTCTTTTATTTTATTTAATTT
GCCATCTTTATTTAAAATTTCTATTTGTAGTTTTAATCTTGTTAATGGTG
TTTTTAAGTCATGACTTATTCCTGAAAGCATAGATGTTCTTTGGCTAATA
TGCCTTAATATTCGTTGTTTCATTTTTTCAAATTCATTTATTGCTTTTCT
TATTTCTATTGCTCCAGATGGCTTTGTTTCAGCAACATATTGACCTTTTC
CAAATTTCTCAGCTGCAGAAGCCAAGTTTGTTATTGGTCTAATTTGGTTT
CTTAAAAATAATAAGGAAATTATAATGAGTAAAAAAGCTGGAACTAGTAT
CCAGAGTAGAAAAATCCTTCCTGAAGTATTTCTTATTCTTGATTTAGGTA
CAATTAAATCAATTATTTGATTATTAAATTCGACTAAAATTTTAACATAA
TCTTTATGTATTTTGGTATTAAACCAAAATTTATAATTTAAATTTTTTTG
AAATTCTTCATTTAGCAACCTGTCATAAAAAGCAAATTTGGAATAATTTG
ATTCTTGGTATATTTTTCCAATCGATACCTTTATTACATAAGGTTGACTA
TCTTGAAATGCTTTTAGAATCATTCTTTTTTTTTCTGTATCTTTTTCATT
TTCATATAACTTAATGAAGGTTACAATTTCATCTGATAAAGAATTAACTA
AGCCTTTATTTGTTTTCAGCCATAGACTGTCAAAGAAAACAACAGAAAGC
AAAATCTGAAATAAAATTACGGGTGCTATTATGATAAGAAAATATCTAAA
AAATAAAGTTTTAGGTAAAAACTTTTTAATCATTTAGTCGGCCCAAAGAA
CATACCCATTACCCCTAACAGTTTGAAGGTATATTGGATTTTTTGGATCA
GTTTCTATTTTTTGTCTTAATCTGGTTATTACTACATCAACAGCGCGTTC
TTTGTTTAAATTAATTATTTTGGATATATCCTCTCTTTGAAATACTTTAC
CCAAAGACATTATCATCTTTTCAAGTAGCAGCTTTTCGGATTGATTAATT
TTTTCAACATTTTTTTTAAAAGTTATAGTCATTTTTTTTAAGTCAACTTT
TCTTTCACCAAATTTTATGAGGTGTGTGCCTTCTTTTAAACTTTTAACTC
TTTTTAGAATATTTTTAATTCTCAAGACCAATTCTTTTGGCTCAAAAGGT
TTTGGAACATAATCATCTGCTCCAGTTTCTAGCCCATGAATTCTGCTAGC
AGACTCACCCATTGCAGTTAAAAAAATTATAGGTGTGTCTTTATCTTTTC
TAATTTCTTTAGTTAACTCTAAACCAGATTGACCAGGCATCATAATATCT
ACAATTAATAGATCAAATTCTAAAAGTTGAATTTTATTTTTTGCATCTTC
AGCATCTTTTGCGGTAGACACAAAAAAATTTTCACTTTCTAGATATTCTT
TTAATGGTTCACGAATACCTTCTTCATCATCAATTATTAATATATGTTTT
TTTTCTTCACTCATCCTATGATTCTTTTTAACACATTTTTAAAGTAATTA
ACTTCATCTGGTGACGATTTTTTGAATGCATTTAGTATTCTATTTTTTTG
AGAATTAAATAAGCTATTAGTAAGTTCTAAGCCTTTTTCTGATAAATATA
CTTCTTTTTCTCTTCCATCTTTTTCAGCTTTCTTTTGTAAAATTAAATTT
TTTTTGATTAGATCTTGCAATACTCTGTTTAAACTCTGTTTAGTAACTTT
TAAATTATTCAAAATTTCAGTGACCTTAATGCCTGGGTTATTATTAATTA
GAATAATTAATCTGTGGTGAGCTTTACCTAAAGCATTTCTTTTTAATGTT
TGTTCGCTGTCAGAAAATGAGGCTGTATAGGCCTTTAATAATAGTTCAAC
AACCTCTTTAAGGTTTTGTTCTTTAAGGTAGAGAGAATCTTTTCGCATAA
GATATTAGTCAGTATTATTGACTTATATTACATTCAAATATAATTTCTAT
CTACTTCAATATGGAATCTGTCCCGTACGATAAAAGAAATGGAAAAATTT
GGTTTAACGGCCAAGTTATAGATTGGAAAGACGCCAAGCTTCATGTCCTT
ACTCATGGATTGCATTATGGCAGCTGTGTATTTGAAGGGGAGAGAGTTTA
TAATGGAGAAATATTTAAATTAAGAGAACATACTGATCGTTTAATATATT
CAGCTAGAAGAATGGGTTTCGAAATACCCTTCACAGTAGATCAAATTGAT
GAAGCTTGTAATGAGATTATTAAAATTCAAAATGTTCAAAATGGTTATGT
AAGACCTGTTGCCTGGAGAGGCAGTGAAATGATGGCAATATCCGCACAAA
AAAATAAAATTCATTTTGCAATTGCCACTTGGGAATGGGGATCATATTTT
GACCCAAAAATTAAAGAACATGGAATTAAATTAAATGTTTCTAAATGGAG
AAGACCAGCTCCAAACACAATACCCTGGGATACAAAAGCTGCAGGATTGT
ATATGATCTGTACACTTTCAAAACATGAAGCAGAAAAAGATGGATTTAAT
GACTCACTGATGCTTGATCATGAGGACTTTGTAGCTGAAGCAACTGGTGC
AAATATTTTTTTCTTGAATGAAGAAACTAAAGAAATTCACACCCCAATAC
CTGACTGTTTTTTAGATGGGATTACGAGAAGAACTATAATTGATATTGCA
AAAGAAAAAGGTTTTAAAATTATAGAGAGAAAAATTAAGCTAGAAGAATT
GAAAAATTTTGAAGCTTGCTTTTTAACTGGCACAGCAGCTGAAGTAACAC
CTGTTTCTCAAATTGGGGATTATAATTTTAAAGTTACAAACTCTATAGGA
AGTTTTTTTGATAAGTACTTAGAAATAGTTAATCGAAAAGTTCTTGCTTA
ATCGAGGGCATGATCAATGCCTTTTTTTATATAATCATAACCAGTATAAA
CAGTAAGAATTGCAGAGAGCCATAACAAAGTAATACCTATTTCCAAACCA
TAACCCCCTAATAATTTATCTCCAGAATTTCCCGCCAGCAAAATTGAGAT
TGAAAACATTTGAAAAAAAGTTTTAACTTTTGCAAGTTGAGAAACTGGCA
TTTTTAATTTAAATTTAGCAAGGTACTCACGTAAACCTGATACTAAAATT
TCTCTGCATAAAATTATTATTGCTGCGATAATGTTGGTATTTGTAATCGT
ATCATTTTTAACTAATAGAATTAAAGCTGTAACTACAATAATTTTGTCTG
CAATTGGATCTAGCATCTCTCCAAGCCTAGATTGTTGTTTGAGAAGTCTT
GCAAGAAAACCATCAACAAAATCAGTAAAGCTTGCCAAAACAAAAATTCC
GCATGCAAGCCAGTCACCAAGTGTACCGGGTAAAAAAAATACAAAGACTA
ATATGGGAACTAAAATTATTCGTCCTATAGTTAATATATTTGGTATTTTT
AACATTAAAGGATATTTTTCTTTTTATGAAAAAAATTATAAACTTTTTCT
GCTGAACTGTCATTAATTCCATCAATAGATTTGATATCATCTAAACTAGC
ACCTTCTATCGCTTTTGCAGATCCAAAATGACTTAAAAGTGCCTTTTTTC
TTTTTGATCCAATTCCATCAATTTCATCTAAAGGAGATTTAAACATTTGT
TTAGTTTTTTTCTTTCGATGAGTAGTAATTGCAAATCGGTGAGCTTCATC
TCTTATTCTTTGAGTCAAAAATAGCACGGGATCGTTTTTGTCTAACTCTA
TAACACCATCTTCACTAATAAATTTTTCATTACCTTTATTACGTTCTTTT
CCCTTAGATATTGCGATAATCTTAAGACCATGAAATCCTAAATCATTTAA
TTTATTTCTCACAACTGAATACTGACCTTTGCCTCCATCAATGAGCAATA
AATCAGGTACATTCTCATCTGTTAGCGAGTCTACTTTTGAGAAACGTCTC
TGTATGACTTCGGTCATCATACCATAATCATCGTTTGATTTTATTTTAGT
ATTTTTGATATTAAACTTTCTATATCTATTTTTAATAAATCCATCTTTTC
CAAAGGCAATTAATGCACCAATATTACTATCTCCTTGATTATGACTATTA
TCGTATACTTCTATTAAAGATGGGGTAAAACCTAATTTGAATTTTTCACC
CATTGAAATAAGTAGATCATTATTTTTTTCCTGTGAAAGTATTTTAATTT
GAAGTTGTTCTTGTGCATTTTTAACAGCATTTTTCACCATTGAATTTTTT
GGCGATATTTTAATTAAAATTTTTTTGTTATATTTTTTTTCAAATGCAGA
TTTTATTAACTCATGATTTTCAGGAGTTAAATTTAGAACTAATTCAGACG
GAGGTTCTTTGTTTTCGTAAAACTGAGTTAAAAAAGATTTTAGGATATGT
TCATCACTATCCTCATGATCATGTTTTGGGTAAAAATACTGACTGCCCCA
GTTTTGTTTAGATCGGTAAAAAAATATTACTACACACGTTATATTTTCTT
TTCTATGACTAACAATTAAATCTGCATCTTTTAAATTATTTTTTTGAATA
TTTTGAGATGATTGGATGTAAGTTAAGGATTTAATTCTATCTCTTAATAT
AGCTGCTTTTTCAAAATTAAGTCTGTCACTTTCTTTTTCCATTTCTTGTG
ACATTTTTTTTTGTATATCTCTTGATTTTCCATTTAAAAAACTTGAACAT
TCATCAACAGTTTTAGAATATTCGCTTTTTGTAATTTCTCCAGTGCATGG
TCCTGAGCATCTTTTAATTTGATATAAAATACAGGGTCGAGACCTTCCTT
TGAAAGTGTTGTCATCGCAAACCCTTATCTGGAAAACTTTCTGAAGCATT
TTAATTGTCCAATTAGCTGACGCGATTGATGCAAAAGGACCAAAATAAAT
ATCCTTATCATTATGTTTACCTCTAAATTTAGTTATCTGAGGATAGTCAT
GGCTTGATCTAATTTGAATATATGGGAAAGATTTATCATCTTTAAGCAAG
ACATTATATCTGGGTTTATTTTTTTTTATTAAATTTGCTTCTAAAAGGAG
TGCTTCAGATTCATTTAAAGTGCTAATTGTATCTATTCTATTTGTAGATG
CTATCATTCTCTCTGTTCTAATTGGCTGTGTAGAACTGGAGGAATAATTC
GATAATCGGTTTGGTAAGTTTTTAGCTTTACCCACATAAATGATTTTATT
TTTCTCATCAAATACTTGATAAACCCCAGGACTATTAGAGCATAGTTTAG
ATTTATTTTTAAATATCTCTTTACCTTGTTCTAAAGAGTTCATATTTCTA
AATTCTTTTTTTTGTTATCTCATAGCCAACACTTTCGCATTCCTTTACGG
CCTGAGTTTTTTCAATTCTAATTTTGACTTTGTTCACTCTTTGATCGTCA
AATATTTTAGTAATAATTTTCTCAGACAAAGTCTCTAGAAAATTAATATC
CTCATTCAAAATTTTTTTTATAATTTTTATGATTTGGTCATAATCTATAA
TTTCATTTAAAGAATTATCTTGATACAAATTTTCATTTGTAAAAATTTTT
AAATTAAAAACTAGTTCTTGTTTTGTAATTTTTTCATGAGGATAATACCC
AAATTTTGCATTTAATTTTAAGTTTTTAATAATGATTACCTCTTCAGAGG
TTTTGATATTATTTTTTATTTTAATTACTTTTTTTTCACTCATTTATATT
TATTAAATCTTTAGTTTGCCAATTTAAACTTTGACCGCTATCAATCGCTA
TTGATTGACCAGTTATAGATTGATTCTGTATAAAAAAATTACAAGCATTA
AAAATTTCTTTTTTATCTACTTGTTTTTTCAACAAGGTATTTAAATACTG
TTTTTTAAAATGTTTTGTTGATTGCCTAGTATTTTTAATTACTGGACCTG
GTGCAATAGCATTTACTCTGATTTTTGGCGCCAATCTCATTGCTGCTGTT
TTTGTCATATTAAATAATATTAATTTACTTACAGTGTAAGAAAAAAAATA
AGGAGTAAGTTTAAAAACTCTTTGATCAAGTATATTTGTTATTGTCGCAT
TATCACTTTTATTAAGCTTTTGATTAGCAAAATTAGAAATTAAAATTGCC
GGTGCTTTAGCATTTGTATCTAGATGTTTGTTCCAACTTTTCTCATTAAA
TTTTAGGATATCGTCATTTTCAAAAACTGAAGCACAATTAATTAAATGAT
GAATTTTACCAACTTTTTTTTTAGCATCATGAAAAAGTTTTTTTACAGAT
TGATATTTTTCTAAATTCGCTTTTATTAGAATTGCCTTACTATATTTTGA
AATATTTTTTTTTGTATTTTCAGCATCTATTTTTGATTTATTATAATGGA
GTATTATATTTGCACCTTTTTTTGCAAATCCAACTGCGATTTCTTTACCA
ATTCTTTTTCCGGCACCTGTAATCAGTATATTCATTTTTTTTTGTACCTT
TTGCCTGCTCTTGTACCAGCTCTTCCTTGTGTGGATCTACCAGCATTTTT
AGATTTATAGTTCTTGGTAAATGAATTTACGGTTAGACCCATATCAGACT
GCTCTAATTTTCTAATCTCATCCCTTATTTCAGCTGCCTTTTCAAACTCT
AAATTATCAGCAGCGCCTTGCATATCTTTTTTCAATGCCTTCATATGTTT
TTTTAAATTATGTCCAGGTTTAGTGAATTTATCTGTATTTAAATAATCTT
TTTCATAAACACTCTCTAATATATCCCCAATTTCTTTTTTAATTGATGAT
GCACAAATATTATTTTTTTTATTATATTCCTGTTGTTTTGTTCTCCTTCT
GTCAGTCTCTTCAATTGCTTTAGTTATACTTTTTGTTTTCTTATCCGCAT
ATAAAATGACTTTTCCTTCAACATTCCTAGCCGCTCTTCCGATTGTTTGA
ACTAATGAAGTTTCTGATCTAAGAAAACCCTCTTTATCTGCATCTAAGAT
AGCAACTAACGAACATTCAGGAATATCAAGCCCTTCTCTTAAAAGATTTA
TGCCAACTAAAACATCAAAGTGACCAAGCCTTAAATCTCTGATTATTTCT
ATTCTTTCTAGTGTATCTATGTCCGAGTGCATATATCTAACTTTAATACC
ATTTTCGTCAAAGTACTCTGTTAAATCTTCAGCCATTTTTTTTGTGAGTG
TAGTAACCAAAACTCTTTGCTCTTTTTTTATTATTCCCTGACATTCATTT
AAAAGATCATCCACTTGATTTTTTGCGGGTCGTATTTCAACTTCGGGATC
AGTTAAACCAGTTGGTCTAATAATCTGTTCTGCAAAAACACCTTTTGTTT
GTTCCATTTCCCAATGACCTGGGGTAGCAGATACAAATACTGTTTGTGGC
CTCATCAAATCCCACTCCTCAAACTTTAATGGTCGATTATCCATACATGA
TGGCAATCTAAAACCATAATCAGATAAAGTTTTTTTTCTTGTATAGTCAC
CTTTATACATTCCGTTCAATTGAGGTACAGTAACATGACTTTCGTCAACA
AATACAAGTGCATTATCAGGTAGGTATTCAAATAATGTTGGTGGTGGCTC
CCCTTTATTTCTTCCTGATAAAAATCTTGAATAGTTTTCAATTCCTGAAC
AAGATCCTGTTGCCTCTATCATCTCTAGATCAAATCTTGTTCTTTCCTCA
ATTCTTTGTGCTTCTAAAAGTTTATTTTCTCCTCTAAATTTATCAATGGT
TAGTCTTAATTCTTCTCTAATTTGTTTTATTGCTTGATTTACTGTAGGGC
GAGGGGTGATGTAGTGGCTATTAGCGTATACTTTAATTATATTTAAATTT
TCAGTTTTATCTCCAGTGAGTGGATCAAATTCTTTAATAGAAACTAATTT
ACCTTCATCTAAGCTAAGTTTCCAGGCTCTATCCTCAAGGTGAGATGGAA
AAATTTCTATGTTTTCCCCCCTGACCCTAAATGTTCCTCTTTGAAAGTTT
TGATCATTTCTTTTATACTGAAGTTCTATTAAACCTTTGATTATATTTTC
TCTTTCATAATTTTCATTTTTGATAAATGTAAATGTCATTTTGCTGTATG
ACTCTGCTGATCCAAGACCATAGATGCAAGAAACACTTGATACGATGATT
ACATCATCTTTTTCTAAAAGAGATCTTGTAGCTGAGTGCCTCATTCTATC
TATTTGCTCATTAATAGATGACTCCTTTTCAATATAAGTATCTGATCTTG
GAACATAAGCTTCTGGGGTATAGTAGTCATAATAAGATACGAAATACTCA
ACAGAGTTATTTGCAAAAAAACTCTTCATTTCACCATAAAGTTGAGCTGC
TAAAGTTTTATTGGGAGCCAAAATGATCGCTGGTCTATTTAATGTTTCTA
TAATTTTAGCCATAGTGAAAGTTTTGCCTGATCCAGTGACTCCTAAAAGC
ACTTGATTTTTTTGTTGATCATTGAGACCAGAACAAAGCTCTTTTATAGC
CATAGGTTGATCACCCGATGGTTTAAAGTTACTTGTTATTTTAAAATCTT
TTCCACCCTCAAGTTTGTTCAAGGATAATTTATTTGTATCCTTGCTTTCT
GATTTATTAATTGTATTTAATACTGACATATTTTATGAGCATCTTATCAA
GTTCTTTATCAAGAATAAAACCTTCTCCAACAATAGCTGTTACTCAAAAA
GCTAGAGAGTTAAAGGAAAAAGGTGTTGATGTGATTTCTTTAGGAGCAGG
AGAACCTGATTTTGACACTCCTGATAATGTGAAAGAAGCCGCAATCAGAG
CAATTAATAGCGGTGACACAAAATATACTGCTGTTGATGGAACTCCTAAG
CTTAAAGAAGCTATAATAAAAAAATTTAAAAAGGAAAATGGTCTAGAGTT
TTCAAAAGATCAAATTAATGTCGGCGCAGGTGGTAAACAAGTAATTTTTA
ATGCTATTTTATCTACTATAAACCCAGAAGACGAAGTATTAATTCCAGCA
CCTTACTGGGTATCTTATCCAGACATTGTATTATTAGCAGGTGGTACTCC
TAAGATTGTTATTTGTGATGAGAAAGATAAATTCAAAATCACACCTCAAA
AACTGAAGAAAAACTTAAACAGTAAAACGAAATGGATTATTTTAAATTCT
CCATCAAACCCAACTGGATCGTGCTATTCAAAAGATGAAATTGATGCAAT
AGCAGATATTTTAAAAGACTATCCAGAAGTTATGGTAATGAGCGACGATA
TTTATGAGCATGTAGTTTATGATAATTTTAAATTTTATACTATTGCTCAA
AATAAAAATGTTACTGATAGAACGTTAACCATCAACGGTGTTAGCAAATC
ATATGCAATGACGGGTTGGAGAATTGGATATGCTGGTGGTCCAAAAGATT
TAATTAAAGCTATGGCAAAGATACAATCTCAATCTACAACTAACCCTTCA
TCAATTAGCCAGGCTGCAGCAGTTGAAGCCTTGAGTGGAGATCAATCTTT
TATTAAAGATAGATCTGATGCATTTAAAGAGAGAAGAGATTTTGTTGTTT
CTAAATTGAATAAAATTAATGGAATTGAATGTTTAAATCCACAAGGTGCA
TTTTATGTATTTCCAAGCTGCAAAGATTGTATAGGTAAAGCTCACTCTAA
GCTTGGAGAAATCAAAAACGATACTGATTTTGTAAGTAAATTACTAGAGT
CAACTGGGGTTGCAGTTGTTCAAGGGTCAGCTTTTGGCTTAGAAGGTTTT
TTTAGAATTTCATATGCTACATCAATGACAAACCTTGAAAAGGCAGTCGA
AAGAATATCTGATTTCTGTTCTAAATTAAGTTAATGATTTAATAATTTTT
CTGCTTCTAGTGCAGCCATACATCCCATGCCTGCTGCTGTAATTGCTTGT
CTAAAAATTTTATCCTTAACATCACCTGCTGCAAAAACACCTTCTATATT
TGTTGCTGTAGAGTCTGGATTTGTAATGATATATCCCTCATCATCCATTT
TAATTTGATTTTTAAAAATACTTGTTGCTGGATTGTGTCCGATGGCAACA
AAAAAACCATGAATTTTTAATTCTTTTGTTAGATTATCTTTTACGTTTTT
AATCGTAATGGACTCTAAATTTTTTGGATTATCGGTTCCGTTTACTTTTT
CTACAACGGTGTTCCAAATAATTTCAATTTTTTTATTTTTAAATATTTTT
TCTTGCAACATTTTTTCTGCACGTAATTCATCTCTTCGGTGAATTAAATA
TACTTTTGACGCTATACCAGATAGGTAGATCGCCTCTTCGACAGCTGCAT
TTCCCCCTCCGACTACCGCTACTTCTTTGCCTTTATAAAAAAAACCATCG
CACGTAGCACATGAACTTACACCAAAACCTTTGAAGCTTTCCTCGTTTTC
AATTCCAAGCCATCTGGCCTGGGCGCCAGTAGAGATTATTACTGTATCAG
ATATAAATGTATTTCCATTTTGCCCTTTGCAAACAAATGGTCTTTTTGAA
AAATCAACATCACTAATTATATCTGTTACAAATTCAGTACCAACATTTTC
GGCCTGTTTCTTCATTTCTTCCATCAACCATGGACCTTGAATAGCTTTTG
CAAATCCAGGATAGTTTTCAACATCAGTGGTCGTAGTTAACTGACCACCA
GGCTCCATACCAGTAACCATTATAGGTTTTAGCATTGCTCTTGATGTATA
AACAGCAGCACTATAACCTGCAGGACCCGATCCTATAATTAGTACTTTAG
TTTTAAACTCTTTATTTTGACTCATTTGATTAATTTATAGAAACAATCTA
ATAAAATATAATTTATTATAATGAAAGCATTACACTGCTGGTTATTAACA
GAGGGCGCCCATGGCATGATTAGTCAAGTTGAGGGTTTAGCAAAATCTTT
AAATACAACTTTCGATCATCATACAATTGATCTGCCAGTTTTATTTAAAT
TTTTACCCCCATTCTTAACTCCAAAAATTCAACAATGTTTTAATTTTAAT
GAAATAGTTAAAGATGACAGCCCAGTTCCAGACATCATTATATCCTGTGG
ACGAAAGAGTGTAATTCCAAATATTGTTTTAAAAAAATATTTTAAAAAAA
AATTTAATAAAGATTTAAAAAATATTCATATTCAAGACCCAAAGATATCA
CCTAAAAACTTTGACCTTATTATCACTCCACAGCACGATAATAAAATTAA
CTCTGAAAATATAATACGATCAGTTGGGGCATTGCATTACCTAAATGAAG
AAGAGGTTATAAATAAAAATAATGGAGAAAATGTTATTACATTTGTACTA
GGTGGACCAAATAAATATTATAATTTTAAAAAAGAAGATTTAGAAGTTCA
TTTTGAAAAAATTAATAATAATAAAAATTTAAAAAAAATTAATGTTATAG
CATCAAGAAGAACACCCAAATCTGTCTTTAATTTTTTAAGTTCAAAATTT
AATCGCCTAGAATTTTGTTATGATTTTAGTTTAAATAAAAAAAATTATAC
AAATGCTTATGCTGAGGCTTCTCACATAGTAGTAACTTGTGACTCAACTT
CAATGATTTCTGAAGCGGCTATAACTGGAAAACCATTATATGTAGCTAAA
TTACCCAATTTTAGGAATGACTACCGTTTTGAAAAATTTTTACAAAGCTT
TAAAGATTTAAACATCATAAAGGAGTTCAATGGTAACTTAGAACACTGGA
CTTATGAAAAATTATATGAGAGTAAAAGAATAGCTAAAATAATTATAGAA
AAATTTAATTTAGATAAATGAGCATTTTAAATTCTTTGAAAACAAGCAAA
CATGGTGTCAAACCATTTAGATATTGGGAATTTGATAAACCATTGACCGA
AGATATGATCAAAGAACTTTACGATGCCAAACTTGATGATCCAACGGCTC
ATGACATCGAATATGATGGTACTCGAGCAATTGATGGCGGAGATGGAAAA
TTAAGAGAGGGAATAAAGTCTGGCGGAAAAGCTTTAAAATTTCGATGTTT
TATAAGTAAAGAAAATGAACAAAACTATCCTGAATTGTTAAAATTAGTAA
AAGATCTTCAAAAAAAAGAAACTCATCAATTTATAGGTGAAATGATAGAA
AAAGATTTATCAAAATCTTTTGTAAGAGTAGAAATTTGTTGTGATAGAAA
AGGTTTTTGGCTTAAGCCTCATTGCGATATCAAAGAAAAATTAATGTCTT
CGATGTTATTTGTAAATAGAAATGGAGAGTCAGAAGAACTTGGAACTGAT
TTTTATAATGAGAAATTGGAAAAAGTTTATACTGTTCCGTATAAAGATAA
CTATGGTTATATATTTACAACTGATGAGAATAGTTGGCATGGTCTGGATA
AAAAAGTAATTAAAGATGAAAGACGTTGTCTACAAGTCAATTACGTAACT
TTTGAAACTGATTATCCTGTTCAAAAATAATTATAATTCCTGAATTCTTT
TAATTTTTAAGGAATTCTTTTTTAAAGAGTTTATTGCTTGAGTACATACT
TTTGCGCCTGCAAGAGTTGTAAAATAAGGGATTTTATTATTCAGAGCTGC
TCTACGTAGTGACCATGAGTCTTCAATAGACTTTTTTTCCGATGTAGTGT
TGATGACGAGAGAGATTTTTTTATCATCTAAATACTCAACAATATGAGGA
CTTCCTTGGTTTACTTTGTTGATTTTTGTACATTCAATTCCATGTTTATT
TAAAGTATCAGCAGTGCGGCCTGTTCCAAAAATTTTAAATCCAATATCAA
AAAGATTTTTTGCATATTCACAAACCTTTTCTTTATCTTCATCTTTTACA
GATATGAATGCAGATCCTTCTGTTGGAAGGTCATTTCCAGCTGACATTTG
ACTTTTTGCAAATGCCATTCCAAAATCACTATCAATTCCCATTGCTTCTC
CTGTTGATTTCATTTCAGGACCCAAAATCGTATCCACTTCTGGGAATTTA
TTGAAAGGGAATACAGCTTCTTTGATTGCAAATATATCTAGCTTTTTGTC
TAAATTTTTAAATTCTTTTAATTTTTTACCCGCCATAACTTGCGAAGCAA
TTTTTGCAACTGGAATGTTAAGAGCTTTTGAGACGTAAGGAACAGTTCGA
CTAGCTCTTGGATTTACTTCAAGAATATAAATATCACTTCCTCTAATTGC
AAATTGAATATTGATGAGACCAATTACATTTAATTTTTTAGCAAGAGATG
TTGTTTGTTGTTTTAATTCTTGAATTAATTTTTCATCTAATGAAAATGGA
GGAATGCAACACGCTGAGTCACCAGAGTGAATTCCAGCTTCTTCAATATG
CTCCATAATGCCTGCGATAAATACATCCTGACCATCACAAACAGCATCAA
CATCAATCTCAATTGCGTCATTTAAAAACTTATCAATTAATACTGGACTA
TCACCAGAGACTTGGACAGCTTCTTCAATATATGTATTAAATTGTTCATC
ATCGTGAACAATTTCCATAGCACGACCACCTAATACGTAAGAAGGCCTAA
TTACTATCGGGTAGCCAATTTTCTCAACAATAGTTTTTGCTTCTTCCTTG
CCTCTTGCCAGGCCGCTTTCTGCTTGTTTTAAATTTAGTTCACTAACGAT
TTGATTAAATTTTTCTCTATCTTCAGCAGTATCAATTGACTCGAGTTGTG
TTCCTAAAATAGGAAAACCAGATTCATGAATTTTTTTAGCTAATTTGATT
GGTGTTTGTCCACCAAACTGAACAATTACACCTTTTATTTTTCCAGACGA
ACTTTCTTTTTTAAGTATTTCAATAATATATTCATCAATAAGAGGTTCAA
AATAAAGTCTGTCACTAGTGTCATAATCTGTTGAAACAGTCTCTGGATTA
CAATTAATCATAACTGTTTCAAATCCCATTTCTTTTAATGAGAAACTTGC
CTGACAACAACAATAATCAAATTCAATACCTTGGCCAATTCTATTAGGTC
CGCCACCAATTATTATGACTTTTTCTTTATCAGATGGATTAGCTTCACAT
TCTCCATCTGACATTAAACCATGATCATAAGTTGAATACATATATGGTGT
TAATGAGGAAAATTCAGCAGCACATGTATCAACTTTTTTATATGTAATAT
TAATTTTGTTATCTTTTTTATATTTTTCAACTTGATCTAAAGTTTTATTT
GATAACTCAGAAATTTTTTGATCTGAAAAACCATTTGATTTAATTAATTT
AAATGTATCTTTTTGGAATGGACTTTTAATAATTTCATTTTCAGTATCTA
CAATTTCTTTTATTTGTCTTAAAAACCATGGATCAATTTTACAGAGTTGA
TGAATAGATTCTAAGTTTAGTCCTTTTCTAAATCCTTCAGCAACATATAA
AATTCTTAAAGGTATATTTTTTTTCAATTGATCTTTTATAGTATTTAAAT
CACAGTCAATACCATCAAGACCGGATAGGCCAACTTCAAGCGAGATCAGC
GCCTTTTGCAAAGACTCTTTAAAATTTCTTCCAATCGACATACTTTCGCC
AACTGATTTCATTGCAGTTCCTAGTTCTGCTTTACTTTTTTTAAACTTTT
CAAATGCAAATCTTGGAATTTTAGTAACAACATAATCGATAGTTGGTTCA
AATGACGCCGGTGTTACCTTTGTGATATCATTTTGTATCTCGTCTAATGT
ATATCCAACTGCTAACTTGGCTGCGACTTTTGCAATAGGAAAACCAGTAG
CTTTTGACGCCAATGCAGATGATCTTGAAACTCTTGGGTTCATTTCGATT
ACAATCATTCTTCCATCTTTTGGATTAATGGCAAACTGAACATTTGAACC
TCCTGTTTCAACTCCAATTTTTCTAAGACATGCAATTGATGCGTTTCTCA
TGACTTGGTACTCTTTATCCGTAAGAGTTAGGGCAGGGGCTACTGTAATC
GAGTCACCCGTATGTATTCCCATTGGATCCAAGTTTTCAATTGAACAAAC
AATAATTGCATTATCTTTTTTGTCCCTTACAACTTCCATTTCAAATTCTT
TCCAACCAACCAAAGACTCTTCAACTAAAACTTCGTTAGTTGGAGATAAA
TCTAGACCGTTTTTTATAATTTGAAAAAATTCTTGTTCTGTGTTTGCTAC
ACCTCCACCTGTACCACCGAGTGTAAATGAAGGTCTAATGATGGAAGGAA
CTCCAATATTTTTGTACGCTTCTTTTGCATCTTCTTCATTTCTGCATATG
TATGATCTTGCCGACTCAAGACCAATTTCATTCATATTTTTTTTAAATTT
TTCTCTATTTTCTGCATTATCAATTGCTTCAGCATTGGCTCCAATTAATT
CAACATTATATTTTTTTAATATTCCTTTTTGATCTAAACTCATTGCAGCA
TTAAGCCCAGTTTGACCACCCATAGTTGGCAGTATCGCATCAGGCTTTTC
CTTTTTTATAATTTCTTCTAGAACCTGATCGTTTATAGGTTCAATATAAG
TAATGTCTGCAACATTTGGATCGGTCATTATGGTTGCAGGATTAGAATTA
ACTAAAATAATTTTATATCCTTCTTGTCTTAATGCTTTGCATGCTTGTGA
TCCAGAGTAATCAAATTCGCAAGCTTGTCCTATCACAATAGGACCAGCAC
CAATAATCATGATTTTATTAATATCAGTTCTTTTTGGCATTTTTTTCTAC
TTCTTTAATAAACTCTAAAAATAAATAATGACTATCATGAGGACCAGGAC
TTGCTTCTGGATGATATTGTACTGAAAAAGCTTTATATTTTTTTGATTTA
ATTCCTTCGATAGATTGATCAAACAAGGATATATGAGTTACCTCTACATC
ATTAGGAATATTACCCTTATCAACTTCGAAACCATGATTTTGTGATGTAA
TTTCAACAAGGTTATTATTTAAATTTTTTACAGGATGATTTGCTCCTCTA
TGTCCTTGATGCATTTTTTTTGTTTTACAGTTTAAAGCATGTGCAAGTAA
TTGATGACCTAAGCAAATACCAAAGGTTGGAATATTGCTCTCTAATATTT
TTTTTATAGTTTCATTTGCAAATTTTGAGGTAGCGGCAGGGTCTCCTGGT
CCATTTGACAGAAAAACTCCATCAGGTTTTAACTCTGATATTTTATTAAA
GTTTGTATCAGCTGGCACAACTGTTAATTTTGTTTTTAAATTTGAGAAAT
TTCTTAAAATATTTTTTTTACAACCAAAGTCTAAAACTACAACATGGTAT
TTATGTTCATTATTTTTATTATAACCTTTTTCTTTTGACCATAATCCTTC
ATCATTCCAATTATAAATTTGTTGCGTTGTAACTTTCTTAGTAAGTTCCA
TTCCTTTTAAACCAGGCCAGCTTTTGCATTCTTCAAGATATTTTTTTGTT
TCATTGATATCACCATTTACAATTGTAGCTTTTAAAGCACCATTATTTCT
AATTAAATTTGTAATAGCCCTGGTGTCGACACCTGCAATTCCTACAACTT
CATTTTTTTTTAACCAATGATTTAGTTTTTCAAATGATCTATAATTTGAA
GGTTCAGTTATTTCCTTTGCAAATATAACTCCTTTTAGCCAAACTTTTTC
TGACTCTATATCTTCAAAGTTTGTCCCAACATTTCCAATATGAGGAAAGG
TGAAGTTTATGATTTGATCAGAATAAGATGGGTCAGTTATAATTTCCTGG
TAGCCAGTCATTGAAGTATTAAAACAAACCTCTCCAACAGAATGGCCTTC
ATGACCTATGCCTATTGCAGGAATAGATAATCCATTTTCGAAAACTAAAA
TACCTGTGGGTTGTGATGATAAAAAATTTAAATCTGCCTTTTTTTCCTTA
TTAAACAAAAATACAACTCATAGGTTAAGAATCAAAGTTTACAAAAAAAC
TTTGGCGTTAATTATGAAAAAGTCTTACACTCGTCAAGAAACTAAATTAA
ATAATCGTCATGACAATTTTTGAAAATGTGAACAACGCTTTAAGTGAATC
GCTAAAAAGCAAGCAAAGTGATCGAGTGCTTACTTTAAGGGCAATAGTAT
CAGCAAAAAAAGACAAAGAAATCGAAAAAAGAACTCAGGATAAGAAAGAA
GTTACAGATGAAGATATGATTTCTATTTTAAATAAAATGCTAAAACAAAG
AAAAGAGTCAATAGAAATGTATCAAAAAGCAAGCAGACAAGATTTAGTTG
ATAAAGAAAATGCTGAAATAAAAATCATAGAAGAATTTTTACCACAACAA
CTCAGCCAAGAAGAAGTTGAGAAAATTTGCAATGAAGCAATATCAAATGT
TGGCGCATCAAGCCTTAAAGATATGGGAAAGGTAATGGCAGTATTAAAAG
AAAAATATTTGGGCAAAATGGATTTTTCTTTAGCCGGTAAGATATTAAAG
GATAAGCTCAAAGGTTAATGAAGTATCCAAAAACTTACATTGATGAAATT
AGAAATAGGTTAAAAGTTTCTGATGTAGTTAGATTAAAAGTTAATTTAAA
AAAAAGAGGAAAAGAATTTATTGGGCTCTCTCCCTTTAAAAATGAAAAAA
CTCCCTCCTTTACTGTTAATGATGAAAAAGGGTTTTATCATTGTTTCAGT
ACAGCGGAACATGGGAATATTTTTGATTTCATTATGAAATTAGAAAATTT
AAATTTTGGAGAAGCGGTTAAAATGCTTGCTCAAAGAGCTGGAATGCAAC
CATATCGTTTTACAAAAGAAGATGAAAAAATTGAAAAAGAAAATTTGAGA
ATTCAAAAATTATTTGAAATCTATTTTAACCAATGCAAAGAAGATTTATT
TTCTCAATATAAAGATACCCATCTTAAATATTTGATTGATAGAGGTTTAA
AAATCGAAACTATAAATTATTTTAAATTAGGTTTTTGTGAAAATAGCAAA
AAGATACAAAATAAACTTTTTGAAAACGGTTTTACTTCAGATGAATTAAT
AAAATCTGGAATGTATTATAAAAAAGACGGCACAGATGAATTAGTTAACC
GTTTTAAAAATAGAATTACTTTTCCGATACAAAATTATTACAATAATTTT
ATTGGTTGCGGAGGCCGAACAGTTTTAGCCAATGCTTTGGCAAAATATAT
AAATTCTCCTGAAACAAATTTTTTTAAAAAAGGTTTTAATTTGTTTAATT
TAAATAATGCAAAAAAAGAAAGTTTAAATTCAAATAACCTAATTCTTGTT
GAAGGGTATATGGATGTAGTGTCTTTATTTAATAAAGGAATAAAAAATGT
TTCTGCCACTTTAGGTACTGCAATGACAACTTCCCAGATAAGCTTAGCTT
GGAAGAACTTTGATAAAATTATTATTTGCTTTGATGGTGATCAAAGTGGA
ATAGATGCTTCTTATCGTGCCGCAGAAAGAATTTTAAAAATATTAAAACC
AGGAAAAGATATTTATTTTGCAAAAATACCTAACAGCCAAGATCCAGATG
ATTTTGTAAATCAATTTGGTAAAGAAGGTTTCAATTCTTTAATAAGTCAA
AGTAAAGATTTAGTAGATGTTATTTTTAACCATCATGCATTAGGTGTTAA
TAAATCAAAACCTTCAGATATTGCTTTGTTAGAAAAAAAGTTATTTAATA
TAGCTGATGAAATTGAAGATCAAATTTCAAAAAAATATATAAAAAGTGCA
TTTAAAAATAAAATTTTTGAAAATATTATTAAGAAGAAAAATTATAATTC
TCAAAGTCAGGAAGAGATAAAAAAGGCAAGTTTGCGATTAATGCTTTCTA
AAGAAGAAATAGTAGAGTTATCTTTCATTAATTTAATATTAAATTATCCA
GAATTTAGTGAAAGTAAAATCGAAGATATATCGCTTTTGGAATTTAATTT
TAAAGAAAGTAATATTTTTATATCTGAACTTATCAATTCATTAGTAAATG
AAAATATAAAAACTAAAGAAGATTTAAAAAAAAAATTAACAATAAACTTT
GCCTCTTTTATTAAAAAAATTGAAATGTATTCAAATAACAAAAGTATTAT
TGTTAATCTTAATGATGAGTCTTACTTAAACTTTTTCAATGACTATGTTG
ACGAATTAAATGTTGCCAAAAAAAATAAACAGATTTCTAGTCTTGAGTCG
GAGCTACTAAAGAACCCTGATGAGGCTAGTTATAATCACTACTTATCTCT
AAAAAATAGCTAAAAATGTTAAAAATCTTCCGTTTATTTTTTATTAAAAA
AATATAAATTCCAGCAACTATTGTGGAAAAATTAATATCAAAATCCTTTG
AAAGACTTGTTGAGAAAGGCCTGAATAGAGGTTTTATAACTTATGAAGAA
TTGCAAAAATCTTTAGGTAAAAGAAACAGCAATGTAGAAAGTTTGGACAC
TGCATTAGTTCATATTTTTGATCAAGCAATCACTTTAGTCCAAAATAAAT
CTGATTTTAAGGTAAAAAAACAAGAGTCTGAAACTGCGAAGCAAACAAAG
ACAGTTGAAAGAAGCGATGACCCAATAAGAATGTATCTAAGAGAAATGGG
TGGCGTAGAGCTTCTTTCGCGTGAAGGTGAAACAGCAATTGCTAAGAGAA
TAGAGTCTGGTCGATATGTAATGATCAGTTCATTATCAGAAAGTCCAATC
ACTGCAAAAAAAATATTCGATTGGGAAGAGAAATTAATTAACAATGAAAT
GCTTGTAAGAGATATTATTGATCTCGATACAAATTTTATTGATGATGAAA
AATTAGCAAAGTCAATTAAAGAGAAGAGCAAAAAAGAAGCTAAAGAAAAA
AATCCAAATATAGACACTGAGTCAGAAGATAGTAATGAAGATGATGAATT
TAATATATCTCTTGCGTCATTGGAAATTGAGTTAAAACCAAAAATTTTAG
AAGCTTTTAGCAGGATTACAAAAAACTATAAAAAACTAATTTCTTACCAA
AGAGATAAGCTTGAATGTGTTTTAAAAAATCAAGCATTAAGTGACAGTAA
AAAGAAAAGTTACGAAAAGGTAAAAAAAGAAATTATGGAAGAACTTTTGA
AGCTTCAGCTTAACCAAGTTACCCAAGAAGATTTGGTTGCTTTAAATTAT
GCTGAAAATAAAAAAATCCTTTCTTATGATGGTGAACTAATGAGAGCGGC
AAATAAACATGGTATTTCAAGAGACGATTTTATTAAATTTTATGTAGGCA
ATGAACTTAATCCAAATTTTGAAAAATTTTTAAGTGAAGAAAAAAGTTGG
TTAGCTTTCTTTACTAAAGAAAAAAAACTTTTTGCAAATTTAAAAGATAA
ACTTATTGAGCTAAGTGACAATATTGGAATGTCAATTTCTGATTTTAGAA
TTTTAGTGAATAAAATTAAAAAAGGGGAAAGAGAGTCTAGAATTGCAAAA
AAAGAAATGATCGAAGCCAATCTTAGATTGGTTATTTCGATTGCAAAAAA
ATATACAAATAGAGGTTTGCAGTTTTTAGATTTAATTCAAGAAGGCAACA
TTGGTTTAATGAAAGCAGTAGATAAGTTTGAGTATAGAAGGGGATATAAA
TTTTCAACATATGCAACATGGTGGATAAGACAAGCCATCACAAGATCCAT
TGCTGATCAAGCTAGAACGATTAGAATTCCAGTTCATATGATAGAAACAA
TAAATAAAATTGTAAGAACACAAAGACAAATGATGAGTGAGTTTGGAAGA
GAACCTACGCCAGAAGAGTTATCAAAAAAACTGGCAATGCCACTTGAAAA
AGTTAGAAAAGTTTTAAAGATAGCAAAAGAGCCTGTATCACTAGAAACTC
CTGTTGGGGATGAAGAGGATAGTACTCTTGGTGACTTTATTGAAGACTCA
AATGCATTAATACCTGTAGATGCTGCAGTCCAAACTGCATTAAAAAACAC
AACGACTAAAGTTTTGGCTTCTTTAACTCCAAGAGAAGAAAGAGTATTGA
GAATGAGATTTGGTATTGGTATGAATACAGATCATACCCTAGAGGAAGTT
GGCCAGCAGTTTTCAGTTACTAGAGAAAGGATTAGACAGATTGAAGCAAA
GGCATTAAGAAAACTAAAACACCCAAGTAGATCTAGGCAATTAAAAAGTT
TCTTAGATAACTAAAATAATTTATTTATTTTTGATAACATTAGTGTAAAA
TTAATATTTTCCGGGCCTGTAGCTCAGTTGGTTAGAGCCCCCCGCTCATA
ACGGGGTTGTCGGGGGTTCAAATCCCTCCGGGCCCACCATTAAATAATGA
CAAAACCAAATATTAAAAGCTATATCCTTCTTTTTATATTAGCTTCAATT
TGGGGGTCTGCTTTTTTTAATTATAAAATTGTTTTAGAAAGTTTTGATTT
TTATATTCTAACTGCAGGTAGGTTATTTTTTGCGGCTATATTTTTATGTT
TAATCTCTATTTTGCACAAAAAAATTGATTACAGCCCAATTTTTACAAAA
GATTTTTATGTATTTTTTTTAATTGGAATAGTTAATTATATTATACCATT
TTCATTAATAGCTCTTGGTATTGACGGTATGAGCAGTGGCCTCGCCGCAT
TATTGATGGGGGCGGGCCCTTTTTATGCAATTATTTTATCTAATTTATTA
GGACACGATAAATTTAATAAATTTAAAATTCTAGGAACAGTTACTGGTTT
TTTTAGTGTTTTTATTTTGGTTTATGACCAAGTTTATTTAAATCAATCGA
GTAGCTTTTATTCAGTCTTTTTAGTAATGATGGCGTCTCTTAGCTATGTA
ATCGGCGCGGTATTTATACAAAGATATAATAAATTTAAAAATCAGACAAT
TTCCCTATTATCAATGTCCTGTGGAACTTTAATTCTAGCTCCATTCTGCA
TTTATGAAATGGCTACTTATGATTATAGTCAATTCAAATTAAAAAGTTTA
ATAAGTCTAATTTATTTGGGTATTTTTAGTACTGCGTTGGCTTTTATGAT
AAGAATAAAATTAATTTTCGATAATGGAATTGTATTCATGTCCCAAGTTT
CATTATTAATTCCAATATTTGGAGTATATTTTAGTTGGATATTTTTAAAT
GAAAGTTTTACTGAAAATATGATTTTATCTCTAGTAATTACAGTACTAGG
GTTAATGATTTTGCAAAAAGGCTATAATGCTAATTCTTTGAAATAAAATC
GTTCAGATTAGCTATTAAACCATCAAAGCCTTTACTAGCTAATATTGACG
AAAACTCTTCTCTTTGGGTTTTTGCTAAGCTTAGACCTTCTACAACCAAG
TCTCTAATAACTAACTTATTTTTTATATTAAAAACTCTCCAGTCAATTTT
TATTTCTTGGTTGTCTTTTTTAGATATCATTTTTGAATTTACTAAAACAT
AATTATCACTAATTTTTTTTGATCCAGTAACTTTTATATTTTGGTCACTA
TAATTTTGTAATCTACTTGAGATGTTCTTTGCAAAAAAAACTCTAAAAAT
CTCTGCATATTCTTTTAATTGAGTTTCGTTCAAATCTTTTCTTGAAGATC
CTAAGGTAAATCGACCTAAACCATCAACATCAACGACATCTAAAGCAATA
GCTTCAATTTTTTTTTTTTTATCAGCTATTTTAATATTTGAGTCTAAGAT
AATTTTTTTAGCATTATCAGTTGTTGATTGAATAAGTTGTTCCGCCTCTT
TTTCAAATGAGTAACTATTAAAAGTTAGAGTGATAAAGAAAAATATATTT
AAAAAAAAGATTTTTCTTAGCATTTATTTTAAAAACTATTTGAAATCTTT
CCATTGATCTTCATCAGAAGAATTACCATCATTGGTTAAATAGTCTCTTC
TTTGAAGGTATAAACTTCTAACCGATGCATATAGATCTACAGAATTTTTT
TCTAAATTATCTAGTGTATTTAAATTTTCAGCTCGCCAATTTGTTTTATC
AAGAGCTGTTTCACCCCAGTAGGTTCCATCTCCCAGGTTATTTCCAAGTA
ACATTTCTTTATCTCCAACTGTGCTTAAATAAAAAGGATCAAGTATTGCA
TTACCAATTTTACCAACACCATCTCTTAAAGTTGCAGGCCCCAGAACAGG
CAACATTACATAACATCCGTGTCCAATGCCCCAGGCTCCAAGCGTTTGGC
TATAGTCTTCATTTTCATTTTTTTTAAGCCCCAGTTTTGATGCTGGATCA
AATATTCCAAATATTCCAACAGTTGTGTTAATTATAAATCTTCCAGTATC
ATTTATGCCTTGTTTATATTTACCTTGAAGAAATTGATTTGGAATTTGAA
CAAAGTAGGAAACATTATTGGTTGCATTTTTCACTCCAGTTTTCAATGGA
TCAGGTAGGTATGAGTAACCTTTTGCAACTGGTTTAAAAATAATATTATC
TAAACCCATATTAAAAGAAAAAATAGCTCTGTTAACTGGTTCAAAACAAT
CCTCAGTTTTTGAAAACGAAATAGTAGATGTCAGTGTTATTAAAGATGTA
ACTAATAAAGTGTTTAAAAATTTTTTCATTTTTTTATATTTGAGCGAGTA
TATAGTGATATTTGTAGCTAAAACTAGAGTAAAAAAAGGCAATTAATGCA
TTTAAAAATAACGCAAAAACCCAGTGAAAACTTTGACAAATTAAAAGATA
GAAGGATTAAGTATGTAATAATTCACTATACGGGCATGAGGGACCAGAAA
TCTGCGATAAAAAGATTGCAATCAAAAGTTGCAAAAGTTAGCTGCCATTA
TCTAATTAGCAGAGGAGGTAAAGTCTATCAAATGGTTCAAGACCTAGATG
TTGCTTGGCACGCTGGAAAATCAAAATGGGGTAAAGACATTAATTTAAAT
TCTAAATCAATTGGAATTGAATTAGTAAACAAAGGGTTTGAAAGTTTTCC
TAACAAACAGATTTTGGCGTTAATAAAAATTTTAAAAATCCTAAAAAAAA
AATACAAAATCAAACCCAGTTATGTTCTTGGACACGAAGATATATCTCCT
GGTAGAAAAACCGATCCAGGTCCAAAATTTCCCTGGAAAATATTGTATAA
TCACAAAATTACAAAAAAGCATTGATTTTACTTGTTTTTTGACTATAAGC
ATTATGCTAGTTGGTTGAATGGTAGCTCTATTGTAATAGAGAGGAAAGTC
TGGGCTCCATAGGAAAAAGTACCAGGTAACTCCTGGCAGGAGAAATCCTA
GAGATAGTGCCACAGAGAATAGACCGCCTAATCAAGGCAAGGGTGAAACG
GTGAGGTAAGAGCTCACCGCCTTTTTAGTAATAAAAAGGGCAAGGAAAAC
CTTACTTGGAGCAAGACCAAATAGGGATAGCACGATCTTTGATCAAACAT
CCTAAGTTTGCTATCCGGGTTGGTTGCTGGAGCTGTTTAGAAATAATCAG
CCAAGATAAATTACCATTTTAAATGACAGAACCCAGCTTATAGACCAACT
AGCAAATTCAATTATAAATAGAACAATATAAGAACAACTAATAGTTGAAT
ATAAATTGACTATTTATTAAAAACCATATATTCCCATGAAATCCCATAAA
AGGGAATTTGATGAATAAATTATATGTTTATTTCTACTTACGAAAACAAA
CTAGACAAAAAAGGAAGGGTGTCCGTGCCTGCAGCTTATAGGTCTCATTT
ATCTACCCTTGGTTATAATGGAGTTGTTTGTTACCCATCTTTTACAAATT
CATCTATTGAGTTTTGCCCTCAAGACAGACTAGAAAAAATTATTGAAACA
ATTGAAACACTAAATCCTTTTGAAGAAAATAGAGATATCTTTTCTACATC
AATCTTAGCAAACAGTTCTCAACTTAATTTTGATGGCGATGGAAGAATTA
CTTTAAATGAAAAATTATTAGAGCACTCTAAAATAAAAGAAAAAGTTTTA
TTTGTTGGTCAAGGAAAAACATTTCAGATGTGGGAGCCAACTTTATTTAA
AAAATTCAGTGATGATGCAAGAAAAAAAGCAAATTTAAAAAGATCAGAAC
TGAAATGGAAACAATCAAACTAAAAAAGGAGAAAACGATGGCAATAAATA
TAACAGCACCTGAATTAAGAGAATTAAAACCAAGAATAGTAGTTTTAGGA
GTTGGAGGAGCAGGAGGAAACGCAATCAATAATATGATTGACTCTGGTAT
CCAAGGTGTCGAGTTTGTTGCCGCAAATACAGATGCACAAGATTTAAAAA
AGAATAAAGCTGATTGTAAAATTCAACTAGGTGCTAATTTGACAAGAGGT
TTAGGTGCTGGTGCAAAAGCTGATATTGGACAAGCAGCTGCCGATGAGTC
AATGAATGAAATAATAAATTTATTACAAGGTGCAAATATGGTTTTTGTAA
CTGCTGGAATGGGAGGTGGCACGGGAACAGGTGCAGCACCAGTAATTGCA
AAGGCTGCAAAGGATTTAAATATTTTAACCGTAGCGGTTGTTACTAAACC
TTTTATGTTTGAAGGACCTGGTAGAATAAGAGTTGCCGAAGCAGGTTTAG
AAAATCTTTTTAAAGTTGTTGATACGAGCATAATTATTCCAAACCAGAAT
TTATTTAAAATCGCAGATGATAAAACAACATTTCCTCAAGCATTTAGAAT
GGCTGATAATGTTTTAATGCACGGCGTAAGAGGAATAACAGATTTGATTG
TACAACCTGGATTAATGAATTTGGATTTTGCTGACATTGAAACTATCATG
AGCGGAATGGGAAAAGCTATGATGGGAACTGGAGAGGCAGAAGGAGAAAA
AAGAGCAGAGCTTGCTTCTGAAGCTGCTATAAATAATCCTTTGATTGACG
ATTATACTCTTAAAGGAGCTAAAGGTTTACTAGTAAATATAACTGGTGGA
AATGATATTACTTTATTTGAAGTAGATGAAGCGGCAAATAAAATTAGAGC
TGAGGTAGATCCTACTGCAGATATTTTAATCGGTTCAACTATTGATGAAT
CTATGAATGGCAAAGTAAGAGTTTCAATTGTTGTTACAGGATTAGGTGGA
GAAGTTGTAAAAAACAAACCAACTTTAAGTGTTGTTCAAAATAGAAATCA
TGGTTATTCTAGACCAAATCTATTTAATGATGCACACACACCATATTCAA
ATTATAGCCAACAAGCGTTTACACAAAATGGTCATCAAGCTAATTTAAGT
AACGCCCCTATGGCCAGTGCAACAACTAATCATTCAGCACCTATTTCAGG
CTCAAATGCATTGGATGTTAACTCTATCTATAAAACAGAGCAGAATGTTA
CTCATGAAATCAACACAAATTATGAGAAGTTACAAAAAAGCGCTCCTGTA
GACAATTCTGTAACGGAGGATTTTATTAGTGAGGATCAAAATTTTGATAG
TCTTGATGCAAGCTCCATTGAGGAACAGTCTTCACTAAACATAGAAGAAA
ATACAATTGAAAATAATAATGTAGAAACTGAAAATGCTGCTCCACAGCTA
TTCACTGGAGACGAAGAGATAAGAGATCATGATCAAGAAAAATCATTAGC
CGATGAAATTGATACGGATTTGTCTGATATTAATTTTGACGATAAGGATG
ATCTTGAAATTCCTGCATTTTTAAGAAGACAAACTAATTAGAGATTATGC
TCAATGTCACTGGATACAATAAAACATTATCCAGTGATGTTGAGAGAAGT
TACTAATTTTCTTTCAGACAATAAATTAATATTAGACTGTACTTTTGGAG
GAGGCGGGTATTCTTCTGAAATTTTAAAAAACTATTCGAATTCAAAAGTC
ATCGCTATAGATAGAGATATTGAAATTATTCAATTTGCAAAAAAGTTAGA
AAAAAAATATTTAAAACGTTTTGTTTTTAAAAATCTTAAATTTTCTGAAA
TACATAAAGTAAAAGAAATAAATCAAATAGATTATTTTATTTTTGACCTT
GGTGTTTCGCACTTTCAATTGAAAGATATGAAGCGTGGGTTCTCATTCAG
TTCAGATGACAGTTTAAGCATGAGTATGGGTTTAACAGACCTGGATGCAG
AGGAGTTAATTAGAAAAGTTTCTGAAAAGGATTTAAAAAATATTTTAAAA
TTTTTTGGAGAAGAAAAATTCGCTTCAAAAATTGCAAATAAAATTATTAA
TGTAAGAAAAAACAAAAATATATCATCTGGTAAAAAATTAGCTGAAATTA
TAGAAACTGTTAAATTTAAAAAAAACAAGACTCACCCTTCAACAAAATCT
TTCCAAGCATTAAGAATGATTGTAAATCAAGAATTATTAGAAATATACAA
ATCATTAAAATTTATAATTGAAAACTGTAAAGAAAACTCAACAATTATAA
TTGTTACATTTCATTCTCTTGAAGATCTTCTTGTTAAAAAAATAATAAAT
TTTTATGGAAAAAAAACTTCAACTTCGAGATACTTACCACAAGACTCGGA
TATTAAAAAAATGCCTATAAAAATTTTAACTAACAAAGCTATTAAACCAA
ATTCAGAGGAAGTTAATGTAAATCCAAGCTCTCGTTCAGCAAAACTTAGA
GCCTTTACTAAAATTTGCAAACCTGATTTTATTTTAAATAGATCAGATTT
AGATATGGAAAAATATTTTTCTTTAGAAGAGTTATATGTTTAAAAATTTT
ATTATACCGTTGATTTTATTAGTTTTTGGAGTTTCTTTTACAAATTTCTA
TAAAAATAAATCTAAAAATTTAGAGGAAAAAATAGCTAAAAAAAAAGAAT
TTATTTACAAACTACGAAAAAGTAATGAATTAGAGTTAAAAGAAAATATA
TTTTTAAAATCACCAGAAAATATAAAAAAATTAGCAAACGAATATCTTGG
TAAAGATTATATTTTTTTTGAAAAAAAAAATATTGAATATTTAGAACTTA
ATGAAAAAAAATAATCAACTTAATTTATATTTTGATGAAAGTATTTATCA
AAAAAAGGAAAATAAAAATTTAGATACTAGAATAAACGTTATTATTTCAT
TTTTTCTTCTTTTAAGCTTTTTGACATTGTCTAAGCTTATTTTTTTAGGC
TTTGATAAAAAAGAATTAAGTTTAAAGGATAATTATATAAAGCAGGAACT
AAAAAGACGATCAATAGTCGATCAAAATAATAATTTATTGGCTTATTCTA
TTAAAACACATGATCTTTTGATTAGAACAAAAAAAATTAAAAATTTTAAT
AATTTAAATTTAAAATTACGTATTAAATTTCCTGAGGTTGATCTTAAAAA
AATTAAAAATTTTAACAAAAGATCATTTCATGTAATTAAGAAAAATTTAA
GTCCTGCAGAGTATAATAATGCATTAAGTTTAGGAGAACCGTCTCTAGAA
CTTGTTGAAAATGAAACTAGAATTTATCCAGATAAAAACTTATTTTCCCA
CATCCTTGGAAATATTGATATAGATCAACAGGGTATATCTGGTATTGAAT
TGTTTTTAAATGATGAAATATTAGATAAAAAAAAAATTAATATTCCTATA
GTTCTTTCAGTTGATCAGAGTGTCCAATTCATAATTCGTGAAACTTTATT
AGATAGTATAAATATTTTTAGCGCCAAGGGTGCATCAGCAGTTTTGATGG
AGGCAGGCAGCGGAAAAATTTTATCAATGGTATCTCTGCCAGATTATAAT
CCAAATGATAGATCTGAATTAAAAAATAAGGAGAATTTATTTAATAAAAA
CTCAAAAGGTCTATATGAACTAGGATCTGTATTTAAAACTTTTGTAATAG
CAAATGCCTTAGAACTAAAAAAAGTAACTAGAGATAAAGTTTATAAAAAT
TTACCAAGCCAAGTTACATGCGGAAAATTTTTTATTAAAGAGTATAAATA
TTCAAAAGATAAAAAAAATTTATCTGTAAATGATATTTTAGTTGAGTCAT
CAAATATAGGTACAATTAGAATAATCCAGGATTCTGGATTGGAGACTTAT
CAAAATTTCTTAGAAAAACTTGAGATTTTTGATTATTCTGGAATTGAATT
ACCAGAGGTTTCTGCTTCTACAAAAAAAAGGTGGGGAATGTGCAGAACGC
TTACTGCCGGATATGGACATGGAATAAATACCACTCCCTTACAGTTAACT
AGGGCATATGCCTCAATAATTAACGGCGGGAATCTTCTAGAGCCAACTTT
GCTAAAAAATAAAAAAACTAAAATTAAAAATAAAATAATTTCAAAAGAAA
ATAGCAAGATAATAAAAAAAATTTTAAGAACAAACGTTGATAATAATTAC
ATCAGAGGAGGCAGTGGAAGAAAAGCAGATATTAATGGATATAACGTGAT
GGGAAAAACAGGTACTGCAGAAAAACCTTCAAAAATAGACAAAGGATATT
CCAATGAAATAATGAATGTTTTTGTGTCTGCGTTTGACGTAGATAAAAAT
TTATATGTTTTAACAGTAATTATGGATGAACCAAAAGGGGCGCCAGAACT
ATGGGGTCATAATAGAAGAGAATCTGGATGGAATGCAGGTTTTATAAATG
GGCAAATTATAAAAAAAATAGGTCCAATTTTGAACACATTAAAAATTAAT
GATTATGCAAAATTAAATTAATGAAGATAAAAGAAATTATAAATAGAAAC
TTTTGTACAGATTCTAGACTTTTAAAAAGAAATGACGTTTTTTTTGATTT
TTTATCTAATTCAAAAAAAATAAACCCATTTTTAAAAAGTATAATTAAAA
AAAAACCAAGTTTAATTTTTTCATCTATAAAAGTAAATTACCGCAATTCA
GTTATCTCTAAAAATATAAGAAATTTATATTTATCATTAATAAAAAAAAA
ATATAAAAAAATACCTAAAAATATTTTTGCTGTAACTGGTACAAATGGAA
AAACATCTGTTGCTAATTTTTTTTATCAATTACATATTTTAAATAAAAAA
CCTTGCGCAAACATTGGAACCCTTGGATATTTCTATAACAAAAAAAGAAA
AAAAAATAATTTAACAACACCCAGCAACCTGGATATTTATAATTTTTTAA
ATTTTATTAATAAAAAAAAAATTAGAACAGTTATTTTAGAAGCGTCAAGT
CACGGTCTAGATCAAGATCGATTAAATGGATTAAAATTCAAGGGAGTTGT
ATTTACAAATTTTTCTCAAGATCATCTAGATTATCATAAATCAATGAAAG
CTTATTTAAATTCAAAGTTAAAACTTTTTAGACAAAACTTGAAAAAAAAA
GGAAATATAGTTTGTAATGATAATATAAAAAAAATACTTATTAAAAATAA
AATTTCTAAAATTTCTTTTAAATATGTTTTGGATAATAAAATTAAATATC
CTGTTAAAATAATTAATGTTAAAAAAAATAATAGTAAAACTTTAATAAAA
TTAAATTTTAAAAATAATATTTATACCTTTAACATTAATTTAATAGGACA
ATTTCAAATTGAAAATTTATACCAATCCATAATATTGGCATTATCATCAG
GCTTAAAAATTAAAGAAATTTTTAAAGTTTTAGAAAAGGTTAAGCCTATT
GAAGGACGACTCAATATAATTAAGAATAAAAAAAAAACGATCTGTATCGA
CTATGCTCATACTCCCGATGGTTTAAAAAAAGTGTTAGAAACTTTAAAAA
ATCATTATAACAAAAAAGTTAATATTGTTTTTGGATGCGGTGGAAACAGA
GATACAGATAAGAGAAAAAAAATGGGTCAAATTGCTAATAAATTATGTAA
CAAAGTTATTTTAACAAATGATAATCCAAGAGAAGAAGACCCAAAAAATA
TAACAAAACAAATATTTAAATCAGTTAAAAAGGCAGAAGTTATTCATAAT
AGAAAACTAGCAATAAAAAAAGCCATTAAAATTACAAAAGAGAAAGAAGT
GCTATTGATTGCTGGGAAGGGTCACGAAAATTATCAAATATTTAAAAATA
GAATTATTTATTTTTCAGATTTTGATGTTGCAAAAAAAAATCTATTTATA
TGAAATTTAATATTACTAATAAAATATTAAAAAAAAAATTCTATATTGAC
AGTAGACTAGTAAAAGAAAATTCAGTTTTTCTTTGCATTAAAGGACCAAA
TAATGACGGGCATAAATATGCAAAATTAGTTTTAGATAGATTTAAAAGAA
CAATTATAATTTGTGAAAAAAATTCTATATATTTAAAAAATTTAAAAAAC
AGTAATAGAGTAATTTTTTGCAATTCCACAAAAGATTTTTTAATTAATTT
AGCTAGAATTAAGAGATATCTTTTAAATTCAAAAAATTTTATTGGGATTA
CTGGTAGTTCAGGAAAGACAAGTTTAAAAGATCTTTTATTTACAGTCTTA
AATAAATATAAAAAATCTTATAAATCGCAAAAATCATATAATAATAATAT
TGGTCTTCCATACACTTTAGTAAATCAAAATATCAATTCTGAATTTAATA
TTTATGAGCTTGGAATGAATAATTTTGGTGAAATAGATTCTTTATCAAAT
ATTTTAAAACCAAATCTTGCAATAATCACAAATATTGGAGAAGCTCATTT
AGGAAACCTCGGAAGTATAAAAAATATAGCCAAAGCAAAAGCTGAAATAA
TTAAAAATATTACAAAACAAGGTACGATAATTTTAAATCATGATTGTAAA
TTTTTTAATCAACTAAAAAAAATATCAAAAAAAAATAAAATTAAAGTTTT
AAGTTTTGGATCAACTTCAAAAGCAACAGTAAGTTATAAAGTGATTTCAT
TAAATGAAATAGAAATTAAATTAAATAATCTAAAATTTAAGTTAAAACTG
AATGATATAAATCCAAATATGATTAATAACATGCTTGTTTGTATTTTGGT
TTTAAGTTTTTTTAAGTTAAATATTAGAAAATCTAAAAATTATTTTAATA
AAATTAAAAATACTAGAGGAAGGGGAAACATAGTAAAATTTAGAAAAGAA
ATAATAATTATTGATGATAGTTATAATTCTAATCCGTCTTCATTAAAGAG
CTCTATTAATCAATTCGAAAAATTATCTACGAAAAAGAAAAAAATTTTAG
TAATTGGAGATATGTTAGAATTAGGTAAATTTTCGAAAAAAAAACATGGA
GAGATTGGCAATTATTTATCTAAAATGGGATTTAACCGAATCTTATTAGT
TGGAAAAGATTCAAAAGAAATTTATAAAAAAATAAAATCCACATTTTGGT
GCAAGTATTTTGAAAATATTAATATTTTTTCAAAATATTTTAAAAATGTT
TTAATAGAAAACTCTATTATAATGTTTAAAGCTTCAAATGGAGTTGGATT
AAATAAACTTTTAAATAAAAAAATTTATTAATGTTAAATTATATTTTTCA
AGAGCTATCGTCAAATTTTTCTTTTTTAAATGTTTTTTCTTACATAACTT
TTAGGACTGGAATTGCAGTTTTTACTTCTTTGTTTATTGTACTTCTTTTT
GGACCAATTTTTATAAGATATTTAAAAAAATCAGCACATTTTAATCAACC
TATAAGAAATGATGGTCCTGTCTCACATATAATAAAAAAAGCTGGGACAC
CAACTTTTGGCGGGATATTAATTATATTCGGAATATTAATTTCTACTCTG
TTGTGGTCTGATATTAAAAATATTTTTGTTTTAATTTGTTTATTTTCATT
ATTATCTTTTGCATTGATTGGATTTTTCGATGATTTTTTAAAAATTAAAT
TTAAAAATTCTAGAGGAATTTCTGCACTTTCAAAAATAATTTTTCAATTA
TTTTTTAGTTTGATGATTTTTTATTTAATCTCTATCTCAATTAATAGTGA
ACAAAGATTTTTATTAAACTTACCTTTTTATAAAAATTTGATTTTTGATA
TAGGGTATTTTTATTTTCCTTTTGCTGCCATAGTTATTATCGGTTCATCT
AATGCTGTTAACTTAACCGATGGTCTTGACGGTTTAGCAACTGTACCATT
GATATTAGTTGCTTTGACTTTTACTTTAATTGTTTATTTATCTGGAAATG
TAATTTTTTCAGAATATTTAAAAATTATTAATATTAAAAATATATCTGAA
GTATGTATTTTGCTTGGAGCGACAATTGGATCATGTTTAGGGTTTTTGTG
GTTTAACGCACCTCCAGCTAAAATATTTATGGGCGACACAGGTTCTTTGG
CGCTAGGATCATTATTAGGAACTGTAAGTTTAATTTCAAAACATGAAATT
GTATTGTTAATTGCTGGCGGAGTATTCGTTTTAGAAGCAATGTCAGTTAT
TATTCAGGTATTTTCTTTTAAATTATTCGGGAAGAGAGTGTTTAGAATGG
CGCCATTGCATCACCATTTTGAAAAAAAAGGCTGGGAAGAGTCAACCATA
GTAATTAGATTTTGGATAATTTCTATAATTTTAGTTTTAATTGCATTATC
TAGTTTGAAGTTAAGATAGATGCAGTTTCCAAGAGATTTTTTTAATAAAA
AAATTTTAATTTTTGGTTACGGAAAAACAGGAAAATCCGCAGCGAAGTTA
TTAGATAAATTTAAATTAAATTATTCAATTTATGATGATAATATAAATAA
AAAAGAAAAATTATTTGATAAAGAGTTTTACAAAAATAATTATGATTTTA
TAATTTTAAGCCCAGGTATAAATATTTATAATCATAAAAAAAAAAATTTT
TTTCGGAGAAACAAAAAAAGAATTATTACTGATTTAGATATTTTTTTTTC
TTTTCAAAAAAAATATAAATATACAATAGGTATTACTGGTACTAATGGCA
AATCAGGTTTTTGTAATTTGCTAAAAGATATTTTAGATAGAAACAATATA
AAGTCTAAAATTTTAGGAAATTTTGGTATACCAGTATTAGATAAAAGAGT
TTCGAGTGATGAAATTTGTATCATTGAATTATCCTCATATCAAATTGATT
ATTCAAGAAATTTAAAATTAGACAAAGCTTGTATTTTAAATATTTCACCC
GATCATTTGGAAAGGCATAATTCATTATCAAATTATAAAAAAATAAAACT
AAAAATATTTAACTTTCTGAAAGAAAATGGACGGGGCTACTATCATCAAA
AATCATTTCCAAAATTAAAAAATAAAAACAAAATTAAAAGCTTTTCCAAT
TTGAATAAAATTTTTTTAAGAAATATTTTGGGAAAAAATGTAAAAATTCA
TAAAAATTATCATAATCAAATTAAAAATAAACTTTCACATCGCGTTGAAT
TTTTTTATAAAAAAAATAATTTCAAATTTATAAATGACTCAAAATCTACA
AATTTTGATGCAACTAAATTTGCTATACAGCAATATAAAAATATTATTCT
TATAATTGGAGGTCTGTTAAAAAAAGGAGATAGTTATAATCTTAAAAATT
TAAGTAATAATTTGGTAGAGATCTATATATTTGGAAATAAAAGTAATATT
ATTCAAAAAAGTTTAACAAAACAAAAAATACGATTTATTTGCTTTTATAA
CTTAAGAACTGTTTTAAAGAATATCTACAAAAAACACTACTTGGAAAATA
GAAACAGTAAAAAAAACTTTACAGTATTATTTAGTCCTGGAGCCGCATCT
TTTGATCAATTCAAGAATTTTGAAGACAGAGGTAATAAATTTAAAAAATA
TACTTATGAGTTTTTTAAAAATTAGTAACACTTTTTTATTTAAGTGGTTT
TTAAGTATCGATAAGATTATTTTGTTTTTACTGATTACATGGATTACCCT
GGGAGTAATTTTTAATTCAAATTCAACTTTGGGTTTTGTATCTTCTAAAT
TATATGATGATCCAAAAATTTTAGTTAACAAATTTTATTTATTTGTATTT
TTGGGATCATTAGTAATTTTTTTTTCTTCTCTATTTAATGAAAATTTTTA
TAAGCAATCTGGAAAAATTTTTTTTTTAATATCTTTTTTTCTTTTATTTT
TGACATTAACAATAGGTGTAGAAGTAAAGGGGTCAAAAAGATGGTTAAAT
TTTATTTTTTTAAATCTTCAACCAGTTGAGCTTTTGAAACCGTCTTTAAT
AATTTATTTATCAAGTGTATTTTCTAGTAATATTAAGTTTTCTTATAAAT
TTTTATTATCTGGTTTCATTTCATTTACTTGTGTATTGATACTTCTTTTA
CAGCCCGATTATACGCAGTCATTAATTATATTAGTCATCTGGTTTACTTT
AATATTTATGTCTGGAGTAAACTTAGCCATATTTTTTTCTTTATTATTCT
TACTTATAGGGTTTATGACTTCGGTCTTAATAATTTTTAAAAAAAAATTT
TCGTATATAATTTCAAGGTTCGAAAAATGGATTAATGTAAATGATATTTC
CTATCAATCAGAAAAATCTTTAGATGCAATTCAACATGGTGGTTTCTTTG
GCCAAGGTATTGGAGAGGGCATTTTAAAAGAGAGAATACCCGAGTCTCAT
ACTGATTATGTATTGGCGTCTATAAGTGAAGAATATGGTATTATTATAAT
AATATTAATTTTAATAATTATTTTTTCTTTATTTATGAGAGTTTTTGCAA
TTTGTCAGAAAGAAATTTCAAACTTCAAAAAATATACATTAGTTACTTTA
TCCACCATTATACTATTGCAAATATTTATTAATATTGGGGTTACAATTAA
TTTATTACCATCAACAGGTATGACTTTTGCTTTTATAAGTTATGGAGGCT
CATCAATTATTACTAGTTCCTTTATTATGGGAATAATTTTAGCGTTAACA
AAAATTAAGAATTAAAATAAACAAACGTTAAATAATTTATTTAAAAATAA
TTATATGAAAATTCAAATTAATAAAAAAAGTACAATATATTTTGTAGGCA
TTGGCGGAATTGGTATGAGCGGGATAGCATTGATTATGAAAAATTTAGGC
TATAACATTTGTGGCAGTGATCTAACTAGTTCAAACAAAGTAATAGAAGA
ATTAAAAAAAAATAAAGTTAAAATTGTCAAAGGTCACGAGTCTAAATCAA
TTTTAAAAGCAGATATTGTTGTAATATCTACCGCAATAAAACCTAATAAT
AAAGAATTCAACTTAGCGAAAAAAAGTAATAAATTAATAATCAAAAGAGC
CGATATGTTAGCTCATTTAATAAACTTGAAAAAAAATATAATAATTTCAG
GTTCACATGGAAAAACTACAATTACATCTTTGGTTTCACACTTACTAAAA
GATAATAAATTTTTCCCAACTATTGTTAACGGAGGAATAATAAATTCTAT
TAAATCCAATGCTAAACTTGGAAAAGGTGAATGGTCTGTCGTTGAAGCAG
ACGAGTCAGATGGTAGTTTTTTAAAATTTAAAAGTATTTTTTCAATAGTC
AGCAATATTGATATTGAGCATATGGATTATTATAAAACTACTCAAAATCT
AATTAATAGTTTTAAATTTTTTTTAAATAAAACACCATTATTAGGAAAAA
ATATTGTTTGTATTGATGATTTAAACATTAAAAAATTAATCAAAGAAATA
GATAAAAAAAATTTTTTAACATATGGCTTTGCAAAGAACGCTAATTTACA
ATGTAAAAATATCAGAAATGTCGATATGGGGATGAAATTTGATATTTCTA
TAAACTCTTCAGGTAAAAAAAAATTAGTAAAAAATATATTCATTAATCTT
TTAGGAAAACACAATGTTCTCAATGCAACCGCAACTTTTGCTATAGGTTT
GCTTTTGAATATTAAAATTGAAAGAATTAAAAAATCATTATCTAGCTTTT
CTGGTGTTCAGAGAAGGCTTACATTAATTTATGAGAATAAAAAATCATTG
ATTTATGATGATTATGCACATCATCCAACAGAAATTAAAGCTGTATTAAG
TGCTTGTAAAAATAATTTTAAAAATAAAAAAATAATAGCAATTTTTCAAC
CGCATAGATTTTCAAGAATTATATCTTTGTATAAAGATTTTATAAAATCA
TTCATTTATGCAGATCAGGTTTTAGTATCTCCGGTATATTCAGCGGGCGA
AAAAGTAAAAAACTTCAATCATTATAAATTCTGCAAAGATATACTTTTAA
AATCTAAAACTAAAGTTATTCGAATAAATTCAAAGGATGATATAGAAAAT
TTTTTGAAAAAAAATTTTCAAAATAATCAAGTAGTGATTGCTATGGGAGC
AGGAAATATTAGTAATTGGATAAGAGATATTTCAAAAAAAATTTGATGAA
CAATATAAAGTTAAATTATAGTTTATCCAAAAATAGCTGGTTTGGACTTG
GTGGAAAAGCAAATAAGTTTTTTACGCCTGATGATGTAAATGAATTATCT
AATTATATAAAAAAAAATACTAATGAAAAATATTATTCTATTGGATCAGG
ATCTAATATTTTATTTAGGGATAAAGGTTGCAAAGAGACTATTATAAAAT
TAGGCAAAAGTTTTAGAAATATCTATATAAAAAATAATAAAATTTTTTGT
GGTTCTGCAGTTTTAAAAAAACAATTATCAAAATTTGCATTAGACAATGA
AATTATTAATTTTGAATTCTTGAGTTGCATTCCCGGAACTATTGGAGGTG
GAGTTATAATGAACGCAGGGTGTTTTCAAAGTGAATTTAAAGATATTATA
GACGAGGTAAGTGGATTTAGTAAGAAAAATTTAAAATTTGTAAGATATAA
AAAAAAAGAAATAAAATTCGATTATCGCAAAACAGATCTACCAGACGATT
TAATAATAACAGAGGTAGTATTTCAAATAAATTACGGTTCTAAAGAAAAA
ATTAAAAATAAAATTGAACTATTTAAAAAAAAAAAAGAAGCAGCCCAACC
CTCAAAAATAAAAACTGGTGGAAGCACATTTAAAAATCCAGACTCAAAAA
ATAAAGCGTGGGAATTAATTAAAAAAAGTGGCTGTGATAGAAAAAAATTT
AGTAAAGTTAAATTTTCAAAAATGCATTGTAATTTTATAGAAAATGATGG
AAACTCTAGTGCAGATATTGAAAGATTAATTAATTTCACAATTGATGAAG
TCAAAAAAAAATTTAATATAATTTTAGAACCTGAAATCAAAATTATTGGT
GAAAAATAAAAAAAAAATACTTATTTTAATGGGCGGTAGGTCTAAAGAAA
GATCCGTAAGTATTGATTCTGGAAAAGCATGTTATCAAGCAATTAAAAAA
ATTGGTTATGAAGTATATAAATATGATCCAATTAAAAATATTAAAAATAA
TATAAAAAAAATTAATCCAGATATTGTATTTAATTGTCTGCATGGAAAAT
ATGGAGAGGATGGCAAAATTCAAAAAATTTTGGAAAAATTGAAAATTCCC
TATACTCACTCTGGAGTAAAAGCTTCAGAAGTAGCCATGGATAAAATTAA
ATCTAAAAAAATTTTTTTTAAAAAAAAAATTATTACACCAAATTTCAAGA
TTATTAAAAAAATTTCTGATATTAAAAATAAAATTTCTAAATCTAAATTT
ATTTTAAAACCCATAAATGAAGGCTCGAGTTTAGGAGTACAAATTTTTCC
AGAATACCCTACATCAAAAAATTTTAAAAAAATTAAAAAGCTTATAAAAA
AATATAAAATATTGATCCAGGAGCCATATATAGAGGGAAGAGAAATTCAA
ACTGCAGTACTAGGTAACAAGGCAATAGGATCTGTCGAGATTATTCCTAA
AAGAAATTTTTATGATTACAAGGCAAAGTATTCTCTATCTGCGAAAACTA
AACATATAATTCCTCCAAAAATACCAAAGAGACTTGATAATAAAATTAAA
AGAATTGCTCTTATCGCTCACAAATCTCTAAAATGCAGAGGTGTAACGAG
ATCTGATTTTAGAGTTATGCCAAATAACAAAATATATATACTAGAAATAA
ATACGCAACCTGGGATGACAAATTTATCTTTAGTTCCTGAGATTGCTCAA
AATTTTGGTTTAAGTTTTACTGAATTAGTGGATTGGATGATTAAAGATGC
CAGTATTAATAGGTAAAAAAAAATTTTTATTTGTAATTTTTATTTTTTTT
TTTCTTACAACATATCATTTTAAAAAAAATTATTTCTTACCAATACTTAA
AGTAAAAACAGTTAATTTTATTGGAAGTAATAATTTTGAAGAAAATATTA
AAGGTGAAATTATAAATTTCTTATTAAAAAAAAATATTTTCAATTTAGAA
GATAAAAAATTATTAAAATTATTTCATAAGAGTAAATGGGTAAAAATTTA
TAAAATTAAGAAAAAATATCCAGATCATATTGATATTATTATTAAAGAGC
ATAAGCCTGTAGCAATATTACAAAATAGTTTTTTTTTAATTAATGATGAT
TATGTTGTTACGAATAAAATCTATAATAAAGAATATCCAAATTTAATTTA
TATTAGGGGTATTTTTGACAGAGAAAAGTTTAAAAAAGTTTTTACCAACT
TAAAAAATTCTCAAATATTCAATGAAATAACAGAGTTGCATTTTTTAAAA
CTTGGAAGGTTGGATATATATCTTAAGAATAAGGCTCATGTAAAAATGGG
AGATTATAATATTGCAAAACAAGTTAATATATTAGTTGAAGTTTTAAATA
AAAAAAAAAATTTAACAAATATTGATTTAAGAGTTGAAGGAATAATTATC
ATAAATGAAAAATGAAAAAATTTGTATTTTGGATTTAGGATCTTATAAAA
TAAAATTATTGGTCATATCTTTAAATAACAATAACTATATAGATATTCAT
GCAAAATGTTCAATTAATGCTTCAGGTATTAAAAAGGGAGACATAGTAGA
TATAGATAAACTTAGAATTAATATTAAATCAATAATTGATATAGTTGAAA
AAGAATTAGATTTTAAAATTAAAAATATTTATGTTGGTATCAATTCAATT
AATTTTAATTTTTTAACATTTGGTCTGAGTAGAAATATTGGTTCGTACGA
AATTGAAGAAAAAAAAGATTTACAAAATTTAATAGACCAAGCGGCTGGAA
TTTTTTATCAAAATTTTCCGAATAATAAAATTGTTCATTTTTTTAATTCT
GGTTTTTATCTTGATAAAATAAATCATGTAGAAAATCCACTCGGATTGAA
ATCTAAAACTCTTGATGTAAACTTTAGTTTTTTAAGTTTAGAAAAAAATA
CTATTGCAAATTTTGATAAATTATTTTCAATACAAGACTTAAAAGTAAAC
CGATATTTTTATTCTCCTTTGGCAAGTAGTATTTTATCTGCTGATCAATC
ATTTTTGGAAAAGGGGTTTGTGAATATTGATTTTGGTTTTGACAAAACAT
CAATAACTTTGTTTGAAAATTCAAAAATTTTATTTGCTAAAACTGTACCC
ATTGGATCAATTCATATAAATAATGATCTTATTAAGGCAATCGATATTGA
CAAAAGTTTAGCAGAAAAAATAAAAATTAACTTTGATAAAATTTTAAAAG
GTCAAATCGATAATTCAATCAAATTAGAAATTGAAAATAAAAAAGTTTCA
ATGGAAATGATAATTAAAATAGTAGAGGCTAGAGTTGATGAAATTATAGA
TCATATTTATAATAATATTATTTATTGTAAATCTTTAAATAAAGCGGCAA
GAAAAGTTATTATCAATGGTGGAGGCTCTGAATTAAATTTTTTATCACAT
AGGCTATCTAAAAAATTAAAAATTCCGGTTGAGTATGCGAAACAATCTTT
TCCAATAAAGAATACTGAGTTTAATGTTTTTTCAGAATTTATGGTTTGCT
TAGGAATAGCAAAATTAATATTTTTTCCATTAAGTGATGAAATTAAAAAG
CAAAGCTATCAGAAAAAAGGTTTTTTTAATAAATTTTATTCCATGTTTTT
GAAATAAATGAAATAATTATTGAGTAGATATTAAGCTTTTTTTTTGAAAT
CAAGATGATGTGTTTTCAAATCAAAAAACAATTCTGAAAGAAGTCAGCTT
TTCTGGAATTGGGTTGCATAGTGGTGAACTTGTTAATATTACATTATTAC
CTGATGATATTGATACTGGAATAAATTTTTTTTATAAAAAAAAAAAAATT
AAAGCATCTTGGAAAAATGCTGAAATTAGCCAGCTCTGTACAAAAATAAA
AAAGGATAATGTATATCTTTCCACTATTGAACATTTAATGTCAGCACTTT
GTGGCCTAGGTGTTACAAATTTATTAATTAAAATTTCATCTGGAGAAGTT
CCTATATTAGATGGAAGTGCAAAGGATTTTGTAAATAATATTTTAAAAAT
TGGATTTAAAGAACAAAAAAAAAAAAGAAAATTTATCAAATTAAAAAAAA
CCATAACATTTGAAGATAAAAAAAAATTTATTAAAATAGTACCAACTAAT
GAAAATAAATTTACAATAGATTATACAATAGACTATAAAGATGAATTAAT
TAAAAAACAACAATTCTTGTATAATCATAGTTATGAGGATTATAAAAAAA
TTTATCTAGCGAGAACATTTTGCCTACAACAAGATCTTGAAAAAATATTT
GCCATGGGTTTAGCTAAAGGCGGATCTTTGGAAAATGCAATAGTCGTATC
TGGAAATAAAATTTTAAATCAAGGAGGTTTAAGATATAAAGATGAATTTG
TGAGGCATAAAGTTCTAGATTGTATTGGAGATCTATATTTGTCTGAGCAT
CAAATTTTAGGTGAAGTAACTACATCTGGAGGAGGTCATGAGCTCAATTT
AATGTTATTAAAAAAAATTTTTGAAGATAAAGACAATTTTGATGTTATAT
AATTGTATTAAAATAATTAATAATAATTAATTAAATATTTAATATAAATA
AAATGTTCAAAAAATATCATGAATTAATATTTATTTTTCTTGTATTAGTT
TTGTTGGGATGTTCAAAAAAAGCAAATTTAGTAAAAAAACCAGAAACAAT
TCCACCATTAAATATTTTGTACACTAATGCATATAAAGAGTTTGAAAAGG
GAAATTGGACTGAGTCAGTTGAACTTTTTCAAAAAGTTGAAACAAGGTAT
TCTTACTCCGAGTGGGCTCCACGCGCTACTTTGATGATACTTTATATTCA
TTACGATAGTAACGATAGTATTCAAACGCTAAGATATGTTGAAAAATTTA
AAAAACTATATTCTGGTAGAGAAGAAATTAGTTACGTTGATTTTATTAGA
GCAATGACTTTTTATGAACAAATAAACGTGGTTTCCAAAGATCAAACTTA
TACTGAGGTAGCCTTAAAAGAATTTAGAGAAATAATAAAAAAATATCCTA
ATTCGATATATGCCAAAGAGTCAAAGCTTAAAATTGATTTAATTTTAGAA
CAATTGGCTGGGAAAGAAATGTATTTAGCCAGGTATTATATGAATAAAAA
TAAATGGATATCTGCCTTAAAAAGACTCAACATTGTATTATCAAAATATG
AAACAACAATTTATTCAACAGAAGCATTACATCGATTGGTAGAAATTTAT
TATAGATTGGGAAATGTTAATGAGGCAAAAAAATATGCTGCTTTATTAGG
ATATAATTTTAATGATAGTGACTGGTATAAAAAAACATATAGAATTGTTA
AAGATAAAAATTATATAATAGAAAATAAAAAACAAAATAGAAAGCTTAAG
GATAAAATAAAAAAAATTTTTAAGTTTTCAAAATGATAAAAAATTTTAAA
GAGTATCAAGAAAAGAAAAATAAATTATTTGAGTATAATAAATTCTATTA
TGATAAAAACTCACCAAAAATTGATGATGCAACTTATGATAGGCTTAAAA
AACAACTCATTTTTTACGAAAAAACTAATCAAATTTCAGAAAAAGAAAAA
AAAGTATCAGATACAATAGGTTTTAGTCCTTCAAAAAAATTTTCTAAAGT
AAAGCATGCTGAAAGTATGCTATCTCTGGAAAACGCTTTCGATCAAGAAG
ATATTTTCGAATTTTATAAGAAAATTAATAATTATTTAAACTTTAAAAGT
AGTCATAGAGAAGAATTGTTTGCTGAGCCTAAAATAGATGGAATTTCTGC
AAGTTTAAAGTACGTAAACGGTTATTTAATTCAAGGTTTATCGAGGGGAG
ATGGCCAATTTGGTGAAGATATTACAGAAAATTTGAGAACTATAGACGAT
GTACCAAAGAGATTAAAAAAATTTAATTCAGGTGAACTAATAGTCAGAGG
CGAAGTTTATATTCCTAAATCTGAATTTAAAAACATTTCAGATAAATTTG
CAAATCCGAGAAACGCAGCTTCAGGGTCATTAAGACAAAAAAATGCAACT
AATACAGCCAAAATTCCATTAAGATTTTTTGCCTATGGTACGATTTTCAT
GAACCATAATCTTCAGAGTAAGCAATCTAAATTTTTAGATTTTTTAAAGT
TAGAAGGATTTAAAATAAACCCTTTGGGTATAATAATTAAAGATGAAAAA
GATTTATTTGCAAATTATACTAAAATTGAAAATAAAAGATCAGAACTAGA
CTACGATATAGATGGTATTGTTTACAAAGTAGATAACTTTAAATTACAGC
AAAGGCTAGGTAATTTAACTAATTCTCCACGTTGGGCAATAGCACATAAA
TTTTCTGCTGAAAGAGGAATTTCAAAAATTAAAAATATAGAAATTCAAGT
TGGAAGAACTGGTGCCCTTACTCCTGTAGCAAAAATCAACCCTATAAATA
TTGGAGGAGTAATAGTATCAAATGCTACATTACATAATGAAGATGAAATA
GAGAGAAAAGATATTAGAATTGGAGATACTATAGTTGTTCAAAGGGCTGG
AGATGTCATTCCCCAAGTTGTTGAGGTAGATAAATCTAAAAGAGACAAGA
GCTCTAAGAAATTTATTTTTCCAAAAAAATGTCCTTGTGGTTTTGAAACA
ATAAAAGAATTTAATAAATTAACAAAAAAATATGATGCTGTTAGAAGGTG
TCCAGATAAAGGTTATGAATGTAATTTAATTACCAAAGAAAAAATAAAAC
ACTATGTTTCAAAAGATGCCATGAACATAGAAGGCTTGGGTAAAAAAGTA
GTTGAAAATTTTTGGGACTTAAATTTAGTAAAACTACCACATGATATATA
TAAATTAAATTTTGAAAAAATTTCACAACTAGAAGGATGGGGCAAAATTT
CTGCAAATAACTTAAAAAAGTCGATTAACAAAACAAAAAAAATTAGTCTA
GAAAAATTTATTTATTCACTTGGCATAAGACATATTGGACAAGAAAATGC
AAAAATTTTAGCCAAATTCTTTCAGTCTATAAAAATTTTCAAAAAACTTG
TATTTGAAAAAAATAATTTATTTAAAGATTTATTAGAACTTGATGGTATT
GGAGAAACGCAAATAAACTCGTTAAGAAACTTCTTTTCAAATAATACTAA
TAAAAAAGTTTTTGAAGAACTAATTAAGAATTTATCTATTTTAGACTTTA
TAATTCAAAGTAAAGGTAAGTTTATAAATAAAACATTTATGTTTACTGGT
GGTATGGAGAAGATGAGTAGATCTGAAGCAAAACAAATCGTAGAGAATGA
AGGTGGAAAAGTTTTAGGTTCTCTATCAAAAAAATTGGATTATTTAGTCG
CAGGAGACTCAAAGCCAACTCTAAAAAAAATAAATCAGGCTAAGGATTTA
GGTACTAAAATTTTAAAAGAAAAAGATTGGTATAAATTAATTAATTTTTA
AACAATTTTTTTTTAAAAATGCTTTTTCTCTAGAACTTAGAAATTTGTGA
ATTTTTTCGTAGACTTCACCGTGATAATGATTAATCCAATTTTTTTCATT
TTTAGTTAGCATAGATTTAAGTATCATTTCTTGTTCGAATGGAACTAATG
TAAGATTTTCAAATTTATTTTTATGATTTTTAAAAATTAAATTTTCTAAT
CTAATTCCAAAATCATTTTCTTTATAATAACCAGGTTCATTAGACATTAC
TTGATTTACTAAAAATTTCTTATTATAAAGTTTTGATATTGAAGGTGGCG
CTTCATGTACATTTGATAGATAACCTACACCATGGCCTGTACCATGATTA
TAATTATATCCAAACTTAATAAGATTTTTTCTCGCTATTTGATCCAATTT
TTTTCCTGTCATATTTTTTAAATTAGCAACAGAAACCGCAATATGTGATT
TTAAAACTAATGTATAAATTTTTTTTCTAAATTGATTTTGTTTACCCAGT
GAAAAACTTCTAGTCATATCTGTAGTTCCATACAAATATTGTGAACCGGA
ATCTAAAAGATAAAGATGTTTCTTTTTTAAATTTGCTTTTTTATAGTCTT
TAGCATTATAATGAATTATAGATGCATTTTTTTCTGTTGCAGAAATAGTC
TCAAAGCTTGGTCCAAGATAAAATTTATTTTTCTTTTTAAAAAATTCAAT
TTTTTTTTGGCATTCAATTTCGCTAGTATTTTTTAAATTATTATTTTTAA
GCCAATATAAAAATTTACAATAGGCTATACCATCAAAAATATGTGAAATT
TTTAAATTTAAAATTTCTGTATTATTCTTTATACTTTTAAATTGATCAAT
CGGATCATTAATGAATTTAATTTTTATTTTATTTTTTATAAAAAAATTAT
GATAATAAAGAGACAGGTACTTTTTATCTGTATAAATTTTTTTTATATTT
AAGAGGTTTTTTTTAAATTCACTGTTTTTTTTAAACATTATTTTATTTAG
TTTTAAATTAATTTTTTGATCTGAATAAATATAAATTCTTTTATTTTTAA
CTAATGCAATACAATTAAAAATTTTACTAAATTTTTTATCATAAGATCTG
ATATTACTTAACCATGCAATATTTTCAGGTGACGTAATTAGAAAAACTTC
ATTTTTTTTTAAAGTGAGTTTCTTATTAACTTTCTTCAATTTTTCAAAAG
AGTCCTGCCCACTATAATTTTTTGAAAGGTAAAAGAGTTTTTCTTTTTTT
TTTAAATTTTTATTTGAGTTAAAAAAGTGAAGGTTTTTATAATTGAATTT
ACCAAAAAAACTGAATGTAAAAGTTTTCGGATCAACAAGTAATTTTTTAT
TATAATTTGTTATTTTGCCAATATCATTTTTTAGTAAAGATATATCTTTA
ATTATAAAATTTTTTGTTTGTATCTTGGCTTGTTGGGTATATCGACCATC
AACATATAAATTTTGCTTATTTTTATATATGATTGCATACCCTAGTGATC
CTGTAAAATTTGTAATTTTTAATAAAAAATTATCTCTATCTTGTACAAAT
TCATTTAAAAAAGTATTATTTTTTGAAATCAAACAAGCTTCTATATTATT
TTTTTTTAAGTAATTTTTAATTTTTAATACGCTATTCATTAGATGTTTTT
TGAATAAATTTATCTATTACCTTTTTTTCACCTTGCTCGTTAAAGTTTAT
AAGTAATTTGTTTCCATCTATATGAATAATTTTTCCTAAACCAAAACCTT
CATGTTTTACAGTTTCACCTACAGTAAAATCTGTGAAATTTTCAGTGTAA
GAAATAGTTTTTATATTTTCCTCATTTTTATTTGCAAAGCTGCTCTTTAA
TCTGTTCCAACCTGGGCTATTTTTTTTCCCCTCAATATTGAAATCTTGAT
CAAATATAAATTCATCCTCTGTAGAATCATCAATTGATATTTTAGTATAT
TTATCGTCTATTTCGTCGATAAAGCGTGATTGCAATGAAGAATAAAAGTC
ATAATTATCATTTTGTCTTCCATAAAATTTTCTTTGATTTGCAAAAGAAA
TAAATAATTCTTTTTTTGCCCTTGTAATAGCTACATACGCTAATCTTCTT
TCCTCTTCTATACCGTCTGCTCCTTTTTCATCAATTGACTTTTGATGTGG
AAACAAACCTTCCTCCCAACCAGGTAAAAAGACTGCATCAAATTCTAAAC
CTTTAGCTGAATGAATAGTCATAATATTGATTTTTTCACCATCCCATTCT
TCATCTATTGCAGTCTGAAGAGAAATGTTTTCTAAGAACTCATTCAAAGA
TGAATAGTTTTTCATTGAAGATTTTAATTCTTTTAGATTTTCTAATCTTG
CATCAGCTTCAGGCGTTCTTTCATTTTTTAGCATAGAGGAGTAACCCGAT
TCATCTAGGACAATTTCAAGTAATGAAATGTGATCAATATCTTTACATTT
TTGCTTCCAGGAAATCATATTTACTAAAAAAGATTTAAGATTTTGTATTG
TTTTTGGTTTAAGTATATTTTCTTTTAATATTTCTTTAGAAGCATCAAAA
AGTGATAAATCCTTTTCTCTAGCAAAGTCATGAATTTTTTTTATTGAGCT
GTCACCTATAGATCTTTTTGGGTTATTAATTATTCTTTCAAATGAAATGT
CGTCAGATGACTGATTGATTAGTCTTAAATAACCTAAGGCATCTTTAATT
TCTGACCTTTCATAAAATTTCAAACCTCCAATAATTCTATATGGCAGTCC
AATTTTTATAAACCTTTCTTCAAATTCTCTTGTTTGAAATGCAGCTCTAA
CTAAAATTGAAATTTCATTAAGTTTAAATTTTTTTGATAAATTTTGCTCA
ATGATATCTGAGACACCTGTTGCTTCACTTATACCATCAAAATAAGATTT
TATTTTTACCTTTTCTCCATCACCTAATTCTGACCAAATATTTTTTTCCA
GTCTATCTTCATTATTTGAAATTAGAGAAGTTGCACTATTAAGTATATTT
TCTGTAGATCTATAGTTTTGTTCTAATTTTATTGTTTGAGTATTTTGATA
ATTATTTTTAAATTCTAATATATTTTTTACCTCAGCACCTCTCCAACTAT
AAATTGATTGATCATCATCACCCACAACACAAATATTTTTTTTTTCAGAA
GTTAATAACTGAAGCCAAAAATTTTGAACATAATTAGTATCTTGAAATTC
ATCTACAAGAATATATTTAAAGTTTCTTTGATATATTTTTTTTATATCTT
CAAATTTTTTTAAAATTGTTACAACATGTAAAATTAAGTCACCAAAATCT
ACACAGTTCATCACTAACAATTTCTTTTGATAGATTTTGTATACCTTAAG
TGCATTTACTAAATTAAATTCTTGATTTTTTAACTTTACTTGCTCAGGTA
ACAAAGCTTTGTTTTTCCATTGATCAATATAAAATGCAATTTGCTTAGGT
GGATTTTTTTTAATATCTATATTTTCTGCACTTAAAATATTCTTGATTAA
CTTAATCTGATCTAAGGTATCAATAATTGTAAAATTTGGTTTTAAACCAA
CTGCTTCAGAATTTTTTCTTAACATTTTATTGCAAATTGAATGAAAAGTT
CCAAGCCACGGAAATGCTACTGATTTAGAATTAACTAATTTTAAAACCCG
TTCACGCATCTCACTTGCGGCTTTATTTGTAAAAGTCACACAAAGTATTT
GTTGTCCAAAACATTTTTTTTGTTGAATTAAATAAGCAATTCTTGAAGTT
AGAACTTTAGTTTTTCCTGAGCCAGCGCCAGCCAATACTTGTAATGGCCC
CTCTGTGTTTGAGACGGCCAATTTTTGTTGATTATTCAATGAATTTAAAT
AACTACTCATCTAATAATTAAATTAGCACAACAAAAATAAATGTTAAAAA
AAAATGCAAAAAAGCTGTTAATATCAATTTTATTTTTAGTTTTTTCTGTA
ACAGCCTATGTCTGCTCACCTTTTTTAATTAATTTCAATTATGATAAGAA
AACCGGAATTGAAAATTTAATATCTGAGTTAATACTTTATAAAGTTAACA
TTAAGGGCAATATTCAATATAAATTATATCCTCTACCTAGTTTGGAAATT
TCTGAAGTTCATATAACGAATGATGAAGAAAACAGTATTCTGAATAAAAT
TGTTCTAAATGTATCTATTTTTGATTTATTAAAAAATAAATTCTCATACA
AAAATATTCTTATTAATAGTGGAGAATTTATAATTAATCTGAATAATTTG
GAAGTTTTATCGAGTATTGAAGAATTTGATAATAAAAAAATTAATTTTGA
AAAGGTTAATATTAAGTTTTTTGATAATAAGCATTCTTTCAGCATAAACG
AATTTTCAGGTAATATTTTATATAAAAATAAGAAAATAGATAAAATAAAT
GGAAAATTTTATGTTGGTGAGATTTTGTTTAAAATTAAATTTAAAGAAAA
TCAGTTAAGTTTAAAATCTCCCGAAATAAATTTCAAAGCTAGCATTGAAA
ATTTTCTAAACCCAAAAAAATTGATAAAATTAGATTACAATAATAGTTCT
ATTTTTCCAGGAGTTGATAGTATTTTTGCCTCTTTTACTTATGAGCAAAA
TAAAAATAAATTTAGTTTGATTACTAAAGAATTTGAAACAAATATATTTA
GTGGATTAATCAATATAAATAATAATAATGACAAAAATATAATTGTACTC
GATGGATATTTTGAAGATTCTAAATTTAAAAAAATTAGTAATACAGACTT
GGCAACTTTTTTATCACAAAACCTTAATTTATTGGCCAATCTTTTCGATG
GTAGGGTAAAATTAAGCTTTAATAATTTCAAGAGTGATAAAGAAATTTTT
GAAAATATTAAGTTTAATGTCTTATTTCAAAATGGAGATGTTTTTTTTGA
AGATATAAATATTTATTCAGATAATAATACAATTAATATTAAGGGAAGAA
ATGTAACTTATCAAAAAGACAATCTTTTTTTTTATGATGTTATATTTTCA
ACAAAAAATTTAAAAAGACTTTGTAAGCAAATTTGTGATGACAAATTTTT
AATTGATAAAGCTATAGATGGTGAATTTAAATTACAATCAAAAGGAATTT
TAAATATTAATAAATCAAAAATAACTGTCCAAGAAAATTTTGTAAATAGG
GAATTTAATGATAATGAGATTCAAAAATTAAATACACATCTAAATTCGAT
TGTAATCTTCGGAAAACTTGAAAATTTATTTGATCTACCAAGATACTTTA
CTTTGCTATAAATTATTTTGGCCTTACCATCTTTTTGGGATCAACTATCT
TATTATAATCTGCTTCTGTTACTAAGCCAGTTTTTAAAGTTTCTTCTTTA
AGAGTTGTTCCGTTTTTATGTGCTGTTTTTGCAATTTTGCTTGCATTATC
ATATCCAATTTTTGGTGATAGAGCTGTTACAAGCATTAAAGAGTTATTTA
AAAGTTCATTTATCTTTTTCTTATTTGGTTTTATTCCATTTACACAATAA
TCAACAAAGCAATTTACAGAGTCAGCTATGAGGTCAATCGATTGAATTAT
ATTATGTGCGATCATTGGTTTGAAAACATTAAGCTCAAAGTGTCCATGAG
TTCCAGCAATAGTTATTCCTGTGTGATTACCTATTACTTTAGTACAAACC
ATTGTTATAGCCTCACATTGAGTTGGATTAACTTTTCCAGGCATAATAGA
TGAACCAGGTTCATTTTCAGGAAGCTCAAGTTCTGAATAACCTGCTCTTG
GACCAGATCCTAAAAATCTAATATCGTTAGCTATTTTTGTTAGTGCTACA
GCTGTTGTGTTTAAGCTCGCAGAAAAATTGACCACTGGATCATGACTTGC
GAGTGCTTCAAATTTATTTTTCGCTGTTTTGAATGGAAGTTTAGTAATTT
TTTTGACTTCATTAGCAATTTTTTTATCCCAACCTCTTCTTGTGTTGATT
CCTGTGCCTACAGCTGTTCCTCCTTGAGCAAGATAATATATTTCTTTTAA
TGCTATACGCACTCTTTCTAAAGAGTTTTTAATCTGCATATGATAACCTG
AAAATTCTTGACCCAAGGTTAATGGAGTTGCATCCTGCAAATGAGTTCTT
CCAATTTTAAAAATGTCTTTAAATTGCTTAGCTTTCTTTGAAAGAGCTTT
CTCCAATTTTAAAAGGGAAGGTATTAATTTTTTATTTGTTTGTATTGCAA
TGGCTATATGCATTGCAGTTGGAAATGTATCATTTGTAGATTGAGCCATA
TTTACATGGTCATTTGGGTGAACTGGTTTTTTTGATCCTAATTTGCCGCC
AAGCATCTCGATTGCTCTATTTGCAATTACCTCATTAACATTCATGTTTG
TTTGTGTACCAGAACCTGTTTGCCAAACTTTTAAAGGAAAATGATCGTCT
AGTTTTCCCACTATAACTTCATCAGCAGCTTTTTGAATATATTTAGATAA
ATTACTATCTAAGTCTTTAAATTTAGCATTAACTATTGCTGCAGATTTTT
TAACTACTCCGATCGCATGAATTAGTTCAAGAGGCACATTTACTTTGCCA
ATTTTAAAATTTTTTATAGATCTTTGTGTTTGAGCTCCCCAGTATTTATC
TGAAGGAACTTTTATTTTACCAAAACTATCAAATTCAGTTCTTGAAGACA
TATTTGATTATAATTTATATATATATATTAAATTAATAAAAACAATGAAC
ACATTAATAATAGGTGGAACTTTTGGTATAGGCTTTGAACTTGGAAAGAT
TTATTTAAAAAATTCTAAAAATTTGATCATTTTTGGAAGAAATGAAGATA
AATTAGAACAAATATCTGAAGATTTTCTTAACGAAAATTGCAAAGTAATT
ACAAAAAAACTTGATGTAACTTCAGCAAGTGAATGTAGAGGAGTTTTAAC
TTCAGTTATAGATGAAGTAAAAAATATTGATTTAGTAATTTATTCTAGTG
GTTTTTATAAACCCAATAATACTTTTGATGTAGATTTAGATCTTTATAGA
AAAACTATAGAGGTAAATTTTATGGGTTTAATTAATGTGATGTCCGTAAT
TTTGCCTGTTATGAAAAATCAACAAAAAGGTCATATTGCTATGATTAGTT
CTTTAGCAGGATTTTTTGGTTTACCAAATTCATCCGGTTATGGACCAAGT
AAAGCTGCTATGATGAACTATTCAGAATCTATTTATAATGACTGTAAAAA
AAACAATATATATGTGAGCTTAATCAATCCTGGTTTTGTTAAAACAAGAC
TTACTGATCAGAATAAATTTGAAATGCCTTTTTTAATGTCTGCTGAAAAG
GCTGCACAAATTATTCACAAAGGACTAGAGAAAAAGAAATATGATATTAC
ATTTCCTTTTATGATGAGTTTAATATTTAAAACTCTTAAAATTTTACCAA
AAACAATTTTTTTATTTTTAATAAGATTTATGGTAAAAACTGACAATTAG
TAAATAACTAAATAAATCATTACCATTACAACTAAATTTGCCCCTAATAG
TAGTTGTGTTCCTTTATTAAAAAAAGAATTGGTTTTTTGATCAATCTCAA
TTGGATCAACTTGAGCTAGTTTTATTAAATTATTTTTTTTCATATGTCAT
ATGTATATAAGTTTTAAATGTGACTGAGTTTTTGGGTAAATTTGACTTTT
TTTTGACCGCTAACCATCAAGCAAATCTAAGGCTTGTTTGAGCATTTCTT
CAGATTCTTTATGATCACCAGACTTGTGGGCCTGTTCACCTTGAGCTCTT
AATTGTCTAATCTCTGATAGTTGATCTTTTGATAATTGTTTAGTCTCTAA
TAATAAATTATCAATTTCTTTCATTAAGTTCAGACAATTACCCGCGTAAG
TATTAAAAGGGAAAAGCAATAAGCAAATTAAAATTACAGATGTCTTAAAC
ATGTAATTACAAATAATAATTGAATTTGTCTAAATTAAGATTTTTTATGA
TTTTGATAGCGATTGATATAAATCTTGTTTTAAATCCTCAATATTTTCAA
GTCCAATTGATATTCTGACTAAGTTATTAGTAATATCTAAATTGGCCCTT
TCTTCTTCGCTCAAAACTCTATGAGTAGTTGTTGCAGGGTGAGTAACAAG
TGATTTGGTATCTCCAATGTTGTTTGTAATATCAAAAATCTTCAGATTAT
TAATAAACTTATATGTTTTCTCTTTATCACCTTTAATCTTAAAGCTCATT
ATTGTTCCACCTTTGCTCATAAATTTTCTCGCTAAATCATTTTGTTTGAA
GCTTTCTAAAAATGGATAATTTACTTTTTCGATATTCGAATCACTTTCTA
AAAATTTTGCAATTTCAAAAGCATTGTCTGATTGAGAATTAACTCTAAGC
TGAATTGTCTCCAAACTTTTTAATAAAATCCACGCATTAAAAGGACTTAT
ACATGGACCTGTATGTCTAAGGAAAGGTTTTAACGTTTCTTCTTTGAATT
TTTTTGATGTAAGTATTGCACCTCCTAAAACTCTTCCTTGGCCATCAATA
TGCTTTGTTCCAGAATACACCACGATATCTGCGCCATATTTAATTGGACT
TTGTAATACTGGAGTAGCAAAAATATTATCGACAATAGTTAAGATATTAT
TATCTTTTGCAAGATCACAAACACTCTTTAAATCTATAATCTCACAACAT
GGGTTAGATGGAGTTTCTAAGAAAAATATTTTTGTATTTTTTTTAATTTT
ATTTTTCCATTGTTCAAGATCTCTGCCATCAATAAAGTCTACCTCAATTC
CAAACTTAGGAAGTATTTCCTTCAATATATATCTACAAGAACCAAAGAGT
GCTGATGCTGATATAACATGATCTCCTGTTCTAAGTTGGCACATCATGGA
ACCAAAAACAGCTGACATGCCGCTAGCAGTTGCAAAACAATCTTCATATC
CATCTAGGAGTGCCAATCTTTTTTCAAAAGTATCAATTGTGGGATTGGCA
TATCTTGAATATTGATAGCCAGTTTCTTCTCCTTTAAAAATAGCTTCAGC
TTGCTCAGCACTATCATAAACAAATCCTGAATTTAAAAATAGTGCCTCAG
ACGTTTCTTTAAATTGAGATCTTTGCAAACCCCCTCTTACGAGATTTGTT
TCCTTGTTTTTCAATTTATCCCCTTAGTTCTTTTGCAGCAGCGACCATTT
CTTTCAAAGCATCTATAGTTTCCGGCCAACCTCTTGTCTTTAGACCACAA
TCAGGATTAACCCATAATCTTTTTGGATCAATTTGTTTAGAAGCTTTTTT
GATAAGCTCAACCATCTCTGATTTATTTGGAACTCTTGGAGAATGAATAT
CATAAACTCCTGGTCCAATTTCATTTGGATATTTGAACTGTTCAAAAGTT
TTTAATAATTCCATTCTTGATCTTGATGTTTCTATCGAAATGACGTCAGC
ATCAAGTGCTGCAATGGACTCAATAATATCTTCAAACTCAGCATAACACA
TATGAGTATGAATTTGAGTTTCATCCTTAACTACAGCGGCAGAAATTCTA
AATGCATTTACAGACCATTTTAGATATTGGTTCCAATCAGCTCGCTTTAA
TGGAAGACCTTCTCTCAAAGCAGGTTCATCAATTTGTATCATTCTAATTC
CATTTTTTTCAAGATCTTCAACCTCATCTCTAATTGCAAACGCAATTTGT
TCAGCGGTTGTTTGTCTTGGCTGATCATCTCTTACAAATGACCATTGTAG
AATTGTAATTGGGCCTGTTAACATTCCTTTTATAATTGATGAAGTTTGTT
CTTGAGCAAATTTTGACCACCGTACAGTCATTGAATTTGGTCTTGATACA
TCTCCAAAAATAATTGGTGGTTTCACACATCTTGATCCATAACTTTGGAC
AAATCCACTTGATGTAAAAGTAAACCCTTTTAAGTTTTCACCAAAGTATT
CAACCATATCATTTCGTTCAAATTCACCATGAACGATAACATCAATTCCC
AACTCTTCTTGTTGTCTTATTGTTTCAATAGTTTTTTCTTCTAAAAACTT
TTCATATTCTTCATTAGAAAGTTCACCTCTTCTATTTTTAGCTCTAGCTT
GCCTTACATCTTTTGTTTGAGGGAAAGATCCAATTGTAGTTGTTGGGTAT
AAAGGAAGATTAAAAATTTCTCTTTGAATATTTGCTCTTTCTTCATACTT
TGAAACTCGGTTTAAAACACTATCATTAATTGTTTTAATTCTTGTTTTAA
CAGCTTCATCATGAATAAGTTTAGATTTTTTTCTATCTTCAATATCAGCT
TTATTTTCTGAGAGCTGATCTTTAGCTTTACCATCATTAATATTCTCTTT
TAAAATATTTAACTCTTGTAATTTTTGTTTTGCAAAAGCTAACCATTTTT
TTATCTCTCCTGGGACTTTTGTTTCTAAATCTAAGTCATAAGGTGTATGG
AGCAATGGACATGAGCTAGATATGATAAAATCATTACTTACTTTTTTGAG
CTCATCAATAATTTTTGATAAATCAGATTTCCATATATTTCTTCCATTTA
CCACTCCAAGGGATAATGTTTTGTTAGAGTTTTTTATGTAATCTTTATTT
TTTTCTCCTCTAACCAAATCAAGGTGAACAGCATCAATATTTGATGCAAA
AACTTCATCTTTTACTTTTTTATTAATACTTTCAAAATAAGTAGTTAAAA
GAATTTTCGAGTCACCTGCTGATAATTTTATTTCATTTAATGTATTTTTA
ATTTTTGAAACAACATCATCATTTAAATCTTTTACAAAAATTGGTTCATC
AATTTGAATCCATTTTGCGCCAAGTTCATTTAGTTTTTTTACAATCTCTA
TATAAACTGGAAGAATTTTATCTAACAGATCAATTGTATTAGACCCATCT
ATGGATTTAGCTAGAAGCAAGAATGTAATTGGCCCTAGTATTACTGGCTT
AGTTTCAAAACCTGCATTTTTAGCCTCATTAAATTCATCGAAAGGTTTTT
GAGAACTAATTTTGAAATTTTGATCTTTTTTTAGTTCTGGAACTAAATAG
TGATAGTTTGTATCAAACCATTTAGTCATCTCTAATGCACCAACATCAAG
ATCTTTTGTTTGAGATCCTCTAGCCATTGCAAAATAAGTATTTAAATTTA
CATCATCTCCATTCCATCTGTATCTCTCCGGAACAGCGCCTAATAAGCAG
ATCATGTCTAAGACTTGGTCATAAAATGAAAAGTCATTAGAAGTAATTAA
ATCAATTCCGTTATCTTTTTGAACTTGCCAAACATTTTTTCTTAGTTCTG
CAGCAGTTTTCTGTAGCTCGGCTTCTGAAACATCTCCCTTCCAAAAACTT
TCTAATGCTTTTTTAAGCTCTCTTTTTGGTCCAATTCTTGGGTAGCCAAT
AGTTGCAGTTGTGATCATATTCTTATTTCTCCTTTTTCTTTTTCTTTCTT
TATTTTTAAAAAATTTTTGTAAGATTTTAGTCTCGAACAGACCGCGTAAC
TTAATTCATATTTATTTAAAGTATAAAAATGAAATTCATTAACACCTTCT
TTTTGAAGTTTCTTTACCAAGTCAGTTGCAATGCTAGAACCTATCATTTT
TTGAACATCTGGATTATCTTCAGATCCTTCAAATTCTTTTTCTATCCAGG
CAGGTACAGAAGTTCCGCATTTATTACTGAAATTTTTAACTCTCTTATAA
TTTTGAATGGGCATGATACCTGGTAATAATTGAATTTTAATTCCTTGTTT
TGCAATATCATCTCTAAATTTTAAAAATATATTTTCATCAAAGAAAAATT
GAGTAATGATTCTATCAGCACCTGCATCTACTTTTCTTTTTAGGTTATCT
AAATCTAATTCTTTATTTTTTGAGTCTGGATGTATCTCTGGATATCCTGC
AACTGAAATATCAAAATTTGCTAACTTTTTTAAACCAGCGGTCATATCAG
CTGCATTTTTATATCCATCAGGATGAGGTTTGTACTGTTCACCTGGCTTA
CGAACATCTCCTCTTAAGGCGACAATTCTTTTTATTCCTTTTTCAAACCA
GTTAACAGCGATATCATTGATTTCATCTTTCGACATATCAACGCATGTTA
AATGACCCGCCACTGGAACATTACTTTCTTTTTTAATTTTTTTAACAAAA
CTGTCAGTTTTTATTCTTTCGCCACCACCAGCACCAAAAGTAACAGAGTA
AAATTGCGGATCAAAGCTTTCAAGTTTTTTTAAACTTTTCCACGCAGCAA
CTTCATCCTCTGCGTTTTTGGATGGAAAAAATTCAAAACTAAATTTTAAT
TCTTCTTTCATAATTTTAGTTTCAAATTTGCCGGGGAGTAAAAAAAAACC
ACCGGCTAAAGCGGTGGTCTAAATCGCTTTAGCAGATTTTATATAGCGCC
CGCAATTTGATATAAATCAGCGCTTAAGATTGTTTATAATTAAATATTAT
CTTATGTAAATACTAATTATCTTTGAATTCAGGTTTTTTTTTAGGTAGAT
CTCTTAATGTTGCTATAGCCACAAACCAGTAGAACCTTAGCTTATTAAAA
AAACCTTTTCTTGCTTTTAGCAAGTAATACTCAGATAACCCGCACTCTGT
TTTGATGTATTTAGTGATATCTTTGCTCATTTTTTTAATTTTTCTATCAA
TTTCTTTATAATTAATGGAACTAAACCTATCAATATAAATGAAATAATTA
TCTCGATACTCAGTATATCCTCAGTTTTGCTAATTTTTGATAATTGAACA
CCCGCATTTACAAAAATTATAGTTCCAAGAAACATGCCGATTTGAGACAC
CAAATAGAAAGTCAGTGCTTTCATCTTAGTCAGGCCAAATACCAAGTTTA
TAATAAAGAATGGAAATATCGGACTTAATCTTAAGAAAAATAAATAATAA
ATTCCATCTTTTTTAATTCCTTCATTTATTTTTTCTAAATATTTGGAATA
CTTTTTTTCTACATAATCTCTTAAAACAAACCTGGACATTAATAAGCATA
AAGTTGAACCAATCGAGCTTGCAAATGACGTTAGTATCACACCTGGAATT
AAGCCGAAAAGAGCTCCAGCCAAGATTGTTTTCAATGCTCCAAAAGGTAA
CGCAAATGCTGTCACTATTACGTAAATAATAAAGAATACCACTACAGATA
AAGAATAATTTAATTTGATAAATTCATTTAATTTATCATGTTGGCTTTTA
ATCGTTTCAAAAGAAAAGTATTGGCTATAATCAAAAAGTAATCCAAACGA
AATGGTTCCTACAAAGATTAAAATAATAAAAATTTTAAAAATTTTATTAG
TCATTAACTACAACTAGAACCGCCTAAAACGCAAAATTTTGAACAGTGCG
GATGATTAAGGTAGATTTTTTTCATCGATTCTTTCAGGCTGTCGCCCAAG
TCAAACTCTTGTTTATAAGGAAGCAAAGTACATGCAATTACACTTGGGTT
TTTATTTCCTTTTTTCTTAACAATCATTCGAGAAGTTGAACACATTACAG
TATCCGGACTTTTGTTTAAAATTCCCCAACATTCAGTTGTTATTTCTGGA
GTATCTTGTTTTTCATCCATTTCTGCAAAAGTCACTAGTTGGTTTTTATT
CGCCACATCCAAAGTAAGTTGATATTGATCAATAAATTTTTTAAAATTTC
TTCTTGTTGTTTCTTCGTCCTCATTCCACATTAACCGAGTTGCCAAACAA
TAATTAAATTTATTCTCAGACAACCATTTTAATCCTTCAATCATAGGACC
CCAGCTATTTGGACCTCTGATTTGTTCATGCTTATCTTTATTATAATGAT
CAATTGAAACTCTTATTGATAGGTTTAAATGATTTAATTTATTCAAATCA
TTATTGTTATTCATCATTGGTTTCATTGCATTAGTAAGCACTAAAGTTTT
TAACCCGTTATCAAGAGAATATTTAATCATCTTAAAAATATCTTTATTCA
TAAATGGCTCACCACCAGTAAATCCAATTTCTTCAGTTCCCATTTCATTT
TGAATACTTTCATTTACAAACATCTTAAATTCATCAAAAGAAAGATAAGA
TAAGCGATCATTTTTAGGGCTTGATTCAATGTAACAATTTTTACAAGTTA
GATTGCAAAGTGTTCCTGTATTGAACCATAAAGTTTTTAATTTTTTAGAC
TCTATAAAAGCTCTAGCTTTATTATCAGCAGTAAAATTTTTATTTTCAAA
TTTTTTGTACATTTTCAATTCTTTTAAACTAAATAACTTTAATGTATATT
ATTGAAATGCTCCCAGAAAACTACTTGCTTTTTTTACAAATAATTATTGT
GATGTTTGTTACTCCGGGAGGACCTAGAGTTCTAATCATGTCTCAGTCAA
TAAATTATGGGTTTAAAAAAAGTTTATGGACAGCTTTTGGTGATGTTACA
GCAAATTCTGTACAGATGTTACTTGTTCTTTTTGGCTTAAGTGCATTGAT
AGAAATATTTCCAAATATTGTTTCAGTTTTTAAGTGGGTTGGTATTTCAT
ACATATTATATGTTGCTTATGGTTTTTTTAAATCTAAAGCAAACTTAGAT
ATTAAAACTGGAAAACAAATTAAATCTAATACTGCTTTATTTAGAGATGG
ATTTTTTATTGCTTTTTTTAGTCCAAAGGCCATCGTTTTTTTTGCCGCTG
TGTTTCCAACTTTTTTAACTGGTGAAAATTATATTACTCACTTTATTGTT
ATGCTAATCAGTTGGGTAACTTTAGATTTTTTAACACTAGCAATTTACTC
AAAGGTAGCTGAAAAAATTATTGATCAATTAAAGTCAAATCCAAAAACAT
TAAATTATGTTTCTGCTGCAGCGCTTACTGTAATTGCAATTTTTATTGCC
ATAAAAGTATAATTCAATCAAAAGTTGTTTTTTTAATTTAGCTTTTTCAA
GTTGATTACAATTATTTTTAAATGTAATTCTCTAAGGTTAATTAACAAAA
ACAAACAGGGGAGAATATGAAAAATCTATATAGATCTATCTTAACTTTTA
TCTCTGTACTTGCATTAGTTTTTAGTTTTGGAACTGCAAATGCAAAAGTT
GAGGGCGATACAATTGTTCTTGGCGCAGCAGTATCTTTAACTGGAAAATA
TTCTACAAATGGTGAGCATACTAAAAATGGTTACAACCTTGCCGTTGATA
GAATTAATAGTATGGGTGGAGTAAAGGTTGGAGGAAAAAGCTATAAGTTT
AAAATCATTTATTATGATGATGAGTCTAACTCAAAAAGAGCTGCTCAGTT
AGCAGAGAGACTTATCAAACAAGATGGTGTTAAATATATGCTTGGACCTT
ACAGTTCAGGATTAACAAAAGCGATTGCGCCAGTGACTGAGGAAAATAAA
ATTCCTATGGTTGAAGCAAATGGTGCATCAAGATCGTTATTTACTAAAGG
ATATAAATACTTGTTCGCGGTTTTATCACCTGCAAACCAGTATCTTGAAG
TAGCAATCGATCTAGCAGTTGAAAAGAACGGTGGAAAGCCAGTTAGAATT
GCGCAAGCTTTCGAGCAAGATGCATTCTCACAAGACGTTAGATTGGGTGT
TTTAGATGCAGCGAAAAGAACTGGATCAAAAATCATCATTGACGATAAGC
TTCCAAAAGAACTTAATGATATGGCAGCAACTTTAGCAAAAGTTAAAGCT
GTAAAGCCAGATGTTCTTGTTGTGTCAGGTCACTCAAAAGGTGCGTTAAC
TGCGATCAGACAAATTTCAGAAATGAAAGTTGATGTTCCAATGTTAGCAA
TGACACACTGTGACGCTTCAAAATTAGCAAAACAACACGGTGCAAAATCT
GAATTTGCTTTATGTGCATCTCAGTGGCATAAAACTTTAACCTACAAAGA
TAAATTCTTTGGTGATGGTATAAAGTATGACAAAGACTTTACTAAAGCTT
ACGGTTATGCGCCTCCATATCAAGCAGCAGAGTCTTCTGCAGCATTATTA
GTTTTTAAAGATGCATTTGAAAGAGCTAACTCTTTCGATACTAAAAAAGT
TAGAGATGCATTAGCAAAGACTAAAATGCAAACTTTTTATGGAAATATAA
AGTTTGGATCAGGTGGACAAAATACGGCAAAGCCAATGGTGCTTTTCCAA
GTTATGTGCAAAAGTGGTAAATGTGAAAACGTAGTTGTTGCTCCAACTAA
ATGGGCAGCGGCTGAATTAATTCATCCAATACCACCTTGGTCAAAAAGAT
AATTAAGATATAGAAATTGCCCTCTTCTTAGTTTAGAAGGGGGCAGTTTT
TTTGAAATGGATTTTTTAGTATTTCAAGTTCCAGCTTTAACAGCCCAGGC
AATTCTTGATGGAATTCTTTTAGGAATTTTATTCGCCTTAATTGCTTACG
GTATGGCTCTTCAATGGGGTGTAATGAACATTATTAATATTGCCCAAGGA
GAACTAGTTATTATGGGCGGATACATTGCCTATTTCATGTATATGTCGGG
CATTCATCCTGCTTGGGGTATTTTCGTATCACCCATCATAATGTTTTTTG
TAGGAGTATTTATTTATAAACTTGTAATAAACAAAGTCGTTGACCGCGAC
ATGTTTATTTCAATTTTAGCAACATTTGGAATTAGCATTTTAATGATGCA
ATTAATGAATTTTGGTTTTGGTTCAGACGTTGTTGTAGCGCAGTCAGATT
TTGGAACAACAATGTTATTTAATAATTCAGTTACACTTCCAAATTCAAAA
ATTTTCTCAGCAGTTGTAAGTATTGTTTGTGCAGTATTACTTACTATTTA
TATGAAGAAATCTAAACTTGGTCGTGCAATTAGAGCAACAGCTCAGAATG
CAAGGGCAGCAAAAATTTTAGGTGTAGATACTGAAAAAGTTTATGCTTCA
ACTTTTGGAATTAATGCTGCATTATGTGGTGTAGCTGGTGCGTTGGTTGC
TATAACATTTACTTTACACCCTTATGTTGGTTTGCCCTATACAGTAAGAT
CTTTCATGATAGTAATTGTAGCGGGTCTTGGAAACTTACCTGGTGTTGCA
ATGTCTGGTATGGGCTTGGGAGTATTTGAAGAGTTTGCTGATTATTTACT
TGGAACAGAGTTTAGAATTGCAACTGTATTCTTTTTATTAGTATTAATTT
TAGTTTATAGAAGATTTAAACTTGCCAAAACGAGGGAATATCTAAAATAA
ATCAATGTTAGCTTTTACAAAAAGAGAACTTTATATTTGTGGTGCGCTTT
TACTTTTTTTATTAGTTGCTCCATTTGTATTCGTTAATTTTAAATTACAA
TTAGCATTCATGTTAATACTTATCATTCTTGCAATGACATGGAATATTCA
AGGTGGAGAAATGGGATACAATTCTTTTGGAAACATAATGTTTTTTGGAG
TCGGAATGTATTTGTGTGCGAGTATGCAAATTGGTTTATATTTCCCTTTA
GCTGAATGGACAGAAAGTGGTGGAGAAAAAACATTCGTTCATGAACCGGA
TCAATATTTTAAAGGTTTAGCACTAGGTTTAGCTTTTGCTGCGATGATTC
CACCAATTATTGCGGGTTTAATTGGTTATGGAATTTTAGGATTAAGAGGA
CATTATTTTGCAATTTGTACTTTAGGAATTGGTATTGCATCAGGTGAATT
GGCAGGTGGAATAGAATTAATTGGAGCAGGACAAGGCATGACAGCACCAC
CATTCCCAAAAGGTCTGGGAGATTTAGAAACGAGAGGAGAGTTTTTATAT
TTCTTATGTTTAATTCTTTTAGTTGCTACGTTTACTTTCATAAGATGGTT
ATACACGACGAGATTTAGATTGGTTTTAAATGCCATAAGAGACAATGAGG
ACAAAGCTGAAGCGATGGGTATTGAAACCATGCGTTATAAAATTACTGGT
TGGATGATTTCAGCATTTTTCTGTGGTTTAGCAGGAGGTCTTGTAGGAAC
AATGGTTGGTTACATAGAACCAGTTGAAGTAGCCTTTGATGGAAGAGAAA
TGGGTGTGTTTATGGTGTTAATGACAATTCTTGGAGGAAAAGGAACTTTA
TGGGGACCAATAATTGGAGCTTCTGCGTTTCATATATTTAAAGAAAGTTT
CTGGACTTTATTTTTAGGTTGGCAATATGTAGCTCTTGGAGTTTTAATCA
TTGTAATCGTTATTTATTTCCCAGAAGGTTTAATGGGATATTTAAGAGAA
AAAAAACCAGAGTGGTTTGGAGAAGTTATTGATGAAAAAGATAGAAAGGC
TCAGATCAGTTTAGATTAATGGCATTATTAGAAGTCAAAAATGTTTCAAA
ATCTTTTGGCGGTGTAAAAGCTAATGTAGATATTTCACTGCAAGTTGAGC
AAGGATCTATTGTTGGAATTATTGGACCAAACGGTTCTGGAAAGACAACA
TTATTTAATTCAATAGTTGGAACACATCCAATTGACCAGGGTTCAATTAA
TTTTAATGGAAAAGAAATTTCCCAGTTAACTATTCCGTCTATTGCAAAAT
TAGGATTACTTAGAACTTTTCAGCAAACAAGAATTTATGGAAAGCTTAAC
TGTGTTCAAAATATGCTCATTTCTCATAAACCAAGAGATGAAACTGTTTT
CACGGTTTTTTCAGGAATACCTGCTGATTTAACAGCCAAGGCAGAAGATA
TTTTAAAATTTGTAGGGCTTTATCAAAAAAGAAATTTAAGAGCTGGAGAT
TTATCTTTTGGTCAGCAAAAACTTTTAGAGTTAGCTATGGCATTAATGAG
CGATCCCAAAATGTTATTACTTGATGAGCCAACTGCAGGAATTAATCCTA
CTTTAATTAATGGTATCATTAAAAGGTTAATTTCTGTCAATAAAGAATAC
GGCATAACACTTTTGGTGATCGAGCATAATATGAAAGTTATTATGCAACT
AGCTCAAAAAATTTTCTGTGTAGCGCACGGTCAACTTCTAGCTGAAGGAA
ATCCAGATCAAATTAAAAACGATAAGCGAGTAATTGATGCTTATCTAGGA
GCACAATAATGGCAGATCAATATTCAGTATTAGGCGCAAAACCAACTAAA
TCAGATTTAGAAAAATTATCTTCTGGTGAAACCCATGTCACAATTGAAGG
CTTAACAGCTGGATATGGTAAAATGGAAATTTTGCATAATATAGATTTAT
TATGCAGCAAAGCTCAATCACTTTGTTTAATTGGCCCAAATGGAGCAGGT
AAGTCAACTATTCTTCATTCTATTTATGGCTTTACAAATATCTTCTCAGG
AAAAATTAATATTGATGGAAAAGAAGTTACAAACGTAACACCAGCTGAGA
AATTAAAGTCATTCGGTATTGCGTATATTTTACAAGATAACTCTGTATTC
CCAGATATGACCGTTGAAGAAAATTTGTTAATGGGAGGTTATACAAAAGA
TAAAACAGAAGAAGCTTATGAAGAAGCACAAAGAGTATTAGAAAAATATG
AAAGACTAAGAAATAGAAGAAACCAACCTGCTAAAGTTCTATCTGGTGGT
GAAAGAAGGCTATTAGAAATCTCAAGAGCTTTAGTTATGAAGCCAAGTGT
TTTATTGGTCGATGAACCATCAATTGGTTTAGAACCAAGGTATATTGAAA
TGGTATTTGAAATTTTAAGAGACCTTCAACAAAATGAAAAGAAAACAATT
ATTTTAGTTGAGCAAAATGCAAAAAAAGGTCTTGAGTTTGCAGATATTGG
ATATGTTTTAGTTTCAGGAGAGTTAGCAATTGTTGGTAAGGGTGATGAAT
TGCTAAATAACCCGGATGTCGGTAGATTATTCCTTGGAGGATAATCTAAA
TCTTGTTTTCATCGCAATCTTTTAAAGACGGAGTTAAGCACGCCTTTGGT
GTTCCAGCCTTAGGACTTGGCTCAAGCATGTTTGCTTTTGGAGCTTTTTT
ACATAGCGCTGGTTTTGATATTTATCAGAGCTTCTTCTCAACATTTTTTA
CTTTTGCTTTACCTGGTCAGTTTGTGATGGCAGAGACAATTTTAGCTGGA
GGAACTTTGTTAAACATTTTTCTAGCTGTTTTATTAACGAATAGTCGTTT
ATACCCAATGACTGTCAATATCACTCCATTAATTAGAAATTCAAACGTTC
CTAAATGGAAACAATATATTGGAGCGCATTTCATTGCAGTGACATCTTGG
TTTAATTTTTTCTCTGTTCAAAAAAATATTAAGGAAGATGAAAAGTTTAA
TTATTTTGTTGGATTAGGAGGATTTTTGTGGGCTAACTCAGTTGTTTGTA
CGGTAGCAGGGTACTTGTTTTCCAATCTGGTTACTCATGAAATTTTAATT
GCTCTTGTATTTATTAATCCAATGTATTTTTTAGTCATGACAGTAAGTAA
TTTAGAAGAAAAAAAGATTATTTGCTCAATTTTAGTTGGAGCAACTTTAA
GTATTTTTTTAAATGATGTTTTTCCTGGCTGGTCAGTTTTAATTGCTGGA
GTTTTAGCAGGAACATTAGGTTTTTTTATCTTCAGAAAAGAGAATAATGA
GTAGTCAATTTATTTACTTATCAATATTGGTCGCAAGTGTTGGTACATAT
TTTTGTAGAGCTTTTGGCATGTTTAGTGCCAAAAATATTAAAGTAGATAG
CCCTATTTTTCATTGGATTAGATGTGTCTCTATGGCTGTCATTGCTGCTG
TTATTGCAAGAATAGTTTTTTTTCCAGTTGGTATATTAACCGAGTCTACT
ATGTTGGTACGAATTGTTTGTACCTTAATTTTATTAGTCGTTTATTTTTT
ATTCAAAAAAAATGTAATATTAGCAGTATCTAGCAGTACAATATGTTTTG
TGATACTAAATCATGTTTTGTAATGGAAAAGGTCACAGGATTAATAGTTA
ATAATCATTCATCTAGTCAGAGACTAGTAGATATTAAAATCGAAAATGAT
TATCTAGATAAAGTTAAAGAGCAGTTTGATCAATTTGATTTACTTGATAT
TGAATATAAACCTTTTTTGAGATTTCATATTACCGATATATTTAACAAAA
TTTTTAATGAGAAAATTCAAAGTTTAACTAAAACTATTTTATTAAATAGA
AATCAAGGAGCATTTGTAATAGGCCCAGAAGCAATGGATCAATCTAAATA
CGACACTGATTTTTTGGTTAAGCTATCGACGGCTCTTACGCATCTTGTTG
GTATACCTAACTTTGATGCAATGTATGGAAAATATTATGCAAGGTTTGAA
GTTAAAAATACTGATAATAGTGACAGCTATTTAAGAAAGGCAGCAAAAAA
ATTAGATCTTCATACAGATGGGACGTACGTCAAAGAAAAAACCGATTGGC
TTTTGATGATGAAAATGAAAGAAGAAAATTCAGAGGGCGGAGAAAGTACA
TTGTTACATTTAGATGATTGGGAAGATTGTGAAAAGTTTTTTACTGATCC
GATTGGAAAAGAAAATTTTGTCTGGGGTTCTCCAAAAAGTAAAAATGTAG
ATTACAAAATAGAACACCCAATTTTTTCCACGGATCGACAAGGAAAACCT
ATCATTTCATATATTGATCAGTTTCCAGAGCCGCAAAGTTTAAAGCAGGG
TCTATATCTAAATAGTTTGTCAGAGTCTTTGGAGGGAAGCAAAAAATTAA
TATCTTTTAAATTACCCCCTGGTTATGCAATTTTTTCAAATAATTATTTT
ATGTTACATGGAAGAAAAGCGTTTAAACCACATCCTAAACTATACAGAGA
ACTTCTTAGACAAAGAGGTATTTTTTATAAGTGATTAGATTTATAATCTT
TTTTTTAATCTTATTTAGTTTAAATAATTTAACAATGGCAGATGAAAAAA
AAGCATACTTTGCAGGTGGATGTTTTTGGTGTGTTGAAGAAGCATTTGAA
AAAACTGATGGAGTTAAAGAAGTTAAATCAGGCTATACTGGTGGACATGT
AAAAAACCCAACATATGAACAAGTAACATACGAAGAAACAGGTCACTACG
AAGCTGTTGAAGTAATTTATGACTCAAATAAAATTTCTTATGATCAACTT
TTAGATGTTTTTTGGAAAAATATAGACCCATATGATGCCAAAGGTCAATT
TTGCGATAAAGGATCGAGTTATTTATCTGCAGTTTTCTATCAAAATGATG
ACGAGAAAAAAGCTTATGAAGAGTCTAAAAAAAGGTTGAACAAAAAAGAT
GTTGCGGAATTTGCTACTCATATAAAAAAATTAGATGTTTTTTATCCAGC
TGAAGATTACCACCAAGATTTTTATAAAAGAAATCCATTAAGATATAAGT
ATTACAAAACTACTTGTGGTCGAGTTCAAAGATTAAAAAAAATCTGGAAT
TAATGTTTAGAAAAATATTTTAAAATAAAAGGAATAGAAAAAATAATTAA
AAATATTCTTAAAAAGTGATGGTAAGTCACAAATAGTGGGTCAATGTTAT
AGGCTATACTTATAACGACCATTTCGTGCAAACCTCCAGGTGCAAAACTT
AGAAATGCTGCCATGAAATCAAAACCTAGAAAAACTTTTAAAAGGTAAGC
GAAGATTGCTGCAATACCTAAAAGCAAAACCGAAACAATAAATCCATGTA
AAGAATAAAAACCTATTTCTTTAATTGGTAAACCACTCAAACGACATCCA
ATTGCAGATCCTAGAAATACGAATGCAATATTAATAAAGAAGTCAGGAAA
CCTTGCAGTTGTTATTTCAAATGTGTAGAAAATTCCACAGAGTATCATAG
CCGCTAAAATCGGTGCGGAAGGTACTTTTAATCTTTTTAATCCCATTGAT
CCTAGTTGCGCTATTCCTAATAAAAAAATTAGTTCGAGAAAATATCTCAA
ACTATAATCTGGATTATTTCCATGTGATGAGATTTCCTGGTAACCAACTT
GAGTAACAAACACAAAAGGTAAGATTAATACAATAAACAAAACTCTTGTT
GCTTGCGGAATAACAACCTGTCCACTTTCTTTCTTACTATCAGTCATCTG
GTTGATTGCTGCAGCTATAACAACAAAAGCACCAGGCAATCCAGCTAATA
CGGCAACTAGTTTTCTAAATTTACAAACTTTATAAAAATAAAACGCAACT
ACAATTGAACCAATGATCGTACATACGATCATCGCTATAGATGAATAGAT
CCATAAATGAATTTTGTATAATAACGTGATATTAAACGATCCAGCTAAAA
TCACACCAATGATTAAAAGAACTGGTAGGAATATTTTTTTATCAAAAGTT
ATTTTATAACTTGTGAAAGAAACTAATAAATTAAGAAGTAGTGCGCCTAA
TAACCAAGGTAAAGGCAAATGAATTAATGTACCTAGATATCCACCTATTA
TTCCAATAATTACACTTTTGTAACTTTTTTTAATTGCTTTGAAGTATTCA
GCCACGTTTATTTATTTCCTTTTTCAATTTTTATGTATTTTTTAAAATCT
AATAAATTTAAAGTATCACTTGCTTTGTTTTTATATTTAGGAATTATATT
TTTTTTAATCAAATCTAAAGTTTGTTTAGTTGAGTCTATATATCCATTTA
ATATCTGTTGAGAAAATAAAGCAAATTTAAATTTATTTTTACTTACATCT
TTTAAAGTAAATTTTACATTTTGAGTAATGTTAAGCATTAAAGGTATATT
TTTTATTTTTTTGTTTATCATGTTTAAATGTTTTATTGAGTTAATGCCGG
TGATGAAAATACAATCTGCACCTAGCTTTTTGAAATGCAAAGCTCTTTTA
ATAGCCTCGTCAAGCGAACCTGCAGTCAAAGCATCTGTTCTTGCAACAAC
TAGGATATTTTTATTTTCTTTTGCAGCTTTAACTGCAGTTTTAACCCTCT
CTTTTGCTTCTTTAAGGTTTAATAATTTAACATGATCGGTTAATGCACAT
CTTTTTGGAAAAACCTGATCCTCTAACACTAGTGCTGAAGCTCCCGCATC
TTCTAAATCTTTTACAGTCCTATAAACGTTAGCAAGACCACCAAATCCAG
TATCTGCATCTACAATTATTGGTAATTTTGTATGGTTACAAATTTTTCTA
GTCGCATCAACTAATTCTTTTTGAGTGATTAAACTAGCATCAGGAAAACC
CAAGCTTGCAGAGGACAAAGCAAAACCTCCAATAAATGAAATCTTGAATC
CTTTATTCTGGATTAATTTTGCAGATAAAGGATCATGACAAGTAGGAAGA
TGATGGGTTTTTTTGTCTTTTAAATATTTTCTTAAAAGTAAAGTTTTTTT
ATTCATTTGATAATAATGTTTTAAGTTTATCTTGATAGCTTGATAGTATT
TTATAGTACTTTGATACTGACTTGTTAGTAAAAAATTGTTTCCATCCTGA
AACACTAATTGTTCCTTTAAAATTATCTTTATTATCAAAAACAGGCAAAG
CTACGCTTGCTATATTATCTAGTCTCTCACCTGCAGTAAAAATATATCCC
TTCTTACTTATTTGATTTTTTAGCTCTGAATTATCTTCAGTATAAGCAAG
TAAAACTTTTCCCGTAGCAGATGTTAATTCAAAAGTTGTACCTTCTACGA
CATAATGATTTAATTCAGACTTAGAATTTACACGATATAGGCATACTTTT
TTACTTCCAGCTTTTACCCAATAACCTGTTGATTGACCTGTGGTTTCACA
AATTTCACTTAGGATTTCTTTTATTTCATTTCCAATTTTAAAATTTGAAT
TGTAAATTGAACCAAGTTTCCAACTTCCGGGACCCAAACGATAACTTCCA
TTAATTTCATTTTTAATTAGGAAATTATGCTTAATTAAAGAACTGCATAT
TCTTAATATTGTTGATTTATTTAATTGAGTGATCACTGTTAATTCTTTTA
AAGAAATACTTTTATTTGCATCATCGAATGAATTTAAAATTTGAAAAGCT
TTATCTAATACTTTTATGGTACTCATAATGTTTTACAATGTGAAACAACA
TTTTATATTATAAAATTTGTTGACAATCTATATTATTTTTGTTGAAGTAT
ATTTTTTTAAAATAAAGGGGACAAAGATGGGCAAAGCTTACACACCAAAT
ATCAAATCAGATAAAGGTAAAAACTTAACAAAATACGTAGCAGAGTTCGT
AAAAAAAAATAAATACAACTCAATACCAAAAAAAGTAGTAGAATTAGGAA
AGAAACATATTTTAGACGGCTTCGGTCTAGCATTATCAGGGTCAGTCGCA
AGAACTGGAGATTATTTATTTAAGCATATTAAACAAAATTCAGCAAAAGG
TAGAGCAACTGTAATTGGTTCTAAGATGAAAGTGACCTCGCGTTTCGCAG
CATTAGCAAACGGTACAGGTATCCACTCAGATGATTATGATGATACACAA
CTTGCTGTCCAAAAAGATAGAGTTTATGGTTTGCTTACTCACCCCACAGC
ACCATGTCTACCAAGCGCTTTAGCAGAAGGTGAACTAAAAAAAATTAATG
GTAAAGATTTCTTAAATGCATATTTAATTGGTGTGGATGTTGAGTGTAAA
GTTTCAGAGGCAATGTCTCCAAGACATTACCAGCATGGTTTTCACTCTAC
TGCAACATGTGGAACTTTAGCATCTGCGTCTGCAGCTGCAAAAATCAGAG
GCTATAATGTTGATAAAATTCAGAGATCGCTAGCAATTGCTGCATCATTA
AGTGCAGGACTAAGAGAAAACTTTGGCACAATGACAAAACCACTTCACGC
TGGAAGAGCAGCTGAGAGTGGAGTTGTTGCTTGTGATTTAGTTGGATATG
GATGGTCTGCAACTGATAAAATTTTAGAGTCGCCAAGAGGTTTTTTTCAA
GCTCATGGTGGTGGATATAATTTAAATTCAATCAAAGGCCAGCTAGGTAG
ACCTTGGACTTTTTCTAAACCAGGTATTTCAATTAAGCCACATCCATGCG
GATCTTTAACACACCCTGGAATGACAAAAATGTTAGAACTAATTTTAAAA
CATGACATCAAACCACAAGACGTCGTTAAAGTTGATGTGGGTACAAACCA
TAACATGCAAAATGCATTAATACACCATAGGCCAACTAATGAGTTTCAAG
CGAAATTTAGTATGGAATATTCTATGGCAATTTTGTTGGTTCAAAGAAGA
GCTTACATACCTGAATACCAAGATAAAAGAATTAATAAACCAGATGTTCA
GAAAATGTTAAGAAAAATTAATTTCTATAAAAATAAAGTTGCTGAGGCTG
CAGGTTATGACAAGATGACAACTATTATTGACATTTATCTTAAAAATGGA
AAGAAAATATCTGGTAGAGGTGATTTTGGAAAAGGAAGTCCAATGATCCC
AATGTCTTATGATGAAGTAGCAGACAAATTCTTAGGATGTTGTGAATTTG
CTAAATGGCCTACTAAAAAGTCAAAGGCAATTATCGAAACTGTAAGACAT
TTGGAAAAATTAAAGGATATAAGAAAATTAACCAACTTATTATCTAAATA
ATTTTTCATGAAAGTTGCTATACTTGATGATTATCAGGCTATAGCTGATC
AACTAGTTGATTGGTCTAGATTTGAAAATAGCTGTGATGTTAAAGTTTTT
AACCAGCCGTTTGAGAATGAAGAACATGCTATTGAAAACTTAAAAGATTT
TGAGGCTCTCTTAATTATGAGAGAGCGGACACCAATTACAGAGAAACTAA
TTGATGGTTGTCCAAAATTAAAATTTATTGCAACTAGTGGAATGAGAAAT
TTGGGTATCGATTTAGATTATGCAAAATCTAAAGGAATAATTGTTTCAGG
ATCGGAAGGTAATAAAAATCCTACTGCTGAGTTGACGTGGGCATTAATTT
TAGGATTATCAAGAAATCTCAAACAGGAATCTGAAAATATGTACCAAGGT
TATTGGCAAACAACTATTGGTTTTGAGCTTAAAGGAAAAACTCTTGGAAT
TATGGGGCTTGGAAAGTTAGGTTGCATGGTTGCAAAAGTTGGGAAGGCTT
TTGGGATGGATATTATAGCTTGGAGTGAAAACTTAAAAATGTCACACGCA
GAAGAAAATGGTGCTTTGGCTGTTACAAAAGATGAGCTATTTGAAAAGTC
AGATTTTTTATCAATACATTATCTTTTGAGTGAAAGGAGTAAAAATTTAG
TAAAGTATGAAGATTTAGCAAAAATGAAAAAAACAGCTTTTATAATTAAT
ACATCAAGAGGACCAATTATAAATGAAGATGATTTGATTAAAGCTCTTCA
AGAAGAGATAATAGCAGGAGCAGGTTTGGATGTTTATAATATAGAACCAC
TACCTGAAAATCATAAGTTAAGATTTTTACCTAATGTTTTGTTAACGCCT
CATATTGGATATGTAACAGTTGATAATTATATGAAATGGTACACTCAAAT
GGCAGAAGATCTTCAGGCTTTTATAGATGGAAGCCCAATAAGAGTTTTGA
ATTAAAAAATAAAATTATATTTTTTTCCAAATACCTTCGGCTGTAGCTAA
AAGTTTATCTTCACACTTAATTTCTCCATACATAAAGATCAATGTATTTG
TATGTTTTTTTATTTTTGCGTATCCAATGATTTTATCTCCAACTTTTGAT
CCTCCAATAAAATTAGTATTTAAACTAATAGTCACCGCTCTTCCTTTAAT
AACCTGATGTGCTGAGGTACCCATGCCTGAGTCCAGCATCGACATAACAA
AACCACCATGAGTTACACCACCGGCATTCATATGAAATTCTTTGATAGTA
GTAGTAAACTCAAATTCAGTATCTGATATTTTCCTAAACTCTAATCCACC
GTTGTGTTTCATGAAACCAACTTTGCTTATATTTCTAAAATTCTCAGTCA
TTGATTATTTATGTTCATTTAAAATTTTATTAGTTTTATCAGTCAGTACA
TCTGTTCTTGTTGCATTAGCATTTGCATATGTCCAATAAATTTTTAATTT
CTCTTTTTTTTTGTTCATGAAACGATGTGGAATTTTAGCTGGTATCCAGC
TAACTTCTCCTTTTTTTAGAATATATTTTTTTTTATTAATTTCAGCTATA
GCCGTACCTTCAAGGATCATCACAGCTTCCTCACAGTTATGATAATGTAA
GTTAATAGATTTATTTTGAGGAATTATTGTTATTCCACTAATCATTTTTT
TTGATCCCTGTTTTTTGTTAATAAAAATTTTAGTTTTTACGCTACCAAAC
CTTTTAATGGGTTTAATTTTTTGTTCTTTAAAAATTTTTTCTTTAATTTG
TTTCATTTTTTTCAATATATATATAAAAAGTTGAAAATGAGTAATCTTAA
ATTTTTAGTATTAGAGGGCGATGGAATTGGTCCTGAAATTGCAAAAGCAT
CAGTTGATGTATTACAAGCAGCACTAAAACTATATGATTTAAAAGTTAAT
CTCGTATATGAAGAAATAGGTTTTGCTTCTTTGAAAAAACACAAAACAAC
TTTTAGAAGTGAAGTTTTAAAAATAGCAGAAAAATGTGACGGTATGATTT
TAGGTACCTGTTCTCACAATGATTATCCTCCGACTGAGGAAGGCGGTTTG
AACCCATCAGGGGTAATCAGAAAATATTTTGATTTATATGCAAATGTAAG
ACCAGCAAAAAATAGATTAGGAAAATTAGAAAGATTTCCAATGGGTATTG
ATTGCTTAGTTATGAGAGAAAATACAGAAGGATTTTATTCAGACCGTAAT
ATGTTTAAAGGGGTAGGGGAGTTAATGCCAACTCCTGATGTAGCGATTTC
CATTAGAAATATCACCAGAAAAGGCTCAACTAGAATTGCAGAAATTGGTT
TTAAGTACGCAATGGAAAGAAGGAAAAAATTAGTAGCAATCCATAAAGCA
AATGTACTTCGCTATAGTGATGGTTTATTTTTAGAGTGCGCAAGGCAGGT
CTCTAAAAAATATCCTGAGGTAGAGTATAAAGAGCAAATTGTAGACTCAA
TGTCTGCAATGTTAATTAGAGATCCTTCTGTCTTTGATGTTATTTTAGCT
ACAAATTTATTTGGAGACAATCTTTCCGATGCAGCTTCTGAAATAGCTGG
AGGCCTTGGTTTAGCAGAGTCAATAAATGCAGGTGAAAATTATTGTATTG
CCCAAGCCCAGCACGGATCAGCTCCTGATATTGCAGGTAAAAATATTGCA
AATCCAGTATCATTAATTGGATCTACTGCAATGATGTTAGACTGGTTGGG
TAAGAAGAATAATAATCAACAATTAAAAGAAATTGCGCAAATGATCGAAG
ATGCAATTGATAAAACTATAATCAATCCAAAGACAAGAACATCAGATATT
GGTGGAAATTTATCAACTACTGATTTTACAGATGTATTAATTTCTAATTT
AAAAAAATAATTTTTAATTTTAATCTTTTGGCTTGAACTTTAGCGCTTTA
CCGTTGTTACAAAACCTTTTACCAGTTGGCTCTGGACCATCATCAAATAT
ATGCCCATGATGACTACCACATTTTGCACAATGATACTCTGTTCTAGGAT
AGCCTACGTGATGATCTGTTTTAGTTTCAAATACCTCTGGTTTACTTTCA
AAGAAAGATGGCCATCCACTCCCGCTTTCATATTTTTTCTCAGAATCAAA
CAATAAAGTATCACATCCGGCACAATGATATGTCCCTGTCCTTTTTTCAG
AATTTAATTTACTACTACCTGGAGGTTCAGTTCCTTCTTCGCGCATAATC
AGAAACTGTTCTTGATCTAAAATTTTTCTCCATTCTTCAATATTTTTATT
TTTAAAATCTGACATCGATTTCAAAATAGATGAATGATTTCATATTGTAA
AATAATTTTTCTCTTTCAAATAAAATAAATTATATTAAATACTCACCCAT
GATCAAATATGATGTCGTCGTCGTTGGAGCAGGTAATGCCGCACTATCAT
CTGCGCTGGCAGCAAAAGATAATGGTGCAAAAAACATTCTAGTATTAGAA
AAAGCTTCACAAAAAGAACGTGGCGGAAATAGTAGATATACTAATGGAGC
ATATAGATTTGCCTATAATGGATTTTCAGATTTAAAAAAAATTATTCCAA
GTTTAAAAAATTCAAACAGTATAGATTATGGGAAATATACTGTGAGTGAC
TTTTTAAAAGATATGAAAAAAGTAACTGACGGTAAAACTGATAAAGTATT
GTCAAAAACATTGACCTCAAAAAGTTTTGAAACAATTCATTGGCTAAGTA
AAAAAGGTTTGAAGTTTAAACCGATAGAAGGTCGACAGTCTTTTAAAATA
AATGGAGTAATGAAATATTGGGGTGGTTTAACATTAGAAGTTAATGGTCA
AGGTGAAAAACTTGTGGATTCATTATTAAAAATTACAAAAAAAAACGGAA
TCAAAATTCAATATGATTCAGCGGCCACTGATTTAATTTACGAGGATAAT
CAAATTAAAGGTGTAGAAGTATTATATAAAAACAAACCTCAAAAAATTTA
TGCCCAGTCAGTTGTATTAGCTTGTGGAGGTTTCGAGTCTAGTTCAGAGA
TGAGAACACGATATTTAGGACCAGGCTGGGAAATGGCTAAAGTTAGAGGA
ACAAAGCATAATACTGGAGATGGTTTAACCATGGCTTTAAAAGTAGGAGC
TTCTCCTTACGGAAATTGGTCAGGCTGCCATGCAGTATTTCATGACATGA
ATGGACCTGAGTTTAGCGATTTAAAAATAAGTAATAAGTATAGAAAAATT
AGTTACCCTTGGGGGATTGTTTTAAATGCAAATGGAGAAAGGTTTGTTGA
TGAGGGTGAAGACTTTAGAAATTATACTTACGCTAAATTTGGAAGAGAGG
TCATAAAGCAACCAAATCAGATTGGCTGGCAGATCTTTGATCAAAAAGTC
AGACACATGCTGTATCCAGAATATGATGTAAAATCTGCAACTATGGTTAA
AGCTAAAACAATTGAAGAATTAGTAAAAAAACTCTCAGGAGTTAATAGCG
CTAAAGCTTTACAGACAATCAAAGAATATAATGAATCTGTTAGAGACGAC
ATTAAGTATGATCCAACAATTAAAGATGGAAGATGCACAGAAGGATTAAA
AGTAAATAAAACAAATTGGGCTAATAAAATAGATCAAGCTCCTTTTTATG
CGTACGGCGTTACATGTGGTATTACATTCACATTTGGTGGCTTAAGAGTT
AATAATAAGTGCCAAGTATTAAATAAAGTCATGAAACCTATTAAAGGTCT
TTATGCTGCTGGAGAGATGATAGGTGGAATTTTCTATTTTAATTATCCAG
GCGGAAGCGGTTTAACCTCAGGAGCTGTATTCGGTAAGATTGCAGGACAA
TCTGCAGCAAGAGTTTAAAAAGGACTCTTAATTTTATACTGACTAGCTAG
TTTTTTTAATTCAATTACTGTTTCTTTAGATAAATTAATACCTGATCTTT
TTAATCTCATTTCGTTAAGATACTCTGGCTCACCAGGATGTAAAATTTTT
TTAAAACCTTTAGCTTTTTTTAATTGTTTAACCTGTTTAATTCCATATTC
AATTTTTTTAATAAAATTTTTATGAGATTGAAAAAGATTTGTTCGCATGC
AAATCATTAGATGTCCTACATTTGCTGGACCAGAAAAATCATTAATTGCA
TTTTTAACTTTTCCACTATGATTAGCGCCAGTAAATATACCTGCAACAAT
ATCCATCATCCAAGATAATCCCGCACCTTTCATGCCACCAAAGGGCAACA
TAATACCTTCAAATGCTTTTTGCCCATCATTAGTTGGTTTGCCAAATTTA
TCTAAAGCATAACCGAATGGGATTTTAATATTATTTTGAGCTGCAAATTT
TAATTTTCCTCTTGCAACTGATGATGAAGCCATATCTAAAATAAATGGTT
TATTTTTATTTTTTGTAGGACAACTAAATGCAAATGGACTTGTTCCAAAA
AAAGGTGCCATAGCACCGTGAGGTGGAAGCGCTTTAGACGCATTAGTAAA
AACCCAAGATATACAATTATTTTTAGCAGCTAATTCTAAATAATTAGCAG
CCATTCCAAAATGATTACTATTGCTTATTCCTACTAAACCAATTCCATTT
TTTTTAGCAAGCTGAATACATTTTTTCATTCCTTCATTAGCAGAAATAAA
TCCGAGCCCGTTATCACCATTTAAATGAAATGCACTTTGTGAGATTTTTT
TAAATTTTAATTTTGGTTTTGGGTTGGCGGCGTTTTTATTTAATCTTTGA
ACGTACACTGGAAGTCTTACAATACCGTGAGACCATACCCCTCGCTCATC
TGCTCTAACCAACATTTCAGACACAACTTTTGCGTTAATAGAGTTTAGTC
CTACTTTTTTAAGTATTGCTTGAGTTAATGATTTAAGTTTATAGATTTTA
ATTTTTTTTTGCATTGCATTATCAAATTTTAATTTTGACTGTTGTTTTAC
ATTGTGAAATTTGTTTATTAACTATCATTATTAAATTTAATAATAACAAA
CTTAACATAGGGGAATACAAAAAATGTTAAACAAATTAATCGCTACATTA
GTTGCTTCTGTCATGATGATCTCTTCTGCTTTTGCAGTTGATTATTCAGG
CAAAACAGTAACAATGTGGATTCCATTCAAAGCTGGTGGTGGATCTGATA
CTTGGGCAAGAGCTTTAGCTCCAATCTTAAGTAAAAGTTTACCTGGCAAT
CCGTCAGTTGTAGTTAAAAACGTAACTGAAGGAAAAGCAATCGGTGCTTC
AAATAAATATTTTGCTGAACACGGTAAAGATAAAGACGGTGTTGTAGTAT
TTGGTACTTCAGGATCGGTGCAATTACCTTTTATCTTCAAAGATAAAAGA
GTTAGATACAGATACAAAGATATGTATCCGGTATTTGCAAGTGGTACTGG
TGGAGTTGTTTACGTAAGAAGCGACTCTGGTGTTAAAGATATCATAAAAG
ATTTTAATAAAATAAAATCTTCTAAGTTGGTATATGGATCTCAAGGTAAA
ACATCTTTAGATGCAGTTCCAATTTTAGCATTTGATATGTTAGGCATGAA
TACGAAAGTTGTTTACGGAATGAAAGGTAGAAAAGGTGGAAGAGCTGCTA
TCCTTAGAGGCGAAACAACAATCGATTATCAAACGACTGCTTCATATTTA
AAACACGTAAAACCACTTGTTGGAAAAGGTGAAATGGTACCTTTAATGAC
TTGGGGTGCTTTAAAAAATGGAAAAGTAGTTAGAGATCCTAATTTTCCAA
ATTTACCTTCTTTCCCAGAAGTATACGAGAAAGTTACTGGTAAAAAATTT
AAAGGCACAGAAGCTAAAGCTTGGACTGCAATGTTTACAGCAGGATTTGC
AACACAAAAATATATTATGTTGCCAAAATCTGCAAAAGGTAGTGTAAAAA
AAGCTTGGACTAAAGCGGCAGCGAATATTGTTAATGACCCTTCAGCAATG
AAAGTGATTAACAAAAAGCTTGGAAAATATGACCAAGTTACTGGAAAAGC
ATTGAAGCCAGCTCTTAAAAAAGCAACTTCAATCGACTCTGCTTCAAACA
AGTTTTTACAAGCTTGGAAAGCTAAGAAGTAATTTCTAAATATTAGAGGG
GCAATTATTTGCCCCTCTAAATTATATGAATCAAAACTCTGATATAGTTT
TAAAAGATCACAAAATATTTTTTGTAGGTGGTACTGATTTTAAAATAAAT
AATAAAGTTTTTAAAAGAGGGCAAATGTATGTTGAGTCCTTTAAGCCAAA
AAATTCTAATGGAAAAAAAATTATTTTAATTCATGGTGGTGGCCAGTCAG
GTGCAGGATTTATTTCAACTGCTGATGGTCGAAGAGGATGGTTACATAAC
TTTTTAGATAAAGGCTATGAAGTTTACATAGTTGATCAGCCAGGTAGAGC
AAGATCTGGTTATTCAGAAAATTTATATGGCAAATACTTAGAAAGGGAAA
CAAATTTAGATGATGCTGAAAGACGCTTTACAGCAATGGCTGTAAAAGGA
AATTGGCCTCAAGCAAAGACACATACACAGTGGCCTAGTAATGGCCTTAG
AGGAGACCAGGTTTTTGAACAGTACATGGCCTCACAAGTAAATACGATGG
CTGATAGAATTGATATTGAAGAAATGTCTAAAATTGCATTGTCAGACTTA
ATTGATCAAATAGGCGATACGGCAGTTTTAGGTCATAGCCAAGGAGGACC
ATTTTGCTGGCTTGCTGCTGATGTTAGGCCGAAACAAGTAAAAGCATGTG
TTGCCGTAGAACCTAACGGTCCACCTTTTTTTAATGTGTCTTATGGAGGT
ATTCAACATTCGCACTTAGATAAACAAACTTTTAAAAAGAATGATTTTGA
TAAAGATTGGTACCAAACTAGTTCAGAACCAGATAGACCATGCGGTATAA
CTTATTCTGCATTAACGTATGATCCACCACTCAAACAAGGTGAAAAATTA
ATACCGGAGATTGATACTCAAAAAACACCAGAAAATTTAGCACAATGTTT
TTTGCAAAAAGAACCTGCAAGAAAACTGGTGAATTTAGCTAAAACCAATA
TCTTAATTTTGACTGCAGAATCCTCGTATCATGCTCCGTATGACCATGGG
ACTAGTAATTTTTTAAAACAAGCTGGTGTTAATCATGATTTTATAAGATT
AGAAGATCATGAAATTAAAGGAAATGGTCATATGATGATGCATGAAAAAA
ATAGTAACGAAGTATCAAATTTTATTATGAATTGGCTAGATAAAAATTAT
GCATAAAGTATTTGATACAATTATTTTAAAAATAAGGTTTATATCCACAT
TAACTAATTCTAAATTAAATGATTGAATCTCTCTTAAGTGCACTTGTTAC
AGTTTTATCAGGTCAATCTTTTTTCTTTTTAATATTAGGTGTAGTTATTG
GATTGATTGTTGGTGTCATACCAGGATTTGGTGGAACAGTGGGCTTGTCT
TTACTGCTTCCATTTGTTTTTGGAATGGAACCAATTTCTGGAATTGCAAT
GATGATGGGTTTACTATCGGTTGTAGCCACCTCTGATACATTTCCTGCCG
TTTTAATTGGTGTGCCAGGTTCTGTATCTGCACAAGCTACTGTAATGGAT
GGTTTTCCACTTGCGAAAAAAGGACAAGCAGCTCGTGCTTTATCCGCAGC
TTTTTTTGCTTCATTATTTGGCGGTTTATTTGGGGCAACACTACTAACAA
TGATTATTCAAATCGCTAAACCTATAATATTGGCATTTGGAACTGGTGAG
ATGCTGATGCTTGCGATTTTTGGAATTTCAATTGTAGGAACTCTTACAGG
CTCAAGTATTGCAAAAGGTTTAGTAGCTGCATGTCTTGGTTTAATTATAG
GAGCGATTGGTATTGCTCCTGCTACTTCAGAATATAGATTGGATATGAGT
ACATTCTTAGATGTTCATAATCCAGTTGTTTCATATTTAAGTGGTGGGAT
ACATTTGATGGTAATTGCAATATCAATTTTTGCTGTTCCTGAAATAGTTG
AATTATTAAGAACAAATAAACCAGTCAGCGAAAAAGCAAGTTTAGAAAAG
ACTGGATGGGCACAAGGTTTTAAAGATTTTTTAGCAAATAAATTTTTAGT
TTTGAGATGTTCATTTATTGGAAGTTTAATTGGGATGATACCAGGTATTG
GTGGTTCATGCATTGATTGGATAAGTTATAGTCATGCCAAAACAACTGTA
AAAGATGCTGATAATTTTGGTAAAGGAGATATCAGAGGTGTTATCGGTCC
AGAATCTAGCTCTAACTCAAAAGAAGGTGGAGCTCTAATACCTACGTTGT
TGTTTGGAATTCCAGGCTCTGGTGGAACAGCGGTATTGATGGGCGGGTTA
ATTTTACTTGGTGTTGATCCTGGAATACAGTTAATTGAAACAAAATTAGA
TCTTGTTTATACAATTATTTGGTCTTTAGCAGTCGCAAATATTTTTGGAG
CAATTATTTGCGCAACATTAGCAAAGCCAATATCAAATCTAACAACAATT
AATTTTACTTTATTGGCTCCTTTTTTAATTTCTTTGATTTTGTTTGCTAT
TTTTAACTCCACAAGATCATGGGGTGACTTAATTTTTGCCCTTATGGTTG
GAGTAATTGCGGTATTTATGAAGAGATTTGATTACTCAAGAGTAGCGTTA
ATGATTGGATTTGTTTTGAGCGATGGAATTGAAACAAATTTATATCAAAC
TATGCAGTTTTATACTTTTGGAGAATTGATAACTCGTCCAATATTTATAG
TCTTGATAATTATTGCACTATTATCAATTTACTCAGGAATTGTTGTGATT
AGAAAATCTAGACAAATCAAAGGTGATGAGGTTTCCGCATTTAATTTCTC
AAAAACTCCGCAGTGGATCTTTGTTATCCTTATGATGCTGATTTCAATTG
GAACATTTTTAGCAACTAAAAACTTAGAATATTTAGGCATGGTTTATCCA
GTCTCTGTTTCAGTAATAATGTTTGTTTTATCATTTACAATTGCAGTTCA
AATGTACTTTTCAAATGAATATTCTTCAGTTTTATTTGACAACGAGCAAA
GTCTTTTAAAACAAAAAGATCTTAGACCTTTTTGGCTACCTATATTTTGG
TTTATCTCACCCCTATTATTATCAATATTTATTGGTTTTTATATTTCTAT
AGGATTGTTTGTAATAATATTCTTAATTAAGATAGCTAAAGTTAGTGTAA
AGAAATCTATTATTGGAGGTATTGGGGTATGGATTGTCCTAGCGTTAATT
TCACATTTTATGGTAATGGATTTTCCTCCAGGAATAATTCAAAGTTTTAT
AGAATTACCTTGGCCAATTAACTAAATTATGACTGATCAAATTAAAATTC
CGTGTTTGTTTATGAGAGGTGGAACTTCAAGAGGTCCATATCTTTTAAAA
TCTGATTTACCGGAAGATTTAAGTCAAAGAGATAAAATTTTATTAGCTAT
CATGGGATCACCTGATGTTAGACAAATTGATGGAATAGGTGGAGCTGATC
CAGTTAAAAGTAAAGTTGCTATATTATCAAAGTCAGATGAAGAAGGTGTT
GATGTGAATTATCATTTTGCACAGGTTAAAATAGATGAACCGATTGTAGA
TACAAAGCCATCTTGTGGAAATATGTTAATTGGAGTTGGACCAGCTTCTA
TTGAAAGAGGCTTGGTTAAAGTAAGCGGAGATGAAACAAAAGTAACAATT
CGAGATGTAAATACTGGAATGAAAATAGAAGAAATTGTTCAGACACCAGG
CGGAGAGGTTTCTTATGATGGTGATTTTAAAATTGATGGAGTTCCAAACT
CTGGAACACCTGTTGAAATTAGATTTTTAGATTCAATTGGATCTAAAACA
AAAAAACTTTTCCCCACTGGAAACAAAATAGATAAAATTAATGGGAAAGA
ATGTTCGCTCGTTGATGCTGCTATGCCAGTAGTTTTTTTCAGAGCAACAG
ATTTTGGAGTAACTGGAAATGAAAGTCATTTGGAATTAAATCAAAATCAA
AACTTAATTGATGAAATGGGTAAAATAAGAATAGAACTTGGAAAAAGAAT
TGGATTTGGAGATGTAAGCAAATCTGTGATTCCAAAAGTAGCTTTAGTAT
CAAAACCAGACAAGGGATCTATTAAATCAAGATATTTTATGCCATGGAGC
TGTCATAACGGATATGCTATCACAGGATCAATTTGTTTAATGGCTGCTTC
AAAATCAAGAGGCACTATTTGTTCTGAGTTTTATTCAGATTATTCTGATA
AAGGTTCATTTGAAATTGAACATCCAACAGGTATTTCAAAACTAAATTTA
GAAATTGATTATAAAGGTGATGAAATTATTAATTTAGTTGCTGGAACAAC
GAGGCACGCTAGACTAATCATGTCTGGAGACGTACACGTTCAAAAAAGTA
AGTTAAAATAACGATAAAGTTAAATTATAGGTTGTTGATAGATGTTTATG
CCACAGGGTAATTATAGCTCTTATTCTTGATTTTATTGTTTTATTTCAAT
ATTTAGCTGTCCATGAAAAGTTTAGATAGTTTTAAGTCTTTATCAGACTT
GCAAGTTGGTTCAAAAAAATTCAAATATTATAATCTTAAAAAAGCAGCAC
AAAATGGTTTGGATGGTACTGAAAAATTACCAAAATCGTTAAAAGTTGTT
TTAGAAAACCTTTTAAGATTTGAAGACGATTTATCAGTTAATAAAGATCA
AATTTTAGCTTTAAAAGAATGGCTAAAAAATAGGAAGTCGCCACAAGAAA
TAGCATACAGACCTGCAAGAGTTTTATTACAAGACTTTACTGGTATTCCT
GCAGTTGCAGATTTAGCTGCAATGAGAGAAATCGTAAAAGAAAAAAACAA
AGACCCAAATAAGATTAATCCATTATCACCAGTTGATCTAGTAATTGATC
ACTCAGTTCAAGTTGATATCAATGGATCTAAAGATGCGCTTCAAAAAAAT
GTTGAAAAAGAGTTTGAAAGAAATGGTGAGAGATATTCTTTTTTAAAATG
GGGACAGCAAGCTTTTAATAATTTAAGAATCGTCCCTCCAGGAACTGGAA
TTTGTCACCAGGTTAATCTTGAATTTTTGTCGAAGGTAGTTTGGACAGCA
GATGTTAATGGAGAAACATATGCTTATCCAGATACACTAGTTGGGACAGA
CAGTCATACAACAATGGTTAATGGATTATCTGTTTTAGGTTGGGGCGTAG
GTGGTATTGAAGCTGAAGCAGGAATGTTAGGACAACCTATATCAATGTTA
CTTCCTGAAGTTATTGGATTTGAAGTTAAGGGAAAATTACCTGAAGGTAC
AACCGCGACTGACTTAGTTTTAACAGTTGTTAAAATTTTAAGAGACAAAG
GAGTTGTAGGAAAGTTTGTTGAATTTTATGGAGAAGGCTTAAAGAATCTT
ACATTAGCAGATAGAGCTACGATTGGAAATATGGCCCCTGAGTATGGAGC
AACTTGTGGCTTCTTCCCAATTGATGATGAGACAATAAAATATTTAGAAT
TATCTGGTAGAGATAATGAAACGATTGAACTTGTAAAACTTTATGCAAAA
GAACAAGGTTTGTGGGCTGATGATAATGCAGTTTATACTGATACGGTATC
TCTTGATATGTCAACTGTGGTTCCAACAATATCTGGACCTAAAAGACCAC
AAGATAAAGTATTACTGACTGAAGCTGCGGCTACGTTTAAAAATGTTTTA
AAAGATATTTCAAAAAGAGATAACCCTAAGTCTGTTAAAGTTGAAAACAA
TGACTTTGAACTTGAAGACGGAAAAATCGTTATTGCGGCAATTACGTCCT
GTACTAACACATCAAATCCTAGTGTTTTAGTTGGCGCTGGAATAGTTGCA
AAAAAAGCAGCAGAGTTAGGTTTAAAATCTAAGCCTTGGGTTAGAACTTC
ATTAGCGCCAGGTTCTCAAGTTGTTACGGACTACTTAAATAAAGCAGGCC
TTACTCATTATTTGGATGAATTAGGTTTTAATACTGTTGGTTATGGTTGT
ACGACTTGTATTGGTAATTCTGGTCCATTACCAGATGAGATAAATAACGC
AATTTTAGATAACGATTTATTAGCTGTTTCAGTTTTATCTGGAAACAGAA
ACTTCGAAGGTCGTATTAGTCCAGTGGTTAAAGCAAACTTTTTAGCATCA
CCACCACTCGTTGTTGCTTATGCAATTGCAGGATCAATGAATATTGATTT
ATACAAAGATCCGATTGGACAAGACAAAGATGGAAAAGATGTGTTCCTTA
AAGATATATGGCCAACAAATAAAGAAATTGAAGATACTCTAATGTCTTGC
TTAGATGCTAACATGTTCAAATCTAGATATTCAAAAGTTTCCGAAGGTCC
TAAAGAATGGCAATCAATTACTTCAGAAGAGTCTAGTATTTATTCTTGGG
ATCCAGGTTCAACTTATGTAAAAAAACCACCATTTTTTGATGGTATGCCA
GATGAGCCTGAAGGTTTTAAAGAAATTAAAGACGCTAGACCATTATTAAT
TTTAGGAGATATGATTACAACTGATCATATATCACCCGCAGGATCTATTC
CAAAAGATAGTCCAACAGGTAATTATTTTATGGAACATCAAATTCTTCAA
AAAGATTTTAACTCTTATGGAGCAAGAAGAGGAAATCATGAAGTGATGAT
GAGAGGAACTTTTGGAAATATACGAATTAAAAATGAAATGGCTCCAGGTA
CTGAAGGAGGATTTACTAAAATTTATCCTGAAGGAAAAGACGCAACAGTT
TTTGATGCAGTCATGGAATATAAAAAAAGAGGAACACCACTTGTTGTTGT
TGGTGGAAAACTTTATGGAACAGGGTCTTCAAGAGACTGGGCTGCAAAAG
GCACTCAATTAGTAGGCGTTAAAGTTGTTATTGCTGAAAGTTTCGAAAGA
ATTCATAGATCAAATTTAGTTGGAATGGGAGTTTTACCGTTACAATTTAA
AGAAGGTATGGATAGAAAAAGTTTAAAATTAGTTGGATCTGAATTGATTA
CAGTTATTGATGTGGAGAAAGGTTTAAAACCTCTTCAAGATGTTAAAGTT
GAAATCAAATACGCTGATGGAACTGCAAAAACTATAGATACGACTTGTAG
AATTGATACGGATAATGAAGTTTTATATTACATTAATGGTGGAATTCTTC
AGTATGTTTTAAGAAACATGCTACAATAGCATGCATGATACCAGATAGTT
TTAAAAAAATCACAATTCAAAATCAAGATTATGATGTTGCCGATATTAGC
AATATAAATGATATTCAGAAAATTCCATTTTCTTACAGAATTTTAATTGA
AAATATTATCAGACAAAGTTTACTTGGAAGAAACGAAAACGCAAATCAAC
AAGTAAAATCTATTTTGGATAATAAGATTGGTTCTGCAATTAATTTTGCA
CCAAACAGAATTTTAAGTCATGATATTCTAGGAAAAGTTATGCTAGTTGA
TTTTTTAGCATACAGAGAAGCTTTACAAAAAAAAGGTATTAGTTCTGATT
CAATTCAACCTGATGTTCCAGTTGATGTTGTTATTGATCACTCTTTGCAA
GTTGATTTTTTTGGTAATGATGAAGCTAAAATTAAAAATTTACAAAAAGA
GTATGAAAGGAATTCTGAAAGATTTTCTTTTCTAAGATGGTGCTCAAAAT
TTTTAGATAAAGTAAACGTCATACCTCCAGGAGTAGGAATATGTCACCAA
GTCAATATTGAATATTTATCAAAAGTTATTTGGAGAGAGAAAAAACAAGG
TCATAATTTAATGCATCCAGACACATGCATTGGAACAGATAGCCATACCC
CTATGGTTAATGCAATTGGTGTAATGGGCTGGGGTGTTGGAGGTGTTGAA
GCAGAAATATCAATGCTTGGCAGAACTATTCCAATGACAGTGCCCGAGGT
TGTCGGAGTTAATTTAAAAAATAACTTAAAAGAAGGTATCACTTCAACAG
ACTTAGTTTTGCATATCACTAAATTGTTAAGAGAAAACAAAGTTGTTGGA
AGTTTCATAGAGTTTTTCGGAGATGGTGTTGAGAATTTAACAGTTGGCGA
CAGAGCAACTATTTCCAATATGGCACCAGAATATGGAGCAACGAATGTTT
TGTTTCCAGTAGATAATTCAACTTTAGATTATTTAAAAATGACTGGCAGA
ACAGATGAGGAGATTAAAATTGTTGAAGAATATTCTAAAAATCAAAAACT
TTGGAGAAATCCTGGAGACGCTCCAATGTATAATAGAGTTTTAGAGTTAG
ATCTTGATTCAATAACCCCATGTGTTTCTGGTCCAAAAAACCCTGAGGAT
AAGATTAATCTAGATCAATTCTCAAGTTTGGCAAATGAACATTCGCAAAT
GCTTTACAAAAAAGATTTACGTAATGAAGAATTTGAAGTTCCTAAACTTG
GTTTTAAAATTAAAGACGCAGACATAATGATTGCAGCGATAACAAGTTGT
ACAAACACTGCAAATCCTAAAAATGTGATTGCAGCAGGACTGATTGCTAA
AAAATTAGTAGAGCTTGGGATTAAGAGAAATGAAAAAGTAAAAACATCTT
TTGCACCAGGTAGCAAAGTTACCGCTGAAATTTTATCTCAAACAGGTTTG
CAAAAATACTTGGATGAGCTTGGTTTTAACATGGTGGGTATTGGTTGCAC
AACTTGTAACGGGAGTTCAGGACCATTAGACGATAATATTGCAAATACTA
TTGAGAAAGAAAAAGTTTTTTCAATTGCCGTCTTGTCTGGAAATAGAAAT
TTTCAAGGTAGAATTCATCCAAATATTAGAGCATCCTACTTGGCGTCACC
AGGTTTGATAGTTTTATTTTCTATTTTAGGGACAATAAAAAAAGATTTAA
CAAAAGATAGCCTGGGAAAAGATAAAGATGGTAAAGATGTTTATTTTAAA
GATGTATGGCCATCAAATGAAGACGTAAATAAAATTATTAATCAATTTTA
TAAATCGGAGACCTTTAGTGAAAAATATAAAGAGGTAAATGATGGGGGGG
ATCTTTGGGAAGGTCTTCAAGTTTCAAATTCTAGTAACTATGATTGGCCA
GAAAGTACTTATATAAAAAAACCTCCATATATGAGTAATACTGAAAATAA
TGTGATTAAAGATATTAATTTAGCAAGGCCTATCGTTCTTTTAGGAGACT
CTGTAACAACAGATCACATATCTCCATCCAGTGTAATTACAAAAGGAACT
GCAGCTTGGGATTATTTAACTGAATTAGGATTAGATCCAAAAGACTTTAA
TAATTATTTAACACGAAGAGCAAACCACGAGATTGTTGCACGATCTACTT
TTGCAAGTTTAAGATTGCGAAATCTTATGACCCCCGATCAGGAAGGAAGT
ATTACGGTTAAGTATCCAGAGAATAAAACTATGAGACTCTATGAAGTCGC
GATGGGTTATCAAAAAGAAAATAAAGAAATTATTGTTTTAGCGGGAGAAA
ATTATGGATGTGGATCATCTAGAGATGTTGCAGCTAAAGGTCCATTGTTA
ATCGGTGTTAGAGCTATAGTTGCTAAAAGCTTTGAGAGAATTCACAGATC
AAATTTAGTAGGTATGGGCTTGTTACCTTTAGAGTTCGAAAAAGGACAGG
GTATAGAGGAATTGAAGATAATGAGTACTGATCAATTTAGCATCATTGGT
TTAGATAAAATTAGTAATGATAATAAAAAAGTTACGATGAAAATTCACAA
AGATAGTGGCGATGTGATAGATGTGAAATTAAATGTTAGGTTAGATGTTC
CTGAAGAGGTTACTTTTTGGAAAAATGGAGGTATTTTACCTACAGCTTAT
AAGGAAGCCTAATGAGTCAAAACTGGATTAAAGCAACATATTATAGGGGC
GGAACTAGTAAAGGAGTTTTCTTTCAAAAAAAAGATTTACCAACTCAAGA
TGAAAAAGAATTAAATAAAATATTCTTAAAAGTTATTGGAAGTCCCGATC
CAAATGGAAGACAATTAAATGGTATGGGTGGCGGAGTTTCTTCAGTATCA
AAATGTGTAATCATCAGTCCATCCGAAAGAGATGATGCAGATGTTGATTA
TAATTTTATTCAAATTGCAGTAGACCAACCAATTGCAGAATGGAATAATA
ATTGTGGAAATTTATCAGGTGCAGTTGGTCCTTATGCTGTTCAAGAAGGT
ATTATAAAACCAAAAGAGGGTGAAAATAAAATAAGAATTTATCAAGTTAA
TACCGATAAAATTATTCATTCAACTTTTAATGTTAAAGATGGAAAACCTG
AAATTAAAGGTGATTATACTATCGCTGGCGTTTATGGTGAAAGCTCAAAA
GTTAGACTTGATTATTTAGAGCCAGGTGGATCTGGTACTGGTAAATTATT
ACCAACTGGAAATGTCATAGATGAAATTGAAATTGATGGCTTTGGAAAAA
TAAAAGTCAGTATTGTTGATGCCGCTACACCACTTATTTATATTCAAGCA
GAGGATTTAGGCCTTAAAGGAACCGAAAGTCCTGATGAGCTAGACGGTAA
TACAGAAAAAATGGAAATCATTCAAAAGATAAGAAGAAAATGTGCTTTTA
TGACTGGTCTATCAAAAACAGAAAATGAAGCTCCAATGAACACTCCTCGA
ATTGGTATTGTTACATCGCCTAAAGATTATATCAGTTTAGATAAATCAAA
TGTTAAAGGTGATGATCAAGATATTACCGCAAGAATGTTTTCAATGGGAA
AAACTCATAAAGCTATTATGGGTACCGCTGGAGTTAATATTGGAGTTGCA
GCAGCAATTGAAGGCACAATTCCAAATCTAATAAAAAGAAAAGGCTCAAA
CCCTTTAGAGCTTAGAGCCGGAAATCCATCGGGAGTTATGACTGCTGGAG
CCGTAATTGAACAGGTTGATGGGAAGCCTCATGCAAAATCAGCTATTATG
TATAGAACATTCAGACCTCTTATGAGAGGTGAAGTTTTAGTCTAAGCTGA
AATTTTCATTTCACCCGTAACTTGGGTTCTGTGCATTACTCTTCTAGTAT
TAGGATCAAAAGCGTCTCTTTTATGAAGAACAAAAAGATTTTTCCACATT
AGTAGTTCATTTGCCTGCCATCTTTGTGTCCAGGTATATTTTTTTTGAGT
TGCATGTGCCCAAATATCATCAAGTAATTTTTCACTTTCACTTAGTTCCA
ATCCAATAACGTAAGCGTGAGGTCTTCTCCCAATAAAAAGAGCTTTTTTT
CCAGTATTAGGGTCTTTAAAGACTATTGGATGTTTTGCACCTGGTGTTTT
TGATGGGTCGGAAACTTCTTCATAACCTTTTCTTAATTGTCCAGCACTGT
TGTGCGCAGAGTCATGAATTAAAATTTTTCCTTCAATTCTATTTTTTAAA
TCATCTGGCATATCTTCGTAAGCTGCGATCATGTTTGCAAAATGAGTATC
TCCTTGATCCTTTGGAACTTCTAAAGAATACAAAATACCAGCTTTAGGAG
GCACATCTTGATAAGACATATCAGAATGCCAGGTTGCTTCACCATCTCCT
AAAATTCCAGTAGGTTTACCTTCTTTTTTTACATTAGAAATTACATTGAT
TTCTGGATATTCTGGAGAAAAATTTATACCAAATGGATTTGGCGCTGGGT
GATCCAAGTTACCAAAATTTTTACTAAATTTGATTAAATCAGGATCAGTT
AAATTTTGATTTTTAAAAACCAAAACTAAATTTTCATCCCATGCTTTGTT
AATCTGGTCGACTTCATTTGAACTCAAATCTTTGCTTAAGTCCATACCTT
TGACTTCAGCACCAAGAGCTAGACCACTTTTGATAATTTCCATAAAATAA
TATTAATTATTTTTTAAATTATAGTCAAATTTTAGAGGTTCTGAAAACCA
AAATAAATTAATCTAATTGCTCCAAAAAACAAAATTATACTTAAGATCTT
TTTAAAATAACTTTGACCCTTTGAAATAAGAACCAATTTTCCAAGGTAAG
TTCCAAGAAAACCTACTAAAATCATCACAGTGACTAACGGCAAATATTGT
TGAAAAGAAAACCCAATAAAAAAATACGCAAAAGATTTAAATAAATGCTG
AAAAGTCATCATTGATCCATGTGTTGCAACATGCTTTACAGGATTAAAAT
TCATATTTTTTATTAAAGTTGCAACAAGCGGTCCAGAGGCTCCAAACATT
ACTGACATGGTTGATGAGGCAATTCCTCCAAAAAAAATATATTTTTTTCC
AAGCTTTGGGAACTTTCCAAATAATGAGTATAAAATAAATAATCCTACCC
CAATTTGTCCAATTGCAGGAGACAAAACTTCCACAACATTTGCTCCAAGG
AATGATCCGATTAGCGTCCCACCCATGAAGGGTAATATTATTTTTATATC
TAAATCTTTGAGGGAAACAAATATTCTTGCAAAATTTGAACCAAGTTGAA
TTATTCCATGCACAGGAACTAAAGCTACCGGAGGTACAATGAAGGATAAA
CTTACTAACATTAAAAGTCCTCCACCTAAGCTAAGTGCAGTTGAAATAAA
TGAGCATAATAAATTGATTAATATTAACGCTAAAGCTCCAGCAAAGGATA
CGGTATCTGGTAAATATAAATTTATTGATTCCACTAAATTAATTTCAAAT
AAATAGTCGTAGAAATAATTAATATCACACTAATACAAAATCCAACTAAG
AAAGGTTTAAAACCAAATCCTTTTAAATCATTAATGGAAATACTAGATCC
AAGTCCAAATAATGCAAATAATATCAAATATTTAGAAACCGTTGAAACAA
AACTAACTATTTTTTCCCAATTAGATAACATTGAGACTTCAATTGTTGCA
TCAACTATACTTCTTAAGGCTGCCAAAAGTATAAAAAAAATAATAAAGGG
CGGAAGTAGATTAAAAAATTTTATTTTATTTTTTTGCTCTTGAGATGAAT
AATAAAACGCCAGTAAAGGTATCAAAATAATTAAAAAAGAGTTTCTTAGC
AATTTAGTTGATATTGTTGAATTAAAAGATTGAGCATCACCATAAATATT
TTGAAAAATAGTGCCTGCAGCTGTTACTTGAGATGTATCATGAATTGTTG
CACCAAGCAGTATGCCTGCTTTGATTTGTTCTTGTTCAAAAATCAGATTT
GCAAAAAATGGAGAAGAAAATACAGACAAAGTACCAATTAGAGTAATCAC
AGCAACTGCGCATGTAATATCTTTTTTTTTATTATTCATGACCGAGCTTG
CTGCCATAATAGCTGTAATACCGCATACTGCAGAACCAATTCCTAATAAA
TTTATCATTCCTTTATTTGAATTAAGAAATGAGTTTAAAACTTTAATCAA
AATAAAAATTAAAATAAAATTTAAAACGATAATAAAAAAAGAAATACTTG
CGTAATTATAAAACTCAAAAAAACTGATTTTAATTCCAATTAAAGCAACT
CCAATTTTTAAAAAATTTTTGGTTAAAATATTATTAATATTCTCAAAATT
ACTTATTTGAAAATGATTTATCAAAAGCCCCACAAGGATGCATATAATTG
CAGATGATATTTCAATTGAATTATTAGATAATAATACAGATATATACTCG
GCTATCGCTACAATAAAAGTAGCAATTAAAAAATTTTTTTTCATGAAATA
TTTAAGTTTGAAAGCTCAACAAGTTCTTTAATCGTAAAGTCCTTATTTAA
AATACAATCAATTAGATCATCAGTTTTAGAATTATTAAATACTTTAAATA
ATCTTTGAGATTTTGCAGTGATATCATTTTTATCCATTGGATTATCTGGT
GTACCTCTGACTGAACTTGCATGATAAAAAAGCTTTTTATCATCATTTAG
TATTATTGTTAATTTTGATTGTCTTTCAGGTCTAGCTTTAGCCAGTTCAT
CACTTGATACTGATTTAATTTTTTTTCTTAATGCTACTACATCTGGATCA
TTAAAAAGATTTTCATCATGAGCCTCTTCGTATCCCATAGTCTTTTTAAT
TAAATGTACAGCAATTAAATGTTGTGCACTTATTGAGGGAATTTCTCTGT
CATTTACAATATGAAAACGATCTGATGGTATTTCAATTGTAAGCTCTTTT
ATATCTTTATGATCAAAATCATTATTTTTTAGAAGATGTTCAACTGCATC
CATCATAGATTGAATAGGAGATCCTACTGACCATTTTTTTAAAGATGAAT
GATCAATCTCAAATTTTTTTCCAAGTTCACTTATTATTAAATCAGGTTTA
GGATTATGAGCAAAACCTTCATGAAAGCCTCTTTCTCCTAGAAGTGGATC
AGTAACAGATGTAAAGTTTTCTTTTGCAAGAAGCGCTGAATAAATTGCAT
TTCTTGTTGTCATTCCAGAAAATACAAATGCCTTTTCAATATGATCAGGA
TCTCTATTCCAACAAGCTAAACCCGAAGCTTGTTGTATCGTATAGGATAA
TAAATAATTACATTGTTGGTGGTTTAATTTTAACAATGCACCAGCTGAAG
CTGCACACCCAAAAATTGGACCTAAACTATGTGTTGCAAAGATTGTTGTT
TTTGGAGTTTCATAACCTAAGCTTGTGGTAATTCTAACGCCAATATCATA
TCCAAGTGCGATTGCTTTTAAAATTTCTTTAGAACTTAAATTTTCTCTTT
CAGCAATTGCTAATGTTGCGGGAACAATTGCACATCCAGGATGAAATCTG
CCATTTGTATGAGAGTCATCAGTTTCGTTTGCGTGCGCTGCCATTCCATT
TGCAAATCCTGCATGAATTGCAGACACTTTAATATCATTACCTAATAGTG
TTGCTTCTTTAGGACCGCCTTGATTTTTAGAAAATTCAAAACCTTTTTTA
CCCGGAGGCAAAAGTCTTCCTGTTAGAATAGCAACCATGGTATCTAACAG
ATGAAACCTTGTATTTAATTCAGTCTCTTTCGGTAATTCGTGTGATAATG
CTTCAGATATATATTTTGTGAGCGTTTGTTGAATGTCCATTAAAAAATTC
CTTTAATATTATTTTTATCAAAATTAATTTTATTTTCATCACACATTACA
TTAAGTTTTTTTACATCATCAGAAGAAAGATTTTTTAAATTATTTATTAA
ATCTAAAAATCTTTTTTGTTCTTTTTCATTTACCATGTTTTCAAACAAAG
GTTCCATTTTTTTAATATATTCTGGTCTTTCAAATGGGGTTTTGCCACTT
GGATGTGCATTTGCGAATTCTAAACTATCAATAATTTTTTCACCATTGTT
TAAAATAATTTCGACTTTTGCACCTTGAGCTTTTTTTAAAGGATCTGGTT
CATCATAATACTTTTTATTCCATTCAGGGCTTTCAAAAGTTTCAATTTTA
TTCCAAAGTTCTACAGTTTCTTTTCTGTTTTTTCTTTCTTCGCTGTAACT
TTTTTCATGGTGCCATTCTCCATCCTCTAATGCTACGGCAAATATATACA
TAGCTGAATGGTCTAATGTTTCACGTGTTGCTTTAGGGCTATATTTTTCC
TTATCATTACTTCCACTACCCATTACAATATGGGTATATTGTTTACTATG
AATATTAATTTTACTAATCTCTTTGGTATCTTTAATTTTTTTTCTCATAT
TAAATGCAATATCGATTAAAGAGTTACCATGATATCCGGCTGAATGTTCT
TTAGTAAATGTTCCTAAAATTCCTTTTCTAGGTTCATCTCCAACAGGTAA
CTCAATATCTAAATCATCATTATTTTTTTTTAATAATATTGGAATGATTC
CGTAATCTCCTTCCCATACTGGACTAGGTGAGGTGTCACCGCGAATTGCT
CTATCGATAGCATCGATTGCATTTTTACCAACTAGTCCTGGCGCATAAGC
TTTCCAGCTTGAAAACTCACCTTTTCTTCCCTGTCTTGTAAAAATTGATG
TATGTGCGCTCCATTGAATTGCTTGATAAATAGTATCAGCGTCTAACTTT
AAAAGTTTACCTATCCCACTAGTGATTGCTGGACCCAAGTGACCAACATG
ATCAATTCTGTTTGGGTTAAGTGCAATTGACATGGATAATCTTAATTGCG
TTTCGTAACTTGTAGATATTGCTTTTACCAAATCGTCACCGTTACAATTT
TGTTGTTGAGCTACAGCTAAAATTGTTGGGATACAATCTCCAGGATGACA
AGTTTCTTTAGCCATAATATTATCATGGAAATCTAATTCTCTAACTGCAA
CTGCATTAGCCCAAGCAGCCCACTGACAATCATATTTTTTATTATCCTCA
AGGCCAAAGAGGGTTGCACCATTCTTATTTTCAAATTGCATTGCTTGCGC
TCTTGCAATTTTAACCGCTTCTCTGTTTAAAGCTGCCACCGCAACACCTG
CATTATCTATAATTCTATTACCTACCATTTCAGTAATTTCATTGGTTAAA
TTCCATTCTTCAGATGACATTACTGCGATGCGATATGCTAATTGATTTTC
TTTTTTTAATTTATCGCCAGGTTTTTGAATTTTAATGTTAAAATTTTTCA
TATTTTGTTTTTTGTTTCATAATGTGAAACTATGTTTTGCATCTTGATAT
CTTATAGACTTGTGTTACGTTTATGTAAATTAATTGATCAATTAAACACA
AAGGGGGATAAATGTTCAATTTAAAATTAAAAAAGCTTTTTGGCTTTTTC
AGTTTATTCGCTCTGATTTTTACATCACTAACTGGTCAGTCTTTTGCAAA
GAAGCACCCAACTTATGCTCAGAAAGTTTGTAATGGACAAATTCAAGTTG
TGATACACGCATCATACGGTGGTGGTACTGATACTACTGCAAGAATGATG
TCAATCAGAACAAGAAGAACTTTAAACACAGATATCCAAATCGTAGGTAA
AAGAGGTGGATCTGGAGCAAAAGCACAGAACTACACTTTAACAAGACCTA
AAGATGGATGTACAGTTATGGCTTTAACTGAGTCTCACTTGTACACAATG
GCTAGAGGTAAATCTAATATGAAGATTAATGATCTAGTTGGTGTTGCAAG
AGCTATGGAAGAGCCAACATTTGTTGTTGTTAACGCTAAAAATAAAGAGC
TTAGCACAGTAAAAAAAATGCAGAAAAGAGCACAGAAGAAACCAATTAGC
GTTGCAATCGCATCAATTGGTGGAACAGAGCACATTGGTATGTACACATA
CTCAAAGGCTGCAAACATTCCATTTAAAGCAGTTTCATTTGGATCAGGAG
CACAAAGTTTACAAGCTTTAGCATCTGGTAAAGTTGAAGCTTCTTTATTA
AACCCTTCTGAAGCAGCTGCATTAATTGCTGACAAAAAGATTAAAGCAAT
CGTTTTATTGCACGATAAATCTTTAGCTGATTACCCTAAAGTGAAAACTT
CGTACTCTATGGGTCACAAAGTAAAAGTTGTGACTACAAGAGGATATGCG
GTGCTTAAAGGTACACCACAATCTACGATCGATGAGATCTCAAAAGGTAT
GGTGAAAGCTATGAAGCATGAAACGTTTGGTAACTACCTTAAAGGTGCAT
CTCTAGACCCTGCTACTAGCCCAGCTGGTACAGAAGTTTGGGATAAGCAG
CTAAAAGAAAATTATAAAAAAGCTGCTGCTGCATTAAAAGGTTTAGGTTT
AACTAAATAGTTAATATCTATGTCTAACGAATCTAATTTTGCGCCTGATA
AAACAGGCGCAAAATTATTCCACCGAAAAGATTTATATTTAGCTCTTGTG
CTCGTCGCATTTGGAGCATTTGTATATTATGAAGCTGGAAAGTTTCCTCC
AGCACCCTTAGTATTAGGAGACACTATTAACGCTGACGTATTTCCAAAAA
TATTAGTTATTATTTTACTTTTTCTTACTGCTATCATCCCATTTGAATTT
AAAATGACTCCAGAAAAAGTTGCAAAGATTGATAAAGAACGTGATCAAAA
AACTCTTCCAATTACTTGGATTACTATTTTTCTATTACTTACAATTGTTT
TTTTAACAGATTTTCTTGGCGCAGTATTAACCATGTTTGTAATTTGTCTA
CTGTTACCTCTTGTTTGGGGTGAAAAAAATTATGTAGCTGTTGCAATTTA
TGCACTTTTATTTCCAGCGTTTGTTTGGTTTTTATTTAATCAAATTCTAG
GTTTATATTTTGCACCTGGTTTATTGGAGGTATTTTTTAAATAGTTATGG
AAGATGTAATTAAAGGGTTTGGATTAATCTTAGAATTTAAAAACATTGCA
CTTATATTTGGTGGTGTTTTAATTGGAGTTTTAGTTGGCGCTCTACCAGG
ATTAAGTTCGCCAATGGCAATTGCATTATTAATGCCATTTACAATAAGCC
TTGATCCAGTGGCCTCTATTTCAATGATGGCTGCTCTATATTGCGCTGGT
ACGTTCGGGGGTTCGATTACAGCGATATTAATTAATGCTCCAGGTGCGCC
ACCAGCAGTTGCGACTGCATTAGATGGATACCAGATGGCAAAAAATGGTG
AGCCAGGAAGAGCACTGGGTTTAGCAGCAGTATCAAGTGTAATAGGTGGT
ATCATTGCAATTTTCATATTTTTAATGGCGACACCTTTGCTTGCAGAAAT
TGCTTTAAAATTTGGTCCAGTTGAATATTTTGGTTTATCTGTTTTCGCAT
TATCAATGCTAGCGGCAATGAGCGGAAAGTCATCTATCAGGAACTTAATT
GCTGGAACTCTTGGCGTTTTAATTTCTACAGTAGGAGTACACCTTGCAAC
TGGAGTTGAGAGATTTGATTTTGGAGTTCAAGAGTTAACTGAAGGAATAA
AATTTGTACCAGTTTTAATTGGTTTATTTGCAATGTCAGAATTACTGAAT
CAATCAAGAACTTTAAATGCTGCGGTTGAAAGAATGAATGCAAAAGCTTT
AAGACTGCCAACAATTGCAGAATTAAAAGCCTTAAAGGGAACAATTCTTA
GATCTTCTGGTCTTGGAACTTTTATTGGAATTTTACCAGCTGAAGGTTCT
ACAGTCGCCGCTATGATGGGTTATAATGAAGCAAAAAGATTTTCAAAAAC
CCCGGAAAAATTTGGTACAGGACATGCTGAAGGAATAGTCGGTCCAGAGG
CAGCTAACAATGCAGCAGCTGGAGGAGCAATGGTTCCTACATTAGCATTA
GGTATTCCAGGTAGTGGAACAACTGCACTTATTTTAGCCGCGTTAGTAAT
GCACGGGTTTAGACCAGGTCCATATTTAATTACTGAAACACCGCACCTGG
TTCACGCAATATTTGGAGCTATGTTATTTGCTAACATTGGTTTTTTAGGA
ATTGGATTAGTAGGAGCAAGGTTTTTCTCTTATGTCACGTTCATCCCTAA
AAGATTTTTATGGCCATCAGTCTTTGTATTTTCTTTAATTGGTTCTTATG
CTTATAGTTCAGCGTTTTTTGATGTTTGGGTTATGTTAATTTCAGGTATC
ATTGGCTACTTTGCGTTAAGAAATGGTTTTTCACCAGCACCATTTGTGAT
GGGACTTATTCTTGGTAAAATGGTTGAAGAAACATTCACTCAATCCATGG
TTATTTACGATAGTAATTTCATGTCATTCTTTGATAGTGGTGTCTTTATC
TTGTTTATGGTTTTAACTGTTATAAGTCTTTCAACACCTTTCTGGGGTAC
GATAAGAAAAAAGTTAAAATCTTAAAAAGTTGAGCAACAATTTTTCAAAG
AATAAAGTAGTTGTAATTACAGGTGGGGCAAAAAAAATTGGCCGTGCTAC
TGCTAAAAAATTAGCTGATCAAGGCTTTAATATTCTTATTCATACAGGCG
GCAAAAGTATTGATGAAGCAAAAAAAACAGTAGATATTGTTAAGGAATAT
GGAGTTCAATCTGATTTTATTGATGGAGATTTGGCAGATATTAAAACAAT
TGATAAAATTAAAAGTGCTGCAGAAAAGCTGGGTACTCCTTCAGTTTTAA
TTAATAACGCAGGTTTAAGAATTCATGATGATTTTGAGAAAATCACCTAT
GAAGATTGGAAGAGAGTAATGACTGTAAATGTGGATGCATCATTTCTTTG
TACGCAGGCATTGATAGGTCATATGACTAAACAAAAATGGGGAAGAGTAA
TTAATATTGGTGGCTTGTCAGCACATATTGGAGCAAAAGAAAGAGCGCAT
GTTGTAACCTCAAAAGCTGCATTAATTGGCTTAACAAAAGCTATAAGTAT
GGAGTTTTTAGAAAGGGGCGTGACATGTAACTGCGTTGTACCTGGTTTTA
TAGAAGATTTTGACAGCAAAGAAAAAGCTCTTAAAGGTCATTGGTTAAGA
CATCCTCAGACACCAAATCTTGTTCTTAATAGATTTGGTAATCCTGACGA
AGTTGCAGAGGTGATTGCCAATTTGTGTAAAAAGGAAGCGGATTATATTA
ATGGCCAAACATTACATGTGAATGGTGGTAGCTTTACCCCATGACAATTG
CTGAAGAGTTTTCAAGTTGGGCAAAATCCCTTTCGACAAAAGATATTTCA
GATAAATCAAGACAAACTTTAGAGTTTCTATTTAAAGATATTTGTGGAGT
AATTGTTTCGGCAAGAAATGAAAATTATGTTCAAAGTTTAGTAAAAACAT
ATAAAGGAACAGGTTCTCTAATCTCTCTTGGCCACGGAAAAAATTTTGAT
ATGTCTTCAGCCGCGATAATTACCGGCACTGCTGCACACGGAGAAGATTT
TGACGATACATTTGAAGGTAATCCAATGCACGTTGGAGCATCCATGATAC
CAGCGATGTTGTCTGCAGCACAAAAATTTAATTTATCTGGAGATCAAATT
TTAAAAGGGATGATTGTAGGTTCTGAACTAATTTGCAGATTAGCATTAGT
TGCTCCCACAGCAATGCACAAACAATGTTTTCACCCAACAGCTGTATGTG
GAACCTTTGGAGTTGCAGCAGGTTTGTCATCAGTTCTTAATATGTCAGAA
AAACAAATGTCATCCGCACTTGGAGTGGCTGGAAGTTTTACTTCTGGTAT
TATTGAATACTTAGCTGAAGGATCATGGACTAAACGAGTGCACCCAGGCT
GGTCTGCAAATTCAGGAATGAATGCAGCTTTAATAGCAAAGTCAGATTTT
TATGGTCCAAGAACAGTATTTGAAGGTGAACATGGTTTCTTCAAAGCATT
TGCATTAAGAGAAATTGAAAGAGATTATTCTCATTTAACTGACAAGTTAG
GATCAAGATGGGAGACAGAAAATTTAGCATTTAAACCGTATGCTTGCGGA
ACTATGGCTCAACCATTTGTAGATTGCGCGGTAAAATTAAAAGAAAAAGT
AAAAGATCCAAAAAAAATTAAATCAATTTTAGCAAAAGTTGGAGAAGGTA
CTGTTCATAGATTATGGGAGCCTTCAAAAGAAAAGAAAAATCCATCCACT
CCATATTCGGCTAAATTCTCAGTTCCGTATTGCGTTGCTGTTGGTTTTTT
AAGAGGCGATGCGGGTCTAAGTGAATTTAATGAACAAAGTATTAAAGACA
AAGAGATCTTAGAATTAGCTGGCAAAGTTCAATATGAGATTGATCCAAAT
GACGAATACCCAAAAAATTATACTGGGACTTTGATTTGTGAAACTGATGA
TGGAGTTTTTAAAGAACATCAACCTTGTTTTAGAGGTGGTCGAAAACAAC
CTGTTACTAAAGAAGATATTGAGAAAAAATATCAAGCGAATTTAAAATTT
TCTAAAATAGGCGATAAAGAGATAAAAAATTTAAATTCTTTTGTTGATAC
AATTTTTGAAAAACCAGATTTTACAAAAATTATTATTCAATAATCCATAT
TATGGAACCTGATTTTGATATAGCAGCTTTATTTGTAAGCCTTGGTTTTT
TTGAATTGAGTATTTTAATTTTAACTGCTTATTTTGCATCAGTAGTTTCA
GGAATATCTGGATACGGCGGTGGAATGACACTTGGTCTTTTGGTGTCACC
ATTTATTCCAATCAAGTTACTTGTTCCATTAATGTCAGTTTTTGTTTTAT
TCTCTAATTTTTCAAGAATGTACTATTACAGAAAAAATATTTTTTGGAAA
AAAGGTATTTATTTTGCTGCTATTTCAACACCGTTTTTAATTGCTGGTAC
AAATTTTTATGCAGCAGTTTCACCAAAGACTTTATATTTTTGTCTAGGTT
TTGGATTGGCATTTATTGTTATCTTAAGAAGAGTATTCAAAAAAATTAAT
CTAAATATTGGATGGTTTGGTTTGGGAGTAATGGCTGTTTTTTACGGCAC
TATAAGCGGAGTTATTTTAGGACCTGGATCAGTATTACTTACAGCATTAG
CTGCAAATGGAATGGTCGGTGCACAAATTATAGGAACAGATTCTTTTATA
ACGTTAATTAATGTTATCATTCGGTTAATTTCATTTTGGAATCTTGGCTT
GTTAAATCTTGATGCTCTTTATATCGGTTCAATGATTGGAATTGTTGCAA
TTTTTGGGTCTTATACTGCTAAAAAAATTGCTGATAAACTTGGTGTCAAA
TTACATACAATTATAATTGAAGTGTGCGTTATATTAGGTGGTGCAGCTAT
GATATATAGAGCATTTACTTTTTAATTTCTAATTTTTGTCCATCTAACCA
CTCAGCATCCTCACCTTTGTAATGCTCTTTCTTCCAGATGGGTGTTCTTT
TTTTTATTTCCTCGATTATAAATCTTGAAAAATCGTAAACTTGTTTTCTA
TGTTTGCATGCAACAGCTATAATAATTGAAATTCCACCTAGTGGTACATA
GCCTTTAGCATGCTCAACGAATGCTACTGGATGTTGTAAATCTAATTTTT
TAATTGCTTCATTATATATCTCCTCAAAACTTTTTTTCACCATTGCATCG
TGAGAGTCATAGGTAATTCCTGTAACTTCTTTTTCATTATTATGATTTCT
TACTGTTCCAATAAAAAATAAAGACGCACCACATTTATGAGACTCAATAA
ATTTTTGAGCTTTATCTAAAGAAATATTTTTTATATCTACTACATCACAA
TGAAACATTAACCACCTCCTATTGGCGGTATAATTGATACAGCGTCATTA
TTTTTTAATTTATAAGTATCTTCAATAATTTCATCTTTTGAGCTAAATGC
AGATTTCTCAACCATCTCTAAGTAATTATTATTTTCTGGAAATTTAGTTT
TAACAATTTCAATCATTTGATCTCTGACATCTTTAATTTTAGAATTTTCA
TTTAACTCAAGATCAATATGATCTTTATCAGAAAGCTCTCTACAAACACC
AAATAATTCTACTTTAATTTTCATAATCAATAAATTTTACTAGATCACCT
TTTTTAATTACCTTATTTTTTTGATCAAGTAGTAACCAGCAGTTTGCTTT
GACCAAACTATTAAGCTTGTAAGACTCTTGATCAGGAATAATTTTTACTC
CTTTTTGATCAACAAATGCTCTTCGCAATTCAGTTAATTGAGGATTTTTT
TTATAATTATGCAATAATTTTGTAGTTTTAAAACTAACCTTCCGGTTTTG
CATAGAAAGTATTAAAGGAATAACTAAGAAGTGAAATCCTACGATAGTTG
ATATAGGATTTCCAGGTAAGCCAAAATAATATTTACTATCCTTAACTGCG
AATAGGGTAGGTCTACCTGGCTGCATTCCAATTCTATGAAATTGGATTTT
ATATTTTTGTTGTTTTAAAAATTTAGGAAAATAATCTTTATGTCCAGCTG
ATACGCCGCCTGTTGAAATGATAATTGTATTTTTTAAATTTTTAATTTTA
GAAAAAATACTATTAATTGCTTTTTGGTTATCTTTGACTATCCCAAGGTA
AGTAAAGTTAAAGTTAAATTTTGATGAAAAGCTTTTAAAATATTCAGGTA
TAGAATTTATAACTTTTTCATTGTTTTCAATACGATCTGAAATTTCATCG
CCAGAGCTAAATAATACAACGTTTGGTGTTTCGTAAGTTGATGTGATGTG
ATTTCCTGATGATTTAATTAATAATTTTTTTGCTGGAGATAGTTTTTCAT
TTTTTTTTATTAACATCTTGCCCTTTTTAAAGTCTGATCCTTCTAATCTT
ACATTATGATATTTCCTTATTTTTTTAGGAATTTGAACCAGTTCATCAAT
AACCTCAACTTGTTCATAAGGCAGCATACAATCGAAAGGGGCTATAATTT
TTCCACCCGTGCTTATGCGGTAACAGGTATTTTTAACGTATTGAATTGTT
TTTTTTTCTCCAACTGCAAGCTCTCCATTAATTTTAAAAAAGCTATTTCT
AACTGTATCCGAAGATTTGAACGCAAATCCATCTAATAAACTATTATTAT
AAAAAGGGTTATTTCTTTTTGCTTTGATGTTTTCAGCTAAAACCTCATTA
TTTAAATCTTTAGTGTATTTTTTTACTTTATTTTTTTTTGAAGTTTTGAG
AACTTTCTGAAGAGCTTCTTTATACGAAGTCATGATTATTTAAGGTGAGA
TAAAAATTCAGGAACACCATTTGGATTAATCCATAATCCACTCTTTCCTC
CTTGTTTAACTAAAAGTCGAGTTTGCTGTATCAGTAAATCTGGATTAACT
ATTTTACTTAAATCATAAATTGTTATTAAAGCGGCATTCACACCCATGAT
AGCTTCCATCTCAACACCAGTTTTTGCATTTGCCGATACCAAACAATATA
CATCTAATGCAAAATTATTTTCATCTAAGACAATTTTTGTTGAAGTATGA
TCTATCTGCAATGGATGACAAAGCGGAATAAGATCACTTGTTCTTTTTAC
ACCAAGCACAGCAGCAACCTCTGCAAGCGTAACTGGATCGCCTTTTGGCA
TCTCGCGGTTTTTAATTAAATTGAAAACTTCTTTTCCAACTATAATTGAC
CCTGTCGCCAAAGCTCTTCTCAAAGTAATTTCCTTATCAGAAACATCAAT
CATATTGAAAGACTTTTCCTGGAAGAGTTCTTTTGTCCAATCTTTAAGAT
CTTCTTTTGTTACAATTTTAAGTTTCAAATTATCCTCCTACTGATGCTAG
ATGAGGAGTTATACCTGTATTTCCTAGCTCAAGGTGATGAGACTCTTTTT
TAAATCTTAATTGAGTTAAGATTAGATCAACCAACTCATCTTTTTGTTTA
GGATTTTGTAAATATTTTCTCAAATCAGTGCCAGTGTTCCCAAATAAGCA
AAGTCTTAACTCACCCTTGGCAGTAATTCTAAGTCTATTACATGCTTTAC
AAAAATCTTTAGAATAAGGTGCGATAACTCCAAATTGTCCTTTTAAATTT
TCATTTTTGTAATTTAAAGCAGGCCCATCATCTAATGCTCGGTCAATATT
TTTCCAACCTTTAGCCTCAATATATTCTTTGAACACTTTGGAACTTTGAT
GATACTTTTTAAAATAGTCTAAATTATCACCAGTCTGCATTAGCTCGATA
TATCTAAAACTGATATCATTTTGATTTATAAATTCTGACCAAGCATCAAA
CTCTTCTTGGTTATCATTTATATTTTTTAATAAAACAGCATTAATTTTAA
TATTTTTAAATCCTTTATCTTGTAAAATTTTTATACCTTCTAAAATTTCT
GGTAATCGATCATGACCTGTGATCTCTTTAAATTTTGACCTATTTAATGA
ATCAATACTAATATTCATGCCATCTATGCCTGCATCAAGAAATTTATCTG
TAAGTTGATTAAGTTTATAACCGTTAGTAGTAACAACTAATTTTTTTATT
CCATTTTTTGATTTAATTAATTTCATTACATCAAAAAAGTCTTTCCTCAC
CGTTGGTTCTCCGCCTGTGACTCTAATCTTAGAGACACCTAAATCTGAAA
GACCATTGATTAAATTTTCTATTTCAAAAATATTTAGAAAACCAGGATGA
TTATTTGGTTTAAAATAACCATTTGGCAGACAATAACCGCACTTGAAATT
ACAGACATCGGTGATGGATAATCTAATATAAGGAAAGGTGCGCCCAAATG
TATCTCTTAGTTTTCCCCCCATGGTTTTAGAGTACTGTTTTTATCCAATA
ATTTAAAGATTTTTTTATGACTTATTTATTTTATTCATCTTTAAAAAATT
GAAATTGCTTCAATTTATGTTGCAAAAGTAACTGCAAAGCGGGTATATAA
AGTAATTATGGAAATTTTAAATATGGGCGGTTACGCAGCTTTTGTTTGGT
CAGCTTATTTTTTTGCACTAGGTTTAACATTCTTTTTATACAAACGTTCA
GTAAAACAGCTTAAAACTGTTGAGAAGAAAGCTGAAGAGTTAGGATTGGT
ATCTAAAGAAGTTAGTCAAACAGTTAGAGCTAGCCAAACTATCTAGTTAA
CTACAAAATCTTCATACCCATTCGAATTGCAACAAACAACACAAGTGCGC
CTGTAACAAATGCAAGAACTTTTGTAGGCAATATTCTTATATTAACAAAA
TTACCTATTTGACCACCGATAAAAACACTTATTAATAAAGGCCAATAATT
TAATAATTCATTGAATACAAAATTTTTAGAGAGGTGACCAAAAACACCTG
ATATAGAATTTATTAATATGAACAGCGAGGCAGCTGTCGCAATTTCTTTA
GGTTTGCCAGCTCTTATTATAAAGAGAATTGGGCTTAAAAAAATTCCTCC
ACCAATTCCCACAACACCAGAAATAAAACCAAGCACTGAGCCAATCCCAA
TTGAAATTGGATATGAAATCTTTTTATAACTTTTCTCATTATCATCATAT
TTTTTAAAATTGATTAATAATAGCAATCCTGCAATTGTGAGAATTACAAA
AAGTAATACTTCAAATATTTCTTTATTAATCGAAAGGGTTCCACCAAAAA
AAGCTAAAGGAACAGATCCAATTAAATAAGGTACAAGTAATTTAAGATTT
AAGTTTCCAGCTCTTGTGTAATTAATGCAGTTTCCTGTAACGACAATGAT
GTTACAACAAAGCGCGATAATTGGAAAAAAAGTAAACGGAATTCCCCAAA
GCAATAATAACGCTAAGTAAGTTGATCCACCCCCAAACCCAACGCTTGAA
TAGATACAGGCAGTTATTAAAAATAATATTGTTAAAATTATCATCTTAAA
TCTTGAATTTTGGATATATGTGACGGTGTAATTTCGCAACATCCGCCAAT
TAGTTTTGCACCCATATCAATGAATTCTTTTGAAATTTCTTGAAATTTAA
AAGCAGTTAAATCTTCATTTTTACCCAGCGCTAAATTTGGATTTGAAGAG
TCAGGCTTCCATCCTTTTGGTATTTCTTTGAATGCATTTACTTTAAATCC
AAAAGGTAAACCAGACTCTATGAAACCATTTTTAGCATCAATAACATCTT
CATAAGCTACACAAGAGCCGGTTATTGCTAAAGGATTATAAGATTTTATT
TTATTTATAACATTTTTTATTTTTTCACCCGAGGGTAATAAGCCATTTTT
TTTAAAATGAATTCCAACCACAAAAGGTTTATTGAAAGTTTGTATTGATT
GAATACCAATTTCGATTTCTTCTGAACTACTTAAAACATCAAGATAAAAC
AAATCTACTCCTTCATTTAAAATTTTCGCTTGGTCAAAAAAGTTTTTTTT
CATTTTATCTATGTCGCCAAGTTCAGGAAGATAAGTAAAGTTTTGTGGAG
GCAAACTGCCAGCAATTAGCACTTTTCTTCCAGACTCTTTCACAGATTCT
TTTGCAAGTTTTAAAGCCGTAAAGTTTAATTCTTCGAAACGGTTTTCAAT
TTGATTATCTTCAAGTCGCCTTCTTCTAGATCCAAAAGTATTTGTTAATA
TGATTTCAGCTCCGGCATTGATAAAATCAAGATGGCAATCTTTTATAATT
TGGTGATATTTTTTTTCCATCAATGCAGTTGCAGACCATAAGTTTGATAC
AGGCTTTACACCTCTAGCTAGAAGTTCTTGTCCCATTCCACCATCAAGTA
TTATGAAATTTTTTGTAAAAATATTTTTCATTTAAAGACCTAATAAACCT
TGTAATTACTTAAGCAATTACTAAATAGCTCTAATGAATATTTTACATCT
AGACTCTAGTGCCAGGAAAGAGGAATCAGTATCAAGAAAACTCGCCAAAG
AACTGGTTAACAAATTAAAAAAAAATAATGATCAATTGGTCTACAGAGAT
ATCTCTTCAAATATCCCATTTGTAGCAGGAATTAAAGGTGCAGGTTTTAT
AATTCCTGAAGAGGATAGAACTGAACAGGATAAAGAGTTATTTAAATTTT
CAGATGAGCTTGTCGATGAAGTGTTAGCTGCAGATACAATTGTAATTTCA
ACGCCAATTTATAATTTTGGGCCACCGGCAGCTGCCAAGGCTTGGTTTGA
TCTCGTTGCAAGGGCAGGAAAAACTTTCAAATATGAGCCCACTGGCCCAA
TTGGTTTGATAGGTGGAGGTAAAAAAGTTTATTTAGTAGTTACCTCAGGT
GGAGTTCCAGTTGATAGTCCTGTAGATTTTTGTACACCATGGTTTAAGCA
AGCATTAAATTTTTTAGGTATTTCTGATATAGAAATTATTGACTCATCTC
AATTAAATATAAATGATGATAATTTAAAAAAAGCACAGGAGAAAATTAAT
AATTTATGATTAATGTAATCAAATATGAAGATCTAGGTGGAGCAGACCAC
GGGTGGTTAAAAGCTAAACATCATTTTAGTTTTGCAAGTTATCAAGATCC
AAATAGAGTTAGATTTGGTCCAATGAGAGTTATTAATGATGATATAGTAG
GTCCAAAAACTGGTTTTGATCCTCATCCACATGACAATATGGAAATAATT
ACTTATGTGAGAAAAGGAGCAATAACCCATAAAGATGATATGGGCAATGA
AGGCAAAACTGGTGCAGGTGATGTTCAGGTTATGTCGGCTGGAACTGGGG
TTGTTCACTCAGAATATAATTTAGAAGATGAGGATACAAACCTCTATCAA
ATTTGGATGTTTCCAAATAAAAAAAATGTAAAACCAAGATGGGATGCAAA
AGAATTTCCCAAAGAACCAGTTGAAGGACAGTTAAAACCTTTGGTTACTG
GTTTTGATAACAATCATTCAGACTCGTTAAAAATTCACCAAGATGCTGTA
ATTTATGCAGGAAGAGTAAACAAAGGTAAAAGTGTGAAACAAACTATCGA
TAGAGATCAAGCTTACGTATTATGTTCACAAGGAAAAATTAAAATTAATG
ATACTGAAATTAAAAAAGGCGATGGAGCAGAAATTACAGAGCTAAAAGAT
GTTGAAATAACATCGTTAGAAGATAGTGAAATTTTATTTATTGATCTTCC
AAGATAATTTTTTAATAGTATAAATATCTCATGCCTATTGATAGCACTAA
AGAGTTTAAGCCAATCAAAATTTCTGTTTTAACAATCTCAGACACTAGAA
CTGAGGCTACTGATAAATCCGGCCAAATTTTAGCAAAGAAAATTAAAGAA
AAGGGTCACGGGTTATCTCATAAGCAAATTGTTAAAGATGACAAAGATGA
TATTAAAAAAATTCTTTTAGAGTGGTGTAATGATAAAAATGTAGATGTCA
TTTTAACTACTGGTGGAACGGGGTTAACGGGCAGAGATACTACTCCTGAG
GCTTTAGAAGAAATTAAGGATAAAGATATTCCAGGATTTGGGGAATTATT
TAGATTAATTAGTTATAAAAAAATTGGTGCTTCGACGATCCAATCAAGAG
CGATGGCAGTGCTTGCAAAAGGAACCTATATTTTTGCATTACCAGGTTCA
TCAGGTGCAGTAACTGATGCATGGGAAGATATATTAAAATTTCAATTAGA
TTCTAGATTTAGACCCTGTAATTTTATTGAATTAATCCCAAGACTCAATG
AAGAGTAGACAAAACTAGGATTTGCACTTTTTACAAATACCATAAAATTC
TAAATTATATTCTAAGTATTCTTCTCCAGCATCATCTTTAAAACTTGATA
AAAATTTTGATAGTTTTGTGTTAAGTATCTCGGTAACTTTTTCACACCTT
TGGCAGATTGAAAAAGCTGTTTTTGATGAGGTCTTACATTTAGAATTTTG
ACAATCTAAATACGCATTTTTACTTTCAATTCTGTGAATTTTACCCTTTT
TAATTAATTTGTCTAAAGCTCGATAAACTTGAGGTGGCGCTTTTAAACCA
TTTTTCTTAACATCAGATAAGATTGTATAAGCTTTTATTGGTCCGGTTGA
TTTTTTTACTACCTCTAAAACCACTTTTTCATTTTTGCTTAATTTTTGAG
ATTTCATTTTTATATTTAATAATTTTTAACTTTATTTGATTTTTTAAAAT
TTATCAAAGACAGCAAAAATAGAATTAATGCAGCTGTTATTATTGATGGA
CCTGATGGTGAATTAAATTCTAGCGATGCAAATAAACCAATTGATACTGA
CATTATTCCTCCTACAATTGATAAAATTACCATTTTAGTTGGACTATCAG
ATAAATTTCTGGCCATAGCAGCTGGCATGATCAGCATGCCAGTGATTAAT
AATAAACCTACCATTTTTATAGCTATAGCAATCATGGCAGCCATTAAAAT
TATAAAAATGACATTTGCTCTATCCGGTTTCATACCTTCAGCTTCAGCAA
GATCATAATTAACAGTTGCCGCAAAAAGAGATTTCCATATAAATTTTAAA
ATAATTAGTATTATTGCACCACCAATCCAAATAATTAAAATATCTATTTT
ATTTACTGCAAGGATATCTCCAAAAAGTAATCCCATAACATCAAATCTTA
TATTTGATAAAAAACCGATAACGACTAACCCAGTTGCTAATGATGAGTGA
GCTAATAAACCTAAAAGAGCATCTCCTGGAAGACGTGTATTTTTTTGAAG
TGATAAAAGCATTACAGCAATTATTGATGAGATAACAAATACAGCGAATG
GAATATTTAATTCAAATGTTAATGCCATTGTAACTCCAAGTAAGGCAGAA
TGGGCTAGGGTATCTCCAAAAAAAGAAAGTCTTTTCCAGATTGTAAAACA
ACCCATTGGACCTGTAATCAATGAAACGCCAAGACCTGCAATTAACGCTC
TTATAAAAAAATCATCTAACATAACTAATTATTTTTTTTTATTGTTCCAT
CAGTTGAATGACTATGATCATGATTATGCTCATAAATTGAAAGCATCGTA
GAAGCTCGATCTCCGAATAACTCCCTGTATTGATCACTATTTGCTACTTT
CTTTGGGGTACCAGAACAACATATATGTCCATTGAGGCACACAACATAAT
CAGTAGCTGACATTACTACATGTAAATCATGGGATATAAGTAAAATACCG
CAATTAGTTTTTTTAGATATAGATCTAATAAGCTCATAAAGTGAAATTTC
ACCTTTAAAATCTACTCCTTGTACCGGTTCATCAAGAACCAAAAGCTCAG
GTTTTTTTGCTATTGCTCTCGCAATCAGTATTCTTTGGAATTCACCACCT
GATAATTCATTTAAATTCTTATTTTTTAAATGATCTACACCGGTAAAGTC
TAATGCTTCATTGATTTCCTCCGGATTGATCTTTGAAGTTAATTGCATAA
AATCATTAACCCTTATTGGCAATGTCCAGTCAATCACTACCTTTTGAGGA
ACATAACCAATTTGACTGGTATATCTTTGAACATTACCTTCAAAGTTTTC
ATTTATACCCAAAGCCATTTTTGCAGTTGTTGTTTTACCCGATCCGTTTG
GCCCGATAAGAGTTACAATTTCTCCTTGTTTCACCTCAAATGAAATGTTT
TTCACAAGTATTTTTTTATTTTTTTCAACACTTGCATTTTCTAATTTGAC
TAAAGTTTTTTTATTATTTTTTTTCATATAGCTGTTGACTTCATAAAAGT
GTTATATTATAACAAGTTATATTATAACAATAATTTGCGATGTTAACCAT
GAAAAATCAAATAAACAAATTCTTTTTTTCAGTTTTTTTGACACTATTTT
TAGGCTTTTCACATGCTAAAGCTGAATTACAAGTGGTAACCTCTATAAAA
CCTATACACTCTTTGGCAAGCATGTTAATGGACGGTATTGGTGCTCCGAA
ACTTATAGTTGATGGTAGCAACTCTCCACATAATTTTACCCTAAAACCTT
CACATGCAAAAATGCTACAAAATGCTGACTTAGTATTTTGGGTAGGTGAA
GACATCGAGGCATTCTTGGAAAAACCACTTCGTACAGTCGCTAAAAAAGC
GAAAAAAATTGAATTGATGGAAATCAGCCAGATAAAAAAAATAAAATTTA
GAGAAAAAAATTTATATAAAGATCATCACGATGATCACGGACACAAAAAA
CACGATGATCACGGACACAAAAAACACGATGATCACGGACACAAAAAACA
CGATGATCACGGACACAAAAAACACGATGATCATGGACATGCCCATGGTG
AACATGACCCCCACATTTGGCTAGATCCTTTGAATGCAAAAGTGATCTTA
AATGTTATGGCTAAGAATATGAAAATAATGGATAAGAAAAATTCAGCAAA
TTATGACTCAAATTTAAAAAAAGCTAATGCAAAAATAGACGGTTTAGTCT
CTGAAATTAATAGGGTTATTAATAAAAATGCGAAATATGTAGTTTTTCAT
GATGCGTATCAATATTTCGAAAGACGTTTTGGTCTTAAAACACTTGGTGC
TTTGACTGTAAATACAGATGTACTCCCAGGCGCAGAGCAATTAAAGGATA
TAAGAAAAGTTATTAAAAGAGAAAATGCAAAATGTATATTTTCAGAGCCT
CAATTTAATCCAAAAATAATTAAGGCAATTGCAAAAGATACAAATATTAA
AACTGGTGTATTAGACCCTCTTGGTGCAGATCTTAAAAATAATAAAGATC
TTTACTTTCAATTATTAAATAATTTATCTAATTCACTTAGAAAGTGTTGA
CCTCTTCTCACGCTCGCTTGCGGTCTTTAGTTGGCCGCAAGCTCCTAAAA
TATCGTCACCTCTTGATTTTCTAAGAGTAACAACGTGACCATTCTTCTTT
ATTATTTCTATGAATTTAGAAGTTTGTTCTTTTGTCGCAGTTTTATATTT
AACCCCTGGCCATGGATTAAATTGAATTAAATTTAATTTACATGGAAATT
GTGACATGATTTTTGACAACTCTTTTGCACACTGTTCAGTATCATTCACA
TCTTTTAAAAGAACATATTCAATAAAAATTTTTTCTCCATTTTCTTTTGC
ATATTGACTGCAATGTTCAATTATATTCTCAATATTATATTTTTTATTGA
TTGGCATAATTTCGTTTCTGATTTCATTATTAGGTGCATGCAAAGATAAT
GCTAAATAAGTTCCAATTTCATTTGCAGCTTTTTTGATATTTGGAGATAT
CCCGGATGTTGATACAGTTATCTTTTTATTTGAAAAGTTAAGACCATTTT
CATCTTTTAAAATTTCAACTGACTTTTTTATGTTTTCAAAATTATAAAAT
GGTTCACCCATGCCCATATAAACAATATTGTTAATTTTTTTTTGCTCTTT
CCAATCATTCAATTCATCTTTTGCAATCAAGATCTGACTAATAATTTCAT
TTGATGATAAGTTTTTTACAAGTGGTTGAATACCGGTATGACAGAATTTA
CAATTTAAAGTACATCCAACTTGCGAAGAAATGCAAAGTGTAGAATGAGT
TTCAGATGGTATATAAACTGTTTCAACTAAATTTTTATCATTTAACTCTA
ATAACCATTTAATAGTTCCATCTTTTGATACTTGTTTATTTTTAATTTTA
GGTCTGGAAAAATTTACTATTTTTAATAATTCATCACGTAAACTCTGAGT
TAAGTTTGAAAAGAGATTAGGATCAGAATATCCTTTTTGATAATAAAACT
TCCAAACTTGATTGGCTCTCATTGAAGATTTTTTTTTATCTAAATTAAAA
TTATTGGAAAAAATACTTTTTACTTCTCTATAATTAAGATCAGCAAATTC
GATCATTTAAATTACAAATTTACTAAAAAGAAAATTAATTGATATCAAGA
CAAAGCTTGTAATTACTAATATGATACACCAAAATCTTAACAAAATCGCA
GTTCCAGCTTTTTCGAAATTTTTCCAAGGTATAAAATAATAACTAAGTAA
CGTTACTAAAATAAAAAAAAGTAAAATATCAGTTAAGCTTATATTCACTT
TTGAAATTTATCTTTCCATTCAGAGTATGGCATTCCGTAAATCATTTCTC
TTGAATCTGGATCAGAGATCTCAACACCTTTTTTTTCAGCCTCTTCCCTG
AACCATTTTGATAAACAGTTCCTGCAAAAACCAGCCAAATTCATAAGATC
AATGTTTTGAACATCTTTTCTCTCTCTTAAATGATTAACAAGTCTTTCAA
ATGCCTGTGATTGAATTTCTTTTTTTGTAGCTTCGTCCATAAAAATAATT
ATAAGAAGTTTAATGAAACTAACAGGTTCTTATAAAATTCCAACCGATAA
ACAGTCAGTTTGGGAAGCGCTAAATAATCCAGAGATATTAGAAAAGTGCA
TTCCCGGGTGCGAAGAGTTTAAAAAAAATTCTGACACTAGTTTTACAGCA
ACTGCCACAAACAAAATTGGTCCATTTAATGCAAGTTTTACCGGTGATGT
TGAACTTCAAGATCTCAATCCTCCACATAGTTATAAGCTTGTAGGACAAG
GTAATTCACCAGTAGGTTTTGCATCTGGAGAAGCTAAAGTAACCTTGGCC
GAGGATGCGGGTCATACTGTTTTGACTTATGATGTTGAGGCAAATGTTGG
AGGAAAGATTGCACAAGTAGGTAGTAGATTGATTGATATGACGGCAAAAA
AAATGGCTGATATTTTTTTTGGCAAATTTTCCGAAACAATATCCCCTCAA
AGCCAAACTTCGCAATCTACAACAAAAACTTCTGTTGAAAAAAAAGGATT
TAACAAAAAATTAATTTATGCGTTTGCAACATTAGTTTCTGTGGGCCTGA
TTTTATTAGCATTTTTTTAAACAACTTTTAATTGAAATTTTCTGACGCAC
TTGTTTTTTCATCTCAGTATGAGAAGATGATTCTAGGGAGACAAGTTTAA
TAATGATGAAATTATCACTTAAAGTTAATGGAAAAAAAATAGAAAAAGAA
GTTGATGATAATACTTTATTAGTTTCTTTTATTAGAGAAAATTTAAATTT
AACAGGAACACATGTTGGATGCGATACAAGCCAATGTGGATCTTGCGTAG
TTCATGTTAATGGCAAATCAGTAAAAAGTTGTGCAATGTTTGCTGTTGAC
GCTAATGGTTCAGAGGTGACAACTATAGAAGGATTGGAAAAGGATGGAAA
ATTACACCCTGTTCAAGAGTCTTTTAAAAAGCATCATGGTTTACAGTGTG
GATATTGTACTCCAGGAATGGTTATGAGTTCTATTGATTTATTAAAATCA
CACAAAAACCCAACTGAAGAAGAAATTAGAAAAGGTTTAGAAGGTAATAT
TTGTAGATGTACAGGTTACCAAAATATTGTTGCATCAGTTAAAGGTGCAA
TTGGAAAAGTTTAACAAAAGGAGAAATAAAAATGGCAAGTATGATTGGTT
CAAAAGTTGAAAGAAAAGAAGACAAAAAGTTTTTAACAGGAAAAGGAAGA
TACACTGCGGATATAACATTACATAACCAATCATATGCAGTTTTCATTCG
TTCTCCTCACGCAAGAGCAAAAATTAAAGGAATTGATACAGCGAAAGCAA
AAAAAGCATCTGGAGTTATCGATGTTTTAACAGGTAAAGATTTAGCAGAT
GATAAAATTGGAGGCTTGATCGCAGGCTGGAAGATTGTCAGCAAAGATGG
AACGGATATGAAATGTCCCGCACACCCTGCATTAGCTACTGATACAGTTA
ATTATGTAGGTGATCATGTTGCATTAGTAATCGCTGAAAGTTTACAAGAA
GCAAAAGATGCTGCTGATTTAGTAAATGTTGATTACAAAGTTTTAAAGGC
AGTTGCAAATACAGGCGATGCCATGAACGCTGAAGCAATACACGAAGGTA
TTGATAAAAATTTATGTTTTGATTGGGAGCTTGGCGATAAAGCAAAAGTC
GACGAAGCGTTTTCAAGTGCAGATAAAGTTGTTGAGATGGATATCGTGAA
CAATAGATTAGTTCCAAATGCTATGGAACCTAGAGCATCTATTGGTGATT
ACAATTCATCTTCAGATGAATTAACTTTGTATACAACAAGTCAAAATCCT
CACTTATCAAGATTAGTAATGTCAGCATTTAACGCACTTCATCCAGAGCA
TAAATTTAGAATTGTTGCTCCAGATGTTGGCGGAGGTTTTGGATCAAAAA
TTTATCCTTATTCTGAAGATGTTGTTATTGCTTGGGCAGCAAAAAGACTG
CAGCGTCCAGTCAAATGGGTTTGTGAAAGAACAGAGTCATTCCTTTCAGA
CTGTCACGGAAGAGATCATATCACAAAAGCAGCTGTTGCAGTTAAAAGTG
ATGGAACTGTTACTGGTTTAAAAGTTGATACAATTGCAAACTTAGGTGGT
TATGCATCTTTATTTGCAACTGTAACACCGACATATTTATATGGTCCATT
AGTTTTAGGACTTTACAATATACCCGCTGCTTACTGTAACGTAAAAGCAG
TTTACACAAATACTGCTCCAGTTGATGCTTATAGAGGTGCTGGAAGACCA
GAAGCTACTTATTTAATTGAAAGAATAATGGATAAAGCCGCTAAAGAAAT
GGGTATGGATAGAGCGGAGTTTAGAAAGAAAAACTTTATTAAACAGTTTC
CTCATCAACAATGTTTAGTTCATAACATTGACTCAGGAGATTATGATGCG
CACTTCGATAAAGCATTAAATCTAGCTGATTATGCTGGGTTTGAAAAAAG
GAAAGCAGAATCTGCAGCAAAAGGTAAGCTAAGAGGTATTGGTTTTTCAA
CTTATATCGAAGCATGCGGTATTGCTCCATCAGCAGCAGTCATGTCATTA
GGTGCTGGTGTTGGTTTATGGGAGTCTGCCGAAATTAGATTTAATCCAAC
TGGAAATATTTCAGTATTTACAGGAACACATAGTCATGGCCAAGGTCATG
ATACAACTTTTGCCCAAATAGTTTCCGACAAGTTGGGTGTGCCAGTTGAA
AATATTGAAATCGTACATGGAGATACGGATAAAGGTCCATTTGGTATGGG
TACTTATGGTTCTAGATCACTTGCTGTAGGTGGTTCTGCAATCTCAAAAG
CTTGTGATAAAATTGTAGAAAAAGGAAAGGCAGTAGCTGCAAATATGCTA
GAAGCTAAACCTGAGGACATTGAATTTAAAGATGGAGAATTCATTGTACC
TAATACTAATAAGAAAAAAACAATGGGTGAAATTGCTTTTGCTTGTTATT
TACCAGGAACATATGGTGAAATAAAATCACCTTTACCGGAAGGTATGGAG
CCAGGTTTAAAAGAGACAGCATTTTACGATCCAGTAAACTTCTCTTTCCC
AGCAGGTTCACATATTTGTGAAGTAGAAATTGATCCAACAACTGGAGAAA
CAAAGGTTGATACTTATACCTGTGTTGATGACTTTGGAAACTTAATCAAT
CCTATGATTGTTGAAGGCCAAATTCATGGTGGTTTGGCTCAAGGAATTGG
ACAAGCATTATATGAAAATGCTTATTACGATGAAACTGGTCAGTTAGTAA
CTGCATCATACATGGATTATTGTATGCCAAGAGCAGATAATTTTCCAGAG
TTTAGAATTGATTACACATGCACGCCAGCAACTTCAAACCCATTAGGTGT
TAAAGGTTGTGGAGAGGCAGGTGCAATCGCTTCTCCTCCAGCTGTAATGA
ACGCAGTAGTAGATGCAATTGGAACAGAAGTTACAATGCCTGCAACTGCT
GAAAAAGTTTGGAGAGCATTAAAAGATAAAAAATCAGCTCAAAAAAAAGC
GGCATAAGGGGGTTAAATGAAACAGTTTAATTTTCACGAAGCAAAGAACG
TAAAAGATGCAGTCAAAGCTTCATCAAAAAAATCTGCTTTTTTATCTGGA
GGCCAGACTTTAATTCCTTCAATGAAATTAAGGTTATCTAGTTTTGATGA
TGTAATTAACGTCAAAAACATAAAAGATCTTCAAGGTATCAAAGTTAGTA
GTAAATCTGTTACGATAGGTGCTGCAACAACACATGCTGAAGTAGCTGCG
TCTAAAGATGTAAAAAAAGCTATTCCGTCCCTTTCTCATTTAGCTGGGAT
GATTGGTGACGCTCAAGTTCGTAATAAAGGAACATTGGGTGGATCGATTG
CTAATAATGATCCGAGTGCGTGTTACCCATCTGCTTGCATCGCATTGGAT
GCTACAGTTCATACATCTGATAGAAAAATAGAGGCTTCAAAGTTTTTTAA
AGGTATGTTTGAAACGGCACTAAAAAAAGATGAATTAGTTACAGCTGTAG
AGTTTAAAATACCAGAAAGTTCAAGCTATGTTAAAATTCCAAATCCAGCT
TCAAGATATGCAATGGTTGGAGTTTATGTTGCTAAACACAAAAAAGATGT
AATCTGTGCAGTAACTGGCGCTCAAGCAGTGGTTTATCGATGCAAGGAAA
TTGAAAAAGAATTAGGTAATAATTTTTCTTCAGATTCTTTAAATAACCTA
AATTTAGATTATAGCGAAATGAACTCAGATATCCATGCATCAGCAGAATA
TAGAGCAAGTTTAGTTTTATCTGCTGCCCAAAAAGCAGTCGCTAATTGCA
AATAATTTAAATAATTTATCATAATCTGATAAGGTACTATTTATGAATAA
TACCTTTGATGAAAAAATTCTAGATGAAGCTCAACAATGGATTGAGCAAA
ATAAAAAAGTTATTCTAGCAACAGTCATTCAAACATGGGGTTCTTCACCA
AGGCCAATAGGAAGCTTGATGATTGTAAATAATTCTGGTGATTTTTCTGG
CTCAGTATCTGGTGGATGCGTAGAAGGTGAGGTTGTAAGACAATGTCTAG
ATTTATTAAATGATAAAAATGATTTTAAAAAAATTGATTTCAAAGTTTCA
AATGAAAGCGCCTGGAATGTTGGTCTTGCATGTGGAGGCGAGATTGCCAT
CTTTTTAGAAAAACTAAAAAAATGAATTTAGACTTACTTCAAGAAATAAT
TAATTTAAAAAATTCTAAAAAAGAATTTTCAGTTATTACTGATATCAGCA
ATGCTAAAAGTTATATTTTTTCATTAAACGAAAAAATACAAGAAGAGCTA
AAAGAAAATGAAAAAAAAATTATTGAACTTTATAAATCTAGAAAAGATGG
CTTAATAAAAGGAACAGACTTATTTGTAAAAAATTATCACCGACCAATCA
AGGTCGTAATAGTTGGAGCTGTTCATATATCTCAATTTTTCGTTGAGTAT
GCAAAATCGCTTAATCTGGATATTTATATTATTGATCCGCGTGGTTATTT
TGCTTCTGAGAAAAGATTTCCGTCAGCAAATATAATTAATTTGTGGCCAG
ACGAGGCTTTTAAACATTGTACATTAGATAAAAATACGGCTTTGATTGCT
TTAACCCATGACCCAAAAATTGATGATCCCGCAATACAAGAGGCTTTAAA
TAAAAAATGTTTTTATATTGGTGCGCTAGGAAGTAAGAAAACTCATGAGA
ATAGATGTAATCGTTTGATTGAAAATGGTTTTGAAAAAGAAGAGATAAAA
AAAATTTTTGGACCAATCGGAATTAAATTTGGAGGAAGATCTGCACCAGA
GATAGCTTTATCAATTATTTTTCAACTGATGACTGAGATTTACAAGCAGT
GATATCTGCAATTTTACTAGTGGCCGGTACGTCATCACGTTATGGGAAAG
ATAATAAACTTCTTGTTAAATATAAAAAAAAACCTTTACTGTCATATTCT
TTAAAAGCTTTATTAAAAAGCAAAGTCAAAGATATTGTTGTTGTACTTGG
TAAAGATAAACAAAAGATACTAGAAGAAGTTCCTCAGAACAGAAAAATTA
AAGTCATTTTTAATAAAAATTATAAAAGAGGAATGGCATCTTCTATCCTG
GCTGGTTTGAAAAAAATAAATAAAAGCAGCCATGGCTTTATGGTGTGTTT
ATCTGATATGCCAAAAATAAAATCTTCTACTTATAATAAAATTATTAATC
ACTTTAATAAAAACAAAAAAATTCCTTGTGTTCCTTGCTATAAAAATAGA
AATGGAAATCCAGTATGCTTTCCAATCAGCTTTAAATCTAAAATCAAAAA
TATCAAAGGTGATCAGGGAGCAAAAAAAATCCTTCTAATGAATAATTTTA
ATAAAGTTAATATTTCATCAAGTTCAATATTAATTGATTTTGATAAAAAA
TCTGATTTTAAAAAGTAAATTCTTTTAAATATTCTTTTAGCTTATTTGGT
TTGTCTAAAGTTATTGTTTGAAAACCTATTTTTTTTGCTGATTCAGTATT
TTCTGTTCTATCATCAATAAAAAGTGTTGTTTTAGGATCACAAATAAATT
TTTTAATTGCTAGTTCGTAAATTTTTACATCTGGTTTTTTTAGACCAACT
TTTCCAGATATAATCATGTCATTAAACTCATTAACGAATTTATTTTTAGA
TGCATAAATATCAAATTGATCACCAGGAAAATTACTTAAAATAAAAATCG
GAATGCCCTTTTTTTTTAAATCAAATGCAATCTTAAGATTTTCCTCATAA
ACACCAACTATCATCTCCTGAAAGCGACCGTAAAATGATTCTATTGCATA
TTTATAATCTGGATATTCTTCAATTTTTTTTAAAGTTGCGGGTTTTGTGT
CATAAACTAAATCTTGTTGAATATGCCATTCCCAAGGACATATATTTTTA
AAAAAAAAATCAGTATCTTCTGGGGTATTAAAAATTTTATAGTATAGATT
TCTTGGATCAAATTTAACTATGACTTTCCCAAGATCAAAAATTACTTTTT
CAATTTTATTCACGATAAATCGATAGCGAATTTTTTAAGAGTTTCTAAAT
TTATAATTTCTAAAGTTTTTTTATTGGTACTTTTAATAAAAATCTTACAT
GGATGACCAGCATCTACTGCTCTCTTAAACCATGTTGCACAAACACACCA
GCTATCACCATTTTTTAATCCTACGAAATTATATTCTGGTCTAGGTGTAA
TCAAATCATTACCGTTATCTTTGCAAAATTTTAAAAAATCATCGTTTACT
TTTGCACATACAGTATGAGTGCCAATATCGTTTTCATCTGTATTGCAACA
TCCATCTCTGTACCAGCCTGTCAATGGATCTAATGAGCAATTTTCTAATT
TTTCACCAAGAACATTGAGTTGATTTTTAGTCATGAAAGACGTTTGCAAT
TTTTTCTTCTAATTCAATGTTTAATGAAAAGGATCGCCTTTCGCCACTTG
TATGAAATGGATAGGCTGTGTGCATCAAATAATTTGGAAATAATATCATA
TCCCCAACTTTCGGAACATGATTATAAATACTATCACTTAAAAAATTCTT
AGAGCCATTGATGAAATCAATTGTTCCATTTGTTTTGATGTTTTTTTTAC
TTTTATTAAAATTTTTTGGGATCTTCAGGTATCCTACAGCAGATAAATGT
CCATCGTGATAATGAATAGGGTTATATTCATTTTGAAACTGTCTTACTAC
CCAGAGGTTTTTAATTATTATTTTTTTTGCGTTTTTATTAATAGATTTTT
TTAAAAAAACTTTTACTTCTTTAGCAATAAGTTTTGATAGGTTTTTCTTT
ATGAAAGTTTTTGGCAATTCAAATTCCTGTTTCACCTCACCAACTAGATT
CTTTGAATAATTAAGTTTTTTTACCAACTGTTTATTTTCTAATATTCTAT
CAACTTCAGTATTTATTTTTTTAATTATAGAAAGAGGTAATTTAAATTTA
CCCATCTTTGGTCCAAAAGGGCTTAGAACTTTCATTTTAAAGCTTCGTTG
GGTTTGGTTGACCCTTGTATACAATTTCAGGGTCAAATGTTTTCTCTTTT
TCCTCAAACTTTAACTCAATATCATCAGTTTTATTTTCAAGCGGTATTGA
TCTATAAAAACATGAGTAGTATCCAACATGACAACTCGCTCCATCACCAA
TATCAACTGATATCCACAAAGAGTCTTGATCGTCATCTATTCTTATAAAT
TTTATTTTTTGAACCCATCCGCTTGTTTTACCTTTATGCCAAATAGCATT
TCTTGATCTACTGAAATAATGTGCTTCTTTTGTCTCAATAGTTTTTTTAA
ATGCTTCCTCATTCATATAACCGTGCATTAAAATTTCCCCAGATTTATAA
TCAGTGGTGATCACAGGTATCAACCCATTTTGATCAAACTTTGGGCATAA
TTCTTTACCTTCTTCTACTTGTTCTACAGATATTCTTTTTTTAAACATTG
TTATGTGTATCTATAATTGTATATTAGATTAATCAAATTTAATTATACAG
GGACTAAATGACAAATAAAAATGTAACAGAATTTAAAGCAAAATTAGTAG
AAAAGATTAGTAAAGAGGAAGCAAAAAAAGCTATTCAAACAATATTAAAA
TACATTGGGGAAAATCCTGATCGCGAAGGCCTAATTGAAACCCCAAAAAG
AGTAATCAAAGCTTTTGATGAATATTTCTCAGGCTATGCAGAAGACCCCC
AGTTATATTTGGAAAAAACTTTTGGAGATGTGGAAGGATATAACGATATG
GTTATTCAAAAAAACATTTCTATCCAAAGTCATTGCGAACACCATATGGC
ACCAATAATTGGAATTACTCATGTGGCTTATATCCCTTCAGAAAAAGTTG
TTGGTTTAAGCAAATTAGCTAGAGTCGTTGAGGCGTATTCAAGAAGACTG
CAAACCCAGGAGAGATTAACTATGCAAATTGCCAATGCGATTAACAAAGG
TTTAAAAGCTCATGGAGCGGCAGTGTGTATTGATGCTGTTCACCAATGCA
TGACGACTAGAGGAGTAATGAAAGAAAACGCATCAACTGTAACAAACTAT
TTCACAGGCTCATTTAGAGATAGTCAGTCACTTCAGCAAAGATTTTTATC
TTATATTAACCAAAAGTAATGTTTGATATTCCTGATAAATATAAAAATTT
AAAAAAAGTTTATGTTGATACAACTCATGTAGCGACACAAATAGATAGCC
CTAAAGTTTATTATAAAATCAAACCAAACGAAGGATATGTAGTTTGTGGA
TACTGTAATATTTGCTTTATTTTAAAAGAGGACGCAGATCTTGATACGGA
CAGAGTATTTTTTTATAATGAAAGACAAAGTAAATTAGAACATCAATCAA
ATTAAAATTTTATGAGTTTTAAAGCTATAGTTTTAAATAAGGATGGTGAA
AATTTTACCAGAGAACTTAAAGAGGTTGAAAAGTCTTTTTTAACTCATGG
TAATGTTTTGGTTAAAGTAGATTATTCATCTTTAAATTTTAAAGACGGCA
TGATTTTAAAGAATGGAGGAAACCTGGTTAAAGATTATCCTCATATACCA
GGTATAGACTTTGCAGGAACCGTTGAGGAAAGCGAGTCTGGTAAATTCAA
AAAGGGTGACAAAGTCATATTAACTGGCTGGAGAGTAGGCGAGGTTTTTT
TTGGTGGGTATTCTCAGTATGCAAAAGTTCAAGATGATTTTTTAGTTAAA
ATGCCAAATGACCTAGATAGTAAAAAGGCAATGATATTAGGAACGGCAGG
CCTTACAGCTTTAATGTGTGTCTTAGCTATTCAAGCAAGAGAGACAATTT
TATTAGGTGAGCCAATAAAAGATGTTTTAGTGACAGGTGCTACAGGTGGA
GTTGGAAGTGTTGCAGTTTTAGCGCTTAGTAAACTTGGTTATAATGTTTC
AGCCGTAACTGGAAAAAAAGATAAATCAGATTTTTTAAAATCCTTTGGAG
CAAATAATATTGTAGATCGTTCAGAACTTGATCAAGATGCAAGACCAATT
GATAAAGGCTTATACGACGGGGTAGTTGATACAACAGGTGGGAAAATACT
TGCAAAAGCATTATCTCATACAAGACCAAATGGTATTGTAGCTGCTTGTG
GATTGGCTAGTAGTTACAAATTAGAAACAACTGTTATGCCTTTTATTATT
AGAGGAGTTAAGCTCTGGGGAATAGACTCTGTTACAGCTCCTGCAAAAAG
AAGAGAGTTTCTATGGTCACAAGCGACTAATTATATTGATTTTAATAAGT
TATCCGAGGGTGTCCAAGAATGGGGTCTTGAAAATTTAATTCAAAATTCA
TCTAAAATATTAAAAGGCCAAATCTCAGGAAGAGTTATTATAAACGTAAA
TAAATAATATGGATTGGGATAAGTTAAAGATTTTTCATGCTGTTACCCAA
GCAGGAAGTTTTACTAAAGCTGGGGAAGTATTAAATTTAAGTCAATCTGC
AATAAGTAGGCAAATTCAATCTTTAGAATATGAACTTAAATGCAGTCTTT
TTCAAAGACATGCAAGAGGACTGTCTTTAACTGAAAATGGAGAAACTTTA
TATAAAACTGCAAATGAAGTTATTTCTAAAATTAAAGAGGTAGAAACTGA
CCTTGTTGAGAGAAAAGATAAACCATCTGGAAAATTAGTAGTTACCACAG
TTGTTGGTTTTGGTGGAATTTGGCTTACTCCAAGAATTAAAGAATTTAGG
GATAAGAATCCAGATATTGAAGTTGAGTTAGTTGTTACAAACGATGAGTT
AGACCTAAGCTTAAGAGAAGCTGACATAGCTATTTGGATGAGACCTCCGA
AACAACTTAATTATATTCAAAGAAAGCTGGTTGATATTAATTACCACATT
TATGGTTCTTCAAAATATATAGCAAAAAAAGGGACACCTAAAACTGCAAA
AGATTTAGATAAACATGATTTAATTACTTACGGGAAAGGTACACCCTCAC
CTTTATCTGAAAAAGAATGGATTTTAAAATTAGGATCTAAACAAAAAAGA
AAACCTGTAATGAAAGTTAATAATATTTATTCATTAATGTTAGCTGTTGA
TGCTGGAGCTGGTCTAGCAGCGTTACCTGATTATATGGTGGGTGATAACA
AAGGTTTAGTCCGAGTTCTTCCTGAAACAAAGGGACCAAAATATGAAGCG
CATTTTGTCTACCCACAATCTTTAAAAAATGTTGCAAGAGTAAAAGCTTT
TAGAGACTTTATATTTAATAAAGTTGCTGAATGGAATTTTTAAGCACTCA
AAACTCTTTTTTTTAACCTAGGTTTTTTTTGTTTTTTTAATTTTGTTTGA
AGGTTTTTTAGTAATTTATATCTATTTTTAAGCTCTTTTTGTTTTGCTTT
ATAACTATGATTGAGATTTTTTTTTTTTGATTTTAATATTAATTGAAAGG
AAAATAAAATAACAAAATAAACGATAAGTAAAATGATACTTATTTTTAAT
AACAGAGCCGTATTAAGCTCCTTTTTTTGTTAATGCTTGAATTTTTATGT
TGGCACCATCTTCGATTGATATACTTTCGCCAACAACATCTCCTTCGAAG
TTACACCCTCTTTTAATTTTGACTCTCTTTGCCGCTAAAGAACCTTTGAT
TTTTCCATTTACTTCAATTTCATCTGCATTGATATCACCATTGATTTCTG
CAGTTTTTGATAAATTTACTTTATGTGCTGCAATGTTGCCATCAAATTTG
CACCCAAGTATGATATCATCTTTTTCAGTTATTTTACCTTTTAATTCAAC
ATCAGGTAAAAGAATTGAATTTGATGATGCCATTTAGACTTTTGTATTTT
TAATTATCTTCTTCTTTAGCTGTACCGAAGAAACCACCACCAGATTTTTT
ATTCGTTTCTTCTTCGTCTTTTACTAATTTGATTTTTGATTTTTGGAAAT
CTTCATCTGACATTTCAGCAATTGTTCCACTAATCTTTCCACCTAAAGCA
ATTTCTAAATCTTTATATCTTATTTCTCCTTTTGCTACTCCTGAAGAAGA
AACAGATAATGTACCAGCAACTTGTAAGTTACCATCGTAATTACCTTCAA
TTTCAGCAGTCTCAACAGCCGTCTCCCCATCGACACCGCCACCATTTTTG
ACACTTATTTTTCCAGCAGCAACTTTCCCAGTGTGTTTACCATTTACAAT
AACTTCATTTGGAGCATTAATTTCACCATTTACAGAAACACCAGAACCGA
TATGAATATTACCTTCCTTGGTACCGTCCATTGATGATGTTCTTGAAGTA
GTAGACCTTGTAAAAGGGCTTCCAGTAGATTGATTATTATTTTCGTCGTC
AAAAATTGCCATTTTTATAATTCCTTTTTGTTAATAAGATTTTATAAAAC
AACATATTAATAGAATCCAGTCAAATTATTATGTAAATTGATATTTTTTG
TAATGATTTATCTTTTTACAGGTCTCATAATAGGTTTTTTTGTTGCATTA
CCAGTAGGAGCTGCTGCTTTATTATGTATAAATCGATCAATTCAATATGG
CTTAAAAGCAGGCGTATTTACTGGTTTGGGAGTTGCAACTGCAGATTTAG
TTTACGGTTTTATTGCAGTATTTGGACTTTTTGCAATTTCAGGAGAGACA
TTAGAAAATCAACCAGTTTTAAGGTTAGCAGGAGCATTTTGCATTATGTT
TATTGGTTTAAGAATGATGACCAAAGTTCCAAATACAAATTCTGATAATA
CACTTCATGAAACGGCCTTCAAGGATTCATTAACTGGCTTTTTAGTAACA
ATTAGCAATCCAATGACCATAATTGCCTTTGTGGCTGCTCTTTCTTACGT
TAATTATTTAATGGAAGAAATCAGTTACTTTGGATCTTTGCTTATAATTA
CAGGTATTTTTTTTGGCTCTTTTTTTTGGTGGTTAGCGCTTTCATCTTTA
TCAATAAAATTAAAGGATAAATTAACTTCAAATTTCTTAAGAAAAATTAA
TTTAATTTCCGGTTCATTAGTTTTTATTTTTGGAATATTACTTGTTTTAA
GTATAAAGAGTTTTTAATGTTGCAGTATATTTTATCTTTTGTTGTTTTGA
TCTCTGTTGTTGTGTTTGTTCACGAATATGGACATTATTATTTTGCAAAG
AAATATAAAGTTGGCGTCACTGATTTTTCTATAGGTTTTGGTAAAGAATT
ATTTGGTTTTTACGACAAAGATGGAACAAGATGGAAAATATGCGCAATTC
CACTTGGTGGATATGTAAAGTTTTTTGGAGATAGTAATTCAGCCTCTCAA
CCTGTCAGTTTATCCAAAATTGACGATAAAGATCATTCCAAATTATTAAC
TACAAAGCCATTATATCAAAGGGCAATAATTGTTTCCGCAGGTCCAATAG
CTAACTTTATATTAGCTATTTTTATTTTCTCATTAATCTTTATGACTGTT
GGAAAAGATATTACTGTTCCAATTATAACTGAAGTTCAACAAAATTCACC
TGCTTCAAAAGCTGGGTTGAAGAGTAATGATCAAATTACTTTTATTGATG
AGAAAAAAATTGAAAGCATTAATGATGTTGCTTTGTACATAACCACAAGT
AAATCCGATAAAGTAAAGGTAGAGGTTTTAAGAAATCAAAGACCTTTATC
TTTTATTATTGAACCTGAAAAAAAAATTACTAAGGATAATTTTGGTAATA
ATATTGAAAGAAAATTAATTGGAATAAAAATAGCTCCTCTTAAAGGTAAA
ATGGAAAAAGAAAAACTTGGTCCATCAAAAGCGATATTTTTATCTATTAA
AGAAACCTATAATACAATTTCAATGACACTATCTTATTTAGGAAAAATGA
TTGTTGGAAAAGAAAGTGCTAATCAATTAGGAGGTCCTATTAAAATTGCA
CAAATTTCAGGAAAGGTAGCTGAACATGGATTGATACCTTTCTTATCGAT
CATGGCATATATATCAATCAGCTTAGGCTTAATTAATTTATTTCCAATCC
CCTTGTTAGACGGTGGTCATTTATTTTTTTATTTAATTGAATTTTTAAGA
GGAAAACCATTAAGTGAAAATATTCAAATTTATTTTTATAAATTTGGAAT
GGCTGTTTTGTTTACTCTAATGTTTTTTGCAACTTTTAATGATCTTAAAA
GTCTTGGATTGTTTTAAAAAGTCCTTTTTTACAAACCATTAGTTGAAATC
TGTGGTTAAAAAGTCCCCCAAAATGATTTTTCGTTGATTTTATTGAGTTT
TTGAAAGAATGTTAATTATTAACGATTCGAAAGGACCAAAATGAACAAAA
AACAGCTTGTTGCTAAAATTTCTAGCACACTAAACTTAAGCAAAGCTGAT
GCCGAGAGGACATTTGATAGTATAACTAATATTATTTTAGATGCGCTTAA
AGATGATGACGCGGTAAAAATTGCAGGTTTTGGTACTTACAAAGTAGCAA
AAAGAAAAGCAAGACAAGGAAGAAACCCAAGAACTGGGGAAACTATCCAA
ATCTCAGCTTCGCAAAAAGTGAAGTTTTTACCTGCAAAAGCTTTAAAAGA
CATGTTCAATAAATAGTCTTTCAAAACAGCCTTATTTTTCGATAAAATAA
GGCTGTTTTAAATCTTATTTTTTTCACACAATTAAATAAATCACGTTTTT
ATTGATTGAATTATTGATCAATAAAAATAAAGTTAATGTAATTAATTATA
TAGGAGTCGACATGTTTTCAAAAAAATTAGCAGATAAATTAGATGAATAT
CATCTATTAAAACATCCATTTTACCAGGCGTGGAATGAAGGAAAATTAAA
TAGAGAAATTATAAAAGATTATGCCGAGCAGTATTATCAGCACGTAAAAG
CTTTCCCAAGATATATCAGTGCAACACATTCTTTATGTGAAGATATTTCA
AAAAGAAAAGTGCTTTTGGAAAATTTACAAGAAGAAGAAGATAGAGACAA
TGATCATCCTAAACTTTGGAAACAGTTTGCAATGGCGTTGGGAGCTGATG
ACAAGGAAATTGAAACAAAAGATCAAGATAGTTTCACAAAAGATATGATC
GATAATTTTTTCAAACAAGCAAGATCAAGTTATGCCGAAGGACTTGGTTC
TTTTTATACCTATGAAAGACAAGTTCCAGAAGTTGCTGATGTAAAAATTA
CTGGATTAAAACAACACTATGGTGTCGATACCAAAAAAGGGCTACAGTTT
TTTGAAGTTCATAAAGATGCAGATGTAATCCATAGAGCTGAATGCGAAAA
ACTTTTGGATGAACTTACTCTAGAAGAACAAGCAAAAGCAGAAAAAGCAG
CACTAACGACTGCTAAATTTATGTGGAACTTTTTATCTGGAGTGGCTTTA
AAGCACAAATTACCTTTGGAGTGTGCAGCCTAAATAATTAATTCTTAAAA
GCGTAGCCCTACAAAACGGCTGCGCTTAAAATCTAAATGTCTAAGCCAAT
AACAAAGCCTAATAGTCCATATTTTTCTTCAGGTCCTTGTAAAAAAAGAC
CCGGTTGGAATACATCCAAGTTTGACTTGGAAACACTGGGAAGATCACAT
AGAGCAAAACCTGCAAAAGAAAAATTATTACAAGTTATTGAACAGTCAAA
AAAAATTTTAAACTTACCAGCTAATTATAAAGTTGGAATATTAGCTGGCT
CAGACACAGGAGCTGTTGAGGCTGCAATGTGGAATTTACTTGGACCAAAT
GGTGCCGAAGTTTTAGCTTGGGAAAGTTTTGGATTGGACTGGGCAAAAAC
GGTTACTGACCAATTAAAAATCGAAGGAAGTAATGTTCACAAAGCTGATT
ATGGTAAATTACCAGATTTATCAAAAGTAGATTTTAGCAGAGATGTTCTT
TTTAATTGGAATGGAACAACCTCAGGAGTTAGAGTTCCTGATGCAAACTG
GATACCAGATAATAGAAAAGGTTTAGTTTTATGTGATGCGACATCCGCTG
TATTTGCCATGGAAATGAATTTTGCAAAGCTTGATGTTATCACATGGTCG
TGGCAAAAAGTATTAGGCGGTGAAGGTGCCCATGGGATGATTGCATTATC
TCCAAAAGCAATTGAGCGTTTAGAGACACACAATCCTAAATGGCCATTAC
CAAAAATATATAGATTAACGTCAAAAGGAAAGTTGGCTGACGGAGTTTTT
AAAGGTGCAACTATCAATACCCCATCCATGTTTTGTGTAGAGGATGCTCT
TGATGCACTAGCTTGGATTGAGTCTATAGGTGGTGCAAAAGGTGCGATTG
ATAGATCGAATAAAAATCTTGATGCAGTCAAATATTGGGTTGAACAAAGT
GATTGGGCAGATTTTTTATGTGAGGATAAATCAAATTTATCTTCAACCAG
CATTTGTCTGAAAGTTAAAGACAGTAACTTTTTAAAGTTAAGTGAAGAAG
AACAATCTAATAAAATTAAGGAAATCAACAATCTTTTGGATAAAGAAAAA
GTAGCATACGACATTAATTCATATCGAACAGCACCTCCTGGTTTTAGAAT
CTGGGGTGGATCAACTGTGGAAACTTCTGATATTGAAAATTTATTACCTT
GGTTAGATTGGGCTTATGCTGTAGTAAGCAGCTAAATGTATAAAGTTTTA
ATTGCAGATAAGCTTAGTGAGGAAGCAGTAAGCATCTTTAAAGAAAATGG
AATTGAAGCAGTTGTGAAAACTGGTCTAGGTGAAAAAGAATTAATAAAAG
AATTAGAAACTTGCGATGGCCTAGTTGTTAGATCCGCAACAAAGCCTAAC
AAAAATATTATTGAAAAATCTAAAAGACTTAAAGTGATTGGAAGAGCTGG
TATTGGAGTTGATAACATTGATCTTGAGGCCGCTACCAATAATGGAAAAG
TTGTAATGAATACTCCTTTTGGAAATTCTATAACAACTGCAGAGCACGCA
ATCACATTAATTCTATCTACTGCGAGGCAAATACCATTTGCTGATAAAAC
TACTCATGAAGGTAAATGGGAAAAATCTTCAATCAAAGGAGTAGAGGTAA
CCGGAAAAACTTTAGGTATAATTGGCTGTGGTAATATCGGTTCAATTGTT
GCCAATAGAGCTTTAGGATTACATTTTAAAGTGATTGTTTTTGATCCATT
TTTACAAGATGATCGAGCAAAGGATATGGGAGTTGAAAAAGTTGAATTAA
ACGATTTATTTAAAAGATCTGATTTTATAACTTTGCACACTCCTTTAACT
GAGAAGACAAAAAATATTATAAATAAAGATTCATTTAAACTAATGAAAAA
AGGTATTCGAATTGTAAATTGTGCAAGGGGTGGATTGATTGATGAAGAAG
CTCTGAAAGAAAATCTGGAAGGTGGTCATGTTGCAAGTGCTGCATTAGAT
GTTTTTATAAATGAGCCCCCAAAAGATAGTCCTTTACTTGGAACCAAAAA
TTTAATTATGACACCTCACTTAGGGGCATCCACAACTGAAGCACAAGAAA
AAGTTGCCTTGCAAGTTGCAGAACAAATTTCAGATTATTTAAAAACTGGT
GCTATTACAAATGCTGTGAATACTTTTTCATTAACAGCCAAAGAGTATAA
TTCTGTACAGCCCTACTTAAAACTTTCTGAGCAATTAGGTGGATTTGCCG
GTCAATTAACAGAGAATGCTATCAAAAGAATTGAAATAGAGTTTGAAGGT
CAGGTATCACAAATAAATACTCAACCATTAATGCAAACTATGATTTGCGC
ACTGTTAAAATCAAATTTTGATGGTGTGAATGTTATTAATTCAATTCTAG
TTGCAAAAAATAAATCTATTCAGATATCAGAGACCAAGCATGAAAAAGCA
TGCGAATACCAATCATGTGTAACTCTTACTATCGAGACAGATAAACAAAC
AAGATCAGTTTCGGGAACTTTATTTGGTGGTAAGCCAAGAATAGTAAATG
TTAAAGGTATCAAAATCGAAGCTGAACTTGCTAAGCATAATCTTTATATT
AGCAACGAAGATAAACCAGGTTTTATAAGTAATTTATCTAAAATATTGTC
AGATAATAATATTAATATCGCAACATTTAATCTTGGAAGAAAAGATAGTG
GCGGAGAAGCCATTGCCCTTATATCTACAGACAATCCGATAGAAGAAAAA
GTCTTAGATGGTATAAAAAAATTACCACTGGTTATTCAAGCAAAAACACT
CACTTTTAATGAATAATAAATTTTTATCATTAGTTGCAAATGAAAAATTT
GTAGCTGATGAATTAATAAATTTTTGTAAAGAAAATTTTTCTTTTAAAAT
ATTAAGCACCAGAACTCTTTCAAACCATGCATTAGAGGTTGAAATAGAAA
ATTTTGATATAAATAAAACTCAAGATTTAAATAAAATTTTTAATCAGAAA
CAAATTGATTTTTGTATTAGAGATAAAAATTTCAAAGATTTTAAAGTTTT
ACTTTGTGACATGGATGCAACCATGATTGCAAATGAAACATTAGATGATT
TAGTAAAAATTACTGGCTCAGACTATAATGTTGATGAGACAAGCAAGTTA
GCAATGGAAGGTAAAATTGATCTTAGAACTACACTTAAAAATAGGGTGGA
AATTCTAAAAGGTCAGCCAAAAAGTTTAATAAATGAAGTATTAAAAGGTA
TTAAATTTAATCCTGGCGGCAAAACACTAGTGAGTACACTTAATAATTTA
GGATTTGAAAGCAATCTAATAACCGGTGGTTTTAAACCAATTTCAACATA
CGTTGGTAAAGAGCTAGGATTTAAAAATGTAATTAGTAATGAATTTAATT
TCGATGAGAATAATTGTTTTACTGGGGACTATGTTCCTATTACTGGACAA
AAAAATTCAAAATATATGTATATGGAAAAAATTAACAAAGAAAAAAATAT
CCCATTCGCAGAAATGGTTTCAGTTGGCGATGGATCAAATGATTTAGAAA
TGCTTAAACACTCAGGCCTAGGTATTGGATATCATGCGCATCAGATCATA
AAAAATAATATTTTAAATCAAATTAATTTTACAAATTTAGAAACAGTTCT
ATATTTTTTAGGTATAAAAGAAGAAAATTTTATAATTTAAAATTAAATGA
AAATTTGCGTTATATATTCTCATCATAAGTTAGGGGACTTAATTTGGCAG
TTACCGTATATTAAATCTATAAGCAGTCATCACAACTCCAGAATCACCTT
GATCACAAGACCAACAACGCAAGCAAAAGATATATTAAAAGATGAAAATT
ATATTAATAATTTTTTTTATTGTAATTTCCGCAAAGGAATATGGTATTTT
TTAGAAATTTTTATTTTATTTAATTTTTTTAAAAAGAATAATTTTTCTCA
TGTTTATATCTTGGATAAAATATCTAGACCGGCAATTGCTGCTAAGCTAG
CTGGTATAAAAAACATAATTGGTCCAGGTGTCAAAAATCAAAAAAAATGG
CTCACATGTTGTAGTTACTTAAGTTTAAACGAATATAAAATACTTAATTA
TTCTGAGCAGTCTGAGATGGTATTAAATTTAAATGGTATTAATGTCTTAG
ATAAAATACCGAGAATAAACATCCATGAAGATAGTTTAAAGAGTATTGAG
CCAAAAATAATTTTAAATAATAAAAATTTTGTATCTTTTGGTGTAGATTC
ATTTGAACCTTATAAGATGTGGTTTGAAGAGCAATTTGCAGAACTTGCTA
ACAAGTTAAATGATGCTGGTATTACAGATCAGATTTTTTTAATATCATCT
AAAGCTAATTCACAGATTGTAAAAAAAATAATTAATCTTTCAAAAAGAGA
TATATTTTATAATTGTTCAAAACTAAACTTATTAGGAGTAATAAAAGTAA
TAAAAAAATCAAAATTTTTTGTGGGTAATAATTCTGGCCCTTTAAATTTA
GCCTCAGCGTTAAATATTAGAGCTTTTGGTTTGATTGCCAATGATAAGGT
AAGCGAATTAAGAAATAGCAATATAAGTCCAATATTGCCTGATGATTATG
AGGATAAATTTTACAGAGACAGGGAGGGCATGAGAAGACTAAATGTTGAA
AAAGTTTATAATCAAATTATTTCAGATTTAAACTAGATTATTTTTTAGAA
AATTAAGTACCTCTTTAACATGTTCTTTGACTTTTACATTATTCCAAATT
TTTATTACCTTTTGATTTTTTCCAATAAGAACAGTTGTTCTTTTTATGCC
CATAAACTTTTTTCCATACATTGATTTTTCACCCCAGGCACCAAGTTCTT
TTATAAGTTTAATATTTTCATCAGATAGCAATTTAAATGGAAATTTAAAC
TTTGATTTAAATTTTAAATGACTTTCAATGCTATCTTTTGAAACACCAAT
AATCTCGGTATTTAATTTTTTAAATTTTTTATAATCTTTTGCAAACTCAA
TAGACTCGGTAGTACAACCTGGCGTATTATCTTTTGGATAAACATAAATA
ATTAAATTTTGTTTTAAATTTTTTTTTAAGTGAAAAATCTTTCCATTTGT
TGATGGTAATTTAAAGTCTTTTAATAATTTATTTTCTTTAATCATAATAA
TTTAAAATTTATAATGTCCTATTATGAAATTAAAAACATCTAAAGAGCTT
GTTGATGAAGCTATGGATAAAATTAAAACTTTATCTCCTTTAGAACTTAA
AGAATTACAAAAACAAAAACCAGATTTAGTATTGATTGATATTAGAGATA
TTAGGGAGCTTAAGAAAACAGGAAAAATCAAAGGTGCAAAACACATGCCA
CGCGGCATGCTTGAATTTTGGCTAGATCCAGAAAGTCCATATTATAAAAA
AGATATCACGCCAGATAAGACAAAAGTTTTATATTGCGCTTCAAATTGGA
GAAGTGCTTTAGCTGCATTAACAATTCAAGAAATGGGTTTTAATAATGTT
TCTCATATTAAAGGCGGATTTCAGGCTATGGTAGATGAGGGTTTTGAAAC
CGAAATAATTGAATAATTTATTTTTTTGCCTCTCGAAAAACAAACTCTAA
TCTGTCTTGACCAAAAAACATTTTAGATCCAACAATGAAAGTGGGTGCTC
CAAAAACGCCTTTTTTAAAAGCATTGTTGGTTTTTGTTTTTAAATCATCT
TTAATTTTTTGATCACTTAATTTTTCAATAAAACTTTTTGGATTAATATC
CATGTTTTTAATAAAACGTTCTAAAATTTTACCATCATTTAAGTTAAGCG
AGTCAACCCATGCAGCTTTGTAAAACTGATCAACATAATTATTAAGAAAC
CCTTCTTTTTCAGCGACTAAAGCACCTCTCATTATATTTACTGTCTTTAA
TGGAAAGTATCTATTAAACTGAAACTTAACCTTAAACCAATCTGCACAAA
TTTTTAAATCTTTAATCATATGTTTGGCTCTTGATGGATTTAATCCAGGC
GCTGTAATATTCGCTAATTGATGAATTCCACCAAGGAGTATTGGCATATA
GTTAACTTTAATTTTATTTTCTTTTTCAAAACGTTTTATTTGTTCATGAG
CAAGGTAGGAGTAGGGACTACTAATATCAAAATAAAATTCAATTTTTTTC
ATTATTCATGCAGCTTTAATCTTTGAGCAATTAATAATCTCAAAAATAAA
TATAAAAATAAACCTACTGGTCCACTAAAATAAGTTAAAATTAGAGGGAA
TATTGCAATGTACTTATGAATGTTTAATCTCATCGCATCATTTGCTATCC
AGGCACCGAGGAATAAACTTAATGTTAAAAAATGTATCCAAAAAATTAAA
ACAAACAGGGTATTATCCATTAAAGACATTAGCTCATCTAACCCTAAATA
AAGCCTAAAGTTATTTAAGACATCGAGAGGATCTTTTTTTATTAGATTCT
CAAATGCTCCAGAGGGATAAATTTGCTCAAAAGCTAAATAGCCATATGTG
AGTGCTAAAATAAAAGGGATAAATAGGTTGTTAACTAAACCCTGAGTAAT
TTTTGAACTTGGAGAAAAAATAATTAACAGCCAAAGTGGAATTACACCAA
TATTTGCAAATTGGTATATCATTTCTAAGGTAAAAAAATCTTTGATCGTT
TCTAACATATGGTAACGTCCTAGTTTATATATGAATCAATCTAAATCAAT
CCATCAAAACTTAGATACAGTAGAAGAAATAAAGGAATTGGCACTAAAGT
ATTTAGATAAATATCAACCTTCAAAAAAAAGTTTGCAAATTTATTTATTC
AGAAAAGCGATTGATGCCCAGAGTAATACAATTGAAAAAAGTGAGATTAT
AAAGAAAATTGATATTGTTTTAGATGATTTAGAAGAAAAAGGTATTTTAA
ATGATACTCTTTACTCTGAAATTAAATCAAAGAATTTTTTAAAACGTGGT
TACTCTTTGAATAAAATAAAACAACATTTGTCTCAAAAGGGCATCGGAAG
TGAACTTTTAAAGCAAACTATTGAGAAAATTCAAAATGATCATACAAATC
CTGATTTTTATTCTGCAATAAGAATATGCAAAAAGAGAAGACTAGGACCA
TACCGTCCAGATGCTAATAAAGAAATTTTTTATAAAAAAGATATGGGTGT
TTTAGCCAGATCAGGTTTTAGTTATGATTTATCAAAAGAAGTTTTAGCTT
TAGACAGAAAACAACTCAAAATTTATGAGAAAAAGCTTTAGTTTATTTTT
TACCTTTCTTTCGCTTTTCTTCCTCAACTAATTCATTTATCTTTTTTTGC
ATGGTTTGTCTTACAACACTAAAAACAATGATGCCAAAAATTGATACACT
TACGATTATGATTAATATAGTCTTGACCATTATATTTTTGAATTCCTTCT
AATTAATAATGAAGGATTTTTAAAACCCCTTTTGCCATATAGTATTTTTT
TATTTTGATGAGTTCTCACAATTGCTCCAGCACCTTCTGCAATAGCATGA
CCAGCAGCATAATCCCATTCTCTTGCTCGTGCTCTGGCAGCATAAAAGTC
AAATTCTGAACTTGCAATCATACAAAATTTTAGAGAACTTCTCATGCTCA
CAAAATGATTAATTTTATATTTTTTTAAAATTCGTCTTATAATTTCAGAT
GGTTTTGATGAGTTTGTTAATGCAATTTTGTCTCTTTTTTTTATCTTTGA
ACAATCTAATTTGATTTTTTTCTTTTTATCAAAAATTTCATAGGCTTTAT
TTTTTCCAAACGAGTAAAACAATCTTTTCTTTTTTGGCGCATAAATAATA
CCAGCTACTGGTTTTTGGTTTATAATTAAGCCTGCATTAATTGTATATTC
TGATCCACCTTTTATATATGAACTTGTCCCATCGATTGGATCAACTAACC
AAAAAGTTTGTCTTTTTTTAATTTTTGTATTTTTAATAGTTTCTTCAGAA
ACAACTTCTATTTCAGGTGATATTTTTTTTAAAAACTTTTGTAATATTTT
ATCAACCTCTAAATCACCATTGGAAACAGGTGTTCCATCATCTTTGGTAA
ATATTTTTAGCTTTTTTGCACATTGTATTGATTCAGATCCCGCCTTATAA
AAAATTGGAATAAGTTTTTTGATTAGCTTTTGTGTATCAATTTTATTCTT
CATATTTTTCTAAAGTAATTTCGGAGGTATTTATAGTTTTTTTCCCCGCA
TTTTGAAAATTTACTGTTACCTTATTATCTACAATTGACTGTACTTGACC
GATACCCCAATCTTTGTGAGATGGGTGGATTACAAAGTCACCGGGATCAT
AGTCATATACATGCATTTTAAAATATGATTATCGTGATATACCGATGTTA
TGAGTTTAGCAATCACAGATATTACAGAGAAGAATATACTTGGTTTTGAT
AAAGATAAATCTCAAACGAAAGTCGTTGTTGCAATGTCGGGAGGCGTTGA
TTCTTCTGTAGTTGCAGCTCTTTTGAAAAAAGATGGCTATGATGTAATTG
GAATTACACTCCAGTTATTTGATTACGGAAAAATTGGAAAAACAAAAGGG
ACATGTTGCGCTGGGAAAGATATTTATGATGCAAAAAAAGTTTGTGATCA
ACTTGAAATTAAGCATGAAGTTTTCAATTATGAGTCGATATTTAAAGAAG
AGGTCATAGAAAAATTTGCAGATAGTTACATAAAAGGAGAAACTCCAATT
CCTTGTGTCGATTGCAATCAAACTGTAAAATTTAGAGATCTTTTTAAATC
GGCAAAAAATTTAGATGCTGATGCATTAGCAACGGGACACTATGTTAAGA
GAATATTTAATCATAGTGCCATGATGTATAGACCAGAGGATTTAAATCGC
GATCAAAGCTATTTTTTATTTAATACTACCCAAGAACAACTTGATTATCT
TAGATTTCCTTTAGCTTCATTACCAAAAACCAAAACTAGAGATATTGCCA
GAGATTTAAAATTACAAGTTGCAAATAAACCAGATAGCCAGGATATTTGT
TTTGTTCCAAACGGTAATTATAAGACAATTGTAGAAAAGCTAAGACCAGA
GTCATTTGTTGAAGGTGAAATTGTAGATACTAAGGGAAAAATATTAGGAA
AACATAATGGGATAGCAAATTTTACAATAGGACAAAGAAAAGGAATAAAA
GTATCATCAATCGATCCTTTCTTTGTAATAAGAATTGATCCTAAGAAAAA
TCAGGTAGTTATAGGATCACGAGAAGAACTTTCAGTTCAAACTATTTATT
TAAAAGACATAAATTATCTTTGCGATAAAGAGCAATTAAATGGCGATTTT
TTTGTTAAGGTGAGATCTACAGGAAATCTATTAGAGTGTAATGTGTCTGA
TAATGGACATAAAGTAACGCTTTTAAGCGGCGAGACAGGAGTTTCACCTG
GTCAAGCATGTGTATTTTATAAAAAGGATGAGTTTGGAATGAGAGTGTAT
GGAGGTGGATGGATAGATAGAACGGAGAAATAATTATTTCTTTTTATTTT
TTCTTCTATTTCTTCTTCTCTTAGATCCGATTTTTCTTCGACCTCGATGT
TTTTTTGGATATCCCATTTTATGTTTTTTATTAAATTAAAAGTTGTATTT
AGCAGATTTTTATTTTATTTACTAGATCGAATATGAGTTCAACTTTTAAA
AATAACAAACCTTTAGATTTCACTAAAAATGAAGAGAACTCAAAAAATAA
TATAGATTACTTCAATTTAAAAGAAGATAGAGCCAAAGAGGACAAGCAAG
AAAAAGTCCAAAGTGTTTTATTCGTATCTGCTGCAGCTGTTTTTATCGTA
GCATTTGTTGCTATAATTTATTCTTAAAATAAAAATAACTTTTTTATGAT
TACTACCGAACTTTTTATCGGGTTGATTACTTTCTATTTTGTAATGTTTA
TGACACCAGGTCCAAATAACATTATGTTAACTATATCTGGCATAAAATTT
GGTTTTAAAAAAACTATTCCCCATATGATTGGTATTCCACTGGGTCATGT
TACACAAATTGCACTAGTAGCATGTGGACTTGGAAAATTTTTTCAAATGT
ATCCTGATATTCAAAATATTTTAAAAATCTTAGGGTGTATTTATTTATTT
TATCTTGCTTATAAAATGTTCGGTTCATTAAATGCAAAAACTAATGAAGA
CAAGTTATCTGGTCGTCCAATGAAAATGTATGAATCTATTTTATTCCAAT
ACCTAAACCCTAAAGCGTGGGTAGCTTCGATGACAGCTGTAACTGTTTTT
TTTCCAAATCAAGAAAATTTTATAGTTGGAGTGCTATTTTTAACATTAAG
CGCTCCTTTGTTAGAAGTTATTGCTGTTACAACATGGGCAGGTTTTGGTG
CAACGATAAAAGTGTTTATATCCAATAATAAAATAAAAAAATTTATTGAA
ATTTTAATGGCTATTTTATTAATATTAACTTCAGCATTTATTTTAATATG
AAACAAATTTTTAAAGACATTAATTTAAATACAAATGGTCAAAAACTAAT
TGATTTTACAGACGAAGTTTTTGAGTTTGTAAAAAGTTCTAAAATTAATA
ATGGAATTTTAAATTTAAGCATTTTACATACTAGCGCTTCTTTAATTATT
CAAGAAAACGCCGACTCTGATGTACAAAAAGATTTATTAAATTTTTTTGA
TAAGTTAGTACCTATGGATCCAAGGTTATATGTCCATGGTATTGAGGGCA
AAGATGATATGCCAGCCCATATAAAGACAGCTTTAACAAACACTCACCTA
ACGTTAAGCATTAAGAATAGTAAAATGATTTTAGGTACTTGGCAGGGCAT
TTATTTATTTGAACACAGAACAAACCAGCAAAATAGAACAGTTTTCTCTC
ATATTTTTGGTGAATAGTATTGACCAAACTTTAACATTCAACTAAAAGCT
GAATTACTTATGGTAAAAAAGAAAAAAACCAAAAAGACAAAAAAGTCTAA
AAAAGTTTCAAAAAGAAAAGTTTCAAGAAGATCTGCTTCTGCAAAATCTT
CAGATAATACTAATCTTATAGTTTATGGAGCATTAGCTGCTGCTATTGTT
GCTCTGATAATTTTTGCTTTCCCAAGTGGAAATCAAACAAGCAACAATAC
TCCTTCACAAGTAGTAAAAGAAAACAAAGTTTCAGATATTAAAAAGACCA
AAGAAGTAAAAGCTTTAAATATTCCAAAAAAGAAAAAAGCTATTAATCAA
TCATCATTTAACGAAAAAGAAGTACAAATTAGATTTGCTGAGATTGATTA
TAATAGTAATAAAAAAATATCTTTAAAAGAGTATCTTTATTATTTCAAAG
ACAAGGCCCAAGGTAAAAAACAATTCAAGCGAGTTGATAAAAATGGAAAT
AAGTCGATTAGCTACGAAGAATACCTAGCCTTTAAAAAAAGATAGTTAAT
TCACAATAAAATCAAATTCAAATTGACTTTTATAAACCCTTGGTTCATTT
AAGCGCTTATGGTTTTTAGTAAATTGTTTTCAATTTTCTCAGGTGAAAAA
GATACTGTAGTTAGTCAAACAACTATTAATGGAAAATTATATAAATTCGT
AAATTCTAAAATACTACCAGGTACAGATATTACCGAAAAAGAGTTCTGGG
ACGGTTTTGTTAAAGCGGCAAACGAACTTGCCCCTGAAAACAGAGATCTT
TTAAAAAAAAGAGATGAGATCCAATTAAAATTAGATGAGTGGCATAAAAA
TAATAAAGATAAAATTAATTTTGAAGAATATAAAAAGTTCCTAAAGGAAA
TTGGTTATTTGGTTGAAGAGAAAGAGAAATTTCAAATCGAAACATCAAAT
GTCGATGACGAAATTGCCAAAATTGCAGGTCCGCAATTAGTTGTTCCAAT
TGATAACGCAAGATATGCGCTAAATGCTGCTAATGCGAGGTGGGGCAGTT
TATATGATGCTCTTTACGGTACAGATATTATCAGCGAAGATAATGGTAAA
GAAAAATCTGGTGGTTATAATCCTAAAAGAGGTGAAGAGGTTATCGCGCT
TGGTCGTGAGTTTTTAGATGTTAATTTTAAATTAGAAAATGGTAGTTGGT
CAGATGTGAAATCTTTTGCAAAAGAAAGTAATAATCTAAATATGCAACTT
GAAAATGGTTCGTTCACAAAATTAAAAAATCTTTCAAAATTTGTTGGTTA
TAAGGGAGATAAAGAAAGTTTAACTTCAATATTTTTAAAAAATAATAATC
TTCATATAGAAATTCAAATCAATTCAAATCATCCAATAGGTAAGTCAGAT
AAAGCAAATATCAGTGATATTGTATCTGAATCTGCAATTTCAACTATCAT
GGATTTAGAAGATTCTGTTGCCGCGGTAGATGCTGAAGATAAAGTAAAAT
GTTACTCAAATTGGCTTGGTATTATGAAAGGCAACCTTGAAGCAAAAATG
CAAAAGGGTGGAAAAACAATAGTTAGAAAATTAAATGAAGATAAAGAGTT
TCTAGATATTAATGATAATCCTGCAAAACTTCATGGTAGATCTTTATTAT
TAATTAGAAACGTCGGCCATCTTATGACCAATCCAGCAATTAAATTGAAC
GATGGTTCAGAGATTCCTGAAGGTATAATGGATGCTTTTATAACTGTGTT
ATGTGCAAAACATGATTTTAAATTAAAGAAAAACTCTAGAACTGGGTCAG
TTTACATTGTTAAACCAAAAATGCATGGTCCGGAAGAGGTAGCTTTTGCA
GATAAAATTTTCTCTAAAGTAGAAGAGGTTCTCAAGCTTGAACCAAATAC
TATTAAAATGGGTATTATGGATGAGGAAAGAAGAACTACTGTAAATTTAA
AAGAAGCAATAAGAAATGCAATAAAAAGAATAGTATTTATTAATACAGGT
TTCTTAGACCGAACTGGTGATGAAATGCACACATCTTTTGAGGCAGGTCC
TATGATCTTCAAAGGTGATATGAAAAAATCAATTTGGTTAAATACTTATG
AAGATTGGAATGTTGATGTTGGATTAGAGTGTGGTTTTTCTGGAAAAGCA
CAAATTGGAAAAGGAATGTGGGCTATGCCAGATAAAATGAAAGATATGAT
CGAGCAAAAAATTGGTCATCCAAAATCAGGCGCTAACTGTGCTTGGGTAC
CATCACCAACAGCGGCAACACTGCATTCAACCCATTATCATCAAATTAAT
GTTTTTGATCAACAAAAAGAATTAGCATCACGTGGTAGAGCAAATTTAGA
TAGCATTTTAACTATTCCTGTAGCGGACAGACCAAATTGGTCAGCCGAGC
AAATTCAAAAAGAAATTGAAAATAATTGCCAAGGTATTCTTGGTTATGTT
GTAAGATGGGTTGATCAAGGTGTTGGTTGTTCAAAAGTTCCAGACATAAA
TAACGTTGGATTAATGGAAGATAGAGCAACACTTAGAATTTCATCTCAGC
ATATTGCAAATTGGTTACATCATGAAATTTGTACCAAAGAACAAGTCATG
GATACTATGAAGAAAATGGCAAAAGTTGTTGATGGTCAAAATGCTGGAGA
TCAAAACTATACACCAATGGATGGTAATTTTGATAACTCGATTGCTTTTA
AAGCAGCATGTGATTTAGTCTTTGAAGGTAAAGTTCAACCATCTGGTTAT
ACTGAGCCAATCTTACACAAGAAAAGATTAGAAAAAAAAGCTTCTCACTA
ATCATTAAATAAATGTCGATCACTGAATTGTATTTTTATGCATTTGCGAT
GTTTATTTTGTTTCTCACCCCAGGTCCTGTTTGGGTTGTTCTTTTGGCTA
GAATTTTTTCAAATGGATGGTCGGGTGGGCTACCATTAGCTTGTGGAGTT
ATTATTGCAGATTTTACTTGGTCTTTTTTAGCAGTAATATCTATATCTTC
TATTAGCGAAGCTATACCATCTATAACAAAAACATTAACTTGGGTTGCTG
CAGGATTTTTTTTATATTTAGCAATCAAGTTATGGTTAAAACCATCTTAT
GATTTAAATAATATTAAATTATCAAAGGTTTCATCAAAATTAAAATTTAA
TTCTATTTATTTGGAAAGTTTTTTGACTGGTTTACTAGTTAATTTTTCAA
ACCCAAAAGCTATTCTTTTTTACATAAGTATTATGCCAGGTTTTTTTGTA
TTAAATCAATTAACAAATACTGATGCAGTAATAATTGCATCAATTTCTGC
TTTAGTTCCCTTTATTGGTAACATAATATTAATTGCATTAGTATCACCCG
TAAGACAGCTTATGCAAAACCCTTCTGCTCAAAAAAAACTAAATCAAATT
AGTTCAATACTTTTATTAATTGTAGCGGTTATGATTTTAGTACTTTAATG
TTATTTTGTTAAGACACAGGCGTGACAAGTGGGATTTTATATTGTAGATA
ATCCAGCAATGGCGGGGTAGCTCAGTTGGTTAGAGCACGGGACTCATAAG
CCCGGTGTCGGCAGTTCAATTCTGCCTCCCGCTACCAAAAATATGAAAAA
AAAATACGAAGCAATGGTGCTCTCATGCATAGACCCAAGATGCCAATCAA
AAGTATATAATATTTTAAAAAAGAAAAAATTAACTAATAAATACAGCGCT
TTTAATATTGCTGGAGCAGCCATTGGTGTTACTGCAAATCAGTTTAAAAA
TTGGCATAAAGTGTTTTGGAGTAACTTAGATATTTCTATTAAATTACATG
GAATAAAAAAATTGATTGTTTTTAATCATACTGATTGTGGAGCTGCAAAA
ATTGCAAATGGTAAAAAAGAATTTTCAATTAAAAATGAAAATAAAATTCA
TCAAATTTCTTTTAATAAAATAAAATCAAAACTTTTAAAAAAACATCCAA
ATTTTAAAATTGAATTTAAAATAATTAAGGTTTAGTGGCCAGGAAATTTG
ATTAACGAAAAGGTTTTATAACCTTTGTTATTGAGTTTTTTATTTCCAGG
TAAGTCAAACAAATCTATTAAAAAAATAAATCCTACAACTTTTGATTTTG
TTTTTTCAATTAATTTGGCAGCTGCCAATGCAGTTCCACCAGTTGCTATA
AGATCATCAATTATTAGCACTTTATCATTTTTATTCAGAGAGTTTTTATG
AACTTCAATTATATCATAACCATACTCAAGCTTAAATTTTTGGGAAAACG
TTTTTCCAGGTAATTTATTTTTTTTTCTTAGTAAAACCAAAGGTTTCTTA
AGTAAAAAACATAATACAGAAGCGAACACAAAACCCCTTGATTCAATTGC
TGCAATTTTAGTAAATTTTAATTTTTTTGAAATTGTAAGCATTTTTTTTA
TAGTAAAATTAAATGCTTTCTTATTTTCCAGTAACGAGGTGATATCTCTA
AACAAAATTCCTTTTTTTGGATAATTTGGAATACTTCTGATAGCTTTTTC
TAATTTCATTTTTTTAATATTTAATATACCTAAACAAATATGAATAAATT
AGCAATCATTGGAGGCAGTGGCCTTTATAATATCGATGGTATTAAAGATG
AGAAGTGGTTAAACGTAGATACACCTTGGGGCAAACCCTCAGATCAAATT
TTAGAAGCAAAAATTGAAGACAAGCAAGTTTATTTTTTGCCAAGACATGC
AAGAGGACATAAAGTTAATCCGTCTAATATTAACTTTAGAGCAAACATTG
ATGCCTTAAAACAACTTGGCGTAACTGACATTATCTCTGTATCAGCTGTG
GGATCGTTAAAGGAAGAATTAGAGCCAGGAAAATTTGTTCTAGTTGATCA
GTTTATAGATAGAACTTTTGCACGAGTTAAAACATTTTTTGATAAAGAAA
TTGTAGCCCATGTTTCTATGGCAAAACCAACAAGTCCAGGTTTAATGAAG
GCATGTGAGGAGGTTTTAAAAAAACTAAGTTTAAAATACAAGGTTGGCGG
AACGTACTTAGTTATGGAGGGTCCTCAGTTTTCATCTCTAGCTGAATCAA
ATTTATACCGCTCGTGGGGATGTGACGTGATTGGAATGACTAACATGCCA
GAAGCTAAATTAGCCAGAGAAGCTGAAATTCGTTACACATCTGTTGCAAT
GGTAACCGATTATGATTGCTGGCACGAAGATCACGAGGATGTTTCTGTTG
AGCAAGTTATAAAGACATTGTTGAGCAATGCAGATAACGCTAGAAAAATG
ATAGTAGAAGTTGTTAAAAATTTTGAGAACTTTGTCGATCCAAAAGATCC
AGCAAATAATTGTTTAGATACAGCAATAATCACTGATCGTTCACATTGGA
CAGAGTCAACAAAACAAGAGCTAAAAAATATTGCTGGAAGAGTTTTGAAA
AGTTAAATGAAAATTGATGGTAAGCATTATTTAACTATTTGGCACAATGA
AAATGAAGGTAATGTTTGTATAATAGATCAAACAAAATTACCTTTTGAGT
TTATAATAAAAAAATTAAATACTTACCAGGATGGCTTTGTAGCAATAAAA
GATATGCTTGTGAGAGGTGCTCCACTAATTGGAGCGACTGCAGCTTATAG
CATTTATCTTGCGGCAAAAGAGAATGAAAATTTTGATTATATAAATGAAA
AAATTACAAATATTAAAACCGCAAGACCTACAGCGGTAAATTTAGCATGG
GCAGCTGATCGTATTTTAAAAAATATTGATAGATCAAATATTAAAAATTC
AATTTTAAATGAATGTAAAAAAATTTGTGAAGAAGATATCAAAATTTCAG
AAAGTATTGGAAATCATGGTTTAGAATTAATTAGAAAAATTAAAAAAGAG
AAAGTAAATATTCTTACGCACTGTAATGCTGGATGGCTTGCAACAATAGA
TTGGGGAACCGCAACTGCCCCGATTTATAAATCTAGAGATGCTGGTATCA
ATATTCATGTTTGGGTAGATGAAACAAGACCTAGAAACCAAGGTTCATCA
CTTACGTCTTATGAATTATTAAATGAAGAAATTGAGCATAAAATTATAGC
TGATAATGTTGGAGGACTTTTAATGCAAAGAGGCATGGTAGATATGTGCA
TTGTAGGAACAGACCGCGTTAGTGAAAATGGGGATGTTGCAAATAAAATT
GGAACCTATTTAAAAGCTTTAGCTGCAAAAGATAATAATATCCCTTTCTA
TGTTGCTTTACCAAGTACAACTTACGATAAAAAAATTCTTAAAGGAAAAG
ATATTCCAATTGAGGAAAGATCTGATGATGAGTTAAAGTTAATGAATGGT
TTTGATCAAGATGGAAAATTAAAACAGGTAAATATTTATCCAAAGAATAG
CAAAGGATTTAATTTAGGATTTGATATTACTCCAGCTGAGCTTGTTACAG
GATTTATAACTGAAAAGGGAATTTTTAAACCAGAAGAGTTAAGAGAAAAT
TTTAAATGAATGAATTATTTTTAAGAAAAAAAATAATTAAATTTTCAAAA
TTATTAAATAAAACTAACCTGTCGCCACTAAGATCAGGAAATATTTCAGT
AAGGTGCAAAAATGGTTTTTTAATAACTCCAAGCGGTATGAAATATGAGA
AATTAAAAACTAAAGACATTGTATTTGTGAATATGAAAGGAGAGTTTAAT
AAGAGTAAAAATAAACCATCATCCGAATGGAAATTTCACAAAGATATTTA
TAAAAACAGAAATGAAAGCAAAGCGATAGTCCACTGCCATTCTAAAAATG
CCTTAGTTCTTTCATGCATTCGAAAGAAGATACCTGCATTTCATTACATG
GTCGCTGTAGCAGGTGGCGTAGATATTAGATGCGCAAAGTATGCAACCTA
TGGTACCAGTCAATTATCTAGAAATATTATCACAGCTTTAAAAGAGCGCT
CAGCCTGTTTGATAGAAAATCACGGACAGGTTTCATTTTCAAATAATTTA
GAAAATGCATTTGAATTAGCCCAAGAAGTTGAGCATTTAGCTGAGCAGTA
CCTGGAATGTTTGAGAGTTGGCAAACCTAAAATTTTAGCAAATTCTGAAA
TGAATAAAGTTTTAGCCAAAGTTAAAAATTATAAACAGTAATCAAAAAAG
GTTGATAATACTGAGAGTCTCTGTATACCGCGGTTAAGGGCTAAAAATCT
TGTCGAGATCTCTGATGAACAAGGTTTTGAAGTTTAAGCTTTAGCAAGCT
TTAATTTTTTTGAAAGAAGGGAGGCCTAATGAATAAAGTAGGCGAACACA
TCACATTAGATTTTCTTGGAGTATATGAAAATCACTCTGTAGAATTTTAC
GAAAAAATTTTTAAAAAAATTGCCGAAGTTGCAAAAGTTGAAATAGTAAA
TATTTCCAAATATGTTTTTACTCCACAAGGTGTAACTTTACTGTGTTTGC
TTAAAGAGAGTCATATGAGCTTTCATACTTTTCCCGAAAAAGGGATTGTG
AGTTTTGATTTTTTTACATGTGGTGCTGTTAGTCCAAGTGTATCATTAGA
GATTTTAAAAAAAGAATTACCTCATACATCAGTAATTAAAAAAGATTTCG
AAAGAGATACCGTTCATCATTATAAAGATATTTATAGTTCTGAAGGTATT
AAAAAGTTTTATATGGTTGAAGAAGTTATTAAAAACTTTAAATCTCAAGC
TGGACAACATATCGAAATATTAAAGCTTAAAGAATTTGGTAATGCATTAT
TTATAGATGGTGAAATTCAAGTAGCTGAGAAAGATGAAGAATTATACTCA
AGTACATTTGTAAAATCAGGACTTGGGTTATCCTCGAAAAACTCAACCGC
TGCAATTATAGGCGGAGGTGATGGAGGAGTCGCTAGAGAGTGTGTAAAAA
ATAATTTTGATTATATTGATTGGTTTGAATTGGATAAAGAAGTTGTAGAT
GCATGCCAACAATATTTACCTGAGGTCTTTAAAAATATTCACAAAAGCAA
TAACGTAAATTGTATTTGGGGTGATGCTTTTAAAAATATAGTTTCTTGCG
AAAATGAAAAATATGATCATTTGTTTATAGATTTAAACGATGACCAATTT
TGTATTGATCTTGCAGCAAAAAACATAAATGACATTAAGAGAATTACAAA
GAAAAATGGAGTTATTACTGCTCAAGTTGGATCAAAAGATAAAAAACCAT
CTCAAGTTAATAATTGGAAAGAAACTTTAGAAAGCGCATTTGGCAATTCA
AAGATTTCAGAAATCTACATTCCAAGCTTTGATTGTAGTTGGAATTTTAT
AAGTTCAATTAATAAATAATGAAATTTAATGCTGCTTGTTTGCAGCTGAC
ATCTAATGATCAGCCAAAAGAAAATCTAGATCAAGTTATAAAACTATCTG
ATCAAGCTGTTAAAGATGGAGCTCAAATTATTTTAACTCCGGAAAATACT
TTCCTACTCACTTTAGATGAAGGTGTTTTGAAGGAAAAATCTGAAGATTA
TGAAAAAGGATTTTGCATTAATGAAATCGTTAAATATGCAAAATCTAATT
CAATTTGGTTTTTAATTGGTGGAACACCAGTAAAAGAAAATAATAATATT
TTTAATAGATCAGTTTTAATTAGTCCAAAGGGAGAGATAGTTACAACATA
TGATAAGATTCATATGTTTGATGTAAATTTACCAAATGGAGAAAGTTATG
AAGAGTCTAAAAAATTTAAAGCTGGGGAAAGTTTATCAGTAACAAAATTA
CCATGGGGAAATTTAGGCTTATCAATTTGTTATGATTTAAGATTTCCAAA
TCATTATAGGCAATTAATGAAAAAAGGTGCTGATTTTTTAGCGGTACCAT
CAGCATTTACAAAAAACACTGGTGAAAGACATTGGCATATTCTTCTAAGA
TCTAGAGCTATAGAAAACTTTTGTTATGTTCTAGCCCCGGCTCAAACTGG
AAAACATTTTAATAATCGAGAAACTTACGGACATTCAATGATTGTTTCAC
CTGATGGTGTTGTTTTATCTGAAAAAAAAGAAGACATTGGTTTGATAATT
TCTGAGATAGATATTGAGAAAGTTAAAAAAATCAGGTCAGAGATTCCAAG
TATAAGTTTTGATTAATATTTATCGTAACTTTTAACTTCTGAGATATTTG
ACCCAGATAATTGATTGATCTTATTTTTTATTTTAGCTCTGTTGTCATTT
TCAATATAGACACTTCTTGCTAATTTAATAAATTTTTCTCCAAAATCTTT
ATTTCTTTCACAGTCTCGCTTACCATCTTCGATGTCCCATAGTTTTGAAT
TTATAGCTTTTAAATCATTGTACAAAGATTTAATTTCATCAGTAATACTT
ACATCATTTTTTAAAGTATTATTTAAACTCTCAAGTTCTTTGGTGACAAT
TTTTGTTTTTTCAGTGTCTTTTAGATTTTTTTGCTTAATTTCTAAAATAC
TTATTTTATCTAATAGCTCACCTACTGATATTTCGGCAAAAATTTTATTA
GCTGAATTCATAACTAATTGATAATACTAAATCAGTCTATGTCAAATATT
CTAATTATTAAACATGGTTCTCTTGGTGATATAGTTCAGATATCGGGCGC
CTTACAAGATATTCGAAATCAATTTAAAGATAGTACAATTTTTATATTAA
CAACTTTTAAATTTAAAAATCTATTTGAAGAATGTCCATTCATTGATGAG
GTAATAGTAGATAAAAGGTTACCAAGATGGAATTTTTTCTATTTATTAAA
ATTAATAAAAAATATCAGAAGTTTTAATTTTGAGATTTGTTTTGACCTTC
AGAATTCTTCAAGGACAAATTTTTATAGAAAAAATTTTAAAATTAAGAAT
TGGTCTTCTTCACTTACAGTTTTACAAAAAGATGAAACAAAAAAACAATT
TGATCAGGAGGGTGTTATAGAACGTTTTAAAGTTCAATTAGATAGATCTA
ATATTAATGACACAAGTCATGTATTGAAACCTGATTTTTCATGGGCAATT
GAAGAAAGTTTTCAAATCAAAGAGCAAAAATATATTTTTTTAGCACCTTT
TAGTTCTCCAAAATTAAAACATAAAGTTTGGCCATACTTTAAAGAATTAA
TTGAGTTATTAAAAAATGAATTACCTCAATATGAATTAATAACAGCACCA
GGGCCAAGTGAGATTGGTCAATGTAAAGATATAGGTCTTAAGATGATTTT
AAATAATGATAAACCAACAAGCATTTGTCAACTTGCAAAAGTAATAAAGC
AGTCATCTTTTGTTATAGCAAATGATACAGGACCAGCTCATATTGCTGCT
CACTTAGGGTGCAAGGGTGTTGCATTGTTTGGTCATCATACTTCTGCAAA
AAAAGTAAGTATTGAAACAGAAAAATTTAAAGTTATTGAATCTAACTCCC
TTAGGGAAATTACTCCTCAACAGGTATTAAAGTTTGTGAAAGATAAAATT
TTTACATAAAAAAATATTTGTAAAAACCAATAATCGAAAAAGGAATTTGT
AGGGCAAAATTTGTTAGCACCGCCTTATCCTTATGGATATACCCATGAAT
AGTCCAAGCTACAATTCCGGGACCATGAAAAAAAATATTTAACGGATAAA
TATTTAAGTACATTAATAATATCCCAATGAAGACCAAGATGGTACCAAGC
CACTTTAAATTATTTTTTACAAAGTTCATTAAGTTAAATTTGAATAAGAT
CTAAATATTTTTTAATTTGTTTATCCCAAAAGAATTCTTCAGAAAATTTT
TTTGCTTTATCGCCCATGGATTCAAATTTATTATTTTCCATAATATTAAT
TAAACAATTATAAATTTCGTCATGCTTTTCTCCGTCACACAATAAACCAG
TTTCATTATGCTTTATAATATCAGCCGCGCCACCCGCTTTTCCTCCAATA
GAGGGAGTTCCATATTTAGCTGCTTCTAAGAAAGATATTCCAAAACCTTC
AATTGATTTTCCTACCTGTATTGAGGGCATAATAAAAAAATCCGCTGTTT
TAATTAATGAATTTTTTAACTCCAAAGACGCCTCACTTAAAAAAATAATA
TTTTTATTTAAATTAAGATTTTCTACTTGTTTTTGTAGATTTTGTTTTTC
TTCACCATCACCAATAATAATAAATCTAAAATTTTCATATCTTGCTTCAA
AATTTTTTAAGGCAAGAAGTGTTTGCTCTAAACCTTTTCTTTTTTCTAAT
CTACAGACTGTAATAATTTTTGGATTTGCATTGTTATAAATTTCTAAGGC
TGCACTCTCATCACAATCTTCATTAATATTATCAGTTCCGGGGTTGATTA
TTTTAATCTTTTCTTCCGGAATTCCTTTTTCGATAGCTAGGTTTTTAGTG
AATTCAGAATTTGCAATTATATACTTAGTTTTAGATAATGAATTTTTCAT
TCTTATATTCAAAAAGGAGCCATTAGGGTGATTAATTTCTTTTCCGTGAA
TTAAACAAATTGTTGGTATTGATTGGCAAATATTTTTAGATAGTTTTTCT
ATACTCTTCCAGTGATCTGATATTAATGCAGAGATATTTTTATTTTGGTT
AAAATAATCTTGTATTTGATTTGCTTTTCTAAACTTTCTTATAAATTTGA
AACCTTTAATTCTTTGAATTTCATATTTTTGATTTTTATCAAATTCATGT
GCATTTTTTATATCTTCCGCAAAAACTTTCACTTTAGAATGTTTAGATAA
ATGCTTAGCAATATCTGACATTAAAATTTGCATTCCACCCATCTCAGGAA
GAAAATTTCGAGTAGTAATTATTATCACTTTATTTCCACTTAATATTACA
TCCCATACTTGGATATTGGTTTTTTGGACCACTTTTTGATTGTGAAATCT
CTATCATGGCTTCCATCAATTCATTCTTACTTCCATCAACCGGAACTAAG
TCTTTCATTTCCCTCAACCTACCACGATATTGGAGTTCATGATTGGAATT
ATATCCAAAAAAATCAGGAGTACATACAGCTCCATATTTTTTTGCAATTT
CTTGAGTTTCGTCAAATAAATAAGGGAAGCTAAAATAATTTTCTTGTGCA
AATTTTTTCATATTATCAAAACTATCATCTGGATAATTAGCAGTATCATT
TGACATAATTGCCACTGAGTTTACGTTATATTTTTTTAGACTTAAGGCAG
TTGAACTGAGTTCTTTGATTATGGCCTTAACATACGGACAATGATTGCAA
ATGAACATAACGAGTGTTCCATTTTTTCCCTTAATATCTTTAAGTGTATA
ATTTTTTTCATCTACAGACTTTAAATTAAAATCATAAATTTTTTCCCCAA
AGCTACAAATAGGTGTTTTTTCAAGTGCCATAGTAAATATTATTATATAT
ATACCTTAATTATGATTCATCAACTTGGAGATAAAATCGTAAAAAGAGAT
GGAAAGAACTGGATTGCAGATAGTGCTAAAGTTATAGGTAACATTCATTT
AAAAAATGATTGCAGTATTTGGTTTGGAGCTGTTTTAAGAGGCGACATTG
AAAAAATCACAATAGGTGATGGAACTAATGTTCAAGATAATAGCGTTGTA
CACACTGATGATGGATGTGAATGTATAGTTGGCTCAGGTGTAACTGTTGG
ACATATGGTAATACTTCATGGATGCTCAATTAAAGATGATAGTTTAATTG
GAATGGGAGCTACAATTTTAAATAACGCAAAAATTGGAAAAAATTGTATT
ATTGGTGCAAATTCACTAATTACAGAAAACAAAGAAATACCAGACAGATC
TTTAGTTATGGGCTCTCCTGGTAAAATCATACGAGAAGTAACAGATCAAG
AAATTGAAGCGATAAAAGAAAATGCAAGAAGATATTCTGCAAATTGGAAA
AATTACGAAAAAGGTTTTAAATAAACTAAGGTGTTAGCCACTCAGTGTTA
ACTGAGCCATTATCTTCAATATTTATTTTTGCCCTACGGTGACCTTGAGA
GGCAAGGTATAGCCATTCCATTTCTCTAATTTTACTTTCCACTACACAGA
AGTTGTCATAACCTATTTCGGTATCTTCAATTTTTGGATTTTTACCTTCA
AGTTCTTTTGGGTAACCGGGGTGAGGATTTTCAGAAACTGACCCTGGTGC
ATTTGTTGCGAGATAACATTTTCTACTGATTATCATTGTTTTTTTCCAAG
CCTCATCAGTAATTTTATCTTTATAATGTATAGTAGCTTCTCCTTTTGCT
CTTACCTGTATTTTTCTTTTTTTATTATAAAATAAAAAATAAATATTATT
ATTTTTCTTTAAAGCTTCTATTTTAGATGATCTTAGGTCAGTATGAAATC
TTAATACTCTTCTATCTTTGAAAGCTCCCCTTAAAACAACTATCCTTCCA
TCTGATATTTGCCCTTTATTAACAATGACAACAGGTAACCTAAAATCCTC
TGATCTATCGACTACACCCCTTGATAAGAGAGTCCAAATTTCATCAAAGA
TTAAATCTTTATTGTTATAAAAATCTGGAACTTTCTCGTTCACCTGATTA
CTTTTTTGGAAGCAAGGTTATTAGACTAGAGGTATCAAACCTATTACCAC
CATTTTTTTGAACTTCTGAATAGTACTGGTCTACAATTTCAGTTACAGGA
AGTTTTGATCCATTTGTTTTTGCCTCTTCCATTGCAATTCCAAGATCTTT
TCTCATCCAGTCAACTGCAAAACCATAATCAAATTTATCATCTAACATTG
TTTTAAATCTGTTTTCCATTTGCCAAGATTGAGCAGCACCTTTAGAAATA
ACTTCAACTACATCTTCAACATTTAAACCAGCATTTTGCCCAAACCTTAA
TCCCTCTGATAATCCTTGTACTAATCCAGCAATACAAATTTGGTTTACCA
TCTTTGCGAGCTGTCCACTTCCTGCGCTACCTAAAAGTTTAATTTTTTTA
CTGTAGCAATCAATAATTGGTTCAGCTTTTTCAAAATCTGACTGCTGTCC
GCCAACCATTACAGTTAGTGCACCATTCTCTGCTCCAGCTTGTCCACCAG
AAACTGGGGCATCTAAAAAACCAAAACCTTTTTCAGTCGCTGTATTAAAT
AATTCTCTTGCAACTTGAGCCGAAGCTGTTGTGTTATCAATAAATACAGC
TCCCTTCTTAACATTTTGAAATGCACCATCTGAACCAGTTGTCACTTCTC
TTAAGTCGTTGTCATTTCCAACGCATGTAAAAATAAAGTCAGCATCTTTT
GCCGCTTCGGCAGGTGTTGCTGCTGTTTTTCCTTTGTAAGTACCAGTCCA
TTTATCAGCTTTTGCTGAAGTTCTATTATAAACTGTTACATCGTGACCAG
CTTTTGATATATATCCAGCCATTGGAAAACCCATGACACCTAAACCGATA
AAAGCAACTTTGTGAGACATTTAAATAACTCCTTATAATTACTAATGTTT
AATTTTCATTTTATAAAATCAAATTTTAAATACCTACTTTTTGGTTTCCT
AATGACTTTCTGCTCAAGCTTTGGGCAAACTTTTTTCCTAGGTATTTTTA
ACCCGTTTATAAGACAAGATTTAAATTTAAGCCACTCTGAATTTGGTGGA
ATTTATTCAATTGCAACACTTGTGAGTAGTTTAAGTATTATTTGGTTAGG
TAAGAAGATAGATGATTTTAAACTTAGAAATTTTGCAATTTTTGTTTGTT
TATCATTATTTTTTGCTTCTATTTTTATAAGTCAATTATCGAGTCTCTTA
CATCTTATTTTTGCATTATTTTTTTTAAGGTTATTTGGACAGGGTTTAAT
GAGCCATACTTCTAGTACAGCTATGGCAAAATTTTTTAATAGAAATAGAG
GAAAGGCTCTTGGTATTGCGTGGCTTGGTTTAACATTTGGTGAAGGTATT
TTGCCAGGTCTAGTAATTTTACTTTTAAATTTTATGATATGGAAAAAAGT
TTGGATCATTATTGCGACTTTTCTTTTTATTTTTGTAATGCCACTTATTT
TATATCTTTTAAGAGACTTTAAAGATAATTCTGAAGAACCAGATCAATTA
AAAGTAAATTTAAACATTAAAAACTGGACAAGGGGAGAGGTTTTAAAAGA
TATAAAGTTTTATTTTTTACTACCAGCTGTTCTTTGTCCTCCATTTTTAA
TAACTGGTATTTTTATCAATCAGACTTTCCTATTTGAAAGTTCAGGGTGG
GGCATTAGTTATATAGCGCCAAGTTTTACTGCTTATGCAATTTTTACATT
AATTTCTCTGCAAGTTTCCGGGTATTTAATAGATAGATTTAGCGCAATTA
AAGTATTGCCATTTTATCTCCTGCCTATGATAACAGGCTTTGTGATTTCT
TATTTATTTCAATTTTCACTATCACCAGTTTTGTTTTTTATTTTTATTGC
AATTACAAATGGTACAGCAAATGTGCTTATCACCTCTACATGGTCAGAAA
TGTACGGCACCAAACATCTTGGAGCAATTAGATCAGTTACAGTTGCACTT
ATGGTTTTTTCAACCTCTTTATCTCCTATATTATTTGGATACTTAATTGA
TGATGGGTTAAATGCTCAAAATATATTTTTATTTATGGTTTTATATGCAA
TATTTGCCAACCTTCTTTTTTGCCTCAAAATAAAGAGTTATAAGCCTGTT
ATTACCGCTTGAAATTTCATGACAAAATCATTATAAGCCTCGCCAATGGC
AAGAGTCACAGTTGAAGATTGTTTAGAAGTTGTAGATAACCAATACGATC
TAGTTATTTTAGCAAAAGAGAGAACTTTGCAAATAGGTGCAGGTGATAAA
CCTATGGTCTCTGAAGATAATGATAAAAAAACAGTTTTATCTCTAAGAGA
AATTGGAGACAAATTACTAGACCAAAAGACTTTAGAAACACAAACTGTAG
ATAGAGCAAGAGAACATCCAGAAGATGCAATGGAACAAGAAGAGTATGAT
GCTCCAGAAGGAGATGCATTTGAAGAAATTTACAAAGGTGAAGTTTCTAA
ATCTGGTCAAGCTATATTGCCTTCAAAAAGATCTAGAAAAGTTCCTACCC
CAAGCATGAAAGCAAATGATGTTACAGATGATGATGATGACTTTTCAGAT
GATAATGCAGATGAAGTAAGCGATACTCCTGCTGAAGAGCAAAACTCTTA
AATTCCAAATTCTTTTAGTATTTTTTCACGGTGCTGATCCAAATTAGGTA
TTTCGCCTCTGGTATTTTTATCCTCATATGAAGACATTTTGATTGGATTA
CCAGCCATTTTAAATTCACCAATTTTATTATGCATTGCACTTACAATCAT
ATTACGCGCTTTAGTTTGAGGGCTTTCAACAGCCTCTTTTATATTATTAA
TTGGACCGCAAGGTATTCTTTTAGCCTCTAGCACTTTGCACCATTCAGAT
GTTGTTTTGTCTTTAAGTTTCTCTTCTAATATTTTTTTAAGTTCTTCTAT
GTTTTTATTTCTATCCGCATTAGTTTTAAATTTTGCATCTTTATATAATT
CTAAATCAAATACTTTGCACATACCCTCAAACAACTTATCGTTTCCAGCG
GCAATAATAATGTAACTATCTTTTGTCTTAAAAGCTTCAAACGGAGAGAT
AGACGGGTGTCTTGATCCCATTGGTTTTGGAATTTCACCTTTAGACAAAT
ATCTTGCAATTGCGTTTTCAAGGATAGCTATCTGACAGTCTAACATTGAT
ACATCAATATACATTCCTTTACCTGTTTTTTGCCTATCATATAAAGCAGC
GTTAATTCCAATTGCAGTAAATAACCCAGCTGTAATATCTCCAATTGAAG
TTCCAACTCTTGTTGGTTCGCTATCAGGCTGACCTGTTACACTCATTAAC
CCACCCATACCTTGAACAACCATATCGTATGCAGGCAATTCTTTTAAAGG
TCCTGTTTGACCAAAACCAGATGCAGATGCATAAATTAATTTTGGATATT
TATTTTTTAAATTTTCCCAACCATAACCCCATTTGGTTAGAGTACCTGGT
TTAAAGTTCTCAACAAGAATGTCGGTCTTATCTAAAATTTTTTCAAAAAT
TTTTTTATCTTCTTCAACTTTTAAATTTAGAGCAATACTTTCCTTATTAC
GATTAAGTGACATAAAGTATGCTGATTGATCTTCAATAAAAGGTCCAAAG
CCTCTAGAGTCATCTCCCACACCTGGAGCCTCAACTTTTATCACTCTAGC
TCCAAGATCTGAAAGTATCATGGTGCAGTAGGGTCCAACCAAGACTCTTG
TTAAATCTAGCACTAATAACCCAGATAATGGCCCTTTATTCATGTTGATC
TTGATATCAAAATATAGTTCAATAGCCAATAATTTAACAAACAGGGGAGA
TATAAATGAAATTTAAAAAATCATTTATCTATTTATTTGCTGCTGTTTTC
TTATTTGCTGGAGTAGGTGAGTCTTTTGCTAAAACATTAAAAGCAAGTCA
CCAATGGCCGGGTACAAAAAGAAAAGACGGTAAATTCGATGTTCGTCACG
AAATGGTTCAAATCATTGCTGATGAAATGAAAAAAGCAAATGTTGGAGTA
AATATTAGAATTTATCCAGCTAAATCACTTTATAAACCAAAAGAGCAATG
GAAGCCGATGACAACTGGTCAGTTGGATATCTCTGCATTTCCATTAGCTT
ATGCTGCAAAATTCCATCCAGAGTTTGATATTACATTAATGCCTGGAATG
GTTAAAAATCATAAGCATGCATTGAGAGTAAATAACTCACCAATGATGAA
AACAATTAAAAAAATCATCAATGATGCGGGTGTTGTAGTATTATCTGATG
CTTGGTTAGCAGGTGGTTTCGTATCAAAGAAAAATTGTATTACGAATCCA
GAGTCAGTTAAAGGTCAGGTTTTCAGAGCTGCAGGAAAAGCATTTAACCA
AATGCTTGAAGGTGCAGGTGCTGGTATTCAAGGAATGCCATCTTCTGAAA
TTTATAATGGTCTTCAAACTGGAGTACTTGATGGCGCAAATACAAGTTCA
GGAAGTTTTGTATCTTACAGAATTTATGAACAAGTTAAGTGTGCAACACC
TCCAGGTAAATATGGACTATGGTTTATGTATGAGCCAATTCTTATGTCAA
AGAAGTCTTTTGACTCTTTAACTTCAAAGCAACAAAAAGCTTTAATGAAA
GCTGGAAAAGTTGCGGAAAAGTATATGACAAGAGAAGCTGCTGGTTTAGA
CACTACTATGGAAAAGGCTTATAAAAAAGCTGGTGTTAAACTTTCTTACA
TGACTAAAGCTGATTTTGATGCTTGGTTAGCTATCGCTAAAAAAACATCA
TACAAGAACTTTGCAACCAAAGTTCCAGGTGGTCAAAAATTAATTGACCA
AGCTTTAGCAGTAAAATAAAAGCTTAAAATTAATACCCCTGCTAATTGCA
GGGGTATTTTTTTATGACTGATAAATTTATAAAATTTACTGAACAAGTTG
CAAAAATCTGCGGAATATTTGCTGCAGGTTGTTTGTTATTATCTATAGTT
TTAATTACAGAATTAGTTTTTGAGCGTTATCTTTTTAGAAACGCAATTAC
ATGGCAGACCGAATTAGTTACGATGTTGCTTGTTGCATCTACTTTTATTG
GAAGTGCTTGGGTTTTAAGTGAAAAAGGGCATGTTAATATGGAATACTTG
TATACTTTCATGTCTGAAAAAAGTGTAACTAAATTAAAAATTTTTACCGA
TAGTTTGTGTTTAATATTCTTTTTAATTTTACTTTATGTGAGTTTTGAGA
TTACAGCTGATGCTTTTATAAACAATCATAATACAGGTACAATTTGGAGC
CCTCCGTTGTGGATACCATACTCGTCCATGCTGATAGGAGCATTTTTGAT
GACGATATCTTATGTAGCTCAAATTATTAAACTTTTTAGAAAGTTAAAGG
AATTTTAATGGAATTTATCGCAAATATGGATCCATTATTACTTGGTTTGA
TAGTCGGTCTTTTTACCGTAGCCATGTTATTTTCAGGAATACCTATTGCA
TTTGGACTGTGTGTTACATCTTTAGTTTTTTTATTTTTAGCTGAAGGTTT
TCAAATTCTTAATGTTTATGCAGAGACCTTTTATGCAGGTTTAAATTCTT
TCGTTTTACTGTCTATTCCGATGTTTATTCTTATGGGGATGGCGGTTGCC
AATTCCCCTGCAGGTAAAGATTTATATACTGGTTTAGACAGATGGCTTTG
GAGATTACCAGGTGGTTTAGTAGTTTCTAACATTGGAGCTTGTTCAATAT
TTGCAGCTCTTAGCGGATCAAGCCCAGCAACATGCGCTGCGATTGGAACC
ATGGGGATACCCGAGATGAGAAAAAGAGGATACTCGGCAGAACTTGCTAC
TGGATGTATTGCTGCTGGTGGAACTCTTGGTGTTTTAATACCACCAAGTA
TTGTTCTAATCGTTTATGGTTTAGCAACAGGAACATCTATTGGAAGATTA
TTTTTATGTGGTGTAATCCCGGGCTTACTACTTGCCGGATTATTTATGCT
CTGGGCTTATATTTATTCTTACTTTATTGATAAATCCTATGCTGAAAGAG
CCAGAAATAGAATTCCACCAACTTTTAAAGAAAAAGTAGAAGTTATCCCA
AGGGTTTTTCCTTTCTTGGCGATAGTAGTTGGGGTTCTTTATGTACTTTA
CGGAGGTATTGCTACCCCTTCTGAAGCATCGGGCGTAGGTGCGTTCCTTG
TTTTTGTGATGATTGCTGTAGTTTATAAAATTTATCAACCAAAAAAAATA
TGGGATATTGTAAAAGTTTCAATGAAAGAAAGCGTAATGATAATGTTCAT
TATTGCTGGCTCATATATATTTGCATTTAGTTTATCATCTTTGTACGTAA
CACAATCTATTGCTCAAACTATTGTTGAGATGGGTTTAAACAAATGGTTA
TTGTTTTTTTATATTAATATCTTTTTATTAATCGCAGGTTTCTTTTTACC
GCCAGTTGCAGTTATTGTTATGACGTCTGCAATCTTACTTCCAATTATTA
CTGAATTTGGTTTTGACCCTTATTGGTTTGCGATTGTATTTACAATTAAT
ATGGAGATTGGCTTAATAACACCACCCGTAGGTCTTAATTTATATATCAT
CAAAGGTATAACTCCTGATGTTAGCTTAAACCAAATTTTAAGAGGATCAA
TTCCTTTCATGGTAATGATGATGATTTGCATAGTGATTTTATGTATTTTC
CCTGAGCTTGTTACATGGTTACCAGACAAGTTAATGGGTAAAGATGCTGG
ATTTTAAGAAACTTTTTTCTTCAATAGCAGACGCAGGTCAGAATTTAATA
GGGAAAAAAACTGTTAAAAAAGATTTACCAACTGCACTTCAATTATGTGA
TGATTTAATATCTTTTAAAGGAATTGCCTCAGGTATTGCAATTGCTAGAG
AGATCACTGAGATTTATAGTGTCTTTAACACAGATCAAAAATTAAATTTT
TTTAAAGAATTAAATAAAAAATTCTCACCAAATAAAGAAAAAGTTGAAAT
CAAAATTGCAGAATATCTTAAAGAAAAAAATGAAAAGTCATTAAATGAAT
TAGGAACTGCTGTTGAAGGAAATAGACAAGAACTTATTCGAAGATTAAAT
ATGGCCCCAAACGGTACTCCCTTCCTTGTTTCAATGAGAGAAGATTTGAT
AAAATTTTTACCTATTAATCCTGAGCTTAAAACTTTAGATGAAGATATTA
GGCACTTATTTAAATCATGGTTTAATCCTGGCTTTCTAAGGCTAGAAAAA
ATAACTTGGGAGTCAAAAGCAGCAATTTTAGAAAAAATAATAAAGTACGA
AAAAGTTCATCAAATTAAAGACATGAATGATTTAAAGCGTAGATTGCAGC
AAGAAGATAGAAGATTTTTTGCATATTTTCATCCAGTATTAAAAGATGAG
CCTTTAATATTTGTTGAGGTTGCTTTTACAAAAGGTATTGGCAATTCTAT
ACAAGAAATTGTTAAGCCAAAAACAGATGATAATTCAAATTATGATACAG
CTACTTTTTATTCAATCAGCAATTGCCAAGAAGGTTTGATGAGAGTGACA
CTAGGAAATTTTTTAATAAAAAGAGTTGTCTTTGAAATTCAGGAGGAAAA
CCCTAAAATAAAAAATTTTGGAACCCTTTCTCCTTTACCTGGTTTTTCTG
ATTGGTTTTTATCGTTAAACGACGAAAAATTAAAAGATATATTAAAAGAT
TATGACATCACAAAATTAAATTTTTTAAGATCATCTGATTTAAAAATAGG
AGAGCCTAAAATTATAGAGGAGAAAACAGCTATTAAAAAATTAGTAGCTC
ATTATTTAATTAATGAAAAAATTAATAACAAACCTCTAAATCCAGTATCA
AGATTTCACCTTGGAAATGGCGCTAGTATTTATAACATTATAATTAATGG
AAATATTAGCGACTATGGATACAAAGAGTCTTTCGGTATTATGGTAAACT
ATGGATATCAGTTAGAAAAGTTAGAGAAAATTCATGAGGATTTTATTACC
AAAGGTATTATTTCATATTCTGATAAAATAAAAAAATATGTCTAAATTAA
ATCGTAAAATTTCCATGGCTCCAATGATGGATTGTACAGATCGTCATGAT
CGATATTTCTTAAGATTAATCAGTAAAAACATTTTTTTATATTCAGAAAT
GATTGCAACCGGAGCAATTCTCAATGGAGATAAAAAAAAAATATTAGAAT
TTAGCGAATTTGAAAAGCCTGTAGCACTACAACTTGGCGGCAGTAATAAA
AAAGAATTAGTGGAGTGTTGTAAAATTGTTGAAGATTTTGGGTATGATGA
GATTAATTTGAATTTGGGTTGTCCGAGTAAAAAGGTTCAAAAAAATAAAT
TTGGCGCATGTTTAATTAAGGAACCAGATCTAGTTGCTGATTGCCTTTCT
GCAATGGCTCAATCTACGAAACTACCAGTTACAGCAAAGACTAGAATTGG
TTATGATGATGTTGAAGATTTTGATTATTTAAATTCATTTGTAGAAAAAA
TTAAAAATACAGGAGTAAAAACAATCATTCTTCATGCAAGAAAAGCAATT
TTAAAAGGTTTAAGTCCAAAAGAGAATTTAAGAATACCAAAACTAAATTA
TAATATGGTGTATGAAATAAAAAAATCAAACCCAGAAATTGAAATTATTA
TCAATGGAGCGGTTACAGATACTAATCAAATTAAATCTCATTTAGAAAAA
GTTGATGGAGTAATGATTGGAAGAGCTATTTATCAATCACCTTACTTTTT
AGCTGATATTGAAAAAGATGTTTTTAAAAATGATGACATTTTAACAAGAG
AACAAATCGTAGAAAAATTAGTCGAATATGTAGATACAGAAGTTAACAAA
GGAACAAGAGTTAATCAAATTATGAGACATACGGTTGGCTTGTATCATGG
ACAAAGAGGTGCAGGTAGATGGAAGAGGTATCTATCAGATAATATGATGG
CAAGAGACTCTGATTTTCAAAAAGTAAAACATATTTTAAACGTTGTGCAA
AATAACGAAAAAATAGAAGCGGTTACATAATTTGATTACTTTAGAAATTA
ATCAACTGATAACTTTGATCACAGTATTAGCCATTGCTGCTACTGCATCT
GGATTTATTGCGGGTTTACTTGGTGTTGGTGGTGGAATTTTAATGGTGCC
AGCTCTTTATTATGCATTTTCAACTTTAAATTTTGATGAAAATATTATTA
TGCATTTATCATTAGGTACATCTTTAGCTATCATAATTCCAACATCTATA
ATGTCTGCCAAAACTCATTATAAATTTAACGCTGTAAATTTTGATTTAAT
CAAATCATTTGGCTTGCCAGTTGTGATTGGAATTTTTATTGGAACTTTTA
TGGCTACCCATTTAAGAACTGTCCAACTTCTATTAATGTTTTCTATATTT
TCATTTTGCGTTGGTTTATTTTTTATTTTTATAAGAGAAAAAATGGGTGA
AAAACCAAAATCAGTTGGGACTTTTATTAAAAGTATCACAGGTGCTTTCA
TGGGTTTTATGTCTGTTCCTCTTGGAATTGGAGGTGGTTCATTGGGAGTT
CCTTTTATGAGATTATTTGGTTACCCAATAAGGGAAGCAATTGGAACCTC
AGCAGCTATAGGTTTTATCATTTCATTGTTTGGCGCATCATCCATGGCTT
TTAGTGGTTTGATGTTTTCTGACTTTGCTGCACCATTATCAGTTGGGTAT
GTAAACATTCCAGGTTTTTTAGTATTTGTACCTGTTACAATGACAATGGC
TCCTATAGGCGCTAGATTAGTTCATTCAATAGATAAAAATCTCTTGAGTA
AAATATTTGGAGCATTTCTTATTATTATATCAATACGAGCTTTTATTGAG
TTCTTAAACTTTTAATTACAACCATAAGTTTAAATTAAAGTATTTATTAT
TTGTGAAAAAAAGTTTTTTATTAACAAACTTATAAGTTTAATAATATTAA
ACTATTATTTATTATTGACAAACTATATTGATCTCGCTAATTTTAAATCA
TGTCAGTTAAATCTATATCTAAAACAATGGATACTTTAGATTATTTCTTA
GAATCAGACTCATCCAAGGGTATTAGCTTAAAAGAAATTTGTGATCATTT
AGGATTTAAAAAATCAGCTGCACACCACATGTTGGCTACTATTTGTGATA
AAGGTTATTTGTATCAAGATTTAAAAAGTAAAAAATATTTTCTAGGATCT
AAGTTAAAAAAATTTGGTGAAGTTATAGATCTAAATGCAAACTCTTTTAT
TAATTTTGCAGATCCATTTTTAAAAAAAATTAATGATGCTACCGGAGAAG
CTGTTCATCTAGCATCTTTTGAAGGCACAAAATTAATTACCTTAAGCATG
TTGGAGTCAACACATCCAGTCAGAGTCGACCATGGTTTTTTAAATAAAGA
TAATGCGTTTCATGCTACAGCATCAGGTAAAGCGATGTTAGCTTATATGT
CAGATGGTAGTCAAAAAAAGATTTTAAAAAATAAGTTAGAAAAATTTACG
AGTTTTACAATAACAAATATAAAACAATTAAGCGAAGAACTTAAAAAAAT
TAAAAAAAATGGTTTTTCAACTGATGATGAAGAATTTCAACCTGGTGTAT
TTTGTGTTGGTTATCCAATATTTGATAATGAAAATAAACCTTTTGCCTCG
ATTAGTTGTTCTTCACCAAAATTTAAAATCACATCAGATAAAAAATATTT
AGATAAAATAAAAAATTCTGTGAAATTTTCTGCCCTTGAAATTGGAAAAT
ACTTTAAACAAACTAGAAAAAAAGGAGATAAACATGCCGCGTGAGAACAG
TATGTTGGGACATAATCAAAAATTTGAAATCCCAAAACAAATGGGTGCAT
GGGTTCTTAATGATCCAAACAATATTACGATCAAAAAGAAACCTGTTCCA
GAACCAAAAGAAGGAGAGGTACTTTTAAAAATCGATGCAGTTGCTATTTG
TGCAACTGATTTAGAAATCATGTCCCATGGTTTACCAGCCATGATTAATG
GTGAATTACCTTTTAATAAAAATTTTACCTTTGGCCATGAGGCGATGGGT
ACGGTTGTAAAGTTAGGTGAAGGTGTTCACGAATTTAAACCTGGTGACAG
AGTATGTGTGGAAATTCATGCAGGATGTAGCAGATGTGAAATGTGTAGAA
AAGGTTGGTACACTTCTTGTTTAAATTACAGTTTTACTGACAGAGGACAT
AAAGCAAACGGTTTCACTACTGACGGAGCATTTGCTGAATATATGACAAA
TAGGACTCAAACATTAGTTAAAGTCCCAGATGGTATGTCAGATGAAGAAG
CTACCCTTTGTGTAACTGCTGGAACTAGTATGTATACGCTTGATGTTATG
GGTGGTTTGTATGCTGGTCAAACTATAGTGATTACTGGACCTGGTCCAAT
TGGATTATGTGCAGTTGGTGTTGCAAGTGCATTGGGTGCTGAAGTTATTT
TAACAGGTACAAGAGATAATAGACTTGAGATTGGTAAAAAACTTGGAGCA
GCTCATGTGATAAACGTTAAAAAAGAGGATGCGGTTAAAAAAGTTAAAGA
ACTAACCGGTGGAATTGGTGCACACTATGTACTTGAGTGTTCTGGTGCAG
AAAATGCAATTAATGACGCTTCTTCAATGATTAGAAGAGGGGGGAAAATT
GGTCTTGCAGCTTTCCCTTCAAAACCTGTAACTGTTGATATTGCAAATTT
GGTTAGAAATAACGCTTATATCTTTGCAACAAGAGGAGAAGGTAAATCTG
CTTGTCATAGAGCAATGGCTTTAATGGCTCAAAAGCGTTTTGATGCAAAA
CTAATACATACTCATACATTTCCAATGAAAGATTTGGAAACAGGTTTGAA
ATACACAAAAGAAAGGATCGAGGACGCTATCAAGGTTGTTGTTAGAAACG
ATCAAAAATTAGCTTAATATTTTATGCTTAGATACGACAATTACTTTATT
CCAAAGACACTCAAAGAATACTTTGAATTAACATCAAAGGTTAAAGATTG
TCGTATCGTAGCAGGATGTACTGATATGTTACCTTGGGCTAGAGAGGGCC
GAGGAGGCGATGTTTTTTTTAAAAACGTTGTCGATGTAAGTCGAATTAAA
GAGTTAAACGTATTTAAATTTGGATCAAAAAAGATTTTATTAGGAGCTGC
AACTAATTACCAAAAACTTTTTCTTGATAAAAAAATTAGAAAAAGTTTAA
AAGTATTACCCCAAGTATCAGTCTGGTTTGCAGATGACCAAATTAGAGAA
CTTGCTACCATTGGTGGTAATATTGTTAACGCTTCTCCCGCAGGCGACGG
CATGCCGGCGTTTCTAACTTTAAATACTAAAGTTACAGTTGCCTCTTTTA
AAAATAAAAAAATTATTAAATTAAAAATGCCTTTAGAAAAATTTGTTAAA
GGTAGAAATAAAGTTGCATTAAACAAAAATGACCTTTTAGTTGATTTTGA
AGTAGAAAATACAGATGGTTATGGAGCATGCTTTGAAAAAGTTGGACACA
GAAGATCTTTAGTAATTTCAACTGTGTGCGTATCTTCACTAGTAAAATTA
AATAAAAATAAGTTTCAAGATGTTAGAGTTGCTGTTGGTGGGGTTTGTGA
AGTTCCAACTCGATTAACTAAAACAGAAAATTTTTTAAAAGGAAAATCTA
TAGATGAAAATAATATTTACGTAGCTTCAAAACTAGATTTAGATGTCATT
CAATCAAGATCAAGAAGAGAATATAGAAGAGAAGTTTTACAAAATTTTAT
CATAAGATCAATTTTAAAGTCTTTAGGAAAAACCAACATCAATGAAACAA
TTCAGAAATTCGACAACAAAATAGAACTAAAAATGGAGGATGCTCATGTC
TAGTATGGAATTAAAATTAACAGTTAATGGACAAAAAATTAAAAAAACAA
CACAATCTCATTACCGATTATTAGATTTTTTAAGAGAAGATTTGGATTTA
ACTGGAAGCAAAGAGGGATGCGGTGCAGGCGAGTGTGGAACGTGTTCAGT
TTTTATCAATGGTAAATTAGTTAAAAGTTGTCTTGTACCTGCTGCAAAAG
CGGAAGGTGCAAAAATTGAGACAGTTGAAGGTATTGGCAATCCTGAGAAA
ATGTCAGAAATTCAAAAAGCTTTCTGCGCTACGGGTGCTAGCCAATGTGG
ATTTTGTATACCAGGTATGGTGATGGCAGCGACATCAACTTTGAGAAATA
ATCCAAAAGCGAGCTTAGAACAAATTAAAGAAGAAATGGGCGGCAATATC
TGTAGATGCACTGGATATCAAAAAATCTTTGATGCGGTTGAGATGGCAAG
AGACGTTATTAATAAAGAAAAATCAGAAAAAGTATTTGAGGAGTATGACA
AACCAGCAAATTCTTTTATTGGCGCAAATGTAAAAAGAATTGATGCTCCA
AGCAAAGTTACTGGAAGATTAAAATATGCAGCAGATATGAAGATGCCAAA
CATGCTTCATATGCAGGTTTTAAGAAGTGATAGACCTCATGCGAAAATTT
TAAATATCGATTTATCAAAAGCAAAAAAAATTGAAGGAGTAAGAGGAATT
GTAACATGCGATGATGTTCCAGGAATTGATAACTTTGGAGTTTTCATCGA
AGATCAACCCGTCTTAGCAAAAGATAAAGTAAGATACGTTGGTGAAGCTA
TTATTGCTGTAGCTGCGGATACACTTGAACAAGCAAAAGATGCGGTAAAT
GCAATTAAAATCAAATACAAAGATCTTCCAGCGCTATATGATCCTGAAGA
GGCGTTGAAGGAAAAGATTTTAATTCATGAGCATTATAAAACTAATTTAG
TAAAACACATTCCAATTAGAAAAGGTAATACTGAAGAAGCTTTTAAAAAA
GCCGATGTGGTTATTGAAGATGAATTTGCAACTCAGCCTGTCGAGCACGC
ATATTTGGAACCAATGGCAGGAGTATCTTACATTGATCAAGATGGTGTTT
TAACAATTGTTTCTCCGAGCCAAAATATCACTCATCACCGACATATGATG
GCAAAAATTATGAATCTTCCAATTCATAAAGTTAGATTCATTATGTCTCC
AGTTGGTGGTGGTTTTGGAGGTAAAGAAGATATGATTTACCAAGGAATGT
TAGCTTTATTAGCAACAAAAACTAGACAACCAATTAAATATGTAATGACA
AGAGAAGAAGATATTGTTTCTACAGCCAAAAGACACCCAAGTCGAACGAA
GTACAAAATGGGTCTTACAAAAGCGGGTAGAATTCTTGCAGCAGAAATTA
GTATGTTAGCTGATGGAGGTGCTTATGGTTGTTCAACAGAAGGTGTAATG
AGAAAGGCTGCTATACTAGGAGCTGGTCCTTATAATATCGAGAATTTAAA
AATGGATACGCGTGGAGTTTATACCAATAATACTCCAAGCGGTGCATTTA
GAAGCTTCGGAGCTTTGCAAACTGAGTTTGCTACAGAGTCGATGTTAGAT
ATTGCAGCAGAAAAGTTAAATATGGATCCTTTTGAAATTAGAAGAATTAA
TGCCTTTGTAAAAGGAAATATAACTCACACAAAACAAGAATTAAATTCAG
CTAGTATTAATACTGTTCTTAATGAGTTAGAAAAATTAGCTAGTTGGGAA
AAAGGCTCTCCTCAATCAAGAGGTAATTCAAGAAAAGATATGTTCAGTAA
AGATAACCGAGATGCATGTGAACTTGGAGCTAGATTAAAAACAAACGGAA
ATGGCAAGAGGGTCGCAAGATGAGTTTAACAAAAAAAAGAGGAAGAGGAG
TAGCTGCGTCTTGGTACGGAATAGCAAGAACTGCTGCAATGGATCAAGCT
GGTGCATGGGCAGAAATTGACGATGGTGGATCAGCAAAAATATCAACTGG
TGTTACAGAAATTGGAGAGGGTATTTTAACAGTTTTAGCTCAGGTAGCCG
CAGATGAATTAGGGGTTAAACCTGAAAACGTAATGATCGGTGAAAACGAT
ACCTCAAGAAGTCCAGAGGCTGCACATGCTGGAGCTACGAGACAAACTTA
CATGATTGGAAATGCAGTTGCTTTAGCTTGCAGAGGGGCAAGGCAAAAAT
TATTCGATGTCATGGCAAAAGAGTGGAAGGTGGATGCGAATACGATCAAA
GCGCATAACGGTGAAATTTGGAGCGAGGGAACAAATTACAAAATGGAAAT
GAGTGAATCTATTCATATTTGCAAAAAAAAATATGGTGTGATCCCAGTTG
CTGGAGAGAATTATACATCTCATCATACAGGTTTAGATCCAGTTGATGGC
TCAGGCCGTCCATGGCAAGCATATGTTTTTGGTGGCCAAGTTGCTGAAGT
TGAAGTTGATACCGCTACGGGTGAGGTGCAGTTACTTGGAATTTGGGCGT
GCCACGATGTTGGCAAAGCAATTAACCCAAAAGGTGTAGAGGGCCAAATT
GAAGGTGGCGTTGTTCAGGCTGTCGGACAAGCTTTGATGGAAAATTATGA
ATTAGAAAAAGGAAGAACTAAATCTGGAAGTTTTGCAAAATATATTTTGC
CAACTTCATTAGATGTTCCAAAAGTAACATCAAAAATTGTTGAGGATCCA
GATCCTCTCAGTCCTTTAGGAGCAAAAGGAATCGGTGAACCTGCAATGGT
TCCAACTTCTCCAGCAATCATGAATGCCATTTATGATGCTATTGGAGTTA
GAATTAAATCATTACCAGCGACACCTGAAAAAATCTTAAACGCTCTTAAG
GAGAAGAAGCAAAACGGAAGTCGTAAATTTAATTAGGTTTAAATTTACAC
TAAACACAAGGGGGAAAAATGAAACTAACAAAAAAAATCGTAGGAGCTTT
AGCTGCAATTACTTTATTGTTTGCTGGCGCATCTACAAACTCTTTTGCAG
GAAGTCATTCAAAATTCCCAAGTAAAACTATAGAAATGACAGTTTTATTT
GGTGGTACTGCAAAAAGTGTTGGACAACTAGTTGCTAAAGGTCTTGAAAA
AAATCTTGGTGGAACAGTTGTTCCAGTATCTAGACCAGGTGGTGGTGGAG
CTGTTGGATATAAATATATTCAGTCACGACCAGCATCAGGTTATGATATT
GTATGGAATTCGAACTCTGTGAGCACGTCTCACCATAGAGGTAGAACTTC
ATTTAATTACAAAGCATTTACTCCAATTGCGGCAATGTCAATTGAAGTTC
CTGTTCTAGCTGTAAAATCAGGCACATTTAATTCTGTTAAAGAATTAGCT
GATTATGCAAAAAAGAATCCTGGAAAATTAAAAGTTGGTATCAGTGGTAA
AGGTGCTTTTACACATTTAACTTCTGCTATTATCTTTGATACTTTGGGTG
CAAAAGTTACTTATATTCCATACGGAAAAGGTAAAGCGCCTGCAGAACTT
TTAGCTGGAAGAATTGATGCTGCTGTTCAATGGCCTGGTCAATTTAGATC
TTTTCATAAAGCTGGTCAGCTAAAAATGTTAGCTGTTACTAGTCAGGAGA
GAATTGCATCTGACTCTAGCATTCCTACTATGAAGGAACTTGGTTACAAA
AAAGTTGATGTAACTATGTGGAGAGGGTTAGCAGCTAAAAAAGGAACTCC
TAAAGCTCAAATTAAAGCTTTAGAAAAAGCTGCTGAAGCTTATGCTAATA
GCGCAGAATTTAAAGCTGCGTCTAAAAAAATCGGATTTACAATTAATTAC
TTAAACTCAAAACAGTTTGGTAAGCAAATTGCAAAAGACGATAAAAAAAT
CAAGAAACTTATGAAGGATCTTGGTTTAGCAAAAAAAGCTAAATAAATTT
TCAAATGAGAGAAAGCAAGTTCTATCTATTCTTAGGATTGGGTGTTCTTG
CTTTCTCAATCATTTGGATCACATTGGTTTTTTTTCAAATAGAGGGTGAT
TTGGGTGGCTATGCTAATACACCCAGAACCATCCCATTTTTTCTAGGAAT
ATGTATGTCTATTTTAGGGTTAGTATTTTTGTATCAATATAAAGTTGGCT
ATGTTCCAAAAAATAAAGCAAACCCATTACAAAAAAATGAAATTAGAAAT
ATCATATTTTGTTTAATTGTATTCATTTCGTATTCTTATTTATTAAAGTA
CTTTGGTTTTTTAATTTCAACTCCAATCGTTGTTTTTTTTATTACAAGAT
TTTTACTTGGCGAAAAAAATTGGAAACTTAACTATTTATTTCCAATAGCC
ATGACTGGATTAATTTATTTTATCTTCATAATATTATTAAAATCTTCATT
ACCAAGAGGTGAAATTTTTTAATGGAAAATTTAATTACAGCTCTTGGTTT
AATTGGAACCTTTGAGGTAATGATTGCAATCTCAATCGGTGCATTTGCTG
GAATTATATTTGGTGCAATTCCAGGACTTACATATTCAATGGCACTTGCA
TTAATGCTTCCTTTTACGTTTACAATGGAGCCCGTAACAGCAATATCATT
ATTACTTGCAACTTATATTGGTGGAATGACAGGTGGATCAATCTCTGCAA
TTTTAATCGGTATCCCAGGAACTCCATCTGCGGCCGCAACTGTTTCTGAT
GGTTACTCACTAACTAAAAAAGGCGATGCAAGTATTGCGTTAGGAACAGC
AGTTATAGTCTCAACTATTGGCGGTTTTATAAGTCTTGTTATTATGATTG
TGCTCGTTGATTTTATTTCACAGTTTGCAATTAAATTTGGCCCTGCTGAA
ATTTTCATGTTGGTATTATTTGGTTTTTCTACGATATGTGGTCTTTCAGA
AAGATCATTATTTAGGGGTCTAGTTGCTGGTGTTCTAGGTTTAATGCTTA
TGACAATAGGTACTGATGAGATTGAAGGAATATCAAGGTTTACATTTGGT
AGTACACAAATGTTACAGGGAGTGAATTTATTAGTTGCAATGATTGGTTT
ATTTGCTGTTCCACACATTTTAGAAGTTTTTAATTTAAGACTAAACAGAG
AGGACAAAACTAACTTTGAAGTCGATATTGTTAAAACAAAGTTACCAAGT
TTTGCATTATTAAAAAAATACTTTAATTTAATGTTAAGGTGTGTAGGTCT
TGGTACTTCAATAGGTGCAATCCCAGGATCAGGAGGACCAATCGCTGCGT
TTTTAGCTTATTCTCATGCAAAAAATTCAGAAAAAAATCCTGAAGAAAAA
GAAAAGTACGGTAAAGGTCATATTGGTGGAGTTGTAGCTCCAGAGACGGC
AAACAATGCAGTAACTGGCGGAGCTATGGTCCCATTGTTATCACTTGGGA
TTCCTGGTGATCCAGCAACAGCCATTATTTTAGGAGGATTGTTAATTCAT
GGTCTTTCACCTGGACCAATGTTATTTATTGAAAATGCACCTCAAGTTTA
TTCCATTTATCTAGCAATATTAATTGCATATCTTGTTGTTTTTATTTTTC
AGGTAAATTTCATTAAACATATTGTAAAAATCTTAAAGGTCAAACCACAT
CATTTAGGAGTAGGTATTTTAGTAATGGTGATTGTTGGATCTTATGCAAT
CAGAAACTCTTTTTTAGATGTTAATGTCATGATTTTGATGGGTTTAATAG
GTTATTTTTTTAATCGTATTCAATTACCTGTAACACCTATTGTTCTTGGA
ATGGTTTTGGGAAAAACTATTGAAAGTGAATACCGTACAGCAATGTCTCT
TTCAGCTGGTGATCCCACAATATTTTTTAGCTCTGTTGTTAGTTTGTTAT
TTTTTGGATTAATTATTCTAACTATAGCGCTTCAAATTAAAAAAAGAATG
CAAGATGTAAAAAAACAAAAACAACTTAAGGAGCAAGTGCAAATATGACT
TCATTAAAAGCAGTTGAACAAAGAGCTAAAATAATTGCGAAAAACAATAA
TGATTTAAATCAATGTATTGATAAAAATGCTTTGCCTAAAAATATTGATG
TTTCATTATCAGAGGGGATAGTTTTAGGTTTTTTAAAACAAAATGTTAGA
AAATATTTTGCTATCTTTGGTCATGGCTCAACTGACTTTGCAGAAATTTT
GAGAATTTATGAAGAGCAAGGTGTTACTAAAACATATAATTTTAGAAATG
AAGTTGAAATGGCGCATGCAGCTACAGCTTTACGTTGGCAATATAATGAA
GTCCCAGCAGTTGTGACATCAATAGGACCTGGCGCTTTACAAGCTATGGC
CGGATCACTTGCCGCTTCTTCAAATGGTGTTGGTTTGTATCATATCTATG
GTGATGAAACGACTCATGGAGAAGGTTATAACATGCAACAAGTTCCTAAA
AGAGAACAGGATATCTACGGCAAAATAACTGCTCTCATGTCAGAGTCGCA
TGTTTTTCATACTCCAGAGTCTATAAGAGATGCGATGAGAAAAGGATATT
TAAAAACAAAACATCCTTATAAAGCCGGACCGTTTTATTTTATGTTACCT
ATTAATACTCAACCAAAAGTTATTAAAGGATTGAATTTAATAACATTACC
AGGAAGAGACAGTTTAGAATTAAAAAACAATTTAAATGATAATCAAGTAG
AAGCATTTGAAAAAATTATAAATAAGTATGAAAATATTGTTATCAAAGCA
GGCGGTGGATCTGTAAAGTTTTCAAAAGAACTTACAGAATTTTCAGAACA
TCTCAACGCTCCTGTAGTTTTAGCACCAGGAAGTTTAGGTATTTTACCAG
ATGCTCATGAAAACAATATGCATGTTGGAGGCAGCAAAGGTTCAATTTCT
GGAAATTACGCTATGCAGAATGCAAAATTATTAATTTCAATTGGCTCTAG
GTCTGTATGCCAATCAGATTGTTCAGGAATTGGTTACCCTAATGCTGAGA
CTGTAATTAATATTAACGCAGATCTATCTGACATGATGCATTATAATAAT
ACATTAGGATTAAATGGCGATATTGGTGTTATTTTAAAACAGCTTAATTC
CGCATTAAAATCAAAAAAAATTAATAGATCGAATACCAAAAAAAATTGGA
TTGAAGATTGTAGAAAAAAGAAAAAAGAGTGGAATGATTTCAAAAGTAGA
ATTTATCAAAATGAAGTTTTAAAAGACGATGCCTTTGGCAGAGATTTACT
CACTCAGCCTGCCGCAATAAAGACTGCAGTTGATTTTTCAAATAAAAATA
AGTGCGTAAAATTTTTTGATGCGGGTGATGTACAGGCAAATGGTTTTCAA
ATTGCTGAAGATAACGAGCCTTCAGATACATACACTGAAACAGGCGCATC
TTACATGGGATTTTCAGCTAGTGCCATACTAGCATCGGCGATTGCAGATA
AACCAAAATACCCAATTAGTTTTACAGGAGATGGATCTTTTATGATGAAT
CCTCAGGTCTTAATTGATGCAGTTTATTTAGGATTAAAAGGAATGGTTGT
TATTTTTGACAATAGAAGAATGGCTGCAATTACTGGTCTTCAATATGCTC
AATATGAAAAAGAATTCAAAACTAATGACGGGGTTGAAGTTGACTATGTT
CAAATGGCAAATTCAGTAAAAGGCGTGAAAGGATTTTTTGGTGGTTATAA
TTCCAAAGAGTTTAATGCAGCATTAGAGGAAGCATATAAATTTGATGGAC
TATCTGTAGTTCATGTTCCTGTTTATAGCGGTACAGATGAGTTAGGTGGT
ATGGGGGCATACGGATCTTGGAATGTTGGAAATTGGTGTGAAAATGTTCA
AGCTGAATATGCAAAACAAAAAATTTAAATAGAAAGGTTATCATGTACGA
AAATTTAGGAAATTTTATTGAGGGTAAATGGTCTAATAATACAAAAGATA
AAGTTGAAGTATTCAATCCTTTTAATGAAGAAGTTCTTGGAACTATTCCT
TCATCTACTGAAAAAGAATTAGATGAAGCTTTAAATTCTGCAAAACAAGC
CATGGAAAGTTGGAAAAAAACTTCTCCATGGGAAAGATCAAAGATAATAA
AAAAAATTGCAGATTTAATAAGGGAAAGAGCAGATGACATTGCTAATATA
ATGACCCTTGAAACAGGTAAGCCTTTGGCTGAAGCTAAAGGAGAAACAAT
GGCATCCGCAGATCAATTTGAATGGTTTTCTGAGGAGACCAAAAGAATTT
ATGGACAGTTAATTGAGTCAAGAACTCAAGATACTCGTTTACAAGTGAGA
TATGAACCTGTTGGGGTTGTTGCTGCATTTAGCGCGTGGAACTTTCCAGC
ACTACTACCGGCGCGAAAAATTGCAGCCTCAATTGCTGCTGGATGCTCAG
TCATTGTAAAACCAGCTAGTGAAACACCAGGTACTTGCATGGAAGTCATC
AAGGCGTGCCATGATGCAGGAATACCAAAAGGCGTAGTAAACTTTGTTAC
TGGCAAGTCTGGTTTTATTTCAAAATATTTAATTCAATCTCCAGTAATTA
AAAAAGTATCTTTAACGGGATCAGTTGAAGTTGGAAAAGAAATTTTAAAA
ATGGCCGCAGAAGGTATCAAAAAAGTATCTATGGAGTTAGGAGGGCATGC
TCCAGTCTTAGTCTATGATGATACAGATGTTGATTATGCTGCAACCACAT
GTTCCAATACAAAATTTAGGAATTGTGGTCAGGTTTGTATTTCGCCTACT
CGTTTTTATGTACAGGAAAAAATTTACGATGAATTTTGTAAAAAATTTAC
AGAGAACACAAAAAAACTTAAATTAGGAAATGGACTTGATCCAGATACAA
ATATTGGACCAATGGCAAATAAAAGGGGACTAGATCATATTGATAAACTT
GTAAGAGATGCTGAAAATAAAGGAGCTGAAATTCTTACAGGAGGTTCACC
AAGTAAAAAATTTAACAAAGGCTTTTTTTATGAACCAACGGTATTAAAAA
ATGTACCTGATGATGCCGATATTCTTTCAGTAGAACCTTTTGGTCCAGTT
GCGCCAATAATAAAAGTTACAGATGAGAGTAAAATCTTTGAAATGGCAAA
TAGTACAAACTTTGGTTTGGCTGGATATGTATTTACTTCGTCTTTAAAAA
GAGCACATGTGGCATCAGAAAATTTAGAAGTAGGCATGGTTGGGGTTAAT
GATATGTTGTTAGCATCTGCTGAAATACCTTTCGGAGGTGTAAAAGAATC
AGGATTTGGTAGAGAAGGTGGATCACTCGGTATTTTAGATTACCTTGTTC
CTAAATATACAAAATTTAAAATTTATTAATGGCAAAAAAAATCAAAGACC
AAGGAATTGACAAAAGTCTCACAAATTATGGAGACAAAGAGTTTTCTTCA
TATCTAAGAAGATCTTTTGCTAGATCGATGGGGTACACAACCGAGTCTTT
AAATAAACCAATTGTTGGTATCGTAAATACTGCAAGTGGATTAAATAGTT
GCCATAGACATTTTCCAGAAATGATCGAGGCTTTAAAAAGAGGTATTCAA
AGCCAAAATTGTTTAGGGGTTGATTTTCCAGTCATATCATTAGGAGAAGT
TTATTTATCACCAACTAGTATGATGTTTAGAAACTTAATGTCTATGGATG
TTGAAGAAATGATTAGGGCGCAGCCAGTAGACGTTGTTGTATTGCTTGGA
GGTTGTGACAAAACTTTACCAGCAATGATCATGGGGGCAATTTCTGCAGG
CAAACCTTATGTTGTTATGCCAGCTGGTCCAATGATTACAAATAAATATG
AAAATGAGAGATTAGGCGCGTGTACTGATTGTAGAAGATATTGGGGAAAA
TATCGAGGAGGAGAGATTTCTGATCAAAAAATAAAAGAAGTAGAAGGTAA
GTTGGCGGCGAGTTCTGGAACATGTGCAGTTATGGGAACTGCAAGTACCG
TAGCATGTCTTGTGGAAACCATGGGTTTATGTTTGCCAGATGCTTCAAGT
GTTCCTGCAGTATATTCTGAAAGGTTAAAGTTAGCCGAACAAACAGGAGA
AGTTGCAGCAAAAATAGCAAACAAAAAAATTAAAAAGATAAAAAAAATTA
ATGAAAAAGATATTTATAATGCCTTAGTGGTTCTTTTAGCGTTAGGTGGA
TCAACTAATGCTATTGTTCACTTAACTGCTATTGCGGGAAGAGCTGGAAT
AAATATTGATCTTAAAAAATTTAACCAAATAAGTAACAAAACACCTGTTC
TCGTAAATTTAAAGCCAACAGGAAGTTATTATATGGAAGATTTTTATCAT
GCAGGTGGAATGAAAGTTGTTTTAAAAGAACTTCAAAGTTTATTAAAAAA
AGAAACTTTCACAATTGAAGGTAAAAAACTAAGTTCAGTGATAAAAGAAA
ACTCTAATTGTTTTCATGATCAAGAAGTTATCAGATCAAAAAAGAAGCCT
TTTGAAAAACAAGGTGGCTTAGTTTCATTATTTGGAAACATTTGCCCTAA
AGGCGCAATATTAAAAAGATCAGCAGCTGATAAAAAATTGTTTGAAAAAA
CAGGAACTGCTTTTGTATTTGAAGACATTAAAGAAATGACAAAAAAAATT
GATAATCCAAAACTAAAAATTACTAAAGATGATATTCTAGTACTTAAAAA
TATTGGACCAAAAACAATTTATGGCATGCCAGAAGCCGGTTATCTTCCTA
TCCCAAAAAAAATATTAAAAAGTGGTGTAAAAGATATGATTAGAATTTCA
GATGGAAGAATGAGTGGCACTGCATTTGGAACAATTATTCTTCATGTTTC
TCCAGAATCAGCGGTTGGAGGACCATTTTCAATTTTAAAAACAGGTGATA
AAATTAAGTTAAGTGTAAAAAATAAATCTTTAAATGTTTTGTTATCAAAG
AAAGAATTAGAAAAAAGGCTCAAGAATACAAAAATCAAAGCGCCAATAAT
TAAAAGAGGATATTTAAAACTTTATTACGACACTGTTTTGCAGGCAGATG
AAGGTTGTGATTTTGATTTTTTAAAATATAAGAAATAATAATGAATTTTA
AATCTTTAGCACCAGTTGGTTTTTTAGTCCTAGCAATTTTAGCTATCATT
TTACCAAAGGATATTTTTACGGCAATTTTGATTTTTTTGATGATTTTAAG
TGGAGTAATCGCAATTTATACAAATTTAGATATTTTTGATGACATCGAAA
GGGATAAATAATGAATGTATTAGGATTAGTAACATCTTACACTTTTGAGT
TTGCTCTTATTACAATGATAGCAGCGACAATTTATTTTTTACTTGAGAGA
TACAGATTAAGTGACGAATATAAACCAGTTTCAACTTTTGCAATTTTAAC
TACTTCACTTGCTGTCATCGAGTATTTTAATATGAGAGAGTTTTTTACTA
TAGAAAACTTATCAAAACCTGATTTAAATTTTCCAACAGAATATAGGTAC
ATAACCTGGTTAATCGCTACACCGATAATGCTTTATACGTATTTTGTTTT
AACGAAGCTAAGTAGATACGCAAAACCAATAGTGATTTTAACAATTAGTT
TAAATTTTTTAATGATTGTCTCAGGTTATTTTTCAGAAAGTGCATATTCT
AATGGTTGGATGCCGATGGTCTCAGGCACTTATGTATTTTCGTATTTTTT
ATTTGGAGTAGGTATGGCTTGTTGGGTTGGAATTATCTATATCTTTATCA
AAGTTTTGCCTGGCCATGTTGTAAAAGTTAATGATCAAAGAAATTCAGAT
TATTGTTTAAAATGTTTGGGCTTTGTACAAAAATTAATTATTTATGGATG
GGCAATTTATCCTTTGGGTCTTTTTGTATCCTTTTGGGATGGTGCATCTG
ACACTGCTTTAATGAGGGAAATGATTTATAACTTTGGTGACTTGTTTAAT
AAAGTCGGGTTTGCATTAATTTGTTTTTCTTGTGCAAAAAAACTATCAAA
AAAATCTTAAAAAATATTAAGGGATAAAAATTGCAGGACCAAGCAGTTTC
CTTGCGTGCAAATCTTCATGAGCTTTTTGAGCTTCGTCAAGAGAATATTT
ATGTGCAATATTTATTTTAATTTTACCTTCTTTCATCGCAGTAAATACCC
TATCAGCAGAAAGTTCTAATTCTGGTCGTGTAGCCGTATAAGGCATAACA
GATGGTCTTGTAAAAAAGATAGCTTTAGGTGCTAAATGTTTTTTGACATC
AAGATTTGCCACCATACCAGAAGCATTACCAAATGATAAAAACATTCCTC
TTAATTTAATTGCTTCTAAAGATTTTTCAAAAGTACTTAATCCAACACCA
TCGTAGACAGCATCAACACCTTTGCCGTTTGTTATTTCCAAAACTTCTTT
GGCAAAGTCTTGAGTGGAATAATTGATAACATGATCGCAACCATTTTTTT
TTGCAATCTCAACTTTTTCATCTGATCCAACAGTACCAATTAAAGTACAG
CCAATCGCTCTAGCCCATTGACAAAAAATTTGACCAACGCCACCTGCCGC
AGCATGGTAAAGTATTGTATCATCCTTAGTCACTTTATAGGCTCTATGAA
GTAAATATTCGCATGTCATGCCTTTTAACGTAATAGCGCCCGCATCTTCA
AAACTAATCTCTTTAGGTACTTTTACTAATTTAGCCTCTGGCATCACTTG
CATTTCTGAGTATGCGCCAATTGGCATTGAAGCGTGTGATACATGATCAC
CAACTTTTAAAAGTTTAACATTAGATCCAATTTCTTTCACAATCCCAGCA
GCTTCTAAACCAATTCCAGATGGAAGTGGAATGGGGTAAAGCCCTGATCT
GTGATAAGTATCAATAAAGTTTAAGCCAATAGATTTATTTTCAACTAGAA
CTTCGTTGGCTTGTAATTTAGGAGTATCTTTATTTGTTATTTTTAGAACT
GAAGGGTCACCAAATTCTGTAATTTCCACGACTTTAACCATAACTGCTTA
TACAGCTTTAAAGTATCTTTTGTAAATCATAAATATTAAATAACTTAAGA
CTAAACTAAAAATTATTCTTGCAAATAATATTCCTGAAATATGACCACCA
ATAAGCGCCATCAAGATAGTATCTTCAATAATAGCATGAAGAAGATTTAG
TAGCGATACTGCTAGAAAAACACTTTGCTTATCTATTTTCCCAGACTTAA
CATCTTTAATTAAAATACCACCTCCATATTGAATTCCGATAGTCATACCA
ACTATAATAATATTCATTGCTTCTTTTTGTATGCCGAATAATTTTAAAGG
AGGTACAAAAATAATTTCAAATAGTCTCTCAATACCGATTTTTTTTAGGA
TTTCTAAAATGATTACCATGATGCAAACAATGAAAAAAACATAAACAAGG
TTTACAAACTGATAGTATAACCAGGGCCAAAATTCTGTAGGCAATGGATC
CAATTTTACGAGTGTATCAAAAGGCTCCATCAATAACTCAAAATTAAAAT
AAATTAATTTTAGGATAAAACCCAATAAAAAGGCTGAAAAAAATCTAAGT
ACTGCTGTGTAAGTAAAGCTTATTCCTGCAGCCTTACAAACCGCACTTTC
TATTGGAATATTATGACATACTAATATCATTGTCGTTAATATTGTTACTT
GCGCAACATTTACATCTAAGATTGGTATCAGATTTATAAATAATACAATT
GCAGCATACATATTTACTAAAATGGCAGTTACTAAAACTAAGCCAAGCTC
TGGAGTCAAACCAACCAAAGACATTAATGGTTGAATTAATTCGGCTAAAA
ACTCTATGACTCCTGAAATTTCTAAGAGTTTAACGATGAATACGAATGGA
ATTAAAATTTTATAAAGGGGTATGCAGATATCCTTTATATCAAGCGCAAT
CTTTAGTATAATTTTTTTCATTCACTTAAAAGGTGAGCTTTTGTAATACA
AAGCTAACAGTTTTAAAGTATAATATTCTTTTTAAAAAGGAGATATATGC
CAAAATATTTAATAGCAGCGACGTACTCACCACAAGCAATGGCCGGATGG
ATTAAAGAGCCTAGTTCAGACAGGGTTGCAGCAGCCAATGGAGCAGCGTC
CAAAGTGGGTGGAAAAGTAGTAAATATCACATTTGTAAGAGGCAAATATG
ATTTTATTGCTGAATTTGAATTACCTAATTTTGAAGCCGCAGCAGCATTA
AAAATGATTACGATGTCATCTGGTGCTTTTTCAGAAATGGAAATTATGGA
ACCGGTGGATTTAAATCAAATTGCTAAGTCAGCTTCTAGTGCAGCAGGTG
AATATAAAGCTGTAGGCAAATAAACCAAAGTAAATTAATTTATTGTTTCA
AATAAATTAAATAAAAGTTCTGAAATATGCTTTGGTTTTTTATTAGAAAA
ATCTGATATTTGATGTCTGCAACTTGTACCATTAGCAACAACATAATCGT
CTTCTGTTGAATTATTAATCGCAGGTATCAAAGTAAGATACGCCATCTTT
TTTGAAACATCATAATGCTTTGAGCTATATCCAAAAGATCCGGCCATTCC
ACAACAACTGCTATTAATCATTGAGTTTTTAATGTTTAATTCGTTAAGCA
AACCAGTTAGGCCTTTGGTTCTATTTTGTGATTTTTGATGACAATGTCCG
TGGATGAGGACTTTTTTATCAAAATCTTTAGGTTTGATCTGGTTACCATT
TTTTATTTCATTTAAGACAAATTCTTCTAACAATAAAAAACTATTTTTGA
TTTTGTCTCGACCATCTAATTTTGAAAAAGATTTAAACTCATCATTAAAG
GTTAATAAACACGAAGGCTCAATACCAATAACTGGAAGCTCATTGTATCC
ATTTTCAGTTATGTAACTCGTAAACCTTTCTAATTCATTTTTAGCTTTAT
CTAGTTGACCCATAGAAATATAGGTTCTTCCACAACAAAGAGGTCTATTC
AAATTGTCATTTTGAAAACTTGGTATAATGGCTTGATAACCAAATCTGTT
TATAACTCTAATTGCATACATTAGATTTTTTATTTCAAAGTTAATATTAA
AAGTATCTGCAAACAAAATTACTTTTTTCTCCAAATTTGGTTGAGAATTA
TAAATTTCTCTAAGAGGACTTTGATTTTCTACAATTGGTAGAGATCTTTT
TGAAGAAAAACCAAACCATTCGATGATTTGATTGATAATAGGAACTTTGT
TTAAAAAATTAACAATTGGATTTGAAATTTTTAATAACCAAATTAATTTT
GGCATATTCGAAATTACTTTATCCTTAATACTCATTGAAAATTTTTTGTA
ATAGTGTGATAAAAACTCACTCTTCATTTTAGCCATGTCCACAGACATTG
GGCATTCTCTTTGACAAGCTTTACAACTTACACATAGTTCCATTGTTTCA
TACATACCTTTTGAGACAAATGATCCCTCTGGTAGTTGATTTGATAGTGC
TAATCTTAGAGTATTTGCTCTTCCTCTCACTAAATCTTTTTCTTCTTTAG
TGACTCTGTAGGAAGGGCACATTACTCCTGAGTCTAGTTTTCTACATGCT
CCGTTATTGTTACACATTTCTACCGCATCAGAAAATTGACCCCAATCAGA
CCAATCATAATGAGTTGATATATTTTCTGCTTTGTAATCAGATTTATATC
TCATCAAAGATCTATCATCTGATTTATATGCTCTTACAATTTTGTGAGGG
TTTAGTAAGTTTTTTTTATCAAATGTATCTTTGATTTCTTCAAAAGCATT
TAATATTTTTTTACCAAACATTTTTTCATGAAACTCAGACCTGACAATTC
CATCGCCATGTTCCCCAGAGTGTGATCCTCTATATTCTTTAACCATGTCA
AACGCTTCATCAGCAATTGCTTTCATGTTTTTAATATCTTGATCTGATTT
CATGTTAAGTACAGGCCTTACATGCAAAGTACCAACTGAAGCATGAGCAT
AAAACATCCCGCTCGTGTTATATTTTGCAAAAACATCTTTTAATCTTGAT
GTATAATCAGCCAAATGATCTAAGGTTACTGCACAGTCTTCAATAAAAGC
GACTGGCTTTTTATCTCCTTTTAAAGACATTAAAATATTTAAGCCAGCTT
TTCTAATTTCAAAAATTTCTTTTTGGTCTGATAAATCTTCATAACTTTTA
TAATTGTTATTTGAATTTTGCGCTCTGACTAAACTTTCTAAATCTTTTAA
TTTAGACCTTGCAAGATCCAAATCGTCATCAATGAATTCTACCATGAGAA
CTGCCTCTGGATTTCCTAAAATATATTTTTTTATACTTTCTGCATAAATT
GGAATTTGTTTCGCAAGATCAATTAAATTATGATCCAAAAGTTCTACAGT
GGTAGGTTTTAATTTTACCATTTCTTTTGTTAATTCCATCGCTTGTGCAA
AACTTTCAAAATAGCAAACACCTAACACTTTTTGTTTTGGAATTGGTGAA
AGTTTAAGTTTAATTTTATTAAATAATGATAATGTTCCTTCTGAACCAAC
TAAGATATTAGAGGTATTAAAGCCATCCGGATTAATTAAATCAATATTGT
ATCCACCAACTCTTCTTTGTGTTTGAGGCCAAAACTGAGAAATATCGTCT
TTAACATTTTCTCTTAGATCTAAAAATTTTTTAATAATTTCATATTGTCT
ATTTTGATCATTTTTTGCTTCAAGATAGTTTTTATTGATATCCTCAAAAG
TATGAATAGTTCCATCATCTAATATAGCTTCAACAGCGAGAACATTATTA
ACCATATTTCCATAATACAAAGATCTTGAGCCACAGCTGTTGTTACCCGT
CATTCCTCCAATAGTTGCTCTGCTGCTTGTAGATACATCTACTGGAAACC
AAAGACCAAATTGTTTTAAATAAGAATTTAAAGTATCAAGTACAATTCCA
GGCTGAACCCAAACATATTTTTCTTCTACATTAAGCTCTAAAACTTGGTT
TTGATGTTTTGAATAGTCTAATACAATTGCTTCACTTACAGTTTGTCCGC
ATTGTGAGCTTCCACCTCCTCTAGCAAGTAAAGGAATTGAATTTTTCTGA
GAGTACTCCATCAAATTTAAAATATCATTATGATCTTTAGGCAAAACTGC
ACCAATAGGTTTAATCTGATACAAAGAAGAGTCAGTACTGTATCTACCTC
TTGAAAACGGGTCAAAAAGCGCTTTGCCCTTAATAAGTCCTTGGACTTCT
TTTCCTATTTTTTCTGTTTGTTGGTCATTAAATTTCATAATTGCTAAAGA
AGATCCTTTAACATATAAGGCCATATGCCTAAATCAAATTCTTTTCAACC
GGGTAAGCATTTTTTGCAGATTCCAGGACCAACCAACGTACCTGATAGAG
TTTTACGAGCTATGGATTACCCAACTATTGACCATAGAGGACCAGAATTT
GCCGAAATTGCCAAAAGAGTTTTAGATAAAATTAAATTAATTTTTAAAAC
ATCTGAACCAGTTATTATTTATCCAGGTTCGGGAACAGGAGCTTGGGAAG
CTGCAATTGTTAACACTCTAAACGAGGGTGACAAAGTATTGATGTTTGAG
ACTGGAGAATTTTCTACAAAATGGTGGGATATTGCTGAGAGACTAAAAAT
AAAGAGTGATTTTGTTGAAGGTGATTGGAGAACGGGAGCTGATCCGGAGA
TCGTTGAGAAGAAATTAAAAGAAGACACCAATAAAGAAATCAAAGCTGTT
TTTGTAGTTCACAATGAAACTTCAACTGGTGTTGCAAGTAGAATTGGTGA
AATTAGAAAAGCAATGGATAATGCAAATCATCCTGCATTACTTATGGTAG
ATACTATTTCTTCACTTGCTTCTATTGATTATAAACATGAAGAATGGAAA
GTAGATGTTACTGTAGGTGGATCTCAAAAGGGATTATTATTACCTCCTGG
ATTATCTTTTAATGCAATAAGTTCAAAAGCATTAGAAGCTTATAAGAATT
CTAAATTACCAAAATCTTACTGGGACTGGAAACCAATGTTAGATAATAAT
AAAAATGGTTTTTTTCCTTACACTCCCGCAACAAATTTATTTTATGGATT
AGATGAAGCGATAAATATGCTTCTTGAGGAAGGATTAGAAAATGTTTTTG
CAAGACATAAAAAACATGCAGAGGCGACAAGGTTAGCAGTAAAAGCTTGG
GGTTTAGAAATTCTTTGTAAAAATCCTGATGAGTATTCAAATTCTTTAAC
AGCGGTTATGATGCCTGATGGCCATGATGCTGACGCGTTACGTAAGGTTA
TACTTGATAATTATAATATGTCTCTTGGGATGGGGTTAAATAAAGTCAAA
GGAAAAGTATTTAGAATTGGACATTTAGGAGATTTTAATGATCTAATGCT
GTCAGGGACTTTAGCGGGCGTTGAAATGGGCTTAGCTAAAGCAGGAGTTC
CATTTAAAAAGGGTGGTATTTTAGCAGCTCTGGATTATTTATCTAAATAG
TCAAAATATATCACTAGCTATCTTCTTTAATATTTACTAAAATCAATAGA
AATAATTTAACAGGGGGAAAAATGAAAAACATAAAAACATTGTTCGCGAC
AATTGTTTCAGTTCTTTTTTTATCTTCAGTGGTACATGCAGGTGGACACG
GTGGTGTCGAGCTAAAGTTTGGTCACGTTGGTAAACCAGGATCTTTGTTT
CATGAGTCAGCTGAACATTTTAAAAATCTTGCAAATAAAAGATTAGGAAA
AAAAGGTAAAGTAGTAACTTTTGGATCTTCTCAATTAGGAAAAGATAAAC
AGTTACTTCAAAAAGTTAAAGCAGGTACTGTTAACTTTTCATTACCTTCA
TCAGTGATGTCATCTGTACATGATGAGTTCGGTGTATTTGATATGCCTTA
CATGATCAAAGACAGAAAACATATGGCTAAAGTTGAAAAACAAGTGTTAC
CAGGGATCTTCAAGAACTTAGAATCGAAGACTGGATACAAAGTTTTAGCT
GTATGGGAGAATGGTTTTAGACATATTACTAATAACAAAAGACCAATAAA
CACTCCATCAGACTTAAATGGAATAAAATTAAGAACACCTAAGTCTAAAT
GGAGAGTAAAAATGTTCAAAACTTACGGTGCAAACCCAACTCCAATGGCT
TTCTCGGAAGTGTTTACTGCACTTAAAACTGGAACTATGGACGGACAAGA
AAACCCATATGCACAAATTGCTAGTGCAAAATTCCAAGAAGTGCAAAAGT
ACTTATCTATAACAGGGCATGTGTACACACCTGCTTATGTTGTAGTTCAC
AAAGATCAGTGGAACAAAGTTCCAGCTGATGTGAGAAAAATTGTAGAAAA
AGCAGCTCAAGACACTCAAAAGTTTGTGTACAAAAGAGCAGCAGAGTTAG
AGGTATCTTTATTAAAAGTAATTAAAGATGCAGGCGTAAAAGTTAACAAA
GCTAACAGAAAAGCTTTTGTTGATGGAAGTGCTGCTGTTTACAAACAGTT
TGGTGACGAAGTTGGTTCAGGAAACGCATTAATTAAAAAAGTTTCTGGTC
TAGCTAAATAAGTAATTTTAAAGGAGCCGGCCCTTTTCTTAGGGCCGGTT
TTTTTTAATGAACATTCAAGAATTTAAAAAAAAATACGATAAAGCTTTAG
AATTTGTTTTATTTGCAATGATGGTTGCTATGGCAACTGTTGTTATTTTA
GGTGTTAGTTTTAGATGGGCTGGTCACGCCTTGACTTGGTATGATGAAGT
AGCATCAATGCAGTTAGCGTGGTTGACTTATTATGGCTCTGCTTACGCGG
CACTAAAGGGTGGCCATATAAGTGTACCAAGTATTTTAAAATCATTTCCA
TTACATATTAGAAAACCCTTGTTTTTTTTATCAAAATTATTTGTATATAG
TTTCTTTATTTTACTAACCTATTACGGTTTTAAAGTGATGTTCATCGTAC
AAGGTGAAACATTAACAACACTGGACTGGTTTCCTCAACCACTAGCACAA
TCGGTTATTCCAGTTGCATCAATATTATTCATTTTATCTGAGACATTAAA
TTTTAAAGATAGCTATCAACAAATGATGGAAGGAAAAATTGTAGGAGGAG
AAGAGTAATGGAGGCGAAGAAGTAAAATTATGATGTTGCTCATTATGTTC
TCCATACTGTTATTTTTATTAAGTATTAATGTGCCAATTGCTGTAGGTAT
TGCAATTACAACAGTTATTGCAATGGTGGTTAACCAAGGTCCATCATTTT
TAATAGATACTGCAATTGTTCTTTATGATGGAACAATGAAATTTCCTTTA
ATTGCAATTCCATTATTTATTTTAGCAGGATCAATTATGAATACCGCAGG
CATATCAAGAAGATTAATTGCGTTCGCATCTGCCTTGGTTGGTTTTATCA
AAGGTGGATTAAGCATGATTAATATAGCTGTTTCAATGTTCTTTGCTGAA
ATTTCAGGTTCAGCTGTTGCAGATGTTGCAGCTCTTGGCTCTATTTTAAT
TCCCGCAATGAAAAAGAAAGGTTATCCCGGTGCTTTTTCTGCCGCGGTGA
CATCATCTTCAGCTTCACTTGCAATAATTATTCCTCCATCAATACCTATG
ATTTTGTATGCAGTAATGGCTCAAAGCTCTGTTGTTCAGTTATTTGTTGC
TGGAATTATTCCAGGAATTCTAGGTGGGTTTTTAATGATGCTAGCAGCAT
ATATTTATGCTCGTAAAAAAGATTTACCCGTAGAAGAAGCTTTTGATATT
CAAAATCTTAAAAAAACTGCAAAAGAGGCTGGATTAGCGTTCACTTTACC
TTTAATAATTTTAGGTGGAATTTTTGGTGGAGTAGTAACTGCAACAGAAG
GTGCTGGGTTAGCAGTTTTGGCAGCTTTAGTTATAGGTTTCATTCATAGA
GAATTAAATTGGAAAAGTTTTTATAAAGCTGCATCTGAAGGAGCAACTCA
AACCGCTATAGTAATGTTGTTAGTTGGAGCATCTGTGCTTCTTGGTGAAT
TTTTAACGATCGAGCAAATTCCACAAAAAGTTGCAGAGTCTATTATTGGA
ATAACAAATAATAAATATTTTGTTCTAATGATATTAAACGTGTTTTTATT
AGTAATTGGATTATTTTTACACTCTGCTGCTGCGATTATTTTAACTGTCC
CAATAGTAATGCCACTAGTAAATGCTGTTGGAATTGATCCGGTGCACTTT
GGAATTATTGTAACCTTAAACTTAGCTATTGGACAACAAACTCCTCCAGT
AGCCAGCGTACTAGTTACAGCGTGTTCAGTTGCAAAAGCTGATATCTGGG
AAGTGACCAGAGCAAATATTATGTTTATTGCAGTTTTATTATTTTTACTC
TTAATTGTTACTTATATTCCAGCGGTGCCAATGACTTTAGTTGAGTATTT
TTACAGATCATAAATGGCTTTAATTAAACAAAAAAAAATAAGCAATTACA
TAATAGAGGTCTCCCTAAACCGTCCAGAAAAATTAAACGCTTTAACCAAA
CCTATGTGGAAAGAGCTAGGAAGTGTTTTTAAAAAACTGAGTAAAAATAA
AGATTTAAGATGCATTGTAATCAGAGGAGAAGGGGGGAAATCTTTTTCAC
CCGGAAATGATATTGGAGAGTTTGAGAAAGAAAGATCTAACAGTAAATTA
GCTAAAGCATACGGAGTTTTTTTACATGGAACTTTAAGAGCTATTCAAGA
TTGTCCAATACCAACTGTTGCATTGATCGAGGGAATTTGTGTTGGTGGAG
GTATGGAAATTGCAGCGTGTTGTGATTTGAGAGTTTGTGGCCAATCTTCA
AGATTTGGAGTTCCAATTAAAAGGCTAGGCTTAACTATGGCGGCAAAAGA
GTTACAAGCTTTGCTTGGCATTACTAATTACTCAATAGCTATGGAGATTT
TGCTTGAAGGAAGGATAATGAGTGCAAAAGAAGCTTATGAAAAAAATTTA
GTAAATAAAGTTGTTCCAGATGAAGATGTTGAAAAAGAAGCGTATAAAAC
TGCGGAGTTAATTTGTGGAGGTGCACCAAAAGTAGCAAGGTGGCATAAAC
AATTTGCAAAAGAGATACTCAAAACTGGAAAAGTCACAAGTAAGTTGAAT
AATCTTGGTTATAAGTGCTATGACACAAAAGATTTTCAAATAGGTTATAA
ATCTTTTTTAACAAAAACAAAACCAAAATTTAAAAATAAATAAAATGCCG
GGTCCGATACAAGGAGTAAAAGTTTTAGAACTTGCTCAAATTATGGCTGG
ACCAACATGTGGATTAATGCTTGCAGATCTTGGAGCAGAAGTAATCAAAA
TAGAAAAAATACCTGGTGGAGATGATACGAGAAGGTTTTTACCACCTGAT
ATTAACGGTGAAGCATCTGCATATATGATGATGAACAGAAATAAAAAAGG
GATTGCAATAAACTTAAAAGAAAAAGATGGAATTAATATTTTAAAAAAAA
TGATCAAAGAATCTGATGTTGTTATAGAAAATTTTAGAAAAGGAACGATG
GAAAAACTTGGAATTGGTTATGATGAATTAAAAAAAATTAATCCAAAAAT
AGTTTATTGTGAAATATCAGGTTACGGAAGAACAGGTCCTTACTCTGACA
AAGGTGGATTTGATTTGGTTGCTCAAGGCATGAGTGGTTTGATGAGTATT
ACCGGTGAAAGTAAAGATAAACCACCAATGAAGGTTGGAGCTCCACTTAC
AGATATTACCGCTGGTATACTTGGAGCAACAGGTGTTTTGGCTGCATTGA
TTAATCGTGAAAAAACTGGAGAAGGCCAAAGGGTAGATACATCTTTATTT
GAAGCGGGTATCGTTCATACATATTGGCAATCTGCGATTGCAGTTGCAAC
GGGTAAATCACCAGGCCCATTAGGTTCGGCACATCCTCTTACAGCGCCTT
ATCAAGCTTTTAAAACTAAAGATAATTGGATTACAGTTGGAGCATCTAAT
CAAAAAACTTGGTTAAGGTTAATCAAAGCTTTAAATAAAGAAGAGTTACA
AGAAGACAAAAGATTTAACAGTAACGATAATAGAATGAGCAATCTAAACT
TTTTAGTTGAAGTTCTTCAAAAAGAAATTTTAAAAAAAACTTCTAAAGAA
TGGATAGATATTTTTGACAAAGAAGGTTTGCCATGCGGTCCAATTAATTC
AATAACCGAAATGCATAATGATCCTCACACAATAGATAGAAAGATGATTA
TAGAAGTAGAAAACAAAAAAGCTGGAAAATCTAAAGCTATTGGTATGCCA
ATTAAATTTTCGAAAACAAAGATTGAAAATAGCACAGGAGCCCCAGTTTT
TGGCGAACACACAGATGAGGTTTTGCAAAATTATGGTTATTCAGACACAG
AAATTAAAGATTACAAAACACGAGGAATTGTAGCTTAGTGTTTAAGCTTA
ATAATAAATTTAATAAAACCAGCTATTTTATTAAGGAATTAAAGCTTTGC
CATGTAAGGCTTCACGATAATTCTAAATTTCCATGGATAATGTTAATTCC
TAAAAGAGCAAGGGTATCTCAAATTCTAGATTTAAATAAAAAAGATCAAA
TTCAACTTTTAAATGAAATCCAACATTGTAGTAAAAAAATGAAACAACAT
TTTAAGTGCAACAATTTAAACGTGGAAAAAGTTGGAAATATCATACCTCA
ATTACATATTCATATAATTCCACGGCATAAAAAGGATCGAACGTGGCCAT
TACCAGTTTGGGTAACTAAACCAAAGCCATATCCAAAAAAAGAACTAGAA
AAAATATTATCTAAATTAAAAAAAATTATTTAATTAAATTTTTTGATCGT
ATTCACCAATCTTGCCAGTTTCTTGCAAATATTTATCAATAAAATCAAAG
ATTGCTTTTTTTCTTTTATCTGAGGTCGGACTTTCAGTAACTACAACTAA
AGAAGGTTTATTTGATGAAGCTCTTATCAAACCCCAGGATCCATCGCTTA
AAGAAAATCTTACACCATTTACTGTCAATACATCTTTTATCTCTTCACCA
TCGACTAATACTTTGTCATTTTTAAATTTTATAAATTTTTTAACTAGCCC
ATCAACAACTTGATATTTTTCTTCATCTTTACAAAAAGGAGCCATTGTTG
GTGTTTGAAAAGTTTTTGGAAGTTCATTAATAATTTCATTCATTTTTTTG
TTTTGATTATTTAATAAGTGGCAAACTTGTATTGCAGAATTAATTCCATC
ATCATAACCTAGACCTAATGGTTGATTGAAGAAAAAGTGACCACTTTTTT
CAAAACCTGCGAGTGCTTTTTCTTTGTTAACTTTTCTTTTTATGTGTGAA
TGACCAGTTTTCCATAAAATAGTTTCACAATTATTTTTTTTCAAAATTTT
ATCGTGAGAGAACAGACCAGTTGATTTAACATCTATTACAAATTTTGAAT
TAGGATATTGAGGAGCTAAGTTCCTTGCGATTAGTAATCCAATTTTATCA
GAAAATATTTCTTCACCATTATTATCAATGACTCCAACACGATCTCCATC
TCCATCAAAACCAAATCCAACATCAGCATTATTCTCCTTTACTGCTTTTG
AAATAGCATGAAGCATTTCAAGATCTTCTGGATTAGGGTTATATTTTGGA
AATGTAAAATCCAGGTTACAGTCCATCTCAATCACTTCGCACCCAATGCC
CCTTAAAATATCTGGAGCAAATATTCCGGCAGTTCCATTACCACATGCAA
CAACAGCTTTGATTTTTTTTTGTATTTTGTTTTTTGAAATTAAATTTTTT
TTATAAATATCAATAAAATTTTCTATTTTTTTTATACTTCCTTTACCCGA
CATAAATTTTTTATTTAATACAATTTCTTTTAGTTCTTGCATTTCTTCGG
GAGCATGGGTCAAGCCTTTTGCAATTCCCATTTTAACTCCTGTCCACCCA
TTTTCATTATGACTGGCTGTAACCATTGCTACACCGTCAGCTTCTAACTC
AAATTGCGCGAAGTAGGCCATTGGAGACAAAGATAGTCCTAAATCTTCAA
CATGACATCCAGTTGAAATTAAACCTTCAGTTAAGGAATTTTTAATTTCT
TCGCTGTAAGACCTATAATCATATCCAACCACAACTCTTGGGTTTTGTTT
TTTTGTTTCTGAAATAATTTGTGAACCCAATCCGCAGCCTAAATTTTTAA
TTCCAGCTAGATTGATATCGTCAGGATAAAGCCATCTAGCATCATATTCT
CTGAACCCGTTGTGATTAATGTGGATAGTAGAATCAGGCATAAGAAACCA
TTAATGAATTAGCAGTTCTTTTGAAAGCCAATAATTAACAGGCCTTAATT
TTCTTATTGATTTATTTATAAGTTCATATTATGTTCTCTTGCTTGGAACA
TACAATTAGTATACTCAGGCTTTATAGACACAACATATAGTTGTTTTTAC
ATAAAAACGTAACAAAAAGGCAAAAAAATGCAAGATAACATCGCTCTGGC
TATCAAGAATGCTTTGGAAGAAAACAAGGACAAAATTGTAGAAGAATCTA
GCAAAATCAATGCTGATTTGAAGAGGCCAGACCTATTTAGCCTTTCAAAC
GATACTGAATTATTTCAAAACGAAGAAGGAATCACTATCAAAATCGATAG
ATCACGTGACGCTAATCTAACTGATTTTGGTATGGCAACTTTAACAGATA
GATATTTAAGTGAAAATGAGTCTTACCAAGATCTGTTTGCAAGGGTAGCT
GCAACTTATGCTGATGATAACCTTCATGCACAAAGACTTTATAATTATAT
TTCTAAATTATGGTTCATGCCAGCAACACCTGTGCTTTCAAACGCAGGTA
CATCAAGAGGTTTGCCTATTTCGTGTTTTTTAAATGAAGCTGCAGATTCA
TTAGATGGAATTGTAAATTTGTGGAGCGAGAATGTTTGGCTTGCTGCAAA
AGGTGGTGGAATTGGAAGCTACTGGGGTAACCTTAGAGCTATTGGAGAAA
AAGTTGGAAGAGTTGGAAAAACTTCAGGAATTATTCCGTTTATCAAAGTA
ATGGACTCTTTAACACTTGCAATTAGTCAGGGTTCTTTAAGAAGAGGTTC
AGCAGCATGCTATCTTCCAATTGATCATCCTGAGATTGAAGAGTTTATTG
AAATGAGAAGACCAACTGGTGGAGATCCGAATAGAAGAGCTTTAAATTTG
CATCACGGTGTACTCGTGACAGATGCGTTTATGAGAGCTGTTGAAACTGA
TGCTGACTGGCCTTTAAAGAGTCCATATGACGGTACAGTTCAATCAACAA
TTAAAGCAAGAAATTTATGGATTAGATTATTAACTGCAAGAGTTGAGACA
GGCGAGCCGTACATTGTTTACATTGATACTGTTAATAGAATGATACCTCA
GCATCATAAACTTGCTGGCCTCACTGTTAAGACATCGAACTTATGTAGCG
AGATAACTCTACCAACTGGAATTGATAAATACGGAAAAGATAGAACAGCG
GTATGTTGTTTGTCATCTTTAAATTTGGAAAATTACGATGAATGGAAAGA
CGAGCCTGGGTTTATTGAAGATATAATGAGAATGTTAGATAACGTTTTAT
CTGATTTTATTAATCGTGCACCTGAGTCATTTAAAGATGCAAAATATTCT
GCAATGAGAGAAAGAAGTGTTGGACTTGGGGTTATGGGATTCCATTCTTA
CATGCAAAGACACATGATACCAATCGAATCTGTAATGGCTAAAGTTTGGA
ATAAAAAAATGTTTCAGTTCATCGACAAAGAAGTAAATGCTGCTTCAAAA
AAATTAGCTGAAGAAAGAGGACCTTGTCCTGATGCAGCTGAGTATGGAAT
TAATGAAAGATTTTCTAATAAGACTGCAATTGCACCAACAGCATCTATTT
CTATTATTTGCGGAGGAGCATCGCCAGGAATTGAGCCAGTAGCAGCAAAC
AGTTATACGCACAAAACTTTGTCTGGTTCTTTTAACGTTCGAAATAAATA
CTTAAAAAAAATTTTACAAAAGTACAATCAAGATACAAATGAAGTTTGGT
CTTCAATTACAACAAACCAAGGTTCAGTTGAGCATTTAGATTTTTTATCT
CAAGATGAAAAAGATGTATTTAAAACTGCTTTTGAAATTGATCAAAGATG
GTTAATTGATCATTCAGCAGACAGAACACCTTACATATCGCAGGCTCAAT
CACTTAATGTATTTATACCTGCTGATATTCATAAAAAGGACCTTCACCAG
ATTCATTATCAAGCTTGGAAAAAAGGATTAAAAAGCCTCTATTATTGTAG
ATCTAAATCAATCCAAAGAGCTGAAGTTGTGAATACAAGTTTTGCAAAAA
CTAAAAAGCAAAAAAGTCAAGAAAACCAACAAACAAACGATTACGAGGAG
TGTTTATCATGTCAGTAGCGCCTAAATTAGAAGAAAAATCAGGTTATTAC
GATGGGTATTGTGATAACGAAGGATTATTAAAAGAAAAAGCAGTTTATAA
ACCATTTAGATATCCATGGTGTTATGACGCTTGGTTAACTCAACAAAGAA
TTCACTGGTTACCAGAAGAAATTCCATTAGCTGAGGATGTTAGAGATTGG
CAAAAGAATTTAACAGCTCATGAAAAAAATCTATTAACTCAAATATTTAG
ATTTTTTACTCAAGCTGATGTTGAGGTAAACAACTGTTATCTAAGACATT
ACACTACAGTATTTAAGCCTACAGAAGTTTTAATGATGATGACTGCATTT
GCTTCAATGGAAACAATTCACGTTGCAGCTTATTCTCACTTGCTTGATAC
AATTGGAATGCCAGAGTCTGAGTACTCAGCTTTCTTAAAGTACAAAGAAA
TGAAAGATAAGTATGATTACATGCAAAACTTTAATGTAAATAATAAAAGA
GAGATTGCAAAAACAGTTGCAGTATTCTCAGCCTTCACTGAAGGTCTTCA
GTTGTTTGCAAGTTTCGCAATTTTATTGAATTTCCCAAGGTTTAATAAAA
TGAAAGGAATGGGGCAGGTAGTAACTTGGTCAGTAAGAGACGAGACTTTG
CATTGTAATTCAATGATCAAAATCTTTAATACTTTCTGTGCTGAGAACCC
GGGTCTTTTAGATGAATCTTTAAAAAAAGAAATCACAGACGCTTGTAGAA
CAATCGTTGAGCATGAAGATGCTTTTATTGATCTTGCATTTGAAATGGGT
CCAATTGAAGGATTAACAGCTCAACAAATTAAAGACTACATTCGTTGGAT
TGCAAACAGAAGATTAGTTCAGTTAAAACTGGATGAAATTTATGATGTTA
AAGAAAATCCACTAGAATGGATTGATACCATGTTGAATGGTGTTGAGCAC
ATGAACTTCTTTGAAGGTAGAGCAACAGAATATTCAAAAGCTTCTACAAA
AGGTTCGTGGGTTGAAGCATTCGATTTCACAAGGTAAGTTGAAATATAAA
AATTATTGGAGAAAAACTGGTCTCAAAAAACCCTTCGGAGACCAGTTTTT
ATCTTTCTTAAATGATATTAATCCAAAAAATGTTCTAGAAGTTGGTGTAT
TTTGTGGAGTAACAGCAAGGAATATTTGCGAACTTTTAAATAAAAATCAC
AAAAATGACTTTTCTTATTTTGGATTAGATCTTTTTGGTTCAGAAAAACA
AAATAATATTGATGAAATTGAACCTAAATTTTTAAATAATCAAAATTTTT
CAAATCCATTAAAAAAAATTTACTATAACTATATTCTTAAAGAAAATTTA
AACTCTTTGGAAAGTGTTTCAAAATTTCTAAAAAAATTTTCAAATAATAT
ACAGTTAGTAAAAGGTGACACAAAAGAGACTTTAAATAAAATTCCTTTGG
AAAAAATTAATTTTGTTTTTTTAGATGGTGGTCACAGCTATGAAACAGTA
AATAGTGACTTAAATATACTTATGCAAAAATTACCAAAAAATTCTCATAT
TTTATGTGACGATTACTGCGAAAACTTTGAAATAATAGAGGTTAGTTCTG
CAATTAATGATTTTTGTAAGAAAAACACTCTAAAAGTTGGAAAAAAATTT
AATCGCTTTGCTTACATTTTTAAAGATCAGTAAGTTTTTTTTGTGAAATG
AATAAAAAATTATTTTCTTTATTATGCGCTTTAATAACATCATTTATTTG
GGGTACAGCATTTGTTGCACAAGATATGGGCATGGATCATATTGGTCCAC
TTACATTTACTTCAGCTAGATTATTTTTAGGTTTTTTAACTTTATTACCA
TTTTTAATAATCATTGATTTTAAAAAAATAAAACAAGACAAGCATGATTT
TAAAAAGGTATTTATTTATCTATTATTTATTGGTTTTTTAATTGCTTATG
GCAATGCTCTTCAACAATATGCTTTACTTTATACTGATGTAGCAAATACT
GCTGTATTTACTGTTTTGTATGTTGTTTTTGTACCATTTGTTTCTTATTT
TTATTTCTCAAAAAATATTCATTGGTCCGTGTGGCCTTCAATTTTTACAT
GTTTATTAGGAGGTCTATTCTTAACTGAGCTTGATAATGTTGTAGTAAGA
TTAGGAGATAGTATTGCATTATTTAATGCTCTTTTTTGGTCTTTTCACAT
AGTTTTTATTTCAAAACTTTTAAGAATTTTTAATTATCCAATAACAATCG
CAGGTCTTCAATGCTTAATTGGTTCAATTTTTACTTTTTTACCTGCACTA
ATTTTTGAAGAGGTAATTTTTTCAAATATTTTATTAGAATATAAAGAAAT
CTTATACGTTGGTATTTTATCTAGTGGCTTTGCTTTTATGCTTCAAATAT
TTAGTCAGCAAAATTTAAGCCCAGCACCAGTTGCTATTATTTTTTCTTTG
GAAGGCGCTATAGCAGCATTAGCAGGCTGGATTATTTTAGATCAATTTCT
AAATGAGATTAAAATCTTTGGAATATTTCTGATTATTTTTGCAGTAATAT
TTTCTCAAATTGCCCCGCTATATAAAAAGAATAATATCAAAAATTAGCCA
TTGGCATTGTTGATATGAGTTTAAATATTTTATTTAAGTTTAGATCTTCT
TCCTCAAGTTTTATTAGGCCATCTAATCCTATTAATGTAATAGGTGATTT
AAACTCATTTCGAATAAAAATGCTTTCAATTTTATATGAAGAAAGTTTAG
TTTTATTATTTTTGATTTCATCTTGTATTTCTTTAATTTTAGAGTGATTT
TTATTTATGAGTATTAACCTTTTTTTCCAAAGGTATTTTTCTAAATCTAA
AGTGTTATTTTTCAATTTTTCTGTGTGGAGCGCCAGTATATTTTGAAAGA
GGTCTGATTAATTTATTATTTTCAAACTGCTCCATAATATGTGCTGACCA
GCCTGTAATTCTTGAAACAATAAAAATTGGTGTGAAGAAATCAATATCAA
AACCCATTAAATAATACGTTGGACCTGCTGGAAAATCTAAATTTGGCTTA
ATTTTTTTCTCTTTAAGCATCGTCTCCTCAAGTATTCTTGAAATCTCAGG
TAATTCTTTGTTTTGATAATACTCTGCAGTTTTATGATAATATTCAGTCA
TAGTTGGAACTCTAGAGTCTCCGTTTCTATAAACTCTATGACCAAATCCC
ATAATTAATTCTTTATTCTTAATTCTGTTTAATATGAATTCTTCAGCTTT
ATTGGGAGATCCAACTTCATTTAACATATGTGCAACAGCTTCATTTGCAC
CCCCATGTAATGGCCCTTTTAAACTTGCTATTCCACCTACCACTGCACCG
TGAAGATCAGATAAGCTACTTGTGATTACTCTTGAAGTGAAAGTTGAAGC
ATTGAAACTATGCTCTGCATACAAAGTCATTGAAACATCAAACGCTTTTA
CAACTTCTGGGCTTGGCACCTTGCCAAAACACATATTAAAAAAGTTCTCA
CAAAATCCTAATTTTGGATCAGGATCAATAATATCCTGTTCTTTTCTAAC
TCTGAAATTTGCAGCAACAGCAGTAGATATTTTAGCCAAAAGTCTCATTG
ATTTTCTCATGTTTGCTTCTTTTGAGTTATCCGCAGCATCAGGATCCTCT
AACCCCATATGACTAACTGATGTTCTTGTCGTATCCATTGGATGAGCATT
TTTTGGATAGTTTTTGATAATAGATTTTAAATTTTCAGATATAGGTCGGT
TTGATCTTTCCTCTTTTTTAAAATCTTCTAATTGTTTTGAATTCGGAAGA
TCATCATGAAGCAATAAGTAAGCCACCTCTTCAAATTTGCATTTTGCACA
TAAGTCTTGAACCGTATAACCTCTATAAGTTAATGAATTAATTTCAGGCA
TTACCTCAGAAACTTTTGTTTCATCTGATATAACTCCAATTAAGCCTTTT
TTAATTTCATCGCTCACTATTCATGTCCTTTTTGTGAAAAATTAAATACT
GATTGATCAAACTCTCCATATTTTTCATAATCAACTACTTCATAAAGTCT
TTTTCTAGTTTGCATCTTATCAATAACATTATTTTGGTGTCCTTCTTCAA
AAATTTGTCTAAGTCCATCTTCTACGTTTTTCAATGCTAATCTTTGTGTA
GTTACCGGGTATATAACTAAATTATAACCAAGGTTTTCTAGTTCTTCTTT
AGTTAAAAGTTTAGATTTTCCAAACTCTGTCATGTTAGCTAAAAGATAAC
ATTTTAACATTTTTCTCATTTTTGCAAATTCACTCTCATCTTTCATGGCT
TCTGGAAAAATCATATCAGCACCAGCATCAACATAAGCTTTGCAACGATC
TATCGTTTTATCTAAGCCTTCAACTGCATTTGCATCAGTTCTAGCAATAA
TTAAGAAATTTTTATCAACTCTAGCATCAACTGCTGCTTTTATTTTTTTA
ACCATATCCTGTGTTGAAACAAGCTCTTTATTATCTAAATGACCACATCT
TTTGGGGTTAGTTTGATCTTCAAGATGACACCCAGAAACACCTAATGTTT
CAATAGTTTGAATAGTTCTCGAGACATTCATCGCTTCACCAAATCCTGTA
TCAATATCAATAATCGTTGGAAGGTTTGTTACTCTTGCTATTTGATGTGA
GCGATTTGCTACATCATTTAATGTTGTAAGTCCGATGTCTGGAAAACCTA
AATCATTAGCCATAACACCACCAGATACATAAACTCCATCATATCCGATT
TGTTCAATTAATTTTGCGACTAAAGGATTATAAGCACCAGGAAAGCGCAA
AAGTTTTCCGCTTTTTAATTTTTTTGCAAATTTAGCTTTTTTTTCAGTAG
GATTTTTTTCTACAAAATGCATGCTCGGTTTATACTACAATAATTATAAT
AATAATTATTAAATAGTAAGGTAATTTGACGCTATCTGCTTAACTACTTC
AAAATCTTCAATTAAATGGTTATGATGAATATCTTCTAGTTTTTTTTCAG
TATAGCCATCGTTAATTAAAATAAAATGTACCTTCGCTGCTTTAGCGGTA
TTTGCATCTGTTTCAGAGTCTCCAAGCATAATAGAATTTTTTTTATCGAT
ATCTAAAATATCTAAAATATCAGTAAGGTGTCTTGGATCTGGTTTTCTAT
AATCAAATGTGTCTGCACCTGCCACATAGTCAAAATATTTATAAAGATTA
ATTTCTTTTAAAAGTTTGATTGCAAGATCTTCTCTTTTATTTGTGCAGAC
TGCACAAATAATATCTTTTTCTTTACACCAATCTAATAGAGAGATTACAT
TTTTTCTAATTGTAGAATGTCCGGAAATATTTTTTCTATAAAAAGATATA
AAATCATCGGTCATTTGCTTGTGAGTTTCAGGATCAATTGGATTTTTTTT
AATCAAATTTCCTTGAGCATCGATTGACCTAATTAGCATTGCTGCAGCTC
CACGACCTGCTAAATGTCTAATACTTTCTAGTGGTTTTTCTTCATAACCG
TGTTTTTTCATAACATAATTATGAGCCGTCATAAGATCTGGAGCGGTGTC
TACCAAAGTACCATCAAGGTCAAAAACTAAACAATTTTTCATCAATTAAT
TAAGTAACAATTTGTGAATTAATACTGACTCATATTAGTATATTACACAA
TCACTTATGGCAAATAACCTAAATATTCTTGTTCTTGCTGCAGGCAAGGG
AACTAGAATGAATTCTAAATTGCCAAAAGTCCTTCATAAACTCAATGAAA
AAACAATGTTAGAACATGTTTTGGATCAGTCTAAATTGTTAAAGCCCAAA
AAAGTTTTTATTTTAATAAATAAACAAATGACATTTATTAAAAAATTATT
TCCAAAAGAAAATTTTTTAATTCAACATCCTCAGCTAGGTACTGGTCATG
CAGTTCAAGTTTTTTTAAACAAGGTTACAATTAAAAAAAGTGAAAAATTG
TTAGTTTTGTATGGTGATAACCCACTAGTTGAAAGCAAAGACATTCAATT
AATGTATGACAAGATTAAAAAAAGTAATTTAGTTTTATTGGGTTTCAAAA
AAAAAGATAACAAGTCATATGGAATTATTGTTCATAATAAGAATGGAGTT
AGTGAGATTGTTGAATTTAAAGAAGCCAATACAAGGCAAAAGAAATTAAC
AACATGCAATTCTGGAATAATGGCTTTTGATTGCCAATCATTAAATCTTA
TAAAAAAAATAGATAATAAAAATAGGAAAAAAGAATACTATTTAACTGAT
ATAGTTAAGCTTTCGAGGCAATATCGCCTTAAAATTAACTTAGTTTTAGC
CCAGAACGAGAAAAATGCTGTTGGCGTAAATGACCAAATCGAATTACTAG
AAGCAGAAAAAATTATGCAAGATAGATTGAGAAAAAAATTTATTAAACAA
GGTGTTAAGTTTGTTGATCCTAGCACGGTTTATTTGTCATCAGATACTAA
AATTGGAAAAAATGTAAAAATAGAGCCATTTGTAGTGATAGGAAAAAAAG
TAACCATAGGCAATAATGTAATTATAAAATCTTTTAGTCATTTAGAAGAT
ACAAAGATTAAAAATAGAGTTGAGGTTGGTCCTTATGCTAGATTAAGACC
TGGTTCAATTTTAGAGGATAATTCAAAAGTTGGAAATTTTGTTGAAATAA
AAAAATCTAAAATAGGCAAAGGATCAAAAGTAAATCATCTTTCATATATC
GGAGATGCTTTGCTTGGAAAGCAAGTTAATATTGGAGCAGGAACAATTAC
TTGTAATTATGATGGTAAAAATAAGTTTAAAACTACTATTAAGGACTCAG
CATTTATCGGCTCAAATACGTCATTAATAGCTCCAGTTACAATTGGTAAA
AATTCTTTAGTTGGCGCAGGATCTTCAATTAGTAAAAGTGTAAAAGATAA
TAGTTTGGCATTAACAAGAGCTGAACAAAGAAATTTAAGAAAAAAGAAAT
AAAAAATAAAATGTGTGGAATTGTAGGAATAAATAGTAGCAAACCTGTAA
CTGGAATTATATTAAATTCTCTTAAAAAATTAGAGTATAGAGGATATGAC
TCAGCTGGAGTGGCAACGCTTAAAGATGGTTTCATTAATGAAACAAAATG
CGAAGGTAGGGTAGAGAGTTTAGAAAATATAATTTTTAAAAATAAAAATG
ACGGACCTATTGGTATTGGTCATGTTAGATGGGCAACGCATGGACAGCCA
AGTCAAATTAATGCACATCCTCACTCATCGGAAAAAGTATCTGTGGTTCA
CAATGGTATTATTGAAAATTCAACTTTATTAAAAAAACATTTAATTAGAG
CTGGTCATGAATTTAAATCTCAAACTGATACTGAAGTTATTACTCATTTA
ATTACAGAATATTTAAAAAAAAATGATTTAAAAACTTCAATATTAAAAAT
GCTAAAGAGGCTACATGGAAGTTTTGCTCTAGGAATTATATTCAAAGATT
TTCCAGATGTTATTGTTGGAGCAAGAAGAGGTTCTCCATTAGCTGTTGGC
TATGGACCAAATGAAAATTATTTAGGTTCAGATTCTTATGCTTTAAAAAC
TATGACGAATAAAGTCAGCTACCTTAATGATGGTGAATTTTGTTTTATAT
ATAAAAATCAAGTTGATTTTTTTAATTCGGAAGGTGAAAAAGTTAATAAA
GAGGTATTAGAGGTTTCAACTGATGATCAAGGTTATGACAAAGGTAATTT
TAAACATTTTATGGCAAAAGAAATTCATGAACAGCCAGATACAATTAAAT
CTTGTTTAAAAGAGTATATCGATAAAATTAATAAAGACGTCAATATCATT
AATTTCCCGTGGGATAGTAAAAAAATAGAGAGTATTAAATTAATTGGATG
TGGAACCGCTTATCATTCTTGTTTAATGGCTAAATATTGGATTGAACAAT
TGACTGATATTGAAGTTGAAACTGATATTGCCTCTGAGTTTAGGTATAGA
AAAAATAAATTTAAGAGTTCACAATTATACATTTTTGTATCTCAGTCAGG
TGAAACCGCAGATACTTATGCAGCTTTAGATTTATGTGTAAAAAATAAAA
TGAACACTTGCTCTGTTGTAAATGTTGTTGAAAGTTCAATTGCAAGAGAC
TCTGACTATGTTTTACCTATTCATTGCGGTCCAGAAGTCGGTGTTGCATC
TACAAAGGCATTTCTTGGGCAATTGCTAGTATTATATTTATTAACATTAA
AATTATCTTTTTTGAGAAATGAAATTTCTAAAAACGATTATAGTAAAAAA
ATCGATAATCTTTTGGAGCTTCCGAAATTAATTGAAGGTACTTTAAAATG
TGAGAGTGAAATTCAAGAAGCTTCTAAAGATTTTTCTAAAGCAAAAGGTT
CGATGTTTTTAGGACGAGGATACTCTTTTCCAATAGCACTGGAGGGAGCA
TTAAAGCTTAAAGAACTTGCTTATGTTCATGCTGAAGGTTATCCAGCGGG
TGAAATGAAACATGGTCCTTTAGCTTTAATTGAAAATGGGATGCCAGTTG
TTGTGATTGCTCCACGTGATGAGCTCTATAAAAAAACCGTATCTAATATG
CAGGAAGTAATATCTAGAGGTGGTAAAGTTCTATTGATATCGAACAAAAG
TACAGATGAAATAAGTTCAGAAAATTTATGGAAAAAAATTCAAGTTGAAA
CAATTTCAGAAGATCTTTTTCCTTTTCTTGTAACAATCCCGTTGCAATTA
CTTGCTTACTACGCTGCAAATTCTTTAGGTTACGATATTGATAAACCTAG
AAATTTAGCAAAGTCGGTTACCGTAGAATAATTTCTCTTGTTAATTACAT
CTTAGAGTTTATATACTCATGGTTGTATGAGTAATTGGAAATTAAATAGT
TGGAGATCTAAACCGATCAAGCATCAACCTATTTATGCTGATCAGGGAAA
GATAGATAATGTTTTAAAAGAGTTGTCTACTTTTCCTCCATTAGTTTTTG
CTGGAGAGTCTAGATCATTAAAGAAAAAACTTGGCGAAGTTTCTCAAGGA
AAAGCATTTTTGCTTCAAGGTGGAGATTGTGCAGAGAGTTTTCTAGAATT
TCATCCAAATAACATCAGAGATTTTTTTAAAGTGGTGTTGCAAATGTCGC
TTATTTTAACGGTGTCTTCAAAATTACCTGTTATTAAAGTTGGCAGAGTA
GCTGGACAATTTTCAAAACCTCGAAGTTCACCAGTTGAAGTTAAAGATGG
AAAAGAATTACCAAGTTACTTAGGTGATAACATAAATTCAATGGAATTTA
CCAAAGAAGGTAGAGACCCACAGCCAGAAAGATTGTTAAAAGCTTATTCT
CAATCGGCTGCAACATTAAATTTACTACGTGCTTTTTCACAAGGAGGTTT
TGCTGATCTGAATAAGGTGCATTTATGGAATATGTCTTTTGTTAATGAGA
CAGCAAAAAACAAATATAAAGAAATTGCTGAAAAAGTTAGTGACGCACTT
GCTTTCATGGAAGCTTGCGGAATCAATTCAGAGAATAATAGAAGGTTAAG
GTCTGTTAATTTCTATACAAGTCACGAGGCATTATTGTTACCTGTAGAAG
AAGCAATGACAAGAGTAGACTCTACAACTGGCGAATATCACAATACTTCT
GCACACTTTCTGTGGATTGGAGATAGAACTAGACAATTAGATGGTGCACA
TGTTGAATACTGTAAAGGTATAAAAAATCCTTTAGGTATAAAATGTGGAC
CTACATCTGATCCTAAAGAAATTGTAAAATTAACTGAGGTTTTAAATCCT
GATAATGAACCGGGTAGAATAACTTTGATTGCAAGATTTGGTCACGATCA
AGTTACAAAATTTTTACCAAATTTAATTAAAGAAGTTAAAAAAGCCGGGC
GAAATGTAATTTGGTCCTGTGATCCAATGCACGGAAATACAATCAAATCT
TCAACAGGTTTTAAGACTAGACCTTTTGATAATGTGTTGAGTGAAGTAAA
GAATTTCTTCAAAGTACACCAAGACCAGGGTACTTTTGCAGGAGGTTTGC
ATATTGAAATGACAGGTCAAGATGTAACTGAGTGTACAGGTGGCGCTCAA
AATATTACTGATAAGGATTTATCGAATAGATACCATACTCATTGCGACCC
TAGATTGAATGCTAACCAAGCATTAGAACTTGCTTTTTTAATTTCAGAAG
AAATTAAGAAAAATGCTAATTTTTCTAAAAATGGCATACAAGAAGCGTCA
TAACTGCAATTGTAGTTTTTTATATCCTTGATAACCTGGAATTATGGACG
TTGAAAAAAGAGTAAGCATAATTAAAGATTGGATTGTTGACTATGTTAAC
AGTATGCCAAAAAAAGCATCAACTTTAGTTGTTGGTGTATCTGGTGGAAT
AGATTCTGCAGTAGTAAGTACTATTTCTTCAATGACTGGTATTAAAACAA
TTGTTTTGTCCATGCCAATTAGACAAATAAAATCACAAGATGATTTAAGC
AAATTACATTGTAACTGGTTAGAAAATAAATTTAAAAACACAACTTATCT
AAATATTAATCTTGATGACGTTTTTACAAATTTTGAAAACGCTCTTGGAT
CAAATGACAATGAACATGCCTTTGCAAATTCTAGGGCAAGACTAAGAATG
ACAACCTTGTATCAAGTTGCAGGCTCAAATAATGGAATTGTAGTTGGAAC
TGGTAATAAAGTAGAGGATTTTGGCGTAGGTTTTTACACGAAATATGGAG
ATGGAGGAGTTGATATTTCTCCAATAGCTGATTGCACCAAAACACAAGTT
TGGGATATGGGAAAATTCTTAAAAATTGACCAAAAGATTATCGATGCTCC
TCCCACAGATGGTTTGTGGACTGATGGAAGAAATGACGAGGATCAACTAG
GCATGTCTTATCAAGATTTAGAAGAAGCCATGATTAATCCAGATTCTAAA
AATTTTGAAAAATATAAAAAAATTAGAGAAAATAACCTTCATAAAATGAA
GGAAATACCTGTTTGTAAATTTAATTAAGGTGTTTATTAATTATTTTAAT
GGCACTTAAAATTTCAAATACTTTAACTCGATCTAAAGAAAAATTTATAC
CAATAGATGAAAAAAATATCAGAATGTATGTTTGTGGTCCAACAGTATAT
GATTATCCTCATGTTGGAAATGCAAGACCATTAATTGTTTTTGATTTATT
ATTTAGATTATTATCTAAAATTTATTCAACTTCTAAAGTTACATATGTAA
GAAATATAACAGATATTGATGATAAAATTATTGAAGCATCAAATAAATCT
AAAATTTCAATTCAAGATCTTACAAGTAAAGTAACAAAAGACTTTCATGA
TGACTGTAATTACCTAGGATGCCTCAATCCAACAATAGAACCTAAAGCTA
CAGAGCATTTAAATGAAATGATTAATTTAATTAAAAAATTAATTCAAAAT
GATTTTGCCTATGAGTCTAATGGGCATGTATATTTTCAAGTTACAAAATT
TAAAAAATATGGAAATTTATCCAATAAAAAAATTGAAGAATTAATTTCTG
GTTCTAGAGTTGAGGTTTCTGACAACAAAAAAGAACCAGGAGACTTTGTT
CTTTGGAAACCTAGCAAAGAAAATGAACCTAGTTGGGACTCTCCATTTGG
AAAAGGACGTCCAGGTTGGCATCTAGAATGTTCCGCAATGTCTGAAAAAT
ATCTTGGTAATCATTTTGATATTCATGGCGGAGGTTTAGATTTAATTTTT
CCTCATCATGAAAATGAAATTGCCCAATCTACTTGCGCAAATAATAATGA
AAAATTTTCTAATTATTGGTTACACAATGGTTACGTTACTGTTGAAAAAC
AAAAAATGTCAAAATCACTTGGTAATTTCATTACCATTAATGAATTAAAA
AAAAATTATAATGGACAGGTTGTAAGACTTGCTATGCTAAGCACACATTA
TACTCAACCATTTGATTGGAATGAAAAAATTTTAGACGTATCTCAAAAAA
GCTTAGATAAATGGTATGAATTTTATTCTGATGAAAAAGAAGAAATAAGC
GAAGAAAATTTAAAATTTTTATTAGACGATTTAAACACACCTTTAATGAT
TTCAAATATCCATGAGTTATATAAAAAAGCAAAAACTGGAGACAGTTTGT
CGGCTAAACAGTTATCATCCTCATGCAAAATTTTAGGCTTGTTTAATCAA
ACCCACGATGAATGGAAAAATTTTAAAAAAATAGGAAAAATTACTGCAGA
AGAAATAGAAAAATTAATATCAGAGAGAAATAAAGCTAGATCTAAAAAGG
ATTTTAAAACATCAGATGAAATTAGAGATTTGTTAGTAAGCAAAGGTGTT
CTAATTAAAGACAAAGATGGTATTACGACCTGGGAATACAAATGAGCAAA
GAGAAAATTTATTTATTTGATACTACTTTGAGAGATGGCGCTCAAACTGA
AGGCGTTGATTTTGGTATGGATGATAAAGTTAAAATTGCTAATGCATTGT
CTGAAGTTGGTATAGATTATGTTGAAGGTGGGTGGCCTGGTGCAAATCCT
ACAGATACTAGTTTTTTTAACGAACCACCAAAGTTAAAAAGTAACCTAGT
TGCTTTTGGAATGACGAAAAGGTCTGGCAGAAGTTGTGAAAACGATCCTG
GTATATCGTCAATTGTAAACGCAAATGTTAATCATGTATGTATTGTTGGA
AAGAGTTGGGATTATCATGTTGATGTTGCTCTTGGCATCTCTAAAGAAGA
AAACTTAGAAAATATTAAAGATACAACTAAATATTTTATTAAAAATAATA
AAGAATTCATGTTTGATGCTGAACATTTTTTTGATGGTTATAAAAATAAC
AAAGATTATGCTCTATCTTGTTTAAAAGCTGCTTATGATAATGGAGCTAG
ATGGATTGTTCTTTGTGATACAAATGGTGGAACACTACCTAATGAAGTTA
CCGAAATTGTGTCCGATGTATCAAAAATAATTCCAAATGATCATATAGGT
ATACATGCTCATAATGATACTGGTAACGCAGTTGCAAATTCATTATCTGC
AGTATTAGCGGGAGCAAGACAAATACAGGGAACATTAAATGGATTAGGTG
AGAGATGCGGTAATGCTAATTTAGTTTCAATAATACCTACATTAATTTTA
AAAAATTCATTTAATAAAAATTTTGAAACAAACATTAATACTGGAAAACT
AAAAAAACTTACAAATTGTTCTAGATTATTAGATGAAGTTTTAAACAAAA
CTTCAAACAAACATGCTCCATATGTTGGCGCATCAGCTTTTGCACATAAA
GGAGGATTGCACGTTTCTGCTGTTCAGAAAAATCCCAAAACATATGAGCA
CATTGAGCCAGAGCAAGTTGGTAACGAAAGATCAATTGTAATTTCTGATC
AAGCAGGTCGATCAAATATTTTATCAAGATTAGAAAAGCTTGATATTCAA
ATAAATAAAGATGATCCTAAAATTCAAACTATTTTAGATGAAGTTAAAGA
TAGAGAGTTTACCGGATATTCTTATGATGGAGCAGATGCTTCTTTTGAAC
TTTTAACAAGAAGATTGTTAGGAGAAGTTCCAAATTATGTACAAATTAAA
AATTATGAAGTTAAAATTGTAAAAGATACCGATAAAAAAAATATTAACTC
TATTGCCAAAGCTTATTTAATTGTTGATGGAAAAGAAATTCTTTGCGAGG
GTGAAGGTAACGGTCCTGTAAATGCACTAGATCAAGCGATAAGATCCAAT
CTTGATAAAATTGGAAAGTATTCAGATTATTTAAAAGATTTAAGATTGAT
TGATTATAAAGTTAGAATCTTAAACACAGGCACAAATGCAACAACTCGAG
TATCAATTGAAAGTTCTGATGACAAAGGCAAAAGTTGGTTTACCATCGGT
GTATCACCAAACATAATAGAGGCTTCATTCAAGGCTTTGTTAGATAGCAT
AGATTATAAGCTTTTTAAGGAAAATGCTCCTTCAAGTAGCAATTGACAAT
AGGTTTTTGATATCTATAACTCCAGTTTTTATAAATGACAAAAAGAATAA
AATCTAAGCATAAAGTTGATAGAAGGTTAGGGACTAACATTTGGGGTAGA
CCAAAAAGTCCATTTAATTCTAGAGCTTACGGCCCAGGTCAACATGGACA
AAGATCTTCAGCTAAACCATCAGATTACAAAGTTCAGTTACAAGCAAAAC
AAAAATTAAAAAATTATTATGGAAATTTAAATGAAAGACAGTTTAGAAAT
TTATACAGAGAAGCAGATCGCAGAAGAGGAAATACCGGAGAGAATCTAGT
AGGTCTTTTAGAGAGTAGATTGGATGCTGTGATTTATAGAGCAAAATTTG
CAACAACTGTTTTTCAAGCTAGACAGTTAATTAATCACGGACACGTAAAA
GTTAACGGTAAAAGAGTAAATATTTCAAGTTTCAAGTTAAACGACAAAGA
TGAAGTAGAGATTAAAGAATCTTCAAAGCAACTTGCTTATGTATTAGCAT
CAACGCAATTAAAAGAACGTGATGTTCCTGAATATATTTTTGCAGATCAT
AAAAAAATGACAGCTAAATTGGCAAGAGTCCCAAAGTTTGATGAAATTCC
ATACCCAGCGATAATGGAACCAAATTTGGTAGTTGAATATTATTCTAGAT
AATTACTTTTTAAAATTAATGCCCTTGTCTTCAAAAAGTTTTTGAAGTTC
TTTTTTTTCAAACATTTCTCTAACAATATCGCACCCTCCAACAAATTCTT
CATTAACATAAAGTTGAGGAATAGTAGGCCAATTACTATATTCTTTAATT
CCATTTCTAATTTCTTCGTCATCTAAAACATTAATACCGGTAAATTGCAC
TTCTAAATGTTTTAAAACATTTGCAACAGCCATTGAAAAACCACACTGAG
GCATATCAGGGGTACCTTTCATGAATAATACGACTTTATTATTTTTAATT
ATCTCATCTAATTGTTTATTGATTTCTGACATTATTTTTCCTTTGTTGTT
AAGGCAAGCGCATGAAGTTCAGCGCCCATTTTACCTTTTAAAGCTTTATA
AACCATTTGATGTTGTTGTACACGGGTTTTACCTTTAAATTGTGATGATT
TAATTTTTGCAGAAAAATGATTATCATCACCTGCGAGATCTTGAATTTCA
ATGTCTGCATCAGGAAAACCTTCTTTTAACAATTTTTCAATTTCTTCTTG
TTTTATTGCCATGAGATTAATTATTGTATTTATAAAACCATTCTTTATTT
AGCTTAGATAATTCTTGTAAATCAAATTTCAAGTCATCATCTATGTTAAT
TTTTTCTGATGTTTTGCCAATATTTTCAAAGTAAACATTTAAATCTACAA
GTTTTTTTTCAAAGCTATTTTTGTTTTGATCATCAACCTCAACAATATAT
CTAGACTGATCCTCACCAAATAAAAATTTAACTCTATCCAATGATTTTTT
GTTCGTATTTAATTTAAAACCAATTTGAGAAGCTATACTCATTTCTAATA
AACATAAAATTAGACCACCTGATGATATGTCATGACATGACTCAATTAAA
TTTTTATTTATTAGCGATCTGATTGCTTCACTATTTTTTAATTCATCATT
CAAATCAATAGGTGGCGGAGGACCTTTTTTTAAATGTAAAATGTCATAAC
AAAGTACACTCTGTTCTAGGTGACCTATTGTTTTACCAATAATATAGATA
TTATTATTTTTATTTTTAAATCTTGAACTTTTAACTTTTGAAATATCTTT
AATTAAACCTACACCACCAATCGTTGGAGTGGGGTTAATACCAACGCCGT
TAGTTTCATTATAAAGAGAAACATTTCCTGATATCACTGGATAATTTAAT
TTCTTGCAGGCTTCCGTCATACCTTTGATGACACCAACAAATTGACCCAT
GATTTCTGGTTTTTCAGGATTGCCAAAGTTTAAACAGTTGGTAATCGCAA
TAGGTTCTGCACCGACAGCACATAAATTTCTATACGTTTCGCATACCGCT
TGCATTCCTCCAGTATAAGGATGAGAATTGCAATATCTTGGCGTGCAATC
GACGGAGGCTGCAATTGCTTTTTTATTATTGCCATGAACCCTAATAACCG
CAGCGTCGCCGCCTGGAAATTGAGCGGTATCACACATAACCATATGATCA
TATTGCTCCCATACCCATGATTTATCTGCTTGGTTTGGATGGGATAATAA
ATTTTTAATCGTTTGATCTAAATTGACATCATCTAATTTTTTCTCAAGAT
CAGTTTGTTCTGGTTTTTTAATTTCAATCCATTCTCTTTCATATTTTGGA
GCCTCATCTGCTAATGCAGAAATTGGTATATCGCAAACAGTTTTATTATC
ATATTTTAAAGTAAGGTTTTTTGAGTCAGTCAAAATTCCAATTACAGAAA
AATCCAAGTCCCATTTTTTAAAAATTTTTTCAGCTTCTTTTTCTTTTCCA
GTTTTAAGAACAATAAGCATTCTTTCTTGGCTTTCAGATAGCATCATCTC
ATAAGGAGTCATGCCTGTTTCGCGGCATGGTACTTTGTTAAGATCTAATT
CAATTCCAATATTTCCTTTTGAAGCCATTTCTACTGAAGAAGAAGTTAAA
CCTGCAGCCCCCATATCTTGAATAGACACAATTGTATCTGTTTGCATTAA
TTCAAGACATGCTTCTAATAATAATTTTTCAGCAAAAGGATCTCCAACTT
GAACCGTGGGTTTTTTTGACTCTGAATCCGAGTCAAATTCCTGAGACGCC
ATGGATGCACCATGAATTCCATCTCGTCCAGTTTTTGAGCCTACATAAAT
TACCGGATTACCCACTCCACTTGCAATCGAATAAAACACCTTATCTTTTT
TTGCTAAACCAATGTTCATTGCATTAACCAAGATATTACCATCGTAACAG
CTATCAAATTCCACCTCTCCACCAACAGTAGGAACTCCGATACAATTTCC
ATACCCTGCAATTCCTGCAACCACACCATTCAAAAGATGTTTAGTTTTTG
GGTGATTAGGTGATCCAAAACGAATTGCATTTAAATTAGCAATTGGTCTT
GCGCCCATAGTAAATACATCTCTCAAAATTCCACCAACACCAGTAGCAGC
ACCTTGATATGGCTCAATAAATGATGGATGGTTGTGACTTTCAATTTTAA
ATATAGCAACATCACCATCATCAATATTAATTACACCTGCATTTTCACCT
GGTCCTTGAATTACCCTGTCATTTTTGGTTGGTAATGTACCTAGCCACAC
TCTTGAAGATTTATAAGAACAGTGCTCATTCCACATTGCTGAAAAAATTC
CAAGTTCAGTAAAGTTTGGATTTCGTCCAATTAAAATTTTAATTTTTTCA
TACTCTTCTGGTGTTAGACCATGCTGTACTGCTAAATCTAAATTTACTTC
TGTCATTAATTTAATAACGATTGAAAAATACCTGAACCATCAGTTCCTCC
TAAAATATTTTCAACACATCGTTCAGGGTGGGGCATCATTCCAATTACAT
TTTTATTTTTATTAATAATTCCCGCAATATTTAAACAAGAGCCATTTGGA
TTGCTTTCTTCATTAATATTTAAATTTTCATCACAATATTTAAGTACAAT
TTGTTCATTGTTTTGTAATTCATTTAATGTTTTTTCATCAGCAAAATAGT
TTCCTTCATTATGAGCAATTGGGATTTTTATTTTTTCATTTTTTTTATAT
TTTGATGTGAATGGTGTTGAGTTATTTTCAATTAAAAGGTTCACATATTT
GCAGATAAATTTTAGCTTTTTATTTCTTAACAAAGCTCCAGGTAGCAAAC
CAGTTTCTGTTAAAATTTGAAAACCATTGCAAATTCCAATTAAATAACCA
CCTTTATCCGCATGCTTGATCACTTCATTCATTATGTTCGATTTTGAAGC
CATACTTCCACACCTCAAATAATCCCCATATGAAAAACCACCAGGTAAGA
CAACCACATCAGATTTTGGCATCTCATTTTCTTGATGCCAAACCATTGTA
GTTTGTATTTGAAATTTTTCTAACGCAACTTTTACATCTCTGTCACAGTT
TGATCCTGGAAAAACTATGACATTGGCCTTCATTAAATTTTATTAAATTT
AAAGTTTTCTATAGTTTGATTGGCTAGTAATTTCTCACATGAAGACTTAA
CTAAATCAGATGCTTTATTTTCATCATTTTCACTTACCTCTAGTGTGAAA
TATTTTCCCTGTCGAATATTTTTTATAGTATTTAAACCAATATCACCAAG
TGCGTTTTCAACTGCTTTACCTTGAGGATCTAATACCTCTTTTTTAAGTG
TTACAAATACTTCGAATTTCAATTTATTTTTTTTTAAGTTTAATAGTTTT
GGAAATCCCAGATTTTATTTCCATTATATTACTGCCTTCTGGCATGATTC
CTAATCTTTTTGCAACTTCAGTATAAGCTTCAACTAAGCCTCCAAGGCCT
TTTCTAAAACGATCCTTGTCTAATTTTTTTTCATCTTTTGTATCCCACAA
TCTGCAAGTGTCAGGACTTATTTCATCAGCAAGAATAACTCGACTTTCAT
CAGCATTCCAAACTCGTCCAAACTCAAGTTTAAAATCAACCAGTTTGATA
CCTACGCCTCTAAATAAACCGATCAGAAAATCATTAATTCTAAATGCGGT
CTCTGAAGCTTGAGCTATTTCTAAAGTAGATGCCCATCCATTTACTTCAA
TATGTTCTTCAGTAACAAGCGGGTCATCTAAATCATCATTTTTATAATAG
TATTCTATAATTGGTCTTTTTAACATTGTTCCTTCGGCTATTCCCAATCT
TGCAGATAAAGATCCGGCTGCAATATTTCTTACAACAAACTCAATTGGTA
GGATTTCACAATTTTTAATTAATTGCTCTCTCATATTTAATCTTTTGATT
AAATGCGTTTCAATGCCAATATCGTTTAACTGACTTAATAAAAATTCAGA
AATTCTGTTATTAAGAACTCCTTTTCCCTCTATAACTGCTTTTTTTTTAT
TATTAAACGCTGTAGCATCGTCTTTAAAATACTGAACCAAAGTATTTCTT
TCAGGACCTTCGTATAAAATTTTTGCTTTACCTTCGTATATTTTTTTTCT
TCTCATTATTTTAAAACTCTTCCTAATACATGATTAATATACCTTTTATG
GTAATTAACATCAAATAACCGTTTGAGTTCTTTTGCGGTTAAGTTTTTTT
GGATTAGTTTATCTTTTTTTAAATTATAATAAAAATCTTCGTTTTTATCC
CAAGTTTTCATTGCGTTTTTTTGAACAACTTTATAAGCATCTTCTCGTTT
TACTCCTTTTTGAGTAAGTTTTAACATAACTCCTTGAGAAAAAATTAAAC
CTTTAAATTTATTTAGATTGCTTTCCATTGTTTTTGGATGAACAATTAAA
TTTGCAACTACATTATTTAATCTAATGAGTAAAAAATCTAGAGTAACAGT
GGCATCAGGTCCAATATTCCTTTCAACGCTCGAGTGAGAAATATCTCTTT
CATGCCACAAAACTATATTTTCCATTCCAGGAATTGAATAACTCCTTACC
AACCTTGCTAAACCAGTAATATTTTCAGACAATACTGGATTTCTTTTATG
TGGCATAGCAGATGAACCTTTTTGTCCTGATGAAAAATATTCCTCAGCTT
CTAAGACTTCAGTTCTTTGTAAATGTCTAACCTCAGTCGCTAATCTTTCT
GCTGAACTAGCAATTAATGCAAGAGTATTAAAAAAGTGAGCGTGCCTGTC
TCTTGGAATTATTTGTGTGGAGATCGGCTCTGGTTTTAAGCCAAGTTTTT
TTGCAACAAACTTTTCGATATTAGGCCCTATGTGAGCAAATGTTCCAACA
GCTCCAGAGATTGCACAAGTTGAAATTTCCTCAATTGCTTGCTCCAATCT
CTTTTTATTTCTTTTAAATTCCGCATAATAAGTTGCGAGTTTTAAACCAA
ACGTTACCGGCTCAGCATGAATTCCATGACTACGTCCAATTGTAATAGTA
TTCTTGTACTTCTTTGATTTAGCTTTTAATGTTTTTAAAATTTTATCAAT
ATCTTGAATAAGTATTTTTCCAGCTTGTTTAAGTTGCAAATTAAAGCAAG
TATCCAACACATCAGATGATGTCATTCCTTGATGGAGGTACTTTGCCTCC
GGACCAACTTTTTCTGCTATAGATGTTAAAAAAGCTATTACATCGTGCTT
AGTCTTTTTTTCAATATCATCTATTCTTTTAATATTAATTTTTGATTTTT
TTCTTACTTTTGCAGCTACTCCTCTTGGAATAATCTTATATTTTTCCATT
GCTTGTGCAGCAAATATTTCAATGTCTAGCCAAATTTTAAATTTATTCAT
TGGCTCCCAAATTTGAGCCACCTCTTGTCTTGAGTATCGTGGAATCATTA
AGCTATTGTATTATGAAAGAGTAAAAATTTCATACCCATTATTTGTTATA
CCCACAGTGTGTTCAAATTGTGCTGATAATGATTTATCTTTTGTGACTGC
GGTCCAACCATCATTTAAAAGTTTAGTTTCATATTTTCCAGCATTTATCA
TTGGTTCGATTGTAAAAACCATTCCTTCTTCTAGTTTGGGCCCTGTTCCT
TTTTTTCCATAATGAAGAATATTTGGTTCCTCATGAAAATTTCTGCCAAC
TCCATGTCCACAAAAATCTCTGACAACAGAATAACCATTTTCTTCAACAA
AATTTTGAATTTCAAAACCTATGTCACCTAAAAAAACGCCAGGTTTTAGA
ATTTTAATAGATCGTTCCAAAGCTTCCTTTGTAATCTCAACTAAATTTTT
TGCTTTAACAGATACTTTTCCAACACAAAATGTTCTTGAAGTATCACCAT
GAAAACCTTCAAAAAAAGATGTTATATCTACATTAACTATATCGCCCTCC
TTTAAAATTTTTTCTGATGGTATTCCATGACAAACGACATGATTAACAGA
GGTACAAATAGATTTGGGAAAGCCTCTATAAAAAAGCGGTGCAGATACTG
CATTATGTTTTTTTAGAAAATTAACACATAAATTATCAATCTCTTGTGTT
GTCACTCCAGGTTTAATTTTGTCAGAAATAAAATCTAAACATTGCGATGA
TATTTTTCCAGCGTTTCTTAATTTTTTAAATTCATCAGGGTAATATTTAT
TAAACTTAGCCATTAAATTATAACTTTTATACTTTTGTTTACTGTTATTT
CGTTATCTTTAACTTTGCAAGAATAGGCAATGATTTTGACACCTTTTTCT
TTTGCTTTTTTTATTTCATCAAAATAATCTGGATCAATATCAGAAGCTAT
TCTTATGGATTTAGTATCTTCTCTTTGAATCAAGAAAAGCAAATAACTTT
CAAAACCTTGCTTTATAGCATCTTGTAAATGAGCCAAATGCTTTTTACCT
CTTGTTGTAACTGCATCTGGAAATTCAGATATATTTTTTTGTCTACAAAG
AGTAACGTTTTTTACTTCTAAAAAAGCTTTTTGATTTTTGTTTTCTAAAA
AAAAATCAAACCTTGTTTCTTTAGAAAATTTTGCTTCTCTCTTAATTGAT
GTAAACTTTTCAAGTTCTTTAATTTTTTTATTTTCTAAAGCTTCCTCAAC
TATTCTATTAGCTCTATGAGTGTTTACACCAACATTACTTTTTTTATCGT
TAATAATTTCTAAAGTATATTTGAGTTTTCTATTTGGGTTATCGCTTTTA
GATATCCATGCATCATTATTTTCATCTAGAAGTCCAAGCATTGAACCAGA
GTTGGGGCAGTGTGTAGTTATTTTTTTTTTATTTAGTATTACATCAGTAA
AGAATCTTTTGTATCTTTTGAGAAATTTAACGTGTATTAATTTAGGCTCA
ATTTTCATATGGAATTTAAAAAAGAATTTACAGCAGGAATAATTATTATT
GGCAATGAAATTTTGTCGGGAAGAACTGTTGATAAGAATACATCTTTTAT
TGCAACGTGGTTAAATGAAAAAGGTATTAGCGTTGAGGAAGTTAGGGTTA
TTCCAGATAAAGAACAAATAATCATTGATACAGTTAATGAGTTTAGAAGT
AAGTTTGCTTATATTTTTACCACAGGTGGGATAGGACCTACGCATGATGA
TATTACATCAGAATCTATTTCGAAAGTTTTTAATCAAAAGTACCAATATC
ATAAGGAAGCCTATAAGTTACTTGAAGATTATTATAAAAATCAAGATTTT
AATGAAGGAAGAAAAAAAATGGCAAAAATGCCAGAGAATGCAAAATTAAT
TCCTAATCCAAAAACTTTTGCTGCTGGTTTTTATGTTGAAAATGTTTTTG
TTTTACCTGGAGTACCAAACATCTTGCAAGTCATGGTTCCTTATTTAGAT
AAAATTATTAAAAATGGAAAAAAAATATTGTCAATATCAATTGACTCTGG
TTTAAGAGAAAGTGTTTTGGCAGATAGACTGTCAGAAATTCAAAACAAAT
ATAAAAATATAGATATTGGAAGCTATCCCTATTTTAAAGACAAACCTGGT
ACAGTATTAGTTTTAAGATCTGTCGATGAGATACAAATTAAAAAATGTGA
AACTGAAGTTAAAAAGTTAATTCAAATATATAAATAACTTATATCATCAA
TTAAGTTGCATTTAATTTGTAAATTAAATAAAAAACCTAACGTGCCCTCG
TGGTGGAATTGGTAGACACAAAGGACTTAAAATCCTTGCCGCTTGCGGAG
TGCCGGTTCGAGTCCGGCCGAGGGCACCATCTTATAGAATCCTATACTTT
CCTACATGACTTTATGAATTGGGCAAACGAACCCAAATTAGCCTTGTATT
TCAAAGATTTTTATTTTTAAGATTTGGTTATTGTTCGTTTTTAAATATCT
AAACTTAGACTTTTATTAGCATTTTCTGAAATGAATTTTAATCTAAGTTC
AGCGTTCTTTCCCATTAAATCGCTTACAAGTTTATTTGTTTTTTTCATCT
TAGGTTTTTGGACGGGCAGGACAACTTTAATTAATTTTCTAGTTTCTATA
TTCATTGTTGTTTCTTTTAATTGAGCTGGCATCATTTCACCAAGTCCTTT
AAAACGACTAATTTCTATTTTCGCTTTTTTATTATCTTTTAATAATTTAT
TTTTTTCACTCTCATCAATAGCATAGGTTGATTTTCCAGAAATATTCAAC
TTATATAGTGGTGGAACTGCTAAATATAAATGACCATCCAAAATTAATTG
AGGCATTTCTGAAATGAAAAAAGTTAAAAGAAGCGTTGAGATATGATCAC
CATCAACATCAGCATCAGTCATAATAATAATTTTTTCATATCGTAAATCT
TTTTTGCTATAATTTTTACCCCTTCCACAACCTAATGCTTGCAATAAATT
ATTAATTTCACTATTTGCTAAAATTTTTGCTGCATTTGAACTTTTAACAT
TAAGAATTTTTCCCCTTAAAGGAAGTATGGCTTGAGTCGTTCGATCTCGT
GCTTGTTTTGCCGAACCACCCGCCGAATCTCCTTCTACTATAAATAGTTC
AGTTCCTTCTGTTTTATCACTTGTACAATCTGATAATTTTCCCGGAAGTC
TTATTTTTCTAAATGCGCTCTGTCTTTCAACATTTTGATTTAAATCATAA
ATGTTTTTTTCTCTAATTTTTTCTTCTAAAACATTAAGTATATTTTTGGC
TGCTTTTGAATTTCTGTTTAACCATTCATCAAAGGCTGAACTTGCAAAGC
TATCACAATATTTTTGAACAAAATTAGATGACAATTTATGTTTTGTCTGA
CCTTCAAATTCCGGGTTAGAGATATAAACTGAAATGATATATGCCGCTTG
ATCAAATATATCATCTTGAGTTGCTTTGCTTACTATTTTGTTATTTTTAT
TTTTTGCATATTTTCGAATTGATTTTGCTATTCCAGATCTAAATCCTGCA
TCATGTGTACCACCATTCATATTATAAACGGTATTACAGAATGCTTTATT
ATATTTTATCTTTTCCTTATTAAATTGAAGCGCAAATTCGATTTTACCTT
TTTTGTCTTCTAAGTTACCAGATTGGAAACTCACCTTTTCATGAAGAACA
TTGTTTTGATTAATTTCATTTTTTAAAAAATCTTCTAAACCTTTTGAGAA
TAATAATGTTTCTTTTGAGGGTACTGAACTTTTTCTATTAAGTAAGTCCT
TGTTACATTCCCAGCTAATTTTAATGCCCTTTTGAAGATACGCTTTGTTT
TTAGCTAATTCATAAATTTTTTCTGGTTTAAAGTTTACATCTTTTCCAAA
AATTTCAGGGTCTGGAGAAAATGTAATTTGCGTACCGTTTTTTATTTTAT
TTTTACCTTTAGTTTTTAATTTATTTAATATTTTTCCTTTAGAATAATCT
TGAGAATATATTTTAGAGCTTTTTGTAACTTGAATATTTAATTTAGAACT
AAGAGCATTAACAACCGAAAGCCCTACACCATGCAATCCAGCTGATGATT
TATAAACACTATCATTAAATTTACCACCTGAGTGAAGTGTAGTCATGACC
ACCTCAAGAGCCGTTTTCTTTTTTTTTGGATGTTTATCTATTGGTATACC
TCTTCCATCATCTGAAATTATAATGGTATTTTTATTAACTAGTTTAATGA
CTATTTCTTTTGCATAACCAGCAACTGCTTCATCGATACTGTTATCTAAT
ATTTCATTTGCCAAGTGATGATATGCGGTTTCATCTGTTCCACCAATATA
CATTCCAGGACGTTTTCTAACTGGAGCTAGACCTTCTAGGACTTCAATGT
CTTTAGCCGAATAAGTTTTTGAAATAGCCATAACAAACCTTTAAGTAAAA
TTATGAAATTATCAATTATAAAAAAAAACCCCGGGGTTTAAGCCGGGGTT
TTAATTATCGAAAAATTGTTAATATATTATGAGCTGTAATACATCTGGAA
CTCGATAGGGTGAGGAGTGTGTTCAAAATTATGAATTTCCTCCATCTTCA
AGTCGATGTATGCATCAATTTGATCATCAGTGAAAACTCCACCTTCAGTT
AAGAATTTTCTGTCTGAGTCTAACGATATAACAGCTTCTCTTAGTGAGCC
ACACACAGTTGGTACACCTTTAAGCTCTTGTTCTGATAAAGCGTATAAAT
CTTTATCAAAAGGTTTACCTGGATCAATTTTATTTTTAATTCCATCTAAT
CCAGCCATCAATAATGATGCAAAAGTTAAATATGGGTTACCCGCTGCATC
TGGGAATCGTACTTCAACTCTTTTGCCTTTAGGGCTTGTGCTAAAAGGAA
TTCTACAACTTGCAGATCTATTTCTAGATGAATAAGCAAGTAATACTGGT
GCTTCAAAACCAGGAATTAATCTTTTGTAGCTATTAGTTGTTGAATTTGT
AAAAGCGTTAATTGCTTTTGCATGTTTAATAACTCCACCAATGTAGTGCA
AACAAGTATCAGATAAACCTGCATAACCATCACCAGCAAAAAGAGGTTTT
CCATCTTTCCAAATTGATTGGTGGCAATGCATACCTGAACCGTTATCACC
TTTAACTGGCTTTGGCATAAACGTTGCAGTTTTACCAAATGAGTTTGCAA
CTTGCTGAACAGCATATTTATAAACCTGCATGTTGTCCGCGTTTCTAGTT
AAAGTATCAAACAATACTCCAAGCTCGTGTTGTGATGGAGCAACTTCATG
GTGATGTTTTTCAACTTTTACACCCATATCTTTACATGCCTTTAAACATT
CAGCTCTCAAATCTTGAGCGCTGTCTACTGGAGGAACTGGGAAATAACCA
CCTTTGATACCGGGTCTATGACCTAAGTTTCCACCTTCATATCTTTTATC
TGTATTATAAGGTCCTTCACTACTATCAATTTCAAAACTTGTTTTGTTCA
TTGAGTTAGCAAATCTTACATCATCAAATACAAAAAATTCTGGCTCTGGA
CCAAAGTATACTGTGTCACCAACTCCAGATTTTTTTACATATTCTTCAGC
TAATTTAGCTGTTGATCTTGGATCTCTTTCGTATTTATCTTTTGTAATTG
GATCATAAATGTCACAAAATAAAACTAATGTATTGTGAGACATAAATGGA
TCAATAAATGATCTGCTTGTATCTGGTTTTAGAACCATATCAGATTCATT
GATTGCTTTCCAACCAGCAATTGATGAACCATCAAAAAATACTCCATCAT
TTAATAAATTTTCATCAACTGTAGAGATGTCTTGGGTTAAATGTTGAAGC
TTACCTCTAGGGTCCGTAAATCTTAAATCTACGTATTCAACTTCTTTTTC
TTTAATTGTTTTTAAAATATCAGATGCGCTCATACTTTTACTCCTTTTTT
AATTTTCCGATATCAGCTAGATATTTAAAAACGTTTAATATTGCAGTGTT
TTTTAGTTATGTCAGATATGCATTTATGCATATATTAAAGAGGTTAAAAT
ATATGAGAAAAAAGACTATCTTGGTTACTGGATCAACAGGGGCTATAGGA
CTATCAATAAGTGAGTATTTTTACCAAAAAGGCTACAATGTAATTATAAA
TGGCAAATGTAAGCCTTCACAACTTAAAAGCGTAAAAAAGAAATTCAAAT
CTTCTAGGGCTTTATTTTTTAATATCGACCTAACAAAAAATTCAAATGTA
AAGAGGGTTATAAATGCTACAGTTAAAAAATTTAAAACAATTGATGTATT
AGTTAATTGTGCTGGAATCCAATATGTTGAAAGCATAGATAAATACCCTG
AGAAAGTATGGAGGAGCATGATAGATATAAACCTTACCGCTCCTTATCTT
TTTATTAAAGAAACTCTGCCATTTATGAGAAAATATAATTGGGGAAGAAT
AATTAATATCGCTTCGACCCATGGATTAATCGCTTCAAAGAAAAAATCAG
CTTATACTGCATCAAAGCATGGATTGGTTGGTTTATCCAAGGTAGTTGCT
TTAGAAACTGCAGAAGAGAATATTACTTGTAACTCAATATGCCCGGGCTT
TGTATTGACTGAGTTAATTCAAGATCAAATTGATATAATCGCAAAAAATA
AAAGACTATCAAACAAAGACGCTGAAATTGAGTTATTAAAAGAAAAGCAA
CCGTCACTAAATTTTGTTAAAAAGGATCAAATTGCTAAATTAATTTACTT
TTTATGTTCAAAAGAAGCGTCTGAAATTACAGGTTCAGCTTTATCGATAG
ATGGTGCCTGGACAGCTCAATAAATCAAGGAAAAATCGATAATTGATAAA
ATGATCAAAAACATTATAAAAGCTGAAAATTTAACAGCGGGAGTGGTGGA
ATGGTAGACACGCTAGTCTTAGGAACTAGTTCGGCAACGAGTGAAGGTTC
AAGTCCTTTCTCCCGCACCATTAAGGATTAAAATGAAAGTAAACGTAACA
TCATCAAAGGGTTTAGAGTCAAAATTAAGTGTAATTGTAACTAAAAAAGA
AATTCAGGAAAAAATTGATAAAAAACTCGATGAAGTAAAAGATACGATTG
ACCTTAAGGGGTTTAGACCAGGGAAAGCTCCAAGAGAACTTTTAAAAAAA
CAATTTGGAAAAGCTTTATACGGTGAAGTCATAGAAAAAACTTTAAATGA
CTCTGCATTTCAAGCTTTAAAAGATAAAAATATAAAACCTGCAGGTCAAC
CAAAAATAGATATTAAATCCTCAGGTGAAGATAAAGATTTAGAATTTACT
ATTGAAGTTGAAAAAGTTCCTGAAATTAAAAAAGTTGATTTAAGCAAAAT
AGAGATTGAAAAATATGAAGTTAAAGCAGATAAAAAAGATTTAGAAACAA
GATTAAATCAATTAGCTGAAAGTTCTAAAAAATATAATGATAAAGATGCA
TCAAAAGCTGCCGCTAATAATGATTTGGTTGAATTTAATTATGAAGCTAC
AGTGGATGGAAAATCTTTTGAAGGAAACAAAGGTGAAAAACTCCAAATTG
TTTTAGGAAAAGATCTTTTTATCAAAGGTTTTGATAAGCAGATTATTGGT
GTTAAGAAAAATGATGAAAAGGCAGTTAAAATTAATCTACCAGATAATTA
TCCTAAAAAAGAACTTGCGGGCAAAGCTTCAGAGTTTAAATGCAAAATTA
CAAACATTAAATCACCCGAAGAACAAAAAATTGATGATGCCTTTGCTAAA
AACATGGGAGCAAAAGATTTATCAGATTTAAAATCAATGATTGAAAAACA
AATTTCAAAAGAATTCGAAAGTATTACTGACCAGCTTTGTAAAAAAGAAA
TCTTGGATCAGTTAGATAAACAATTTAAAATTGATTTACCAAAGGGAATG
CTTGAAGCTGAACTTAAAACTGTTGAGCACACAATGGTCCATGAAAAAAT
GCATGAACAAGGTGAAAAAGATCATTCTAAAATTAAATTGGATGAGAATG
ATAAAAAAGAAGTGAAAAAAATTTCAGAGAGAAGAGTTAAGCTTGCTTTA
GTATTAGCTAATATTGGAGAGGAGCATTCCATAAAAGTTTCTTCACAAGA
ACTTCAAGGAGAGCTTGAAAAACAATTAAGAATGTACCCTGGTCAAGAAA
AAACAATTAGAGAATATTATCAAAAAAATCCTTCAGAACTTACGAAGCTC
AGAGGACCAATATTTGAAGATAAAGTAATGAATTTGATTAAAGAGAAAGC
AAAAACAAAAATAAAATCAATTACCAAAGAAGAACTTCAAAACATCATGA
GTCCTAAGTCAGATAAAAAAACCAAATCAAAGACAAAAACTGTTAAAAAG
GCTCAAACCAAGAAGTCTAGTGCTAAAAAAACTAGTAAAAAATAATCAAT
ACATATAAATTTATATTATCGATTCGTATGAAAGATCCTTTTGATATTTA
CATGAATACATTAGTCCCGATGGTAATTGAACAGACACCAAGAGGAGAAA
GGTCTTTTGATATTTATTCAAGATTACTTAAAGAAAGAATAATTTTTTTA
ACAGGACCAATTAATTCATACATTTCAAGTTTAGTTTCTGCTCAGTTATT
ATTTTTAGAATCAGAAAATAATTCTAAGGAAATTTATTTATATATTAATT
CTCCAGGTGGCGTTGTAACTGACGGTCTTGCAATTTATGATACTATGCAA
TTTATCAAACCGACTGTATCAACATTATGCATCGGTCAGGCTGCATCAAT
GGGTTCTTTCTTGTTAGCGGCAGGTGAAAAAGGCTTGAGGATGTCACTAC
CGAACGCAAGAATAATGGTTCATCAACCATCGGCTGGCTTTCAAGGGCAA
GCTACTGATATTGAAATACACACTAAAGAGATTTTAAGTACAAAAAAAAG
GCTTAATGAAATTTACTCTAAACACACTGGCCAAACTGTAGAAACAATTA
AAGAAGCTCTTGAAAGAGATAACTTTATGAGTGCTGAAGAGGCAAAAAAG
TTTGGACTTGTAGATAAAGTCGTTGAAAAACGAGATAATTAAAAATATTC
GATACAACTAATGCTTGATTATATGACTCTGACTGAGTTATTGTTAAGTT
TATTGATTCGAAATGTCTAAAGAAAATAAAAACACATTATATTGTTCTTT
CTGCGGAAAGAGCCAACATGAAGTTCGAAAATTAATCGCAGGTCCCACTG
TTTTTATTTGCGACGAGTGTGTTGAACTTTGTATGGATATAATAAAAGAA
GAGAGTAAAAGTCAAATTTCTAAAAATGAAGAGGGTGTACCTACGCCAAA
AGAAATTTTTTCAATTTTAAATGAATACGTAATTGGGCAAAAGAAAGCTA
AACAAATTTTATCAGTTGCAGTACATAATCATTATAAAAGATTGGGTCAT
ACAGAAAAATCTTCTAATGATGTTGAGCTAGCTAAATCAAACATTCTTCT
AATTGGACCAACTGGATGTGGAAAAACTTTGTTAGCACAGACTCTTGCAA
AGATTTTAGATGTTCCATTTACAATGGCTGATGCAACGACTTTAACAGAA
GCGGGTTATGTGGGTGAAGATGTTGAAAATATTATTTTAAAATTACTTCA
AGCAGCAGATTACAATGTTGAAAAAGCTCAAAGAGGAATTGTTTATATTG
ATGAAGTTGACAAAATAAGCAGAAAAACTGAAAATCCATCAATTACTAGA
GATGTATCTGGAGAAGGTGTTCAGCAAGCATTGTTAAAGATAATGGAAGG
CACAGTTGCAAGCGTTCCTCCACAGGGCGGAAGAAAACATCCTCAACAAG
AATTTTTACAAGTCGATACTACTAACATACTTTTTATTGTTGGTGGTGCA
TTTGCTGGAATTGATAAGATCATATCAGACAGAGGGCAGGGCTCTTCAAT
TGGATTTGGTGCAAAAATCAAAGATAAAATTAAAAAAGGTGTAGGTGAAC
TTATCAAAGATGTTGAGCCAGAAGATCTTTTAAAATTTGGATTAATCCCA
GAGTTTATTGGAAGATTACCTATAATATCAACCTTGGAAGATCTTGATGA
AGAAAGTCTGGTTCAAATTTTAGAAGAACCTAAAAATTCACTTACAAAAC
AATATTCAAAATTATTTGAAATTGAAGGTGTAAAATTAACTTTCGCAAAA
GATGCGTTGAAAGCAATTGCACAAAAGGCAATAGTTAGAAAAACTGGTGC
GAGAGGACTTAGATCAATAATTGAAGAAGTGTTACTTGAAACGATGTTTG
ATTTACCATCAATTGAAGGTGTAGACGAGGTTATTTTGAATAAAGAAGTT
ATTAACGGAAATACAAAACCATTAATGATTTACTCAAAAAATATTTCTAA
AGCAGAGGAAAAAGATACTAAAATAGCTAATTAAGCTGGGTATAAAATAC
CATTAATCACCTTGTTTTATGACATTTAATAATTATGTTTAAAGAATGTC
ATTTACCTTAGATTCAGTACCGGTATTACCATTAAGAGATATAGTTGTTT
TTCCAAATGTAACCACACCGTTATTTGTAGGTCGTGAAAAATCAATAAAT
GCCTTAGACTTTGTTATGGGTAAAACAAAAAAAATTCTCTTACTAACCCA
AAAAAATGCAGATATTGACAATCCTAAAGATCAAGATCTTTACAATTTTG
GAACAATTGCTGAAGTTCTTCAGTTGTTAAAACTGCCAGACGGTACAGTC
AAAATATTAGTTGAGGGAAAATCTGTTTGTAGAGTTTTAGAGTATAATAA
AAATGATAAATTTTTAGATGCAAAAATTGAAGGTTGTAAATTAGTTGAAG
AAAAAAATAATAATCTTCTTTCTCAAGCGCTGATAAACAAATTTAATAAA
TTATCAAAAACATCTAAAAAATTTAATGATGAAAACAATTTAAACTTTAA
GAATATTTCAGATCCAGACGTGATTGCCAACAAAACAGTCTCGACCTTGG
GCATAGAACTTGATGAAAAGCAGAAAATTCTTGAAACCTTAGATGTTCAA
AAAAAATTAGAAATTATCATTGGGCATTTAGATAGTGAGCTAGAGCTAAT
GTCAGTTGAAAAAAGAATTCGGGGAAGAGTAAAAAATCAAATGGAAAAAA
CCCAAAGAGAATATTACTTAAACGAACAACTAAAAGCAATTCAGAAAGAA
CTGGGTGAAATAGAAGAGGGTAAAGATGAATTAAAGCAGTTAGAAGAGTC
TATAAAAAAAGCAAAAATGTCAAAAGAAGCTGAAGAAAAATGTTTTTCTG
AATTAAAAAAGTTAAAAACAATGAGCCCCATGTCTGCTGAGTCTACGGTT
GTAAGAAATTATTTAGATTGGATGATTTCTGTTCCTTGGCACGAAGCATC
TGTCGTAAGTACAGATTTGGTGAAAGCTGAAAAAACTCTGGATCAAGATC
ATTATGGTCTTGAAAAAGTAAAAGATAGAATTTTAGAATTTCTAGCTGTT
CAGTCTAGAATTAAAAAAATTAAAGGACCTATTTTATGCTTAGTCGGACC
ACCAGGTGTTGGAAAAACATCATTAGGAAAATCTATTGCTAAAGCTACAG
GGCGTGAATTTGTAAGAATGTCTCTTGGTGGTGTTAGAGATGAAGCTGAG
ATAAGAGGGCATAGAAGAACCTACATTGGAAGTTTGCCTGGCAAGATTAT
TCAAATGATGAAAAAAGCTGGAAAAACAAATCCTTTAATATTGTTAGATG
AAATTGATAAAGTTGGAATGGACTACAGGGGAGATCCTTCATCTGCTTTG
TTAGAAGCTTTAGATCCAGAGCAAAATAAAGATTTTAATGATCATTATTT
AGAAGTTGATTATGATCTGTCGAATGTGATGTTTGTCACGACAGCAAATA
CATTAAATATCCCTGGACCCTTATTGGATAGAATGGAGACTATTAGATTA
GCTGGTTACACAGAAGATGAAAAATTAGAAATAGCAAAGAAATACCTTTT
ACCAAAGCAAATAAAAGATAACGGTTTAAAAAAAGAAGAATTAATAATTC
AAGATAAGCAAATTTTAGAGTTAATAAGAGGTTACACTAAAGAATCTGGT
GTAAGAAGTTTAGAGAGAGAAATATCTAAACTGGCAAGAAAAAGTGTTAA
AGAAATTGTTACAAATAAGTCTAAAAAAGTTGAGATTAACGATAAAAATT
TAGATGAGTATTTAGGTGTTAAAAAATTTAAATTCGGTGAAATTGAAAGT
GAAGATTTAGTGGGAATTGTTACAGGTTTAGCTTGGACGGAAGTTGGTGG
AGAGTTATTGTCTATCGAGACTGTTGTTATGCCAGGCAAAGGTAAATTAG
AATATACTGGAAAACTTGGAGACGTGATGAAAGAGTCAATCAAAGCAGCC
AAATCATTTATAAGATCTAGATGTATTGACTATGGCATTATACCCCCGAC
ATTTGAAAAGAAAGATTTTCACGTCCATGTACCTGAAGGTGCTACACCAA
AAGATGGTCCGTCAGCAGGTATTGCAATGGTTACTTCAATTGTATCTGCT
TTATCAAATATTCCAGTGAAAAGAGATGTTGCGATGACAGGAGAAGTCAC
CCTTAGAGGTAGAGTTTTGCCAATTGGTGGTTTGAAAGAGAAACTTCTAG
CTGCACTTCGTGGCGGTATTAAAACTGCTATTATTCCAAGTGAGAATGAA
AAAGATTTAAAAGAAATTCCGCAAAATGTTAAAGATGGATTAACAATAAT
ACCCGTTACAAACGTAGATGAGGTTTTAAAAATTGCATTGTCTAAGAAAT
TAGACCCTGTTAAATGGATAGAAGTTGATCACGTTAAAAGTGAGAAAATC
TCATTAAGTGAACCAAAAAGCTCTCATTAAAGATTAAATAAATTTATAGT
GCAATTAAGAATAAAATAGTGTAATTCAAAAATTTCGGGCGGTTAGCTCA
GTTGGTAGAGCATCTCGTTTACACCGAGAGGGTCGGGAGTTCGAGTCTCT
CACCGCCCACCACAACCGGGGGTGTAGCTCAGCTTGGTTAGAGCGCCTGC
CTGTCACGCAGGAGGCCGCGGGTTCGAGTCCCGTCACTCCCGCCAAATTC
GATATTTATTAAACTATTTTTTCTTTTGTTCTTTTTCTAGAATAGTTAAT
TCTCTAGTTTTATTTATGATACTGTCTTTAATTTTATTATTAAAACTTTC
GCTTCCTTTACTAACTCTACAATCAATGTTGCTTACGCAATTTTTTTTAA
AAGTTTTAACATCAAAAGCTGAAACAGCGACTTTATTTTCGTAAAAAACA
ACTTGTATTTTTACGGACTCCTTAGAACTGCCTGTAGTGTACCAATCAGT
AGATATAATACCACCAGCATAATTTGCTGTATTTAATGGAATATCTTCTA
AAACTTTTAAAGTTGCTCTCCATATTGGATTCGCACTTGAGAATTCATAA
ATCGTATTTTTTCTTTGTCCCAATATAAATCCTTTTGATGCCTCCTCTGC
TTTCTGATCTATATTTGGGTTAAATACTTTCTTGTTTTCAGTCTTAATTT
CATCACTATTTTCTGGTTTTGCACATGCAAAAAGAACCAGAAAAACCAGA
AAGAAAATACTATTTAGTTTGAAAAAACTATTTTTTCTGAAATAATTTCG
TATCATTTAAGTTAAAATAACGTTTATTAGTCAATTAAACCCTTTAAACA
AGCTTTAAATACAATTGTTGTAATTTTGCAACAAATATAAAATTATAATT
GAAATAGCTTATATAATCTTTAACCGACCTCTTTTTTCTGTAGATATCAT
AATCTAAACAAATAATAGGAGAAAACTATGAAAAAACTATTAGCAACAAC
TGCTATCGTTTCTGTTTCATTCGCTTCTGTTGCTTTAGCTGAGGTTACTG
TAAAAGGTTCAATCGAACAAACAATTAACTCTCGAAGCTATAACAAAGCA
GCAAATGAACACAAAGGAACTGGCTCAATGGGACAAGAAACTAACTTAAC
AGTTTCTTCTTCTGGTGAGTTAGACAACGGACTATCTATCAAAGGTTCAT
TTAGATCAGAAGATGGATCTGTTGACCATTCAAGCATTAAAGTGTCTGGT
GATACTTTAGGTTTTGAAATCGGTGCTGATACTGGTTCTACAATCCACAC
ACAGATTAACCCAACTGTAGGTGACTCTGTATGGTTTGTAACTGGTGCAC
AAGGTGATGATGGTTTCACAACTTACGAAGCACACGATGTACAACACATT
GGTATTGATGCAAAATTAGGTGGCATGACTGCTGCTGTTAACTATGCACC
ATCAAACAATGGTATCAGTGCAGGTGACTCAAATAAAACTGACGCTGGTG
GAAGTGCTACTGAAATGCTTCTTAAAGGATCTATCATGGAAGGCGTAAAC
TTCCTAATTGGTCAAGAGAAGATTGAAGCAGCAAATTCAGGTGGTTCAGA
AGAAACTGAGAAAACTTATCAGGTTTCTTACTCTGCAGGTCAATTTGCAT
TAGGTGCATCTATCAGAGATTTCGATGATGGAGACTCAACTGCAACTGCT
GGTACTACTGATGAAGTAACTTACTTAACAGCTACTTATGCGGTTAATGA
TCAAGTTTCATTAGGAATTCAGTCAGTAACTGCTGAATCTGAGGGAACTG
GTACTTCTGCAACAGATGAAGAAACACTTGGTATATCTTTAGGTTATAAC
TTAGGACCAATTGGTGTTGAAGTTATGTATGCAGAAACTGATAACCTAGC
TCACTCAAATGCTGATGATGTAGAAGGTGTACAAATCAGAACAGTTTACA
AGTTTTAATTAACTTTAGAATTGTATAAATAAAAGCCCGCTAATTTATTA
GCGGGCTTTTTTTATATTCGATAAAACAATAGATACAGAGTTAGATAAAT
TTAAACTTTCAATTTTTTTATTAATCGGAATAGAAATAATTTCATCCGAA
TTTTTTTTTACCAAGGATTTAATCCCATCACCCTCAGACCCAAAGATGAA
TGCTGACTTTTTATTAAATTTTATATCAAATATATTTTTATTTGATTCTC
CATCTAAACTATAAACCCAATAGGCATTTTGTTGTAAAACTTTTATTACG
TTATTAAGATTTGATACCAAATAAATATCAATATACTCCATACCCCCAGA
AGCAGATTTATTCATTAATTCACTACCTGCTCTAAAGTTATTTTTTTCTA
CTATGAGACACTTTACATCAAAAGCAACGCAGCTTCTGATTATTGATCCG
ATATTCCTATCATCAAAAACATTGTTCAAAATTATAATTTCATCATATTT
TATGATGTTTTTTCTTAATTCAGAAAATTGAAATGTCTTTCTTTCCTTTA
TCTTTACCGCATATCCTTGGTGATTTATTTTTGTACTAAATAATTTATCA
ATTTCTTGGTGTGATTTAATTGATATTAAATTTAAATATTTTTTTGGTAT
TTCGTTTATATTGTTTTTTGATGATAAGAAGACTTTAAAAATTGCATTAT
TCTCATTTTTTAGAGCATGGTTCACAGTATGTTTGCCACCTAGCCAAAAT
TCCTTCATATCATTATTTTTAGTCATAATTTATTGCATATATATAAATTT
AATTTATAGACAGCAAAACTTGTTATTAGGAGGGGTACCAAAGCGGTCAA
ATGGGGCGGGCTGTAAACCCGTTGACTCCGGTCTTCGAAGGTTCGAATCC
TTCCCCCTCCACCACAAAAAACCTCTTGAAACTAGGGGCCAAATGAGTAA
ATACCCCCTTTACGCGGGTGTAGTTCAGTGGTAGAACTCCAGCCTTCCAA
GCTGGTTGCGTGAGTTCGATTCTCATCACCCGCTCCAGATTGGAAAATTA
AATAATTAGGAGAGAAATAAAATAAGATGTCAAAAGAAAAATTCGATAGA
AGTAAACCGCATTGTAATATTGGTACAATCGGACACGTAGACCATGGTAA
GACTACGTTAACAGCAGCTATAACAAAAGTTATGTCTGAAAAGGGTGGAG
CAAATTTTGTTGCTTATGATCAGATTGATAAAGCCCCAGAAGAAAAAGAA
AGAGGAATTACAATTTCAACAGCTCACGTTGAGTATGAAACTGAAAAACG
TCACTATGCTCACGTCGACTGTCCAGGTCACGCTGACTATGTAAAAAACA
TGATTACTGGTGCAGCACAAATGGATGGTGCGATTTTAGTTGTTAACGCA
GCTGATGGACCCATGCCACAAACAAGAGAACATATTCTTTTAGCAAGACA
AGTTGGTGTTCCAGCGATTGTTGTGTTTTTAAATAAAGTAGACACTGTAC
AAGATAAAGAATTATTAGAATTAGTTGAAATGGAAATTAGAGAACTATTG
ACATCATACCAGTTTCCAGGAGACACTATTCCAATCATCAAAGGGTCTGC
ATTAAAAGCAATTGAAGGTGATGCTGAATTAGGTGTTAAGCCAATTGAAG
AATTAATGAAAGCGGTTGATGAAACTATTCCTCAACCTGAAAGACCAAAA
GACAAACCTTTCCTAATGCCAATTGAAGACGTGTTCTCAATTTCTGGAAG
AGGTACAGTTGTGACCGGAAGAATTGAGCAAGGTGTTGTTAATACTAACG
ATGAATTAGAAATTATTGGTATTAAAGAAACTCAAAAAACAGTTTGCACT
GGAGTTGAGATGTTTAGAAAACTTCTAGACACTGGTGAAGCCGGAGATAA
CATCGGTGCTTTATTGAGAGGTATTGATAGAGACCAAGTTGAAAGAGGAC
AAGTTCTTGCAAAACCTGGTTCAATTAAACCCCACACAAAATTTGAAGCA
GAAGCATACATTTTAAAAAAAGAAGAAGGTGGAAGACATACTCCGTTCTT
TTCAAAGTATAGACCTCAATTTTATTTCAGAACAACTGACGTTACTGGAG
AAGTAACATTACCAGAGGGTACTGAAATGATTATGCCTGGAGATAACGCA
AAAATGACCGTTACTTTAATTAATCCGATTGCAATGAATGATGGTTTAAA
ATTTGCAATTAGAGAAGGTGGAAGAACAGTAGGAGCTGGAGTAGTAACTA
AGATTATAGAGTAAGCTTCACTTTATAACATTAAAGAAGGAGTGTAGCTC
AATTGGTAGAGTACGGGTCTCCAAAACCCGGGGTTGAGGGTTCAAGTCCC
TCCGCTCCTGCCAATAAGCTAAAACTGAAATGCAAAACCCTATAAATTTT
TTTAGATCTGTAAAACAAGAAGCTTTTAAAATTACTTGGCCATCAAGAAA
AGAGACATTGATGGGTTCAGTTACAGTAATTTTCATGGCAATCATTGCTT
CATTGTTTTTTTTACTTTTGGATCAGATTTTTAAATTTGGGCTGGGGTTT
TTAATAGGTTAAGTTATGAAATGGTACATTGTTCAAGCACACGCTAGTGC
AGAAAAGAAGCTCTCTGAACAGATAAAAGAAGAGCTTGAGAAGGCAGATT
TAGGATCAAAATTTGGTGAAATTTTAGTGCCAACCCAGGATGTTACAGAG
ATAAAAAAAGGCAAAAGATCTGTAGTAAAGAAAAAGTACTTTCCAGGTTA
CATTTTAGTTAAATTGGATATGACAAATGACGTTTATCACTTAATCAAAT
CATTGAAAAAAGTGAGCGGGTTTTTAGGTCCGCAAGGAAAACCATCTCCA
ATATCAGAGGAGGAAGTAAATAAAATTGTTGGAAACATGGAGGAAAGTGT
AGCAAACCCATCCTCATCCATTACTTTCCAAGTTGGTGAGCAAGTTAAGG
TTTGCGATGGCCCATTTGCCTCATTTAATGGCTCAATTGAAGAAATTGAT
GAAGATAAATCTAGACTTAAGGTCTCTGTTTCTATATTTGGTAGGCCGAC
ACCGGTGGATTTAGATTATTCACAGGTTGAAAAGGTTTAGAAGATTATGG
CTAAAGAAATTGCAGGTTATTTAAAGTTACAAATTAAGGGTGGTCAAGCT
AATCCAGCTCCTCCGGTTGGTCCAGCATTAGGACAAAGAGGAATTAATAT
AATGGAATTTTGTAAAGCGTTTAATGATAAAACCAAAGATAGAATGGGCC
AACCTGTTCCTGTAGTTATCACAGTTTATAAAGATAAAAAATTTGACTTT
GTAATCAAGACTCCACCAGCTTCACATTTAATTAAAGAAGCTATTAAATT
AAAATCTGGATCAAAAGAGCCAGGAAGAGTAGTTGCTGGATCAATTACAA
AGGAGCAATTAAAAAAAATAGCTGAAGCTAAAATGACCGATTTAAATGCT
TTTGATATTGAAGAAGCTATTAAAATTATTGCGGGATCAGCAAGATCAAT
GGGAATTCAAGTCAAGGAATAATTTATGAAGTCTTTAGAAAAAAAATCAA
AAAGATTTAAATCACTTTTAAAAGATCTTGATCAGTCTAAATCATATAAA
ATTGAGGAAGCAGTAAAACTTATTAAAGATAGATCTAAAACAAAGTTTAT
TGAGTCTATCGATTTAAGTTTAAATCTAAATATTGAGAAAACAAAATCAG
ATCAAACTTTAAGAACTACAGTAGATCTTCCGCACGGAAATGGAAAAAAG
ATCTCAGTCGCTGTTATTTGCGCTAATGACAAAATAGACGAAGCTAAATC
ATCTGGAGCGGAAAAGGTAGGTTCTGAAGATTTAGTAGAATCTATAAATA
ATGGAAAAATAGATTTTGATATATTGGTTTGCACACCTGATATGATGTCT
AAAGTTGGAAAATTAGGAAAAGTATTGGGACCAAAAGGTTTAATGCCAAA
TCCAAAATTTGGAACAGTTTCTCCAAATATTAAAAAGGCAGTTGAAGATA
TTAAAAAAGGAAAAGTAGAAATTCGATGCGATAAAGACGGAAATTTATCT
TTATCAATAGGAAGAGCTAATTTTGATGATATAAAGATTATTGAAAATTA
CAAAAGTGTTTTAGAAGTTGTTGAAAAAGAAAAACCAACAGGATCTAAAG
GCAATTTTATAAACTCAGCTCATGTTACAAGTTCAATGGGCCCATCTACA
AAAGTTGCATTAGGAGCATAATTGTTATTATGAATAGAATAGAAAAAACG
AATTATATTAATAATCTTAAAAAAGATCTTGAGGCAAATAATGCAATGAT
GGTCTATCATTACGAAGGCTTAAACGTTAATCAACTTGATGAATTAAGAG
AAAAAATGAGAGCGGCAGGAGCTTTGCTAAAAGTAACAAAAAATAGAATT
ACAAAGTTAGCTTTAAAAGAAACGTCTTATTCTGAAGCTGAAAATTTATT
TACTGGACCAACAGGAGTAGCTCTATCAAAAGACCCAATTACTTTAGCAA
AAATTTTAGTAAATTTTCAAAAAGGTAATGATAAACTAAAAATAGTTGGC
GGAATAATGGATACCAAGCTTTTGGCCCCTTCAGATGTGGCTGAAATTGC
GACATTACCGACACTAGATGAGGCAAGAGCTAAAATCGTTGGAATTTTAC
AGGCACCACAGCAAAAATTATTAAGTATTTTACTTGCGCCGGGACGAAAA
ATAGCTAATTTGGCGCACGCTAAAAGTTTGAAAAAAGATTAACCTCGAGG
GAATAAAAAAAATGGCAGATCTAAATAAAATTGTTGATGAATTATCAACT
TTATCAGTTGTGGAAGCCGCAGAGCTTTCAAAGTTATTAGAAGATAAATG
GGGCGTAACAGCAGCAGCACCAGTTGCAGCAGCAGCGGCTCCAGCAGCAG
GCGGAGCACCAGCAGAAGAAAAAGATGAATTTTCTGTTGTTCTATCTGCA
GCAGGTGATAACAAAATTGGAGTAATTAAAGAAGTAAGAGCTTTCACTGG
ATTAGGTTTAAAAGAAGCTAAAGATTTAGTTGAAGGTGCTCCAAAAGAGT
TAAAAGCTGGCGTAAATAAAAAAGATGCTGAAGAAGTTAAGAAAAAATTC
GAAGCAGCAGGCGCTAAAATAGAACTTAAGTAACTAACTAGGAATTTAAC
AGCCTGATTAATTTATTTAATCAGGTCAATTATATATGGAATTATCGTTT
ACTGATAAAAAAAAGATCAGAAAAAGTTTTGGTAAGTTAGAAAATATTGT
CAACATACCAGATTTAATCGAAGTTCAAAAAAAGTCTTACGATAGTTTTT
TGCATTTTAACGAAGACAATAAATCAGGATTAGAAAAAGTTTTTAAGGAA
GTTTTTCCAATTGAAGATTTTGCTGGCTTAGCAACAATTGAATACGTTAG
TTATAGATTTGAAAAAGAAAAATATGATGTTGAAGAGTGTAAACAAAGAG
GATTAACTTATTCTGCTCCTCTAAAAGCTACGTTAAGATTAGTTGCTTAC
GATGTAAATGAGGAAGAGCAAACAAAGCAAATTCTTTCAGCAAAAGAACA
GGAAGTTTACATGGGTGATCTTCCGTTAATGACACCTCGAGGCACCTTTG
TTGTCAATGGTATTGAAAGAGTAGTAGTAAACCAAATGCACCGAAGTCCA
GGAATTTTCTTAGATCACGATAAAGGAAAAGGACATTCAAGTGGTAAACT
TTTATTTAATTGTAGAGTAATTCCATACAGAGGGTCTTGGTTAGATTTTG
AATACGATATAAAAGATATTTTATATTTTAGAATTGACAGAAAGAAAAAA
ATTCCATCAACTACTTTATTAATGGCTCTTGGTTACCCAAGAGATGAATT
ATTAAATTTATTTCATGAAAAAATAAAATTTGATTTTGTTGATAAAGATA
AGCTTAAAACTAAATTTATTCCACAAAGATACAAAAATTATAAATTAAAA
CACGATCTTGTAAATGCTGATGATAAAAAAAAAGTTTTGAAAGAAGGTAC
AAAAGTAAATATTCCTATAGCAATGAAACTGCAAAAAGAAGGCTTAAAAA
ATATTTTTGCATCATTAGAGGAAGTTCATGGAAGATATTTTGCTGATGAT
ATTTTTAATGAAAAAACTGGTGAAGTTTATTTTGAATCTGGGGATGAGGT
TACTGAAGAAAGTTTAGAAAAATTAAAGGCGTTAAATATTAAATCTTTTT
ATTTATCTGAAATTGATGGTTTAAATATTGGTTCTTACTTAAGAAATACT
TTGATTGTAGACAAAAACAATACTGCTGATGAAGCGGTAATGGATATATA
TAGAATTTTGAGACCAGGAGAGCCACCTACATTAGAAACATCAAGGAATT
TATTTAATAATTTATTTTTTAATAATACTAGATACGATCTTTCTGACGTT
GGTAGAGTTAAATTAAACTCAAGATTAGATTTAGATTGTGATCCAAAAAT
TACTGTATTGAGAAAAGAAGATATCCTCAAAATAGCAGAAACAATGCTTA
GATTAAAAGATGGAAAAGAAGAAGTTGATGATATTGACCATCTTGGAAAC
AGAAGAGTTAGATCGGTTGGAGAGCTTGTTGAAAATCAATTTAGAATAGG
TCTTGTGAGAATGGAAAGAGCTATCAAGGAAAAAATGTCTTCAGTTGAAA
TCGATACTGTGATGCCACAAGACTTGATTAACTCAAAACCAATCGCAGCA
TCATTAAAAGAATTTTATGGCACATCTCAATTATCTCAGTTTATGGATCA
AACTAACCCTTTATCTGAAATTACACACAAAAGAAGAGTTTCAGCTTTAG
GTCCAGGAGGCTTGACTAGAGAAAGAGCTGGATTTGAAGTACGTGACGTT
CATCCAACACATTATGGAAGAATTTGCCCAATTGAAACTCCAGAAGGACC
AAATATTGGTTTAATTAACAGTTTAGCAACATACTCTAGAGTAAACAAAT
ACGGTTTTATCGAAAGCCCATATCGATCTGTAAAAAATGGAAAAGTTACA
AAAGAAATTCATTATTTGTCTGCCATGGAAGAAGGAAGATATACTGTTGC
ACAGGCAAACTCAGTGTTAAATACTAATGGAACTTTTAAAGATGAACTTG
TGTCATGTAGAAGAAATCTTGGTTTTGAGTTGGCTAAACCAGAAAATATA
GACTTTATGGACGTTTCGCCAAAACAAGTTGTTTCAGTTGCTTCAGCTTT
AATACCATTCTTAGAAAATGATGATGCGAATAGAGCATTAATGGGATCTA
ATATGATGAGACAAGCAGTTCCTTTAATTAAAAATGAGTCTCCTTTAGTC
GGAACTGGAATTGAAAAAGATGTAGCTTTAGATTCAGGCGCAACAATTAT
TGCAAAAAGAGATGGTGTAGTCGAAAAAATTGATGGAAAAAGAATAGTTG
TAAAAGCAACTTCTGATAAAGATTTAACAAAATCAGGTGTCGATATTTAT
AATTTACTAAAATTCCAAAGATCAAATCAAAATACATGCATTAACCAGAG
ACCTTTAGTTAAAGTTGGTGATGTAATCAAAAAAGGTGATGTGATTGCTG
ATGGACCATCTACACAACTTGGTGAATTAGCCCTTGGTAAAAACGTAACC
GTAGCATTTATGCCGTGGCTTGGTTATAACTTTGAGGACTCTATTCTAAT
TTCAGAAAGATGTGTTTCTGATGATGTATTTACATCTATTCATATTGAAG
AATATGAGGTTATGGCAAGAGATACGAAACTTGGCCCTGAAGAAATTACA
AGAGATATTCCAAATACTAGCGAGGAGGCTCTGCGTAATCTTGACGAATC
TGGGATTGTGTATGTGGGCGCAGAAGTTAAGCCTGGAGATATTTTAGTTG
GAAAGCTTACACCTAAAGGAGATACAAAAGTTTCATCAGAAGAAAAATTG
TTAAGATCTATTTTTGGAGAAAAAGCAACTGACGTGAGAGATACATCATT
AAAAATGCCATCAGGAACAGGTGGTACTGTTGTTGAAGTTAGAGTGTTTA
ATAGACATGGAATTGAAAAAGATGAAAGAGCTTTATCAATTGAAAAATCT
GAAATTGAAGCTGTAATGTCAGATAAGCAAGCTGAGGAAAGTATTTTAGA
ATTAAATATAAAAATTAGAGCTCAACAAATTTTATCCAAAACAAGCTTAA
CTGAAGACTACAGGGCTTTCTCAAAAGGAAGCAAATTAAGTGATGATGAA
GTTAGAACATTATCTCTATCAGATATATTCAAACTAAAGTTAGATGACGC
AAAATCAAATGAAGATTTATTTGCATTGAAAGAGCAGTATAACAAGGCAA
AAAAAGATATCCAATCAAGATTTGAAGATAAGGTTGATAAAATTGAAAGA
GGTGATGAATTGTTACCTGGTGTGATGAAAATGGTAAAAGTTTTTGTAGC
CATGAAAAGAAAACTTCAACCTGGCGATAAAATGGCTGGTCGACATGGAA
ATAAAGGTGTTATTAGCAGAATAGTTCCTGTTGAAGACATGCCTTATATG
GCTAACGGAAAACCTGTTGATGTTTGTTTAAATCCACTTGGCGTTCCAAG
TCGTATGAACGTAGGTCAAATTTTAGAAACTCATTTAGGCTGGGCATGTT
CTGAGTTGGGTGAAAAAGTTAATAAACTATACAACGAATACAAAGCTAAA
CAAAAAACATTTGAGCAAGCAAAAGACGCGCTTGGTAAGATTTATAATAA
TAGTGAAATTGATAAAGAAATTAAAAAGTTAAAAGAAGATGAAACCAAAG
ACCTTCTTCATAATTTATCAAGTGGAGTACCTATTGCCACTCCAGTTTTT
GACGGAGCTAGTGTTGAAGATGTAACGGGAATGTTAAAGTTTGCAGATTT
ACCTGAAAGTGGCCAAACGACTTTATTTGATGGAAGAACTGGTGAAAAAT
TTGATAGAGAAGTAACCGTTGGTATTATTTATATGTTGAAACTTTATCAC
ATGGTTGATGATAAAATTCATGCAAGATCAACTGGACCTTACAGTTTGGT
TACTCAACAACCTCTTGGTGGTAAAGCTCAGTTTGGTGGTCAAAGATTTG
GTGAAATGGAAGTTTGGGCGCTAGAAGCTTATGGGGCAGCTTACACATTA
CAAGAAATTTTAACTGTTAAATCAGATGATGTCGCAGGTAGAACAAAAGT
TTATGAAACAATTGTAAAAGGTGATGATGATTTTGAATCTGGTATTCCAG
AGTCGTTTAACGTTTTGGTAAAAGAAATTAGATCATTAGCATTAAATCTG
GAGTTAAATTAATGAGCAAAGAATTAACAAATTTATTTTCAAAAAAAGTT
AATAAACAAGACTTTTCAAAGATTAAAATTTCATTAGCAAGCCCAGAAAA
AATAAGATCCTGGTCATTTGGTGAAATTAAGAAACCAGAGACTATTAATT
ATAGAACTTTCAAACCTGAAAAAGATGGTCTTTTCTGTGCAAGAATTTTT
GGACCAGTTAAAGATTACGAATGTTTATGTGGCAAATACAAAGGAATGAA
ATTCAGAGGCATTATTTGTGAAAAATGTGGAACTGAAATCACTAAATCCA
ATGTTCGAAGAGAAAGAATGGGGCATATTGAATTATCTACTCCTGTATCA
CATATTTGGTTTTTGAAATCTTTACCAAGTCGAATAGCATTATCATTGGA
CTTAAAACTAAAAGACCTAGAAAAAGTTTTATACTATGAAAACTTTATTG
TCATTGAACCTGGTCTTACAAAATTAGAAAAAAATCAGATAATTTCAGAA
GAAGAGTTTTTAAAAGCCCAAGATGAATATGGCGAAGACCAATTCTCTGC
TGGCATTGGTGCTGCAGCGATTAGAGAATGCTTGGCTAATATTGATGTTG
AAGCAGAGAGAGATAAATTAAGAGAAGATATAAAAACAATTAATTCAAAA
GTTGTTTTAGAAAAAACTATAAAAAGATTAAAGCTATTAGAATCTTTTGC
AGTTTCAGGAAATAAACCAGAGTGGATGGTACTTACAACATTACCAGTAA
TTCCACCAGAGCTAAGACCTTTAGTTCCTTTAGATGGTGGTAGATTTGCA
ACATCAGATCTAAACGATCTGTACAGAAGAGTGATAAATAGAAACAACCG
ATTAGGAAGGCTGATGGACCTTAGAGCTCCTGATATTATTGTAAGAAATG
AAAAAAGAATGCTTCAAGAGTCAGTAGATGCATTATTTGATAATGGTAGA
AGAGGGAGGGTGATTACTGGAACAGGTAAAAGACCATTAAAGTCTTTAGC
TGAAATGTTAAAAGGAAAACAAGGAAGATTTAGACAAAACTTACTTGGTA
AGCGAGTAGATTATTCTGGAAGATCAGTAATTGTTGCTGGACCAGAGTTA
AAACTTCATCAATGCGGTTTACCAAAGAAAATGGCTTTAGAGTTATTCAA
ACCTTTTGTTTACGCAAGATTAGATAAATTAGGTTATGCTACAACAATCA
AACAAGCAAAAAAAATTGTTGAAAAAGAAAAGCAAGAAGTTTGGGATATT
TTAGATCATGTAATTAGACAACATCCAATTTTATTAAACAGAGCTCCAAC
ACTTCACAGATTAGGCGTTCAAGCGTTTGAACCTATTTTAACTGAAGGTA
AAGCAATTCAATTGCATCCATTAGTTTGTGCTGCATTTAATGCTGACTTT
GATGGTGACCAAATGGCAGTACACGTGCCTTTAAGTATTGAAGCACAACT
TGAAGCAAGAGTGTTAATGATGTCAACGAATAATATTTTACATCCCGCAA
ACGGAAAACCAATTATTGTTCCTTCGCAAGATATGGTATTAGGAATATAT
TATTTATCACAAGAACCATTTGGTAAAAAAGAAGATAAGCCTCAAGGATA
TTTTTTAAATACTGACCAGATCATGCTTGCATTAGAAAGTGGAGACATCA
ATATTCATACTAAAATAGTCTCAAGATTTGAAACTAAAGATGAAGATGGA
AATCAAAAGTTTTTAAAATACACAAGCACTGCTGGAAGATTTTTATTAGC
AAACGTTTTACCTAAAAACAAAAGTATTAAATTTGATTTAGTAAATAGAG
TACTTGCAAAAAAACAAATATCAGAAGTTATAGATATTGTATTTAGATTC
TGCGGTCAAAAAGAAACAGTTATTTTCTGTGATAAAATCATGGCACTTGG
TTTTAAAAATGCGTTTAAAGCAGGTATCTCATTTGGAAAAGATGATCTAA
TTATTCCAGAGAGTAAAGAGACAATTATTTCTGAAGCAAAAAAAATGGTT
GAAGAATACGAAAACCAATATGCCGAAGGATTAATAACAAGAGGTGAAAA
ATATAATAAAGTTATCGATCAATGGTCCAAGTGTACTGACAAAATTGCAT
CTGAAATGATGGAAATTATCTCAAGTCCTCAACAAGATAAAGACGGAAGA
GTAAAATCAAATTCAGTATTTATGATGGCAGATTCTGGTGCAAGAGGATC
ACCTGCTCAAATGAAACAGTTAGCTGGTATGAGAGGTTTAATGGCAAAAC
CATCTGGTGAGATTATTGAAACTCCAATTATTTCAAACTTTAAAGAGGGT
TTAACTATTTTAGAGTATTTCACATCAACACACGGAGCACGAAAAGGTCT
TGCTGATACCGCCTTGAAGACTGCAAACTCTGGGTATTTAACTAGAAGAC
TGTGTGATGTATCTCAGGATGTAATTATTAATGAAAAAGATTGTGGTTCT
AAAAAATCAATTACAATTTCTGAAATTATTGAAGGTGGAAATGTTGTTGT
AAGCTTATCTGAAAGAGCATTAGGTAGAAATGCTGCAGAAGATATTAAAA
ATGCTCTTACAGGTGAAGTTATCGTTAAAAAAAATCAAATGATTGATGAA
TTTAAGTGTGAAGATATTGAAGCTGCTGGAGTTAAAAGTTGTAATGTTTA
TTCAGTAATGACCTGTGAAAGCAATCAAGGAGTTTGTTCAAAGTGTTATG
GTAGAGATTTAGCCAGAGGTATTCCGGTATCTATAGGAGAATGTGTTGGA
ATGATTGCAGCACAATCAATTGGAGAGCCTGGTACTCAGTTAACAATGAG
AACTTTTCACGTTGGTGGAACTGCGCAAATTAAAGACGATTCATCTATAA
CAGCACCAGATACTGGAACATTAAAAATATCTAATAAAAACTTAGTTGAA
GACTCAAGTAAAAACTTAATCATCATGGGAAGAAACATCGAATTAACCCT
TGAAAAAGATGGTGTAGTTTTCGCGTCGTTTAAAGTTCCGTATGGTTCAA
AATTATATGTTAAGCCAGATGAACAAGTTAAAAAAGGACAAAAAATTTGC
GACTGGGATCCATATACAGTACCGGTTATTGCTGAGACATCTGGAATTGC
AAATTATGTTGATCTAGTTGATGCAGTATCTATTGCAGACAAGACTGATG
AAGCAACAGGTATTTCATCTAAAATAGTTTTAGATTGGAGATCTCAGTCT
AAAAATTTAGATTTAAAACCTAGAATTACTTTGAGAGATAGTAAAGACAA
AGTGGTTTTAAAAGCAGATGGAAATGAAGCTAGATATTATTTATCTCCTG
AAACGATTTTATCAGTGGCAGATGGAGATAAAGTGAACGCAGGAGATGTG
TTAGCAAGATTGCCAAAAGCAACTTCGAAAACTAAAGATATTACTGGAGG
TTTACCAAGAGTTGCCGAATTATTTGAAGCTAGAAAACCAAAAGATGGTG
CGATAATTGCTGAAAATGATGGTGAAATTATTTTTGGAAAAGAAATTAGA
GGTAAGCAAAAAATTACTATTAAAGGAAAAGATGGAATAGAGTCTAATTA
TTTGATCCCTAAGGGAAAGCAAATCAATTACAATCCTGGTGAAAAAATTA
CAAAAGGTGAATATTTGTTAGATGGAAGTCCAGCACCACATGATATTTTA
AGAATATTAGGAATAGAAGCGCTAACAGATTACTTTGTTAACGAAGTTCA
AGATGTTTATCGATTACAAGGTGTTGTGATTAACGATAAGCATATCGAGG
TTATTTTAAGACAAATGTTAAGAAAATTAGAAGTTAAAGATCCTGGGGAG
AGTAGTTTATTAGCAGGTGAAGTGATGGATAAAATAGATGCTAAACATTT
AAACGCTAAATTAAAAGAAGAAGGTAAAAAACAAATAGAATTTGATCCTG
TAATGCTTGGTATTACCAAAGCTTCATTGCAAACTAAATCATTTATATCT
GCAGCTTCTTTCCAAGAAACTACTCGTGTATTAACTGATGCTTCAATTAA
AGGAAAAGCTGATGATTTAATTGGATTAAAAGAAAACGTGATTGTAGGTC
GATTAATTCCAGCAGGTAGCGGAAAAAGTAGACAAAAATACAATAAAATT
GCTAAAGACAAAGACATTGAACTACAAAATAAGATGGCAGCTGAAGCAAT
TACCTCTGAGACTGAAGAACAGCCAGCAGAGGTCTAATAGCCTTAAAAAT
TAACGATTTTTTTACATTAAATCACACACGCAATTGTTGACGTTCTTAAA
ATAATCAGTATTAATAGCGCACTTTTTAAGGTAGCACGTAAAGCTGAGTT
GGCTTTAAACTACTACCAACTGCTTACCAAATTGTTTCCTTAAAAAGATT
ATTATTATGCCAACTATTAACCAGTTGTTAAAAAAGAAACGTGTAAAACA
AGTGATTAGGAATAAAGTTCCTGCACTACAAGCTTGCGCATTAAAACGTG
GTGTTTGTACAAGAGTGTATACAACAACTCCAAAAAAACCAAACTCAGCT
TTAAGAAAAGTTGCGAGAGTAAGATTGTCAAATGGATTTGAAGTTACCGC
ATACATTCCAGGGGAAGGTCATAATTTGCAAGAACACTCAGTTGTTATGA
TTAGAGGTGGTAGAGTAAAAGATTTACCAGGTGTTAGATACCATGTTGTA
AGAGGCCTGTTAGATACTCAAGGTGTTGCTAATAGAAAACAACAAAGATC
TAAGTACGGAGCGAAGAGGCCTAAATAATGTCAAGACGTAGAAGACAAGC
GAAAAGACAAATTGTAGATGATCCGATTTACGGATTAAAATCAGTTTCAA
AATTTATAAATGCATTAATGATTGGTGGAAAAAAAACGACTGCAGAAAAA
ATTTTTTATAATTCATTTAGTTTAATTAAAGAAAAATCAAAAGAAGATCC
TGTCAAAGTTTTTAATGAAGCAATTAAAAATGTGAAACCAAATTTAGAAG
TAAAATCAAGAAGAGTTGGTGGCGCTACTTACCAAGTACCTGTTGAGGTA
AAAGCTGATCGTGGCCAAGCATTAGCGATTAGATGGTTACTAGATGCTGC
AAAAAAAAGAGGTGACAAAACAATGCAGGAAAGATTGATGAAAGAATTTC
TTGATGCATCAACAAACAAAGGATCAGCAATCAAAAAAAGAGAGGACACA
CATAAAATGGCAGAGTCGAATAAAGCTTTTGCTCATTTTAGATGGTAGAA
AATTATGAGCAAAGTTTACGCTAAAGATAAATACAGAAATATTGGTATTA
TGGCACATATTGATGCTGGAAAAACTACAACAACCGAAAGGGTTTTATAT
TACACAGGTAAGTCTCATAAAATTGGTGAAGTGCATGATGGTGCAGCAAC
AATGGATTGGATGGAGCAAGAGCAAGAAAGAGGAATAACAATTACTTCAG
CTGCAACAACCTGTTTTTGGAAAGATCACAGAATTAATATTATCGACACT
CCAGGCCACGTAGATTTTACTATTGAAGTTGAAAGATCATTAAAAGTATT
AGACGGAGCTGTTGCTGTATTTGATGGGGTTGCAGGTGTTGAGCCACAAT
CAGAAACTGTTTGGAGACAAGCAGATAAGTACAAAGTTCCAAGAATGTGC
TTTGTAAATAAATTAGACAGAACTGGTGCTGATTTTTACCGATGTGTAGA
CATGATTAAAGAAAGATTAGGTGCAACTCCTTTAGTTTTACAAATTCCAA
TTGGCGCTGAATCTGATCTGCAAGGTGTTGTAGATTTAATTAAAATGAAG
GGTCTGGTTTGGGAAGCAGAAGATCTTGGAGCAAAGTTCAATGAAGTTGA
TATTCCAGCTGACTTAAAAGAAAAAGCTGAAAAATATAGACAAGATCTTG
TTGAAACAGCAGTCGAGCAAGATGAAAAATTAATGGAAGCTTACTTAGAA
GGGAAAGAAATTAGCGAAGAAGACTTAAAAAAATGCATTAGAAAAGGTAC
ATTAAATTTTAGTTTTGTACCTGTATTAACTGGTTCTGCATTTAAAAATA
AAGGTGTACAACCTTTATTAGATGCAGTAGTTGATTTTCTTCCAAGTCCT
TTAGATCTTAATGAAATAAAAGGAACAAAACCTGGTTCAGATGAAGAATT
AGTTAGAAAATTTGATGATAGCGAACCTTTTTCAGCGTTAGCATTCAAGG
TTGCCAATGATCCTTTTGTTGGAACAATTACATTTATTAGAATTTACTCT
GGAAAATTAGTTTCTGGAACTGGAGTATTAAATTCATCTACAGATAAAGA
GGAGAGAATTGGAAGAATGCTTTTGATGCATGCTAACGATAGAGAAGACA
TTAAAGAAGCAAGCACAGGAGATATTGTTGCTTTAGCAGGTTTGAAACAT
ACAATTACTGGGCATACCCTCTGTGTTAAAAACAATCCGATTGTTTTAGA
GCCAATGGAGTTTCCGGACCCGGTTATTGAGATTGCTGTTGAGCCAAAAA
CAAAAGGTGACCAGGAAAAAATGGGTGAAGCTTTACAGAGACTAGCAAAA
GAAGATCCATCTTTCAGAGTGTCATCAGACACTGAGTCTGGTCAAACCAT
TATTAAAGGTATGGGCGAACTTCATTTAGATATTATTGTAGATAGAATGA
AAAGAGAATTTAAAGTAGATGCAAATATTGGTGCACCACAAGTTGCTTAT
AGAGAAACAATCGAAAGGTCAGCTGAAGTTGATTATACACACAAAAAACA
GTCTGGTGGCTCTGGACAGTTTGCAAGAGTAAAATTAACTGTAGAACCTC
AAGAACCAGGTAAGGGTAGAGAAGTTGAAAGTTTAATTAAAGGTGGCGCG
ATACCTAAAGAATTCATACCTGGTGTTGAAAAAGGAATTGAAGGTGTGGC
AGACTCTGGGATTTTAGCAGGCTTTCCTGTTATTGATTATAAAGTTCAAA
TTATTGATGGGTTACACCATGATGTTGACTCTAGTGTCTTAGCTTTTGAA
ATAGCTTCAAGAGCTTGTTTTAAAGAAGCATGTCAAAAAGGTGGTCTAAA
GCTTTTAGAGCCAATTATGAAAGTTGAAGTAGTAACCCCTGAAGATTACA
TGGGTGATGTTATTGGTGATTTAAATAGTAGACGTGGTCAAGTTGGATCA
ACTGACAAAAGAGGAAATGCAACAGTGATTAATGCAAATGTTCCTTTGGC
TAATATGTTTGGTTATGTAAACAACTTAAGATCAATGTCTCAAGGCAGAG
CCCAATACACTATGCAATTCTCTCATTATGAAAAAGTTCCTCAAAATGTT
CAGGACGAAGTAACAAAGAAACTAGCAGGATAATAACAAATGGATCAACA
ACATATCAGAATTAGACTGCAAGCTTACGATCACAAAATATTAGACCAAT
CGACTGAAGAGATTGTAAATACCGCTAAAAGAACTGGTGCTCAAATTAAA
GGACCTATTCCACTTCCAACAAAAAAAGAAATTTATACTGTATTGAGATC
ACCTCATATTGATAAGAAGAGTAGAGAGCAATTTGAGACAAGAACTCATA
AGAGACTAATTGATATTATGGAACCAACACCAGCTACAATTGAAGCTTTA
ATGAAGTTAGATTTAGCAGCAGGTGTAGATGTGGAGATTAAAATTTAGTT
ATGGCTATTGGATTGGTAGGAAAAAAATTAGGAATGACACAAAGATTCTT
TGAAAATGGAGAGTCTCTGCCAGTGACTGTATTAAAAATTGAAAAAGCGA
AAGTTGTTGATGTAATTAATAAAGAAAAAAGAGGCTATTCAGCTGTTCTA
GTTGGGTACGGACATATAAAAAATTCAAAACTTACAAAACAAATGAAAGG
CTTTTTTGCAAAAAAATCACAGGAGCCCAAAAAAATTCTTAAAGAATTTA
GATTAGAAAACACTAAAGAGTTAAAACCAGGAACTGAAATTAATTTAGAC
GTTTTAAAAGATAAAAAATATGTAGACGTAAGAGCAAAAACCATCGGTAA
AGGTTTTGCTGGATCAATGAAAAGGCATAATTTTGGCGGTATGAGAGCAA
CTCACGGGGTATCAATTTCTCATAGAGCACACGGTTCAACTGGTCAATGC
CAAGATCCTGGTAAAGTGTTTAAAGGTAAAAAAATGGCTGGGCACATGGG
GGCTAAATACAGAACTACGTTAGGCCTAGAGGTAGTTGAGGCAGATTTAG
AAAATAATTTACTGTATCTAAAAGGAGCAGTTCCAGGAAGCAAAAATAGT
TACGTTGAAATTCAAGAGGCAATCAAGAATAAAAACAAATCATCAATTAA
AGAAAGAGTTGAAAAATACAAAGCTTCATTAGCAGAAATGCAATCTACTA
AGAAAGATAAAAAGAAAAAAGATAAAAAAACTGAAACTCCCGCAACTGAA
AAAAGCGAAGGTGAAGGGGCTGAGAAAAAGTAATGAAAATTAATGAAATA
AGTATTGATGGTAAAAATGTTGGTTCTTTAGAGGCTTCGGATAAAGTTTT
TAAAGTTAAACCAAGAAAAGATATTATTCAGCAAGTGATTGACTGGCAAC
AAAATAGAATGTTTAAAAAAACTGGTCACACTAAGAGCAGAGGTGAAGTT
AAAGGTTCAAGAAAAAAAATAGTACAACAAAAAGGATCGGGTGGTGCAAG
ACATGGTAATATTACTGCACCTGTATTTGTAGGTGGTGGTATTGCTCACG
GACCAAGACATAGAGGTAATTACGCAGTGAAAAAATTAAATAAAAAAGTT
AGAAAATTAGGATTAGTCCATGCTCTTTCGGTAAAGGCGAAGTCAGATCA
AATTGCAATATTTAACGAACCAAAAATATCAGGTTTAAAAACTAAAAATT
TTAAAGATTTTTTAAAAAATATTAAGTCAAAAAGTGCACTATTTATTCAC
CATAAAGACGCTCCAAAAGAATTTGTTAGAAGTATTAAAAATATTCCAAA
CTCAAAAAAGTTAGAAGATGTGGGAACGAATGTTTACGATTTAATTAAAT
ATGAAAAAGTTCTTTTCACAAAAGAATCTTTTAAAGCAATTGAAGAAAGA
TTAAATAAATAATGAAAAACGAAAACGCAGCATTTGATATTATTTTATCT
CCAGTCATTACCGAGAAATCTACAAATTTAAATGCATTAAACAAATTAAC
CTTTAAAGTTGCGAAAGATGCAAATAAATCTTCAATTAAAAAAAGCATTG
AGAAACTTTACAAAGTAGAAGTAATCAAAGTGAATACGATTTTATCAAAG
CCAAGAGTTAAAATGGTGAGAGGTAAAGTTGGCAGTAAAACAGGATATAA
GAAAGCAATTGTCACTTTAAAAGAAGGTCAGACGATTGATATGACAGCAG
GAGTTTAATAAATGGCATTAAAAAGTTTTAAACCTTATACAAAATCAACA
AGATCAACAATATTGGTTGATAGAAGTGATTTGTGGAAAGGAAAACCTGA
AAAAAGTCTAACAAAGTTTAAAAAAAGAGCTGTTGGAAGAAATAACCAAG
GTCGTATTACAACGAGACACAAAATGATGGGTCATAAAAAAAGATACCGT
TTAATTGATTTTAAAAGATCTAAGAATGATATTCCAGCTGAAGTTAAACG
TTTTGAATATGACCCGTTTAGAAGTGCAAATATAATGCTTATAGAATATC
AAGACAAAGTTTTAAGTTATGTTTTGGGTGTCGAAGGACTTAAAATTGGC
GATAAAGTAGTTTCTGGTGACAAAACAGAGGTTCAAAAAGGAAATTCAAT
GATGTTAAAAAACATCCCAGCAGGCACATCAGTTCATAATATTGAATTAA
CTCCTGGAAAGGGTGGAATATTGGCAAGATCTGCAGGATCTTCGGCAACA
GTTATGGGTCAAGATGATGATTATACTCTAATCAAACTAGGATCCGGTGA
AACAAGAAAAATTTTATCAAAGTGCAAAGCTACAATCGGGCAAGTTTCTA
ACGTAGATAATAAAAACAAAAAAATTGGTAAAGCAGGAAGAAATAGATGG
TTAGGTAAAAGACCTACTGTAAGAGGTGTAGTTATGAACCCTGTAGATCA
CCCACATGGTGGTGGTGAAGGTAAAACATCAGGCGGAAGAAACCCAGTCA
CTCCTTGGGGACAAGGAACTAGAGGATTAAAAACAAGAAATAATAAAAAA
ACAGATCAATTTATTATTTCTAGAAAGAAAAAGAGAAGATAATTTATGGC
TAGATCAGTTTGGAAAGGACCATTCGTTCACCCAAGTCTATTAAAGAAAG
TAGAAAAAGGTGGTGATGCTTTAAAAAAACCAATCAAGACATGGTCACGT
AGTTCTACTATTGTCCCTGAATTTGTTGGTTTGAAATTTGAAATACATAA
CGGAAAAAAGTTTATCCCAATTACTATTTCTGATGAAATGGTTGGTCATA
AATTAGGTGAGTTCGCTCCTACTAGACAATTCTTAGGACATACTCCAGCT
GATAAAAAAGCAGGCGCGGCTGCTGCACCAAAAAAGGATGCTAAATAATG
CCTAAAAACATAAAGCCTACAAAAGACTTATCTACTGTAAAAGCGGTCTA
CAGAAATTTAAGATCAAGCCCTAGGAAAATTAATGACATTTTAAGATCTA
TCAGAGGAAAAAAAGCTGATATCGCTTTAAGAAATTTACAATTTTCAGAA
AAAAGAGTTTCAAAAGAAATTTCAAAAACAATTAAATCAGCAGTGGCAAA
CGCTGAAAATAATAATCAATTAGATATTGATAATTTATTTATCAAAGAAG
CTTATGTTGGAAAAGGAATGGTAATGAAGAGATATAGACCTAGAGCTAGA
GGAAGAGCTGGTGAAATAAAAAAACCATTTTCTAACTTAACAATTATTGT
AAGTGAAAAAAAAGAAACTGAAGGAAAAAGAGCTTAATTATGGGACAAAA
AGTTAATCCAATTGGAATTAGGTTAAAAATTAATAGAACTTGGGATTCTG
TGTGGTTTGCTAAAAAGCAGAATTATGGGACGTATTTAATAGAAGATTTT
AAAATCAGAAAATACATTAATAAAACAATTAAAAATTCTGGTGTTTCTAA
AATTTTAATAGAAAGACCTTCAAAAAAATGTGTTGTAACAATTTATACAT
CAAGACCAGGTTTTGTGATTGGAAAAAAAGGCTCTGATATTGAAAAGATA
AAAAATAATATATCAAAAATTACTATTGATGAAGTAAGTGTGAATATTAA
AGAAATTAGAAAACCTGAGCTTGATTCATACTTAGTTGCTGAAAATATTG
CTCAACAATTAGAGAAAAGAGTTGCTTATAGAAAAGCAATGAAAAGAGCT
ATGTCTTCAGCTTTAAGACTTGGGGCAAAAGGAATTAAAGTTACTGTAAG
TGGTCGTTTAGGTGGAAATGAAATTGCAAGAACTGAATGGTTAAGAGAAG
GCAGTATACCGCTTCATACATTAAGAGCAGACGTAGATTATGCCGAAGCT
GAAGCTTCTACTACTTATGGAATTATAGGTGTAAAAGTTTGGATATACAA
AGGTGTTGTTTTCCAAAAGGATTTACAAAAGAAAATTGAAGCTGAAAAAA
AAGAGGAAGCTAATTAATGTTGCAACCATCAAGAACAAAATTTAGAAAAG
CACACAAGGGTAGAATTAAAGGAAAAGCTACAAGAGGTGCAGCTTTGAAT
TTCGGGTCACATGGCCTACAGGCCTTAGAACCTGAAAGAGTAACTTCTAG
ACAAATAGAGGCAGCCAGAGTTGCTTTAACAAGACACATGCAAAGAAAAG
GACGTGTTTGGTTGAGAATTTTTCCTAATATTCCTGTTTCAAAAAAACCA
ATAGAAGTTAGGATGGGTAAAGGAAAAGGTTCACCCGAATATTGGGTATA
TAGAGTAAAACCTGGTCGAGTAATTTTCGAAATAGATGGAGTTAGTGATA
CGGTAGCAAAAGAATCTTTTGATAGAGCAGCTTCTAAACTGCCTATCAAA
ACAAAAATTATCAAAAGGAATTTAAATTTATAGAAATGAAAACCTCAGAA
ATTAAAAAATTAACAGTAGCTCAACTACAAAAAGAGTTGACGAATTTTAA
AAAGGAGCAATTCAATTTAAGATTTCAAAAAGTTAATTCTCAAGTTCAAA
ATACTGCTAGAGTTAGAACTGTGAGAAGATCTATTGCAAAAATTTTAACT
TTTCTAAACCAAAAGAAGAAAGATAACTAATGCCAAAAAGAGTTTTAACA
GGAAAAATTGTAAGTGCTAAAAATCAAAATACTGTAGTAATTCAGGTAGA
AAGAAAATTTAGACACCCAGTATTAAAGAAAGTTTTAAAAAGATCTAAAA
AGTATCATGCTCATTATGATACAGGTGAATTTAAAGTTGGAGATGAAATT
AAAATTATTGAATCTAAACCAATTTCTAAATTAAAAAAATGGAGAGTTTT
GGAGAATTAATATGATTCAAGTTCAAACAGAAATGGAAGTTGCTGATAAT
ACTGGTGCAAAAAGGATTGAATGCATCAAAGTTCTTGGTGGCTCTAAAAG
AAGATACGCTAGTATTGGTGACATCGTAGTGGTTAGTATCAAAGATGCTA
TGCCAAAAGGTAAAGTTAAAAAAGGTGATGTTCACAAAGCCGTGATCGTA
AGAACAAAAAAACAAATTCAAAGAAATGATGGTTCGGCTATTAAATTTGA
TAAAAATGCTGCTGTTTTAATAGCTGCAAATGGAGAGCCTATTGGGACAA
GAATATTTGGCCCTGTAACTAGAGAACTTAGAGATAAAAAACATATGAAA
ATTATATCTCTAGCACCAGAGGTTTTATAAAAATGAAAACAAAACTTAAA
AAAGGACAAACAGTTCAATTAACTACAGGTGCTGACAAAGGTAAGTCAGG
TGAAATAATTAAGCTGTTTCCAAAAAATTACAGCGCTCTTATAAAAGGGG
TAAATGTGAAGAAAAAACATCAAAAACCAACTAAAGAACAAAAAGGTGGA
ATAGTTAGTATTGAAAAACCTGTTCATTTATCAAACTTGAAAATTATTGA
TGGTAAAAAAAGCCAAGAGAAATCAAAAAAACAAGACACAAAAAAAACTG
AAACAAAAGCAAAAAAAACTGAAACAAAAGCAAAAAAAACTGAAACAAAA
GCAAAAAAAACTGAAACAAAAACAAAAAAAACTGCAGTGAAAAAAAGGTA
GCAAAATAAAATGGAACCAAGATTAAAATCTATCTACAAATCAGAAATTC
TTCCTCAATTAAAAGATAGCCTGGGAGTAAAAAATGTTATGCAAGTTCCA
AGACTTGAAAAGATTGTAATTAATATGGGTCTTGGTTTAGATGCAAATGA
TAACAAGGTTTTAAAAACAATTGAAACTGACCTTGCTAATATAGCAGGGC
AAAAACCTGTTGTAACGAAATCAAAAAAAGCAATCTCTAACTTTAAAACA
AGAGCAAAGATACCCTTGGGATTAAAGGTGACTTTAAGAAAAAATAATAT
GTACTTTTTCCTCGATAGATTGATTAATATTGCTTTACCAAGAATTAAAG
ATTTTAGAGGATTAAACCCAAAAAGTTTTGATGATAATGCAAATTATAGC
TTTGGTGTTAAAGAGCATGTAATTTTCCCTGAAGTAAATTTTGACAAAGT
CGACAAAGTTCGAGGAATGGATATTACAGTAGTAACCTCAACAACTGATA
AAAACCAATCAAAAGCATTATTAGATAAATTCAATTTTCCATTTGTAAAG
AAAGGAGCTAACTAATGGCAAAAGTATCAGCTGTAGAAAAAAATAAAAAA
AGAATAAAGTTAGCAAAGAAATATGAAGCTAAGAGAAAGAAGTTAAAAAA
AATAGTTATGGATAAGAAAGTAAATTTAAACGAAAGATTTGAAGCAGCAT
TGAAGCTTGCAAAGTTACCAAAGAATTCTGCAAAAAATAGAATAAGAAAT
AGATGTGAAATAACAGGTAGACCACATGGTTATTACCGTAAACTTAAAAT
GTCTAGAATAGCCCTTCGAGAACTTGCTTCTATGGGTAAAATTCCAGGCA
TGACAAAATCAAGTTGGTAGGAGATAGATTATGACAATAAGCGATCCAGT
AGGAGATATGTTTGCAAGAATTAGAAATGCACAACAAAGAAACCATCCAC
ATGTAATGGTTCCGTCTTCTAAGTTTAAAAAATTTGTTTTGGATGCGATG
GAAAGAGAAGGATTTATCGCAGGCTATGAAACAGTTAAGAATGAGGATAC
TTCATATGATCATTTAAAGGTTAATTTAAAATATGTTCATGGTAACCCAG
TAATTAATGAAATTAGTAGAGTCTCTAAACCTGGAAGAAGAATTTATACA
AGATTTGATAGTTTGCCCAGAGTTCAAAACGGTCTGGGTGTTGCAATTAT
TTCAACATCTTATGGAATTTTAACTGACAATGAAGCTAGAGAAAAAAAAG
TTGGAGGAGAAATAATCTGTAATATTTCTTAATAATATGTCTAAAATAGG
AAAAAAACATATACCAGTACCAAGTGATGTAAAAGTTCAAATCAATGGTA
ATAAGATTAATTTAGAGGGACCAAAAGGTAAGAAGTCTCTTGATATTAAT
ATTGAGCTTTTAAATATTACTTTTGAAGAAGGTAAAATCATTGTTGCTCC
AAAAGATCCAAAAAAACAAAATAAAATTATTTGGGGTTTGCAAAGAAGTT
TGATTAATAACGCGGTTATTGGAGTTGGAAAAGGTTATGAAGAGACTTTA
AAATTAAATGGCGTAGGTTTTAGAGCAAATTTAAAAGGTAAACAATTACA
GCTTCAACTAGGATTTAGCCACGACATTATGTACGATATACCTGAGGGAA
TTACCTTAAAAGTTGATAAACAAACTACGATTATTATCAGTGGTGTAGAT
AAAGAATTGGTTGGAAAAACTGTTGCTGATATTAAATTTTATAAACCAGT
AGAACCTTATAAGCAAAAAGGAATAACTTCAGAGGGGCAATTTATTTTGA
AAAAAGAAGGTAAAAAGAAATAATGATAAGCAAAAGTAACAAACGAAAAA
ATAGAGTAAGATTTAAAATTAAAAAAGTAAACAAAGATAAGCCACGTCTT
ACTATTTTTAGATCTGCAAAAAATATTTACGCTCAAGTTATAGATGATAA
TAAAAAAGTAACTCTAGCAAGCGCTTCTTCAGTAGAAAAAAATATTGAAA
AAAAACCTAAAAAGGATCTTTCTGAGATAGTAGGAAAGTTAATTGCTGAG
AGGTGTTTGGAAAAAGGATGTAAAGAAGTTTATTTTGACAGAGGTAAATA
CAAGTATCATGGTAGAGTCAAACAACTGGCAGAAAGTGCAAAAACTGGAG
GATTAAAATTTTAAAGTATGAGTCAAACAAGTGAATTTAAAGAAAAATTA
GTTGCAATTAATAGAATTACAAAAGTTGTAAAAGGCGGAAGAAGATTTGG
ATTTGCAGCGCTTGTGGTAACTGGAAATCAAAAAGGACAGGTAGGATTTG
GTCAAGGTAAAGCCAAACAAGTTCCGGACGCAATAAAAAAAGCTTCTGAA
GCTGCAAGAAAATCTTTAGTAAAAGTTGCGTTAAGAGAAGGAAGAACACT
TCATCACGATGTAAGGGGAAGAAATGGCGCAGGTAAAGTTTTATTAAGAA
GCGCACCAGCTGGTACAGGAATTATTGCGGGTGGTCCTGTTCGTGCAATT
TGCGAAATGTCAGGAATTCAAGACGTGGTTGGAAAATCTATTGGATCTTC
TAATCCTTACAACTTAGTTAGAGCTTCTTTTGATGCATTAACTAAGCAAA
AATCACCTAAAGAAATATCTTTAATTAGAGGTAAAAAAATTAAGGAAATA
GTTTCAAGGAGATAAAGAATGCAACTTAATACTTTAAACAAAAAAATTCA
TAAAGCTAAAAAAAGAGTTGGAAGAGGCATTGGCTCTGGTCTAGGGAAAA
CATCAGGAAGAGGTGTAAAAGGTCAAAAATCAAGATCTGGAGTTGCGATC
AAAGCTTATGAGGGTGGACAAATGCCCTTGTACAGAAGATTACCGAAAAG
AGGTTTTAACTCTATTTATAAAAAAGAAAAAAATATTGCTATAAATTTAG
ATAAAATTTCTAAATTAATAGAATCTAAAAAATTAGATTCATCAAAATCT
ATTGATTTAAGAAAATTTTTATTAAGTTCAAAAGCTCCTAAAAAGTTGAA
AGTAAAAGTTCTGGGTACAGGAGATTTAAAAGTGAAAGTAAGTATTCTTG
CTGATCAATTTAGTAAATCTGCGCAAGCTAAAATTGAAAAAGCTGGCGGA
TCTATAGAATTAGTCAAATAATATAAATGTCTGGTTTTGCTCAAAATGCA
GAAAGTGGCTTAGGGGCCTTTTCAAAAGCTGACGATTTAAAAAAAAGAAT
ATTATATACTTTATTAATTCTTATAATTTATCGGTTTGGGACTTATGTTC
CTTTGCCTGGTATTGATCCAACATCATTAAAAGAAATTGTAGGCGGTAAT
CAGAGAAGCCTTCTTGGTATGTTCAATGTATTTGCGGGTGGTGCTGTACA
AAGAATGGCAATATTTGCGCTTGGTATTATGCCATATATTTCAGCATCAA
TTATAATTCAATTGCTTACTGGAGTAACAGAGTACTTTAAAAATTTAAAG
GCTCAAGGTGAAGTTGGAAGACAAAAAATTACTCAATATACAAGATATGG
AACTGTGATTTTAGCTTTAATACAAGGTTATGGAGTTGCGATTAGTTTAG
AAAATTCTCAAGGCATTGTACAAGACCCTGGACTTTATTTTAGATTCGTA
ACTACTGTTACACTATTAACTGGAACAGTATTTTTAATGTGGTTAGGTGA
ACAAATTACGGCTAGAGGTATAGGAAATGGAATCTCGTTAATAATCTTCT
CTGGAATAGTTGCAGAGATCCCTGGTGCTCTTGCTTCTACTTTTGAATTA
GGAAGAACTGGGGCAATATCTAGTGGAATAATAATTTTAATTTTATTGCT
TTTATTAATAGCGATCTATTTTATTGTTTTTGTTGAAAGAGCTCAAAGAA
GAGTTTTGATTCAATACCCAAAAAGACAGCAAGGTAATAAAATGTACGGT
GGTGAATCTTCATATTTACCGTTAAAAGTAAATACTGCTGGAGTAATACC
TGCAATTTTTGCATCAGCATTATTATTATTACCAATAACTCTTTCTAATT
TTTCATCATCTTCAGAAAATTCTATTTTAATCTCAATAACTTCAATGTTG
GGTCAAGGAAAACCTCTTTACATGATATTTTTTGCAGCTGGTATAGTTTT
CTTTTCATTTTTTTATACATCAATTGTTTTTAATCCAACTGAAACAGCAG
ATAATTTAAAAAAATATGGTGGATTTGTTCCTGGTATTAGACCAGGTGAG
CGTACAGCCTTATTTATTGAAAATCTTTTAACTAAATTAACAGTTATTGG
GTCTGCCTATTTGGTAATTATATGTTTATTACCTGAAGTTTTGATAGCAA
ACTATCCTGTGCCATTTTATTTAGGTGGAACATCATTATTAATCGTTGTT
GTAGTTGGCATGGATACAATCACGCAAATACAAACAAGATTAATGAGTGT
TCAATATGAATCATTAATTAAAAAAACTAAATTTAATAGATAAAATATGA
ACTTAATATTATTTGGACCACCTGGCGCTGGCAAAGGAACTCAATCTTCT
TTTTTAGTCGAGAGTGAAAATATGTTTCAACTATCAACAGGAGACCTTTT
AAGAGCAGAACTAAAAAGTGGCTCAGATTTATCAAAACAATTGAAAGAAA
TCATGGATGCTGGAAAATTAGTCTCAGATGATATAATCAATAATTTAATA
GAGAAAAAAATTTCAGGCCCGAGTGTAAAAAATAATATAATTTTTGACGG
TTTTCCTAGAAACTTAGAACAGGCAAAGTCATTAGATGATATGCTTGACA
AATATAATCAAAAAATATCAGCAATTATAAATCTAAAAGTAGATTATTCT
GTACTTGTGAAAAGAATTTCTGGCAGGGTTTCATGTTCAATTTGCAAAAA
ACCATTTAATGAGTTTTTCGACCCACCTGTAGAACCAAATAACTGTTCAA
ATAACAAATGTGATTCTAGAGAATTAATTAAAAGATCTGATGATAATGAA
AGTACTGTGACAAATCGTTTAAAAACTTATGATGACCAAACGCTACCTAT
ACTTGATTATTACAGAAAAAAAGGAATCGTGAAAGATGTAGATGCTATGA
AAGCAATTAATGAAGTTACAGGCGAAATAAAGTCTATTATCAGTAACTTA
TAACGTTGACTTTAATAGTTCGATTACTATAATCCAGCGATTTTAAAAAT
AAGGCAATCTAAACTATGGCTCGTATATCAGGTGTAAACCTACCGTTAAA
TAAACAAGTGCATATCGCTTTACAGTATATTTATGGGATTGGTGATCACT
ATGCAGATAAGATTTGCAAAGAATTAAATATTGAAAAATCAAAACGAGTA
AATAATTTAACTGATGACGAAGTTTTAAAAATTAGAGAACTTATTGACGA
AAAATTTACTGTCGAAGGTGATTTAAGAAGAGAGATTTCACTAAATATAA
AAAGATTAAGAGACCTGGGTACTTATAGAGGTACAAGGCATAGAAAAAAA
CTTCCTGTAAGAGGACAAAGAACATCATCTAACGCAAGAACAAGAAAAGG
AAAAGCAATTGCAATCGCAGGTAAAAAATTAACAATGGCTAAAAAATAAT
GAGTAAAGAAGAAGTTAAAAAGAAAAGCAAATTCAAAGGTAAGAAAAAAG
AAAAAAAAATTGTAACGTCGGGTAAAGCTTTCGTGTATGCTACATTTAAT
AATACTATTATTTCAATAACAGACAAAAGTGGAAATGTTTTATCTTGGTC
ATCTGCGGGATCAAAAGGTTTTAAAGGATCAAGAAAATCTACCCCATACG
CTGCTCAAGTAGCTGCTGATGATGCTGCTGCTAAAGCATCAGAGTATGGT
TTAAAAACTCTAGACGTTGAAGTCAAAGGTCCCGGATCAGGGAGAGAAAC
TGCTTTAAGAGCTTTGCAAGCAAGAGGTTTTAAAATTGTCTCTATTAAAG
ATACGAGTCCAATTCCACACAATGGATGCAGACCACCAAAGAAAAGAAGA
GTTTAATTAAAAATTAAAAGGAGAATAAATTGATAGAAAAAAATTGGAAA
GAACTAGTAAAGCCATCTAAATTAGATGTTCAAACTAATGATGATAAAAG
TTATGCAAAGATAACTATTGAGCCTTTAGAAAAAGGCTTTGCCTTAACTC
TTGGAAATGCTCTTAGAAGAATTCTTCTTTCCTCTATTCAAGGAACAGCA
GTAACTGCGATTCAAATTGATGGTGTAGTGCATGAATTTTCTTCTATTAA
CGGGGTTAGAGAAGACGTTACAGATATTGTTTTAAATATTAAAGCTTTAT
CATTAAAGCTAAAAAATCCAGGACCAAAAAAACTAGTATTAGATGCTCAA
GGACCAGGTGAAATTAAAGCTAAAGATTTAAAAGAAAGTGCAGATATTGA
AATATTAAATCCAGAACAAGTTATCTGTAACCTTGATGATAATACAAAAA
TTTATATGGAATTAACAGTCAACACTGGAAAAGGTTATGTATCTGCTGAA
AAAAATAGAGAAAAAGATTCTCCATTAGGTCTAATACCTGTAGATTCAGT
ATACAGTCCAGTTAAAAGAGTTTCTTACAATGTATCAGAAACAAGAGAAG
GTTTATCAATTGATTATGATAAACTTACAATGGAAGTTGAAACTAATGGC
TCAGTAGAAGCGGAAGATTGTGTAGCTTATGCGGCCAGAATACTTCAAGA
TCAGCTTGGCATGTTTATAAATTTTGAAGAACCAAAAGAGGCAGTTGCTC
AACAGACAAAATCTGAGCCAGAATTTAATAAAAATTTATTAAGAAGAGTA
GATGAGTTAGAGCTTTCAGTGAGATCTATGAATTGTTTAAAGAACGACAA
CATTATTTACATTGGAGATCTAGTTCAAAAAACTGAAGGTGAAATGCTAA
GAACTCCTAATTTTGGAAGAAAATCTCTAAATGAAATAAAAGAAGTTTTA
TCTGGAATGTCTTTATATCTAGGTATTGAAATTCCAAATTGGCCACCAGA
AAATATAGCTGAACTATCTAAAAAATTAGAGGAAGAATATAAATAGATGA
GACATAAAATTGCTCATAGAAAACTTAATAGGACTGCTGAACATAGAAAA
GCTCTTATTAAAAACATGCTAAACGCATTAATTAAACATGAGCAAATTGA
AACAACTTTACCTAAAGCAAAAGAATTAAAAGTAGCGATAGATAAAATTA
TTACATTAGGAAAAAAGAATACTCTTGCTTCTAAAAGAATACTTATTTCT
AAACTTCAAGACCAAAGTATTGTTAAAAAGATAACTACAACACTTTTAAA
GAGATATGAAAAAAGAAATGGCGGTTATTCAAGAGTTGTAAGATCTGGTT
ACAGATACGGAGATAACGCACCTAAAGCTTTTATTGAACTAGTTGATAAA
GATTTTAATGCAAAAGGACAAGATTCTGGTCCATCACAAAAAAAAGTTGA
AAACAAAGATCCAGAAAAAGCAGAAGTAAAAAAAGATAAAAAATAATGAG
CAACTTATTTCTTGTTGCTTTATTTGGAGCAATAGGAAGTTTATCTAGAT
TTGTTTTAATTCAAGCAACGCCAAAATTAATATATCTAAATTTTCCCATA
GGTACAATTCTTGTTAACATAATTGGTTCTTTTTTTATTGGAATTGTAGC
TTCACTTTTTGAAAAACAAATTTTAAGTAATGAATTTAGATCAGTAATTG
TTTTTGGATTTTTAGGTGGGTTTACAACTTTTTCAGCTTTTACGTACGAA
GTGTTTAATTTTTTAAAAACTGGAGATTATTTAAATCTTTTTATTTACTT
ATTTTTATCAATTATAGTTAGTTTAATTTTATTTTATGTCGGTTATAAAT
TAATTAAAATTTTGATATGAAAAAACCATTAAAATCTTTTGTTATCAATA
AAGATTTTGAAGGTTCTAGAGTAGACAGATTTCTTAAAAAACAATTTCCA
AATATTCCTCAATCTTTATTTGAAAAAAATCTTAGAAAAAAAAATATTAC
AGTAAATAATAAAAAAGTTAAAAATTTATTCAAACTTGAAATAAACGATA
TTGTAAATATTTTTACTGAACTGAAAATTGAAAATAAAATTAATAAAAAA
AAACAAATTTTTAATATTAATGATTACAATGAATTAAAAAAAAATTTTGT
CTTTGAGTGTGAAGATTATTGTGTGTTAAATAAACCTTATGGATATGCTT
CTCAAGATGGCTCAAAAGTTAAACTGAGTGTAATAGATATATTGAATTCA
ACTAAAAAAAATTACTATATAGTTCACAGATTAGATAAAGACACCTCGGG
TTTGATGCTCCTAGCTAAAAATAGATTTTACGCTAAAAAATTTTCTGAAA
TGTTTAAATCAAGAGAGGTGAAAAAAAAATATCTTGTGATTATAAATGGA
AAAATTAAAAAAAATAAAGGCGAAATTCATTCAAAAGAAAAGGTAAATGG
AAAAGAAATTGAGTCTAAGCTTTATTTTGAAGTAATATCAAAAAAAAATA
ACTTTTCTTATCTGGAAATTGATTTGATAACTGGTAGAAAACATCAAATA
AGAAAGCAATTTTCGGATATTGGCCATCCTGTAGTTGGTGATTTAAAGTA
TGGAGATAAAAAAAATAACACTCAACTATGTTTATTGAGTTATGAAATAG
AGTTTGAATATAATAATAAGATCAAAAAATATAAGGCAACTATTCCAGAT
AATTTCAAAACATGTTTGGAAAAGTTTTTTTAAATTCTGAAATTATTATA
TCATTTAAATCATTGATTTCTGAAAAATCTATAAAATCTGTCATGTTAGC
AATTCCTTTATCCCTGATGCCACATGGAACAATTCCATTATAGTCTTTCT
TATTAACATTTACATTTAGTGAAAAACCATGAAATGCTACCCATTTTTTA
ACTCTGATACCAATAGCTGCAATTTTTTCAGAATTATTTTTATTTTTAAC
CCAAATGCCAATATTATTTTGGTCACTAAAAGATTTGATTTGATAATTAT
CTAAGATCCTGATTATTACAGTCTCAATATTTCTTACAAAATTTTTAATG
TTTTTTTCTGTATTTAAATCAATTGCAAAATATATTACTTTTTGTCCATC
ACCATGAAACGTCCATTGTCCGCCTCTATTTGATTTGTAAATTGGAAATT
TATTTTTGTTCAATAAGTCTTTATTTTTTGCAGAAGTTCCAGCACTATAT
AAATTTGGATGTTCTAGAATCCATAAAAGATTATTTGATTCTTTATTTTG
TATTTTTTTCACTCGTTCTTCTAATAATTCAATTGCATCCTGATATTCCA
CAGGTTTTTGGCTTATTTTTATTTCGAGTTTCATAAAAAGATTTGTTAAA
AGTATTTATTATTATGTCAAACGAAGAAACTATAGAAAAAAAGACTTTTG
AAGTCACTAAAGAACTTATTGATAATTTAGTTAGCCTGATTAATGAAAAA
AGGGTAGTCGAGATCAATAATTCTTTGCATGCATTACACCCCTCAGATGC
CGCAGAAGTCTTATCAAATCTTCCAGAAAAAGCTCGCTTCAATTTATTGT
TGCTTGAAGCGTTAGACTTAAGACCTGATACTGTAAAAGAGTTAAATAAC
ACTCTTCAAAAAGATATTTTAAATCAATTGCCTTCAGATAATGTGGCAGA
AATTGTTAATCAATTAGAGTCAGACGATGCTTTGCAAATTGTTTCAAATT
TAGATGAGGAAAAAAAGATTGATGTATATGAAAAAATTCCATTACAAGAC
AAAAAACTTTTAGAAGAAGTATTAAAAGCTTATCCCGAAGACTCTGCTGC
TAGAATAATGCAAACCGAGTATTGTTCTGTCTCGCCAGAATGGACAGTTG
GGGAAACAATAGATTACTTAAGAGAAACCGATGATTTACCTAAAGAATTT
TTACAAATATTTATTGTTGATGATAAAAAACGACCATTAGGCTCAGTTCC
CTCATCAAGAGTTTTAAGAAATCCAAGGTCTACAAAGATGAGGGATATTA
TGGATGAAACTCAAATGCTTATTTATGGAGACTGGGATAAAGAGCAAGTT
GGTTACTTATTTGAGCAATATAATTTAATTTCAGCTGGTGTAGTTGATAA
AAATAATAAACTTATTGGTATGATTACTGCCGATGATATTTTAACAGTAT
TAAAAGAAGAAGCCGAAGAAGATGCCTTAAAGTTAGCAGGTGTACAAGAT
GAAGCTATTACTGACAATGCAGTAAAAATTACGAAAAAAAGATTTGTATG
GTTATTAATAAATTTATTTACTGCTGTAATCGCATCATACGTCATTGGTT
TATTTGATGGCAATATTCAAAAAGTAGTCGCCTTAGCTGTTTTGATGCCA
ATCGTAGCATCCATGGGAGGTAATGCTGCAACTCAAACATTAACTGTAAC
TGTAAGATTAATAGCAACAAAAGAACTTACCGCAGAAAACTTATTTAAAA
TAATTGGAAAAGAATTTAGCGTAGGTTTTTTAAATGGTATTTTGTTTTCT
TTAATTTCAGGTTTATTTGTCTATTTTTGGTTTTACGAAATTAAACTTTC
AATTTTAATTGCTGTTTCAATGGTAATTAATATGGCTTGTGCTGGATTAT
CTGGAATAGCGATCCCTGTCATATTAGATAAGTCTAAAATTGATCCTGCA
ATTGCATCAACAGTTTTTGTTACGACTGTTACCGATGTTGTTGGATTTGT
ATCTTTTTTAGGGTTGGCTGGGATAATACTTGGTATTTAAATATTATCTA
TCAACCTCACCTTTCCTAAATAGAATGCAACAAATAATCTTGATTGATTA
TTAATTTTATCAGTAATTCTAAATGTCTTTAAATTAATATTTTCAATATA
ATCATACTTAATTTTATTTTTTTTAAAATTTTCTTTTATATCTTTTAAAA
TATTATTTTGTTTACTTTTCTTTTTTTTAATTTTTTTTACAAAATTAATA
ATTAATGCAGCCCTTTTTTTATTTGCTTTACTAAGTAATTGATTTCTAGA
TGATAAAGCTAACCCATTACTATCTCTTATAGTTTTGCAGTTAATTATTT
TAGTTTTGATTTTATTAAGAAATATAAAATCTTTTATAATTTTTAATTGT
TGAAAATCCTTCTCTCCTAAATACATTTTTGAAGAAGGTACAATATCAGT
AAGCTTTTCAATAACTTTCAAAACACCTTTAAAATGTCCTTTTCTATATT
TGTGTTCCATAATTTTATTTATTTTTGGATATTTTCTTTTTTTTGACTTC
CAGGAGTAAATTTCATTAAAAGATGGAATGAATAAGTAGTTTACCTTAAG
CTTTTTACAAATACGGATGTCATCATTAATTTTTTTTGGATATTTTTTGA
AATCATTCTTATTATTAAATTGTTTTGGATTTAAAAAAATACTCACAACT
GTTATCTTGTTTTCTGTGATAGATTTTTTTATTAAATACTCATGTCCTTT
GTGCAAAGACCCCATTGTAGGAACAAAACCAGATTTCTTGATATTCTTAA
AAAGTAAATTGATTTCTTTGGATTTTTTTATAATTTTCATTTAAACTTTT
AGTAATGGTTAAACAAGCAATTATACCACTTGCCGGTTTAGGTACAAGGA
TGCTGCCCTTGACCAAAGCTTTTCCAAAAGAGCTTTGGCCGCTAGGGAAT
AAGTCAATTCTTGAAAACATTTTAGACGAGTGTTTTGATGCAGGTATAAA
GGAAGTCATTTTAGTGATTTCAAAAAAAAAAAAATCAATAAAAGACTACT
TTAAAAAAGATATCATTCTTGAAAAAAAAGTTAAAAATAAACCTGAGCTT
TTAAAGTCTTTAAAAAATTTAAATAAAATATCTTCAAAAATTAAATTTGT
TTACCAGGACAAACCCAAAGGATTAGGTCATGCTGTTTTATGTGCAAAAA
AATTAATTAAATCAAAGCATTTTTTACTATTACTTCCGGATGACATTATA
AATGGTAAGAATTCTTCCAAAGAACTTATTTCCATAAATAAAAAAACAAA
CTCTTCAGTTATTGCAATAAGAAAAGTGATTAAAAAGAATGTTAAGCGAT
ACGGTATAGTAGGGTTTGATGAGTTTAAAAATTTAAAGATTAATAAAATG
GTAGAAAAGCCTTCAGTAAAAAACTCACCATCTCAGTTTGCAATTATAGG
AAGGTATATATTGAATAAATCTATTTTTAATTATCTAGGTAAACAAAAAA
GTGGTAAATTAGGAGAAATTCAAATTACAGACGCAATGAACGCAATGCTT
TTTCATGAAAATTTTTATGGATGCAAATTTAAAGGTAAATATTTAGACTG
CGGAACTATAAGTGGGTATATAAATTCATTTATAGAAATAAATAAAAAAT
GAAAATTTGTTTTATAGGTACTGGTTATGTCGGCCTTGTTTCTGGTGTGC
TTTTCTCTGATTTTGGTAACAAAGTAATATGTGTGGATAATGACCAAAAA
AAAATAGATAATTTGAAAAAAGGAATTATTCCAATTTTTGAACCTGGTCT
TGATGAACTGGTAATAAGAAATTATAAATCAAAAAGATTATCTTTTACAA
CTAACATAGCTAGAGCAATTAAAGACTCAGATATAATATTCATTGCAGTG
GGAACACCTACAGCCAAAGACGGAGTCTCCGCAGATTTAAAAAATGTTTA
TGCAGTAGCAAATGTTATTTCTAAGAATATAAATAAGTACAAAATAATTA
TCACAAAATCTACCGTCCCGGTTTGTACTGGAGATGAAGTTGAAAAAATT
ATAAAAAAAAATAATTCATCTTCAAAATTTGATGTAGTTTCTAATCCAGA
GTTTTTACGTGAAGGTGAGGCTATTCGAGACTTTAGATATGCTGATCGAG
TTGTCATTGGATCAAATAATTTGTCAAAAACAAAACCAATATTGGAAAAA
CTTTATGAGCCAATTATTAAAAAAGGTGCAAAATTTATAGCAACAACTAG
AAGAAGTTCAGAATTAATTAAATATGCAGCCAATGCATTCCTGGCTACTA
AGATTACATTCATTAATGAAATAGCAAATCTTTGTGAACAGGTTGGCTCT
AATGTTGAAGATATTGCCATTGGTATTGGAACAGACGCAAGGATAGGGTC
TAGGTTTTTAAGGGCTGGCCCTGCTTATGGCGGTTCTTGTTTTCCAAAAG
ATACTAAAGCCCTTACTAAAATTGGAGACAAACTTAAAACGGATATGTCA
GTTGTTAAATCTGTAATAAAAAGTAATGAAAAAAGAAAATCAAAACTTGC
TGATAAAATATTAAAAATATTAGGTAATCCCAAAGGAAAAAAAGTTGGTT
TTTTAGGTGTTACTTTTAAAGCAAATACAGATGACATGAGAGATACTCAA
TGTTTAAAAATTTTTCCTAAACTTTTAAATAAAGGTGTTATAATTTCGTA
TTATGATCCAACTGGTGAAAAAAAAGAATTAAAAAAAATAAAATTTTTAA
AAAGTTCTGAAGAAATTTTAAATCAAAATGACTTAATAGTAATACATACT
GAGTGGGATGAATTTAGATCGTTAAATTTTAAAAAAGCAAAGTCTAAAAA
GATTAAAATTTTTGACATGAGAAATTTATATCAGCCAGATAGTTTTTCAA
ATAAAAAAATTACTTATTATTCAATCGGCAGACCTGTGAATGAAAAAAAA
GCTTGATAAACTTAGTCAACTTGAATTTAGAGAACAAACCAAGAAACCTA
AATTTTTCAAATTAATTCTTCTAAACGATGATTTTACAACAATGGATTTT
GTTGTTAAGATTTTGGTAATGTTTTTAAATAAATCAAATCATGAAGCAAA
TTTTTTAATGCTTAAAATTCATAATGAAGGATCTGCAATCTGCGGTGTTT
TCCCAAAAGATGTTGCGGTTACGATTCAAAATAAGATTCATAACTTTTCA
AAAATAAATAAACAACCTTTGAAATGCATTGTTAAAGAATAATGGCAACT
TTTACAAAATCTTTAGAAAAATCAATTTCAAACGCATTTGCCTTAGCTAC
TGAAAAAAATCATCAGTATGTAACATTGGAGCATCTTTTGTTTTCATTAA
TGGATGAAGAAGATGCTCAAAATGTAATGAAAGCTTGCAGCGTTGATATA
GGTTTATTAAGAGAAAATTTGGAACATTATATTGATCATGAATTAGATAA
TATAGTTAACTCTGAAAAAATTTCAGACCCTCAACCCACCGCTGGTTTTC
AAAGAGTTATTCAAAGATCGATAGTACACGTTCAATCTTCAGGTAAATCT
GAAGTAACAGGAGCAAACATTTTAGTTTCTTTATTTGCTGAAAGAGAAAG
TCACGCAACTTATTTTTTACAAGAGCAAGAAGTTACCAGATACGATGTCG
TTAATTTTATATCTCATGGAATTACCAAAATAGAGAATTTTTCATATACG
GAAAATTTAGAGACAGATCAAAAAATTGGACAAAGGACAAATGAACGAAC
TGCACTAGATAATTTTTGCGTAAATTTAAATCTAAAGGCTTCAGCCAATA
AAATTGATACTTTGATCGGTAGAGATGAGGAAGTGAGTCGTATGGCTCAA
ATCTTATGCAGAAGAACCAAGAATAACCCATTATTAGTTGGCGATCCTGG
TGTTGGCAAAACAGCAATCGTTGAAGGTTTAGCTAAAAGAATTTTTAATA
AAAATGTTCCAGAACCATTAAAAGATTCTGTGATATTTTCACTTGATCTT
GGATCATTACTAGCAGGAACGAGATATAGGGGTGATTTTGAAGAGCGCCT
AAAAACAATTATTAATGAAATTGAAAAAAATGATAATTACATTCTTTTTA
TAGACGAGATTCATACACTTGTAGGAGCTGGTACAACAACCGGTAACTCA
ATGGATGCAGCAAATATGCTTAAGCCAGCTTTACAATCCGGAAAAATTAA
ATGTATTGGCTCAACTACTTTTACGGAATATCGGTCAAATTTTGAAAAAG
ATAGAGCTCTACAAAGAAGATTTCAAAAAATTGATGTTTCTGAACCAACT
ATTGACGAAGCCTATAAAATTATGTTTGGTTTAAGAGATAAATACGAGGA
ATATCACAAAGTAAAATACAGTGATGATGCTATCAAAGCTTCTGTTGATT
TATCAGCTAAATATATTGGAAACAAAAGACTTCCCGATAAATCAATTGAT
ATTTTAGATGAACTGGGCGCATTTGAAAATTTAAAAGAAAACAAAGATAG
AAAAGAAATTTTAGACGAAAGTGATGTGGAGCAAGTTGTTGCCAAAATAA
CAAAAATACCAGAAAAAAGTATTACCGCTAATGATAGGTATTATCTTAAA
GATTTAGATAAAAATTTAAAAAGATTAATATATGGACAAGATCATGCAGT
TGATGCACTTTGTTCATCAATTAAACTATCTAGATCTGGCTTAAGAAATC
[truncated: 10,449,224 more chars]
