# Supplementary material for: tRNA Signatures Reveal a Polyphyletic Origin of SAR11 Strains among Alphaproteobacteria
Source: PLoS Comput Biol. 2014 Feb 27;10(2):e1003454. doi: 10.1371/journal.pcbi.1003454 (PMC3937112; doi:10.1371/journal.pcbi.1003454)
Supplement: Dataset S7 — Source code and data to reproduce Figure S1. (ZIP) [file pcbi.1003454.s007.zip › Source_data_and_methods_for_Supplementary_Figure_1/Pelagibacter_HisRS_blast_2.out]

TBLASTN 2.2.27+


Reference: Stephen F. Altschul, Thomas L. Madden, Alejandro A.
Schaffer, Jinghui Zhang, Zheng Zhang, Webb Miller, and David J.
Lipman (1997), "Gapped BLAST and PSI-BLAST: a new generation of
protein database search programs", Nucleic Acids Res. 25:3389-3402.


Database: Pelagibacter_all_unannotated.fna
           14 sequences; 10,648,352 total letters


Query= tr|Q1V1P0|Q1V1P0_PELUQ Histidyl-tRNA synthetase OS=Candidatus
Pelagibacter ubique HTCC1002 GN=hisS PE=3 SV=1

Length=465
                                                                      Score     E
Sequences producing significant alignments:                          (Bits)  Value

  638371090 NZ_AAPV01000001 Candidatus Pelagibacter ubique HTCC10...   862    0.0   
  637000375 NC_007205 Candidatus Pelagibacter ubique HTCC1062, co...   845    0.0   
  2503290285 HTCC9565_HTCC9565_contig1 Candidatus Pelagibacter ub...   777    0.0   
  647533618 NZ_DS995298 Candidatus Pelagibacter sp. HTCC7211 scf_...   682    0.0   
  2503985354 HIMB5b_HIMB5_cons Alphaproteobacteria sp. SAR11 HIMB...   652    0.0   
  2505679264 IMCC9063_gi_327486070_gb_CP002511_1_ Candidatus Pela...   347    3e-105
  2503290182 HIMB114_HIMB114 alpha proteobacterium sp. SAR11 HIMB...   336    2e-101
  2503985355 HIMB59b_HIMB59_cons alpha proteobacterium sp. HIMB59...  73.9    4e-14 


Query_1  1        MNKENKLIP-GLPSGFEDRWGkklilkkkliNTIEANFVKFGFGALETPSFEISENIGSF  59
3        424191   .........-..................................................  424015
8        467248   .........-..................................................  467424
10       272935   .........-...L....K.N...........I..N.......EP...............  272759
9        92321    .......V.-..........D...L.....LKA..N..I...AD................  92145
1        1126570  .K.NE....-..........D...V...Q.LKE..N..I...AEP...............  1126394
13       565644              ..N..T..QEEE.LIRDL..SN.KKIMS.Y..QY.......YTDS..K.  565790
0        66964    ...KISKP.VD..G..I..KE.E.VIRDF..KQ.KEVMTMY..EF.......YT.SL.K.  67143

Query_1  60       LADDDSNPMSDVFSFKDGEKNITLRYDLSSPLARFVAQNNQELPLPYKRYQMGDVWRNEK  119
3        424014   ............................................................  423835
8        467425   ............................................................  467604
10       272758   .......L..........................................AIQN.F....  272579
9        92144    ..E........I...Q....S.......................SI....AIQN.F....  91965
1        1126393  ..E.EA............D.S.......................SI....AIQN.F....  1126214
13       565791   .P.K.-R.SEG....E.EK.WLS.....TA....YA.K.FDS..R.F..F.L.T......  565967
0        67144    .P.K.-R.SEG....E..K.WLS.....TA.....T.K.FDN.SR.F....L.T......  67320

Query_1  120      AGNARYRSFLQCDADIVGNVNPAQANAELCNLIASTLLACGLKKDQFVINISNRKIVQGL  179
3        423834   ............................................................  423655
8        467605   ................................................V...........  467784
10       272578   .......E.T.A.C...................T...IE.........V.......I...  272399
9        91964    ...G...E.M.A.F...................S...SD...N....T..V.........  91785
1        1126213  P..G...E.M.A.F..I..T.............TN...D...N.E..T..V.........  1126034
13       565968   P.PG.F.E...F...YI.TS.-LFSD....F..SEI.KS...GTSE.N.K.....LSK..  566144
0        67321    P.PG.F.E...F...Y..-T.NLL.DS...V.MTEI.EK...ANNE.N.K.....LSK..  67497

Query_1  180      IEELKISD-DKKIKV-MRAIDKLDKPGFGLRGVEDLLKEERVDVSGAVTKGANLTDDQAS  237
3        423654   ........-......-............................................  423481
8        467785   ..D.....-......-...........................A................  467958
10       272398   ......P.-......-..............K.......K..A.....I....D..E....  272225
9        91784    .N.....E-E.Q...-I.............K.......K..K.Q...I....D.SG...Q  91611
1        1126033  .N..N..E-E.QL..-I.............T...A...K..K.A........D.N...VQ  1125860
13       566145   L.K.N.T.-EQ.QSITL.......R--V.AE..QY..GKG.K.K..DF....E.EEA.IK  566315
0        67498    L.D.E.I.QEQQSTS-L.......R--V.ID..KL..GKG.K.K..DF.E..K.Q.K.I.  67668

Query_1  238      QIINFlkvkdlkelkenl-knplS------QEGIKeleellGIVSYGDYLDQIK------  284
3        423480   ..................-.....------........................------  423340
8        467959   ..................-.....------........D..E............------  468099
10       272224   ...........R......-.....------....E...D.ME............------  272084
9        91610    ..L....I....K...T.-.....------........DVFEVLG..SN.N.V.------  91470
1        1125859  ..LG...I.......QK.-T.E..------........DFFEVIDF.NAK..VQ------  1125719
13       566316   E.....NI.N.S.KNFER-IREIAADNESMND......LMEKYF.LFNFTNY.-------  566471
0        67669    K..E..NS.G.DQ.ERIDC..Q.F------....S..KQIIKNFKF-FKFNNY.------  67809
2        846062                                                   .FN.L.ELLKNN  846097

Query_1  285      -TNFTI----VRGLAYYDG--FCVETNLKFKTTNNKGKEVDIGSICSGGQYNKLISRF-K  336
3        423339   -.....----.........--.....................................-.  423184
3        421928              .Q.E..T.--MVFKIDI.S.SK.--------IN.IN..R.D....DLGS  421812
8        468100   -.....----.........--.......N..AK.S.......................-.  468255
8        469511              .Q.E..T.--MVFKIDI.S.SK.--------INVIN..R.D....DLGS  469627
10       272083   -.....----.........--.......N.........Q...................-.  271928
10       270672              .H.E..T.MV.KIDIKS...NI.----------.IN..R.D....NLGS  270556
9        91469    -.....----.......SD--.I.....N..V.................A.A......-R  91314
9        90061               .Q.E..T.--MVFKIDI.S.LK.R--------N.IN..R.D....      89957
1        1125718  -.....----.........--.I.....N.EVK.....V............S......-.  1125563
13       566472   -FDP.V----....E..T.--PIF.A..T.GVK....Q.IEF..VGG..R.DD.VK..-N  566627
0        67810    -IDPAV----....E..T.--PIF.AE.T..VK.E..LDIEF...GG..R.DD.VK..-.  67965
0        69357                                                LAR..E..N..KTL-G  69401
2        846098   GID...DHKL....D..------TD.AFE.Q.NED.RQ----NA.LA..R.D....LI-S  846244

Query_1  337      GVDIPGTGMSIGVDRLLFAMMQLDQIE--VDEKKPVIICVMDEKYLKNYYEILKVLRDNN  394
3        423183   ...........................--...............................  423010
3        421811   KKQV.AV.AALNLN                                                421770
8        468256   ..........F................--...............................  468429
8        469628   KKQV.AV.AALNLN                                                469669
10       271927   ........V..................--.N...............I...........KD  271754
10       270555   KKKV.AV.AA.NIN                                                270514
9        91313    ........I.F........L......K--.EDQ...LV....Q........LADL.....  91140
1        1125562  ........I.F........LT.....K--IK.Q..AL.....Q.........VDE..S..  1125389
13       566628   NQ.C.S..I.V.L...IY.IL.KNT.K--AEK.S..L...F....MDF.IK..NM..SE.  566801
0        67966    NQ.C.AV.I...L....Y.LS.KNIFN--F.Q.C..L...L.N.FMDY.FK..NS..S..  68139
0        36452                                                   D.ASKV.L.LEKK  36490
0        69402    .KQS.AF.AA.NLNQ.I                                             69452
2        846245   TR....I.WAA..E..----.S.V...NQKED.FK.LFA.QN.QF.L.-SK..NQIYNLD  846409

Query_1  395      INSEIFLDSKKNLGKQLTYANKKQCPIAVICGENEFKDNTITLKNL-LGVKGENN-----  448
3        423009   ..............................................-........-----  422848
8        468430   ..........................V...................-........-----  468591
10       271753   ..........................V...............I...-........-----  271592
9        91139    ..A.V..NT........DL...R.LT..........N...V.I...-K.......-----  90978
1        1125388  ..A.V...V.............RGL.L.I...........V.I.D.-Q.T.....-----  1125227
13       566802   .SA..YSG.-S.IKS.FK..D.RG.DFVIL..DD.VSK.VV.I...NI.KQMSE.IKDRS  566978
13       540803                          KI..LM...SK.VQNK....RR.-----.QED-----  540883
0        68140    .....YSG.-S.FKA..K..D.RG.KYVI....D.VSKELV.....-V              68277
0        36491    GLRS.ID.RNEKINYKIREHSVSKI.VLM...AK.VQN....IRR.-----.QT.-----  36640
2        846410   CIH.VKIN--..IK.IF...D.NNFDFILLI..E.ESK.K.I....                846541

Query_1  449      --------QLTFPKENLINEIKKFI  465
3        422847   --------.................  422797
8        468592   --------.................  468642
10       271591   --------.I...............  271541
9        90977    --------.-.I..AD.......L.  90930
1        1125226  --------K-.ISRKE....V....  1125179
13       566979   EWKQSTDA.K.VAFDQ.L....     567044
13       540884   --------.Q.ESL.KI.SSLS.    540928
0        36641    --------.Q.VSL.EAVTNL      36679


Lambda      K        H        a         alpha
   0.317    0.138    0.395    0.792     4.96 

Gapped
Lambda      K        H        a         alpha    sigma
   0.267   0.0410    0.140     1.90     42.6     43.6 

Effective search space used: 1309251114


Query= sp|Q4FND9|SYH_PELUB Histidine--tRNA ligase OS=Pelagibacter ubique
(strain HTCC1062) GN=hisS PE=3 SV=1

Length=465
                                                                      Score     E
Sequences producing significant alignments:                          (Bits)  Value

  637000375 NC_007205 Candidatus Pelagibacter ubique HTCC1062, co...   875    0.0   
  638371090 NZ_AAPV01000001 Candidatus Pelagibacter ubique HTCC10...   858    0.0   
  2503290285 HTCC9565_HTCC9565_contig1 Candidatus Pelagibacter ub...   786    0.0   
  647533618 NZ_DS995298 Candidatus Pelagibacter sp. HTCC7211 scf_...   696    0.0   
  2503985354 HIMB5b_HIMB5_cons Alphaproteobacteria sp. SAR11 HIMB...   672    0.0   
  2505679264 IMCC9063_gi_327486070_gb_CP002511_1_ Candidatus Pela...   352    7e-107
  2503290182 HIMB114_HIMB114 alpha proteobacterium sp. SAR11 HIMB...   345    9e-105
  2503985355 HIMB59b_HIMB59_cons alpha proteobacterium sp. HIMB59...  70.1    5e-13 


Query_2  1        MNKENKLIP-GLPSGFEDRWGkklilkkkliNTIEANFVKFGFGALETPSFEISENIGSF  59
8        467248   .........-..................................................  467424
3        424191   .........-..................................................  424015
10       272935   .........-...L....K.N...........I..N.......EP...............  272759
9        92321    .......V.-..........D...L.....LKA..N..I...AD................  92145
1        1126570  .K.NE....-..........D...V...Q.LKE..N..I...AEP...............  1126394
13       565644              ..N..T..QEEE.LIRDL..SN.KKIMS.Y..QY.......YTDS..K.  565790
0        66964    ...KISKP.VD..G..I..KE.E.VIRDF..KQ.KEVMTMY..EF.......YT.SL.K.  67143

Query_2  60       LADDDSNPMSDVFSFKDGEKNITLRYDLSSPLARFVAQNNQELPLPYKRYQMGDVWRNEK  119
8        467425   ............................................................  467604
3        424014   ............................................................  423835
10       272758   .......L..........................................AIQN.F....  272579
9        92144    ..E........I...Q....S.......................SI....AIQN.F....  91965
1        1126393  ..E.EA............D.S.......................SI....AIQN.F....  1126214
13       565791   .P.K.-R.SEG....E.EK.WLS.....TA....YA.K.FDS..R.F..F.L.T......  565967
0        67144    .P.K.-R.SEG....E..K.WLS.....TA.....T.K.FDN.SR.F....L.T......  67320

Query_2  120      AGNARYRSFLQCDADIVGNVNPAQANAELCNLIASTLLACGLKKDQFVVNISNRKIVQGL  179
8        467605   ............................................................  467784
3        423834   ................................................I...........  423655
10       272578   .......E.T.A.C...................T...IE.................I...  272399
9        91964    ...G...E.M.A.F...................S...SD...N....TI.V.........  91785
1        1126213  P..G...E.M.A.F..I..T.............TN...D...N.E..TI.V.........  1126034
13       565968   P.PG.F.E...F...YI.TS.-LFSD....F..SEI.KS...GTSE.NIK.....LSK..  566144
0        67321    P.PG.F.E...F...Y..-T.NLL.DS...V.MTEI.EK...ANNE.NIK.....LSK..  67497

Query_2  180      IEDLKISD-DKKIKV-MRAIDKLDKPGFGLRGVEDLLKEERVDASGAVTKGANLTDDQAS  237
8        467785   ........-......-............................................  467958
3        423654   ..E.....-......-...........................V................  423481
10       272398   ..E...P.-......-..............K.......K..A.V...I....D..E....  272225
9        91784    .NE....E-E.Q...-I.............K.......K..K.Q...I....D.SG...Q  91611
1        1126033  .NE.N..E-E.QL..-I.............T...A...K..K..........D.N...VQ  1125860
13       566145   L.K.N.T.-EQ.QSITL.......R--V.AE..QY..GKG.K.K..DF....E.EEA.IK  566315
0        67498    L...E.I.QEQQSTS-L.......R--V.ID..KL..GKG.K.K..DF.E..K.Q.K.I.  67668

Query_2  238      QIINFlkvkdlkelkenl-knplS------QEGIKELEDLLEIVSYGDYLDQIK------  284
8        467959   ..................-.....------........................------  468099
3        423480   ..................-.....------........E..G............------  423340
10       272224   ...........R......-.....------....E.....M.............------  272084
9        91610    ..L....I....K...T.-.....------.........VF.VLG..SN.N.V.------  91470
1        1125859  ..LG...I.......QK.-T.E..------.........FF.VIDF.NAK..VQ------  1125719
13       566316   E.....NI.N.S.KNFER-IREIAADNESMND......LMEKYF.LFNFTNY.-------  566471
0        67669    K..E..NS.G.DQ.ERIDC..Q.F------....S..KQIIKNFKF-FKFNNY.------  67809
2        846062                                                   .FN.L.ELLKNN  846097

Query_2  285      -TNFTI----VRGLAYYDGFCVETNLNFKAKNSKGKEVDIGSICSGGQYNKLISRF-KGV  338
8        468100   -.....----..............................................-...  468261
8        469511              .Q.E..T.MVFKIDIKS.S..I--------NVIN..R.D....DLGSKK  469633
3        423339   -.....----................K..TT.N.......................-...  423178
3        421928              .Q.E..T.MVFKIDIKS.S..I--------N.IN..R.D....DLGSKK  421806
10       272083   -.....----...................TT.N...Q...................-...  271922
10       270672              .H.E..T.MVFKIDIKS.F..I--------N.IN..R.D....NLGSKK  270550
9        91469    -.....----.......SD.I........VT.N..............A.A......-R..  91308
9        90061               .Q.E..T.MVFKIDIKS.L..R--------N.IN..R.D....        89957
1        1125718  -.....----..........I.......EV..N...V............S......-...  1125557
13       566472   -FDP.V----....E..T.PIF.A..T.GV..N..Q.IEF..VGG..R.DD.VK..-NNQ  566633
0        67810    -IDPAV----....E..T.PIF.AE.T..V..E..LDIEF...GG..R.DD.VK..-.NQ  67971
2        846098   GID...DHKL....D..----TD.AFE.QTNED.RQ----NA.LA..R.D....LI-STR  846250

Query_2  339      DIPGTGMSFGVDRLLFAMMQLDQIE--VDEKKPVIICVMDEKYLKNYYEILKVLRDNNIN  396
8        468262   .........................--.................................  468435
8        469634   QV.AV.AALNLN                                                  469669
3        423177   ........I................--.................................  423004
3        421805   QV.AV.AALNLN                                                  421770
10       271921   ......V.I................--.N...............I...........KD..  271748
10       270549   KV.AV.AAININ                                                  270514
9        91307    ......I..........L......K--.EDQ...LV....Q........LADL.......  91134
1        1125556  ......I..........LT.....K--IK.Q..AL.....Q.........VDE..S....  1125383
13       566634   .C.S..I.V.L...IY.IL.KNT.K--AEK.S..L...F....MDF.IK..NM..SE..S  566807
13       540755                                                        ..NEK..  540775
0        67972    .C.AV.I.I.L....Y.LS.KNIFN--F.Q.C..L...L.N.FMDY.FK..NS..S....  68145
0        36452                                                 D.ASKV.L.LEKKGL  36496
2        846251   ....I.WAA..E..----.S.V...NQKED.FK.LFA.QN.QF.L.-SK..NQIYNLDCI  846415

Query_2  397      SEIFLDSKKNLGKQLTYANKKQCPVAVICGENEFKDNTITLKNLLGVKGENNQLTFPKEN  456
8        468436   ............................................................  468615
3        423003   ........................I...................................  422824
10       271747   ........................................I............I......  271568
9        91133    A.V..NT........DL...R.LTI.........N...V.I...K........-.I..AD  90957
1        1125382  A.V...V.............RGL.L.I...........V.I.D.Q.T.....K-.ISRKE  1125206
13       566808   A..YSG.-S.IKS.FK..D.RG.DFVIL..DD.VSK.VV.I...                  566936
13       540776   YK.---REHSV..---------I.ILM...SK.VQNK....RR.----.QED.Q.ESL.K  540907
0        68146    ...YSG.-S.FKA..K..D.RG.KYVI....D.VSKELV.....V                 68277
0        36497    RS.ID.RNEKINYKIREHSVSKI..LM...AK.VQN....IRR.----.QT..Q.VSL.E  36664
2        846416   H.VKIN--..IK.IF...D.NNFDFILLI..E.ESK.K.I....                  846541

Query_2  457      LINEIKKFI  465
8        468616   .........  468642
3        422823   .........  422797
10       271567   .........  271541
9        90956    .......L.  90930
1        1125205  ....V....  1125179
13       540908   I.SSLS.    540928
0        36665    AVTNL      36679


Lambda      K        H        a         alpha
   0.317    0.137    0.393    0.792     4.96 

Gapped
Lambda      K        H        a         alpha    sigma
   0.267   0.0410    0.140     1.90     42.6     43.6 

Effective search space used: 1309251114


Query= tr|B6BR97|B6BR97_9PROT Histidyl-tRNA synthetase OS=Candidatus
Pelagibacter sp. HTCC7211 GN=hisS PE=3 SV=1

Length=464
                                                                      Score     E
Sequences producing significant alignments:                          (Bits)  Value

  647533618 NZ_DS995298 Candidatus Pelagibacter sp. HTCC7211 scf_...   882    0.0   
  2503985354 HIMB5b_HIMB5_cons Alphaproteobacteria sp. SAR11 HIMB...   758    0.0   
  637000375 NC_007205 Candidatus Pelagibacter ubique HTCC1062, co...   730    0.0   
  2503290285 HTCC9565_HTCC9565_contig1 Candidatus Pelagibacter ub...   729    0.0   
  638371090 NZ_AAPV01000001 Candidatus Pelagibacter ubique HTCC10...   727    0.0   
  2505679264 IMCC9063_gi_327486070_gb_CP002511_1_ Candidatus Pela...   348    2e-105
  2503290182 HIMB114_HIMB114 alpha proteobacterium sp. SAR11 HIMB...   334    8e-101
  2503985355 HIMB59b_HIMB59_cons alpha proteobacterium sp. HIMB59...  99.4    3e-22 


Query_3  1        MNKENKLVP-GLPSGFEDRWDkklllkkkllkAIENNFIKFGADALETPSFEISENIGSF  59
9        92321    .........-..................................................  92145
1        1126570  .K.NE..I.-..............V...Q...E..........EP...............  1126394
8        467248   .......I.-..........G...I.....INT..A..V...FG................  467424
10       272935   .......I.-...L....K.N...I.....INI.....V...FEP...............  272759
3        424191   .......I.-..........G...I.....INT..A..V...FG................  424015
13       565644              ..N..T..QEEE..IRDL.ISN.KKIMS.Y.FQY.......YTDS..K.  565790
0        66964    ...KISKP.VD..G..I..KE.E.VIRDF.I.Q.KEVMTMY.FEF.......YT.SL.K.  67143
2        845462                                          ..NFHQVQ..II.HQDLFTRS  845524

Query_3  60       LAEDDSNPMSDIFSFQD-GEKSITLRYDLSSPLARFVAQNNQELPSIYKRYAIQN-VFRN  117
9        92144    .................-.....................................-....  91971
1        1126393  ....EA.....V...K.-.D...................................-....  1126220
8        467425   ..D........V...K.-...N.......................LP....QMGD-.W..  467598
10       272758   ..D....L...V...K.-...N.......................LP........-....  272585
3        424014   ..D........V...K.-...N.......................LP....QMGD-.W..  423841
13       565791   .PDK.-R.SEGV...E.-EK.WLS.....TA....YA.K.FDS..RPF..FQLGT-.W..  565961
0        67144    .PDK.-R.SEGV...E.-.K.WLS.....TA.....T.K.FDN.SRPF...QLGT-.W..  67314
2        845525   VG.HTDIVSKEMY..T.K.DST.C..PEAT.SI..L..S---.YQ.GSM.ISTHGPM..R  845695

Query_3  118      EKAGNGRYREFMQADFDIVGNVNPAQANAELCNLISSTLSDCGLNKDQFTINVSNRKIVQ  177
9        91970    ............................................................  91791
1        1126219  ..P...............I..T.............TN..L......E.............  1126040
8        467599   .....A...S.L.C.A...................A...LA...K....VV.I.......  467778
10       272584   .....A.....T...C...................T...IE...K....VV.I.....I.  272405
10       197621        ..KKK..KKNYVLIIGRS.SKG-.RSPI.WNRVFKKKKI.CEM.PLD...N..LK  197460
3        423840   .....A...S.L.C.A...................A...LA...K....V..I.......  423661
13       565962   ..P.P..F...L.F.A.YI.TS.-LFSD....F...EI.KS...GTSE.N.KI....LSK  566138
0        67315    ..P.P..F...L.F.A.Y..-T.NLL.DS...V.MTEI.EK...ANNE.N.KI....LSK  67491
2        845696   .RPQK....Q.H.INLENM.EKS.Y-LDF.IILIA.NL.NEL.ID.KH.KL---------  845845

Query_3  178      GLINELKI-S-EEKQIKVIRAIDKLDKPGFGLKGVEDLLKKERKDQSGAITKGADLSGDQ  235
9        91790    ........-.-.................................................  91617
1        1126039  ......N.-.-....L................T...A........A...V......ND..  1125866
8        467779   ...ED...-.-DD.K...M.............R.......E..V.A...V....N.TD..  467952
10       272404   ...E....-P-DD.K...M........................A.V..........TE..  272231
10       197459   KKFH...                                                       197439
3        423660   ...E....-.-DD.K...M.............R.......E..V.V...V....N.TD..  423487
13       566139   ..LEK.N.-TD.Q..SITL.......R--V.AE..QY..G.G...K..DF....E.EEA.  566309
0        67492    ..LED.E.ID-Q.Q.STSL.......R--V.ID..KL..G.G...K..DF.E..K.QDK.  67662
2        845846   -IL.S.GS-Q-.DQKNYSKIL..Y.TQ--YKS.LS.TS.SRLE.NP--------------  845968

Query_3  236      AQQILNFLKIKDL-----KKLKE-T-LKNP------LSQEGIKELEDVFEVLGYGSNLNQ  282
9        91616    .............-----.....-.-....------........................  91476
9        352339                                                   .KI.SKNK.WIK  352304
1        1125865  V....G.......-----.E..Q-K-.T.E------...........F...IDF.NAKD.  1125725
8        467953   .S..I....V...-----.E...-N-....------...........LL.IVS..DY.D.  468093
10       272230   .S..I....V...-----RE...-N-....------......E....LM.IVS..DY.D.  272090
3        423486   .S..I....V...-----.E...-N-....------..........ELLGIVS..DY.D.  423346
13       566310   IKE.I...N..N.SEKNFERIR.IA-AD.E------SMND......-LM.KYFSLF.FTN  566465
0        67663    ISK.IE..NS.G.-----DQ.ER-IDC..Q------.F....S..KQIIKNFKF-FKF.N  67803
2        845969   ----.RI.DS..------EQD..-I-.Q.APFISEN....STHYFNQLK.L.K--N.GID  846106

Query_3  283      VKTNFTIVRGLAYYSDFIVETNLNFKVTNNKGKEVDIGSICSGGAYAKLISRFRGVDIPG  342
9        91475    ............................................................  91296
9        352303   I.LL.DNYV.YIQNKQ..QK....Y..S.L.A.                             352205
1        1125724  .Q............DG.........E.K.....V..........Q.S......K......  1125545
8        468094   I.............DG.C........AK.S..............Q.N......K......  468273
10       272089   I.............DG.C........T......Q..........Q.N......K......  271910
3        423345   I.............DG.C.....K..T.................Q.N......K......  423166
13       566466   YIFDP.V....E..TGP.F.A..T.G.K....Q.IEF..VGG..R.DD.VK..NNQ.C.S  566645
0        67804    Y.IDPAV....E..TGP.F.AE.T...K.E..LDIEF...GG..R.DD.VK..KNQ.C.A  67983
2        846107   FTIDHKL....D..T.----.AFE.QTNED.RQ----NA.LA..R.D....LISTR....  846262

Query_3  343      TGISFGVDRLLFALMQLDQIKVEDQKPVLVCVMDQKYLKNYYELADLLRDNNINAEVFLN  402
9        91295    ............................................................  91116
1        1125544  ..............T......IKE...A.I.............IV.E..S.........D  1125365
8        468274   ..M..........M......E.DEK...II....E........ILKV.......S.I..D  468453
8        433432                              .V.IPISEEFDSYAK.VNEKINNAG.SS..D.K  433530
10       271909   ..V.I........M......E.NEK...II....E...I....ILKV...KD..S.I..D  271730
3        423165   ..M.I........M......E.DEK...II....E........ILKV.......S.I..D  422986
3        456930                                                       .SS..D.K  456907
13       566646   ....V.L...IY.IL.KNT..A.KKS...I..F.E..MDF.IKILNM..SE..S..IYSG  566825
0        67984    V...I.L....Y..S.KNIFNFDQKC...I..L.N.FMDY.FKILNS..S....S.IYSG  68163
2        846263   I.WAA..E..M-S.V.IENQ.-..KFK..FA.QNEQF.L.SKI.NQIYNLDC.H-..KI.  846433

Query_3  403      TKKNLGKQLDLANKRQLTIAVICGENEFNDNTVTIKNLKGVKGENNQ-TIPKADLINEIK  461
9        91115    ...............................................-............  90939
9        131295                  KIPVLL...KK.VDS.S...RR.DSN.Q..MD-.             131197
1        1125364  V........TY....G.PL.I.......K.......D.Q.T.....K-..SRKE....V.  1125188
1        1165967                 KVPLLL...KK.VDS.S...RR.DSN.Q..                 1165878
8        468454   S........TY...K.CPV.........K...I.L...L........L.F..EN......  468633
8        433531   NH-..NYKIREHSLSKIPLLL...KK.VDS.S...RR.DTN.Q..                 433662
10       271729   S........TY...K.CPV.........K...I.....L........I.F..EN......  271550
10       315117     H..NYKIREHSISKIPLLL...KK.VDS.S...RR.DTN.Q..                 314989
3        422985   S........TY...K.CP..........K...I.L...L........L.F..EN......  422806
3        456906   NH-..NYKIREHSLSKIPLLL...KK.VDS.S...RR.DTN.Q..                 456775
13       566826   S-S.IKS.FKY.D..GCDFVIL..DD.VSK.V......                        566936
0        68164    S-S.FKA..KY.D..GCKYVI....D.VSKEL..L...                        68274
0        36560                   KIPVLM...AK.VQN..I..RR.----.QT..               36643
2        846434   --..IK.IFTY.D.NNFDFILLI..E.ESK.KIIL...                        846541

Query_3  462      KLI  464
9        90938    ...  90930
1        1125187  .F.  1125179
8        468634   .F.  468642
10       271549   .F.  271541
3        422805   .F.  422797


Lambda      K        H        a         alpha
   0.316    0.136    0.378    0.792     4.96 

Gapped
Lambda      K        H        a         alpha    sigma
   0.267   0.0410    0.140     1.90     42.6     43.6 

Effective search space used: 1305703008


Query= tr|F2I0A6|F2I0A6_PELSM Histidine--tRNA ligase OS=Pelagibacter sp.
(strain IMCC9063) GN=hisS PE=3 SV=1

Length=478
                                                                      Score     E
Sequences producing significant alignments:                          (Bits)  Value

  2505679264 IMCC9063_gi_327486070_gb_CP002511_1_ Candidatus Pela...   968    0.0   
  2503290182 HIMB114_HIMB114 alpha proteobacterium sp. SAR11 HIMB...   667    0.0   
  638371090 NZ_AAPV01000001 Candidatus Pelagibacter ubique HTCC10...   365    3e-111
  637000375 NC_007205 Candidatus Pelagibacter ubique HTCC1062, co...   363    1e-110
  2503985354 HIMB5b_HIMB5_cons Alphaproteobacteria sp. SAR11 HIMB...   361    8e-110
  2503290285 HTCC9565_HTCC9565_contig1 Candidatus Pelagibacter ub...   344    4e-104
  647533618 NZ_DS995298 Candidatus Pelagibacter sp. HTCC7211 scf_...   336    2e-101
  2503985355 HIMB59b_HIMB59_cons alpha proteobacterium sp. HIMB59...   129    6e-32 


Query_4  1        MNKKFFKPTCELPNGFTDRQEEELLIRDLLISNIKKIMSKYGFQYLETPSFEYTDSIGKF  60
13       565611   ............................................................  565790
0        66964    ....IS..PVD..G..I..K.K..V...F..KQ..EV.TM...EF.........E.L...  67143
3        424161              ..S..E..WGKK.ILKKK..NT.EANFV.F..GA.......ISEN..S.  424015
3        422765                                            ..K.IDL..VIEANH.VQR  422709
8        467278              ..S..E..WGKK.ILKKK..NT.EANFV.F..GA.......ISEN..S.  467424
8        468674                                            ..K.IDL..VIEANH.VQR  468730
1        1126540             ..S..E..WDKK.VLKKQ.LKE.ENNFI.F.AEP.......ISEN..S.  1126394
1        294899                       H.NI.L.SKI..F.REQ.N.F..LEFQ..             294985
10       272905              ..L..E.KWNKK.ILKKK..NI.ENNFV.F..EP.......ISEN..S.  272759
9        92291               ..S..E..WDKK..LKKK.LKA.ENNFI.F.ADA.......ISEN..S.  92145
2        845360        M.KNIQ.VK.TH.IYGD.IKKFNFI.EKFYSVTE.FN.HQVQ..II.HQ.LFTRS  845524

Query_4  61       LP-DK-D-RP-SEGVFSFEDE-K-KWLSLRYDLT-APLARYAAKNFDSLPRPFKRFQLGT  113
13       565791   ..-..-.-..-..........-.-..........-.........................  565949
0        67144    ..-..-.-..-.........G-.-..........-.....FT.....N.S.....Y....  67302
3        424014   .A-.D-.SN.-MSD....K.G-E-.NIT.....S-S....FV.Q.NQE..L.Y..Y.M.D  423853
3        422708   SG-EN-F-.---KFI...T.Q-NGSE.C..P...I.SCL..LEN.LKGKEKI.YSG.AYR  422550
8        467425   .A-.D-.SN.-MSD....K.G-E-.NIT.....S-S....FV.Q.NQE..L.Y..Y.M.D  467586
8        468731   SG-EN-F-.---KFI...T.Q-NGSE.C..P...I.SCL..LEN.LKGKEKI.YSG.AYR  468889
1        1126393  .AE.E-A-N.-MSD....K.G-D-.SIT.....S-S....FV.Q.NQE..SIY..YAIQN  1126232
10       272758   .A-.D-.-SNLMSD....K.G-E-.NIT.....S-S....FV.Q.NQE..L.Y..YAIQN  272597
9        92144    .A-ED-.SN.-MSDI...Q.G-E-.SIT.....S-S....FV.Q.NQE..SIY..YAIQN  91983
2        845525   VG-EHT.-IV-.KEMY..T.KGD-STIC..PEA.-SSI..LV.SEYQ.GSMRISTH--.P  845683

Query_4  114      VWRNEKPGPGRFREFLQFDADYIGTSN-LF-SDAELCFLISEILKSCG-LGTSEFNIKIS  170
13       565950   ...........................-..-.................-...........  566120
0        67303    ......................V..N.-.L-A.S...V.MT...EK..-.ANN.......  67473
3        423852   ......A.NA.Y.S...C...IV.NV.-PAQAN....N..AST.LA..-.KKDQ.V.N..  423679
3        422549   KSN.K.DSII.D----.VGFEI..SKD-EK-K.DKE--I.NTA...LSN.QY.SGTL..G  422394
8        467587   ......A.NA.Y.S...C...IV.NV.-PAQAN....N..AST.LA..-.KKDQ.VVN..  467760
8        468890   KSN.KRDSII.D----.VGFEI..SKD-EK-K.DKE--I.NTA...LSN.QY.SGTL..G  469045
1        1126231  .F......N..Y...M.A.F.I..NT.PAQ-AN....N..TNT.LD..-.NKEQ.T.NV.  1126058
10       272596   .F....A.NA.Y...T.A.C.IV.NV.-PAQAN....N..TST.IE..-.KKDQ.VVN..  272423
9        91982    .F....A.N..Y...M.A.F.IV.NV.PAQ-AN....N...ST.SD..-.NKDQ.T.NV.  91809
2        845684   MF.R.R.QK..Y.Q.H.INLENM.EKS-PY-L.F.IILIA.NL.NEL.-IDKKH.-----  845839

Query_4  171      NRKLSKGLLEKLNITDEQKQSIT---------------LRAI------DKLDR-------  202
13       566121   .......................---------------....------.....-------  566216
0        67474    ..........D.E.I.QEQ..TS---------------....------.....-------  67569
3        423678   ...IVQ..I.E.K.S.DK.IKV----------------M...------....KPG-----  423580
3        422393   .VEIFNL.IS..D.PKRW.LRLSRHFWREVYFNDLLKR.ETN------SDV.P-------  422253
8        467761   ...IVQ..I.D.K.S.DK.IKV----------------M...------....KPG-----  467859
8        469046   .VEIFNL.IS..D.PKRW.LRLS---------------RHFWREEYFN.L.K.LETNSDV  469180
1        1126057  ...IVQ..INE...S-.E..LKV---------------I...------....KPG-----  1125959
10       272422   ...IIQ..I.E.K.P.DK.IKV----------------M...------....KPG-----  272324
9        91808    ...IVQ..INE.K.S-.E..IKV---------------I...------....KPG-----  91710
2        845840   -----.LI.NS.GSQED..NYSK---------------I-L.------.Y.TQ-------  845917

Query_4  203      ----VGAEGVQYLLGKGRKDKSGDFTKGAELEEA------QIKEIIN---FLNIKNLSE-  248
13       566217   ----..............................------.......---.........-  566354
0        67570    ----..ID..KL..............E..K.QDK------..SK..E---...S.G.---  67701
3        423579   ----F.LR..ED..KEE.V.V..AV....N.TDD------.ASQ...---..KV.D.K.-  423442
3        422252   ----TIV.VDKKRYQ.ML...QQTVVA.RSI..ILKRFDNK..DPRR---ASRG..V.KI  422094
8        467860   ----F.LR..ED..KEE.V.A..AV....N.TDD------.ASQ...---..KV.D.K.-  467997
8        469181   DPTI.EVDKKR..--.ML..NQQTIVA.RSI..ILKRFDNK..DPRR---ASRG..V.KI  469345
1        1125958  ----F.LT..EA..K.E...A..AV....D.NDD------.VQQ.LG---..K..D.K.-  1125821
10       272323   ----F.LK..ED..K.E.A.V..AI....D.T.D------.ASQ...---..KV.D.R.-  272186
9        91709    ----F.LK..ED..K.E...Q..AI....D.SGD------.AQQ.L.---..K..D.KK-  91572
2        845918   ----YKSKLSETS.SRLE.NP----LRILDSKDE------.D...LQNAP.IS-E...Q-  846049

Query_4  249      -KN---FERIR-EIAADNESMNDGIKE----LE-LMEKYFSL----FNFT----N----Y  286
13       566355   -..---.....-...............----..-........----....----.----.  566468
0        67702    -------DQLE-R.DCK.QLFQE..S.----.K-QII.N.KF----.K.N----.----.  67806
3        423441   ---------LK-.-NLK.PLSQE....----..-ELLGIV.Y----GDYL----D----Q  423346
3        422093   I.E---.LK.NCP.GQAA.KL.IFF.KNKIN.V-VDQ...PTSLNKIQKL----.----V  421950
8        467998   -LK----.NLK------.PLSQE....----..-DLLEIV.Y----GDYL----D----Q  468093
8        469346   I.E---.LK.NCP.GQAA.NL.IFF.KNKIN.V-VDQ...PTSLNKIQKL----.----V  469489
1        1125820  ----------L-KQKLT..LSQE....----..----DF.EV----ID.G----.AKDQV  1125722
1        1124391                                 .A-VDQR..P.SSNKISKL----.----V  1124332
10       272185   ---------LK-.-NLK.PLSQE..E.----..-DLMEIV.Y----GDYL----D----Q  272090
10       270699                                                         .----V  270694
9        91571    -LK----.TLK------.PLSQE....----..DVF.VLGYG----S.LN----Q----V  91473
9        90142                                   .V-VDQ...PI----S.NKISKL.----V  90083
2        846050   -ESTHY.NQLK-.LLKN.-----..-----------------------------D----F  846109

Query_4  287      I-FDPTVVRGLEYYTGPIFEANLTFGVKNNKGQEIEFGSVGGGGRYDDLVKRF-NNQD-C  343
13       566469   .-...................................................-....-.  566639
0        67807    K-I..A...............E...K...E..LD.....I.............-K...-.  67977
0        69279    .-..AKFG.ETQ....------.A.SICK---.S..LAR---..E.NN.I.TL-GGKQ-S  69413
3        423345   .KTNF.I....A..D.FCV.T..K.KTT....K.VDI..ICS..Q.NK.IS..-KGV.-I  423172
3        421949   E-.SASFG.Q......MV.KIDIKSKS..--------INIIN.....K.ISDLGSKKQ-V  421800
3        978681                                                          .WN-Y  978692
8        468094   .KTNF.I....A..D.FCV.T..N.KA..S..K.VDI..ICS..Q.NK.IS..-KGV.-I  468267
8        469490   E-.SASFG.Q......MV.KIDIKSKS..--------IN.IN.....K.ISDLGSKKQ-V  469639
1        1125721  Q-TNF.I....A..D.F.V.T..N.E......KVVDI..ICS..Q.SK.IS..-KGV.-I  1125551
1        1124331  .-.SSSFG.Q....S.MV.RIDVKINA.-----QVQLI.---.....N.I            1124209
10       272089   .KTNF.I....A..D.FCV.T..N.KTT....KQVDI..ICS..Q.NK.IS..-KGV.-I  271916
10       270693   E-.STSFG.H......MV.KIDIKSKF..--------INIIN.....K.ISNLGSKKK-V  270544
9        91472    K-TNF.I....A..SDF.V.T..N.K.T....K.VDI..ICS..A.AK.IS..-RGV.-I  91302
9        90082    .-.STSFG.Q......MV.KIDIKSKL..R--------NIIN.....K.ISDL-GSKNQV  89933
2        846110   T-I.HKL....D...DTA..----.QTNED.R.----NAILA.....K.ISLI-STR.-I  846256

Query_4  344      PSTGISVGLDRLIYAILQKNTIKAEKKSPV--LICVF--DEKYMDFYIKILN-MLRSENI  398
13       566640   ..............................--.....--.............-.......  566804
13       540650                              ...--QVAILPINDEHH.YAKE...-Q.EKIS.  540739
0        67978    .AV...I.....L..LS...IFNFDQ.C..--....L--.N.F..Y.F....-S...N..  68142
0        69414    .AF.AAIN.NQ..                                                 69452
3        423171   .G..M.I.V...LF.MM.LDQ.EVDE.K..--I...M--....LKN.YE..K-V..DN..  423007
3        457002                                .--V.PIS--E.--F.T.A.EV.EKINNAG.  456928
3        421799   .AV.AALN.N                                                    421770
3        978693   .T.-MW..K..IKDLSTACK.LNIN.--.L--.VTDS--GLAKSKIV.DV..-N.KEDG.  978848
8        468268   .G..M.F.V...LF.MM.LDQ.EVDE.K..--I...M--....LKN.YE..K-V..DN..  468432
8        433432                                .--VVIPI--S.EFDSYAKEVNE-KINNAG.  433509
8        469640   .AV.AALN.N                                                    469669
1        1125550  .G....F.V...LF.LT.LDQ..IKEQK.A--....M--.Q..LKN.YE.VD-E...N..  1125386
1        1166105                               .--V.P.S--..-FN.YA.DVS.-K.KHSG.  1166031
10       271915   .G..V.I.V...LF.MM.LDQ.EVNE.K..--I...M--....LIN.YE..K-V..DKD.  271751
10       315219                                .--VVIPI--S.EFNTYAKEVNE-KINHAG.  315142
10       270543   .AV.AAININ                                                    270514
9        91301    .G....F.V...LF.LM.LDQ..V.DQK..--.V..M--.Q..LKN.YELAD-L..DN..  91137
9        131448                              ..LQTMVIPI--S.EFN.YAVEVSK-KIKKVG.  131359
9        89932    AAV.AALN.N                                                    89903
2        846257   .GI.WAA.VE..MSLVQIE.--QK.D.FK.--.FA.Q--N.QFL-LNS....-QIYNLDC  846412

Query_4  399      SAEIY-S------GS-SNIKSQFKYADKRGCDFVILCGDDEVSKNVVTIKNLNIGKQMSE  450
13       566805   .....-.------..-............................................  566960
13       540740   RPI.D-L------RN-EK.NYKIREHSVGKIPILMI..SK..QNKTI.LRR.GQED.QT.  540895
0        68143    NS...-.------..-..F.A.L........KY..I..E.....EL..L...V..SEI..  68298
3        423006   NS..F-L------D.KK.LGK.LT..N.KQ.PIAVI..EN.FKD.TI.L...-L.VKGEN  422851
3        456927   .S.VD-L------KN-H.LNYKIREHSLSKIPLLLI..KK..DS.S...RR.DTN..     456781
3        978849   T..L.-.DVVGNPTG-T.VTDGAD.YN.NN..G..AF.                        978956
8        468433   NS..F-L------D.KK.LGK.LT..N.KQ.PVAVI..EN.FKD.TI.L...-L.VKGEN  468588
8        433510   .S.VD-L------KN-H.LNYKIREHSLSKIPLLLI..KK..DS.S...RR.DTN..     433656
1        1125385  N..VFLD------VK-K.LGK.LT..N...LPLA.I..EN.FKD.T....D.QGT.--G.  1125233
1        1166030  TSITD-T------KN-N.LNYKIRDHSLAKVPLLLI..KK..DS.S...RR.DSN..     1165884
10       271750   NS..F-L------D.KK.LGK.LT..N.KQ.PVAVI..EN.FKD.TI.....          271616
10       315141   .SVVD-L------KD-H.LNYKIREHSISKIPLLLI..KK..DS.S...RR.DTN..ENM  314986
9        91136    N..VF-L------NTKK.LGK.LDL.N..QLTIAVI..EN.FND.T......          91002
9        131358   .SAVD-L------KN-N.LNYKIRDHSLAKIPVLLI..KK..DS.S...RR.DSN..     131212
2        846413   IH.V--K------IN-K...KI.T....NNF..IL.I.EE.E...KIIL....TKE.     846556

Query_4  451      NIKDRSEWKQSTDAQKTVAFDQLLNEIK  478
13       566961   ............................  567044
13       540896   SLE                           540904
0        68299    D.ES.ED..K.K.....F..SD.       68367
3        422850   .-------------.L.FPKEN.I....  422806
8        468589   .-------------.L.FPKEN.I....  468633
1        1125232  .-------------N..ISRKE.I..V.  1125188
10       314985   DL.                           314977


Lambda      K        H        a         alpha
   0.318    0.138    0.394    0.792     4.96 

Gapped
Lambda      K        H        a         alpha    sigma
   0.267   0.0410    0.140     1.90     42.6     43.6 

Effective search space used: 1355376492


  Database: Pelagibacter_all_unannotated.fna
    Posted date:  Oct 2, 2012  2:46 PM
  Number of letters in database: 10,648,352
  Number of sequences in database:  14


Matrix: BLOSUM62
Gap Penalties: Existence: 11, Extension: 1
Neighboring words threshold: 13
Window for multiple hits: 40
