# Supplementary material for: tRNA Signatures Reveal a Polyphyletic Origin of SAR11 Strains among Alphaproteobacteria
Source: PLoS Comput Biol. 2014 Feb 27;10(2):e1003454. doi: 10.1371/journal.pcbi.1003454 (PMC3937112; doi:10.1371/journal.pcbi.1003454)
Supplement: Dataset S7 — Source code and data to reproduce Figure S1. (ZIP) [file pcbi.1003454.s007.zip › Source_data_and_methods_for_Supplementary_Figure_1/README]

####
# This directory will show how to replicate the gene-finding of 
# HisRS sequences using the Pelagibacter strain HTCC1062 annotated HisRS
# in all 8 pelagibacter genomes, and then will show how to find the 
# important residue that interacts with C73 in Histidyl tRNA amino acylation.  
# requires BLAST v. 2.2.27  ( ftp://ftp.ncbi.nlm.nih.gov/blast/executables/blast+/LATEST/)
# and clustalw2 v 2.0.11 (ftp://ftp.ebi.ac.uk/pub/software/clustalw2/) installed locally.  
####


# files
-------
Pelagibacter_all_unannotated.fna	-all 8 Ca. Pelagibacter ubique genomes/SAR11 used in this paper in database
					(thanks to J. Cameron Thrash for sharing prior to publication) 
					form for BLAST
HisRSalignPubique.txt			-HisRS sequences currently from three SAR11 genomes from
					NCBI (downloaded September 27,2012)
Pelagibacter_HisRS_blast_2.out		-BLAST results from running query sequence against database
Pelagibacter_all.n[sih][qnr]		-database files for SAR11 database
HisBlast_7.txt				-all SAR11 HisRS Hits in blast search minus HIMB59
					(nucleotide)
HisBlast_1.txt				-HIMB59 Blast hit for HisRS (nucletotide)
Himb59_aligned_translated.fas		-HIMB59 Blast hit translated for HisRS (aa)
All7_aligned_translated.fas		-all SAR11 HisRS Hits translated minus HIMB59
pel_hisRS_8genome.pdf			-frequency plot of the seven SAR11 genomes vs. HIMB59
HisBlast_translate_all.aln		-clustalw2 output
HisBlast_translate_all_clustal_out.fas	-clustalw2 output converted to fasta
fasgrep					-BFAST tool to grep sequences and their identifiers
                                        (David H. Ardell, unpublished) --Requires BioPerl 
fasconvert                         	-BFAST tool to convert sequence file type (David
                                    	H. Ardell, unpublished) -- Requires Bioperl
translate				-From the Squid-1.9 package from Sean Eddy
					(http://selab.janelia.org/software.html).  This is a 
					binary .  To install from source, find included package
					in directory for Source Code for Figure 2. 

# code
-------
# To make a database out of pelagibacter genomes
makeblastdb -in Pelagibacter_all_unannotaed.fna -dbtype "nucl" -out Pelagibacter_all
# To make query file
fasgrep -d "HTCC1062" HisRSalignPubique.txt > HTCC1062HisRS.fas

## Translate database in 6 reading frames and run query (aaRS sequence) to find 
## on unannotated genomes
tblastn -outfmt 3 -db Pelagibacter_all -query HisRSalignPubique.txt -out Pelagibacter_HisRS_blast_2.out

## Sequences were cut out of the pelagibacter genomes using the coordinates from the fourth 
## hit in the Pelagibacter_HisRS_blast_2.out file.  Saved in HisBlast_7.txt and HisBlast_1.txt
# next, using a tool from Squid-1.9 (Sean Eddy)  named "translate" (package included with Source Code for
figure 2, and a Mac OS X binary in this directory), they were translated 
translate HisBlast_7.txt | fasgrep -d "length 4[0-9][0-9]" > HisBlast_translate_7.txt
translate HisBlast_1.txt | fasgrep -d "length 399" > HisBlast_translate_1.txt
cat HisBlast_translate_*.txt > HisBlast_translate_all.txt

## Then the sequences were aligned using clustalw2 (v 2.0.11) and then converted to fasta and separated

fasconvert -i clustalw < HisBlast_translate_all.aln > HisBlast_translate_all_clustal_out.fas
fasgrep 2503985355 HisBlast_translate_all_clustal_out.fas > Himb59_aligned_translated.fas
fasgrep -v 2503985355 HisBlast_translate_all_clustal_out.fas > All7_aligned_translated.fas

## Then the webserver weblogo (http://weblogo.berkeley.edu) was used to create frequency profiles 
of the sequences (version 2.8.2)
