# Supplementary material for: tRNA Signatures Reveal a Polyphyletic Origin of SAR11 Strains among Alphaproteobacteria
Source: PLoS Comput Biol. 2014 Feb 27;10(2):e1003454. doi: 10.1371/journal.pcbi.1003454 (PMC3937112; doi:10.1371/journal.pcbi.1003454)
Supplement: Dataset S8 — Source code and data to reproduce Figures S3 and S4. (ZIP) [file pcbi.1003454.s008.zip]

Archive with 36 entries (33 files):
- Source_data_and_methods_for_Supplementary_Figure_S3_and_S4/
- Source_data_and_methods_for_Supplementary_Figure_S3_and_S4/all_alphaproteobacterial_trnas.fas
- __MACOSX/
- __MACOSX/Source_data_and_methods_for_Supplementary_Figure_S3_and_S4/
- __MACOSX/Source_data_and_methods_for_Supplementary_Figure_S3_and_S4/._all_alphaproteobacterial_trnas.fas
- Source_data_and_methods_for_Supplementary_Figure_S3_and_S4/alpha_raxml.pdf
- __MACOSX/Source_data_and_methods_for_Supplementary_Figure_S3_and_S4/._alpha_raxml.pdf
- Source_data_and_methods_for_Supplementary_Figure_S3_and_S4/back_relate_tags
- __MACOSX/Source_data_and_methods_for_Supplementary_Figure_S3_and_S4/._back_relate_tags
- Source_data_and_methods_for_Supplementary_Figure_S3_and_S4/backrelate.txt
- __MACOSX/Source_data_and_methods_for_Supplementary_Figure_S3_and_S4/._backrelate.txt
- Source_data_and_methods_for_Supplementary_Figure_S3_and_S4/fas2phylip
- __MACOSX/Source_data_and_methods_for_Supplementary_Figure_S3_and_S4/._fas2phylip
- Source_data_and_methods_for_Supplementary_Figure_S3_and_S4/fasttree_boostrap_randomiso.pdf
- __MACOSX/Source_data_and_methods_for_Supplementary_Figure_S3_and_S4/._fasttree_boostrap_randomiso.pdf
- Source_data_and_methods_for_Supplementary_Figure_S3_and_S4/fasttree_wrapper
- __MACOSX/Source_data_and_methods_for_Supplementary_Figure_S3_and_S4/._fasttree_wrapper
- Source_data_and_methods_for_Supplementary_Figure_S3_and_S4/masteralign_raxml.fas
- __MACOSX/Source_data_and_methods_for_Supplementary_Figure_S3_and_S4/._masteralign_raxml.fas
- Source_data_and_methods_for_Supplementary_Figure_S3_and_S4/masteralign_raxml.phy
- __MACOSX/Source_data_and_methods_for_Supplementary_Figure_S3_and_S4/._masteralign_raxml.phy
- Source_data_and_methods_for_Supplementary_Figure_S3_and_S4/outtree.tre
- __MACOSX/Source_data_and_methods_for_Supplementary_Figure_S3_and_S4/._outtree.tre
- Source_data_and_methods_for_Supplementary_Figure_S3_and_S4/outtree_species.tre
- __MACOSX/Source_data_and_methods_for_Supplementary_Figure_S3_and_S4/._outtree_species.tre
- Source_data_and_methods_for_Supplementary_Figure_S3_and_S4/RAxML_result.tree.nwk.txt
- __MACOSX/Source_data_and_methods_for_Supplementary_Figure_S3_and_S4/._RAxML_result.tree.nwk.txt
- Source_data_and_methods_for_Supplementary_Figure_S3_and_S4/README
- __MACOSX/Source_data_and_methods_for_Supplementary_Figure_S3_and_S4/._README
- Source_data_and_methods_for_Supplementary_Figure_S3_and_S4/tree_final.tre
- __MACOSX/Source_data_and_methods_for_Supplementary_Figure_S3_and_S4/._tree_final.tre
- Source_data_and_methods_for_Supplementary_Figure_S3_and_S4/treefile.tre
- __MACOSX/Source_data_and_methods_for_Supplementary_Figure_S3_and_S4/._treefile.tre
- Source_data_and_methods_for_Supplementary_Figure_S3_and_S4/tRNAseq_parse
- __MACOSX/Source_data_and_methods_for_Supplementary_Figure_S3_and_S4/._tRNAseq_parse
- __MACOSX/._Source_data_and_methods_for_Supplementary_Figure_S3_and_S4
