# Supplementary material for: tRNA Signatures Reveal a Polyphyletic Origin of SAR11 Strains among Alphaproteobacteria
Source: PLoS Comput Biol. 2014 Feb 27;10(2):e1003454. doi: 10.1371/journal.pcbi.1003454 (PMC3937112; doi:10.1371/journal.pcbi.1003454)
Supplement: Dataset S8 — Source code and data to reproduce Figures S3 and S4. (ZIP) [file pcbi.1003454.s008.zip › Source_data_and_methods_for_Supplementary_Figure_S3_and_S4/back_relate_tags]

#!/usr/bin/perl -w

$relatefile = $ARGV[0];# "backrelate.txt";
$njfile = $ARGV[1]; #"RAxML_result.tree.nwk.txt";
open(TAGS,"$relatefile");
@tags = <TAGS>;
close(TAGS);
@parts = "";
undef %species;
undef %tagcount;
undef %seen;
foreach my $tag (@tags){
    @parts = split(/\t/,$tag);
    chomp($parts[1]);
    $parts[0] =~ tr/\,\(\)/\_\.\./;
    if($seen{$parts[0]}){
	$tagcount{$parts[0]}++;
	$addtag = $tagcount{$parts[0]};
	$addtag =~ tr/0-9\:/abcdefghij\./;
	print $addtag,"\n";
	$parts[0] .= $addtag; 
    }
	$species{$parts[1]} = $parts[0];
    $seen{$parts[0]} = $parts[1];
}
open(TREEFILE,"$njfile");
@mastertree = <TREEFILE>;
close(TREEFILE);
$newtreefile = $njfile."_species";
open(TREE,">$newtreefile");
foreach my $line (@mastertree){
    foreach my $part (sort keys %species){
	$line =~ s/$part\:/$species{$part}\:/;
    }
    print TREE $line,"\n";
}
close(TREE);
