# Supplementary material for: tRNA Signatures Reveal a Polyphyletic Origin of SAR11 Strains among Alphaproteobacteria
Source: PLoS Comput Biol. 2014 Feb 27;10(2):e1003454. doi: 10.1371/journal.pcbi.1003454 (PMC3937112; doi:10.1371/journal.pcbi.1003454)
Supplement: Dataset S8 — Source code and data to reproduce Figures S3 and S4. (ZIP) [file pcbi.1003454.s008.zip › Source_data_and_methods_for_Supplementary_Figure_S3_and_S4/backrelate.txt]

ACIDIPHILIUM_CRYPTUM_JF-5	1000
AGROBACTERIUM_RADIOBACTER_K84	1001
AGROBACTERIUM_TUMEFACIENS_STR-_C58	1002
AGROBACTERIUM_VITIS_S4	1003
ALPHA_PROTEOBACTERIUM_HTCC2255	1004
ANAPLASMA_MARGINALE_STR-_MISSISSIPPI	1005
ANAPLASMA_MARGINALE_STR-_PUERTO_RICO	1006
ANAPLASMA_MARGINALE_STR-_ST-_MARIES	1007
ANAPLASMA_MARGINALE_STR-_VIRGINIA	1008
ANAPLASMA_PHAGOCYTOPHILUM_HZ	1009
AURANTIMONAS_SP-_SI85-9A1	1010
AZORHIZOBIUM_CAULINODANS_ORS_571	1011
BARTONELLA_BACILLIFORMIS_KC583	1012
BARTONELLA_GRAHAMII_AS4AUP	1013
BARTONELLA_QUINTANA_STR-_TOULOUSE	1014
BARTONELLA_TRIBOCORUM_CIP_105476	1015
BRADYRHIZOBIUM_JAPONICUM_USDA_110	1016
BRADYRHIZOBIUM_SP-_BTAI1	1017
BRADYRHIZOBIUM_SP-_ORS278	1018
BREVUNDIMONAS_SP-_BAL3	1019
BRUCELLA_ABORTUS_BIOVAR_1_STR-_9-941	1020
BRUCELLA_ABORTUS_BV-_2_STR-_86/8/59	1021
BRUCELLA_ABORTUS_BV-_4_STR-_292	1022
BRUCELLA_ABORTUS_BV-_6_STR-_870	1023
BRUCELLA_ABORTUS_BV-_9_STR-_C68	1024
BRUCELLA_ABORTUS_S19	1025
BRUCELLA_ABORTUS_STR-_2308_A	1026
BRUCELLA_CANIS_ATCC_23365	1027
BRUCELLA_CETI_B1/94	1028
BRUCELLA_CETI_M13/05/1	1029
BRUCELLA_CETI_M490/95/1	1030
BRUCELLA_CETI_M644/93/1	1031
BRUCELLA_CETI_STR-_CUDO	1032
BRUCELLA_MELITENSIS_16M	1033
BRUCELLA_MELITENSIS_ATCC_23457	1034
BRUCELLA_MELITENSIS_BIOVAR_ABORTUS_2308	1035
BRUCELLA_MELITENSIS_BV-_1_STR-_REV-1	1036
BRUCELLA_MELITENSIS_BV-_2_STR-_63/9	1037
BRUCELLA_MELITENSIS_BV-_3_STR-_ETHER	1038
BRUCELLA_MICROTI_CCM_4915	1039
BRUCELLA_NEOTOMAE_5K33	1040
BRUCELLA_OVIS_ATCC_25840	1041
BRUCELLA_PINNIPEDIALIS_B2/94	1042
BRUCELLA_PINNIPEDIALIS_M292/94/1	1043
BRUCELLA_SP-_83/13	1044
BRUCELLA_SP-_F5/99	1045
BRUCELLA_SUIS_1330	1046
BRUCELLA_SUIS_ATCC_23445	1047
BRUCELLA_SUIS_BV-_3_STR-_686	1048
BRUCELLA_SUIS_BV-_5_STR-_513	1049
CAULOBACTER_CRESCENTUS_CB15	1050
CAULOBACTER_CRESCENTUS_NA1000	1051
CAULOBACTER_SP-_K31	1052
CITREICELLA_SP-_SE45	1053
DINOROSEOBACTER_SHIBAE_DFL_12	1054
EHRLICHIA_CANIS_STR-_JAKE	1055
EHRLICHIA_CHAFFEENSIS_STR-_ARKANSAS	1056
EHRLICHIA_RUMINANTIUM_STR-_GARDEL	1057
EHRLICHIA_RUMINANTIUM_STR-_WELGEVONDEN_(U-PRETORIA)	1058
ERYTHROBACTER_LITORALIS_HTCC2594	1059
ERYTHROBACTER_SP-_NAP1	1060
FULVIMARINA_PELAGI_HTCC2506	1061
GLUCONACETOBACTER_DIAZOTROPHICUS_PAL_5	1062
GLUCONACETOBACTER_DIAZOTROPHICUS_PAL_5_(JGI)	1063
GLUCONOBACTER_OXYDANS_621H	1064
GRANULIBACTER_BETHESDENSIS_CGDNIH1	1065
HIRSCHIA_BALTICA_ATCC_49814	1066
HOEFLEA_PHOTOTROPHICA_DFL-43	1067
HYPHOMONAS_NEPTUNIUM_ATCC_15444	1068
JANNASCHIA_SP-_CCS1	1069
LABRENZIA_ALEXANDRII_DFL-11	1070
LOKTANELLA_VESTFOLDENSIS_SKA53	1071
MAGNETOSPIRILLUM_MAGNETICUM_AMB-1	1072
MAGNETOSPIRILLUM_MAGNETOTACTICUM	1073
MARICAULIS_MARIS_MCS10	1074
MESORHIZOBIUM_LOTI_MAFF303099	1075
MESORHIZOBIUM_SP-_BNC1	1076
METHYLOBACTERIUM_CHLOROMETHANICUM_CM4	1077
METHYLOBACTERIUM_EXTORQUENS_AM1	1078
METHYLOBACTERIUM_EXTORQUENS_DM4	1079
METHYLOBACTERIUM_EXTORQUENS_PA1	1080
METHYLOBACTERIUM_NODULANS_ORS_2060	1081
METHYLOBACTERIUM_POPULI_BJ001	1082
METHYLOBACTERIUM_RADIOTOLERANS_JCM_2831	1083
METHYLOBACTERIUM_SP-_4-46	1084
METHYLOCELLA_SILVESTRIS_BL2	1085
NITROBACTER_HAMBURGENSIS_X14	1086
NITROBACTER_SP-_NB-311A	1087
NITROBACTER_WINOGRADSKYI_NB-255	1088
NOVOSPHINGOBIUM_AROMATICIVORANS_DSM_12444	1089
OCEANICAULIS_ALEXANDRII_HTCC2633	1090
OCEANICOLA_BATSENSIS_HTCC2597	1091
OCEANICOLA_GRANULOSUS_HTCC2516	1092
OCHROBACTRUM_ANTHROPI_ATCC_49188	1093
OCHROBACTRUM_INTERMEDIUM_LMG_3301	1094
OLIGOTROPHA_CARBOXIDOVORANS_OM5	1095
ORIENTIA_TSUTSUGAMUSHI_BORYONG	1096
ORIENTIA_TSUTSUGAMUSHI_STR-_IKEDA	1097
PARACOCCUS_DENITRIFICANS_PD1222	1098
PARVIBACULUM_LAVAMENTIVORANS_DS-1	1099
PELAGIBACTER_UBIQUE_HIMB114	1100
PELAGIBACTER_UBIQUE_HIMB5	1101
PELAGIBACTER_UBIQUE_HIMB59	1102
PELAGIBACTER_UBIQUE_HTCC1002	1103
PELAGIBACTER_UBIQUE_HTCC1062	1104
PELAGIBACTER_UBIQUE_HTCC7211	1105
PELAGIBACTER_UBIQUE_HTCC9565	1106
PELAGIBACTER_UBIQUE_IMCC9063	1107
PHAEOBACTER_GALLAECIENSIS_BS107	1108
PHENYLOBACTERIUM_ZUCINEUM_HLK1	1109
RHIZOBIUM_ETLI_CFN_42	1110
RHIZOBIUM_ETLI_CIAT_652	1111
RHIZOBIUM_LEGUMINOSARUM_BV-_TRIFOLII_WSM1325	1112
RHIZOBIUM_LEGUMINOSARUM_BV-_VICIAE_3841	1113
RHIZOBIUM_SP-_NGR234	1114
RHODOBACTERACEAE_BACTERIUM_KLH11	1115
RHODOBACTERALES_BACTERIUM_HTCC2083	1116
RHODOBACTERALES_BACTERIUM_HTCC2150	1117
RHODOBACTERALES_BACTERIUM_HTCC2654	1118
RHODOBACTERALES_BACTERIUM_Y4I	1119
RHODOBACTER_SPHAEROIDES	1120
RHODOBACTER_SPHAEROIDES_2-4-1	1121
RHODOBACTER_SPHAEROIDES_ATCC_17025	1122
RHODOBACTER_SPHAEROIDES_ATCC_17029	1123
RHODOBACTER_SPHAEROIDES_KD131	1124
RHODOPSEUDOMONAS_PALUSTRIS	1125
RHODOPSEUDOMONAS_PALUSTRIS_BISA53	1126
RHODOPSEUDOMONAS_PALUSTRIS_BISB18	1127
RHODOPSEUDOMONAS_PALUSTRIS_BISB5	1128
RHODOPSEUDOMONAS_PALUSTRIS_CGA009	1129
RHODOPSEUDOMONAS_PALUSTRIS_HAA2	1130
RHODOPSEUDOMONAS_PALUSTRIS_TIE-1	1131
RHODOSPIRILLUM_RUBRUM	1132
RHODOSPIRILLUM_RUBRUM_ATCC_11170	1133
RICKETTSIA_AFRICAE_ESF-5	1134
RICKETTSIA_AKARI_STR-_HARTFORD	1135
RICKETTSIA_BELLII_OSU_85-389	1136
RICKETTSIA_BELLII_RML369-C	1137
RICKETTSIA_CANADENSIS_STR-_MCKIEL	1138
RICKETTSIA_CONORII_STR-_MALISH_7	1139
RICKETTSIA_FELIS_URRWXCAL2	1140
RICKETTSIA_MASSILIAE_MTU5	1141
RICKETTSIA_PEACOCKII_STR-_RUSTIC	1142
RICKETTSIA_RICKETTSII	1143
RICKETTSIA_RICKETTSII_STR-_'SHEILA_SMITH'	1144
RICKETTSIA_SIBIRICA_246	1145
RICKETTSIA_TYPHI_STR-_WILMINGTON	1146
ROSEOBACTER_SP-_AZWK-3B	1147
ROSEOBACTER_SP-_CCS2	1148
ROSEOBACTER_SP-_MED193	1149
ROSEOVARIUS_NUBINHIBENS_ISM	1150
ROSEOVARIUS_SP-_217	1151
ROSEOVARIUS_SP-_HTCC2601	1152
ROSEOVARIUS_SP-_TM1035	1153
RUEGERIA_SP-_R11	1154
SAGITTULA_STELLATA_E-37	1155
SILICIBACTER_LACUSCAERULENSIS_ITI-1157	1156
SILICIBACTER_POMEROYI_DSS-3	1157
SINORHIZOBIUM_MEDICAE_WSM419	1158
SINORHIZOBIUM_MELILOTI_1021	1159
SPHINGOMONAS_SP-_SKA58	1160
SPHINGOMONAS_WITTICHII_RW1	1161
SPHINGOPYXIS_ALASKENSIS_RB2256	1162
STAPPIA_AGGREGATA_IAM_12614	1163
WOLBACHIA_ENDOSYMBIONT_OF_CULEX_QUINQUEFASCIATUS_JHB	1164
WOLBACHIA_ENDOSYMBIONT_OF_DROSOPHILA_MELANOGASTER	1165
WOLBACHIA_ENDOSYMBIONT_STRAIN_TRS_OF_BRUGIA_MALAYI	1166
WOLBACHIA_PIPIENTIS	1167
ZYMOMONAS_MOBILIS_SUBSP-_MOBILIS_ZM4	1168
