# Supplementary material for: tRNA Signatures Reveal a Polyphyletic Origin of SAR11 Strains among Alphaproteobacteria
Source: PLoS Comput Biol. 2014 Feb 27;10(2):e1003454. doi: 10.1371/journal.pcbi.1003454 (PMC3937112; doi:10.1371/journal.pcbi.1003454)
Supplement: Dataset S8 — Source code and data to reproduce Figures S3 and S4. (ZIP) [file pcbi.1003454.s008.zip › Source_data_and_methods_for_Supplementary_Figure_S3_and_S4/fas2phylip]

#!/usr/bin/perl -w

use Bio::AlignIO;

my $inputfile = "masteralign_raxml.fas";
my $outputfile = $inputfile . "temp";
my $in  = Bio::AlignIO->new(-file => "$inputfile", -format => 'fasta');
my $out = Bio::AlignIO->new(-file => ">$outputfile", -format => 'phylip', -alphabet => 'rna');
while ( my $aln = $in->next_aln ) { 
    $out->write_aln($aln); 
}
