# Supplementary material for: tRNA Signatures Reveal a Polyphyletic Origin of SAR11 Strains among Alphaproteobacteria
Source: PLoS Comput Biol. 2014 Feb 27;10(2):e1003454. doi: 10.1371/journal.pcbi.1003454 (PMC3937112; doi:10.1371/journal.pcbi.1003454)
Supplement: Dataset S8 — Source code and data to reproduce Figures S3 and S4. (ZIP) [file pcbi.1003454.s008.zip › Source_data_and_methods_for_Supplementary_Figure_S3_and_S4/fasttree_wrapper]

#!/usr/bin/perl -w

$numreps = $ARGV[0];
$seqfile = $ARGV[1];
$treefilename = "treefile.tre";
for($i = 0;$i < $numreps;$i++){
  system "./tRNAseq_parse $seqfile > tempfile.fas";
  system "FastTree -nt -gtr < tempfile.fas >> $treefilename";
}
