# Supplementary material for: tRNA Signatures Reveal a Polyphyletic Origin of SAR11 Strains among Alphaproteobacteria
Source: PLoS Comput Biol. 2014 Feb 27;10(2):e1003454. doi: 10.1371/journal.pcbi.1003454 (PMC3937112; doi:10.1371/journal.pcbi.1003454)
Supplement: Dataset S8 — Source code and data to reproduce Figures S3 and S4. (ZIP) [file pcbi.1003454.s008.zip › Source_data_and_methods_for_Supplementary_Figure_S3_and_S4/masteralign_raxml.fas]

>1000 ACIDIPHILIUM_CRYPTUM_JF-5
-GGGGGTGTAGCTCAGCT-GGG--AGAGCACCTGCTTTGCAAGCAGGGGGTCATCGGTTCGAACCCGTTCACCTCCA-GGTCCGGTGGCAGAGT--GGC--TATGCAGAGGACTGCAAATCCTTGGA-TGTGGGTTCGATTCCCGCCCGGACCT-GCGGGTGTAGCTCAGTT-GGTT-AGAGCGCCGGCCTGTCACGCCGGAGGTCGCGGGTTCGAGCCCCGTCACTCGCG-GTCCCGTTCGTCTAGA--GGCCTAGGACACCGCCCTTTCACGGCGGCAA-CACCGGTTCGAATCCGGTACGGGATA-GCCCAGGTAGCTCAGTT-GGT--AGAGCATGCGACTGAAAATCGCAGTGTCGGTGGTTCGATTCCGCCCCTGGGCA-GCGGGCGTAGCTCAGG--GGT--AGAGCACAACCTTGCCAAGGTTGGGGTCGAGGGTTCGAATCCCTTCGCCCGCT-GCGGGTGTAGCTCAAT--GGT--AGAGTTCCAGCCTTCCAAGCTGGCTG-TGCGGGTTCGATTCCCGTCACCCGCTGGCGGACGTAGCTCAGCT-GGT--AGAGCGCCAGGTTGTGGTCCTGGATGTCGTGGGTTCGAGCCCCATCGTTCGCC-GGGCTAGTAGCTCAGTT-GGTT-AGAGCACACGCTTGATAAGCGTGGGGTCGGAGGTTCAAGTCCTCCCTGGCCCA-GCGCCGGTAGCTCAAC--GGTT-AGAGCGGACCGCTCATAACGGTTTGGTTGCGGGTTCGAGTCCTGCCCGGCGCA-GAGCCCGTAGCTCAGTT-GGT--AGAGCACGAGACTTTTAATCTTGGGGTCCAGGGTTCGAATCCCTGCGGGCTCA-GCGGATGTGGCGGAAT--GGTA-GACGTAGCAGACTTAAAATCTGTT-G-TGCGGGTTCAAGTCCCGCCATCCGCA-GCGGGCGTGGTGGAACT-GGTA-GACACGCCAGATTTAGGTTCTGGTGCATGGGGGTTCAAGTCCCTCCGCCCGCA-GGCGGCGTAGCTCAGC--GGT--AGAGCAGGGGAATCATAATCCCTTGGTCGGTGGTTCAAATCCGCCCGCCGCTA-TCCCGGATAGCTCAGCT-GGT--AGAGCAAGCGGCTGTTAACCGCTCGGTCGTAGGTTCGAGTCCTACTCCGGGAG-CGGGGCGTGGCGCAGCCTGGT--AGCGCGCTTGTTTTGGGTACAAGAGGCCCCCGGTTCGAATCCGGGCGCCCCGA-TGGGGTGTAGCCAAGC--GGT--AAGGCAGCGGATTTTGATTCCGCCATGCGGAGGTTCGAATCCTCCCACCCCAG-GGACCCGTAGCTCAACT-GGAT-AGAGCACCAGACTACGAATCTGGGGGTTAGGAGTTCGAGTCTCTTCGGGTCCG-GGCCCTGTAGCTCAACT-GGAT-AGAGCACCCGCCTTCTAAGCGGGTGGTTGCGTGTTCGAGTCACGCCAGGGTCG-GGAGGGGTGGCCGAGT--GGCCGAAGGCGGCGGTTTGCTAAACCGTT---CGTGGGTTCGAATCCCATCCCCTCCG-GGAGGGATGGCCGAGC--GGTCGAAGGCGCACGCTTGGAAAGCGTGT---CGTGGGTTCGAATCCCACTCCCTCCG-GGATGGGTGGCCGAGT--GGTTTAAGGCAGCGGTCTTGAAAACCGCC---CGTGGGTTCGAATCCCACCCCATCCG-GCCGGGTTAGCACAGC--GGT--AGTGCAGCGGTTTTGTAAACCGAAGGTCGGGGGTTCAAATCCCTCACCCGGCA-GGGCGCGTAGCTCAGC--GGG--AGAGCACTGCCTTGACATGGCAGGGGTCACAGGTTCAATCCCTGTCGCGCCCA-GGGCGGTTAGCTCAGA--GGT--AGAGCGTCTCGTTTACACCGAGAGGGTCGGCGGTTCGATCCCGTCACCGCCCA-AGGGGTGTAGCTCAATT-GGCT-AGAGCGCCGGTCTCCAAAACCGGAGGCTGGGGGTTCGAGACCCTCCACCCCTG-CGCGGGGTGGAGCAGCCCGGT--AGCTCGTCAGGCTCATAACCTGAAGGTCACAGGTTCAAATCCTGTCCCCGCAA-GGAGAGGTGCCCGAGT--GGCTAAAGGGGGCGGACTGTAAATCCGCT-TACGTTGGTTCGAATCCAACCCTCTCCA
>1001 AGROBACTERIUM_RADIOBACTER_K84
-GGGGCTGTAGCTCAGCT-GGG--AGAGCACCTGCTTTGCAAGCAGGGGGTCAGCGGTTCGATCCCGCTCAGCTCCA-GGCCTCGTGGCGGAGT--GGT--TACGCAGAGGACTGCAAATCCTTGCA-TCCCGGTTCGATTCCGGGCGAGGCCT-GCGGGTGTAGCTCAGTT-GGTT-AGAGTGCCGGCCTGTCACGCCGGAGGTCGCGGGTTCGAGCCCCGTCACTCGCG-GCGCCCTTCGTCTATC--GGTT-AGGACGACAGATTTTCATTCTGTAAA-GAGGGGTTCGACTCCCCTAGGGCGTG-GCCCAGATAGCTCAGTT-GGT--AGAGCAGCGGATTGAAAATCCGCGTGTCGCTGGTTCGATTCCGGCTCTGGGCA-GCGGGTGTAGCTCAGG--GGT--AGAGCACAACCTTGCCAAGGTTGGGGTCGAGGGTTCGAATCCCTTCGCCCGCT-GCGGGTATAGCTCAAT--GGT--AGAGCAGCAGCCTTCCAAGCTGAATA-CGCGGGTTCGATTCCCGCTACCCGCT-GCGGTTGTAGCTCAGTT-GGTT-AGAGCGCAGGTTTGTGGCACCTGAGGTCGGAGGTTCGAGACCCCCCAACCGTA-GGGCCCGTAGCTCAGTT-GGTT-AGAGCACACGCTTGATAAGCGTGGGGTCGGTAGTTCAAGTCTACCCGGGCCCA-GGGCCTGTAGCTCAAT--GGTT-AGAGCCGGCGGCTCATAACCGCTTGGTTGGGGGTTCGAGTCCCTCCGGGCCCA-GAGAGCGTAGCTCAGCT-GGT--AGAGCAACTGACTTTTAATCAGTAGGTCTCGGGTTCGAACCCCGACGCTCTCA-GCGGACGTGGCGAAACT-GGTA-GACGCAAGGGACTTAAAATCCCTC-G-TACGGGTTCGACCCCCGTCGTCCGCA-GCGGGTATGGTGAAATT-GGTA-GACACGCCAGATTTAGGTTCTGGT-G-TGGGAGTTCAAGTCTCTCTACCCGCA-GGCGGAGTAGCTCAGTA-GGTC-AGAGCAGAGGAATCATAATCCTTGTGTCGGGGGTTCAAATCCCTCCTCCGCTA-TCCCTGGTAGCTCAGC--GGT--AGAGCATTCGACTGTTAATCGACAGGTCGCCGGTTCGAATCCGGCCCGGGGAG-CGGAGTGTAGCGCAGTCTGGT--AGCGCATCTGGTTTGGGACCAGAGGGTCGGGAGTTCGAATCTCTCCACTCCGA-TGGGGCGTAGCCAAGC--GGT--AAGGCAGTGGTTTTTGGTACCGCC-ATCCCTGGTTCGAATCCAGGCGCCCCAG-GCACCCGTAGCTCAGCT-GGAT-AGAGCACCAGACTACGAATCTGGGGGTCAGGAGTTCGAATCTCTTCGGGTGCG-GGCCCCTTAGCTCAGCT-GGAT-AGAGCACCTGCCTTCTAAGCAGGTGGTCGCAGGTTCGAATCCTGCAGGGGTCG-GGAGAGGTGGCCGAGT--GGTCGAAGGCGCTCCCCTGCTAAGGGAGTAT-CGTGGGTTCGAATCCCATCTTCTCCG-GGACAGGTGGCCGAGT--GGTTTAAGGCGCACGCCTGGAACGCGTGT---CGTGGGTTCGAATCCCACCTTGTCCG-GGAAGAGTGTCCGAGT--GGTTTAAGGAACCGGTCTTGAAAACCGGC---CGTGGGTTCGAATCCCACCTCTTCCG-GCCCTTGTAGCTCAGTT-GGT--AGAGCACCTGATTTGTAATCAGGGGGTCCCGGGTTCGAACCCTGGCGGGGGCA-GGGCGTGTAGCTCAGC--GGG--AGAGCACTACGTTGACATCGTAGGGGTCACAGGTTCAATCCCTGTCACGCCCA-GGGCGATTAGCTCAGTT-GGT--AGAGCGCCTCGTTTACACCGAGGATGTCGGGAGTTCGAGTCTCTCATCGCCCA-AGGGGTATAGCTCAGTT-GGT--AGAGCGGCGGTCTCCAAAACCGCAGGTCGTAGGTTCGAGCCCTGCTGCCCCTG-CGCGGGGTGGAGCAGCCCGGT--AGCTCGTCAGGCTCATAACCTGAAGGCCGCAGGTTCAAATCCTGCCCCCGCAA-GGAGGGATGCCCGAGT--GGTTAAAGGGGACGGACTGTAAATCCGTT-TACGTTGGTTCAAATCCAACTCCCTCCA
>1002 AGROBACTERIUM_TUMEFACIENS_STR-_C58
-GGGGCTGTAGCTCAGCT-GGG--AGAGCACCTGCTTTGCAAGCAGGGGGTCAGCGGTTCGATCCCGCTCAGCTCCA-GGCCTCGTGGCGGAGT--GGT--GACGCAGAGGACTGCAAATCCTTGTA-CCCCGGTTCAATTCCGGGCGAGGCCT-GCGGGTGTAGCTCAGTT-GGTT-AGAGTGCCGGCCTGTCACGCCGGAGGTCGCGGGTTCGAGCCCCGTCACTCGCG-GCGCCCTTCGTCTATC--GGTT-AGGACGTCAGATTTTCATTCTGAAAA-GAGGGGTTCGACTCCCCTAGGGCGTG-GCCCGGATAGCTCAGTT-GGT--AGAGCAGCGGATTGAAAATCCGCGTGTCGGTGGTTCAAATCCGCCTCCGGGCA-GCGGGTGTAGCTCAGG--GGT--AGAGCACAACCTTGCCAAGGTTGGGGTCGAGGGTTCAAATCCCTTCGCCCGCT-GCGGGTATAGCTCAAT--GGT--AGAGCAGCAGCCTTCCAAGCTGAATA-CGCGGGTTCGATTCCCGCTACCCGCT-GCGGTTGTAGCTCAGTT-GGTT-AGAGCGCAGGTTTGTGGCACCTGAGGTCGGTGGTTCGACCCCACTCAACCGTA-GGGCCCGTAGCTCAGTT-GGTT-AGAGCACACGCTTGATAAGCGTGGGGTCGGTAGTTCGAGTCTACCCGGGCCCA-GGGCCTGTAGCTCAAT--GGTT-AGAGCCGGCGGCTCATAACCGCTTGGTTGGGAGTTCGAGTCTCTCCGGGCCCA-GAGAGCGTAGCTCAGCC-GGT--AGAGCAACTGACTTTTAATCAGTAGGTCCAGGGTTCGAATCCCTGCGCTCTCA-GCCCGCATGGTGAAATT-GGTA-AACACATCGCACTTAAAATGCGCC-T-TGCCGGTTCAAGTCCGGCTGCGGGCA-GCGGGTATGGCGGAATT-GGTA-GACGCATTGGTTTTAGGTACCAAC-G-TGGGAGTTCGAGTCTCTCTACCCGCA-GGCGGGGTAGCTCAGGT-GGTT-AGAGCAGCGGAATCATAATCCGCGTGTCGGGGGTTCAAGTCCCTCTCCCGCTA-TCCCTGGTAGCTCAGC--GGT--AGAGCATTCGACTGTTAATCGACAGGTCGCCGGTTCGAATCCGGCCCGGGGAG-CGGAGTGTAGCGCAGTCTGGT--AGCGCATCTGGTTTGGGACCAGAGGGTCGGGAGTTCGAATCTCTCCACTCCGA-TGGGGCGTCGCCAAGC--GGT--AAGGCACCGGTTTTTGGTACCGGCATTCCCAGGTTCGAATCCTGGCGCCCCAG-GCACCCGTAGCTCAGCT-GGAT-AGAGCACCAGACTACGAATCTGGGGGTCAGGAGTTCGAATCTCTTCGGGTGCG-GGCCCCTTAGCTCAACT-GGAT-AGAGCAACTGCCTTCTAAGCAGTAGGTCGCAGGTTCGAGTCCTGCAGGGGTCG-GGAGAGGTGGCCGAGT--GGTCGAAGGCGCTCCCCTGCTAAGGGAGT---CGTGGGTTCGAATCCCATCCTCTCCG-GGACAGGTGGCCGAGT--GGTTTAAGGCGCACGCCTGGAACGCGTGT---CGTGGGTTCGAATCCCACCCTGTCCG-GGATGGGTGTCCGAGT--GGTTTAAGGAACCGGTCTTGAAAACCGGC---CGTGGGTTCGAATCCCACCCCATCTG-GCCCTTGTAGCTCAGTT-GGT--AGAGCACCTGATTTGTAATCAGGGGGTCACGAGTTCGAACCTTGTCGGGGGCA-GGGCGTGTAGCTCAGC--GGG--AGAGCACTACGTTGACATCGTAGGGGTCACAGGTTCAATCCCTGTCACGCCCA-GGGCGATTAGCTCAGTT-GGT--AGAGCGCCTCGTTTACACCGAGGATGTCGGGAGTTCGAGTCTCTCATCGCCCA-AGGGGTATAGCTCAGTT-GGT--AGAGCGGCGGTCTCCAAAACCGCAGGTCGTAAGTTCGAGCCTTACTGCCCCTG-CGCGGGGTGGAGCAGCCCGGT--AGCTCGTCAGGCTCATAACCTGAAGGCCGCAGGTTCAAATCCTGCCCCCGCAA-GGAGGGATGCCCGAGT--GGTTAAAGGGGACGGACTGTAAATCCGTTGTACGTTGGTTCAAATCCAACTCCCTCCA
>1003 AGROBACTERIUM_VITIS_S4
-GGGGCTGTAGCTCAGCT-GGG--AGAGCACCTGCTTTGCAAGCAGGGGGTCAGCGGTTCGATCCCGCTCAGCTCCA-GGCCTCGTGGCGGAGT--GGT--TACGCAGAGGACTGCAAATCCTTGCA-CCCCGGTTCGATTCCGGGCGAGGCCT-GCGGGTGTAGCTCAGTT-GGTT-AGAGTGCCGGCCTGTCACGCCGGAGGTCGCGGGTTCGAGCCCCGTCACTCGCG-GCGCCCTTCGTCTATC--GGTT-AGGACGTCAGATTTTCATTCTGAAAA-GAGGGGTTCGACTCCCCTAGGGCGTG-GCCCGGATAGCTCAGTT-GGT--AGAGCAGCGGATTGAAAATCCGCGTGTCGGTGGTTCAAATCCGCCTCCGGGCA-GCGGGCGTAGCTCAGG--GGT--AGAGCACAACCTTGCCAAGGTTGGGGTCGAGGGTTCGAATCCCTTCGCCCGCT-GCGGGTATAGCTCAAT--GGT--AGAGCAGCAGCCTTCCAAGCTGAATA-CGCGGGTTCGATTCCCGCTACCCGCT-GCGGTTGTAGCTCAGTT-GGTT-AGAGCGCAGGTTTGTGGCACCTGAGGTCGGAGGTTCGAGACCCCCCAACCGTA-GGGCCCGTAGCTCAGTT-GGTT-AGAGCACACGCTTGATAAGCGTGGGGTCGGTAGTTCAAGTCTACCCGGGCCCA-GGGCCTGTAGCTCAAT--GGTT-AGAGCCGGCGGCTCATAACCGCTTGGTTGGGAGTTCGAGTCTCTCCAGGCCCA-GAGCGCGTAGCTCAGCC-GGT--AGAGCAACTGACTTTTAATCAGTAGGTCCAGGGTTCGAATCCCTGCGCGCTCA-GCGGACGTGGCGAAACT-GGTA-GACGCAAGGGACTTAAAATCCCTC-G-TACGGGTTCGACCCCCGTCGTCCGCA-GCGGGTATGGTGAAATT-GGTA-GACACGCCAGATTTAGGTTCTGGT-G-TGGGAGTTCAAGTCTCTCTACCCGCA-GGCGGGATAGCTCAGGT-GGTT-AGAGCGTGGGATTCATAACCCCAAGGTCGGCGGTTCAAGTCCGCCTCCCGCTA-TCCCTGGTAGCTCAGC--GGT--AGAGCATTCGACTGTTAATCGACAGGTCGCCGGTTCGAATCCGGCCCGGGGAG-CGGAGTGTAGCGCAGTCTGGT--AGCGCATCTGGTTTGGGACCAGAGGGTCGGGAGTTCGAATCTCTCCACTCCGA-TGGGGCGTAGCCAAGC--GGT--AAGGCAGTGGTTTTTGGTACCGCC-ATCCCTGGTTCGAATCCAGGCGCCCCAG-GCACCCGTAGCTCAGCT-GGAT-AGAGCACCAGACTACGAATCTGGGGGTCAGGAGTTCGAATCTCTTCGGGTGCG-GGCCCCTTAGCTCAGCT-GGAT-AGAGCACCTGCCTTCTAAGCAGGTTGTCGCAGGTTCGAGTCCTGCAGGGGTCG-GGAGAGGTGGCCGAGT--GGTCGAAGGCGCTCCCCTGCTAAGGGAGTAT-CGTGGGTTCGAATCCCATCCTCTCCG-GGACAGGTGGCCGAGT--GGTTTAAGGCGCACGCCTGGAACGCGTGT---CGAGGGTTCGAATCCCTCCCTGTCCG-GGAAGAGTGTCCGAGT--GGTTTAAGGAACCGGTCTTGAAAACCGGC---CGTGGGTTCGAATCCCACCTCTTCCG-GCCCTTGTAGCTCAGTT-GGT--AGAGCACCTGATTTGTAATCAGGGGGTCGCGGGTTCGAATCCTGCCGGGGGCA-GGGCGTGTAGCTCAGC--GGG--AGAGCACTACGTTGACATCGTAGGGGTCACAGGTTCAATCCCTGTCACGCCCA-GGGCGATTAGCTCAGTT-GGT--AGAGCGCCTCGTTTACACCGAGGATGTCGGGAGTTCGAGTCTCTCATCGCCCA-AGGGGTATAGCTCAGTT-GGT--AGAGCGGCGGTCTCCAAAACCGCAGGTCGTAAGTTCGAGCCTTACTGCCCCTG-CGCGGGGTGGAGCAGCCCGGT--AGCTCGTCAGGCTCATAACCTGAAGGCCGCAGGTTCAAATCCTGCCCCCGCAA-GGAGGGATGCCCGAGT--GGTTAAAGGGGACGGACTGTAAATCCGTT-TACGTTGGTTCAAATCCAACTCCCTCCA
>1004 ALPHA_PROTEOBACTERIUM_HTCC2255
-GGGGCGTTAGCTCAGCT-GGG--AGAGCACCTGCTTTGCAAGCAGGGGGTCATCGGTTCGATCCCGATACGCTCCA-GGCGGAATGGCAGAAT--GGC--TATGCAGCGGATTGCAAATCCGTGGA-TCTCGGTTCGACTCCGGGTTCCGCCT-GCGGTTGTAGCTCAGTT-GGTT-AGAGTGCCGGCCTGTCACGCCGGAGGTCGCGGGTTCGAGCCCCGTCAACCGCG-GGTCCCTTCGTCTATC--GGTT-AGGACGCCAGGTTTTCAACCTGGAAA-GAGGGGTTCAATTCCCCTAGGGACTG-GCCTCGATAGCTCAGTT-GGT--AGAGCAGCGGATTGAAAATCCGCGTGTCCCTGGTTCGATCCCGGGTCGAGGCA-GCGGGAATAGCTCAGCT-GGT--AGAGCACAACCTTGCCAAGGTTGGGGTCGCGAGTTCGAATCTCGTTTCCCGCT-GCGGGCATCGTATAAT--GGCT-ATTACCTCAGCCTTCCAAGCTGATGA-TGCGGGTTCGATTCCCGCTGCCCGCT-GTGGGCGTAGCTCAGTT-GGT--AGAGCTCCGGATTGTGATTCCGGCGGTCGTGGGTTCGAACCCCATCGTCCACC-AGGCTTGTAGCTCAGCT-GGTT-AGAGCGCACCCCTGATAAGGGTGAGGTCGGCAGTTCAAGTCTGCCCAAGCCTA-GGGCCTGTAGCTCAGTT-GGTT-AGAGCAGAGCGCTCATAACGCTTTGGTCGCAGGTTCGAGTCCTGCCGGGCCTA-GGGCCGGTAGCTCAGTT-GGT--AGAGCAACTGACTTTTAATCAGTAGGTCTCGGGTTCGAGCCCCGACCGGCTCA-GCCCGGGTGGTGAAATT-GGTA-GACACAAGGGATTTAAAATCCCTC-G-TGCCGGTTCAAGTCCGGCCCTGGGCA-GCGGGAGTGGTGGAATT-GGTA-GACACGCTGGATTTAGGTTCCAGT-G-TGAGAGTTCAAGTCTCTCCTTCCGCA-GGCGGGGTAGCTCAGGT-GGTT-AGAGCAGCGGAATCATAATCCGCGTGTCCGGGGTTCAAGTCCCTGTCCCGCTA-TCCGACGTAGCTCAGT--GGT--AGAGCAGTTGACTGTTAATCAATTGGTCGTAGGTTCGACCCCTACCGTCGGAG-CGGTGAGTGGCGCAGCTTGGT--AGCGCACTTGGTTTGGGTCCAAGGGGTCGTAGGTTCGAATCCTATCTCACCGA-TGGGTCGTAGCATAAT--GGT--AATGCACCGCTTTTTGGTAGCGTAGAGTATAGGTTCGAGTCCTATCGACCCAG-GCGTGCGTAGCTCAGCT-GGAT-AGAGTACCTGGCTACGAACCAGGCGGTCGGAGGTTCGAATCCTTCCGCACGCG-GACTCCATAGCTCAACT-GGAT-AGAGCACCTGCCTTCTAAGCAGGGGGTTGCAGGTTCGAGTCCTGCTGGGGTCG-GGAGACGTGGCCGAGT--GGTCGAAGGCGCTCCCCTGCTAAGGGAGT---CGAGGGTTCGAATCCCTTCGTCTCCG-GGACAGGTGGCCGAGT--GGTCGAAGGCGCACGCCTGGAAAGTGTGTAT-CCAGGGTTCGAATCCCTGTCTGTCCG-GGAGAGTTGGCAGAGTCCGGTTGAATGCACCTGACTTGAAATCAGAC---CGGGGGTTCGAATCCCTCACTCTCCG-GCCCCTATAGCTCAGCT-GGT--AGAGCAATTGATTTGTAATCAATAGGTCCGCGGTTCGAGTCCGTGTGGGGGCA-GGGCGTATAGCTCAGC--GGG--AGAGCACTTCGTTGACATCGAAGGGGTCACTGGTTCAATCCCAGTTACGCCCA-GGGTGATTAGCTCAGTT-GGT--AGAGCGCTTCGTTTACACCGAAGATGTCAGGAGTTCGAGTCTCTTATCACCCA-AGGGGCGTAGTTCAATT-GGT--AGAACAGCGGTCTCCAAAACCGATGGTTGGGGGTTCGAATCCCTCCGCCCCTG-CGCGGGATGGAGCAGTCTGGT--AGCTCGTCGGGCTCATAACCCGAAGGTCGTAGGTTCAAATCCTGCTCCCGCAA-GGGCGACAGGCCGCAA--GGT--GTGGCAGGGGACTGTAACTCCCTC-ACGCCTGGTTCGATTCCAGGGTCGCCCA
>1005 ANAPLASMA_MARGINALE_STR-_MISSISSIPPI
-GGGGGCATAGCTCAGTT-GGT--AGAGCATCTGTTTTGCACACAGAAGGTCAGCGGTTCGACCCCGCTTGCCTCCA-GGCTGGGTGGCAGAAT--GGTT-TATGCAGAGGACTGCAAATCCTTTTA-TATCGGTTCGATTCCGGTCCCGGCCT-GGGGGTGTAGCTCAGTT-GGTT-AGAGCGCAAGCCTGTCACGTTTGAGGTCGCGAGTTCAAGTCTCGTCACTCCCG-GACTCCTTCGTCTAGT--GGTCTAGGACCCCACCCTTTCACGGTGGTAA-CGCGGGTTCGACTCCCGTGGGAGTCA-GGCTTGGTAGCTCAGT--GGT--AGAGCGGAGGACTGAAAATCCTTGCG-CGCTGGTTCAATTCCAGCCCAGGCCA-GCGGGAGTAGCTCAGT--GGT--AGAGTATAACCTTGCCAAGGTTAGGGCCGAGGGTTCGATCCCCTTCTCCCGCT-GCGGGTATAACTCAGT--GGT--AGAGTAGCAGCCTTCCAAGCTGCCCG-CGTGGGTTCGATTCCCATTACCCGCTGGCGGGCGTAGCTCAGTC-GGT--AGAGCATCAGTTTGTGGCACTGGAGGTCGCCAGTTCGATCCTGGTCGCTCGCC-GGGTCTGTAGCTCAGC--GGTT-GGAGCGCACGCCTGATAAGCGTGAGGACGGAAGTTCGATTCTTCCCAGGCCCA-GGGGCTGTAGCTCAGG--GGTT-AGAGCAGCTCGCTCATAACGAGTTGGCCGCAGGTTCAAATCCTGCCAGCCCCA-GGTCCTGTAGCTCAGT--GGT--AGAGCAGGTGGCTTTTAATCACCGTGCCGCGCGTTCGATCCGCGCCGGGACCA-GTCCATGTGGCGGAAT--GGTA-GACGCTGCGGACTTAAAATCCGCT-G-TGGGAGTTCAAGTCTCCCCATGGGCA-GCGGATATGGCGGAATT-GGTA-GACGCGCTAGGTTTAGGTCCTAGTGG-TGGGGGTTCAAGTCCCTCTATCCGCA-GGCTAGGTAGCTCAGG--GGT--AGAGCAGGAGCATCATAATCTCCGGGTCGGGGGTTCGAATCCCTCCTTAGCCA-TCCCTGGTAGCTCAGT--GGC--AGAGCAGCTGGCTGTTAACCAGTGTGTCGTTGGTTCGAATCCAACCCGGGGAG-CGGGGTGTGGCGCAGCCTGGT--AGCGCACTTGGTTTGGGGCCAAGGGGTCGGGAGTTCGAATCTCTCCACCCCGA-TGGGATGTAGCCAAGC--GGT--AAGGCAGCGGTTTTTGGTACCGTCATTCGGAGGTTCGATCCCTCCCATCCCAG-GCGCCCTTAGCTCAGAT-GGAT-AGAGCATTTGACTACGGATCAAAAGGTCGGGCGTTCGAGTCGTCCAGGGCGCG-GTGTCCGTAGCTCAGCT-GGACAAGAGCAGCAGCCTTCTAAGCTGCGGGTCAGGGGTTCGAGTCCCTTCGGGCACA-GGAGAGGTGGCCGAGA--GGCTGAAGGCGGCGGTTTGCTAAACCGTT---CGAGGGTTCGAATCCCTCTCTCTCCG-GGAGAGATGGCTGAGC--GGTCGAAAGCGCACGCTTGGAGAGCGTGT-GTCGGGGGTTCGAATCCCCCTCTTTCCG-GGACGGATGGCCGAGC--GGTTGAAGGCACCAGTCTTGAAAACTGAC---CGTGGGTTCGAATCCCACTCCGTCCG-GCCGGCTTAGCTTAATT-GGT--AGAGCACCTGACTTGTAATCAGGGGGTTGTCGGTTCGAGTCCGGCAGCCGGCT-GGGTGATTAGCTCAGGT-GGT--AGAGCGTTTGCTTGACGTGCAAGAGGTCACTGGTTCGAGTCCAGTATTACCCA-GGGCGGTTAGCTCAGTT-GGT--AGAGCGCCTCGTTTACACCGAGGAAGTCAGCAGTTCGAGTCTGTTACTGCCCA-GGGAGCGTAGCTCAAC--GGT--AGAGCATCAGTCTCCAAAACTGAGGA-TATGGGTTCGATTCCTGTCGCTCCTG-CGCGGGGTGGAGCAGTT-GGTT-AGCTCGGCAGGCTCATAACCTGCAGGTCGATGGTTCGAGTCCGTCCCCCGCAA-GGAGGGGTGGCCGAGT--GGTCAAAGGCAGCAGACTGTAAATCTGCC-TACGTAGGTTCAAATCCTACCTCCTCCA
>1006 ANAPLASMA_MARGINALE_STR-_PUERTO_RICO
-GGGGGCATAGCTCAGTT-GGT--AGAGCATCTGTTTTGCACACAGAAGGTCAGCGGTTCGACCCCGCTTGCCTCCA-GGCTGGGTGGCAGAAT--GGTT-TATGCAGAGGACTGCAAATCCTTTTA-TATCGGTTCGATTCCGGTCCCGGCCT-GGGGGTGTAGCTCAGTT-GGTT-AGAGCGCAAGCCTGTCACGTTTGAGGTCGCGAGTTCAAGTCTCGTCACTCCCG-GACTCCTTCGTCTAGT--GGTCTAGGACCCCACCCTTTCACGGTGGTAA-CGCGGGTTCGACTCCCGTGGGAGTCA-GGCTTGGTAGCTCAGT--GGT--AGAGCGGAGGACTGAAAATCCTTGCG-CGCTGGTTCAATTCCAGCCCAGGCCA-GCGGGAGTAGCTCAGT--GGT--AGAGTATAACCTTGCCAAGGTTAGGGCCGAGGGTTCGATCCCCTTCTCCCGCT-GCGGGTATAACTCAGT--GGT--AGAGTAGCAGCCTTCCAAGCTGCCCG-CGTGGGTTCGATTCCCATTACCCGCTGGCGGGCGTAGCTCAGTC-GGT--AGAGCATCAGTTTGTGGCACTGGAGGTCGCCAGTTCGATCCTGGTCGCTCGCC-GGGTCTGTAGCTCAGC--GGTT-GGAGCGCACGCCTGATAAGCGTGAGGACGGAAGTTCGATTCTTCCCAGGCCCA-GGGGCTGTAGCTCAGG--GGTT-AGAGCAGCTCGCTCATAACGAGTTGGCCGCAGGTTCAAATCCTGCCAGCCCCA-GGTCCTGTAGCTCAGT--GGT--AGAGCAGGTGGCTTTTAATCACCGTGCCGCGCGTTCGATCCGCGCCGGGACCA-GTCCATGTGGCGGAAT--GGTA-GACGCTGCGGACTTAAAATCCGCT-G-TGGGAGTTCAAGTCTCCCCATGGGCA-GCGGATATGGCGGAATT-GGTA-GACGCGCTAGGTTTAGGTCCTAGTGG-TGGGGGTTCAAGTCCCTCTATCCGCA-GGCTAGGTAGCTCAGG--GGT--AGAGCAGGAGCATCATAATCTCCGGGTCGGGGGTTCGAATCCCTCCTTAGCCA-TCCCTGGTAGCTCAGT--GGC--AGAGCAGCTGGCTGTTAACCAGTGTGTCGTTGGTTCGAATCCAACCCGGGGAG-CGGGGTGTGGCGCAGCCTGGT--AGCGCACTTGGTTTGGGGCCAAGGGGTCGGGAGTTCGAATCTCTCCACCCCGA-TGGGATGTAGCCAAGC--GGT--AAGGCAGCGGTTTTTGGTACCGTCATTCGGAGGTTCGATCCCTCCCATCCCAG-GCGCCCTTAGCTCAGAT-GGAT-AGAGCATTTGACTACGGATCAAAAGGTCGGGCGTTCGAGTCGTCCAGGGCGCG-GTGTCCGTAGCTCAGCT-GGACAAGAGCAGCAGCCTTCTAAGCTGCGGGTCAGGGGTTCGAGTCCCTTCGGGCACA-GGAGAGGTGGCCGAGA--GGCTGAAGGCGGCGGTTTGCTAAACCGTT---CGAGGGTTCGAATCCCTCTCTCTCCG-GGAGAGATGGCTGAGC--GGTCGAAAGCGCACGCTTGGAGAGCGTGT-GTCGGGGGTTCGAATCCCCCTCTTTCCG-GGACGGATGGCCGAGC--GGTTGAAGGCACCAGTCTTGAAAACTGAC---CGTGGGTTCGAATCCCACTCCGTCCG-GCCGGCTTAGCTTAATT-GGT--AGAGCACCTGACTTGTAATCAGGGGGTTGTCGGTTCGAGTCCGGCAGCCGGCT-GGGTGATTAGCTCAGGT-GGT--AGAGCGTTTGCTTGACGTGCAAGAGGTCACTGGTTCGAGTCCAGTATTACCCA-GGGCGGTTAGCTCAGTT-GGT--AGAGCGCCTCGTTTACACCGAGGAAGTCAGCAGTTCGAGTCTGTTACTGCCCA-GGGAGCGTAGCTCAAC--GGT--AGAGCATCAGTCTCCAAAACTGAGGA-TATGGGTTCGATTCCTGTCGCTCCTG-CGCGGGGTGGAGCAGTT-GGTT-AGCTCGGCAGGCTCATAACCTGCAGGTCGATGGTTCGAGTCCGTCCCCCGCAA-GGAGGGGTGGCCGAGT--GGTCAAAGGCAGCAGACTGTAAATCTGCC-TACGTAGGTTCAAATCCTACCTCCTCCA
>1007 ANAPLASMA_MARGINALE_STR-_ST-_MARIES
-GGGGGCATAGCTCAGTT-GGT--AGAGCATCTGTTTTGCACACAGAAGGTCAGCGGTTCGACCCCGCTTGCCTCCA-GGCTGGGTGGCAGAAT--GGTT-TATGCAGAGGACTGCAAATCCTTTTA-TATCGGTTCGATTCCGGTCCCGGCCT-GGGGGTGTAGCTCAGTT-GGTT-AGAGCGCAAGCCTGTCACGTTTGAGGTCGCGAGTTCAAGTCTCGTCACTCCCG-GACTCCTTCGTCTAGT--GGTCTAGGACCCCACCCTTTCACGGTGGTAA-CGCGGGTTCGACTCCCGTGGGAGTCA-GGCTTGGTAGCTCAGT--GGT--AGAGCGGAGGACTGAAAATCCTTGCG-CGCTGGTTCAATTCCAGCCCAGGCCA-GCGGGAGTAGCTCAGT--GGT--AGAGTATAACCTTGCCAAGGTTAGGGCCGAGGGTTCGATCCCCTTCTCCCGCT-GCGGGTATAACTCAGT--GGT--AGAGTAGCAGCCTTCCAAGCTGCCCG-CGTGGGTTCGATTCCCATTACCCGCTGGCGGGCGTAGCTCAGTC-GGT--AGAGCATCAGTTTGTGGCACTGGAGGTCGCCAGTTCGATCCTGGTCGCTCGCC-GGGTCTGTAGCTCAGC--GGTT-GGAGCGCACGCCTGATAAGCGTGAGGACGGAAGTTCGATTCTTCCCAGGCCCA-GGGGCTGTAGCTCAGG--GGTT-AGAGCAGCTCGCTCATAACGAGTTGGCCGCAGGTTCAAATCCTGCCAGCCCCA-GGTCCTGTAGCTCAGT--GGT--AGAGCAGGTGGCTTTTAATCACCGTGCCGCGCGTTCGATCCGCGCCGGGACCA-GTCCATGTGGCGGAAT--GGTA-GACGCTGCGGACTTAAAATCCGCT-G-TGGGAGTTCGAGTCTCCCCATGGGCA-GCGGATATGGCGGAATT-GGTA-GACGCGCTAGGTTTAGGTCCTAGTGG-TGGGGGTTCAAGTCCCTCTATCCGCA-GGCTAGGTAGCTCAGG--GGT--AGAGCAGGAGCATCATAATCTCCGGGTCGGGGGTTCGAATCCCTCCTTAGCCA-TCCCTGGTAGCTCAGT--GGC--AGAGCAGCTGGCTGTTAACCAGTGTGTCGTTGGTTCGAATCCAACCCGGGGAG-CGGGGTGTGGCGCAGCCTGGT--AGCGCACTTGGTTTGGGGCCAAGGGGTCGGGAGTTCGAATCTCTCCACCCCGA-TGGGATGTAGCCAAGC--GGT--AAGGCAGCGGTTTTTGGTACCGTCATTCGGAGGTTCGATCCCTCCCATCCCAG-GCGCCCTTAGCTCAGAT-GGAT-AGAGCATTTGACTACGGATCAAAAGGTCGGGCGTTCGAGTCGTCCAGGGCGCG-GTGTCCGTAGCTCAGCT-GGACAAGAGCAGCAGCCTTCTAAGCTGCGGGTCAGGGGTTCGAGTCCCTTCGGGCACA-GGAGAGGTGGCCGAGA--GGCTGAAGGCGGCGGTTTGCTAAACCGTT---CGAGGGTTCGAATCCCTCTCTCTCCG-GGAGAGATGGCTGAGC--GGTCGAAAGCGCACGCTTGGAGAGCGTGT-GTCGGGGGTTCGAATCCCCCTCTTTCCG-GGACGGATGGCCGAGC--GGTTGAAGGCACCAGTCTTGAAAACTGAC---CGTGGGTTCGAATCCCACTCCGTCCG-GCCGGCTTAGCTTAATT-GGT--AGAGCACCTGACTTGTAATCAGGGGGTTGTCGGTTCGAGTCCGGCAGCCGGCT-GGGTGATTAGCTCAGGT-GGT--AGAGCGTTTGCTTGACGTGCAAGAGGTCACTGGTTCGAGTCCAGTATTACCCA-GGGCGGTTAGCTCAGTT-GGT--AGAGCGCCTCGTTTACACCGAGGAAGTCAGCAGTTCGAGTCTGTTACTGCCCA-GGGAGCGTAGCTCAAC--GGT--AGAGCATCAGTCTCCAAAACTGAGGA-TATGGGTTCGATTCCTGTCGCTCCTG-CGCGGGGTGGAGCAGTT-GGTT-AGCTCGGCAGGCTCATAACCTGCAGGTCGATGGTTCGAGTCCGTCCCCCGCAA-GGAGGGGTGGCCGAGT--GGTCAAAGGCAGCAGACTGTAAATCTGCC-TACGTAGGTTCAAATCCTACCTCCTCCA
>1008 ANAPLASMA_MARGINALE_STR-_VIRGINIA
-GGGGGCATAGCTCAGTT-GGT--AGAGCATCTGTTTTGCACACAGAAGGTCAGCGGTTCGACCCCGCTTGCCTCCA-GGCTGGGTGGCAGAAT--GGTT-TATGCAGAGGACTGCAAATCCTTTTA-TATCGGTTCGATTCCGGTCCCGGCCT-GGGGGTGTAGCTCAGTT-GGTT-AGAGCGCAAGCCTGTCACGTTTGAGGTCGCGAGTTCAAGTCTCGTCACTCCCG-GACTCCTTCGTCTAGT--GGTCTAGGACCCCACCCTTTCACGGTGGTAA-CGCGGGTTCGACTCCCGTGGGAGTCA-GGCTTGGTAGCTCAGT--GGT--AGAGCGGAGGACTGAAAATCCTTGCG-CGCTGGTTCAATTCCAGCCCAGGCCA-GCGGGAGTAGCTCAGT--GGT--AGAGTATAACCTTGCCAAGGTTAGGGCCGAGGGTTCGATCCCCTTCTCCCGCT-GCGGGTATAACTCAGT--GGT--AGAGTAGCAGCCTTCCAAGCTGCCCG-CGTGGGTTCGATTCCCATTACCCGCTGGCGGGCGTAGCTCAGTC-GGT--AGAGCATCAGTTTGTGGCACTGGAGGTCGCCAGTTCGATCCTGGTCGCTCGCC-GGGTCTGTAGCTCAGC--GGTT-GGAGCGCACGCCTGATAAGCGTGAGGACGGAAGTTCGATTCTTCCCAGGCCCA-GGGGCTGTAGCTCAGG--GGTT-AGAGCAGCTCGCTCATAACGAGTTGGCCGCAGGTTCAAATCCTGCCAGCCCCA-GGTCCTGTAGCTCAGT--GGT--AGAGCAGGTGGCTTTTAATCACCGTGCCGCGCGTTCGATCCGCGCCGGGACCA-GTCCATGTGGCGGAAT--GGTA-GACGCTGCGGACTTAAAATCCGCT-G-TGGGAGTTCAAGTCTCCCCATGGGCA-GCGGATATGGCGGAATT-GGTA-GACGCGCTAGGTTTAGGTCCTAGTGG-TGGGGGTTCAAGTCCCTCTATCCGCA-GGCTAGGTAGCTCAGG--GGT--AGAGCAGGAGCATCATAATCTCCGGGTCGGGGGTTCGAATCCCTCCTTAGCCA-TCCCTGGTAGCTCAGT--GGC--AGAGCAGCTGGCTGTTAACCAGTGTGTCGTTGGTTCGAATCCAACCCGGGGAG-CGGGGTGTGGCGCAGCCTGGT--AGCGCACTTGGTTTGGGGCCAAGGGGTCGGGAGTTCGAATCTCTCCACCCCGA-TGGGATGTAGCCAAGC--GGT--AAGGCAGCGGTTTTTGGTACCGTCATTCGGAGGTTCGATCCCTCCCATCCCAG-GCGCCCTTAGCTCAGAT-GGAT-AGAGCATTTGACTACGGATCAAAAGGTCGGGCGTTCGAGTCGTCCAGGGCGCG-GTGTCCGTAGCTCAGCT-GGACAAGAGCAGCAGCCTTCTAAGCTGCGGGTCAGGGGTTCGAGTCCCTTCGGGCACA-GGAGAGGTGGCCGAGA--GGCTGAAGGCGGCGGTTTGCTAAACCGTT---CGAGGGTTCGAATCCCTCTCTCTCCG-GGAGAGATGGCTGAGC--GGTCGAAAGCGCACGCTTGGAGAGCGTGT-GTCGGGGGTTCGAATCCCCCTCTTTCCG-GGACGGATGGCCGAGC--GGTTGAAGGCACCAGTCTTGAAAACTGAC---CGTGGGTTCGAATCCCACTCCGTCCG-GCCGGCTTAGCTTAATT-GGT--AGAGCACCTGACTTGTAATCAGGGGGTTGTCGGTTCGAGTCCGGCAGCCGGCT-GGGTGATTAGCTCAGGT-GGT--AGAGCGTTTGCTTGACGTGCAAGAGGTCACTGGTTCGAGTCCAGTATTACCCA-GGGCGGTTAGCTCAGTT-GGT--AGAGCGCCTCGTTTACACCGAGGAAGTCAGCAGTTCGAGTCTGTTACTGCCCA-GGGAGCGTAGCTCAAC--GGT--AGAGCATCAGTCTCCAAAACTGAGGA-TATGGGTTCGATTCCTGTCGCTCCTG-CGCGGGGTGGAGCAGTT-GGTT-AGCTCGGCAGGCTCATAACCTGCAGGTCGATGGTTCGAGTCCGTCCCCCGCAA-GGAGGGGTGGCCGAGT--GGTCAAAGGCAGCAGACTGTAAATCTGCC-TACGTAGGTTCAAATCCTACCTCCTCCA
>1009 ANAPLASMA_PHAGOCYTOPHILUM_HZ
-GGGGGCATAGCTCAGTT-GGT--AGAGCATCTGTTTTGCACACAGAAGGTCAGCGGTTCGACCCCGCTTGCCTCCA-GGCTGGGTGGCAGAGT--GGTT-TATGCAGAGGACTGCAAATCCTTTTA-TACCGGTTCGATTCCGGTCCCGGCCT-GGGGGTGTAGCTCAGTT-GGTT-AGAGCGCAAGCCTGTCACGTTTGAGGTCGCGAGTTCGAGTCTCGTCACTCCCG-GACTCCTTCGTCTAGT--GGTCTAGGACCCCACCCTTTCACGGTGGTAA-CGCGGGTTCGACTCCCGTGGGAGTCA-GGCCTGGTAGCTCAGT--GGT--AGAGCAGAGGACTGAAAATCCTTGTG-CGTTGGTTCAATTCCGACCCGGGCCA-GCGGGAGTAGCTCAGT--GGT--AGAGTATAACCTTGCCAAGGTTAGGGTCGAGGGTTCGAACCCCTTCTCCCGCT-GCGGGTATAGCTCAAT--GGT--AGAGTAGCAGCCTTCCAAGCTGCCTG-TGTGGGTTCGATTCCCATTACCCGCTGGCGGACGTAGCTCAATC-GGT--GGAGCGTCAGTTTGTGGCACTGAAGGTCGCCAGTTCGATCCTGGTCGTTCGCC-GGGTCTGTAGCTCAGT--GGTT-AGAGCGCACGCCTGATAAGCGTGAGGTCGGAGGTTCGACTCTTCCCAGGCCCA-GGGGCTGTAGCTCAGT--GGTT-AGAGCGACTCGCTCATAACGAGTGGGCCGTAGGTTCAAATCCTACCAGCCCCA-GGTCCTGTAGCTCAGT--GGT--AGAGCAGGTGGCTTTTAATCACCGTGTCGCGCGTTCGATTCGCGCTGGGACCA-GTCCATGTGGCGGAAT--GGTA-GACGCTGCGGACTTAAAATCCGTT-G-TGGGAGTTCAAGTCTCCCCATGGGCA-GCGGATATGGCGGAATT-GGTA-GACGTGCTAGGTTTAGGTCCTAGT-G-TGGGGGTTCAAGTCCCTCTATCCGCA-GGCTAGGTAGCTCAGG--GGT--AGAGCAGGAGCATCATAATCTCCGGGCCGGGGGTTCGAATCCCTCCTTAGCCA-TCCCTGGTAGCTCAGC--GGT--AGAGCAACTGGCTGTTAACCAGTAGGTCGTTGGTTCGAATCCGACCCGGGGAG-CGGGGTGTGGCGCAGCTTGGT--AGCGCACTTGGTTTGGGACCAAGGGGTCGGGAGTTCAAATCTCTCCACCCCGA-TGGGATGTCGCCAAGC--GGT--AAGGCAACGGTTTTTGGTACCGTTATGCGGAGGTTCGATTCCTCCCATCCCAG-GCGCCCTTAGCTCAGTT-GGAT-AGAGCATTTGACTACGGATCAGAAGGTCGGGCGTTCGAGTCGCTCAGGGCGCA-GTGTCCGTAGCTCAGCT-GGAT-AGAGCAACAGCCTTCTAAGCTGTGGGTCAGGGGTTCGAATCCCTTCGGGCACA-GGAGAGGTGGCCGAGA--GGCTGAAGGCGGCGGTTTGCTAAACCGTT---CGAGGGTTCGAATCCCTCTCTCTCCG-GGAGAGATGGCTGAGT--GGTCGAAAGCGCACGCCTGGAAAGTGTGT-GTCGGGGGTTCGAATCCCCCTCTTTCCG-GGACGGATGGCCGAGC--GGTTTAAGGCACCAGTCTTGAAAACTGAC---CGTGGGTTCGAATCCCACTCCGTCCG-GCCGGCTTAGCTTAATT-GGT--AGAGCGCCTGACTTGTAATCAGGATGTTGTCGGTTCGAGTCCGGCAGTCGGCT-GGGTGATTAGCTCAGGT-GGT--AGAGCGTTTGCTTGACGTGCAAAAGGCCACTGGTTCGAGTCCAGTATCACCCA-GGGCGGTTAGCTCAGTT-GGT--AGAGCGCCTCGTTTACACCGAGGAAGTCAGCAGTTCGAGTCTGTTACTGCCCA-AGGAGTGTAGTTCAAT--GGT--AGAACATCAGTCTCCAAAACTGAGAG-TATGGGTTCGACTCCTGTCACTCCTG-CGCGGGGTGGAGCAGT--GGT--AGCTCATCAGGCTCATAACCTGAAGGTCGATGGTTCGAGTCCGTCCCCCGCAA-GGAGGGGTGGCCGAGT--GGTTAAAGGCAGCAGACTGTAAATCTGCC-TACGTAGGTTCGAATCCTACCTCCTCCA
>1010 AURANTIMONAS_SP-_SI85-9A1
-GGGGCCTTAGCTCAGCT-GGG--AGAGCACCTGCTTTGCAAGCAGGGGGTCGTCGGTTCGATCCCGACAGGCTCCA-GGCCTCGTGGCGGAGT--GGT--TACGCAGAGGACTGCAAATCCTTGCA-CGGGGGTTCGATTCCCTCCGAGGCCT-GCGGGTGTAGCTCAGTC-GGTT-AGAGTGCCGGCCTGTCACGCCGGAGGTCGCGGGTTCGAGCCCCGTCACTCGCG-GCGCCCATCGTCTATC--GGTT-AGGACGCCACCCTTTCACGGTGGAGA-GAGGGGTTCGATTCCCCTTGGGCGTA-GCCCAGGTAGCTCAGTT-GGT--AGAGCATGCGACTGAAAATCGCAGTGTCGGCGGTTCGACTCCGTCCCTGGGCA-GCGGGCGTAGCTCAGG--GGT--AGAGCACAACCTTGCCAAGGTTGGGGTCGTGGGTTCGAATCCCATCGCCCGCT-GCGGGTATAGCTCAAT--GGT--AGAGCAGCAGCCTTCCAAGCTGAATA-TGCGGGTTCGATTCCCGCTACCCGCT-GCGGTTGTAGCTCAGTT-GGTT-AGAGCGTCGGATTGTGGCTCCGGAGGTCGGTGGTTCGAGACCACCCAACCGTA-GGGCCCGTAGCTCAGTT-GGTT-AGAGCGCACCCCTGATAAGGGTGAGGTCGGTAGTTCGAATCTACCCGGGCCCA-GGGCCTGTAGCTCAATT-GGTC-AGAGCCGGCGGCTCATAACCGCTTGGTTGCAGGTTCGAGTCCTGCCGGGCCCA-GAGCGCGTAGCTCAGTT-GGT--AGAGCAACGGACTTTTAATCTGTAGGTCCAGGGTTCGAGTCCCTGCGCGCTCA-GCGGGCGTGGCGGAAT--GGTA-GACGCAAGGGACTTAAAATCCCTCGG-TGCGGGTTCGAGTCCCGCCGCCCGCA-GCGGGTGTGGCGGAATT-GGCA-GACGCACTTGGTTTAGGTCCAAGC-A-TGGGGGTTCAAGTCCCTCCACCCGCA-GGCGGGGTAGCTCAGCT-GGTT-AGAGCAGCGGAATCATAATCCGCGTGTCGGGGGTTCAAGTCCCTCTCCCGCTA-TCCCCGATAGCTCAGTT-GGT--AGAGCGTTCGACTGTTAATCGAATTGTCGCAGGTTCGAGCCCTGCTCGGGGAG-CGGAGCGTAGCGCAGCCTGGT--AGCGCATCTGGTTTGGGACCAGAGGGTCGCAGGTTCGAATCCTGCCGCTCCGA-TGGGGCGTCGCCAAGT--GGT--AAGGCAGCGGCTTTTGGTGCCGCCATTCGCAGGTTCGAATCCTGCCGCCCCAG-GCGCCCGTAGCTCAGCT-GGAT-AGAGCACCAGACTACGAATCTGGGGGTCAGAGGTTCGAATCCTTTCGGGCGCA-GGCCCCGTAGCTCAGA--GGAT-AGAGCACCGGCCTTCTAAGCCGATGGTCGCAGGTTCGAATCCTGCCGGGGTCG-GGAGAGGTGGCCGAGT--GGTCGAAGGCGCTCCCCTGCTAAGGGAGT---CGAGGGTTCGAATCCCTTCCTCTCCG-GGTGAGGTGGCCGAGT--GGTTGAAGGCGCACGCCTGGAACGCGTGT---CGAGGGTTCGAATCCCTCTCTCACCG-GGATGGGTGGCCGAGC--GGTTGAAGGCACCGGTCTTGAAAACCGGC---CGTGGGTTCGAATCCCACCCCATCCG-GCCGGATTAGCTCAGC--GGT--AGAGCAGCGGTTTTGTAAACCGAAGGTCGGGGGTTCAATCCCCTCATCCGGCA-GGGCGTGTAGCTCAGC--GGG--AGAGCACTTCGTTGACATCGAAGGGGTCACAGGTTCAATCCCTGTCACGCCCA-GGGCGATTAGCTCAGTT-GGT--AGAGCGCCTCGTTTACACCGAGGATGTCGGCAGTTCGAGCCTGTCATCGCCCA-AGGGGTATAGCTCAGTT-GGT--AGAGCGGCGGTCTCCAAAACCGCAGGCCGTAGGTTCGAGCCCTACTGCCCCTG-CGCGGGGTGGAGCAGCCCGGT--AGCTCGTCAGGCTCATAACCTGAAGGTCACAGGTTCAAATCCTGTCCCCGCAA-GGAGGGGTGCCCGAGT--GGTTAAAGGGGACGGACTGTAAATCCGTTGTACGTTGGTTCAAATCCAACTCCCTCCA
>1011 AZORHIZOBIUM_CAULINODANS_ORS_571
-GGGGCCATAGCTCAGTT-GGG--AGAGCGCGTGCTTTGCAAGCATGAGGTCGTCGGTTCGATCCCGTCTGGCTCCA-GGCCACGTGGCGGAGT--GGT--TACGCAGAGGACTGCAAATCCTTGCA-CCCCGGTTCGATTCCGGGCGTGGCCT-GGGGGTGTAGCTCAGTT-GGTT-AGAGCGCCGGCCTGTCACGCCGGAGGTCGCGGGTTCGAGCCCCGTCACTCCCG-GCGCCCTTCGTCTATC--GGTT-AGGACGCCACCCTTTCACGGTGGAGA-GAGGGGTTCGACTCCCCTAGGGCGCG-GCCCAGGTAGCTCAGTT-GGT--AGAGCATGCGACTGAAAATCGCAGTGTCGGTGGTTCGATTCCGCCCCTGGGCA-GCGGGTGTAGCTCAGG--GGT--AGAGCACAACCTTGCCAAGGTTGGGGTCGAGGGTTCGAATCCCTTCGCCCGCT-GCGGGTGTAGCTCAAT--GGT--AGAGCAACAGCCTTCCAAGCTGATGA-CGAGGGTTCGATTCCCTTCACCCGCT-GCAGCTGTAGCTCAGTT-GGTT-AGAGCGCCGGTCTGTGGAACCGGAGGTCGGTGGTTCGAGCCCACCCAGCTGTA-GGGCCTGTAGCTCAGGT-GGTT-AGAGCGCACCCCTGATAAGGGTGAGGTCGGACGTTCGAGTCGTCCCAGGCCCA-GGGCCTGTAGCTCAAT--GGTT-AGAGCTGACCGCTCATAACGGTCTGGTTGGGGGTTCGAGTCCCTCCGGGCCCA-GAGCCCGTAGCTCAGCC-GGT--AGAGCACGTGACTTTTAATCATGGGGTCTCGGGTTCGAATCCCGACGGGCTCA-GCGGGCGTGGCGAAACT-GGTA-AACGCAGCGGACTTAAAATTCGCCGCTTGCGGGTTCGAGCCCCGCCGCCCGCA-GCGGGCGTGGCGGAACT-GGTA-GACGCGCGGGATTTAGGTTCCCGT-G-TGGGGGTTCGAAACCCTCCGCCCGCA-GGCAGCGTAGCTCAGTT-GGTG-AGAGCGCCGGATTCATAACCCGGAGGTCGGCGGTTCAAGTCCGCCCGCTGCTA-TCCCCGGTAGCTCAGT--GGT--AGAGCAACCGGCTGTTAACCGGTTGGTCGCTGGTTCGAATCCGGCCCGGGGAG-CGGAGCATAGCGCAGCCTGGT--AGCGCATCTGCTTTGGGAGCAGAGGGTCGCAGGTTCAAATCCTGCTGCTCCGA-TGGGGCGTAGCCAAGT--GGT--AAGGCAGGGGATTTTGATTCCCCCATTCCCAGGTTCGAATCCTGGCGCCCCAG-GCGCCCGTAGCTCAGCT-GGAT-AGAGCACCAGACTACGAATCTGGGGGTCAGAGGTTCGAATCCTTTCGGGCGCG-GGCCCCGTAGCTCAGCT-GGAT-AGAGCAAGTGCCTTCTAAGCACTAGGTCGCAGGTTCGAGCCCTGCCGGGGTCG-GGAGACGTGGCCGAGA--GGCTGAAGGCACTCGTTTGCTAAATGAGCAT-CGAGGGTTCGAATCCCTCCGTCTCCG-GGAGAGGTGGCCGAGT--GGTTGAAGGCGCACGCCTGGAACGCGTGT---CGAGGGTTCGAATCCCTCTCTCTCCG-GGAAGGGTGGCCGAGT--GGTTTAAGGCAGCGGTCTTGAAAACCGCC---CGTGGGTTCGAATCCCACCCCTTCCG-GCCGGCTTAGCACAGC--GGT--AGTGCAGCGGTTTTGTAAACCGAAGGTCGGGGGTTCGATCCCCTCAGCCGGCA-GGGCGCGTAGCTCAGC--GGG--AGAGCACTACGTTGACATCGTAGGGGTCACAGGTTCGATCCCTGTCGCGCCCA-GGGCGGTTAGCTCAGTT-GGT--AGAGCATCTCGTTTACACCGAGAGGGTCGGCGGTTCGAGCCCGTCACCGCCCA-AGGAGTGTAGCTCAACT-GGTT-AGAGCACCGGTCTCCAAAACCGGGGGTTGGGGGTTCGAGTCCCTCCACTCCTG-CGCGGGGTGGAGCAGCCCGGT--AGCTCGTCAGGCTCATAACCTGAAGGTCACAGGTTCAAATCCTGTCCCCGCAA-GGAGGGGTGCCCGAGT--GGTTAAAGGGGACGGACTGTAAATCCGTTGTACGTTGGTTCGAATCCAACCCCCTCCA
>1012 BARTONELLA_BACILLIFORMIS_KC583
-GGGGCCGTAGCTCAGCT-GGG--AGAGCACCTGCTTTGCAAGCAGGGGGTCGTCGGTTCGATCCCGTCCGGCTCCA-GGCCTTGTGGCGGAAT--GGT--TACGCAGAGGACTGCAAATCCTTGTA-TCCCGGTTCGATTCCGGGCGAGGCCT-GCGGGTGTAGCTCAGTT-GGTT-AGAGTGCTGGCCTGTCACGCCGGAGGTCGCGGGTTCGAGCCCCGTCACTCGCG-GCGCCCATCGTCTAGC--GGTT-AGGACATCGCCCTTTCACGGCGGAAA-CAGGGGTTCGATTCCCCTTGGGCGTA-GCCCAGATAGCTCAGTT-GGT--AGAGCAGCGGACTGAAAATCCGCGTGTCCGTGGTTCGAATCCGCGTCTGGGCA-GCGGGTGTAGCTCAGG--GGT--AGAGCACAACCTTGCCAAGGTTGGGGTCGTGGGTTCGAATCCCATCGCCCGCT-GCGGGTATAGCTCAAT--GGT--AGAGCAGCAGCCTTCCAAGCTGAATA-TGCGGGTTCGATTCCCGCTACCCGCT-GCGGTTGTAGCTCAGCT-GGTT-AGAGCGCTGGTTTGTGGCACCAGAGGTCGTAGGTTCAAATCCCACCAACCGTA-GGGCTTGTAGCTCAGTT-GGTT-AGAGCGCGCGCTTGATAAGCGTGAGGTCGGAGGTTCAAGTCCTCCCAGGCCCA-GGGCCTGTAGCTCAATT-GGTT-AGAGCCAGCGGCTCATAACCGCTTGGTTGGGGGTTCGAGTCCCTCCGGGCCCA-GAGCGCGTAGCTCAGCT-GGT--AGAGCAACTGACTTTTAATCAGTAGGTCCAGGGTTCGAATCCCTGCGCGCTCA-GCGGACGTGATGAAATT-GGTA-AACATAGCAGACTTAAAATCTGCCGCTTGCGGGTTCAAGTCCCGCCGCCCGCA-GCGGGTGTGGCGAAATT-GGTA-GACGCATCAGATTTAGGTTCTGGC-G-TGGGGGTTCGAGTCCCTCCACCCGCA-GGCGGAGTAGCTCAGTA-GGTT-AGAGCAGAGGAATCATAATCCTTGTGTCGGGGGTTCGAATCCCTCCTCCGCTA-TCCTCGGTAGCTCAGC--GGT--AGAGCAACCGGCTGTTAACCGGTTGGTCGCTGGTTCGAATCCGGCCCGGGGAG-CGGAGCGTAGCGCAGTCTGGT--AGCGCACCTGATTTGGGATCAGGGGGTCGTAGGTTCGAATCCTATCGCTCCGA-TGGGGTATAGCCAAGC--GGT--AAGGCACCGGTTTTTGGTACCGGCATTCCCTGGTTCGAATCCAGGTACCCCAG-GCACCCGTAGCTCAGCT-GGAT-AGAGCACCAGACTACGAATCTGGGGGTCAGGAGTTCGAATCTCTTCGGGTGCG-GGTCCCGTAGCTCAGCT-GGAT-AGAGCAACGGCCTTCTAAGCCGTGGGTCACAGGTTCGAATCCTGTCGGGATCA-GGAGAGGTGGCCGAGT--GGTCGAAGGCGCTCCCCTGCTAAGGGAGTACTCGAGAGTTCGAATCTCTTCCTCTCCG-GGAGAGGTGGCCGAGT--GGTTGAAGGCGCACGCCTGGAACGCGTGT---CGAGGGTTCGAATCCCTCTCTCTCCG-GGAGGGGTGGCCGAGC--GGTTTAAGGCACCGGTCTTGAAAACCGGC---CGTGGGTTCGAATCCCACCCCCTCCG-GCCCTTATAGCTCAGTT-GGT--AGAGCACCTGATTTGTAATCAGGGGGTCGGGAGTTCGAGTCTCTCTGGGGGCA-GGGCGTGTAGCTCAGC--GGG--AGAGCACTACGTTGACATCGTAGAGGTCACAGGTTCAATCCCTGTCACGCCCA-GGGCGATTAGCTCAGCT-GGT--AGAGCGCCTCGTTTACACCGAGGATGTCGGGAGTTCGAGTCTCTCATCGCCCA-AGGGGTATAGCTCAGTT-GGT--AGAGCGGCGGTCTCCAAAACCGTAGGTCGCGGGTTCAAATCCTGCTGCCCCTG-CGCGGGGTGGAGCAGCCCGGT--AGCTCGTCAGGCTCATAACCTGAAGGCCGCAGGTTCAAATCCTGCCCCCGCAA-GGAGGGGTGCCCGAGT--GGTTAAAGGGGGCGGACTGTAAATCCGTTGA-CGTTGGTTCGAATCCAACCCCCTCCA
>1013 BARTONELLA_GRAHAMII_AS4AUP
-GGGGCCGTAGCTCAGCT-GGG--AGAGCACCTGCTTTGCAAGCAGGGGGTCGTCGGTTCGATCCCGTCCGGCTCCA-GGCCTCGTGGCGGAAT--GGT--TACGCAGAGGACTGCAAATCCTTGTA-TCCCGGTTCGATTCCGGGCGAGGCCT-GCGGGTGTAGCTCAGTT-GGTT-AGAGTGCTGGCCTGTCACGCCGGAGGTCGCGGGTTCGAGCCCCGTCACTCGCG-GCGCCCATCGTCTAGC--GGTT-AGGACATCGCCCTTTCACGGCGGAAA-CAGGGGTTCGATTCCCCTTGGGCGTA-GCCCAGATAGCTCAGTT-GGT--AGAGCAGCGGACTGAAAATCCGCGTGTCCGTGGTTCGAATCCGCGTCTGGGCA-GCGGGTGTAGCTCAGG--GGT--AGAGCACAACCTTGCCAAGGTTGGGGTCGTGGGTTCGAATCCCATCGCCCGCT-GCGGGTATAGCTCAAT--GGT--AGAGCAGCAGCCTTCCAAGCTGAATA-TGCGGGTTCGATTCCCGCTACCCGCT-GCGGTTGTAGCTCAGTT-GGTT-AGAGCGCTGGTTTGTGGCACCAGAGGTCGTAGGTTCAAATCCCACCAACCGTA-GGGCTTGTAGCTCAGTT-GGTT-AGAGCGCGCGCTTGATAAGCGTGAGGTCGGAGGTTCAAGTCCTCCCAGGCCCA-GGGCCTGTAGCTCAATT-GGTT-AGAGCCAGCGGCTCATAACCGCTTGGTTGGGGGTTCGAGTCCCTCCGGGCCCA-GAGCGCGTAGCTCAGCT-GGT--AGAGCAACTGACTTTTAATCAGTAGGTCCAGGGTTCGAATCCCTGCGCGCTCA-GCGGACGTGATGAAAAC-GGTA-AACATAGCAGACTTAAAATCTGCCGCTTGCGGGTTCAAGTCCCGCCGTCCGCA-GCGGATGTGGCGAAATT-GGTA-GACGCACCAGATTTAGGTTCTGGC-G-TGGGGGTTCGAGTCCCTCCATCCGCA-GGCGGAGTAGCTCAGTA-GGTT-AGAGCAGAGGAATCATAATCCTTGTGTCGGGGGTTCAAATCCCTCCTCCGCTA-TCCCCGGTAGCTCAGC--GGT--AGAGCAACCGGCTGTTAACCGGTTGGTCGCTGGTTCGAATCCGGCCCGGGGAG-CGGAGCGTAGCGCAGCCTGGT--AGCGCACCTGATTTGGGATCAGGGGGTCGTAGGTTCGAATCCTATCGCTCCGA-TGGGGTATAGCCAAGC--GGT--AAGGCACCGGTTTTTGGTACCGGCATTCCCTGGTTCGAATCCAGGTACCCCAG-GCACCCGTAGCTCAGCT-GGAT-AGAGCACCAGACTACGAATCTGGGGGTCAGGAGTTCGAATCTCTTCGGGTGCG-GGTCCCGTAGCTCAGCT-GGAT-AGAGCAACGGCCTTCTAAGCCGTGGGTCACAGGTTCGAATCCTGTCGGGATCA-GGAGAGGTGGCCGAGT--GGTCGAAGGCGCTCCCCTGCTAAGGGAGTACTCGAGAGTTCGAATCTCTTCCTCTCCG-GGAGAGGTGGCCGAGT--GGTTGAAGGCGCACGCCTGGAACGCGTGT---CGAGGGTTCGAATCCCTCTCTCTCCG-GGAGGGGTGGCCGAGC--GGTTTAAGGCACCGGTCTTGAAAACCGGC---CGTGGGTTCGAATCCCACCCCCTCCG-GCCCTTATAGCTCAGTT-GGT--AGAGCACCTGATTTGTAATCAGGGGGTCGGGAGTTCGAGTCTCTCTGGGGGCA-GGGCGTGTAGCTCAGC--GGG--AGAGCACTACGTTGACATCGTAGGGGTCACAGGTTCAATCCCTGTCACGCCCA-GGGCGATTAGCTCAGCT-GGT--AGAGCGCCTCGTTTACACCGAGGATGTCGGGAGTTCGAGTCTCTCATCGCCCA-AGGGGTATAGCTCAGTT-GGT--AGAGCGGCGGTCTCCAAAACCGCAGGTCGCGGGTTCAAGTCCTGCTGCCCCTG-CGCGGGGTGGAGCAGCCCGGT--AGCTCGTCAGGCTCATAACCTGAAGGCCGCAGGTTCAAATCCTGCCCCCGCAA-GGAGGGGTGCCCGAGT--GGTTAAAGGGGGCGGACTGTAAATCCGTTGA-CGTTGGTTCGAATCCAACCCCCTCCA
>1014 BARTONELLA_QUINTANA_STR-_TOULOUSE
-GGGGCCGTAGCTCAGCT-GGG--AGAGCACCTGCTTTGCAAGCAGGGGGTCGTCGGTTCGATCCCGTCCGGCTCCA-GGCCTCGTGGCGGAAT--GGT--TACGCAGAGGACTGCAAATCCTTGTA-TCCCGGTTCGATTCCGGGCGAGGCCT-GCGGGTGTAGCTCAGTT-GGTT-AGAGTGCTGGCCTGTCACGCCGGAGGTCGCGGGTTCGAGCCCCGTCACTCGCG-GCGCCCATCGTCTAGC--GGTT-AGGACGCCGCCCTTTCACGGCGGAAA-CAGGGGTTCGATTCCCCTTGGGCGTA-GCCCAGATAGCTCAGTT-GGT--AGAGCAGCGGACTGAAAATCCGCGTGTCCGTGGTTCGAATCCGCGTCTGGGCA-GCGGGTGTAGCTCAGG--GGT--AGAGCACAACCTTGCCAAGGTTGGGGTCGTGGGTTCGAATCCCATCGCCCGCT-GCGGGTATAGCTCAAT--GGT--AGAGCAGCAGCCTTCCAAGCTGAATA-TGCGGGTTCGATTCCCGCTACCCGCT-GCGGTTGTAGCTCAGTT-GGTT-AGAGCGCTGGTTTGTGGCACCAGAGGTCGTAGGTTCGAATCCCACCAACCGTA-GGGCTTGTAGCTCAGCT-GGTT-AGAGCGCGCGCTTGATAAGCGTGAGGTCGGAGGTTCAAGTCCTCCCAGGCCCA-GGGCCTGTAGCTCAATT-GGTT-AGAGCCAGCGGCTCATAACCGCTTGGTTGGGGGTTCGAGTCCCTCCGGGCCCA-GAGCGCGTAGCTCAGCT-GGT--AGAGCAACTGACTTTTAATCAGTAGGTCCAGGGTTCAAATCCCTGCGCGCTCA-GCGGATGTGATGAAATC-GGTA-AACATAGCAGACTTAAAATCTGCCGCTTGCGGGTTCAAGTCCCGCCGTCCGCA-GCGGATGTGGCGAAATT-GGTA-GACGCACCAGATTTAGGTTCTGGC-G-TGGGGGTTCGAGTCCCTCCATCCGCA-GGCGGAGTAGCTCAGTA-GGTT-AGAGCAGAGGAATCATAATCCTTGTGTCGGGGGTTCAAATCCCTCCTCCGCTA-TCCCCGGTAGCTCAGT--GGT--AGAGCAACCGGCTGTTAACCGGTTGGTCGCTGGTTCGAATCCGGCCCGGGGAG-CGGAGCGTAGCGCAGCCTGGT--AGCGCACCTGATTTGGGATCAGGGGGTCGTAGGTTCGAATCCTATCGCTCCGA-TGGGGTATAGCCAAGC--GGT--AAGGCACCGGTTTTTGGTACCGGCATTCCCTGGTTCGAATCCAGGTACCCCAG-GCACCCGTAGCTCAGCT-GGAT-AGAGCACCAGACTACGAATCTGGGGGTCAGGAGTTCGAATCTCTTCGGGTGCG-GGTCCCGTAGCTCAGCT-GGAT-AGAGCAACGGCCTTCTAAGCCGTGGGTCACAGGTTCGAATCCTGTCGGGATCG-GGAGAGGTGGCCGAGT--GGTCGAAGGCGCTCCCCTGCTAAGGGAGTACTCGAGAGTTCGAATCTCTTCCTCTCCG-GGAGAGGTGGCCGAGT--GGTTGAAGGCGCACGCCTGGAACGCGTGT---CGAGGGTTCGAATCCCTCTCTCTCCG-GGATGGGTGGCCGAGC--GGTTTAAGGCACCGGTCTTGAAAACCGGC---CGTGGGTTCGAATCCCACCCCCTCCG-GCCCTTATAGCTCAGTT-GGT--AGAGCACCTGATTTGTAATCAGGGGGTCGGGAGTTCGAGTCTCTCTGGGGGCA-GGGCGTGTAGCTCAGC--GGG--AGAGCACTACGTTGACATCGTAGGGGTCACAGGTTCGATCCCTGTCACGCCCA-GGGCGATTAGCTCAGCT-GGT--AGAGCGCTTCGTTTACACCGAAGATGTCGGGAGTTCGAGTCTCTCATCGCCCA-AGGGGTATAGCTCAGTT-GGT--AGAGCGGCGGTCTCCAAAACCGCAGGTCGCGGGTTCAAGCCCTGCTGCCCCTG-CGCGGGGTGGAGCAGCCCGGT--AGCTCGTCAGGCTCATAACCTGAAGGCCGCAGGTTCAAATCCTGCCCCCGCAA-GGAGGGGTGCCCGAGT--GGTTAAAGGGGGCGGACTGTAAATCCGTTGA-CGTTGGTTCGAATCCAACCCCCTCCA
>1015 BARTONELLA_TRIBOCORUM_CIP_105476
-GGGGCCGTAGCTCAGCT-GGG--AGAGCACCTGCTTTGCAAGCAGGGGGTCGTCGGTTCGATCCCGTCCGGCTCCA-GGCCTTGTGGCGGAAT--GGT--TACGCAGAGGACTGCAAATCCTTGTA-TCCCGGTTCGATTCCGGGCGAGGCCT-GCGAGTGTAGCTCAGTT-GGTT-AGAGTGCTGGCCTGTCACGCCGGAGGTCGCGGGTTCGAGCCCCGTCACTCGCG-GCGCCCATCGTCTAGC--GGTT-AGGACATCGCCCTTTCACGGCGGAAA-CAGGGGTTCGATTCCCCTTGGGCGTA-GCCCAGATAGCTCAGTA-GGT--AGAGCAGCGGACTGAAAATCCGCGTGTCCGTGGTTCGAATCCGCGTCTGGGCA-GCGGGTGTAGCTCAGG--GGT--AGAGCACAACCTTGCCAAGGTTGGGGTCGTGGGTTCGAATCCCATCGCCCGCT-GCGGGTATAGCTCAAT--GGT--AGAGCAGCAGCCTTCCAAGCTGAATA-TGCGGGTTCGATTCCCGCTACCCGCT-GCGGTTGTAGCTCAGTT-GGTT-AGAGCGCTGGTTTGTGGCACCAGAGGTCGTAGGTTCAAATCCCACCAACCGTA-GGGCTTGTAGCTCAGTT-GGTT-AGAGCGCGCGCTTGATAAGCGTGAGGTCGGAGGTTCAAGTCCTCCCAGGCCCA-GGGCCTGTAGCTCAATT-GGTT-AGAGCCAGCGGCTCATAACCGCTTGGTTGGGGGTTCGAGTCCCTCCGGGCCCA-GAGCGCGTAGCTCAGCT-GGT--AGAGCAACTGACTTTTAATCAGTAGGTCCAGGGTTCGAATCCCTGCGCGCTCA-GCGGACGTGATGAAAAC-GGTA-AACATAGCAGACTTAAAATCTGCCGCTTGCGGGTTCAAGTCCCGCCGTCCGCA-GCGGATGTGGCGAAATT-GGTA-GACGCACCAGATTTAGGTTCTGGC-G-TGGGGGTTCGAGTCCCTCCATCCGCA-GGCGGAGTAGCTCAGTA-GGTT-AGAGCAGAGGAATCATAATCCTTGTGTCGGGGGTTCAAATCCCTCCTTCGCTA-TCCCCGGTAGCTCAGC--GGT--AGAGCAACCGGCTGTTAACCGGTTGGTCGCTGGTTCGAATCCGGCCCGGGGAG-CGGAGCGTAGCGCAGCCTGGT--AGCGCGCCTGATTTGGGATCAGGGGGTCGTAGGTTCGAATCCTATCGCTCCGA-TGGGGTATAGCCAAGC--GGT--AAGGCACCGGTTTTTGGTACCGGCATTCCCTGGTTCGAATCCAGGTACCCCAG-GCACCCGTAGCTCAGCT-GGAT-AGAGCACCAGACTACGAATCTGGGGGTCAGGAGTTCGAATCTCTTCGGGTGCG-GGTCCCGTAGCTCAGCT-GGAT-AGAGCAACGGCCTTCTAAGCCGTGGGTCACAGGTTCGAATCCTGTCGGGATCA-GGAGAGGTGGCCGAGT--GGTCGAAGGCGCTCCCCTGCTAAGGGAGTACTCGAGAGTTCGAATCTCTTCCTCTCCG-GGAGAGGTGGCCGAGT--GGTTGAAGGCGCACGCCTGGAACGCGTGT---CGAGGGTTCGAATCCCTCTCTCTCCG-GGAGGGGTGGCCGAGC--GGTTTAAGGCACCGGTCTTGAAAACCGGC---CGTGGGTTCGAATCCCACCCCCTCCG-GCCCTTATAGCTCAGTT-GGT--AGAGCACCTGATTTGTAATCAGGGGGTCGGGAGTTCGAGTCTCTCTGGGGGCA-GGGCGTGTAGCTCAGC--GGG--AGAGCACTACGTTGACATCGTAGGGGTCACAGGTTCAATCCCTGTCACGCCCA-GGGCGATTAGCTCAGCT-GGT--AGAGCGCCTCGTTTACACCGAGGATGTCGGGAGTTCGAGTCTCTCATCGCCCA-AGGGGTATAGCTCAGTT-GGT--AGAGCGGCGGTCTCCAAAACCGCAGGTCGCGGGTTCAAGTCCTGCTGCCCCTG-CGCGGGGTGGAGCAGCCCGGT--AGCTCGTCAGGCTCATAACCTGAAGGCCGCAGGTTCAAATCCTGCCCCCGCAA-GGAGGGGTGCCCGAGT--GGTTAAAGGGGGCGGACTGTAAATCCGTTGA-CGTTGGTTCGAATCCAACCCCCTCCA
>1016 BRADYRHIZOBIUM_JAPONICUM_USDA_110
-GGGGCCATAGCTCAGCT-GGG--AGAGCGCGTGCTTTGCAAGCATGAGGTCGTCGGTTCGATCCCGTCTGGCTCCA-GGCCACGTGGCGGAGT--GGT--TACGCGCCGGTCTGCAAAACCGTTTA-CTCGGGTTCGAGTCCCGACGTGGCCT-GCGGGAGTAGCTCAGTT-GGTT-AGAGCGCCGGCCTGTCACGCCGGAGGTCGCGGGTTCGAGCCCCGTCTCTCGCG-GCTCCCTTCGTCTATC--GGTT-AGGACGCCACCCTTTCACGGTGGAGA-GAGCGGTTCGATTCCGCTAGGGAGCG-GCCCAGGTAGCTCAGTT-GGT--AGAGCATGCGACTGAAAATCGCAGTGTCGGTGGTTCGATTCCGCCCCTGGGCA-GCGGGTGTAGCTCAGT--GGT--AGAGCACGACCTTGCCAAGGTCGGGGTCGAGGGTTCGAGCCCCTTCGCCCGCT-GCGGGTGTAGCTCAAT--GGT--AGAGCAGCAGCCTTCCAAGCTGAATA-CGAGGGTTCGATTCCCTTCACCCGCT-GCAGTTGTAGCTCAGTT-GGTT-AGAGCGCCTGTCTGTGGAACAGGAGGTCGGTGGTTCGAGCCCACCCAACTGTA-GGGCTTGTAGCTCAGTT-GGTT-AGAGCGCGCGCTTGATAAGCGTGAGGTCGGAAGTTCAAGTCTTCCCAGGCCCA-GGGCCTGTAGCTCAAT--GGTT-AGAGCCGGCCGCTCATAACGGTCTGGTTGCAGGTTCGAGTCCTGCCGGGCCCA-GAGCGCGTAGCTCAGCC-GGT--AGAGCACGTGACTTTTAATCACGGGGTCCTGGGTTCGAGCCCCAGCGCGCTCA-GCGGGCATGGCGGAATT-GGTA-GACGCAAGGGACTTAAAATCCCTC-G-TGCCGGTTCGACCCCGGCTGCCCGCA-GCGGGCGTGGCGGAACT-GGTA-GACGCGCTGGATTTAGGTTCCAGT-G-TGGGGGTTCGAGTCCCTCCGCCCGCA-GGCGGGGTAGCTCAGCT-GGTT-AGAGCACGGGAATCATAATCCTGGGGTCGGGGGTTCGAGTCCCTCTCCCGCTA-CAAGGGATAGCTCAGTT-GGTT-AGAGCAGATGACTGTTAATCATCTTGTCGCGGGTTCGATTCCCGCTCCATCGC-CGGGGTATAGCGCAGCCTGGT--AGCGCGGCAGTTTTGGGTACTGCAGGTCGTTGGTTCGAATCCAGCTGCCCCGA-TGGGGCGTAGCCAAGC--GGT--AAGGCAGCGGATTTTGATTCCGCCATTCGGAGGTTCGATCCCTCCCGCCCCAG-GCGCCCGTAGCTCAGCT-GGAT-AGAGCATCAGACTACGAATCTGAGGGTCGGACGTTCGAATCGTTCCGGGCGCG-GGTCCCATAGCTCAACT-GGAT-AGAGTAGCGGATTTCTACTCCGCGGGTTGCAGGTTCGAGTCCTGCTGGGATCG-GGAGAGGTGGCCGAGT--GGCTGAAGGCAACGCTTTGCTAAAGCGTC---CGAGGGTTCGAATCCCTCCCTCTCCG-GGAGAGATGGCCGAGT--GGCTTAAGGCGCACGCTTGGAAAGCGTGT---CGTGGGTTCGAATCCCACTCTCTCCG-GGAAGGGTGGCCGAGT--GGTTTAAGGCACCGGTCTTGAAAACCGGC---CGTGGGTTCGAATCCCACCCCTTCCG-GCCGGCTTAGCTCAGC--GGT--AGAGCAGCGGTTTTGTAAACCGAAGGTCGGGGGTTCAATCCCCTCAGCCGGCA-GGGCACGTAGCTCAGC--GGG--AGAGCACTACCTTGACATGGTAGGGGTCACAGGTTCGATCCCTGTCGTGCCCA-GGGCGGTTAGCTCAGCT-GGTT-AGAGCATCTCGTTTACACCGAGAGGGTCCGCGGTTCGAATCCGTGACCGCCCA-AGGAGTGTAGCTCAATT-GGT--AGAGCACCGGTCTCCAAAACCGGGGGTCGCAGGTTCGAGCCCTGCCACTCCTG-CGCGGGGTGGAGCAGCCCGGT--AGCTCGTCAGGCTCATAACCTGAAGGTCATAGGTTCAAATCCTATCCCCGCAA-GGGGGAGTGCCCGAGT--GGCA-AAGGGAGCTGACTGTAAATCAGCC-TTCGCAGGTTCGAGTCCTGCCTCCCCCA
>1017 BRADYRHIZOBIUM_SP-_BTAI1
-GGGGCCTTAGCTCAGCT-GGG--AGAGCGCGTGCTTTGCAAGCATGAGGTCGTCGGTTCGATCCCGACAGGCTCCA-GGCCACGTGGCGGAGT--GGT--TACGCAGCGGTCTGCAAAACCGTTTA-CACCAGTTCAATTCTGGTCGTGGCCT-GCGGGAGTAGCTCAGTT-GGTT-AGAGCGCCGGCCTGTCACGCCGGAGGTCGCGGGTTCGAGCCCCGTCTCTCGCG-GCTCCCTTCGTCTATC--GGTT-AGGACGCCACCCTTTCACGGTGGAGA-GAGCGGTTCGATTCCGCTAGGGAGCG-GCCCAGGTAGCTCAGTT-GGT--AGAGCATGCGACTGAAAATCGCAGTGTCGGTGGTTCGATTCCGCCCCTGGGCA-GCGGGTGTAGCTCAGT--GGT--AGAGCACGACCTTGCCAAGGTCGGGGTCGAGGGTTCGAACCCCTTCGCCCGCT-GCGGGTGTAGCTCAAT--GGT--AGAGCAGCAGCCTTCCAAGCTGAATA-CGAGGGTTCGATTCCCTTCACCCGCT-GCAGTTGTAGCTCAGTT-GGTT-AGAGCGCCTGTCTGTGGAACAGGAGGTCGGTGGTTCGAGCCCACCCAACTGTA-GGGCTTGTAGCTCAGTT-GGTT-AGAGCGCGCGCTTGATAAGCGTGAGGTCGGAAGTTCAAGTCTTCCCAGGCCCA-GGGCCTGTAGCTCAAT--GGTT-AGAGCCGGCCGCTCATAACGGTCTGGTTGCAGGTTCGAGTCCTGCCGGGCCCA-GAGCGCGTAGCTCAGCC-GGT--AGAGCACGTGACTTTTAATCACGGGGTCCTGGGTTCGAGCCCCAGCGCGCTCA-GCGGACGTGGCGGAATT-GGTA-GACGCAAGGGACTTAAAATCCCTC-G-TGTGGGTTCGAGTCCCACCGCCCGCA-GCGGGCGTGGCGGAACT-GGTA-GACGCGCTGGATTTAGGTTCCAGT-G-TGGGGGTTCGAGTCCCTCCGCCCGCA-GGCGGGGTAGCTCAGCT-GGTT-AGAGCACGGGAATCATAATCCTGGGGTCGGGGGTTCGAGTCCCTCCCCCGCTA-TCCTCGGTAGCTCAGC--GGT--AGAGCATTCGACTGTTAATCGAATGGTCGCTGGTTCGAATCCAGCCCGGGGAG-CGGGGTATAGCGCAGCCTGGT--AGCGCGGCAGTTTTGGGTACTGCAGGTCGTTGGTTCGAATCCAGCTGCCCCGA-TGGGGCGTAGCCAAGC--GGT--AAGGCAGCGGATTTTGATTCCGCCATTCGGAGGTTCGATCCCTCCCGCCCCAG-GCGCCCGTAGCTCAGCT-GGAT-AGAGCATCAGACTACGAATCTGAGGGTCGGACGTTCGAATCGTTCCGGGCGCG-GGTCCCATAGCTCAACT-GGAT-AGAGTAGCGGATTTCTACTCCGCGGGTTGCAGGTTCGAGTCCTGCTGGGATCG-GGAGACGTGGCCGAGT--GGCTGAAGGCGGCGGTTTGCTAAACCGTTAT-CGAGGGTTCGAATCCCTCCGTCTCCG-GGAGAGATGGCCGAGT--GGCTTAAGGCGCACGCTTGGAAAGCGTGT---CGTGGGTTCGAATCCCACTCTCTCCG-GGAAGGGTGGCCGAGT--GGTTTAAGGCACCGGTCTTGAAAACCGGC---CGTGGGTTCGAATCCCACCCCTTCCG-GCCGGCTTAGCTCAGC--GGT--AGAGCAGCGGTTTTGTAAACCGAAGGTCGGGGGTTCAATCCCCTCAGCCGGCA-GGGCACGTAGCTCAGC--GGG--AGAGCACTACCTTGACATGGTAGGGGTCACAGGTTCGATCCCTGTCGTGCCCA-GGGCGGTTAGCTCAGCT-GGTT-AGAGCATCTCGTTTACACCGAGAGGGTCGGGAGTTCGAATCTCTCACCGCCTA-AGGAGTGTAGCTCAATT-GGT--AGAGCACCGGTCTCCAAAACCGGGGGTTGGGAGTTCGAGCCTCTCCACTCCTG-CGCGGGGTGGAGCAGCCCGGT--AGCTCGTCAGGCTCATAACCTGAAGGTCATAGGTTCAAATCCTATCCCCGCAA-GGGGGAGTGCCCGAGT--GGCA-AAGGGAGCTGACTGTAAATCAGCC-TTCGCAGGTTCGAGTCCTGCCTCCCCCA
>1018 BRADYRHIZOBIUM_SP-_ORS278
-GGGGCCTTAGCTCAGCT-GGG--AGAGCGCGTGCTTTGCAAGCATGAGGTCGTCGGTTCGATCCCGACAGGCTCCA-GGCCACGTGGCGGAGT--GGT--TACGCAGCGGTCTGCAAAACCGTTTA-CACCAGTTCAATTCTGGTCGTGGCCT-GCGGGAGTAGCTCAGTT-GGTT-AGAGCGCCGGCCTGTCACGCCGGAGGTCGCGGGTTCGAGCCCCGTCTCTCGCG-GCTCCCTTCGTCTATC--GGTT-AGGACGCCACCCTTTCACGGTGGAGA-GAGCGGTTCGATTCCGCTAGGGAGCG-GCCCAGGTAGCTCAGTT-GGT--AGAGCATGCGACTGAAAATCGCAGTGTCGGTGGTTCGATTCCGCCCCTGGGCA-GCGGGTGTAGCTCAGT--GGT--AGAGCACGACCTTGCCAAGGTCGGGGTCGAGGGTTCGAACCCCTTCGCCCGCT-GCGGGTGTAGCTCAAT--GGT--AGAGCAGCAGCCTTCCAAGCTGAATA-CGAGGGTTCGATTCCCTTCACCCGCT-GCAGTTGTAGCTCAGTT-GGTT-AGAGCGCCTGTCTGTGGAACAGGAGGTCGGTGGTTCGAGCCCACCCAACTGTA-GGGCTTGTAGCTCAGTT-GGTT-AGAGCGCGCGCTTGATAAGCGTGAGGTCGGAAGTTCAAGTCTTCCCAGGCCCA-GGGCCTGTAGCTCAAT--GGTT-AGAGCCGGCCGCTCATAACGGTCTGGTTGCAGGTTCGAGTCCTGCCGGGCCCA-GAGCGCGTAGCTCAGCC-GGT--AGAGCACGTGACTTTTAATCATGGGGTCCCGGGTTCGAGTCCCGGCGCGCTCA-GCGGACGTGGCGGAATC-GGTA-GACGCAAGGGACTTAAAATCCCTC-A-TGTGGGTTCGAGTCCCACCGTCCGCA-GCGGGCGTGGCGGAACT-GGTA-GACGCGCTGGATTTAGGTTCCAGT-G-TGGGGGTTCGAGTCCCTCCGCCCGCA-GGCGGGGTAGCTCAGCT-GGTT-AGAGCACGGGAATCATAATCCTGGGGTCGGGGGTTCGAGTCCCTCCCCCGCTA-TCCTCGGTAGCTCAGC--GGT--AGAGCATTCGACTGTTAATCGAATGGTCGCTGGTTCGAATCCAGCCCGGGGAG-CGGGGTATAGCGCAGCCTGGT--AGCGCGGCAGTTTTGGGTACTGCAGGTCGTTGGTTCGAATCCAGCTGCCCCGA-TGGGGCGTAGCCAAGC--GGT--AAGGCAGCGGATTTTGATTCCGCCATTCGGAGGTTCGATCCCTCCCGCCCCAG-GCGCCCGTAGCTCAGCT-GGAT-AGAGCATCAGACTACGAATCTGAGGGTCGGACGTTCGAATCGTTCCGGGCGCG-GGTCCCATAGCTCAACT-GGAT-AGAGTAGCGGATTTCTACTCCGCGGGTTGCAGGTTCGAGTCCTGCTGGGATCG-GGAGACGTGGCCGAGT--GGCTGAAGGCGGCGGTTTGCTAAACCGTTAT-CGAGGGTTCGAATCCCTCCGTCTCCG-GGAGAGATGGCCGAGT--GGCTTAAGGCGCACGCTTGGAAAGCGTGT---CGTGGGTTCGAATCCCACTCTCTCCG-GGAAGGGTGGCCGAGT--GGTTTAAGGCACCGGTCTTGAAAACCGGC---CGTGGGTTCGAATCCCACCCCTTCCG-GCCGGCTTAGCTCAGC--GGT--AGAGCAGCGGTTTTGTAAACCGAAGGTCGGGGGTTCAATCCCCTCAGCCGGCA-GGGCACGTAGCTCAGC--GGG--AGAGCACTACCTTGACATGGTAGGGGTCACAGGTTCGATCCCTGTCGTGCCCA-GGGCGGCTAGCTCAGCT-GGTT-AGAGCATCTCGTTTACACCGAGAGGGTCGGGAGTTCGAATCTCTCGCCGCCTA-AGGAGTGTAGCTCAATT-GGT--AGAGCACCGGTCTCCAAAACCGGGGGTTGGGAGTTCGAGCCTCTCCACTCCTG-CGCGGGGTGGAGCAGCCCGGT--AGCTCGTCAGGCTCATAACCTGAAGGTCATAGGTTCAAATCCTATCCCCGCAA-GGGGGAGTGCCCGAGT--GGCA-AAGGGAGCTGACTGTAAATCAGCC-TTCGCAGGTTCGAGTCCTGCCTCCCCCA
>1019 BREVUNDIMONAS_SP-_BAL3
-GGGGCCATAGCTCAGTT-GGT--AGAGCGCCTGCTTTGCAAGCAGGATGTCGTCGGTTCGACTCCGTCTGGCTCCA-GGCCTGATGGCGGAGT--GGT--GACGCAGAGGACTGCAAATCCTTGCA-CCCGGGTTCGATTCCCGGTCAGGCCT-GCGGGTGTAGCTCAGTT-GGTT-AGAGTGCCGGCCTGTCACGCCGGAGGTCGCGGGTTCGAGCCCCGTCACTCGCG-GGTCCCTTCGTCTATC--GGTT-AGGACGTCAGGTTTTCAACCTGAAAA-GAGGGGTTCGACTCCCCTAGGGACTG-GCCTGGATAGCTCAGCT-GGT--AGAGCAGCGGATTGAAAATCCGCGTGTCGGTGGTTCGAACCCGCCTCCAGGCA-GCGGGCGTAGCTCAGT--GGT--AGAGCACAACCTTGCCAAGGTTGGGGTCGAGAGTTCGAATCTCTTCGCCCGCT-GCGGGTATAGCACAAT--GGT--AGTGCAGCAGCCTTCCAAGCTGAGGA-TGTCGGTTCGATCCCGTCTACCCGCT-GCCGCCTTAGCTCAGTT-GGTT-AGAGCGCCGGTTTGTGGAACCGGAGGTCCTCAGTTCAAGCCTGAGAGGCGGTA-AGGCCCGTAGCTCAGGT-GGTT-AGAGCGTACGCCTGATAAGCGTAAGGTCGGCAGTTCGAGTCTGCCCGGGCCTA-GGGCCTGTAGCTCAAT--GGTT-AGAGCCGACCGCTCATAACGGTCTGGTTGGGGGTTCGAGTCCCTCCGGGCCTA-GCGTCCTTAGCTCAGTT-GGTT-AGAGCATCTGACTTTTAATCAGAGGGTCCTCGGTTCGAGCCCGAGAGGACGTA-GCGGGCGTGGCGAAACT-GGTA-GACGCAGCAGACTTAAAATCTGCCGCTTGCCGGTTCGACCCCGGCCGCCCGCA-GCGGATGTGGCGGAACT-GGTA-GACGCACTGGATTTAGGTTCCAGC-G-TGGAGGTTCGAGTCCTCTCATCCGCA-GACTGGGTAGCTCAGAT-GGTT-AGAGCGGTGGATTCATAACCCACAGGTCGGCGGTTCGATCCCGCCTCCAGTCA-TCCGCGGTAGCTCAGT--GGT--AGAGCAGCCGACTGTTAATCGGCTGGTCGTAGGTTCGAATCCTACCCGCGGAG-CGGGGTGTAGCGCAGCCTGGT--AGCGCATCTGGTTTGGGACCAGAGGGTCGGAGGTTCGAATCCTCTCGCCCCGA-TGGGGAATGGTGTAAT--GGT--AACACTCCGGTTTTTGGTACCGTC-ATTCTAGGTTCGAGTCCTAGTTCCCCAG-GCACCCGTAGCTCAGCT-GGAT-AGAGCACCAGACTACGAATCTGGGGGTCGGGCGTTCGAATCGCTCCGGGTGCG-GCGCCCTTAGCTCAACC-GGAT-AGAGCACCCGCCTTCTAAGCGGACGGTTGCAGGTTCGAGTCCTGCAGGGCGCG-GGAGACGTGGCCGAGT--GGCTGAAGGCAACGGTTTGCTAAATCGTCGC-CGAGGGTTCGAATCCCTCCGTCTCCG-GGACAGGTGGCGGAGT--GGTCGATCGCGCACGCTTGGAAAGCGTGT---CGAGGGTTCGAATCCCTCTCTGTCCG-GGAAGTGTGGCCGAGT--GGTTTAAGGCACTGGTCTTGAAAACCAGC---CGTGGGTTCGAATCCCACCGCTTCCG-GCCGGTTTAGCTCAGTT-GGT--AGAGCGCCAGTTTTGTAAACTGGATGTCGCGGGTTCGATTCCTGCAACCGGCA-GGATGCGTAGCTCAGC--GGG--AGAGCACCTCGTTGACATCGAGGGGGTCACAGGTTCAATCCCTGTCGCGTCCA-GGGCGGCTAGCTCAGCT-GGTC-AGAGCATCTCGTTTACACCGAGAGGGTCGGCGGTTCGAACCCGTCGCCGCCTA-AGGAGTTTAGCTCAGCT-GGT--AGAGCACCGGTCTCCAAAACCGGGGGTCGTGGGTTCGAGTCCCCCAACTCCTG-CGCGGGATGGAGCAGCCCGGT--AGCTCGTCAGGCTCATAACCTGAAGGTCGTAGGTTCAAATCCTACTCCCGCAC-GGGGGAATGCCCGAGT--GGCA-AAGGGGGGGGACTGTAAATCCCCT-TTCGAAGGTTCGAGTCCTTCTTCCCCCA
>1020 BRUCELLA_ABORTUS_BIOVAR_1_STR-_9-941
-GGGGCCGTAGCTCAGCT-GGG--AGAGCACCTGCTTTGCAAGCAGGGGGTCGTCGGTTCGATCCCGTCCGGCTCCA-GGCCTCGTGGCGGAGT--GGT--TACGCAGAGGACTGCAAATCCTTGCA-CCCCGGTTCGATTCCGGGCGAGGCCT-GCGGGTGTAGCTCAGTT-GGTT-AGAGTGCCGGCCTGTCACGCCGGAGGTCGCGGGTTCGAGCCCCGTCACTCGCG-GCGCCCATCGTCTAGC--GGTT-AGGACGCCGCCCTTTCACGGCGGAAA-CAGGGGGTCGATTCCCCTTGGGCGTA-GCCCGGATAGCTCAGTT-GGT--AGAGCAGCGGATTGAAAATCCGCGTGTCGGTGGTTCGAATCCGCCTCCGGGCA-GCGGGTGTAGCTCAGG--GGC--AGAGCACAACCTTGCCAAGGTTGGGGTCGAGGGTTCGAATCCCTTCGCCCGCT-GCGGGTATAGCTCAAT--GGT--AGAGCAGCAGCCTTCCAAGCTGAATA-CGCGGGTTCGATTCCCGCTACCCGCT-GCGGTCGTAGCTCAGTT-GGTT-AGAGCGCAGGATTGTGGCTCCTGAGGTCGTTGGTTCAACTCCAACCGACCGTA-GGGCTTGTAGCTCAGTT-GGTT-AGAGCACACGCTTGATAAGCGTGGGGTCGGAGGTTCAAGTCCTCCCAGGCCCA-GGGCCTGTAGCTCAATT-GGTT-AGAGCCGGCGGCTCATAACCGCTTGGTTGGGGGTTCGAGTCCCTCCGGGCCCA-GAGCGCGTAGCTCAGCC-GGT--AGAGCAACTGACTTTTAATCAGTAGGTCCAGGGTTCGAATCCCTGCGCGCTCA-GCGGTCGTGGCGAAATT-GGTA-TACGCAACGGACTTAAAATCCGTC-T-TGCGGGTTCAAGTCCCGCCGACCGCA-GCGGATGTGGCGAAATT-GGTA-GACGCACCAGATTTAGGTTCTGGC-G-TGGGGGTTCGAGTCCCTCCATCCGCA-GGCGGAGTAGCTCAGTA-GGTT-AGAGCAGAGGAATCATAATCCTTGTGTCGGGGGTTCGAATCCCTCCTCCGCTA-TCCCCGGTAGCTCAGC--GGT--AGAGCAACCGGCTGTTAACCGGTTGGTCGCTGGTTCGAATCCGGCCCGGGGAG-CGGAGCGTAGCGCAGTCTGGT--AGCGCACCTGATTTGGGATCAGGGGGTCGCAGGTTCGAATCCTGCCGCTCCGA-TGGGGCGTAGCCAAGC--GGT--AAGGCAGCGGTTTTTGGTACCGCCATTCCCTGGTTCGAATCCAGGCGCCCCAG-GCACCCGTAGCTCAGCT-GGAT-AGAGCACCAGACTACGAATCTGGGGGTCAGAGGTTCGAATCCTTTCGGGTGCG-GGTCCCGTAGCTCAGTT-GGAT-AGAGCACCGGCCTTCTAAGCCGATGGTCGCAGGTTCGAATCCTGCCGGGATCG-GGAGAGGTGGCCGAGT--GGTCGAAGGCGCTCCCCTGCTAAGGGAGTAT-CGTGGGTTCGAATCCCATCCTCTCCG-GGAGAGGTGGCCGAGT--GGTTGAAGGCGCACGCCTGGAACGCGTGT---CGAGGGTTCGAATCCCTCTCTCTCCG-GGAAGGGTGGCCGAGC--GGTTTAAGGCACCGGTCTTGAAAACCGGC---CGTGGGTTCGAATCCCACCCCCTCCG-GCCCTTATAGCTCAGTT-GGT--AGAGCACCTGATTTGTAATCAGGGGGTCGGGAGTTCGAGTCTCTCTGGGGGCA-GGGCGTGTAGCTCAGC--GGG--AGAGCACTACGTTGACATCGTAGGGGTCACAGGTTCAATCCCTGTCACGCCCA-GGGCGATTAGCTCAGTT-GGT--AGAGCGCTTCGTTTACACCGAAGATGTCGGGAGTTCGAGTCTCTCATCGCCCA-AGGGGTATAGCTCAGTT-GGT--AGAGCGACGGTCTCCAAAACCGTAGGTCGCGGGTTCGAACCCTGCTGCCCCTG-CGCGGGGTGGAGCAGCCCGGT--AGCTCGTCAGGCTCATAACCTGAAGGCCGCAGGTTCAAATCCTGCCCCCGCAA-GGAGGGATGCCCGAGT--GGTTAAAGGGGACGGACTGTAAATCCGTTGTACGTTGGTTCAAATCCAACTCCCTCCA
>1021 BRUCELLA_ABORTUS_BV-_2_STR-_86/8/59
-GGGGCCGTAGCTCAGCT-GGG--AGAGCACCTGCTTTGCAAGCAGGGGGTCGTCGGTTCGATCCCGTCCGGCTCCA-GGCCTCGTGGCGGAGT--GGT--TACGCAGAGGACTGCAAATCCTTGCA-CCCCGGTTCGATTCCGGGCGAGGCCT-GCGGGTGTAGCTCAGTT-GGTT-AGAGTGCCGGCCTGTCACGCCGGAGGTCGCGGGTTCGAGCCCCGTCACTCGCG-GCGCCCATCGTCTAGC--GGTT-AGGACGCTGCCCTTTCACGGCGGAAA-CAGGGGTTCGATTCCCCTTGGGCGTA-GCCCGGATAGCTCAGTT-GGT--AGAGCAGCGGATTGAAAATCCGCGTGTCGGTGGTTCGAATCCGCCTCCGGGCA-GCGGGTGTAGCTCAGG--GGC--AGAGCACAACCTTGCCAAGGTTGGGGTCGAGGGTTCGAATCCCTTCGCCCGCT-GCGGGTATAGCTCAAT--GGT--AGAGCAGCAGCCTTCCAAGCTGAATA-CGCGGGTTCGATTCCCGCTACCCGCT-GCGGTCGTAGCTCAGTT-GGTT-AGAGCGCAGGATTGTGGCTCCTGAGGTCGTTGGTTCAACTCCAACCGACCGTA-GGGCTTGTAGCTCAGTT-GGTT-AGAGCACACGCTTGATAAGCGTGGGGTCGGAGGTTCAAGTCCTCCCAGGCCCA-GGGCCTGTAGCTCAATT-GGTT-AGAGCCGGCGGCTCATAACCGCTTGGTTGGGGGTTCGAGTCCCTCCGGGCCCA-GAGCGCGTAGCTCAGCC-GGT--AGAGCAACTGACTTTTAATCAGTAGGTCCAGGGTTCGAATCCCTGCGCGCTCA-GCGGTCGTGGCGAAATT-GGTA-TACGCAACGGACTTAAAATCCGTC-T-TGCGGGTTCAAGTCCCGCCGACCGCA-GCGGATGTGGCGAAATT-GGTA-GACGCACCAGATTTAGGTTCTGGC-G-TGGGGGTTCGAGTCCCTCCATCCGCA-GGCGGAGTAGCTCAGTA-GGTT-AGAGCAGAGGAATCATAATCCTTGTGTCGGGGGTTCGAATCCCTCCTCCGCTA-TCCCCGGTAGCTCAGC--GGT--AGAGCAACCGGCTGTTAACCGGTTGGTCGCTGGTTCGAATCCGGCCCGGGGAG-CGGAGCGTAGCGCAGTCTGGT--AGCGCACCTGATTTGGGATCAGGGGGTCGCAGGTTCGAATCCTGCCGCTCCGA-TGGGGCGTAGCCAAGC--GGT--AAGGCAGCGGTTTTTGGTACCGCCATTCCCTGGTTCGAATCCAGGCGCCCCAG-GCACCCGTAGCTCAGCT-GGAT-AGAGCACCAGACTACGAATCTGGGGGTCAGAGGTTCGAATCCTTTCGGGTGCG-GGTCCCGTAGCTCAGTT-GGAT-AGAGCACCGGCCTTCTAAGCCGATGGTCGCAGGTTCGAATCCTGCCGGGATCG-GGAGAGGTGGCCGAGT--GGTCGAAGGCGCTCCCCTGCTAAGGGAGTAT-CGTGGGTTCGAATCCCATCCTCTCCG-GGAGAGGTGGCCGAGT--GGTTGAAGGCGCACGCCTGGAACGCGTGT---CGAGGGTTCGAATCCCTCTCTCTCCG-GGAAGGGTGGCCGAGC--GGTTTAAGGCACCGGTCTTGAAAACCGGC---CGTGGGTTCGAATCCCACCCCCTCCG-GCCCTTATAGCTCAGTT-GGT--AGAGCACCTGATTTGTAATCAGGGGGTCGGGAGTTCGAGTCTCTCTGGGGGCA-GGGCGTGTAGCTCAGC--GGG--AGAGCACTACGTTGACATCGTAGGGGTCACAGGTTCAATCCCTGTCACGCCCA-GGGCGATTAGCTCAGTT-GGT--AGAGCGCTTCGTTTACACCGAAGATGTCGGGAGTTCGAGTCTCTCATCGCCCA-AGGGGTATAGCTCAGTT-GGT--AGAGCGACGGTCTCCAAAACCGTAGGTCGCGGGTTCGAACCCTGCTGCCCCTG-CGCGGGGTGGAGCAGCCCGGT--AGCTCGTCAGGCTCATAACCTGAAGGCCGCAGGTTCAAATCCTGCCCCCGCAA-GGAGGGATGCCCGAGT--GGTTAAAGGGGACGGACTGTAAATCCGTTGTACGTTGGTTCAAATCCAACTCCCTCCA
>1022 BRUCELLA_ABORTUS_BV-_4_STR-_292
-GGGGCCGTAGCTCAGCT-GGG--AGAGCACCTGCTTTGCAAGCAGGGGGTCGTCGGTTCGATCCCGTCCGGCTCCA-GGCCTCGTGGCGGAGT--GGT--TACGCAGAGGACTGCAAATCCTTGCA-CCCCGGTTCGATTCCGGGCGAGGCCT-GCGGGTGTAGCTCAGTT-GGTT-AGAGTGCCGGCCTGTCACGCCGGAGGTCGCGGGTTCGAGCCCCGTCACTCGCG-GCGCCCATCGTCTAGC--GGTT-AGGACGCTGCCCTTTCACGGCGGAAA-CAGGGGTTCGATTCCCCTTGGGCGTA-GCCCGGATAGCTCAGTT-GGT--AGAGCAGCGGATTGAAAATCCGCGTGTCGGTGGTTCGAATCCGCCTCCGGGCA-GCGGGTGTAGCTCAGG--GGC--AGAGCACAACCTTGCCAAGGTTGGGGTCGAGGGTTCGAATCCCTTCGCCCGCT-GCGGGTATAGCTCAAT--GGT--AGAGCAGCAGCCTTCCAAGCTGAATA-CGCGGGTTCGATTCCCGCTACCCGCT-GCGGTCGTAGCTCAGTT-GGTT-AGAGCGCAGGATTGTGGCTCCTGAGGTCGTTGGTTCAACTCCAACCGACCGTA-GGGCTTGTAGCTCAGTT-GGTT-AGAGCACACGCTTGATAAGCGTGGGGTCGGAGGTTCAAGTCCTCCCAGGCCCA-GGGCCTGTAGCTCAATT-GGTT-AGAGCCGGCGGCTCATAACCGCTTGGTTGGGGGTTCGAGTCCCTCCGGGCCCA-GAGCGCGTAGCTCAGCC-GGT--AGAGCAACTGACTTTTAATCAGTAGGTCCAGGGTTCGAATCCCTGCGCGCTCA-GCGGTCGTGGCGAAATT-GGTA-TACGCAACGGACTTAAAATCCGTC-T-TGCGGGTTCAAGTCCCGCCGACCGCA-GCGGATGTGGCGAAATT-GGTA-GACGCACCAGATTTAGGTTCTGGC-G-TGGGGGTTCGAGTCCCTCCATCCGCA-GGCGGAGTAGCTCAGTA-GGTT-AGAGCAGAGGAATCATAATCCTTGTGTCGGGGGTTCGAATCCCTCCTCCGCTA-TCCCCGGTAGCTCAGC--GGT--AGAGCAACCGGCTGTTAACCGGTTGGTCGCTGGTTCGAATCCGGCCCGGGGAG-CGGAGCGTAGCGCAGTCTGGT--AGCGCACCTGATTTGGGATCAGGGGGTCGCAGGTTCGAATCCTGCCGCTCCGA-TGGGGCGTAGCCAAGC--GGT--AAGGCAGCGGTTTTTGGTACCGCCATTCCCTGGTTCGAATCCAGGCGCCCCAG-GCACCCGTAGCTCAGCT-GGAT-AGAGCACCAGACTACGAATCTGGGGGTCAGAGGTTCGAATCCTTTCGGGTGCG-GGTCCCGTAGCTCAGTT-GGAT-AGAGCACCGGCCTTCTAAGCCGATGGTCGCAGGTTCGAATCCTGCCGGGATCG-GGAGAGGTGGCCGAGT--GGTCGAAGGCGCTCCCCTGCTAAGGGAGTAT-CGTGGGTTCGAATCCCATCCTCTCCG-GGAGAGGTGGCCGAGT--GGTTGAAGGCGCACGCCTGGAACGCGTGT---CGAGGGTTCGAATCCCTCTCTCTCCG-GGAAGGGTGGCCGAGC--GGTTTAAGGCACCGGTCTTGAAAACCGGC---CGTGGGTTCGAATCCCACCCCCTCCG-GCCCTTATAGCTCAGTT-GGT--AGAGCACCTGATTTGTAATCAGGGGGTCGGGAGTTCGAGTCTCTCTGGGGGCA-GGGCGTGTAGCTCAGC--GGG--AGAGCACTACGTTGACATCGTAGGGGTCACAGGTTCAATCCCTGTCACGCCCA-GGGCGATTAGCTCAGTT-GGT--AGAGCGCTTCGTTTACACCGAAGATGTCGGGAGTTCGAGTCTCTCATCGCCCA-AGGGGTATAGCTCAGTT-GGT--AGAGCGACGGTCTCCAAAACCGTAGGTCGCGGGTTCGAACCCTGCTGCCCCTG-CGCGGGGTGGAGCAGCCCGGT--AGCTCGTCAGGCTCATAACCTGAAGGCCGCAGGTTCAAATCCTGCCCCCGCAA-GGAGGGATGCCCGAGT--GGTTAAAGGGGACGGACTGTAAATCCGTTGTACGTTGGTTCAAATCCAACTCCCTCCA
>1023 BRUCELLA_ABORTUS_BV-_6_STR-_870
-GGGGCCGTAGCTCAGCT-GGG--AGAGCACCTGCTTTGCAAGCAGGGGGTCGTCGGTTCGATCCCGTCCGGCTCCA-GGCCTCGTGGCGGAGT--GGT--TACGCAGAGGACTGCAAATCCTTGCA-CCCCGGTTCGATTCCGGGCGAGGCCT-GCGGGTGTAGCTCAGTT-GGTT-AGAGTGCCGGCCTGTCACGCCGGAGGTCGCGGGTTCGAGCCCCGTCACTCGCG-GCGCCCATCGTCTAGC--GGTT-AGGACGCCGCCCTTTCACGGCGGAAA-CAGGGGGTCGATTCCCCTTGGGCGTA-GCCCGGATAGCTCAGTT-GGT--AGAGCAGCGGATTGAAAATCCGCGTGTCGGTGGTTCGAATCCGCCTCCGGGCA-GCGGGTGTAGCTCAGG--GGC--AGAGCACAACCTTGCCAAGGTTGGGGTCGAGGGTTCGAATCCCTTCGCCCGCT-GCGGGTATAGCTCAAT--GGT--AGAGCAGCAGCCTTCCAAGCTGAATA-CGCGGGTTCGATTCCCGCTACCCGCT-GCGGTCGTAGCTCAGTT-GGTT-AGAGCGCAGGATTGTGGCTCCTGAGGTCGTTGGTTCAACTCCAACCGACCGTA-GGGCTTGTAGCTCAGTT-GGTT-AGAGCACACGCTTGATAAGCGTGGGGTCGGAGGTTCAAGTCCTCCCAGGCCCA-GGGCCTGTAGCTCAATT-GGTT-AGAGCCGGCGGCTCATAACCGCTTGGTTGGGGGTTCGAGTCCCTCCGGGCCCA-GAGCGCGTAGCTCAGCC-GGT--AGAGCAACTGACTTTTAATCAGTAGGTCCAGGGTTCGAATCCCTGCGCGCTCA-GCGGTCGTGGCGAAATT-GGTA-TACGCAACGGACTTAAAATCCGTC-T-TGCGGGTTCAAGTCCCGCCGACCGCA-GCGGATGTGGCGAAATT-GGTA-GACGCACCAGATTTAGGTTCTGGC-G-TGGGGGTTCGAGTCCCTCCATCCGCA-GGCGGAGTAGCTCAGTA-GGTT-AGAGCAGAGGAATCATAATCCTTGTGTCGGGGGTTCGAATCCCTCCTCCGCTA-TCCCCGGTAGCTCAGC--GGT--AGAGCAACCGGCTGTTAACCGGTTGGTCGCTGGTTCGAATCCGGCCCGGGGAG-CGGAGCGTAGCGCAGTCTGGT--AGCGCACCTGATTTGGGATCAGGGGGTCGCAGGTTCGAATCCTGCCGCTCCGA-TGGGGCGTAGCCAAGC--GGT--AAGGCAGCGGTTTTTGGTACCGCCATTCCCTGGTTCGAATCCAGGCGCCCCAG-GCACCCGTAGCTCAGCT-GGAT-AGAGCACCAGACTACGAATCTGGGGGTCAGAGGTTCGAATCCTTTCGGGTGCG-GGTCCCGTAGCTCAGTT-GGAT-AGAGCACCGGCCTTCTAAGCCGATGGTCGCAGGTTCGAATCCTGCCGGGATCG-GGAGAGGTGGCCGAGT--GGTCGAAGGCGCTCCCCTGCTAAGGGAGTAT-CGTGGGTTCGAATCCCATCCTCTCCG-GGAGAGGTGGCCGAGT--GGTTGAAGGCGCACGCCTGGAACGCGTGT---CGAGGGTTCGAATCCCTCTCTCTCCG-GGAAGGGTGGCCGAGC--GGTTTAAGGCACCGGTCTTGAAAACCGGC---CGTGGGTTCGAATCCCACCCCCTCCG-GCCCTTATAGCTCAGTT-GGT--AGAGCACCTGATTTGTAATCAGGGGGTCGGGAGTTCGAGTCTCTCTGGGGGCA-GGGCGTGTAGCTCAGC--GGG--AGAGCACTACGTTGACATCGTAGGGGTCACAGGTTCAATCCCTGTCACGCCCA-GGGCGATTAGCTCAGTT-GGT--AGAGCGCTTCGTTTACACCGAAGATGTCGGGAGTTCGAGTCTCTCATCGCCCA-AGGGGTATAGCTCAGTT-GGT--AGAGCGACGGTCTCCAAAACCGTAGGTCGCGGGTTCGAACCCTGCTGCCCCTG-CGCGGGGTGGAGCAGCCCGGT--AGCTCGTCAGGCTCATAACCTGAAGGCCGCAGGTTCAAATCCTGCCCCCGCAA-GGAGGGATGCCCGAGT--GGTTAAAGGGGACGGACTGTAAATCCGTTGTACGTTGGTTCAAATCCAACTCCCTCCA
>1024 BRUCELLA_ABORTUS_BV-_9_STR-_C68
-GGGGCCGTAGCTCAGCT-GGG--AGAGCACCTGCTTTGCAAGCAGGGGGTCGTCGGTTCGATCCCGTCCGGCTCCA-GGCCTCGTGGCGGAGT--GGT--TACGCAGAGGACTGCAAATCCTTGCA-CCCCGGTTCGATTCCGGGCGAGGCCT-GCGGGTGTAGCTCAGTT-GGTT-AGAGTGCCGGCCTGTCACGCCGGAGGTCGCGGGTTCGAGCCCCGTCACTCGCG-GCGCCCATCGTCTAGC--GGTT-AGGACGCTGCCCTTTCACGGCGGAAA-CAGGGGTTCGATTCCCCTTGGGCGTA-GCCCGGATAGCTCAGTT-GGT--AGAGCAGCGGATTGAAAATCCGCGTGTCGGTGGTTCGAATCCGCCTCCGGGCA-GCGGGTGTAGCTCAGG--GGT--AGAGCACAACCTTGCCAAGGTTGGGGTCGAGGGTTCGAATCCCTTCGCCCGCT-GCGGGTATAGCTCAAT--GGT--AGAGCAGCAGCCTTCCAAGCTGAATA-CGCGGGTTCGATTCCCGCTACCCGCT-GCGGTCGTAGCTCAGTT-GGTT-AGAGCGCAGGATTGTGGCTCCTGAGGTCGTTGGTTCAACTCCAACCGACCGTA-GGGCTTGTAGCTCAGTT-GGTT-AGAGCACACGCTTGATAAGCGTGGGGTCGGAGGTTCAAGTCCTCCCAGGCCCA-GGGCCTGTAGCTCAATT-GGTT-AGAGCCGGCGGCTCATAACCGCTTGGTTGGGGGTTCGAGTCCCTCCGGGCCCA-GAGCGCGTAGCTCAGCC-GGT--AGAGCAACTGACTTTTAATCAGTAGGTCCAGGGTTCGAATCCCTGCGCGCTCA-GCGGTCGTGGCGAAATT-GGTA-TACGCAACGGACTTAAAATCCGTC-T-TGCGGGTTCAAGTCCCGCCGACCGCA-GCGGATGTGGCGAAATT-GGTA-GACGCACCAGATTTAGGTTCTGGC-G-TGGGGGTTCGAGTCCCTCCATCCGCA-GGCGGAGTAGCTCAGTA-GGTT-AGAGCAGAGGAATCATAATCCTTGTGTCGGGGGTTCGAATCCCTCCTCCGCTA-TCCCCGGTAGCTCAGC--GGT--AGAGCAACCGGCTGTTAACCGGTTGGTCGCTGGTTCGAATCCGGCCCGGGGAG-CGGAGCGTAGCGCAGTCTGGT--AGCGCACCTGATTTGGGATCAGGGGGTCGCAGGTTCGAATCCTGCCGCTCCGA-TGGGGCGTAGCCAAGC--GGT--AAGGCAGCGGTTTTTGGTACCGCCATTCCCTGGTTCGAATCCAGGCGCCCCAG-GCACCCGTAGCTCAGCT-GGAT-AGAGCACCAGACTACGAATCTGGGGGTCAGAGGTTCGAATCCTTTCGGGTGCG-GGTCCCGTAGCTCAGTT-GGAT-AGAGCACCGGCCTTCTAAGCCGATGGTCGCAGGTTCGAATCCTGCCGGGATCG-GGAGAGGTGGCCGAGT--GGTCGAAGGCGCTCCCCTGCTAAGGGAGTAT-CGTGGGTTCGAATCCCATCCTCTCCG-GGAGAGGTGGCCGAGT--GGTTGAAGGCGCACGCCTGGAACGCGTGT---CGAGGGTTCGAATCCCTCTCTCTCCG-GGAAGGGTGGCCGAGC--GGTTTAAGGCACCGGTCTTGAAAACCGGC---CGTGGGTTCGAATCCCACCCCCTCCG-GCCCTTATAGCTCAGTT-GGT--AGAGCACCTGATTTGTAATCAGGGGGTCGGGAGTTCGAGTCTCTCTGGGGGCA-GGGCGTGTAGCTCAGC--GGG--AGAGCACTACGTTGACATCGTAGGGGTCACAGGTTCAATCCCTGTCACGCCCA-GGGCGATTAGCTCAGTT-GGT--AGAGCGCTTCGTTTACACCGAAGATGTCGGGAGTTCGAGTCTCTCATCGCCCA-AGGGGTATAGCTCAGTT-GGT--AGAGCGACGGTCTCCAAAACCGTAGGTCGCGGGTTCGAACCCTGCTGCCCCTG-CGCGGGGTGGAGCAGCCCGGT--AGCTCGTCAGGCTCATAACCTGAAGGCCGCAGGTTCAAATCCTGCCCCCGCAA-GGAGGGATGCCCGAGT--GGTTAAAGGGGACGGACTGTAAATCCGTTGTACGTTGGTTCAAATCCAACTCCCTCCA
>1025 BRUCELLA_ABORTUS_S19
-GGGGCCGTAGCTCAGCT-GGG--AGAGCACCTGCTTTGCAAGCAGGGGGTCGTCGGTTCGATCCCGTCCGGCTCCA-GGCCTCGTGGCGGAGT--GGT--TACGCAGAGGACTGCAAATCCTTGCA-CCCCGGTTCGATTCCGGGCGAGGCCT-GCGGGTGTAGCTCAGTT-GGTT-AGAGTGCCGGCCTGTCACGCCGGAGGTCGCGGGTTCGAGCCCCGTCACTCGCG-GCGCCCATCGTCTAGC--GGTT-AGGACGCTGCCCTTTCACGGCGGAAA-CAGGGGTTCGATTCCCCTTGGGCGTA-GCCCGGATAGCTCAGTT-GGT--AGAGCAGCGGATTGAAAATCCGCGTGTCGGTGGTTCGAATCCGCCTCCGGGCA-GCGGGTGTAGCTCAGG--GGC--AGAGCACAACCTTGCCAAGGTTGGGGTCGAGGGTTCGAATCCCTTCGCCCGCT-GCGGGTATAGCTCAAT--GGT--AGAGCAGCAGCCTTCCAAGCTGAATA-CGCGGGTTCGATTCCCGCTACCCGCT-GCGGTCGTAGCTCAGTT-GGTT-AGAGCGCAGGATTGTGGCTCCTGAGGTCGTTGGTTCAACTCCAACCGACCGTA-GGGCTTGTAGCTCAGTT-GGTT-AGAGCACACGCTTGATAAGCGTGGGGTCGGAGGTTCAAGTCCTCCCAGGCCCA-GGGCCTGTAGCTCAATT-GGTT-AGAGCCGGCGGCTCATAACCGCTTGGTTGGGGGTTCGAGTCCCTCCGGGCCCA-GAGCGCGTAGCTCAGCC-GGT--AGAGCAACTGACTTTTAATCAGTAGGTCCAGGGTTCGAATCCCTGCGCGCTCA-GCGGTCGTGGCGAAATT-GGTA-TACGCAACGGACTTAAAATCCGTC-T-TGCGGGTTCAAGTCCCGCCGACCGCA-GCGGATGTGGCGAAATT-GGTA-GACGCACCAGATTTAGGTTCTGGC-G-TGGGGGTTCGAGTCCCTCCATCCGCA-GGCGGAGTAGCTCAGTA-GGTT-AGAGCAGAGGAATCATAATCCTTGTGTCGGGGGTTCGAATCCCTCCTCCGCTA-TCCCCGGTAGCTCAGC--GGT--AGAGCAACCGGCTGTTAACCGGTTGGTCGCTGGTTCGAATCCGGCCCGGGGAG-CGGAGCGTAGCGCAGTCTGGT--AGCGCACCTGATTTGGGATCAGGGGGTCGCAGGTTCGAATCCTGCCGCTCCGA-TGGGGCGTAGCCAAGC--GGT--AAGGCAGCGGTTTTTGGTACCGCCATTCCCTGGTTCGAATCCAGGCGCCCCAG-GCACCCGTAGCTCAGCT-GGAT-AGAGCACCAGACTACGAATCTGGGGGTCAGAGGTTCGAATCCTTTCGGGTGCG-GGTCCCGTAGCTCAGTT-GGAT-AGAGCACCGGCCTTCTAAGCCGATGGTCGCAGGTTCGAATCCTGCCGGGATCG-GGAGAGGTGGCCGAGT--GGTCGAAGGCGCTCCCCTGCTAAGGGAGTAT-CGTGGGTTCGAATCCCATCCTCTCCG-GGAGAGGTGGCCGAGT--GGTTGAAGGCGCACGCCTGGAACGCGTGT---CGAGGGTTCGAATCCCTCTCTCTCCG-GGAAGGGTGGCCGAGC--GGTTTAAGGCACCGGTCTTGAAAACCGGC---CGTGGGTTCGAATCCCACCCCCTCCG-GCCCTTATAGCTCAGTT-GGT--AGAGCACCTGATTTGTAATCAGGGGGTCGGGAGTTCGAGTCTCTCTGGGGGCA-GGGCGTGTAGCTCAGC--GGG--AGAGCACTACGTTGACATCGTAGGGGTCACAGGTTCAATCCCTGTCACGCCCA-GGGCGATTAGCTCAGTT-GGT--AGAGCGCTTCGTTTACACCGAAGATGTCGGGAGTTCGAGTCTCTCATCGCCCA-AGGGGTATAGCTCAGTT-GGT--AGAGCGACGGTCTCCAAAACCGTAGGTCGCGGGTTCGAACCCTGCTGCCCCTG-CGCGGGGTGGAGCAGCCCGGT--AGCTCGTCAGGCTCATAACCTGAAGGCCGCAGGTTCAAATCCTGCCCCCGCAA-GGAGGGATGCCCGAGT--GGTTAAAGGGGACGGACTGTAAATCCGTTGTACGTTGGTTCAAATCCAACTCCCTCCA
>1026 BRUCELLA_ABORTUS_STR-_2308_A
-GGGGCCGTAGCTCAGCT-GGG--AGAGCACCTGCTTTGCAAGCAGGGGGTCGTCGGTTCGATCCCGTCCGGCTCCA-GGCCTCGTGGCGGAGT--GGT--TACGCAGAGGACTGCAAATCCTTGCA-CCCCGGTTCGATTCCGGGCGAGGCCT-GCGGGTGTAGCTCAGTT-GGTT-AGAGTGCCGGCCTGTCACGCCGGAGGTCGCGGGTTCGAGCCCCGTCACTCGCG-GCGCCCATCGTCTAGC--GGTT-AGGACGCTGCCCTTTCACGGCGGAAA-CAGGGGTTCGATTCCCCTTGGGCGTA-GCCCGGATAGCTCAGTT-GGT--AGAGCAGCGGATTGAAAATCCGCGTGTCGGTGGTTCGAATCCGCCTCCGGGCA-GCGGGTGTAGCTCAGG--GGT--AGAGCACAACCTTGCCAAGGTTGGGGTCGAGGGTTCGAATCCCTTCGCCCGCT-GCGGGTATAGCTCAAT--GGT--AGAGCAGCAGCCTTCCAAGCTGAATA-CGCGGGTTCGATTCCCGCTACCCGCT-GCGGTCGTAGCTCAGTT-GGTT-AGAGCGCAGGATTGTGGCTCCTGAGGTCGTTGGTTCAACTCCAACCGACCGTA-GGGCTTGTAGCTCAGTT-GGTT-AGAGCACACGCTTGATAAGCGTGGGGTCGGAGGTTCAAGTCCTCCCAGGCCCA-GGGCCTGTAGCTCAATT-GGTT-AGAGCCGGCGGCTCATAACCGCTTGGTTGGGGGTTCGAGTCCCTCCGGGCCCA-GAGCGCGTAGCTCAGCC-GGT--AGAGCAACTGACTTTTAATCAGTAGGTCCAGGGTTCGAATCCCTGCGCGCTCA-GCGGTCGTGGCGAAATT-GGTA-TACGCAACGGACTTAAAATCCGTC-T-TGCGGGTTCAAGTCCCGCCGACCGCA-GCGGATGTGGCGAAATT-GGTA-GACGCACCAGATTTAGGTTCTGGC-G-TGGGGGTTCGAGTCCCTCCATCCGCA-GGCGGAGTAGCTCAGTA-GGTT-AGAGCAGAGGAATCATAATCCTTGTGTCGGGGGTTCGAATCCCTCCTCCGCTA-TCCCCGGTAGCTCAGC--GGT--AGAGCAACCGGCTGTTAACCGGTTGGTCGCTGGTTCGAATCCGGCCCGGGGAG-CGGAGCGTAGCGCAGTCTGGT--AGCGCACCTGATTTGGGATCAGGGGGTCGCAGGTTCGAATCCTGCCGCTCCGA-TGGGGCGTAGCCAAGC--GGT--AAGGCAGCGGTTTTTGGTACCGCCATTCCCTGGTTCGAATCCAGGCGCCCCAG-GCACCCGTAGCTCAGCT-GGAT-AGAGCACCAGACTACGAATCTGGGGGTCAGAGGTTCGAATCCTTTCGGGTGCG-GGTCCCGTAGCTCAGTT-GGAT-AGAGCACCGGCCTTCTAAGCCGATGGTCGCAGGTTCGAATCCTGCCGGGATCG-GGAGAGGTGGCCGAGT--GGTCGAAGGCGCTCCCCTGCTAAGGGAGTAT-CGTGGGTTCGAATCCCATCCTCTCCG-GGAGAGGTGGCCGAGT--GGTTGAAGGCGCACGCCTGGAACGCGTGT---CGAGGGTTCGAATCCCTCTCTCTCCG-GGAAGGGTGGCCGAGC--GGTTTAAGGCACCGGTCTTGAAAACCGGC---CGTGGGTTCGAATCCCACCCCCTCCG-GCCCTTATAGCTCAGTT-GGT--AGAGCACCTGATTTGTAATCAGGGGGTCGGGAGTTCGAGTCTCTCTGGGGGCA-GGGCGTGTAGCTCAGC--GGG--AGAGCACTACGTTGACATCGTAGGGGTCACAGGTTCAATCCCTGTCACGCCCA-GGGCGATTAGCTCAGTT-GGT--AGAGCGCTTCGTTTACACCGAAGATGTCGGGAGTTCGAGTCTCTCATCGCCCA-AGGGGTATAGCTCAGTT-GGT--AGAGCGACGGTCTCCAAAACCGTAGGTCGCGGGTTCGAACCCTGCTGCCCCTG-CGCGGGGTGGAGCAGCCCGGT--AGCTCGTCAGGCTCATAACCTGAAGGCCGCAGGTTCAAATCCTGCCCCCGCAA-GGAGGGATGCCCGAGT--GGTTAAAGGGGACGGACTGTAAATCCGTTGTACGTTGGTTCAAATCCAACTCCCTCCA
>1027 BRUCELLA_CANIS_ATCC_23365
-GGGGCCGTAGCTCAGCT-GGG--AGAGCACCTGCTTTGCAAGCAGGGGGTCGTCGGTTCGATCCCGTCCGGCTCCA-GGCCTCGTGGCGGAGT--GGT--TACGCAGAGGACTGCAAATCCTTGCA-CCCCGGTTCGATTCCGGGCGAGGCCT-GCGGGTGTAGCTCAGTT-GGTT-AGAGTGCCGGCCTGTCACGCCGGAGGTCGCGGGTTCGAGCCCCGTCACTCGCG-GCGCCCATCGTCTAGC--GGTT-AGGACGCCGCCCTTTCACGGCGGAAA-CAGGGGTTCGATTCCCCTTGGGCGTA-GCCCGGATAGCTCAGTT-GGT--AGAGCAGCGGATTGAAAATCCGCGTGTCGGTGGTTCGAATCCGCCTCCGGGCA-GCGGGTGTAGCTCAGG--GGT--AGAGCACAACCTTGCCAAGGTTGGGGTCGAGGGTTCGAATCCCTTCGCCCGCT-GCGGGTATAGCTCAAT--GGT--AGAGCAGCAGCCTTCCAAGCTGAATA-CGCGGGTTCGATTCCCGCTACCCGCT-GCGGTCGTAGCTCAGTT-GGTT-AGAGCGCAGGATTGTGGCTCCTGAGGTCGTTGGTTCAACTCCAACCGACCGTA-GGGCTTGTAGCTCAGTT-GGTT-AGAGCACACGCTTGATAAGCGTGGGGTCGGAGGTTCAAGTCCTCCCAGGCCCA-GGGCCTGTAGCTCAATT-GGTT-AGAGCCGGCGGCTCATAACCGCTTGGTTGGGGGTTCGAGTCCCTCCGGGCCCA-GAGCGCGTAGCTCAGCC-GGT--AGAGCAACTGACTTTTAATCAGTAGGTCCAGGGTTCGAATCCCTGCGCGCTCA-GCGGTCGTGGCGAAATT-GGTA-TACGCAACGGACTTAAAATCCGTC-T-TGCGGGTTCAAGTCCCGCCGACCGCA-GCGGATGTGGCGAAATT-GGTA-GACGCACCAGATTTAGGTTCTGGC-G-TGGGGGTTCGAGTCCCTCCATCCGCA-GGCGGAGTAGCTCAGTA-GGTT-AGAGCAGAGGAATCATAATCCTTGTGTCGGGGGTTCGAATCCCTCCTCCGCTA-TCCCCGGTAGCTCAGC--GGT--AGAGCAACCGGCTGTTAACCGGTTGGTCGCTGGTTCGAATCCGGCCCGGGGAG-CGGAGCGTAGCGCAGTCTGGT--AGCGCACCTGATTTGGGATCAGGGGGTCGCAGGTTCGAATCCTGCCGCTCCGA-TGGGGCGTAGCCAAGC--GGT--AAGGCAGCGGTTTTTGGTACCGCCATTCCCTGGTTCGAATCCAGGCGCCCCAG-GCACCCGTAGCTCAGCT-GGAT-AGAGCACCAGACTACGAATCTGGGGGTCAGAGGTTCGAATCCTTTCGGGTGCG-GGTCCCGTAGCTCAGTT-GGAT-AGAGCACCGGCCTTCTAAGCCGATGGTCGCAGGTTCGAATCCTGCCGGGATCG-GGAGAGGTGGCCGAGT--GGTCGAAGGCGCTCCCCTGCTAAGGGAGTAT-CGTGGGTTCGAATCCCATCCTCTCCG-GGAGAGGTGGCCGAGT--GGTTGAAGGCGCACGCCTGGAACGCGTGT---CGAGGGTTCGAATCCCTCTCTCTCCG-GGAAGGGTGGCCGAGC--GGTTTAAGGCACCGGTCTTGAAAACCGGC---CGTGGGTTCGAATCCCACCCCCTCCG-GCCCTTATAGCTCAGTT-GGT--AGAGCACCTGATTTGTAATCAGGGGGTCGGGAGTTCGAGTCTCTCTGGGGGCA-GGGCGTGTAGCTCAGC--GGG--AGAGCACTACGTTGACATCGTAGGGGTCACAGGTTCAATCCCTGTCACGCCCA-GGGCGATTAGCTCAGTT-GGT--AGAGCGCTTCGTTTACACCGAAGATGTCGGGAGTTCGAGTCTCTCATCGCCCA-AGGGGTATAGCTCAGTT-GGT--AGAGCGACGGTCTCCAAAACCGTAGGTCGCGGGTTCGAACCCTGCTGCCCCTG-CGCGGGGTGGAGCAGCCCGGT--AGCTCGTCAGGCTCATAACCTGAAGGCCGCAGGTTCAAATCCTGCCCCCGCAA-GGAGGGATGCCCGAGT--GGTTAAAGGGGACGGACTGTAAATCCGTTGTACGTTGGTTCAAATCCAACTCCCTCCA
>1028 BRUCELLA_CETI_B1/94
-GGGGCCGTAGCTCAGCT-GGG--AGAGCACCTGCTTTGCAAGCAGGGGGTCGTCGGTTCGATCCCGTCCGGCTCCA-GGCCTCGTGGCGGAGT--GGT--TACGCAGAGGACTGCAAATCCTTGCA-CCCCGGTTCGATTCCGGGCGAGGCCT-GCGGGTGTAGCTCAGTT-GGTT-AGAGTGCCGGCCTGTCACGCCGGAGGTCGCGGGTTCGAGCCCCGTCACTCGCG-GCGCCCATCGTCTAGC--GGTT-AGGACGCCGCCCTTTCACGGCGGAAA-CAGGGGTTCGATTCCCCTTGGGCGTA-GCCCGGATAGCTCAGTT-GGT--AGAGCAGCGGATTGAAAATCCGCGTGTCGGTGGTTCGAATCCGCCTCCGGGCA-GCGGGTGTAGCTCAGG--GGT--AGAGCACAACCTTGCCAAGGTTGGGGTCGAGGGTTCGAATCCCTTCGCCCGCT-GCGGGTATAGCTCAAT--GGT--AGAGCAGCAGCCTTCCAAGCTGAATA-CGCGGGTTCGATTCCCGCTACCCGCT-GCGGTCGTAGCTCAGTT-GGTT-AGAGCGCAGGATTGTGGCTCCTGAGGTCGTTGGTTCAACTCCAACCGACCGTA-GGGCTTGTAGCTCAGTT-GGTT-AGAGCACACGCTTGATAAGCGTGGGGTCGGAGGTTCAAGTCCTCCCAGGCCCA-GGGCCTGTAGCTCAATT-GGTT-AGAGCCGGCGGCTCATAACCGCTTGGTTGGGGGTTCGAGTCCCTCCGGGCCCA-GAGCGCGTAGCTCAGCC-GGT--AGAGCAACTGACTTTTAATCAGTAGGTCCAGGGTTCGAATCCCTGCGCGCTCA-GCGGTCGTGGCGAAATT-GGTA-TACGCAACGGACTTAAAATCCGTC-T-TGCGGGTTCAAGTCCCGCCGACCGCA-GCGGATGTGGCGAAATT-GGTA-GACGCACCAGATTTAGGTTCTGGC-G-TGGGGGTTCGAGTCCCTCCATCCGCA-GGCGGAGTAGCTCAGTA-GGTT-AGAGCAGAGGAATCATAATCCTTGTGTCGGGGGTTCGAATCCCTCCTCCGCTA-TCCCCGGTAGCTCAGC--GGT--AGAGCAACCGGCTGTTAACCGGTTGGTCGCTGGTTCGAATCCGGCCCGGGGAG-CGGAGCGTAGCGCAGTCTGGT--AGCGCACCTGATTTGGGATCAGGGGGTCGCAGGTTCGAATCCTGCCGCTCCGA-TGGGGCGTAGCCAAGC--GGT--AAGGCAGCGGTTTTTGGTACCGCCATTCCCTGGTTCGAATCCAGGCGCCCCAG-GCACCCGTAGCTCAGCT-GGAT-AGAGCACCAGACTACGAATCTGGGGGTCAGAGGTTCGAATCCTTTCGGGTGCG-GGTCCCGTAGCTCAGTT-GGAT-AGAGCACCGGCCTTCTAAGCCGATGGTCGCAGGTTCGAATCCTGCCGGGATCG-GGAGAGGTGGCCGAGT--GGTCGAAGGCGCTCCCCTGCTAAGGGAGTAT-CGTGGGTTCGAATCCCATCCTCTCCG-GGAGAGGTGGCCGAGT--GGTTGAAGGCGCACGCCTGGAACGCGTGT---CGAGGGTTCGAATCCCTCTCTCTCCG-GGAAGGGTGGCCGAGC--GGTTTAAGGCACCGGTCTTGAAAACCGGC---CGTGGGTTCGAATCCCACCCCCTCCG-GCCCTTATAGCTCAGTT-GGT--AGAGCACCTGATTTGTAATCAGGGGGTCGGGAGTTCGAGTCTCTCTGGGGGCA-GGGCGTGTAGCTCAGC--GGG--AGAGCACTACGTTGACATCGTAGGGGTCACAGGTTCAATCCCTGTCACGCCCA-GGGCGATTAGCTCAGTT-GGT--AGAGCGCTTCGTTTACACCGAAGATGTCGGGAGTTCGAGTCTCTCATCGCCCA-AGGGGTATAGCTCAGTT-GGT--AGAGCGACGGTCTCCAAAACCGTAGGTCGCGGGTTCGAACCCTGCTGCCCCTG-CGCGGGGTGGAGCAGCCCGGT--AGCTCGTCAGGCTCATAACCTGAAGGCCGCAGGTTCAAATCCTGCCCCCGCAA-GGAGGGATGCCCGAGT--GGTTAAAGGGGACGGACTGTAAATCCGTTGTACGTTGGTTCAAATCCAACTCCCTCCA
>1029 BRUCELLA_CETI_M13/05/1
-GGGGCCGTAGCTCAGCT-GGG--AGAGCACCTGCTTTGCAAGCAGGGGGTCGTCGGTTCGATCCCGTCCGGCTCCA-GGCCTCGTGGCGGAGT--GGT--TACGCAGAGGACTGCAAATCCTTGCA-CCCCGGTTCGATTCCGGGCGAGGCCT-GCGGGTGTAGCTCAGTT-GGTT-AGAGTGCCGGCCTGTCACGCCGGAGGTCGCGGGTTCGAGCCCCGTCACTCGCG-GCGCCCATCGTCTAGC--GGTT-AGGACGCCGCCCTTTCACGGCGGAAA-CAGGGGTTCGATTCCCCTTGGGCGTA-GCCCGGATAGCTCAGTT-GGT--AGAGCAGCGGATTGAAAATCCGCGTGTCGGTGGTTCGAATCCGCCTCCGGGCA-GCGGGTGTAGCTCAGG--GGT--AGAGCACAACCTTGCCAAGGTTGGGGTCGAGGGTTCGAATCCCTTCGCCCGCT-GCGGGTATAGCTTAAT--GGT--AGAGCAGCAGCCTTCCAAGCTGAATA-CGCGGGTTCGATTCCCGCTACCCGCT-GCGGTCGTAGCTCAGTT-GGTT-AGAGCGCAGGATTGTGGCTCCTGAGGTCGTTGGTTCAACTCCAACCGACCGTA-GGGCTTGTAGCTCAGTT-GGTT-AGAGCACACGCTTGATAAGCGTGGGGTCGGAGGTTCAAGTCCTCCCAGGCCCA-GGGCCTGTAGCTCAATT-GGTT-AGAGCCGGCGGCTCATAACCGCTTGGTTGGGGGTTCGAGTCCCTCCGGGCCCA-GAGCGCGTAGCTCAGCC-GGT--AGAGCAACTGACTTTTAATCAGTAGGTCCAGGGTTCGAATCCCTGCGCGCTCA-GCGGTCGTGGCGAAATT-GGTA-TACGCAACGGACTTAAAATCCGTC-T-TGCGGGTTCAAGTCCCGCCGACCGCA-GCGGATGTGGCGAAATT-GGTA-GACGCACCAGATTTAGGTTCTGGC-G-TGGGGGTTCGAGTCCCTCCATCCGCA-GGCGGAGTAGCTCAGTA-GGTT-AGAGCAGAGGAATCATAATCCTTGTGTCGGGGGTTCGAATCCCTCCTCCGCTA-TCCCCGGTAGCTCAGC--GGT--AGAGCAACCGGCTGTTAACCGGTTGGTCGCTGGTTCGAATCCGGCCCGGGGAG-CGGAGCGTAGCGCAGTCTGGT--AGCGCACCTGATTTGGGATCAGGGGGTCGCAGGTTCGAATCCTGCCGCTCCGA-TGGGGCGTAGCCAAGC--GGT--AAGGCAGCGGTTTTTGGTACCGCCATTCCCTGGTTCGAATCCAGGCGCCCCAG-GCACCCGTAGCTCAGCT-GGAT-AGAGCACCAGACTACGAATCTGGGGGTCAGAGGTTCGAATCCTTTCGGGTGCG-GGTCCCGTAGCTCAGTT-GGAT-AGAGCACCGGCCTTCTAAGCCGATGGTCGCAGGTTCGAATCCTGCCGGGATCG-GGAGAGGTGGCCGAGT--GGTCGAAGGCGCTCCCCTGCTAAGGGAGTAT-CGTGGGTTCGAATCCCATCCTCTCCG-GGAGAGGTGGCCGAGT--GGTTGAAGGCGCACGCCTGGAACGCGTGT---CGAGGGTTCGAATCCCTCTCTCTCCG-GGAAGGGTGGCCGAGC--GGTTTAAGGCACCGGTCTTGAAAACCGGC---CGTGGGTTCGAATCCCACCCCCTCCG-GCCCTTATAGCTCAGTT-GGT--AGAGCACCTGATTTGTAATCAGGGGGTCGGGAGTTCGAGTCTCTCTGGGGGCA-GGGCGTGTAGCTCAGC--GGG--AGAGCACTACGTTGACATCGTAGGGGTCACAGGTTCAATCCCTGTCACGCCCA-GGGCGATTAGCTCAGTT-GGT--AGAGCGCTTCGTTTACACCGAAGATGTCGGGAGTTCGAGTCTCTCATCGCCCA-AGGGGTATAGCTCAGTT-GGT--AGAGCGACGGTCTCCAAAACCGTAGGTCGCGGGTTCGAACCCTGCTGCCCCTG-CGCGGGGTGGAGCAGCCCGGT--AGCTCGTCAGGCTCATAACCTGAAGGCCGCAGGTTCAAATCCTGCCCCCGCAA-GGAGGGATGCCCGAGT--GGTTAAAGGGGACGGACTGTAAATCCGTTGTACGTTGGTTCAAATCCAACTCCCTCCA
>1030 BRUCELLA_CETI_M490/95/1
-GGGGCCGTAGCTCAGCT-GGG--AGAGCACCTGCTTTGCAAGCAGGGGGTCGTCGGTTCGATCCCGTCCGGCTCCA-GGCCTCGTGGCGGAGT--GGT--TACGCAGAGGACTGCAAATCCTTGCA-CCCCGGTTCGATTCCGGGCGAGGCCT-GCGGGTGTAGCTCAGTT-GGTT-AGAGTGCCGGCCTGTCACGCCGGAGGTCGCGGGTTCGAGCCCCGTCACTCGCG-GCGCCCATCGTCTAGC--GGTT-AGGACGCCGCCCTTTCACGGCGGAAA-CAGGGGTTCGATTCCCCTTGGGCGTA-GCCCGGATAGCTCAGTT-GGT--AGAGCAGCGGATTGAAAATCCGCGTGTCGGTGGTTCGAATCCGCCTCCGGGCA-GCGGGTGTAGCTCAGG--GGT--AGAGCACAACCTTGCCAAGGTTGGGGTCGAGGGTTCGAATCCCTTCGCCCGCT-GCGGGTATAGCTCAAT--GGT--AGAGCAGCAGCCTTCCAAGCTGAATA-CGCGGGTTCGATTCCCGCTACCCGCT-GCGGTCGTAGCTCAGTT-GGTT-AGAGCGCAGGATTGTGGCTCCTGAGGTCGTTGGTTCAACTCCAACCGACCGTA-GGGCTTGTAGCTCAGTT-GGTT-AGAGCACACGCTTGATAAGCGTGGGGTCGGAGGTTCAAGTCCTCCCAGGCCCA-GGGCCTGTAGCTCAATT-GGTT-AGAGCCGGCGGCTCATAACCGCTTGGTTGGGGGTTCGAGTCCCTCCGGGCCCA-GAGCGCGTAGCTCAGCC-GGT--AGAGCAACTGACTTTTAATCAGTAGGTCCAGGGTTCGAATCCCTGCGCGCTCA-GCGGTCGTGGCGAAATT-GGTA-TACGCAACGGACTTAAAATCCGTC-T-TGCGGGTTCAAGTCCCGCCGACCGCA-GCGGATGTGGCGAAATT-GGTA-GACGCACCAGATTTAGGTTCTGGC-G-TGGGGGTTCGAGTCCCTCCATCCGCA-GGCGGAGTAGCTCAGTA-GGTT-AGAGCAGAGGAATCATAATCCTTGTGTCGGGGGTTCGAATCCCTCCTCCGCTA-TCCCCGGTAGCTCAGC--GGT--AGAGCAACCGGCTGTTAACCGGTTGGTCGCTGGTTCGAATCCGGCCCGGGGAG-CGGAGCGTAGCGCAGTCTGGT--AGCGCACCTGATTTGGGATCAGGGGGTCGCAGGTTCGAATCCTGCCGCTCCGA-TGGGGCGTAGCCAAGC--GGT--AAGGCAGCGGTTTTTGGTACCGCCATTCCCTGGTTCGAATCCAGGCGCCCCAG-GCACCCGTAGCTCAGCT-GGAT-AGAGCACCAGACTACGAATCTGGGGGTCAGAGGTTCGAATCCTTTCGGGTGCG-GGTCCCGTAGCTCAGTT-GGAT-AGAGCACCGGCCTTCTAAGCCGATGGTCGCAGGTTCGAATCCTGCCGGGATCG-GGAGAGGTGGCCGAGT--GGTCGAAGGCGCTCCCCTGCTAAGGGAGTAT-CGTGGGTTCGAATCCCATCCTCTCCG-GGAGAGGTGGCCGAGT--GGTTGAAGGCGCACGCCTGGAACGCGTGT---CGAGGGTTCGAATCCCTCTCTCTCCG-GGAAGGGTGGCCGAGC--GGTTTAAGGCACCGGTCTTGAAAACCGGC---CGTGGGTTCGAATCCCACCCCCTCCG-GCCCTTATAGCTCAGTT-GGT--AGAGCACCTGATTTGTAATCAGGGGGTCGGGAGTTCGAGTCTCTCTGGGGGCA-GGGCGTGTAGCTCAGC--GGG--AGAGCACTACGTTGACATCGTAGGGGTCACAGGTTCAATCCCTGTCACGCCCA-GGGCGATTAGCTCAGTT-GGT--AGAGCGCTTCGTTTACACCGAAGATGTCGGGAGTTCGAGTCTCTCATCGCCCA-AGGGGTATAGCTCAGTT-GGT--AGAGCGACGGTCTCCAAAACCGTAGGTCGCGGGTTCGAACCCTGCTGCCCCTG-CGCGGGGTGGAGCAGCCCGGT--AGCTCGTCAGGCTCATAACCTGAAGGCCGCAGGTTCAAATCCTGCCCCCGCAA-GGAGGGATGCCCGAGT--GGTTAAAGGGGACGGACTGTAAATCCGTTGTACGTTGGTTCAAATCCAACTCCCTCCA
>1031 BRUCELLA_CETI_M644/93/1
-GGGGCCGTAGCTCAGCT-GGG--AGAGCACCTGCTTTGCAAGCAGGGGGTCGTCGGTTCGATCCCGTCCGGCTCCA-GGCCTCGTGGCGGAGT--GGT--TACGCAGAGGACTGCAAATCCTTGCA-CCCCGGTTCGATTCCGGGCGAGGCCT-GCGGGTGTAGCTCAGTT-GGTT-AGAGTGCCGGCCTGTCACGCCGGAGGTCGCGGGTTCGAGCCCCGTCACTCGCG-GCGCCCATCGTCTAGC--GGTT-AGGACGCCGCCCTTTCACGGCGGAAA-CAGGGGTTCGATTCCCCTTGGGCATA-GCCCGGATAGCTCAGTT-GGT--AGAGCAGCGGATTGAAAATCCGCGTGTCGGTGGTTCGAATCCGCCTCCGGGCA-GCGGGTGTAGCTCAGG--GGT--AGAGCACAACCTTGCCAAGGTTGGGGTCGAGGGTTCGAATCCCTTCGCCCGCT-GCGGGTATAGCTTAAT--GGT--AGAGCAGCAGCCTTCCAAGCTGAATA-CGCGGGTTCGATTCCCGCTACCCGCT-GCGGTCGTAGCTCAGTT-GGTT-AGAGCGCAGGATTGTGGCTCCTGAGGTCGTTGGTTCAACTCCAACCGACCGTA-GGGCTTGTAGCTCAGTT-GGTT-AGAGCACACGCTTGATAAGCGTGGGGTCGGAGGTTCAAGTCCTCCCAGGCCCA-GGGCCTGTAGCTCAATT-GGTT-AGAGCCGGCGGCTCATAACCGCTTGGTTGGGGGTTCGAGTCCCTCCGGGCCCA-GAGCGCGTAGCTCAGCC-GGT--AGAGCAACTGACTTTTAATCAGTAGGTCCAGGGTTCGAATCCCTGCGCGCTCA-GCGGTCGTGGCGAAATT-GGTA-TACGCAACGGACTTAAAATCCGTC-T-TGCGGGTTCAAGTCCCGCCGACCGCA-GCGGATGTGGCGAAATT-GGTA-GACGCACCAGATTTAGGTTCTGGC-G-TGGGGGTTCGAGTCCCTCCATCCGCA-GGCGGAGTAGCTCAGTA-GGTT-AGAGCAGAGGAATCATAATCCTTGTGTCGGGGGTTCGAATCCCTCCTCCGCTA-TCCCCGGTAGCTCAGC--GGT--AGAGCAACCGGCTGTTAACCGGTTGGTCGCTGGTTCGAATCCGGCCCGGGGAG-CGGAGCGTAGCGCAGTCTGGT--AGCGCACCTGATTTGGGATCAGGGGGTCGCAGGTTCGAATCCTGCCGCTCCGA-TGGGGCGTAGCCAAGC--GGT--AAGGCAGCGGTTTTTGGTACCGCCATTCCCTGGTTCGAATCCAGGCGCCCCAG-GCACCCGTAGCTCAGCT-GGAT-AGAGCACCAGACTACGAATCTGGGGGTCAGAGGTTCGAATCCTTTCGGGTGCG-GGTCCCGTAGCTCAGTT-GGAT-AGAGCACCGGCCTTCTAAGCCGATGGTCGCAGGTTCGAATCCTGCCGGGATCG-GGAGAGGTGGCCGAGT--GGTCGAAGGCGCTCCCCTGCTAAGGGAGTAT-CGTGGGTTCGAATCCCATCCTCTCCG-GGAGAGGTGGCCGAGT--GGTTGAAGGCGCACGCCTGGAACGCGTGT---CGAGGGTTCGAATCCCTCTCTCTCCG-GGAAGGGTGGCCGAGC--GGTTTAAGGCACCGGTCTTGAAAACCGGC---CGTGGGTTCGAATCCCACCCCCTCCG-GCCCTTATAGCTCAGTT-GGT--AGAGCACCTGATTTGTAATCAGGGGGTCGGGAGTTCGAGTCTCTCTGGGGGCA-GGGCGTGTAGCTCAGC--GGG--AGAGCACTACGTTGACATCGTAGGGGTCACAGGTTCAATCCCTGTCACGCCCA-GGGCGATTAGCTCAGTT-GGT--AGAGCGCTTCGTTTACACCGAAGATGTCGGGAGTTCGAGTCTCTCATCGCCCA-AGGGGTATAGCTCAGTT-GGT--AGAGCGACGGTCTCCAAAACCGTAGGTCGCGGGTTCGAACCCTGCTGCCCCTG-CGCGGGGTGGAGCAGCCCGGT--AGCTCGTCAGGCTCATAACCTGAAGGCCGCAGGTTCAAATCCTGCCCCCGCAA-GGAGGGATGCCCGAGT--GGTTAAAGGGGACGGACTGTAAATCCGTTGTACGTTGGTTCAAATCCAACTCCCTCCA
>1032 BRUCELLA_CETI_STR-_CUDO
-GGGGCCGTAGCTCAGCT-GGG--AGAGCACCTGCTTTGCAAGCAGGGGGTCGTCGGTTCGATCCCGTCCGGCTCCA-GGCCTCGTGGCGGAGT--GGT--TACGCAGAGGACTGCAAATCCTTGCA-CCCCGGTTCGATTCCGGGCGAGGCCT-GCGGGTGTAGCTCAGTT-GGTT-AGAGTGCCGGCCTGTCACGCCGGAGGTCGCGGGTTCGAGCCCCGTCACTCGCG-GCGCCCATCGTCTAGC--GGTT-AGGACGCCGCCCTTTCACGGCGGAAA-CAGGGGTTCGATTCCCCTTGGGCGTA-GCCCGGATAGCTCAGTT-GGT--AGAGCAGCGGATTGAAAATCCGCGTGTCGGTGGTTCGAATCCGCCTCCGGGCA-GCGGGTGTAGCTCAGG--GGT--AGAGCACAACCTTGCCAAGGTTGGGGTCGAGGGTTCGAATCCCTTCGCCCGCT-GCGGGTATAGCTCAAT--GGT--AGAGCAGCAGCCTTCCAAGCTGAATA-CGCGGGTTCGATTCCCGCTACCCGCT-GCGGTCGTAGCTCAGTT-GGTT-AGAGCGCAGGATTGTGGCTCCTGAGGTCGTTGGTTCAACTCCAACCGACCGTA-GGGCTTGTAGCTCAGTT-GGTT-AGAGCACACGCTTGATAAGCGTGGGGTCGGAGGTTCAAGTCCTCCCAGGCCCA-GGGCCTGTAGCTCAATT-GGTT-AGAGCCGGCGGCTCATAACCGCTTGGTTGGGGGTTCGAGTCCCTCCGGGCCCA-GAGCGCGTAGCTCAGCC-GGT--AGAGCAACTGACTTTTAATCAGTAGGTCCAGGGTTCGAATCCCTGCGCGCTCA-GCGGTCGTGGCGAAATT-GGTA-TACGCAACGGACTTAAAATCCGTC-T-TGCGGGTTCAAGTCCCGCCGACCGCA-GCGGATGTGGCGAAATT-GGTA-GACGCACCAGATTTAGGTTCTGGC-G-TGGGGGTTCGAGTCCCTCCATCCGCA-GGCGGAGTAGCTCAGTA-GGTT-AGAGCAGAGGAATCATAATCCTTGTGTCGGGGGTTCGAATCCCTCCTCCGCTA-TCCCCGGTAGCTCAGC--GGT--AGAGCAACCGGCTGTTAACCGGTTGGTCGCTGGTTCGAATCCGGCCCGGGGAG-CGGAGCGTAGCGCAGTCTGGT--AGCGCACCTGATTTGGGATCAGGGGGTCGCAGGTTCGAATCCTGCCGCTCCGA-TGGGGCGTAGCCAAGC--GGT--AAGGCAGCGGTTTTTGGTACCGCCATTCCCTGGTTCGAATCCAGGCGCCCCAG-GCACCCGTAGCTCAGCT-GGAT-AGAGCACCAGACTACGAATCTGGGGGTCAGAGGTTCGAATCCTTTCGGGTGCG-GGTCCCGTAGCTCAGTT-GGAT-AGAGCACCGGCCTTCTAAGCCGATGGTCGCAGGTTCGAATCCTGCCGGGATCG-GGAGAGGTGGCCGAGT--GGTCGAAGGCGCTCCCCTGCTAAGGGAGTAT-CGTGGGTTCGAATCCCATCCTCTCCG-GGAGAGGTGGCCGAGT--GGTTGAAGGCGCACGCCTGGAACGCGTGT---CGAGGGTTCGAATCCCTCTCTCTCCG-GGAAGGGTGGCCGAGC--GGTTTAAGGCACCGGTCTTGAAAACCGGC---CGTGGGTTCGAATCCCACCCCCTCCG-GCCCTTATAGCTCAGTT-GGT--AGAGCACCTGATTTGTAATCAGGGGGTCGGGAGTTCGAGTCTCTCTGGGGGCA-GGGCGTGTAGCTCAGC--GGG--AGAGCACTACGTTGACATCGTAGGGGTCACAGGTTCAATCCCTGTCACGCCCA-GGGCGATTAGCTCAGTT-GGT--AGAGCGCTTCGTTTACACCGAAGATGTCGGGAGTTCGAGTCTCTCATCGCCCA-AGGGGTATAGCTCAGTT-GGT--AGAGCGACGGTCTCCAAAACCGTAGGTCGCGGGTTCGAACCCTGCTGCCCCTG-CGCGGGGTGGAGCAGCCCGGT--AGCTCGTCAGGCTCATAACCTGAAGGCCGCAGGTTCAAATCCTGCCCCCGCAA-GGAGGGATGCCCGAGT--GGTTAAAGGGGACGGACTGTAAATCCGTTGTACGTTGGTTCAAATCCAACTCCCTCCA
>1033 BRUCELLA_MELITENSIS_16M
-GGGGCCGTAGCTCAGCT-GGG--AGAGCACCTGCTTTGCAAGCAGGGGGTCGTCGGTTCGATCCCGTCCGGCTCCA-GGCCTCGTGGCGGAGT--GGT--TACGCAGAGGACTGCAAATCCTTGCA-CCCCGGTTCGATTCCGGGCGAGGCCT-GCGGGTGTAGCTCAGTT-GGTT-AGAGTGCCGGCCTGTCACGCCGGAGGTCGCGGGTTCGAGCCCCGTCACTCGCG-GCGCCCATCGTCTAGC--GGTT-AGGACGCCGCCCTTTCACGGCGGAAA-CAGGGGTTCGATTCCCCTTGGGCGTA-GCCCGGATAGCTCAGTT-GGT--AGAGCAGCGGATTGAAAATCCGCGTGTCGGTGGTTCGAATCCGCCTCCGGGCA-GCGGGTGTAGCTCAGG--GGT--AGAGCACAACCTTGCCAAGGTTGGGGTCGAGGGTTCGAATCCCTTCGCCCGCT-GCGGGTATAGCTCAAT--GGT--AGAGCAGCAGCCTTCCAAGCTGAATA-CGCGGGTTCGATTCCCGCTACCCGCT-GCGGTCGTAGCTCAGTT-GGTT-AGAGCGCAGGATTGTGGCTCCTGAGGTCGTTGGTTCAACTCCAACCGACCGTA-GGGCTTGTAGCTCAGTT-GGTT-AGAGCACACGCTTGATAAGCGTGGGGTCGGAGGTTCAAGTCCTCCCAGGCCCA-GGGCCTGTAGCTCAATT-GGTT-AGAGCCGGCGGCTCATAACCGCTTGGTTGGGGGTTCGAGTCCCTCCGGGCCCA-GAGCGCGTAGCTCAGCC-GGT--AGAGCAACTGACTTTTAATCAGTAGGTCCAGGGTTCGAATCCCTGCGCGCTCA-GCGGTCGTGGCGAAATT-GGTA-TACGCAACGGACTTAAAATCCGTC-T-TGCGGGTTCAAGTCCCGCCGACCGCA-GCGGATGTGGCGAAATT-GGTA-GACGCACCAGATTTAGGTTCTGGC-G-TGGGGGTTCGAGTCCCTCCATCCGCA-GGCGGAGTAGCTCAGTA-GGTT-AGAGCAGAGGAATCATAATCCTTGTGTCGGGGGTTCGAATCCCTCCTCCGCTA-TCCCCGGTAGCTCAGC--GGT--AGAGCAACCGGCTGTTAACCGGTTGGTCGCTGGTTCGAATCCGGCCCGGGGAG-CGGAGCGTAGCGCAGTCTGGT--AGCGCACCTGATTTGGGATCAGGGGGTCGCAGGTTCGAATCCTGCCGCTCCGA-TGGGGCGTAGCCAAGC--GGT--AAGGCAGCGGTTTTTGGTACCGCCATTCCCTGGTTCGAATCCAGGCGCCCCAG-GCACCCGTAGCTCAGCT-GGAT-AGAGCACCAGACTACGAATCTGGGGGTCAGAGGTTCGAATCCTTTCGGGTGCG-GGTCCCGTAGCTCAGTT-GGAT-AGAGCACCGGCCTTCTAAGCCGATGGTCGCAGGTTCGAATCCTGCCGGGATCG-GGAGAGGTGGCCGAGT--GGTCGAAGGCGCTCCCCTGCTAAGGGAGTAT-CGTGGGTTCGAATCCCATCCTCTCCG-GGAGAGGTGGCCGAGT--GGTTGAAGGCGCACGCCTGGAACGCGTGT---CGAGGGTTCGAATCCCTCTCTCTCCG-GGAAGGGTGGCCGAGC--GGTTTAAGGCACCGGTCTTGAAAACCGGC---CGTGGGTTCGAATCCCACCCCCTCCG-GCCCTTATAGCTCAGTT-GGT--AGAGCACCTGATTTGTAATCAGGGGGTCGGGAGTTCGAGTCTCTCTGGGGGCA-GGGCGTGTAGCTCAGC--GGG--AGAGCACTACGTTGACATCGTAGGGGTCACAGGTTCAATCCCTGTCACGCCCA-GGGCGATTAGCTCAGTT-GGT--AGAGCGCTTCGTTTACACCGAAGATGTCGGGAGTTCGAGTCTCTCATCGCCCA-AGGGGTATAGCTCAGTT-GGT--AGAGCGACGGTCTCCAAAACCGTAGGTCGCGGGTTCGAACCCTGCTGCCCCTG-CGCGGGGTGGAGCAGCCCGGT--AGCTCGTCAGGCTCATAACCTGAAGGCCGCAGGTTCAAATCCTGCCCCCGCAA-GGAGGGATGCCCGAGT--GGTTAAAGGGGACGGACTGTAAATCCGTTGTACGTTGGTTCAAATCCAACTCCCTCCA
>1034 BRUCELLA_MELITENSIS_ATCC_23457
-GGGGCCGTAGCTCAGCT-GGG--AGAGCACCTGCTTTGCAAGCAGGGGGTCGTCGGTTCGATCCCGTCCGGCTCCA-GGCCTCGTGGCGGAGT--GGT--TACGCAGAGGACTGCAAATCCTTGCA-CCCCGGTTCGATTCCGGGCGAGGCCT-GCGGGTGTAGCTCAGTT-GGTT-AGAGTGCCGGCCTGTCACGCCGGAGGTCGCGGGTTCGAGCCCCGTCACTCGCG-GCGCCCATCGTCTAGC--GGTT-AGGACGCCGCCCTTTCACGGCGGAAA-CAGGGGTTCGATTCCCCTTGGGCGTA-GCCCGGATAGCTCAGTT-GGT--AGAGCAGCGGATTGAAAATCCGCGTGTCGGTGGTTCGAATCCGCCTCCGGGCA-GCGGGTGTAGCTCAGG--GGT--AGAGCACAACCTTGCCAAGGTTGGGGTCGAGGGTTCGAATCCCTTCGCCCGCT-GCGGGTATAGCTCAAT--GGT--AGAGCAGCAGCCTTCCAAGCTGAATA-CGCGGGTTCGATTCCCGCTACCCGCT-GCGGTCGTAGCTCAGTT-GGTT-AGAGCGCAGGATTGTGGCTCCTGAGGTCGTTGGTTCAACTCCAACCGACCGTA-GGGCTTGTAGCTCAGTT-GGTT-AGAGCACACGCTTGATAAGCGTGGGGTCGGAGGTTCAAGTCCTCCCAGGCCCA-GGGCCTGTAGCTCAATT-GGTT-AGAGCCGGCGGCTCATAACCGCTTGGTTGGGGGTTCGAGTCCCTCCGGGCCCA-GAGCGCGTAGCTCAGCC-GGT--AGAGCAACTGACTTTTAATCAGTAGGTCCAGGGTTCGAATCCCTGCGCGCTCA-GCGGTCGTGGCGAAATT-GGTA-TACGCAACGGACTTAAAATCCGTC-T-TGCGGGTTCAAGTCCCGCCGACCGCA-GCGGATGTGGCGAAATT-GGTA-GACGCACCAGATTTAGGTTCTGGC-G-TGGGGGTTCGAGTCCCTCCATCCGCA-GGCGGAGTAGCTCAGTA-GGTT-AGAGCAGAGGAATCATAATCCTTGTGTCGGGGGTTCGAATCCCTCCTCCGCTA-TCCCCGGTAGCTCAGC--GGT--AGAGCAACCGGCTGTTAACCGGTTGGTCGCTGGTTCGAATCCGGCCCGGGGAG-CGGAGCGTAGCGCAGTCTGGT--AGCGCACCTGATTTGGGATCAGGGGGTCGCAGGTTCGAATCCTGCCGCTCCGA-TGGGGCGTAGCCAAGC--GGT--AAGGCAGCGGTTTTTGGTACCGCCATTCCCTGGTTCGAATCCAGGCGCCCCAG-GCACCCGTAGCTCAGCT-GGAT-AGAGCACCAGACTACGAATCTGGGGGTCAGAGGTTCGAATCCTTTCGGGTGCG-GGTCCCGTAGCTCAGTT-GGAT-AGAGCACCGGCCTTCTAAGCCGATGGTCGCAGGTTCGAATCCTGCCGGGATCG-GGAGAGGTGGCCGAGT--GGTCGAAGGCGCTCCCCTGCTAAGGGAGTAT-CGTGGGTTCGAATCCCATCCTCTCCG-GGAGAGGTGGCCGAGT--GGTTGAAGGCGCACGCCTGGAACGCGTGT---CGAGGGTTCGAATCCCTCTCTCTCCG-GGAAGGGTGGCCGAGC--GGTTTAAGGCACCGGTCTTGAAAACCGGC---CGTGGGTTCGAATCCCACCCCCTCCG-GCCCTTATAGCTCAGTT-GGT--AGAGCACCTGATTTGTAATCAGGGGGTCGGGAGTTCGAGTCTCTCTGGGGGCA-GGGCGTGTAGCTCAGC--GGG--AGAGCACTACGTTGACATCGTAGGGGTCACAGGTTCAATCCCTGTCACGCCCA-GGGCGATTAGCTCAGTT-GGT--AGAGCGCTTCGTTTACACCGAAGATGTCGGGAGTTCGAGTCTCTCATCGCCCA-AGGGGTATAGCTCAGTT-GGT--AGAGCGACGGTCTCCAAAACCGTAGGTCGCGGGTTCGAACCCTGCTGCCCCTG-CGCGGGGTGGAGCAGCCCGGT--AGCTCGTCAGGCTCATAACCTGAAGGCCGCAGGTTCAAATCCTGCCCCCGCAA-GGAGGGATGCCCGAGT--GGTTAAAGGGGACGGACTGTAAATCCGTTGTACGTTGGTTCAAATCCAACTCCCTCCA
>1035 BRUCELLA_MELITENSIS_BIOVAR_ABORTUS_2308
-GGGGCCGTAGCTCAGCT-GGG--AGAGCACCTGCTTTGCAAGCAGGGGGTCGTCGGTTCGATCCCGTCCGGCTCCA-GGCCTCGTGGCGGAGT--GGT--TACGCAGAGGACTGCAAATCCTTGCA-CCCCGGTTCGATTCCGGGCGAGGCCT-GCGGGTGTAGCTCAGTT-GGTT-AGAGTGCCGGCCTGTCACGCCGGAGGTCGCGGGTTCGAGCCCCGTCACTCGCG-GCGCCCATCGTCTAGC--GGTT-AGGACGCCGCCCTTTCACGGCGGAAA-CAGGGGGTCGATTCCCCTTGGGCGTA-GCCCGGATAGCTCAGTT-GGT--AGAGCAGCGGATTGAAAATCCGCGTGTCGGTGGTTCGAATCCGCCTCCGGGCA-GCGGGTGTAGCTCAGG--GGT--AGAGCACAACCTTGCCAAGGTTGGGGTCGAGGGTTCGAATCCCTTCGCCCGCT-GCGGGTATAGCTCAAT--GGT--AGAGCAGCAGCCTTCCAAGCTGAATA-CGCGGGTTCGATTCCCGCTACCCGCT-GCGGTCGTAGCTCAGTT-GGTT-AGAGCGCAGGATTGTGGCTCCTGAGGTCGTTGGTTCAACTCCAACCGACCGTA-GGGCTTGTAGCTCAGTT-GGTT-AGAGCACACGCTTGATAAGCGTGGGGTCGGAGGTTCAAGTCCTCCCAGGCCCA-GGGCCTGTAGCTCAATT-GGTT-AGAGCCGGCGGCTCATAACCGCTTGGTTGGGGGTTCGAGTCCCTCCGGGCCCA-GAGCGCGTAGCTCAGCC-GGT--AGAGCAACTGACTTTTAATCAGTAGGTCCAGGGTTCGAATCCCTGCGCGCTCA-GCGGTCGTGGCGAAATT-GGTA-TACGCAACGGACTTAAAATCCGTC-T-TGCGGGTTCAAGTCCCGCCGACCGCA-GCGGATGTGGCGAAATT-GGTA-GACGCACCAGATTTAGGTTCTGGC-G-TGGGGGTTCGAGTCCCTCCATCCGCA-GGCGGAGTAGCTCAGTA-GGTT-AGAGCAGAGGAATCATAATCCTTGTGTCGGGGGTTCGAATCCCTCCTCCGCTA-TCCCCGGTAGCTCAGC--GGT--AGAGCAACCGGCTGTTAACCGGTTGGTCGCTGGTTCGAATCCGGCCCGGGGAG-CGGAGCGTAGCGCAGTCTGGT--AGCGCACCTGATTTGGGATCAGGGGGTCGCAGGTTCGAATCCTGCCGCTCCGA-TGGGGCGTAGCCAAGC--GGT--AAGGCAGCGGTTTTTGGTACCGCCATTCCCTGGTTCGAATCCAGGCGCCCCAG-GCACCCGTAGCTCAGCT-GGAT-AGAGCACCAGACTACGAATCTGGGGGTCAGAGGTTCGAATCCTTTCGGGTGCG-GGTCCCGTAGCTCAGTT-GGAT-AGAGCACCGGCCTTCTAAGCCGATGGTCGCAGGTTCGAATCCTGCCGGGATCG-GGAGAGGTGGCCGAGT--GGTCGAAGGCGCTCCCCTGCTAAGGGAGTAT-CGTGGGTTCGAATCCCATCCTCTCCG-GGAGAGGTGGCCGAGT--GGTTGAAGGCGCACGCCTGGAACGCGTGT---CGAGGGTTCGAATCCCTCTCTCTCCG-GGAAGGGTGGCCGAGC--GGTTTAAGGCACCGGTCTTGAAAACCGGC---CGTGGGTTCGAATCCCACCCCCTCCG-GCCCTTATAGCTCAGTT-GGT--AGAGCACCTGATTTGTAATCAGGGGGTCGGGAGTTCGAGTCTCTCTGGGGGCA-GGGCGTGTAGCTCAGC--GGG--AGAGCACTACGTTGACATCGTAGGGGTCACAGGTTCAATCCCTGTCACGCCCA-GGGCGATTAGCTCAGTT-GGT--AGAGCGCTTCGTTTACACCGAAGATGTCGGGAGTTCGAGTCTCTCATCGCCCA-AGGGGTATAGCTCAGTT-GGT--AGAGCGACGGTCTCCAAAACCGTAGGTCGCGGGTTCGAACCCTGCTGCCCCTG-CGCGGGGTGGAGCAGCCCGGT--AGCTCGTCAGGCTCATAACCTGAAGGCCGCAGGTTCAAATCCTGCCCCCGCAA-GGAGGGATGCCCGAGT--GGTTAAAGGGGACGGACTGTAAATCCGTTGTACGTTGGTTCAAATCCAACTCCCTCCA
>1036 BRUCELLA_MELITENSIS_BV-_1_STR-_REV-1
-GGGGCCGTAGCTCAGCT-GGG--AGAGCACCTGCTTTGCAAGCAGGGGGTCGTCGGTTCGATCCCGTCCGGCTCCA-GGCCTCGTGGCGGAGT--GGT--TACGCAGAGGACTGCAAATCCTTGCA-CCCCGGTTCGATTCCGGGCGAGGCCT-GCGGGTGTAGCTCAGTT-GGTT-AGAGTGCCGGCCTGTCACGCCGGAGGTCGCGGGTTCGAGCCCCGTCACTCGCG-GCGCCCATCGTCTAGC--GGTT-AGGACGCCGCCCTTTCACGGCGGAAA-CAGGGGTTCGATTCCCCTTGGGCGTA-GCCCGGATAGCTCAGTT-GGT--AGAGCAGCGGATTGAAAATCCGCGTGTCGGTGGTTCGAATCCGCCTCCGGGCA-GCGGGTGTAGCTCAGG--GGT--AGAGCACAACCTTGCCAAGGTTGGGGTCGAGGGTTCGAATCCCTTCGCCCGCT-GCGGGTATAGCTCAAT--GGT--AGAGCAGCAGCCTTCCAAGCTGAATA-CGCGGGTTCGATTCCCGCTACCCGCT-GCGGTCGTAGCTCAGTT-GGTT-AGAGCGCAGGATTGTGGCTCCTGAGGTCGTTGGTTCAACTCCAACCGACCGTA-GGGCTTGTAGCTCAGTT-GGTT-AGAGCACACGCTTGATAAGCGTGGGGTCGGAGGTTCAAGTCCTCCCAGGCCCA-GGGCCTGTAGCTCAATT-GGTT-AGAGCCGGCGGCTCATAACCGCTTGGTTGGGGGTTCGAGTCCCTCCGGGCCCA-GAGCGCGTAGCTCAGCC-GGT--AGAGCAACTGACTTTTAATCAGTAGGTCCAGGGTTCGAATCCCTGCGCGCTCA-GCGGTCGTGGCGAAATT-GGTA-TACGCAACGGACTTAAAATCCGTC-T-TGCGGGTTCAAGTCCCGCCGACCGCA-GCGGATGTGGCGAAATT-GGTA-GACGCACCAGATTTAGGTTCTGGC-G-TGGGGGTTCGAGTCCCTCCATCCGCA-GGCGGAGTAGCTCAGTA-GGTT-AGAGCAGAGGAATCATAATCCTTGTGTCGGGGGTTCGAATCCCTCCTCCGCTA-TCCCCGGTAGCTCAGC--GGT--AGAGCAACCGGCTGTTAACCGGTTGGTCGCTGGTTCGAATCCGGCCCGGGGAG-CGGAGCGTAGCGCAGTCTGGT--AGCGCACCTGATTTGGGATCAGGGGGTCGCAGGTTCGAATCCTGCCGCTCCGA-TGGGGCGTAGCCAAGC--GGT--AAGGCAGCGGTTTTTGGTACCGCCATTCCCTGGTTCGAATCCAGGCGCCCCAG-GCACCCGTAGCTCAGCT-GGAT-AGAGCACCAGACTACGAATCTGGGGGTCAGAGGTTCGAATCCTTTCGGGTGCG-GGTCCCGTAGCTCAGTT-GGAT-AGAGCACCGGCCTTCTAAGCCGATGGTCGCAGGTTCGAATCCTGCCGGGATCG-GGAGAGGTGGCCGAGT--GGTCGAAGGCGCTCCCCTGCTAAGGGAGTAT-CGTGGGTTCGAATCCCATCCTCTCCG-GGAGAGGTGGCCGAGT--GGTTGAAGGCGCACGCCTGGAACGCGTGT---CGAGGGTTCGAATCCCTCTCTCTCCG-GGAAGGGTGGCCGAGC--GGTTTAAGGCACCGGTCTTGAAAACCGGC---CGTGGGTTCGAATCCCACCCCCTCCG-GCCCTTATAGCTCAGTT-GGT--AGAGCACCTGATTTGTAATCAGGGGGTCGGGAGTTCGAGTCTCTCTGGGGGCA-GGGCGTGTAGCTCAGC--GGG--AGAGCACTACGTTGACATCGTAGGGGTCACAGGTTCAATCCCTGTCACGCCCA-GGGCGATTAGCTCAGTT-GGT--AGAGCGCTTCGTTTACACCGAAGATGTCGGGAGTTCGAGTCTCTCATCGCCCA-AGGGGTATAGCTCAGTT-GGT--AGAGCGACGGTCTCCAAAACCGTAGGTCGCGGGTTCGAACCCTGCTGCCCCTG-CGCGGGGTGGAGCAGCCCGGT--AGCTCGTCAGGCTCATAACCTGAAGGCCGCAGGTTCAAATCCTGCCCCCGCAA-GGAGGGATGCCCGAGT--GGTTAAAGGGGACGGACTGTAAATCCGTTGTACGTTGGTTCAAATCCAACTCCCTCCA
>1037 BRUCELLA_MELITENSIS_BV-_2_STR-_63/9
-GGGGCCGTAGCTCAGCT-GGG--AGAGCACCTGCTTTGCAAGCAGGGGGTCGTCGGTTCGATCCCGTCCGGCTCCA-GGCCTCGTGGCGGAGT--GGT--TACGCAGAGGACTGCAAATCCTTGCA-CCCCGGTTCGATTCCGGGCGAGGCCT-GCGGGTGTAGCTCAGTT-GGTT-AGAGTGCCGGCCTGTCACGCCGGAGGTCGCGGGTTCGAGCCCCGTCACTCGCG-GCGCCCATCGTCTAGC--GGTT-AGGACGCTGCCCTTTCACGGCGGAAA-CAGGGGTTCGATTCCCCTTGGGCGTA-GCCCGGATAGCTCAGTT-GGT--AGAGCAGCGGATTGAAAATCCGCGTGTCGGTGGTTCGAATCCGCCTCCGGGCA-GCGGGTGTAGCTCAGG--GGT--AGAGCACAACCTTGCCAAGGTTGGGGTCGAGGGTTCGAATCCCTTCGCCCGCT-GCGGGTATAGCTCAAT--GGT--AGAGCAGCAGCCTTCCAAGCTGAATA-CGCGGGTTCGATTCCCGCTACCCGCT-GCGGTCGTAGCTCAGTT-GGTT-AGAGCGCAGGATTGTGGCTCCTGAGGTCGTTGGTTCAACTCCAACCGACCGTA-GGGCTTGTAGCTCAGTT-GGTT-AGAGCACACGCTTGATAAGCGTGGGGTCGGAGGTTCAAGTCCTCCCAGGCCCA-GGGCCTGTAGCTCAATT-GGTT-AGAGCCGGCGGCTCATAACCGCTTGGTTGGGGGTTCGAGTCCCTCCGGGCCCA-GAGCGCGTAGCTCAGCC-GGT--AGAGCAACTGACTTTTAATCAGTAGGTCCAGGGTTCGAATCCCTGCGCGCTCA-GCGGTCGTGGCGAAATT-GGTA-TACGCAACGGACTTAAAATCCGTC-T-TGCGGGTTCAAGTCCCGCCGACCGCA-GCGGATGTGGCGAAATT-GGTA-GACGCACCAGATTTAGGTTCTGGC-G-TGGGGGTTCGAGTCCCTCCATCCGCA-GGCGGAGTAGCTCAGTA-GGTT-AGAGCAGAGGAATCATAATCCTTGTGTCGGGGGTTCGAATCCCTCCTCCGCTA-TCCCCGGTAGCTCAGC--GGT--AGAGCAACCGGCTGTTAACCGGTTGGTCGCTGGTTCGAATCCGGCCCGGGGAG-CGGAGCGTAGCGCAGTCTGGT--AGCGCACCTGATTTGGGATCAGGGGGTCGCAGGTTCGAATCCTGCCGCTCCGA-TGGGGCGTAGCCAAGC--GGT--AAGGCAGCGGTTTTTGGTACCGCCATTCCCTGGTTCGAATCCAGGCGCCCCAG-GCACCCGTAGCTCAGCT-GGAT-AGAGCACCAGACTACGAATCTGGGGGTCAGAGGTTCGAATCCTTTCGGGTGCG-GGTCCCGTAGCTCAGTT-GGAT-AGAGCACCGGCCTTCTAAGCCGATGGTCGCAGGTTCGAATCCTGCCGGGATCG-GGAGAGGTGGCCGAGT--GGTCGAAGGCGCTCCCCTGCTAAGGGAGTAT-CGTGGGTTCGAATCCCATCCTCTCCG-GGAGAGGTGGCCGAGT--GGTTGAAGGCGCACGCCTGGAACGCGTGT---CGAGGGTTCGAATCCCTCTCTCTCCG-GGAAGGGTGGCCGAGC--GGTTTAAGGCACCGGTCTTGAAAACCGGC---CGTGGGTTCGAATCCCACCCCCTCCG-GCCCTTATAGCTCAGTT-GGT--AGAGCACCTGATTTGTAATCAGGGGGTCGGGAGTTCGAGTCTCTCTGGGGGCA-GGGCGTGTAGCTCAGC--GGG--AGAGCACTACGTTGACATCGTAGGGGTCACAGGTTCAATCCCTGTCACGCCCA-GGGCGATTAGCTCAGTT-GGT--AGAGCGCTTCGTTTACACCGAAGATGTCGGGAGTTCGAGTCTCTCATCGCCCA-AGGGGTATAGCTCAGTT-GGT--AGAGCGACGGTCTCCAAAACCGTAGGTCGCGGGTTCGAACCCTGCTGCCCCTG-CGCGGGGTGGAGCAGCCCGGT--AGCTCGTCAGGCTCATAACCTGAAGGCCGCAGGTTCAAATCCTGCCCCCGCAA-GGAGGGATGCCCGAGT--GGTTAAAGGGGACGGACTGTAAATCCGTTGTACGTTGGTTCAAATCCAACTCCCTCCA
>1038 BRUCELLA_MELITENSIS_BV-_3_STR-_ETHER
-GGGGCCGTAGCTCAGCT-GGG--AGAGCACCTGCTTTGCAAGCAGGGGGTCGTCGGTTCGATCCCGTCCGGCTCCA-GGCCTCGTGGCGGAGT--GGT--TACGCAGAGGACTGCAAATCCTTGCA-CCCCGGTTCGATTCCGGGCGAGGCCT-GCGGGTGTAGCTCAGTT-GGTT-AGAGTGCCGGCCTGTCACGCCGGAGGTCGCGGGTTCGAGCCCCGTCACTCGCG-GCGCCCATCGTCTAGC--GGTT-AGGACGCTGCCCTTTCACGGCGGAAA-CAGGGGTTCGATTCCCCTTGGGCGTA-GCCCGGATAGCTCAGTT-GGT--AGAGCAGCGGATTGAAAATCCGCGTGTCGGTGGTTCGAATCCGCCTCCGGGCA-GCGGGTGTAGCTCAGG--GGT--AGAGCACAACCTTGCCAAGGTTGGGGTCGAGGGTTCGAATCCCTTCGCCCGCT-GCGGGTATAGCTCAAT--GGT--AGAGCAGCAGCCTTCCAAGCTGAATA-CGCGGGTTCGATTCCCGCTACCCGCT-GCGGTCGTAGCTCAGTT-GGTT-AGAGCGCAGGATTGTGGCTCCTGAGGTCGTTGGTTCAACTCCAACCGACCGTA-GGGCTTGTAGCTCAGTT-GGTT-AGAGCACACGCTTGATAAGCGTGGGGTCGGAGGTTCAAGTCCTCCCAGGCCCA-GGGCCTGTAGCTCAATT-GGTT-AGAGCCGGCGGCTCATAACCGCTTGGTTGGGGGTTCGAGTCCCTCCGGGCCCA-GAGCGCGTAGCTCAGCC-GGT--AGAGCAACTGACTTTTAATCAGTAGGTCCAGGGTTCGAATCCCTGCGCGCTCA-GCGGTCGTGGCGAAATT-GGTA-TACGCAACGGACTTAAAATCCGTC-T-TGCGGGTTCAAGTCCCGCCGACCGCA-GCGGATGTGGCGAAATT-GGTA-GACGCACCAGATTTAGGTTCTGGC-G-TGGGGGTTCGAGTCCCTCCATCCGCA-GGCGGAGTAGCTCAGTA-GGTT-AGAGCAGAGGAATCATAATCCTTGTGTCGGGGGTTCGAATCCCTCCTCCGCTA-TCCCCGGTAGCTCAGC--GGT--AGAGCAACCGGCTGTTAACCGGTTGGTCGCTGGTTCGAATCCGGCCCGGGGAG-CGGAGCGTAGCGCAGTCTGGT--AGCGCACCTGATTTGGGATCAGGGGGTCGCAGGTTCGAATCCTGCCGCTCCGA-TGGGGCGTAGCCAAGC--GGT--AAGGCAGCGGTTTTTGGTACCGCCATTCCCTGGTTCGAATCCAGGCGCCCCAG-GCACCCGTAGCTCAGCT-GGAT-AGAGCACCAGACTACGAATCTGGGGGTCAGAGGTTCGAATCCTTTCGGGTGCG-GGTCCCGTAGCTCAGTT-GGAT-AGAGCACCGGCCTTCTAAGCCGATGGTCGCAGGTTCGAATCCTGCCGGGATCG-GGAGAGGTGGCCGAGT--GGTCGAAGGCGCTCCCCTGCTAAGGGAGTAT-CGTGGGTTCGAATCCCATCCTCTCCG-GGAGAGGTGGCCGAGT--GGTTGAAGGCGCACGCCTGGAACGCGTGT---CGAGGGTTCGAATCCCTCTCTCTCCG-GGAAGGGTGGCCGAGC--GGTTTAAGGCACCGGTCTTGAAAACCGGC---CGTGGGTTCGAATCCCACCCCCTCCG-GCCCTTATAGCTCAGTT-GGT--AGAGCACCTGATTTGTAATCAGGGGGTCGGGAGTTCGAGTCTCTCTGGGGGCA-GGGCGTGTAGCTCAGC--GGG--AGAGCACTACGTTGACATCGTAGGGGTCACAGGTTCAATCCCTGTCACGCCCA-GGGCGATTAGCTCAGTT-GGT--AGAGCGCTTCGTTTACACCGAAGATGTCGGGAGTTCGAGTCTCTCATCGCCCA-AGGGGTATAGCTCAGTT-GGT--AGAGCGACGGTCTCCAAAACCGTAGGTCGCGGGTTCGAACCCTGCTGCCCCTG-CGCGGGGTGGAGCAGCCCGGT--AGCTCGTCAGGCTCATAACCTGAAGGCCGCAGGTTCAAATCCTGCCCCCGCAA-GGAGGGATGCCCGAGT--GGTTAAAGGGGACGGACTGTAAATCCGTTGTACGTTGGTTCAAATCCAACTCCCTCCA
>1039 BRUCELLA_MICROTI_CCM_4915
-GGGGCCGTAGCTCAGCT-GGG--AGAGCACCTGCTTTGCAAGCAGGGGGTCGTCGGTTCGATCCCGTCCGGCTCCA-GGCCTCGTGGCGGAGT--GGT--TACGCATAGGACTGCAAATCCTTGCA-CCCCGGTTCGATTCCGGGCGAGGCCT-GCGGGTGTAGCTCAGTT-GGTT-AGAGTGCCGGCCTGTCACGCCGGAGGTCGCGGGTTCGAGCCCCGTCACTCGCG-GCGCCCATCGTCTAGC--GGTT-AGGACGCCGCCCTTTCACGGCGGAAA-CAGGGGTTCGATTCCCCTTGGGCGTA-GCCCGGATAGCTCAGTT-GGT--AGAGCAGCGGATTGAAAATCCGCGTGTCGGTGGTTCGAATCCGCCTCCGGGCA-GCGGGTGTAGCTCAGG--GGT--AGAGCACAACCTTGCCAAGGTTGGGGTCGAGGGTTCGAATCCCTTCGCCCGCT-GCGGGTATAGCTCAAT--GGT--AGAGCAGCAGCCTTCCAAGCTGAATA-CGCGGGTTCGATTCCCGCTACCCGCT-GCGGTCGTAGCTCAGTT-GGTT-AGAGCGCAGGATTGTGGCTCCTGAGGTCGTTGGTTCAACTCCAACCGACCGTA-GGGCTTGTAGCTCAGTT-GGTT-AGAGCACACGCTTGATAAGCGTGGGGTCGGAGGTTCAAGTCCTCCCAGGCCCA-GGGCCTGTAGCTCAATT-GGTT-AGAGCCGGCGGCTCATAACCGCTTGGTTGGGGGTTCGAGTCCCTCCGGGCCCA-GAGCGCGTAGCTCAGCC-GGT--AGAGCAACTGACTTTTAATCAGTAGGTCCAGGGTTCGAATCCCTGCGCGCTCA-GCGGTCGTGGCGAAATT-GGTA-TACGCAACGGACTTAAAATCCGTC-T-TGCGGGTTCAAGTCCCGCCGACCGCA-GCGGATGTGGCGAAATT-GGTA-GACGCACCAGATTTAGGTTCTGGC-G-TGGGGGTTCGAGTCCCTCCATCCGCA-GGCGGAGTAGCTCAGTA-GGTT-AGAGCAGAGGAATCATAATCCTTGTGTCGGGGGTTCGAATCCCTCCTCCGCTA-TCCCCGGTAGCTCAGC--GGT--AGAGCAACCGGCTGTTAACCGGTTGGTCGCTGGTTCGAATCCGGCCCGGGGAG-CGGAGCGTAGCGCAGTCTGGT--AGCGCACCTGATTTGGGATCAGGGGGTCGCAGGTTCGAATCCTGCCGCTCCGA-TGGGGCGTAGCCAAGC--GGT--AAGGCAGCGGTTTTTGGTACCGCCATTCCCTGGTTCGAATCCAGGCGCCCCAG-GCACCCGTAGCTCAGCT-GGAT-AGAGCACCAGACTACGAATCTGGGGGTCAGAGGTTCGAATCCTTTCGGGTGCG-GGTCCCGTAGCTCAGTT-GGAT-AGAGCACCGGCCTTCTAAGCCGATGGTCGCAGGTTCGAATCCTGCCGGGATCG-GGAGAGGTGGCCGAGT--GGTCGAAGGCGCTCCCCTGCTAAGGGAGTAT-CGTGGGTTCGAATCCCATCCTCTCCG-GGAGAGGTGGCCGAGT--GGTTGAAGGCGCACGCCTGGAACGCGTGT---CGAGGGTTCGAATCCCTCTCTCTCCG-GGAAGGGTGGCCGAGC--GGTTTAAGGCACCGGTCTTGAAAACCGGC---CGTGGGTTCGAATCCCACCCCCTCCG-GCCCTTATAGCTCAGTT-GGT--AGAGCACCTGATTTGTAATCAGGGGGTCGGGAGTTCGAGTCTCTCTGGGGGCA-GGGCGTGTAGCTCAGC--GGG--AGAGCACTACGTTGACATCGTAGGGGTCACAGGTTCAATCCCTGTCACGCCCA-GGGCGATTAGCTCAGTT-GGT--AGAGCGCTTCGTTTACACCGAAGATGTCGGGAGTTCGAGTCTCTCATCGCCCA-AGGGGTATAGCTCAGTT-GGT--AGAGCGACGGTCTCCAAAACCGTAGGTCGCGGGTTCGAACCCTGCTGCCCCTG-CGCGGGGTGGAGCAGCCCGGT--AGCTCGTCAGGCTCATAACCTGAAGGCCGCAGGTTCAAATCCTGCCCCCGCAA-GGAGGGATGCCCGAGT--GGTTAAAGGGGACGGACTGTAAATCCGTTGTACGTTGGTTCAAATCCAACTCCCTCCA
>1040 BRUCELLA_NEOTOMAE_5K33
-GGGGCCGTAGCTCAGCT-GGG--AGAGCACCTGCTTTGCAAGCAGGGGGTCGTCGGTTCGATCCCGTCCGGCTCCA-GGCCTCGTGGCGGAGT--GGT--TACGCAGAGGACTGCAAATCCTTGCA-CCCCGGTTCGATTCCGGGCGAGGCCT-GCGGGTGTAGCTCAGTT-GGTT-AGAGTGCCGGCCTGTCACGCCGGAGGTCGCGGGTTCGAGCCCCGTCACTCGCG-GCGCCCATCGTCTAGC--GGTT-AGGACGCCGCCCTTTCACGGCGGAAA-CAGGGGTTCGATTCCCCTTGGGCGTA-GCCCGGATAGCTCAGTT-GGT--AGAGCAGCGGATTGAAAATCCGCGTGTCGGTGGTTCGAATCCGCCTCCGGGCA-GCGGGTGTAGCTCAGG--GGT--AGAGCACAACCTTGCCAAGGTTGGGGTCGAGGGTTCGAATCCCTTCGCCCGCT-GCGGGTATAGCTCAAT--GGT--AGAGCAGCAGCCTTCCAAGCTGAATA-CGCGGGTTCGATTCCCGCTACCCGCT-GCGGTCGTAGCTCAGTT-GGTT-AGAGCGCAGGATTGTGGCTCCTGAGGTCGTTGGTTCAACTCCAACCGACCGTA-GGGCTTGTAGCTCAGTT-GGTT-AGAGCACACGCTTGATAAGCGTGGGGTCGGAGGTTCAAGTCCTTCCAGGCCCA-GGGCCTGTAGCTCAATT-GGTT-AGAGCCGGCGGCTCATAACCGCTTGGTTGGGGGTTCGAGTCCCTCCGGGCCCA-GAGCGCGTAGCTCAGCC-GGT--AGAGCAACTGACTTTTAATCAGTAGGTCCAGGGTTCGAATCCCTGCGCGCTCA-GCGGTCGTGGCGAAATT-GGTA-TACGCAACGGACTTAAAATCCGTC-T-TGCGGGTTCAAGTCCCGCCGACCGCA-GCGGATGTGGCGAAATT-GGTA-GACGCACCAGATTTAGGTTCTGGC-G-TGGGGGTTCGAGTCCCTCCATCCGCA-GGCGGAGTAGCTCAGTA-GGTT-AGAGCAGAGGAATCATAATCCTTGTGTCGGGGGTTCGAATCCCTCCTCCGCTA-TCCCCGGTAGCTCAGC--GGT--AGAGCAACCGGCTGTTAACCGGTTGGTCGCTGGTTCGAATCCGGCCCGGGGAG-CGGAGCGTAGCGCAGTCTGGT--AGCGCACCTGATTTGGGATCAGGGGGTCGCAGGTTCGAATCCTGCCGCTCCGA-TGGGGCGTAGCCAAGC--GGT--AAGGCAGCGGTTTTTGGTACCGCCATTCCCTGGTTCGAATCCAGGCGCCCCAG-GCACCCGTAGCTCAGCT-GGAT-AGAGCACCAGACTACGAATCTGGGGGTCAGAGGTTCGAATCCTTTCGGGTGCG-GGTCCCGTAGCTCAGTT-GGAT-AGAGCACCGGCCTTCTAAGCCGATGGTCGCAGGTTCGAATCCTGCCGGGATCG-GGAGAGGTGGCCGAGT--GGTCGAAGGCGCTCCCCTGCTAAGGGAGTAT-CGTGGGTTCGAATCCCATCCTCTCCG-GGAGAGGTGGCCGAGT--GGTTGAAGGCGCACGCCTGGAACGCGTGT---CGAGGGTTCGAATCCCTCTCTCTCCG-GGAAGGGTGGCCGAGC--GGTTTAAGGCACCGGTCTTGAAAACCGGC---CGTGGGTTCGAATCCCACCCCCTCCG-GCCCTTATAGCTCAGTT-GGT--AGAGCACCTGATTTGTAATCAGGGGGTCGGGAGTTCGAGTCTCTCTGGGGGCA-GGGCGTGTAGCTCAGC--GGG--AGAGCACTACGTTGACATCGTAGGGGTCACAGGTTCAATCCCTGTCACGCCCA-GGGCGATTAGCTCAGTT-GGT--AGAGCGCTTCGTTTACACCGAAGATGTCGGGAGTTCGAGTCTCTCATCGCCCA-AGGGGTATAGCTCAGTT-GGT--AGAGCGACGGTCTCCAAAACCGTAGGTCGCGGGTTCGAACCCTGCTGCCCCTG-CGCGGGGTGGAGCAGCCCGGT--AGCTCGTCAGGCTCATAACCTGAAGGCCGCAGGTTCAAATCCTGCCCCCGCAA-GGAGGGATGCCCGAGT--GGTTAAAGGGGACGGACTGTAAATCCGTTGTACGTTGGTTCAAATCCAACTCCCTCCA
>1041 BRUCELLA_OVIS_ATCC_25840
-GGGGCCGTAGCTCAGCT-GGG--AGAGCACCTGCTTTGCAAGCAGGGGGTCGTCGGTTCGATCCCGTCCGGCTCCA-GGCCTCGTGGCGGAGT--GGT--TACGCAGAGGACTGCAAATCCTTGCA-CCCCGGTTCGATTCCGGGCGAGGCCT-GCGGGTGTAGCTCAGTT-GGTT-AGAGTGCCGGCCTGTCACGCCGGAGGTCGCGGGTTCGAGCCCCGTCACTCGCG-GCGCCCATCGTCTAGC--GGTT-AGGACGCCGCCCTTTCACGGCGGAAA-CAGGGGTTCGATTCCCCTTGGGCGTA-GCCCGGATAGCTCAGTT-GGT--AGAGCAGCGGATTGAAAATCCGCGTGTCGGTGGTTCGAATCTGCCTCCGGGCA-GCGGGTGTAGCTCAGG--GGT--AGAGCACAACCTTGCCAAGGTTTGGGTCGAGGGTTCGAATCCCTTCGCCCGCT-GCGGGTATAGCTCAAT--GGT--AGAGCAGCAGCCTTCCAAGCTGAATA-CGCGGGTTCGATTCCCGCTACCCGCT-GCGGTCGTAGCTCAGTT-GGTT-AGAGCGCAGGATTGTGGCTCCTGAGGTCGTTGGTTCAACTCCAACCGACCGTA-GGGCTTGTAGCTCAGTT-GGTT-AGAGCACACGCTTGATAAGCGTGGGGTCGGAGGTTCAAGTCCTCCCAGGCCCA-GGGCCTGTAGCTCAATT-GGTT-AGAGCCGGCGGCTCATAACCGCTTGGTTGGGGGTTCGAGTCCCTCCGGGCCCA-GAGCGCGTAGCTCAGCC-GGT--AGAGCAACTGACTTTTAATCAGTAGGCCCAGGGTTCGAATCCCTGCGCGCTCA-GCGGCCGTGGCGAAATT-GGTA-TACGCAACGGACTTAAAATCCGTC-T-TGCGGGTTCAAGTCCCGCCGACCGCA-GCGGATGTGGCGAAATT-GGTA-GACGCACCAGATTTAGGTTCTGGC-G-TGGGGGTTCGAGTCCCTCCATCCGCA-GGCGGAGTAGCTCAGTA-GGTT-AGAGCAGAGGAATCATAATCCTTGTGTCGGGGGTTCGAATCCCTCCTCCGCTA-TCCCCGGTAGCTCAGC--GGT--AGAGCAACCGGCTGTTAACCGGTTGGTCGCTGGTTCGAATCCGGCCCGGGGAG-CGGAGCGTAGCGCAGTCTGGT--AGCGCACCTGATTTGGGATCAGGGGGTCGCAGGTTCGAATCCTGCCGCTCCGA-TGGGGCGTAGCCAAGC--GGT--AAGGCAGCGGTTTTTGGTACCGCCATTCCCTGGTTCGAATCCAGGCGCCCCAG-GCACCCGTAGCTCAGCT-GGAT-AGAGCACCAGACTACGAATCTGGGGGTCAGAGGTTCGAATCCTTTCGGGTGCG-GATCCCGTAGCTCAGTT-GGAT-AGAGCACCGGCCTTCTAAGCCGATGGTCGCAGGTTCGAATCCTGCCGGGATCG-GGAGAGGTGGCCGAGT--GGTCGAAGGCGCTCCCCTGCTAAGGGAGTAT-CGTGGGTTCGAATCCCATCCTCTCCG-GGAGAGGTGGCCGAGT--GGTTGAAGGCGCACGCCTGGAACGCGTGT---CGAGGGTTCGAATCCCTCTCTCTCCG-GGAAGGGTGGCCGAGC--GGTTTAAGGCACCGGTCTTGAAAACCGGC---CGTGGGTTCGAATCCCACCCCCTCCG-GCCCTTATAGCTCAGTT-GGT--AGAGCACCTGATTTGTAATCAGGGGGTCGGGAGTTCGAGTCTCTCTGGGGGCA-GGGCGTGTAGCTCAGC--GGG--AGAGCACTACGTTGACATCGTAGGGGTCACAGGTTCAATCCCTGTCACGCCCA-GGGCGATTAGCTCAGTT-GGT--AGAGCGCTTCGTTTACACCGAAGATGTCGGGAGTTCGAGTCTCTCATCGCCCA-AGGGGTATAGCTCAGTT-GGT--AGAGCGACGGTCTCCAAAACCGTAGGTCGCGGGTTCGAACCCTGCTGCCCCTG-CGCGGGGTGGAGCAGCCCGGT--AGCTCGTCAGGCTCATAACCTGAAGGCCGCAGGTTCAAATCCTGCCCCCGCAA-GGAGGGATGCCCGAGT--GGTTAAAGGGGACGGACTGTAAATCCGTTGTACGTTGGTTCAAATCCAACTCCCTCCA
>1042 BRUCELLA_PINNIPEDIALIS_B2/94
-GGGGCCGTAGCTCAGCT-GGG--AGAGCACCTGCTTTGCAAGCAGGGGGTCGTCGGTTCGATCCCGTCCGGCTCCA-GGCCTCGTGGCGGAGT--GGT--TACGCAGAGGACTGCAAATCCTTGCA-CCCCGGTTCGATTCCGGGCGAGGCCT-GCGGGTGTAGCTCAGTT-GGTT-AGAGTGCCGGCCTGTCACGCCGGAGGTCGCGGGTTCGAGCCCCGTCACTCGCG-GCGCCCATCGTCTAGC--GGTT-AGGACGCCGCCCTTTCACGGCGGAAA-CAGGGGTTCGATTCCCCTTGGGCGTA-GCCCGGATAGCTCAGTT-GGT--AGAGCAGCGGATTGAAAATCCGCGTGTCGGTGGTTCGAATCCGCCTCCGGGCA-GCGGGTGTAGCTCAGG--GGT--AGAGCACAACCTTGCCAAGGTTGGGGTCGAGGGTTCGAATCCCTTCGCCCGCT-GCGGGTATAGCTCAAT--GGT--AGAGCAGCAGCCTTCCAAGCTGAATA-CGCGGGTTCGATTCCCGCTACCCGCT-GCGGTCGTAGCTCAGTT-GGTT-AGAGCGCAGGATTGTGGCTCCTGAGGTCGTTGGTTCAACTCCAACCGACCGTA-GGGCTTGTAGCTCAGTT-GGTT-AGAGCACACGCTTGATAAGCGTGGGGTCGGAGGTTCAAGTCCTCCCAGGCCCA-GGGCCTGTAGCTCAATT-GGTT-AGAGCCGGCGGCTCATAACCGCTTGGTTGGGGGTTCGAGTCCCTCCGGGCCCA-GAGCGCGTAGCTCAGCC-GGT--AGAGCAACTGACTTTTAATCAGTAGGTCCAGGGTTCGAATCCCTGCGCGCTCA-GCGGTCGTGGCGAAATT-GGTA-TACGCAACGGACTTAAAATCCGTC-T-TGCGGGTTCAAGTCCCGCCGACCGCA-GCGGATGTGGCGAAATT-GGTA-GACGCACCAGATTTAGGTTCTGGC-G-TGGGGGTTCGAGTCCCTCCATCCGCA-GGCGGAGTAGCTCAGTA-GGTT-AGAGCAGAGGAATCATAATCCTTGTGTCGGGGGTTCGAATCCCTCCTCCGCTA-TCCCCGGTAGCTCAGC--GGT--AGAGCAACCGGCTGTTAACCGGTTGGTCGCTGGTTCGAATCCGGCCCGGGGAG-CGGAGCGTAGCGCAGTCTGGT--AGCGCACCTGATTTGGGATCAGGGGGTCGCAGGTTCGAATCCTGCCGCTCCGA-TGGGGCGTAGCCAAGC--GGT--AAGGCAGCGGTTTTTGGTACCGCCATTCCCTGGTTCGAATCCAGGCGCCCCAG-GCACCCGTAGCTCAGCT-GGAT-AGAGCACCAGACTACGAATCTGGGGGTCAGAGGTTCGAATCCTTTCGGGTGCG-GGTCCCGTAGCTCAGTT-GGAT-AGAGCACCGGCCTTCTAAGCCGATGGTCGCAGGTTCGAATCCTGCCGGGATCG-GGAGAGGTGGCCGAGT--GGTCGAAGGCGCTCCCCTGCTAAGGGAGTAT-CGTGGGTTCGAATCCCATCCTCTCCG-GGAGAGGTGGCCGAGT--GGTTGAAGGCGCACGCCTGGAACGCGTGT---CGAGGGTTCGAATCCCTCTCTCTCCG-GGAAGGGTGGCCGAGC--GGTTTAAGGCACCGGTCTTGAAAACCGGC---CGTGGGTTCGAATCCCACCCCCTCCG-GCCCTTATAGCTCAGTT-GGT--AGAGCACCTGATTTGTAATCAGGGGGTCGGGAGTTCGAGTCTCTCTGGGGGCA-GGGCGTGTAGCTCAGC--GGG--AGAGCACTACGTTGACATCGTAGGGGTCACAGGTTCAATCCCTGTCACGCCCA-GGGCGATTAGCTCAGTT-GGT--AGAGCGCTTCGTTTACACCGAAGATGTCGGGAGTTCGAGTCTCTCATCGCCCA-AGGGGTATAGCTCAGTT-GGT--AGAGCGACGGTCTCCAAAACCGTAGGTCGCGGGTTCGAACCCTGCTGCCCCTG-CGCGGGGTGGAGCAGCCCGGT--AGCTCGTCAGGCTCATAACCTGAAGGCCGCAGGTTCAAATCCTGCCCCCGCAA-GGAGGGATGCCCGAGT--GGTTAAAGGGGACGGACTGTAAATCCGTTGTACGTTGGTTCAAATCCAACTCCCTCCA
>1043 BRUCELLA_PINNIPEDIALIS_M292/94/1
-GGGGCCGTAGCTCAGCT-GGG--AGAGCACCTGCTTTGCAAGCAGGGGGTCGTCGGTTCGATCCCGTCCGGCTCCA-GGCCTCGTGGCGGAGT--GGT--TACGCAGAGGACTGCAAATCCTTGCA-CCCCGGTTCGATTCCGGGCGAGGCCT-GCGGGTGTAGCTCAGTT-GGTT-AGAGTGCCGGCCTGTCACGCCGGAGGTCGCGGGTTCGAGCCCCGTCACTCGCG-GCGCCCATCGTCTAGC--GGTT-AGGACGCCGCCCTTTCACGGCGGAAA-CAGGGGTTCGATTCCCCTTGGGCGTA-GCCCGGATAGCTCAGTT-GGT--AGAGCAGCGGATTGAAAATCCGCGTGTCGGTGGTTCGAATCCGCCTCCGGGCA-GCGGGTGTAGCTCAGG--GGT--AGAGCACAACCTTGCCAAGGTTGGGGTCGAGGGTTCGAATCCCTTCGCCCGCT-GCGGGTATAGCTCAAT--GGT--AGAGCAGCAGCCTTCCAAGCTGAATA-CGCGGGTTCGATTCCCGCTACCCGCT-GCGGTCGTAGCTCAGTT-GGTT-AGAGCGCAGGATTGTGGCTCCTGAGGTCGTTGGTTCAACTCCAACCGACCGTA-GGGCTTGTAGCTCAGTT-GGTT-AGAGCACACGCTTGATAAGCGTGGGGTCGGAGGTTCAAGTCCTCCCAGGCCCA-GGGCCTGTAGCTCAATT-GGTT-AGAGCCGGCGGCTCATAACCGCTTGGTTGGGGGTTCGAGTCCCTCCGGGCCCA-GAGCGCGTAGCTCAGCC-GGT--AGAGCAACTGACTTTTAATCAGTAGGTCCAGGGTTCGAATCCCTGCGCGCTCA-GCGGTCGTGGCGAAATT-GGTA-TACGCAACGGACTTAAAATCCGTC-T-TGCGGGTTCAAGTCCCGCCGACCGCA-GCGGATGTGGCGAAATT-GGTA-GACGCACCAGATTTAGGTTCTGGC-G-TGGGGGTTCGAGTCCCTCCATCCGCA-GGCGGAGTAGCTCAGTA-GGTT-AGAGCAGAGGAATCATAATCCTTGTGTCGGGGGTTCGAATCCCTCCTCCGCTA-TCCCCGGTAGCTCAGC--GGT--AGAGCAACCGGCTGTTAACCGGTTGGTCGCTGGTTCGAATCCGGCCCGGGGAG-CGGAGCGTAGCGCAGTCTGGT--AGCGCACCTGATTTGGGATCAGGGGGTCGCAGGTTCGAATCCTGCCGCTCCGA-TGGGGCGTAGCCAAGC--GGT--AAGGCAGCGGTTTTTGGTACCGCCATTCCCTGGTTCGAATCCAGGCGCCCCAG-GCACCCGTAGCTCAGCT-GGAT-AGAGCACCAGACTACGAATCTGGGGGTCAGAGGTTCGAATCCTTTCGGGTGCG-GGTCCCGTAGCTCAGTT-GGAT-AGAGCACCGGCCTTCTAAGCCGATGGTCGCAGGTTCGAATCCTGCCGGGATCG-GGAGAGGTGGCCGAGT--GGTCGAAGGCGCTCCCCTGCTAAGGGAGTAT-CGTGGGTTCGAATCCCATCCTCTCCG-GGAGAGGTGGCCGAGT--GGTTGAAGGCGCACGCCTGGAACGCGTGT---CGAGGGTTCGAATCCCTCTCTCTCCG-GGAAGGGTGGCCGAGC--GGTTTAAGGCACCGGTCTTGAAAACCGGC---CGTGGGTTCGAATCCCACCCCCTCCG-GCCCTTATAGCTCAGTT-GGT--AGAGCACCTGATTTGTAATCAGGGGGTCGGGAGTTCGAGTCTCTCTGGGGGCA-GGGCGTGTAGCTCAGC--GGG--AGAGCACTACGTTGACATCGTAGGGGTCACAGGTTCAATCCCTGTCACGCCCA-GGGCGATTAGCTCAGTT-GGT--AGAGCGCTTCGTTTACACCGAAGATGTCGGGAGTTCGAGTCTCTCATCGCCCA-AGGGGTATAGCTCAGTT-GGT--AGAGCGACGGTCTCCAAAACCGTAGGTCGCGGGTTCGAACCCTGCTGCCCCTG-CGCGGGGTGGAGCAGCCCGGT--AGCTCGTCAGGCTCATAACCTGAAGGCCGCAGGTTCAAATCCTGCCCCCGCAA-GGAGGGATGCCCGAGT--GGTTAAAGGGGACGGACTGTAAATCCGTTGTACGTTGGTTCAAATCCAACTCCCTCCA
>1044 BRUCELLA_SP-_83/13
-GGGGCCGTAGCTCAGCT-GGG--AGAGCACCTGCTTTGCAAGCAGGGGGTCGTCGGTTCGATCCCGTCCGGCTCCA-GGCCTCGTGGCGGAGT--GGT--TACGCAGAGGACTGCAAATCCTTGCA-CCCCGGTTCGATTCCGGGCGAGGCCT-GCGGGTGTAGCTCAGTT-GGTT-AGAGTGCCGGCCTGTCACGCCGGAGGTCGCGGGTTCGAGCCCCGTCACTCGCG-GCGCCCATCGTCTAGC--GGTT-AGGACGCCGCCCTTTCACGGCGGAAA-CAGGGGTTCGATTCCCCTTGGGCGTA-GCCCGGATAGCTCAGTT-GGT--AGAGCAGCGGATTGAAAATCCGCGTGTCGGTGGTTCGAATCCGCCTCCGGGCA-GCGGGTGTAGCTCAGG--GGT--AGAGCACAACCTTGCCAAGGTTGGGGTTGAGGGTTCGAATCCCTTCGCCCGCT-GCGGGTATAGCTCAAT--GGT--AGAGCAGCAGCCTTCCAAGCTGAATA-CGCGGGTTCGATTCCCGCTACCCGCT-GCGGTCGTAGCTCAGTT-GGTT-AGAGCGCAGGATTGTGGCTCCTGAGGTCGTTGGTTCAACTCCAACCGACCGTA-GGGCTTGTAGCTCAGTT-GGTT-AGAGCACACGCTTGATAAGCGTGGGGTCGGAGGTTCAAGTCCTCCCAGGCCCA-GGGCCTGTAGCTCAATT-GGTT-AGAGCCGGCGGCTCATAACCGCTTGGTTGGGGGTTCGAGTCCCTCCGGGCCCA-GAGCGCGTAGCTCAGCC-GGT--AGAGCAACTGACTTTTAATCAGTAGGTCCAGGGTTCGAATCCCTGCGCGCTCA-GCGGTCGTGGCGAAATT-GGTA-TACGCAACGGACTTAAAATCCGTC-T-TGCGGGTTCAAGTCCCGCCGACCGCA-GCGGATGTGGCGAAATT-GGTA-GACGCACCAGATTTAGGTTCTGGC-G-TGGGGGTTCGAGTCCCTCCATCCGCA-GGCGGAGTAGCTCAGTA-GGTT-AGAGCAGAGGAATCATAATCCTTGTGTCGGGGGTTCGAATCCCTCCTCCGCTA-TCCCCGGTAGCTCAGC--GGT--AGAGCAACCGGCTGTTAACCGGTTGGTCGCTGGTTCGAATCCGGCCCGGGGAG-CGGAGCGTAGCGCAGTCTGGT--AGCGCACCTGATTTGGGATCAGGGGGTCGCAGGTTCGAATCCTGCCGCTCCGA-TGGGGCGTAGCCAAGC--GGT--AAGGCAGCGGTTTTTGGTACCGCCATTCCCTGGTTCGAATCCAGGCGCCCCAG-GCACCCGTAGCTCAGCT-GGAT-AGAGCACCAGACTACGAATCTGGGGGTCAGAGGTTCGAATCCTTTCGGGTGCG-GGTCCCGTAGCTCAGTT-GGAT-AGAGCACCGGCCTTCTAAGCCGATGGTCGCAGGTTCGAATCCTGCCGGGATCG-GGAGAGGTGGCCGAGT--GGTCGAAGGCGCTCCCCTGCTAAGGGAGTAT-CGTGGGTTCGAATCCCATCCTCTCCG-GGAGAGGTGGCCGAGT--GGTTGAAGGCGCACGCCTGGAACGCGTGT---CGAGGGTTCGAATCCCTCTCTCTCCG-GGAGGGGTGGCCGAGC--GGTTTAAGGCACCGGTCTTGAAAACCGGC---CGTGGGTTCGAATCCCACCCCCTCCG-GCCCTTATAGCTCAGTT-GGT--AGAGCACCTGATTTGTAATCAGGGGGTCGGGAGTTCGAGTCTCTCTGGGGGCA-GGGCGTGTAGCTCAGC--GGG--AGAGCACTACGTTGACATCGTAGGGGTCACAGGTTCAATCCCTGTTACGCCCA-GGGCGATTAGCTCAGTT-GGT--AGAGCGCTTCGTTTACACCGAAGATGTCGGGAGTTCGAGTCTCTCATCGCCCA-AGGGGTATAGCTCAGTT-GGT--AGAGCGACGGTCTCCAAAACCGTAGGTCGCGGGTTCGAACCCTGCTGCCCCTG-CGCGGGGTGGAGCAGCCCGGT--AGCTCGTCAGGCTCATAACCTGAAGGCCGCAGGTTCAAATCCTGCCCCCGCAA-GGAGGGATGCCCGAGT--GGTTAAAGGGGACGGACTGTAAATCCGTTGTACGTTGGTTCAAATCCAACTCCCTCCA
>1045 BRUCELLA_SP-_F5/99
-GGGGCCGTAGCTCAGCT-GGG--AGAGCACCTGCTTTGCAAGCAGGGGGTCGTCGGTTCGATCCCGTCCGGCTCCA-GGCCTCGTGGCGGAGT--GGT--TACGCAGAGGACTGCAAATCCTTGCA-CCCCGGTTCGATTCCGGGCGAGGCCT-GCGGGTGTAGCTCAGTT-GGTT-AGAGTGCCGGCCTGTCACGCCGGAGGTCGCGGGTTCGAGCCCCGTCACTCGCG-GCGCCCATCGTCTAGC--GGTT-AGGACGCCGCCCTTTCACGGCGGAAA-CAGGGGTTCGATTCCCCTTGGGCGTA-GCCCGGATAGCTCAGTT-GGT--AGAGCAGCGGATTGAAAATCCGCGTGTCGGTGGTTCGAATCCGCCTCCGGGCA-GCGGGTGTAGCTCAGG--GGT--AGAGCACAACCTTGCCAAGGTTGGGGTCGAGGGTTCGAATCCCTTCGCCCGCT-GCGGGTATAGCTCAAT--GGT--AGAGCAGCAGCCTTCCAAGCTGAATA-CGCGGGTTCGATTCCCGCTACCCGCT-GCGGTCGTAGCTCAGTT-GGTT-AGAGCGCAGGATTGTGGCTCCTGAGGTCGTTGGTTCAACTCCAACCGACCGTA-GGGCTTGTAGCTCAGTT-GGTT-AGAGCACACGCTTGATAAGCGTGGGGTCGGAGGTTCAAGTCCTCCCAGGCCCA-GGGCCTGTAGCTCAATT-GGTT-AGAGCCGGCGGCTCATAACCGCTTGGTTGGGGGTTCGAGTCCCTCCGGGCCCA-GAGCGCGTAGCTCAGCC-GGT--AGAGCAACTGACTTTTAATCAGTAGGTCCAGGGTTCGAATCCCTGCGCGCTCA-GCGGTCGTGGCGAAATT-GGTA-TACGCAACGGACTTAAAATCCGTC-T-TGCGGGTTCAAGTCCCGCCGACCGCA-GCGGATGTGGCGAAATT-GGTA-GACGCACCAGATTTAGGTTCTGGC-G-TGGGGGTTCGAGTCCCTCCATCCGCA-GGCGGAGTAGCTCAGTA-GGTT-AGAGCAGAGGAATCATAATCCTTGTGTCGGGGGTTCGAATCCCTCCTCCGCTA-TCCCCGGTAGCTCAGC--GGT--AGAGCAACCGGCTGTTAACCGGTTGGTCGCTGGTTCGAATCCGGCCCGGGGAG-CGGAGCGTAGCGCAGTCTGGT--AGCGCACCTGATTTGGGATCAGGGGGTCGCAGGTTCGAATCCTGCCGCTCCGA-TGGGGCGTAGCCAAGC--GGT--AAGGCAGCGGTTTTTGGTACCGCCATTCCCTGGTTCGAATCCAGGCGCCCCAG-GCACCCGTAGCTCAGCT-GGAT-AGAGCACCAGACTACGAATCTGGGGGTCAGAGGTTCGAATCCTTTCGGGTGCG-GGTCCCGTAGCTCAGTT-GGAT-AGAGCACCGGCCTTCTAAGCCGATGGTCGCAGGTTCGAATCCTGCCGGGATCG-GGAGAGGTGGCCGAGT--GGTCGAAGGCGCTCCCCTGCTAAGGGAGTAT-CGTGGGTTCGAATCCCATCCTCTCCG-GGAGAGGTGGCCGAGT--GGTTGAAGGCGCACGCCTGGAACGCGTGT---CGAGGGTTCGAATCCCTCTCTCTCCG-GGAAGGGTGGCCGAGC--GGTTTAAGGCACCGGTCTTGAAAACCGGC---CGTGGGTTCGAATCCCACCCCCTCCG-GCCCTTATAGCTCAGTT-GGT--AGAGCACCTGATTTGTAATCAGGGGGTCGGGAGTTCGAGTCTCTCTGGGGGCA-GGGCGTGTAGCTCAGC--GGG--AGAGCACTACGTTGACATCGTAGGGGTCACAGGTTCAATCCCTGTCACGCCCA-GGGCGATTAGCTCAGTT-GGT--AGAGCGCTTCGTTTACACCGAAGATGTCGGGAGTTCGAGTCTCTCATCGCCCA-AGGGGTATAGCTCAGTT-GGT--AGAGCGACGGTCTCCAAAACCGTAGGTCGCGGGTTCGAACCCTGCTGCCCCTG-CGCGGGGTGGAGCAGCCCGGT--AGCTCGTCAGGCTCATAACCTGAAGGCCGCAGGTTCAAATCCTGCCCCCGCAA-GGAGGGATGCCCGAGT--GGTTAAAGGGGACGGACTGTAAATCCGTTGTACGTTGGTTCAAATCCAACTCCCTCCA
>1046 BRUCELLA_SUIS_1330
-GGGGCCGTAGCTCAGCT-GGG--AGAGCACCTGCTTTGCAAGCAGGGGGTCGTCGGTTCGATCCCGTCCGGCTCCA-GGCCTCGTGGCGGAGT--GGT--TACGCAGAGGACTGCAAATCCTTGCA-CCCCGGTTCGATTCCGGGCGAGGCCT-GCGGGTGTAGCTCAGTT-GGTT-AGAGTGCCGGCCTGTCACGCCGGAGGTCGCGGGTTCGAGCCCCGTCACTCGCG-GCGCCCATCGTCTAGC--GGTT-AGGACGCCGCCCTTTCACGGCGGAAA-CAGGGGTTCGATTCCCCTTGGGCGTA-GCCCGGATAGCTCAGTT-GGT--AGAGCAGCGGATTGAAAATCCGCGTGTCGGTGGTTCGAATCCGCCTCCGGGCA-GCGGGTGTAGCTCAGG--GGT--AGAGCACAACCTTGCCAAGGTTGGGGTCGAGGGTTCGAATCCCTTCGCCCGCT-GCGGGTATAGCTCAAT--GGT--AGAGCAGCAGCCTTCCAAGCTGAATA-CGCGGGTTCGATTCCCGCTACCCGCT-GCGGTCGTAGCTCAGTT-GGTT-AGAGCGCAGGATTGTGGCTCCTGAGGTCGTTGGTTCAACTCCAACCGACCGTA-GGGCTTGTAGCTCAGTT-GGTT-AGAGCACACGCTTGATAAGCGTGGGGTCGGAGGTTCAAGTCCTCCCAGGCCCA-GGGCCTGTAGCTCAATT-GGTT-AGAGCCGGCGGCTCATAACCGCTTGGTTGGGGGTTCGAGTCCCTCCGGGCCCA-GAGCGCGTAGCTCAGCC-GGT--AGAGCAACTGACTTTTAATCAGTAGGTCCAGGGTTCGAATCCCTGCGCGCTCA-GCGGTCGTGGCGAAATT-GGTA-TACGCAACGGACTTAAAATCCGTC-T-TGCGGGTTCAAGTCCCGCCGACCGCA-GCGGATGTGGCGAAATT-GGTA-GACGCACCAGATTTAGGTTCTGGC-G-TGGGGGTTCGAGTCCCTCCATCCGCA-GGCGGAGTAGCTCAGTA-GGTT-AGAGCAGAGGAATCATAATCCTTGTGTCGGGGGTTCGAATCCCTCCTCCGCTA-TCCCCGGTAGCTCAGC--GGT--AGAGCAACCGGCTGTTAACCGGTTGGTCGCTGGTTCGAATCCGGCCCGGGGAG-CGGAGCGTAGCGCAGTCTGGT--AGCGCACCTGATTTGGGATCAGGGGGTCGCAGGTTCGAATCCTGCCGCTCCGA-TGGGGCGTAGCCAAGC--GGT--AAGGCAGCGGTTTTTGGTACCGCCATTCCCTGGTTCGAATCCAGGCGCCCCAG-GCACCCGTAGCTCAGCT-GGAT-AGAGCACCAGACTACGAATCTGGGGGTCAGAGGTTCGAATCCTTTCGGGTGCG-GGTCCCGTAGCTCAGTT-GGAT-AGAGCACCGGCCTTCTAAGCCGATGGTCGCAGGTTCGAATCCTGCCGGGATCG-GGAGAGGTGGCCGAGT--GGTCGAAGGCGCTCCCCTGCTAAGGGAGTAT-CGTGGGTTCGAATCCCATCCTCTCCG-GGAGAGGTGGCCGAGT--GGTTGAAGGCGCACGCCTGGAACGCGTGT---CGAGGGTTCGAATCCCTCTCTCTCCG-GGAAGGGTGGCCGAGC--GGTTTAAGGCACCGGTCTTGAAAACCGGC---CGTGGGTTCGAATCCCACCCCCTCCG-GCCCTTATAGCTCAGTT-GGT--AGAGCACCTGATTTGTAATCAGGGGGTCGGGAGTTCGAGTCTCTCTGGGGGCA-GGGCGTGTAGCTCAGC--GGG--AGAGCACTACGTTGACATCGTAGGGGTCACAGGTTCAATCCCTGTCACGCCCA-GGGCGATTAGCTCAGTT-GGT--AGAGCGCTTCGTTTACACCGAAGATGTCGGGAGTTCGAGTCTCTCATCGCCCA-AGGGGTATAGCTCAGTT-GGT--AGAGCGACGGTCTCCAAAACCGTAGGTCGCGGGTTCGAACCCTGCTGCCCCTG-CGCGGGGTGGAGCAGCCCGGT--AGCTCGTCAGGCTCATAACCTGAAGGCCGCAGGTTCAAATCCTGCCCCCGCAA-GGAGGGATGCCCGAGT--GGTTAAAGGGGACGGACTGTAAATCCGTTGTACGTTGGTTCAAATCCAACTCCCTCCA
>1047 BRUCELLA_SUIS_ATCC_23445
-GGGGCCGTAGCTCAGCT-GGG--AGAGCACCTGCTTTGCAAGCAGGGGGTCGTCGGTTCGATCCCGTCCGGCTCCA-GGCCTCGTGGCGGAGT--GGT--TACGCAGAGGACTGCAAATCCTTGCA-CCCCGGTTCGATTCCGGGCGAGGCCT-GCGGGTGTAGCTCAGTT-GGTT-AGAGTGCCGGCCTGTCACGCCGGAGGTCGCGGGTTCGAGCCCCGTCACTCGCG-GCGCCCATCGTCTAGC--GGTT-AGGACGCCGCCCTTTCACGGCGGAAA-CAGGGGTTCGATTCCCCTTGGGCGTA-GCCCGGATAGCTCAGTT-GGT--AGAGCAGCGGATTGAAAATCCGCGTGTCGGTGGTTCGAATCCGCCTCCGGGCA-GCGGGTGTAGCTCAGG--GGT--AGAGCACAACCTTGCCAAGGTTGGGGTCGAGGGTTCGAATCCCTTCGCCCGCT-GCGGGTATAGCTCAAT--GGT--AGAGCAGCAGCCTTCCAAGCTGAATA-CGCGGGTTCGATTCCCGCTACCCGCT-GCGGTCGTAGCTCAGTT-GGTT-AGAGCGCAGGATTGTGGCTCCTGAGGTCGTTGGTTCAACTCCAACCGACCGTA-GGGCTTGTAGCTCAGTT-GGTT-AGAGCACACGCTTGATAAGCGTGGGGTCGGAGGTTCAAGTCCTCCCAGGCCCA-GGGCCTGTAGCTCAATT-GGTT-AGAGCCGGCGGCTCATAACCGCTTGGTTGGGGGTTCGAGTCCCTCCGGGCCCA-GAGCGCGTAGCTCAGCC-GGT--AGAGCAACTGACTTTTAATCAGTAGGTCCAGGGTTCGAATCCCTGCGCGCTCA-GCGGTCGTGGCGAAATT-GGTA-TACGCAACGGACTTAAAATCCGTC-T-TGCGGGTTCAAGTCCCGCCGACCGCA-GCGGATGTGGCGAAATT-GGTA-GACGCACCAGATTTAGGTTCTGGC-G-TGGGGGTTCGAGTCCCTCCATCCGCA-GGCGGAGTAGCTCAGTA-GGTT-AGAGCAGAGGAATCATAATCCTTGTGTCGGGGGTTCGAATCCCTCCTCCGCTA-TCCCCGGTAGCTCAGC--GGT--AGAGCAACCGGCTGTTAACCGGTTGGTCGCTGGTTCGAATCCGGCCCGGGGAG-CGGAGCGTAGCGCAGTCTGGT--AGCGCACCTGATTTGGGATCAGGGGGTCGCAGGTTCGAATCCTGCCGCTCCGA-TGGGGCGTAGCCAAGC--GGT--AAGGCAGCGGTTTTTGGTACCGCCATTCCCTGGTTCGAATCCAGGCGCCCCAG-GCACCCGTAGCTCAGCT-GGAT-AGAGCACCAGACTACGAATCTGGGGGTCAGAGGTTCGAATCCTTTCGGGTGCG-GGTCCCGTAGCTCAGTT-GGAT-AGAGCACCGGCCTTCTAAGCCGATGGTCGCAGGTTCGAATCCTGCCGGGATCG-GGAGAGGTGGCCGAGT--GGTCGAAGGCGCTCCCCTGCTAAGGGAGTAT-CGTGGGTTCGAATCCCATCCTCTCCG-GGAGAGGTGGCCGAGT--GGTTGAAGGCGCACGCCTGGAACGCGTGT---CGAGGGTTCGAATCCCTCTCTCTCCG-GGAAGGGTGGCCGAGC--GGTTTAAGGCACCGGTCTTGAAAACCGGC---CGTGGGTTCGAATCCCACCCCCTCCG-GCCCTTATAGCTCAGTT-GGT--AGAGCACCTGATTTGTAATCAGGGGGTCGGGAGTTCGAGTCTCTCTGGGGGCA-GGGCGTGTAGCTCAGC--GGG--AGAGCACTACGTTGACATCGTAGGGGTCACAGGTTCAATCCCTGTCACGCCCA-GGGCGATTAGCTCAGTT-GGT--AGAGCGCTTCGTTTACACCGAAGATGTCGGGGGTTCGAGTCTCTCATCGCCCA-AGGGGTATAGCTCAGTT-GGT--AGAGCGACGGTCTCCAAAACCGTAGGTCGCGGGTTCGAACCCTGCTGCCCCTG-CGCGGGGTGGAGCAGCCCGGT--AGCTCGTCAGGCTCATAACCTGAAGGCCGCAGGTTCAAATCCTGCCCCCGCAA-GGAGGGATGCCCGAGT--GGTTAAAGGGGACGGACTGTAAATCCGTTGTACGTTGGTTCAAATCCAACTCCCTCCA
>1048 BRUCELLA_SUIS_BV-_3_STR-_686
-GGGGCCGTAGCTCAGCT-GGG--AGAGCACCTGCTTTGCAAGCAGGGGGTCGTCGGTTCGATCCCGTCCGGCTCCA-GGCCTCGTGGCGGAGT--GGT--TACGCAGAGGACTGCAAATCCTTGCA-CCCCGGTTCGATTCCGGGCGAGGCCT-GCGGGTGTAGCTCAGTT-GGTT-AGAGTGCCGGCCTGTCACGCCGGAGGTCGCGGGTTCGAGCCCCGTCACTCGCG-GCGCCCATCGTCTAGC--GGTT-AGGACGCCGCCCTTTCACGGCGGAAA-CAGGGGGTCGATTCCCCTTGGGCGTA-GCCCGGATAGCTCAGTT-GGT--AGAGCAGCGGATTGAAAATCCGCGTGTCGGTGGTTCGAATCCGCCTCCGGGCA-GCGGGTGTAGCTCAGG--GGT--AGAGCACAACCTTGCCAAGGTTGGGGTCGAGGGTTCGAATCCCTTCGCCCGCT-GCGGGTATAGCTCAAT--GGT--AGAGCAGCAGCCTTCCAAGCTGAATA-CGCGGGTTCGATTCCCGCTACCCGCT-GCGGTCGTAGCTCAGTT-GGTT-AGAGCGCAGGATTGTGGCTCCTGAGGTCGTTGGTTCAACTCCAACCGACCGTA-GGGCTTGTAGCTCAGTT-GGTT-AGAGCACACGCTTGATAAGCGTGGGGTCGGAGGTTCAAGTCCTCCCAGGCCCA-GGGCCTGTAGCTCAATT-GGTT-AGAGCCGGCGGCTCATAACCGCTTGGTTGGGGGTTCGAGTCCCTCCGGGCCCA-GAGCGCGTAGCTCAGCC-GGT--AGAGCAACTGACTTTTAATCAGTAGGTCCAGGGTTCGAATCCCTGCGCGCTCA-GCGGTCGTGGCGAAATT-GGTA-TACGCAACGGACTTAAAATCCGTC-T-TGCGGGTTCAAGTCCCGCCGACCGCA-GCGGATGTGGCGAAATT-GGTA-GACGCACCAGATTTAGGTTCTGGC-G-TGGGGGTTCGAGTCCCTCCATCCGCA-GGCGGAGTAGCTCAGTA-GGTT-AGAGCAGAGGAATCATAATCCTTGTGTCGGGGGTTCGAATCCCTCCTCCGCTA-TCCCCGGTAGCTCAGC--GGT--AGAGCAACCGGCTGTTAACCGGTTGGTCGCTGGTTCGAATCCGGCCCGGGGAG-CGGAGCGTAGCGCAGTCTGGT--AGCGCACCTGATTTGGGATCAGGGGGTCGCAGGTTCGAATCCTGCCGCTCCGA-TGGGGCGTAGCCAAGC--GGT--AAGGCAGCGGTTTTTGGTACCGCCATTCCCTGGTTCGAATCCAGGCGCCCCAG-GCACCCGTAGCTCAGCT-GGAT-AGAGCACCAGACTACGAATCTGGGGGTCAGAGGTTCGAATCCTTTCGGGTGCG-GGTCCCGTAGCTCAGTT-GGAT-AGAGCACCGGCCTTCTAAGCCGATGGTCGCAGGTTCGAATCCTGCCGGGATCG-GGAGAGGTGGCCGAGT--GGTCGAAGGCGCTCCCCTGCTAAGGGAGTAT-CGTGGGTTCGAATCCCATCCTCTCCG-GGAGAGGTGGCCGAGT--GGTTGAAGGCGCACGCCTGGAACGCGTGT---CGAGGGTTCGAATCCCTCTCTCTCCG-GGAAGGGTGGCCGAGC--GGTTTAAGGCACCGGTCTTGAAAACCGGC---CGTGGGTTCGAATCCCACCCCCTCCG-GCCCTTATAGCTCAGTT-GGT--AGAGCACCTGATTTGTAATCAGGGGGTCGGGAGTTCGAGTCTCTCTGGGGGCA-GGGCGTGTAGCTCAGC--GGG--AGAGCACTACGTTGACATCGTAGGGGTCACAGGTTCAATCCCTGTCACGCCCA-GGGCGATTAGCTCAGTT-GGT--AGAGCGCTTCGTTTACACCGAAGATGTCGGGAGTTCGAGTCTCTCATCGCCCA-AGGGGTATAGCTCAGTT-GGT--AGAGCGACGGTCTCCAAAACCGTAGGTCGCGGGTTCGAACCCTGCTGCCCCTG-CGCGGGGTGGAGCAGCCCGGT--AGCTCGTCAGGCTCATAACCTGAAGGCCGCAGGTTCAAATCCTGCCCCCGCAA-GGAGGGATGCCCGAGT--GGTTAAAGGGGACGGACTGTAAATCCGTTGTACGTTGGTTCAAATCCAACTCCCTCCA
>1049 BRUCELLA_SUIS_BV-_5_STR-_513
-GGGGCCGTAGCTCAGCT-GGG--AGAGCACCTGCTTTGCAAGCAGGGGGTCGTCGGTTCGATCCCGTCCGGCTCCA-GGCCTCGTGGCGGAGT--GGT--TACGCAGAGGACTGCAAATCCTTGCA-CCCCGGTTCGATTCCGGGCGAGGCCT-GCGGGTGTAGCTCAGTT-GGTT-AGAGTGCCGGCCTGTCACGCCGGAGGTCGCGGGTTCGAGCCCCGTCACTCGCG-GCGCCCATCGTCTAGC--GGTT-AGGACGCCGCCCTTTCACGGCGGAAA-CAGGGGTTCGATTCCCCTTGGGCGTA-GCCCGGATAGCTCAGTT-GGT--AGAGCAGCGGATTGAAAATCCGCGTGTCGGTGGTTCGAATCCGCCTCCGGGCA-GCGGGTGTAGCTCAGG--GGT--AGAGCACAACCTTGCCAAGGTTGGGGTCGAGGGTTCGAATCCCTTCGCCCGCT-GCGGGTATAGCTCAAT--GGT--AGAGCAGCAGCCTTCCAAGCTGAATA-CGCGGGTTCGATTCCCGCTACCCGCT-GCGGTCGTAGCTCAGTT-GGTT-AGAGCGCAGGATTGTGGCTCCTGAGGTCGTTGGTTCAACTCCAACCGACCGTA-GGGCTTGTAGCTCAGTT-GGTT-AGAGCACACGCTTGATAAGCGTGGGGTCGGAGGTTCAAGTCCTCCCAGGCCCA-GGGCCTGTAGCTCAATT-GGTT-AGAGCCGGCGGCTCATAACCGCTTGGTTGGGGGTTCGAGTCCCTCCGGGCCCA-GAGCGCGTAGCTCAGCC-GGT--AGAGCAACTGACTTTTAATCAGTAGGTCCAGGGTTCGAATCCCTGCGCGCTCA-GCGGTCGTGGCGAAATT-GGTA-TACGCAACGGACTTAAAATCCGTC-T-TGCGGGTTCAAGTCCCGCCGACCGCA-GCGGATGTGGCGAAATT-GGTA-GACGCACCAGATTTAGGTTCTGGC-G-TGGGGGTTCGAGTCCCTCCATCCGCA-GGCGGAGTAGCTCAGTA-GGTT-AGAGCAGAGGAATCATAATCCTTGTGTCGGGGGTTCGAATCCCTCCTCCGCTA-TCCCCGGTAGCTCAGC--GGT--AGAGCAACCGGCTGTTAACCGGTTGGTCGCTGGTTCGAATCCGGCCCGGGGAG-CGGAGCGTAGCGCAGTCTGGT--AGCGCACCTGATTTGGGATCAGGGGGTCGCAGGTTCGAATCCTGCCGCTCCGA-TGGGGCGTAGCCAAGC--GGT--AAGGCAGCGGTTTTTGGTACCGCCATTCCCTGGTTCGAATCCAGGCGCCCCAG-GCACCCGTAGCTCAGCT-GGAT-AGAGCACCAGACTACGAATCTGGGGGTCAGAGGTTCGAATCCTTTCGGGTGCG-GGTCCCGTAGCTCAGTT-GGAT-AGAGCACCGGCCTTCTAAGCCGATGGTCGCAGGTTCGAATCCTGCCGGGATCG-GGAGAGGTGGCCGAGT--GGTCGAAGGCGCTCCCCTGCTAAGGGAGTAT-CGTGGGTTCGAATCCCATCCTCTCCG-GGAGAGGTGGCCGAGT--GGTTGAAGGCGCACGCCTGGAACGCGTGT---CGAGGGTTCGAACCCCTCTCTCTCCG-GGAAGGGTGGCCGAGC--GGTTTAAGGCACCGGTCTTGAAAACCGGC---CGTGGGTTCGAATCCCACCCCCTCCG-GCCCTTATAGCTCAGTT-GGT--AGAGCACCTGATTTGTAATCAGGGGGTCGGGAGTTCGAGTCTCTCTGGGGGCA-GGGCGTGTAGCTCAGC--GGG--AGAGCACTACGTTGACATCGTAGGGGTCACAGGTTCAATCCCTGTCACGCCCA-GGGCGATTAGCTCAGTT-GGT--AGAGCGCTTCGTTTACACCGAAGATGTCGGGAGTTCGAGTCTCTCATCGCCCA-AGGGGTATAGCTCAGTT-GGT--AGAGCGACGGTCTCCAAAACCGTAGGTCGCGGGTTCGAACCCTGCTGCCCCTG-CGCGGGGTGGAGCAGCCCGGT--AGCTCGTCAGGCTCATAACCTGAAGGCCGCAGGTTCAAATCCTGCCCCCGCAA-GGAGGGATGCCCGAGT--GGTTAAAGGGGACGGACTGTAAATCCGTTGTACGTTGGTTCAAATCCAACTCCCTCCA
>1050 CAULOBACTER_CRESCENTUS_CB15
-GGGGCCATAGCTCAGTT-GGT--AGAGCGCCTGCTTTGCAAGCAGGATGTCGTCGGTTCGAATCCGTCTGGCTCCA-GGCCCGGTGGCGGAGT--GGT--GACGCAGCGGACTGCAAATCCGTGCA-CGCCGGTTCGATTCCGGCCCGGGCCT-GCGGATGTAGCTCAGTT-GGTT-AGAGCGCCGGCCTGTCACGCCGGAGGTCGCGGGTTCGAGCCCCGTCATTCGCG-GGTCCCTTCGTCTATC--GGTT-AGGACGCCAGATTTTCAATCTGGAGA-GAGGGGTTCGACTCCCCTAGGGACTG-GCCTGGGTAGCTCAGTT-GGT--AGAGCAGCGGATTGAAAATCCGCGTGTCGCTGGTTCGATTCCGGCCCCAGGCA-GCGGGCGTAGCTCAGT--GGT--AGAGCGCCACCTTGCCAAGGTGGATGTCGAGAGTTCGAATCTCTTCGCCCGCT-GCGGGTATAGCACAAT--GGT--AGTGCAGCAGCCTTCCAAGCTGAGGA-TGCGGGTTCGATTCCCGCTACCCGCT-GCCGGCTTAGCTCAGTT-GGTT-AGAGCGCTAGATTGTGGATCTAGAGGTCCTCGGTTCGAGCCCGAGAGCTGGTA-AGGCCTGTAGCTCAGGT-GGTT-AGAGCGTACGCCTGATAAGCGTAAGGTCGGCAGTTCGAGTCTGCCCAGGCCTA-GGGCCTGTAGCTCAAT--GGTT-AGAGCCGACCGCTCATAACGGTCTGGTTGGGGGTTCGAGTCCCTCCGGGCCTA-GGGCCGGTAGCTCAGT--GGT--AGAGCATTCGACTTTTAATCGAATGGTCCTGGGTTCGAGTCCCAGCCGGCCTA-GGGGACGTGGCGGAATC-GGTA-GACGCGCCGGACTTAAAATCCGTT-G-TGTGGGTTCGAGTCCCACCGTCCCTA-GCGGATGTGGCGAAACT-GGTA-GACGCACTGGATTTAGGTTCCAGC-G-TGGAGGTTCGAGTCCTCTCATCCGCA-GGCTGGGTAGCTCAGAT-GGTT-AGAGCGGTGGATTCATAACCCACAGGTCGGCGGTTCGATCCCGCCCCCCGCCA-TCCGCGGTAGCTCAGT--GGT--AGAGCAGCCGGCTGTTAACCGGCTGGTCGTAGGTTCGAATCCTACCCGCGGAG-CGGAGCGTAGCGCAGCCTGGT--AGCGCATCTGTTTTGGGAGCAGAGGGTCGCAGGTTCAAATCCTGCCGCTCCGA-TGGGGAATGGTGTAAT--GGT--AACACTGCGGTTTTTGGTACCGTC-ATTCTAGGTTCGAGTCCTAGTTCCCCAG-GCGCCCGTAGCTCAGCT-GGAT-AGAGCATCAGACTACGAATCTGAGGGTCGGACGTTCGAATCGTTCCGGGCGCG-GCGCCCTTAGCTCAGAC-GGAT-AGAGCATTCGCCTTCTAAGCGAACGGTCGCAGGTTCGAATCCTGCAGGGCGCG-GGAGACGTGGCCGAGA--GGCTGAAGGCACCGCTTTGCTAAAGCGGCAATCGAGGGTTCGAATCCCTCCGTCTCCG-GGTGAGGTGGCCGAGT--GGTTGAAGGCGCACGCCTGGAACGCGTGT---CGAGGGTTCGAATCCCTCTCTCACCG-GGACAGGTGGCCGAGT--GGTTTAAGGCAGCGGTCTTGAAAACCGCC---CGTGGGTTCGAATCCCACCCTGTCCG-GCCGGCTTAGCACAGC--GGT--AGTGCAGCGGTTTTGTAAACCGAAGGTCGGGGGTTCGATCCCCTCAGCCGGCA-GGACGCGTAGCTCAGC--GGG--AGAGCACTACGTTGACATCGTAGGGGTCACAGGTTCAATCCCTGTCGCGTCCA-GGGCAGTTAGCTCAGC--GGT--AGAGCGTCTCGTTTACACCGAGAGGGTCGGGGGTTCGATCCCCTCACTGCCCA-AGGAGTGTAGCTCAGCT-GGT--AGAGCATCGGTCTCCAAAACCGAGGGCCGGGGGTTCGAGTCCCTCCACTCCTG-CGCGGGGTGGAGCAGCCCGGT--AGCTCGTCAGGCTCATAACCTGAAGGTCACAGGTTCAAATCCTGTCCCCGCAC---GGGAATGCCCGAGT--GGCA-AAGGGGGGGGACTGTAAATCCCCT-TTCGTAGGTTCGAGTCCTACTTCCCCCA
>1051 CAULOBACTER_CRESCENTUS_NA1000
-GGGGCCATAGCTCAGTT-GGT--AGAGCGCCTGCTTTGCAAGCAGGATGTCGTCGGTTCGAATCCGTCTGGCTCCA-GGCCCGGTGGCGGAGT--GGT--GACGCAGCGGACTGCAAATCCGTGCA-CGCCGGTTCGATTCCGGCCCGGGCCT-GCGGATGTAGCTCAGTT-GGTT-AGAGCGCCGGCCTGTCACGCCGGAGGTCGCGGGTTCGAGCCCCGTCATTCGCG-GGTCCCTTCGTCTATC--GGTT-AGGACGCCAGATTTTCAATCTGGAGA-GAGGGGTTCGACTCCCCTAGGGACTG-GCCTGGGTAGCTCAGTT-GGT--AGAGCAGCGGATTGAAAATCCGCGTGTCGCTGGTTCGATTCCGGCCCCAGGCA-GCGGGCGTAGCTCAGT--GGT--AGAGCGCCACCTTGCCAAGGTGGATGTCGAGAGTTCGAATCTCTTCGCCCGCT-GCGGGTATAGCACAAT--GGT--AGTGCAGCAGCCTTCCAAGCTGAGGA-TGCGGGTTCGATTCCCGCTACCCGCT-GCCGGCTTAGCTCAGTT-GGTT-AGAGCGCTAGATTGTGGATCTAGAGGTCCTCGGTTCGAGCCCGAGAGCTGGTA-AGGCCTGTAGCTCAGGT-GGTT-AGAGCGTACGCCTGATAAGCGTAAGGTCGGCAGTTCGAGTCTGCCCAGGCCTA-GGGCCTGTAGCTCAAT--GGTT-AGAGCCGACCGCTCATAACGGTCTGGTTGGGGGTTCGAGTCCCTCCGGGCCTA-GGGCCGGTAGCTCAGT--GGT--AGAGCATTCGACTTTTAATCGAATGGTCCTGGGTTCGAGTCCCAGCCGGCCTA-GGGGACGTGGCGGAATC-GGTA-GACGCGCCGGACTTAAAATCCGTT-G-TGTGGGTTCGAGTCCCACCGTCCCTA-GCGGATGTGGCGAAACT-GGTA-GACGCACTGGATTTAGGTTCCAGC-G-TGGAGGTTCGAGTCCTCTCATCCGCA-GGCTGGGTAGCTCAGAT-GGTT-AGAGCGGTGGATTCATAACCCACAGGTCGGCGGTTCGATCCCGCCCCCCGCCA-TCCGCGGTAGCTCAGT--GGT--AGAGCAGCCGGCTGTTAACCGGCTGGTCGTAGGTTCGAATCCTACCCGCGGAG-CGGAGCGTAGCGCAGCCTGGT--AGCGCATCTGTTTTGGGAGCAGAGGGTCGCAGGTTCAAATCCTGCCGCTCCGA-TGGGGAATGGTGTAAT--GGT--AACACTGCGGTTTTTGGTACCGTC-ATTCTAGGTTCGAGTCCTAGTTCCCCAG-GCGCCCGTAGCTCAGCT-GGAT-AGAGCATCAGACTACGAATCTGAGGGTCGGACGTTCGAATCGTTCCGGGCGCG-GCGCCCTTAGCTCAGAC-GGAT-AGAGCATTCGCCTTCTAAGCGAACGGTCGCAGGTTCGAATCCTGCAGGGCGCG-GGAGACGTGGCCGAGA--GGCTGAAGGCACCGCTTTGCTAAAGCGGCAATCGAGGGTTCGAATCCCTCCGTCTCCG-GGTGAGGTGGCCGAGT--GGTTGAAGGCGCACGCCTGGAACGCGTGT---CGAGGGTTCGAATCCCTCTCTCACCG-GGACAGGTGGCCGAGT--GGTTTAAGGCAGCGGTCTTGAAAACCGCC---CGTGGGTTCGAATCCCACCCTGTCCG-GCCGGCTTAGCACAGC--GGT--AGTGCAGCGGTTTTGTAAACCGAAGGTCGGGGGTTCGATCCCCTCAGCCGGCA-GGACGCGTAGCTCAGC--GGG--AGAGCACTACGTTGACATCGTAGGGGTCACAGGTTCAATCCCTGTCGCGTCCA-GGGCAGTTAGCTCAGC--GGT--AGAGCGTCTCGTTTACACCGAGAGGGTCGGGGGTTCGATCCCCTCACTGCCCA-AGGAGTGTAGCTCAGCT-GGT--AGAGCATCGGTCTCCAAAACCGAGGGCCGGGGGTTCGAGTCCCTCCACTCCTG-CGCGGGGTGGAGCAGCCCGGT--AGCTCGTCAGGCTCATAACCTGAAGGTCACAGGTTCAAATCCTGTCCCCGCAC-GGGGGAATGCCCGAGT--GGCA-AAGGGGGGGGACTGTAAATCCCCT-TTCGTAGGTTCGAGTCCTACTTCCCCCA
>1052 CAULOBACTER_SP-_K31
-GGGGCCATAGCTCAGTT-GGT--AGAGCGCCTGCTTTGCAAGCAGGATGTCGTCGGTTCGACTCCGTCTGGCTCCA-GGCCCGGTGGCGGAGT--GGT--TACGCAGCGGATTGCAAATCCGTGCA-CCCCGGTTCGATTCCGGGCCGGGCCT-GCGGATGTAGCTCAGTT-GGTT-AGAGCGCCGGCCTGTCACGCCGGAGGTCGCGGGTTCGAGTCCCGTCATTCGCG-GGTCCCTTCGTCTATC--GGTT-AGGACGCCAGATTTTCATTCTGGAGA-GAGGGGTTCGACTCCCCTAGGGACTA-GCCTGGGTAGCTCAGTT-GGT--AGAGCAGCGGATTGAAAATCCGCGTGTCGGTGGTTCGAATCCGCCCCCAGGCA-GCGGGCGTAGCTCAGT--GGT--AGAGCACAACCTTGCCAAGGTTGGGGTCGAGAGTTCGAATCTCTTCGCCCGCT-GCGGGTATAGCACAGT--GGT--AGTGCAGCAGCCTTCCAAGCTGAGGA-TGCGGGTTCGATTCCCGCTACCCGCT-GCCGCCTTAGCTCAGTT-GGTT-AGAGCGCCGGTTTGTGGAACCGGAGGTCCTCAGTTCAAGCCTGAGAGGCGGTA-GGGCCCGTAGCTCAGTT-GGTT-AGAGCGCACGCTTGATAAGCGTGAGGTCATAAGTTCAAATCTTATCGGGCCTA-GGGCCTGTAGCTCAAT--GGTT-AGAGCCGACCGCTCATAACGGTCTGGTTGGGGGTTCGAGTCCCTCCGGGCCTA-GGGCCGGTAGCTCAGT--GGT--AGAGCATTCGACTTTTAATCGAATGGTCCTGGGTTCGAATCCCAGCCGGCCCA-GCGGGCGTGGCGGAACT-GGTA-GACGCAACGGACTTAAAATCCGTC-A-TGCCGGTTCGATTCCGGCCGCCCGCA-GCGGATGTGGCGAAACT-GGTA-GACGCACCAGATTTAGGTTCTGGC-G-TGGAGGTTCGAGTCCTCTCATCCGCA-GGCTGGGTAGCTCAGAT-GGTT-AGAGCGGTGGATTCATAACCCACAGGTCGGCGGTTCGATCCCGCCCCCAGCCA-TCCGCGGTAGCTCAGT--GGT--AGAGCAGCCGGCTGTTAACCGGCTGGTCGTAGGTTCGAATCCTACCCGCGGAG-CGGAGCGTAGCGCAGCCTGGT--AGCGCATCTGGTTTGGGACCAGAGGGTCGCAGGTTCAAATCCTGCCGCTCCGA-TGGGGAATGGTGTAAT--GGT--AACACTGCGGTTTTTGGTACCGTC-ATTCTAGGTTCGAGTCCTAGTTCCCCAG-GCGCCCGTAGCTCAGCT-GGAT-AGAGCATCAGACTACGAATCTGAGGGTCGGACGTTCGAATCGTTCCGGGCGCG-GCGCCCTTAGCTCAGCT-GGAT-AGAGCACTCGCCTTCTAAGCGAGCGGTCGCTGGTTCGAATCCAGCAGGGCGCG-GGAGACGTGGCCGAGA--GGCTGAAGGCACCGCTTTGCTAAAGCGGCAATCGAGGGTTCGAATCCCTCCGTCTCCG-GGTGAGGTGGCCGAGT--GGTTGATGGCGCACGCTTGGAAAGCGTGT---CGAGGGTTCGAATCCCTCTCTCACCG-GGGCAGGTGGCCGAGT--GGTTTAAGGCAGCGGTCTTGAAAACCGCC---CGTGGGTTCGAATCCCACCCTGCCCG-GCCGGATTAGCTCAGC--GGT--AGAGCAGCGGTTTTGTAAACCGAAGGTCGGGGGTTCAATCCCCTCATCCGGCA-GGACGCGTAGCTCAGC--GGG--AGAGCACCTCGTTGACATCGAGGGGGTCACAGGTTCAATCCCTGTCGCGTCCA-GGGCGGTTAGCTCAGC--GGT--AGAGCGTCTCGTTTACACCGAGAGGGTCGGGGGTTCGATCCCCTCACCGCCCA-AGGAGTGTAGCTCAGCT-GGT--AGAGCATCGGTCTCCAAAACCGAGGGTCGTGGGTTCGAGTCCCTCCACTCCTG-CGCGGGGTGGAGCAGCCCGGT--AGCTCGTCAGGCTCATAACCTGAAGGTCACAGGTTCAAATCCTGTCCCCGCAC-GGGGGAATGCCCGAGT--GGCA-AAGGGGGGGGACTGTAAATCCCCT-TTCGTAGGTTCGAGTCCTACTTCCCCCA
>1053 CITREICELLA_SP-_SE45
-GGGGCCTTAGCTCAGCT-GGG--AGAGCGCCTGATTTGCATTCAGGAGGTCAGGAGTTCGATCCTCCTAGGCTCCA-GGCGAGTTGGCGGAGT--GGT--GACGCAGCGGATTGCAAATCCGTGTA-CACCGGTTCGATTCCGGTACTCGCCT-GCGGTTGTAGCTCAGTT-GGTT-AGAGTACCGGCCTGTCACGCCGGGGGTCGCGGGTTCGAGCCCCGTCAACCGCG-GGCCCGTTCGTCTATC--GGTT-AGGACGCCAGGTTTTCAACCTGGAAA-GAGGGGTTCGATTCCCCTACGGGCTG-GCCCGGGTAGCTCAGG--GGT--AGAGCAGTGGATTGAAAATCCTCGTGTCGGTGGTTCGATTCCGCCCCCGGGCA-GCGGGCGTAGCTCAGG--GGT--AGAGCATTACCTTGCCAAGGTAAGGGTCGTGAGTTCGAATCTCATCGCCCGCT-GCGGGCGTTGTGTAAT--GGT--AAGACCTCAGCCTTCCAAGCTGATGA-TACGGGTTCGATTCCCGTCGCCCGCT-GCCGCCTTAGCTCAGTA-GGTT-AGAGCGCTTGATTGTGGATCAAGAGGTCTCCCGTTCGAACCGGGAAGGCGGTA-GGGTCGGTAGCTCAGGT-GGTT-AGAGCGCACGCCTGATAAGCGTGAGGTCGGAGGTTCAAGTCCTCCTCGACCCA-GGGCCTGTAGCTCAATT-GGTT-AGAGCAGGGCGCTCATAACGCCTTGGTTGCGGGTTCAAGTCCTGCCGGGCCTA-GGGCCGTTAGCTCAGTT-GGT--AGAGCAACTGACTTTTAATCAGTGGGTCGCAGGTTCGAATCCTGCACGGCTCA-GCCCGCGTGGTGGAAT--GGTA-GACACAGGGGACTTAAAATCCCTA-G-TGCCGGTTCGAGTCCGGCCGCGGGTA-GCGGGTGTGGCGAAATT-GGTA-GACGCACCAGATTTAGGTTCTGGC-G-TGGGGGTTCAAGTCCCTCCACCCGCA-GGCGGAGTAGCTCAGTT-GGTT-AGAGCAGCGGAATCATAATCCGCGTGTCGGGGGTTCAAGTCCCTCCTCCGCTA-TCCGGCGTAGCTCAGC--GGT--AGAGCAGTTGACTGTTAATCAATTGGTCGTAGGTTCGATCCCTACCGCCGGAG-CGGGGCGTAGCGCAGCCTGGT--AGCGCGTCTGTTTTGGGTACAGAAGGCCGTGAGTTCGAATCTCGCCGCCCCGA-TGGGGTGTAGCCAAGT--GGT--AAGGCAACGGTTTTTGGTACCGCGTACCGTAGGTTCGAATCCTACCACCCCAG-GGACCGATAGCTCAGCT-GGAT-AGAGTACTTGACTACGAATCAAGGGGTCGGGGGTTCGAATCCTCCTCGGTCCG-GGCCCGTTAGCTCAACT-GGAT-AGAGCAGCCGACTTCTAATCGGCAGGTTGAGGGTTCGAGTCCTTCACGGGTCG-GGAGACGTGGCCGAGT--GGTCGAAGGCACACCCCTGCTAAGGGTGCAT-CGAGGGTTCGAATCCCTTCGTCTCCG-GGAGAGGTGGCCGAGT--GGTCGAAGGCGCACGCCTGGAAAGTGTGTAT-CGAGGGTTCGAATCCCTTCCTCTCCG-GGAGGTTTGGCAGAGT--GGTCGAATGCGGCGGTCTTGAAAACCGTT---CCAGGGTTCGAATCCCTGAGCCTCCG-GCCCCTATAGCTCAGCT-GGT--AGAGCAACTGATTTGTAATCAGTAGGTCCGCGGTTCGAGTCCGTGTGGGGGCA-GGGCGGTTAGCTCAGC--GGT--AGAGCACTACGTTGACATCGTAGGGGCCACTGGTTCGATCCCAGTACCGCCCA-GGGTGATTAGCTCAGTT-GGT--AGAGCGCTTCGTTTACACCGAAGATGTCGGGGGTTCGAGTCCCTCATCACCCA-AGGGGTATAGCTCAGCT-GGT--AGAGCGACGGTCTCCAAAACCGTAGGTCGCGGGTTCGAACCCTGCTGCCCCTG-CGCGGGATGGAGCAGCCCGGT--AGCTCGTCAGGCTCATAACCTGAAGGTCGTAGGTTCAAATCCTACTCCCGCAA-GGGCGACAGGCCGCAA--GGT--GTGGCAGGGGACTGTAACTCCCTC-ACGCTTGGTTCGATTCCAAGGTCGCCCA
>1054 DINOROSEOBACTER_SHIBAE_DFL_12
-GGGGCCTTAGCTCAGCT-GGG--AGAGCGCCTGATTTGCATTCAGGAGGTCAGCGGTTCGATCCCGCTAGGCTCCA-GGCGAGTTGGCGGAGT--GGT--GACGCAGCGGATTGCAAATCCGTGTA-CACCGGTTCGATTCCGGTACTCGCCT-GCGGTTGTAGCTCAGTT-GGTT-AGAGTACCGGCCTGTCACGCCGGGGGTCGCGGGTTCGAGCCCCGTCAACCGCG-GGCCCGTTCGTCTATC--GGTT-AGGACGCCAGGTTTTCAACCTGGAAA-GAGGGGTTCGATTCCCCTACGGGCTG-GCCCGGGTAGCTCAGG--GGT--AGAGCAGTGGATTGAAAATCCTCGTGTCGGTGGTTCGATTCCGCCCCCGGGCA-GCGGGCGTAGCTCAGG--GGT--AGAGCACAACCTTGCCAAGGTTGGGGTCGTGAGTTCGAATCTCATCGCCCGCT-GCGGGTATAGCTTAAT--GGT--AAAGCCCCTGCCTTCCAAGCAGGCTA-TGTCGGTTCGATTCCGTCTACCCGCT-GCCGCCGTAGCTCAGTT-GGTT-AGAGCGCCTGATTGTGGATCAGGAGGTCCCCCGTTCGAGCCGGGGCGGTGGTA-GGGTCGGTAGCTCAGGT-GGTT-AGAGCGCACGCCTGATAAGCGTGAGGTCGGAGGTTCAAGTCCTCCTCGACCCA-GGGCCTGTAGCTCAATT-GGTT-AGAGCAGAGCGCTCATAACGCTTTGGTTGCGGGTTCAAGTCCTGCCGGGCCTA-GGGCCGTTAGCTCAGTT-GGT--AGAGCAACTGACTTTTAATCAGTGGGTCGCAGGTTCGAATCCTGCACGGCTCA-GCGGGCGTGATGGAAT--GGTA-GACATATCGGACTTAAAATCCGAA-G-TGTGGGTTCGAGTCCCACCGCCCGTA-GCGGGTGTGGCGGAACT-GGTA-GACGCACCAGATTTAGGTTCTGGC-G-TGGGGGTTCGAGTCCCTTCACCCGCA-GGCGTGGTAGCTCAGCT-GGTT-AGAGCGCACGACTCATAATCGTGAGGTCGAGAGTTCAAGTCTCTCCCACGCCA-TCCGGCGTAGCTCAGC--GGT--AGAGCAGTTGACTGTTAATCAATTGGTCGTAGGTTCGATCCCTACCGCCGGAG-CGGGGCGTAGCGCAGCCTGGT--AGCGCGACGGTTTTGGGTACCGTAGGTCGCAAGTTCGAATCTTGCCGTCCCGA-TGGGGTGTAGCCAAGC--GGT--AAGGCAGCGGTTTTTGGTACCGTGTACCGTAGGTTCGAATCCTACCACCCCAG-GGACCGATAGCTCAGCT-GGAT-AGAGTACTTGACTACGAATCAAGGGGTCGGGGGTTCGAATCCTCCTCGGTCCG-GGTCCCTTAGCTCAGCT-GGAT-AGAGCAATCGCCTTCTAAGCGATCGGTCGAGGGTTCGAATCCTTCAGGGACCG-GGAGACGTGGCCGAGT--GGTCGAAGGCGCTCCCCTGCTAAGGGAGTAT-CGTGGGTTCGAATCCCATCGTCTCCG-GGAGAGGTGGCCGAGT--GGTCGAAGGCGCACGCCTGGAAAGTGTGTAT-CCAGGGTTCGAATCCCTGTCTCTCCG-GGAGAGGTGGCAGAGT--GGTCGAATGCGGCGGTCTTGAAAACCGTT---CCAGGGTTCGAATCCCTGTCTCTCCG-GCCCCTATAGCTCAGCT-GGT--AGAGCAACTGATTTGTAATCAGTAGGTCCGCGGTTCGAGTCCGTGTGGGGGCA-GGGCGGTTAGCTCAGC--GGT--AGAGCACTTCGTTGACATCGAAGGGGTCACTGGTTCGATCCCAGTACCGCCCA-GGGTGATTAGCTCAGTT-GGT--AGAGCGCTTCGCTTACACCGAAGATGTCGGGAGTTCGAGTCTCTCATCACCCA-AGGGGTGTAGCTCAGTT-GGT--AGAGCATCGGTCTCCAAAACCGAGGGTCGGGGGTTCGAGCCCCTCCGCCCCTG-CGCGGGATGGAGCAGCCCGGT--AGCTCGTCAGGCTCATAACCTGAAGGTCGTAGGTTCAAATCCTACTCCCGCAA-GGGCGACAGGCCGCAA--GGT--GTGGCAGGGGACTGTAACTCCCTC-ACGCCTGGTTCGATTCCAGGGTCGCCCA
>1055 EHRLICHIA_CANIS_STR-_JAKE
-GGGGGTATAGCTCATTT-GGT--AGAGCATCTGCTTTGCACGCAGAAGGCGAGCGGTTCGAGTCCGCTTACCTCCA-GGCTGGATGGCAGAAT--GGCT-TATGCAGAGGACTGCAAATCCTTTTA-TACCGGTTCAATTCCGGTTCCGGCCT-GGGGGTGTAGCTCAGTT-GGTT-AGAGCGCAAGCCTGTCACGCTTGAGGCCGCGAGTTCGAGTCTCGTCACTCCCG-GACTCCTTCGTCTAGT--GGTCCAGGACACCACCCTTTCACGGTGGTAA-CGCGGGTTCGACTCCCGTGGGAGTCA-GGCTTGATAGCTCAGTC-GGT--AGAGCAAAGGACTGAAAATCCTTGTGTCGTTGGTTCGATTCCAACTCAAGCCA-GCGGGAGTAGCTCAGTT-GGT--AGAGCATTACCTTGCCAAGGTAAAGGCCGAGGGTTCGAACCCCTTCTCCCGCT-GCGGGTATAGCTCAAT--GGT--AGAGCTCCAGCCTTCCAAGCTGGTAA-TGTGGGTTCGATTCCCACTATCCGCTGGCGGGTGTAGCTCAGTT-GGT--AGAGCATCAGTTTGTGGCACTGAGGGTCGCCAGTTCAATCCTGGTCACTCGCC-GCGAGCGTAGCTCAGTT-GGTT-AGAGCACACGGCTGATAATCGTGTGGTCGATGGTTCGAGTCCATTCGTTCGCA-GGGGCTGTAGCTCAGTT-GGTT-AGAGCGGGTCGCTCATAACGATCAGGTCGTAGGTTCAAGTCCTACCGGCCCCA-GATCCCGTAGCTCAGTC-GGT--AGAGCAATTGACTTTTAATCAGTGTGTCGCGCGTTCGATTCGCGCCGGGATCA-GCCCACGTGGCGGAATC-GGTA-GACGCTGCGGACTTAAAATCCGTT-G-TGGGAGTTCAAGTCTCCCCATGGGCA-GCGGATATGGCGGAATT-GGTA-GACGTGCTAGGTTTAGGTCCTAGT-G-TGGGGGTTCAAGTCCCTCTATCCGCA-GGCTGGGTAGCTCAGTT-GGT--AGAGCGGGAGAATCATAATCTCTTGGTCGTGGGTTCGAGTCCCTCCTTAGCCA-TCCTCGGTAGCTCAGTT-GGT--AGAGCACTTGGCTGTTAACCAATAGGTCGCTGGTTCGAGTCCAGCCCGGGGAG-CGGAGCGTAGCGCAGCCTGGT--AGCGCACTTGGTTTGGGACCAAGTGGTCGGGAGTTCAAATCTCTCCGCTCCGA-TGGGATGTAGCCAAGT--GGT--AAGGCAGCGGTTTTTGATACCGTCATTCGGAGGTTCGAACCCTTCCATCCCAG-GCACCCTTAGCTCAGCT-GGAT-AGAGTTTTTGACTACGGATCAAAAGGTCGGGCGTTCGAATCGCTCAGGGTGCG-GTGCCTGTAGCTCAGCCTGGAT-AGAGCATCAGCCTTCTAAGCTGTTGGTCAGGGGTTCGAATCCCTTCGGGCACG-GGAGAGGTGGCCGAGA--GGCTGAAGGCGACGGTTTGCTAAACCGTT---CGAGGGTTCGAATCCCTCTCTCTCCG-GGAAAGGTGGCTGAGT--GGTCTAAAGCGCACGCCTGGAAAGTGTGT---CGAGGGTTCGAATCCCTCTCTTTCCG-GGATGGATGGCCGAGC--GGTTTAAGGCACCAGTCTTGAAAACTGAC---CGTGGGTTCGAATCCCACTCCATCCG-GCCGGCTTAGCTCAATT-GGT--AGAGCATCTGATTTGTAATCAGGGGGTTATGAGTTCAAGTCTTATAGCCGGCA-GGGTAATTAGCTCATTT-GGTT-AGAGCGCTTGCTTGACGTGCAAGAGGTGACTGGTTCGAATCCAGTATTGCCCA-GGGCGGTTAGCTCAGTT-GGT--AGAGCATCTCGTTTACACCGAGGAGGTCAGCAGTTCGAGTCTGTTACCGCCCA-AGGAGTGTAGCTCAATT-GGCT-AGAGCGTCAGTCTCCAAAACTGAAGGTTATGGGTTCGATTCCTATCACTCCTG-TGCGGGGTAGAGCAGTCTGGT--AGCTCGACAGGCTCATAACCTGTAGGTCGCTGGTTCAAATCCGGCCCCCGCAA-GGAGGAGTGGCCGAGC--GGTCAAAGGCAGCAGACTGTAAATCTGCC-TACGTAGGTTCAAATCCTACCTCCTCCA
>1056 EHRLICHIA_CHAFFEENSIS_STR-_ARKANSAS
-GGGGGTATAGCTCACTT-GGT--AGAGCGTCTGCTTTGCACGCAGAAGGCAAGCGGTTCGATTCCGCTTACCTCCA-GGCTAGGTGGCAGAAT--GGCG-GATGCGCAGGACTGCAAATCCTTACA-TACCGGTTCGATTCCGGTCCTAGCCT-GGGGGCGTAGTTTAGTT-GGTT-AGAACATAAGCCTGTCACGCTTAAGGTCGCGAGTTCGAGTCTCGTCGCTCCCG-GACTCCTTCGTCTAGT--GGTCTAGGACCCCACCCTTTCACGGTGGTAA-CGCGGGTTCGACTCCCGTGGGAGTCA-GGCTTGATAGCTCAGTT-GGT--AGAGCAAAGGACTGAAAATCCTTGTGTCGTTGGTTCAATTCCAACTCAAGCCA-GCGGGAGTAGCTTAGTT-GGT--AGAGCGTTACCTTGCCAAGGTAAAGGTCGAGGGTTCGAACCCCTTTTCCCGCT-GCGGGTATAGCTCAAT--GGT--AGAGTCCCAGCCTTCCAAGCTGGCTA-CGTGGGTTCGATTCCCACTATCCGCTGGCGGGTGTAGCTCAGTT-GGT--AGAGCGTCAGTTTGTGGCACTGAAGGTCGCCAGTTCAATCCTGGTCATTCGCC-GGGTTTGTAGCTCAGGT-GGTT-AGAGCGCACGCCTGATAAGCGTGAGGTCGGAAGTTCAACTCTTCCCAGGCCCA-GGGGCTGTAGCTCAGTT-GGTT-GGAGCGGATCGCTCATAACGATATGGCCGTAGGTTCAAGTCCTACCAGCCCTA-GATCCCGTAGCTCAGTC-GGT--AGAGCGTCTGACTTTTAATCAGCAGGTCGCGCGTTCAATTCGCGCCGGGATCA-GCCCACGTGGCGGAATC-GGTA-GACGTTGCGGACTTAAAATCCGTTGCGTGGGAGTTCAAGTCTCCCCGTGGGCA-GCGGATATGGCGGAATT-GGTA-GACGTGCTAGGTTTAGGTCCTAGT-G-TGGGGGTTCAAGTCCCTCTATCCGCA-GGCTAAGTAGTTCAGT--GGC--ATAGTAGGAGAATCATAATTTCTCAGTCGCGGGTTCAAATCCCTCCTTAGCCA-TCCTCGGTAGCTCAGT--GGT--AGAGCACTTGGCTGTTAACCAATTGGTCGCTGGTTCGAATCCGGCCCGGGGAG-CGGAGCGTGGCGCAGCCTGGT--AGCGCACTTGGTTTGGGACCAAGTGGTCGGGAGTTCAAATCTCTCCGCTCCGA-TGGGATGTCGCCAAGT--GGT--AAGGCAACGGTTTTTGATACCGTCATTCGGAGGTTCGAACCCTTCCATCCCAG-GCACCCTTAGCTCAGCT-GGAT-AGAGTTTTTGACTACGGATCAAAAGGTCGGGCGTTCGAATCGCTCAGGGTGCA-GTGCCCGTAGCTCAGCT-GGAT-AGAGCACCAGCCTTCTAAGCTGTGGGTCAGGGGTTCGAATCCCTTCGGGCACA-GGAGAGATGGCCGAGA--GGCTGAAGGCGACGGTTTGCTAAACCGTT---CGAGGGTTCGAATCCCTCTCTCTCCG-GGAAAGGTGGCTGAGT--GGTCTAAAGCGCACGCCTGGAAAGTGTGT---CGAGGGTTCGAATCCCTCTCTTTCCG-GGATGGATGGCCGAGC--GGTTTAAGGCACCAGTCTTGAAAACTGAC---CGTGGGTTCGAATCCCACTCCATCCG-GCCGGCTTAGCTCAACT-GGG--AGAGCATCTGATTTGTAATCAGAGGGTTATGAGTTCAAGTCTTATAGCCGGCA-GGGTAATTAGCTCATTT-GGTT-AGAGCACTTGCTTGACGTGCAAGAGGTGACTGGTTCGAATCCAGTATTGCCCA-GGGCGGTTAGCTCAGTT-GGT--AGAGCGTCTCGTTTACACCGAGAGGGTCAGCAGTTCGAGTCTGTTATCGCCCA-AGGAGTGTAGCTCAATT-GGCT-AGAGCGTCAGTCTCCAAAACTGAAGGTTATGGGTTCGATTCCTATCACTCCTG-TGCGGGGTAGAGCAGTCTGGT--AGCTCGACAGGCTCATAACCTGTAGGTCGCCGGTTCAAATCCGGTCCCCGCAA-GGAGGAGTGGCCGAGC--GGTCAAAGGCAGCAGACTGTAAATCTGCCCA-CGTAGGTTCAAATCCTACCTCCTCCA
>1057 EHRLICHIA_RUMINANTIUM_STR-_GARDEL
-GGGGGTATAGCTCACTT-GGT--AGAGCGTCTGCTTTGCACGCAGAAGGTCAGCGGTTCGATTCCGCTTACCTCCA-GGCTGGGTGGCAGAGT--GGTTTTATGCAGGGGACTGCAAATCCCCCTA-TACCGGTTCAATTCCGGTCCCGGCCT-GGGAGTGTAGCTCAGTT-GGTT-AGAGCGCAGGCCTGTCACGCCTGAGGACGCGAGTTCGAGTCTCGTCTCTCCCG-GACTCCTTCGTCTAGT--GGTCCAGGACACCACCCTTTCACGGTGGTAA-CGCGGGTTCGACTCCCGTGGGAGTCA-GGCTTGATAGCTCAGTC-GGT--AGAGCAAAGGACTGAAAATCCTTGTGTCGTTGGTTCGATTCCAACTCAAGCCG-GCGGGAATGGCTCAGTT-GGT--AGAGCGCTACCTTGCCAAGGTAGAGGTCGAGGGTTCGAACCCCTTTTCCCGCT-GCGGGTATAACTCAAT--GGT--AGAGTGCCAGCCTTCCAAGCTGGTTA-TGTGGGTTCGATTCCCACTATCCGCTGGCGGATGTAGCTCAGCA-GGTT-AGAGCGTCAGTTTGTGGCACTGAAGGTCGCCAGTTCGATTCTGGTCATTCGCC-GGGCTTGTAGCTCAGGT-GGTT-AGAGTGCACGCCTGATAAGCGTGAGGTCGGAAGTTCAACTCTTCCCAAGCCCA-GGGGCTGTAGCTCAGTT-GGTT-AGAGCAGGTCGCTCATAACGACAAGGTCGTAGGTTCAAGTCCTACCCGCCCCA-GATCCTGTAGCTCAGTC-GGT--AGAGCAACTGACTTTTAATCAGTAGGTCGCGCGTTCAACCCGCGCCAGGATCA-GCCCATGTGGTGGAAT--GGTA-GACACGACGGACTTAAAATCCGTT-A-TGGGAGTTCGACTCTCCCCATGGGCA-GCGGATATGGCGAAATT-GGTA-GACGTACTAGGTTTAGGTCCTAGC-A-TGGGGGTTCAAGTCCCTCTATCCGCA-GGCTATGTAGCTCAGTT-GGTC-AGAGCAGAAGAATCATAATCTTTGTGTCGTGGGTTCGAATCCCTCCTTAGCCA-TCCTCGGTAGCTCAGTT-GGT--AGAGCAATTGGCTGTTAACCAATCGGTCGCTGGTTCGAATCCAGCCCGGGGAG-CGGAGTGTAGCGCAGCCTGGT--AGCGCTCTTGGTTTGGGACCAAGAGGTCGGGAGTTCAAATCTCTCCACTCCGA-TGGGATGTAGCCAAGT--GGT--AAGGCAGCGGTTTTTGATACCGTCATTCGAAGGTTCGAATCCTTCCATCCCAG-GCACCCTTAGCTCAGCT-GGAT-AGAGTTTTTGACTACGGATCAAAAGGTCGGGCGTTCGAATCGCTCAGGGTGCA-GTGTCCGTAGCTCAGCT-GGAT-AGAGCATCAGCCTTCTAAGTTGTTGGTCAGGGGTTCGAATCCCTTCGGACACA-GGAGAGATGGCCGAGA--GGCTGAAGGCGACGGTTTGCTAAACCGTT---CGGGGGTTCGAATCCCTCTCTCTCCG-GGAAAGGTGGCTGAGT--GGTCTAAAGCGCACGCCTGGAAAGTGTGT---CGAGGGTTCGAATCCCTCTCTTTCCG-GGATGGATGGCCGAGC--GGTTTAAGGCACCAGTCTTGAAAACTGAC---CGTGGGTTCGAATCCCACTCCATCCG-GCCGACTTAGCTCAATT-GGT--AGAGCAACTGACTTGTAATCAGTAGGTTATAAGTTCGAGTCTTATAGTCGGCA-GGGTGATTAGCTCATTT-GGTT-AGAGCGCTTGCTTGACGTGCAAGAGGTGACTGGTTCGAATCCAGTATTGCCCA-GGGCGATTAGCTCAGTT-GGT--AGAGCATCTCGTTTACACCGAGGAGGTCAGCAGTTCAAGTCTGTTATCGCCCA-AGGAGTGTAGCTCAATTTGGT--AGAGCACCAGTCTCCAAAACTGGCGGTTATAGGTTCAAGTCCTATCACTCCTG-TGCGGGGTAGAGCAGTCTGGT--AGCTCGTCAGGCTCATAACCTGAAGGTCGCTGGTTCAAATCCAGTCCCCGCAA-GGAGGAGTGGCCGAGC--GGTCAAAGGCAGCAGACTGTAAATCTGCCCA-CGTAGGTTCAAATCCTACCTCCTCCA
>1058 EHRLICHIA_RUMINANTIUM_STR-_WELGEVONDEN_(U-PRETORIA)
-GGGGGTATAGCTCACTT-GGT--AGAGCGTCTGCTTTGCACGCAGAAGGTCAGCGGTTCGATTCCGCTTACCTCCA-GGCTGGGTGGCAGAGT--GGTTTTATGCAGGGGACTGCAAATCCCCCTA-TACCGGTTCAATTCCGGTCCCGGCCT-GGGAGTGTAGCTCAGTT-GGTT-AGAGCGCAGGCCTGTCACGCCTGAGGTAGCGAGTTCGAGTCTCGTCTCTCCCG-GACTCCTTCGTCTAGT--GGTCCAGGACACCACCCTTTCACGGTGGTAA-CGCGGGTTCGACTCCCGTGGGAGTCA-GGCTTGATAGCTCAGTC-GGT--AGAGCAAAGGACTGAAAATCCTTGTGCCGTTGGTTCGATTCCAACTCAAGCCA-GCGGGAATGGCTCAGTT-GGT--AGAGCGCTACCTTGCCAAGGTAGAGGTCGAGGGTTCGAACCCCTTTTCCCGCT-GCGGGTATAACTCAAT--GGT--AGAGTGCCAGCCTTCCAAGCTGGTTA-TGTGGGTTCGATTCCCACTATCCGCTGGCGGATGTAGCTCAGCA-GGTT-AGAGCGTCAGTTTGTGGCACTGAAGGTCGCCAGTTCGATTCTGGTCATTCGCC-GGGCTTGTAGCTCAGGT-GGTT-AGAGTGCACGCCTGATAAGCGTGAGGTCGGAAGTTCAACTCTTCCCAAGCCCA-GGGGCTGTAGCTCAGTT-GGTT-AGAGCAGGTCGCTCATAACGACAAGGTCGTAGGTTCAAGTCCTACCTGCCCCA-GATCCTGTAGCTCAGTC-GGT--AGAGCAACTGACTTTTAATCAGTAGGTCGCGCGTTCAACCCGCGCCAGGATCA-GCCCATGTGGTGGAAT--GGTA-GACACGACGGACTTAAAATCCGTT-A-TGGGAGTTCGACTCTCCCCATGGGCA-GCGGATATGGCGAAATT-GGTA-GACGTACTAGGTTTAGGTCCTAGC-A-TGGGGGTTCAAGTCCCTCTATCCGCA-GGCTATGTAGCTCAGTT-GGTC-AGAGCAGAAGAATCATAATCTTTGTGTCGTGGGTTCGAATCCCTCCTTAGCCA-TCCTCGGTAGCTCAGTT-GGT--AGAGCAATTGGCTGTTAACCAATCGGTCGCTGGTTCGAATCCAGCCCGGGGAG-CGGAGTGTAGCGCAGCCTGGT--AGCGCTCTTGGTTTGGGACCAAGAGGTCGGGAGTTCAAATCTCTCCACTCCGA-TGGGATGTAGCCAAGT--GGT--AAGGCAGCGGTTTTTGATACCGTCATTCGAAGGTTCGAATCCTTCCATCCCAG-GCACCCTTAGCTCAGCT-GGAT-AGAGTTTTTGACTACGGATCAAAAGGTCGGGCGTTCGAATCGCTCAGGGTGCA-GTGTCCGTAGCTCAGCT-GGAT-AGAGCATCAGCCTTCTAAGTTGTTGGTCAGGGGTTCGAATCCCTTCGGACACA-GGAGAGATGGCCGAGA--GGCTGAAGGCGACGGTTTGCTAAACCGTT---CGGGGGTTCGAATCCCTCTCTCTCCG-GGAAAGGTGGCTGAGT--GGTCTAAAGCGCACGCCTGGAAAGTGTGT---CGAGGGTTCGAATCCCTCTCTTTCCG-GGATGGATGGCCGAGC--GGTTTAAGGCACCAGTCTTGAAAACTGAC---CGTGGGTTCGAATCCCACTCCATCCG-GCCGACTTAGCTCAATT-GGT--AGAGCAACTGACTTGTAATCAGTAGGTTATAAGTTCGAGTCTTATAGTCGGCA-GGGTGATTAGCTCATTT-GGTT-AGAGCGCTTGCTTGACGTGCAAGAGGTGACTGGTTCGAATCCAGTATTGCCCA-GGGCGATTAGCTCAGTT-GGT--AGAGCATCTCGTTTACACCGAGGAGGTCAGCAGTTCAAGTCTGTTATCGCCCA-AGGAGTGTAGCTCAATTTGGT--AGAGCACCAGTCTCCAAAACTGGCGGTTATAGGTTCAAGTCCTATCACTCCTG-TGCGGGGTAGAGCAGTCTGGT--AGCTCGTCAGGCTCATAACCTGAAGGTCGCTGGTTCAAATCCAGTCCCCGCAA-GGAGGAGTGGCCGAGC--GGTCAAAGGCAGCAGACTGTAAATCTGCCCA-CGTAGGTTCAAATCCTACCTCCTCCA
>1059 ERYTHROBACTER_LITORALIS_HTCC2594
-GGGGCCTTAGCTCAGCT-GGG--AGAGCACCTGCTTTGCAAGCAGGGGGTCACCGGTTCGATCCCGGTAGGCTCCA-GGCCCGATGGCGGAGT--GGT--GACGCAGAGGACTGCAAATCCTTGTA-CGCCGGTTCGATTCCGGCTCGGGCCT-GCGGGTGTAGCTCAGTT-GGTT-AGAGTATCGGCCTGTCACGCCGAGGGTCGCGGGTTCGAGTCCCGTCACTCGCG-GGCCCGTTCGTCTAGC--GGTT-AGGACGCGGCCCTTTCACGGCTGAAA-CACGGGTTCGATTCCCGTACGGGTCA-GCCTCGGTAGCTCAGTT-GGT--AGAGCACACGACTGAAAATCGTGGTGTCGGTGGTTCGAATCCGCCCCGAGGCA-GCGGGCGTAGCTCAGG--GGT--AGAGCACAACCTTGCCAAGGTTGGGGTCGGGCGTTCGAATCGCCTCGCCCGCT-GCGGGTATAGCATAGT--GGT--AATGCTCCAGCCTTCCAAGCTGGCTA-GAGGGGTTCGATTCCCCTTACCCGCTGGCGATCGTAGCTCAGTT-GGTT-AGAGCGCCGGTTTGTGGTACCGGAGGTCGGGGGTTCGAGACCCCTCGATCGCC-AGGCCTGTAGCTCAGTT-GGTT-AGAGCGCACCCCTGATAAGGGTGAGGTCGGTGGTTCAAATCCACTCAGGCCTA-GGGCCTGTAGCTCAGTT-GGTT-AGAGCTGGCCGCTCATAACGGCTAGGTCGCGGGTTCGAGTCCTGCCGGGCCCA-GGGCCCTTAGCTCAGTC-GGT--AGAGCAACTGACTTTTAATCAGTAGGTCGCAGGTTCGACCCCTGCAGGGCTCA-GCGGGTGTGGCGGAAT--GGTA-GACGCCGGGGACTTAAAATCCCCT-G-TGTGGGTTCGAGTCCCACCACCCGCA-GCGGGCGTGGCGGAACT-GGTA-GACGCGCTGGTTTTAGGTACCAGT-G-TGGGGGTTCGAGTCCCTTCGCCCGCA-GGCGGAGTAGCTCAGGT-GGTT-AGAGCAGTGGAATCATAATCCACGTGTCGGGGGTTCGAGTCCCTCCTCCGCTA-TCCCCGATAGCTCAGC--GGT--AGAGTAGGTGACTGTTAATCACTTGGTCGTTGGTTCGAATCCAACTCGGGGAG-CGGGGAGTGGCGCAGCCTGGT--AGCGCACCTGTTTTGGGTACAGGGGGTCGCTGGTTCGAATCCAGTCTCCCCGA-TGGGGTGTAGCCAAGT--GGT--AAGGCATCGGTTTTTGGTACCGACATTCGCAGGTTCGATCCCTGCCACCCCAG-GCGCCAGTAGCTCAGCT-GGAT-AGAGTACCTGACTACGAATCAGGCGGTCGGAGGTTCGAATCCTTCCTGGCGCG-GCGCCCTTAGCTCAGCT-GGAT-AGAGCACGGGACTTCTAATCCTGAGGTCGCAGGTTCGACTCCTGCAGGGCGCG-GGAGACGTGGGTGAGT--GGCTGAAACCAGCTCCCTGCTAAGGAGCC---CGAGGGTTCGAATCCCTCCGTCTCCG-GGAGCGGTGGCCGAGT--GGTCGAAGGCGCACGCCTGGAAAGTGTGT---CGTGGGTTCGAATCCCACCCGCTCCG-GGACAGGTGGCAGAGC--GGTTGAATGCACCGGTCTTGAAAACCGGCAT-CGTGGGTTCGAATCCCACCCTGTCCG-GCCGGCTTAGCTCAGTT-GGT--AGAGCAGTTGATTTGTAATCATCAGGTCAGGGGTTCGATTCCTCTAGCCGGCA-GGGCGTATAGCTCAGT--GGT--AGAGCACTGTATTGACATTGCAGGGGTCGGAAGTTCAACTCTTCCTACGCCCA-GGGCGATTAGCTCAGTT-GGT--AGAGCATCTCGTTTACACCGAGAGGGTCGGCAGTTCGAGCCTGTCATCGCCCA-AGGGGTGTAGCTCAGTT-GGT--AGAGCATCGGTCTCCAAAACCGAGGGCCACGGGTTCGAATCCTGTCACCCCTG-CGCGGGATGGAGCAGTCCGGT--AGCTCGTCAGGCTCATAACCTGAAGGTCGTTGGTTCAAATCCAACTCCCGCAA-GGACAGGTGGCCGAGT--GGTTAAAGGCAGCAGACTGTAAATCTGCC-TACGCTGGTTCGAATCCAGCCCTGTCCA
>1060 ERYTHROBACTER_SP-_NAP1
-GGGGCCTTAGCTCAGCT-GGG--AGAGCACCTGCTTTGCAAGCAGGGGGTCATCGGTTCGATCCCGATAGGCTCCA-GGCCCGATGGCGGAGT--GGT--TACGCAGAGGACTGCAAATCCTTGCA-CGCCGGTTCGATTCCGGCTCGGGCCT-GCGGGTGTAGCTCAGTT-GGTT-AGAGTATCGGCCTGTCACGCCGAGGGTCGCGGGTTCGAGTCCCGTCACTCGCG-GGCCCGTTCGTCTAGC--GGTT-AGGACGCGGCCCTTTCACGGCTGAAA-CACGGGTTCGATTCCCGTACGGGTCA-GCCCGGGTAGCTCAGG--GGT--AGAGCAGCGGATTGAAAATCCGCGTGTCGGTGGTTCGATTCCGCCCCCGGGCA-GCGGGCGTAGCTCAGG--GGT--AGAGCACAACCTTGCCAAGGTTGGGGTCGGGCGTTCGAATCGCCTCGCCCGCT-GCGGGTATAGCATAGT--GGT--AATGCTCCAGCCTTCCAAGCTGGCTA-GAGGGGTTCGATTCCCCTTACCCGCTGGCGATCGTAGCTCAGTT-GGTT-AGAGCGCCGGTTTGTGGTACCGGAGGTCGGGGGTTCGAGACCCCTCGATCGCC-GGGCCTGTAGCTCAGTT-GGTT-AGAGCGCACCCCTGATAAGGGTGAGGTCAGAAGTTCAAATCTTCTCAGGCCCA-GGGCCTGTAGCTCAGC--GGTT-AGAGCTGGCCGCTCATAACGGCTAGGTCGCGGGTTCGAATCCTGCCGGGCCCA-GGGCCCTTAGCTCAGTC-GGT--AGAGCAACTGACTTTTAATCAGTAGGTCGCTGGTTCGAACCCAGCAGGGCTCA-GCGGGTGTGGCGGAAT--GGTA-GACGCCGGGGACTTAAAATCCCCT-G-TGTGGGTTCGAGTCCCACCACCCGCA-GCGGGCGTGGCGGAATT-GGTA-GACGCGCTGGTTTTAGGTACCAGT-G-TGGGGGTTCGAGTCCCTTCGCCCGCA-GGCGGAGTAGCTCAGGT-GGTT-AGAGCAGCGGAATCATAATCCGCGTGTCGGGGGTTCGAGTCCCTCCTCCGCTA-TCCCCGATAGCTCAGC--GGT--AGAGTAGGTGACTGTTAATCACTTGGTCGTTGGTTCGAATCCAACTCGGGGAG-CGGGGAGTGGCGCAGCCTGGT--AGCGCACCTGTTTTGGGTACAGGGGGTCGCTGGTTCGAATCCAGTCTCCCCGA-TGGGGTGTAGCCAAGT--GGT--AAGGCAGCGGTTTTTGGTACCGCCATTCGCAGGTTCGATCCCTGCCACCCCAG-GCGCCAGTAGCTCAGCT-GGAT-AGAGTACCTGACTACGAATCAGGCGGTCGGAGGTTCGAATCCTTCCTGGCGCG-GCGCCCGTAGCTCATCT-GGAT-AGAGCGCGAGACTTCTAATCTTGAGGCAGCAGGTTCGAGTCCTGCCGGGCGCG-GGAGACGTGGGTGAGT--GGCTGAAACCAGTTCCCTGCTAAGGAACCAATCGAGGGTTCGAATCCCTCCGTCTCCG-GGAGCAGTGGCCGAGT--GGTCGAAGGCGCACGCCTGGAAAGTGTGT---CGAGGGTTCGAATCCCTCCTGCTCCG-GGACAGGTGGCAGAGC--GGTTGAATGCACCGGTCTTGAAAACCGGCAT-CGTGGGTTCGAATCCCACCCTGTCCG-GCCGGTTTAGCTCAGTT-GGT--AGAGCAGTTGATTTGTAATCATCAGGCCAGGGGTTCGAATCCTCTAACCGGCA-GGGCGTATAGCTCAGT--GGT--AGAGCACTGTGTTGACATCGCAGGGGTCGGAAGTTCAACTCTTCCTACGCCCA-GGGCGATTAGCTCAGTT-GGT--AGAGCATCTCGTTTACACCGAGAGGGTCGGCAGTTCGAGCCTGTCATCGCCCA-AGGGGTGTAGCTCAGCT-GGT--AGAGCATCGGTCTCCAAAACCGAGGGCCACGGGTTCGAATCCTGTCACCCCTG-CGCGGGATGGAGCAGTCCGGT--AGCTCGTCAGGCTCATAACCTGAAGGTCGTTGGTTCAAATCCAACTCCCGCAA-GGACAGGTGGCCGAGT--GGTTAAAGGCAGCAGACTGTAAATCTGCC-TACGCTGGTTCGAATCCAGCCCTGTCCA
>1061 FULVIMARINA_PELAGI_HTCC2506
-GGGGCCTTAGCTCAGCT-GGG--AGAGCATCTGCTTTGCAAGCAGAGGGTCATCGGTTCGATCCCGATAGGCTCCA-GGCCTCGTGGCGGAGT--GGT--TACGCAGAGGACTGCAAATCCTTGCA-CGCCGGTTCGATTCCGGCCGAGGCCT-GCGGGTGTAGCTCAGTT-GGTT-AGAGTGCCGGCCTGTCACGCCGGAGGTCGCGGGTTCGAGCCCCGTCACTCGCG-GCGCCCATCGTCTAGC--GGTCTAGGACGCTGCCCTTTCACGGCGGAAA-CACGGGTTCGAGTCCCGTTGGGCGTG-GCCCGAGTAGCTCAGTT-GGT--AGAGCAAGCGACTGAAAATCGCTGTGTCGGTGGTTCGAATCCGCCCTCGGGCA-GCGGGCGTAGCTCAGT--GGT--AGAGCACAACCTTGCCAAGGTTGGGGTCGTGGGTTCGAATCCCATCGCCCGCT-GCGGGTATAGCTCAAT--GGT--AGAGCAGCAGCCTTCCAAGCTGAATA-CGCGGGTTCGATTCCCGCTACCCGCT-GCGGTTGTAGCTCAGTT-GGTT-AGAGCGTCGGATTGTGGCTCCGAAGGTCGCTGGTTCAACTCCAGCCAACCGTA-GGGCCCGTAGCTCAGTT-GGTT-AGAGCGCACCCCTGATAAGGGTGAGGTCGGTAGTTCGAGTCTACCCGGGCCCA-GGGCCTGTAGCTCAACT-GGTT-AGAGCCGGCGGCTCATAACCGCTTGGTTGGGGGTTCGAGTCCCTCCGGGCCCA-GGGCGCGTAGCTCAGTT-GGT--AGAGCAACGGACTTTTAATCTGTAGGTCCAGGGTTCGAGTCCCTGCGCGCCCA-GCGGGCGTGATGGAAT--GGTA-GACATACGGGACTTAAAATCCCGA-G-TGCGGGTTCGAGTCCCGCCGCCCGTA-GCGGGTGTGGCGGAACT-GGCA-GACGCACTTGGTTTAGGTCCAAGC-A-TGGGGGTTCAAGTCCCTCCACCCGCA-GGCGGGGTAGCTCAGTT-GGTT-AGAGCAGCGGAATCATAATCCGCGTGTCGGGGGTTCAAGTCCCTCTCCCGCTA-TCCCCGGTAGCTCAGT--GGT--AGAGCACTCGACTGTTAATCGATCGGTCGCTGGTTCGAATCCGGCCCGGGGAG-GGCTTTGTAGTTAAGT--GGT--AAAATACCCGCTTTGGGTGCGGGTGG-CCCGGGTTCGATTCCCGGCGAAGCCC-TGGGGCGTCGCCAAGT--GGT--AAGGCAGCGGCTTTTGGTGCCGCCATTCGCAGGTTCGAATCCTGCCGCCCCAG-GCGCCCGTAGCTCAGCT-GGAT-AGAGCACCAGACTACGAATCTGGGGGTCAGAGGTTCGAATCCTTTCGGGCGCG-GGTCCCATAGCTCAGCT-GGAT-AGAGCAACGGCCTTCTAAGCCGTAGGTCCCAGGTTCGAATCCTGGTGGGATCG-GGAGAGGTGGCCGAGT--GGTCGAAGGCGCTCCCCTGCTAAGGGAGTAT-CGAGGGTTCGAATCCCTTCCTCTCCG-GGTGAGGTGGCCGAGC--GGTCGAAGGCGCACGCCTGGAACGCGTGT---CGAGGGTTCGAATCCCTCTCTCACCG-GGATGGGTGGCCGAGC--GGTTTAAGGCACCGGTCTTGAAAACCGGC---CGTGGGTTCGAATCCCACCCCATCCG-GCCGGCTTAGCTCAGTT-GGT--AGAGCAATGGTTTTGTAAACCGGAGGTCGGGGGTTCGAGTCCCTCAGCCGGCA-GGGCGTGTAGCTCAGC--GGG--AGAGCACTTCGTTGACATCGAAGGGGTCACAGGTTCAATCCCTGTCACGCCCA-GGGCGGTTAGCTCAGTT-GGT--AGAGCGCCTCGTTTACACCGAGGATGTCGGGAGTTCGAGTCTCTCACCGCCCA-AGGGGTATAGCTCAGTT-GGT--AGAGCGGCGGTCTCCAAAACCGCAGGTCGGGGGTTCGAGCCCCTCTGCCCCTG-CGCGGGGTGGAGCAGTCCGGT--AGCTCGTCAGGCTCATAACCTGAAGGTCAGAGGTTCAAATCCTCTCCCCGCAA-GGAGGGGTGTCCGAGT--GGTTAAAGGAGACGGACTGTAAATCCGTT-TACGCTGGTTCGAATCCAGCCCCCTCCA
>1062 GLUCONACETOBACTER_DIAZOTROPHICUS_PAL_5
-GGGGGCGTAGCTCAGCT-GGG--AGAGCACCTGCTTTGCAAGCAGGGGGTCGTCGGTTCGATCCCGTCCGCCTCCA-GGTCCGGTGGCAGAAT--GGT--GATGCAGCGGACTGCAAATCCGCGAA-TGTGGGTTCGATTCCCGCCCGGACCT-GCGGGTGTAGCTCAGTT-GGTT-AGAGCGCCGGCCTGTCACGCCGGAGGTCGCGGGTTCGAGCCCCGTCACTCGCG-GTCCCGTTCGTCTAGA--GGCCTAGGACACCGCCCTTTCACGGCGGTAA-CACGGGTTCGAATCCCGTACGGGACG-GCCCAAGTAGCTCAGTT-GGT--AGAGCATGCGACTGAAAATCGCAGTGTCGGTGGTTCGATTCCGCCCTTGGGCA-GCGGGCGTAGCTCAGG--GGT--AGAGCACAACCTTGCCAAGGTTGGGGTCGTGGGTTCGAATCCCATCGCCCGCT-GCGGGCGTAGCATAGT--GGT--AATGCAGTAGCCTTCCAAGCTTCTGA-GGAGGGTTCGATTCCCTTCGCCCGCTGGCGGACGTAGCTCAGCT-GGT--AGAGCGCCGGTTTGTGGTACCGGTGGTCGCGGGTTCGAGCCCCGTCGTTCGCC-GGGCTAGTAGCTCAGTT-GGTT-AGAGCACACGCTTGATAAGCGTGGGGTCGGAGGTTCAAGTCCTCCCTGGCCCA-GCGCCCGTAGCTCAATT-GGTT-AGAGCGGGCCGCTCATAACGGCTTGGTTGCGGGTTCAAGTCCTGCCGGGCGCA-GAGCCGGTAGCTCAGTC-GGT--AGAGCATTCGACTTTTAATCGAATGGTCGTGGGTTCGAATCCCACCCGGCTCA-GCGAGCTTGGCGGAAT--GGTA-GACGCACGAGACTTAAAATCTTGC-G-TGCGGGTTCGAGTCCCGCAGTTCGCA-GCGGGCGTGGTGGAATT-GGCA-GACACGCCAGATTTAGGTTCTGGT-G-TGGGGGTTCAAGTCCCTCCGCCCGCA-GGCGGCGTAGCTCAGC--GGT--AGAGCAGGGGAATCATAATCCCTTGGTCGGCGGTTCAAATCCGTCCGCCGCTA-TCCCGAATAGCTCAGTC-GGT--AGAGCAAGCGACTGTTAATCGCTGGGTCGTAGGTTCGAGTCCTACTTCGGGAG-CGGGGCGTGGCGCAGCCTGGT--AGCGCGCGTGTTTTGGGTACACGAGGCCCCCGGTTCGAGTCCGGGCGCCCCGA-TGGGGCGTAGCCAAGC--GGT--AAGGCAGCGGATTTTGATTCCGCCATTCGGAGGTTCGATCCCTCCCGCCCCAG-GCACCCGTAGCTCAATT-GGAT-AGAGCACCAGACTACGAATCTGGGGGTTAGAGGTTCGAGTCCTTTCGGGTGCG-GCGCCCTTAGCTCAGTT-GGAT-AGAGCAACAGCCTTCTAAGCTGTGGGTCGCTGGTTCGAATCCAGCAGGGCGCG-GGAGGGGTGGCCGAGT--GGCTGAAGGCGGCGGTTTGCTAAACCGTT---CGTGGGTTCGAATCCCATCCCCTCCG-GGAGAGATGGCCGAGC--GGCTTAAGGCGCACGCTTGGAAAGCGTGT---CGTGGGTTCGAATCCCACTCTCTCCG-GGAGAGGTGGCCGAGC--GGTTTAAGGCAGCGGTCTTGAAAACCGCC---CGTGGGTTCGAATCCCACCCTCTCCG-GCCGGGTTAGCACAGC--GGT--AGTGCAGCGGTTTTGTAAACCGAAGGCCGGGGGTTCAAATCCCTCACCCGGCA-GGGCGCATAGCTCAGC--GGT--AGAGCACTACCTTGACATGGTAGGGGTCACAGGTTCAATCCCTGTTGCGCCCA-GGGCGATTAGCTCAGC--GGT--AGAGCGTCTCGTTTACACCGAGAGGGTCGGCGGTTCGATCCCGTCATCGCCCA-AGGGGTGTAGCTCAATT-GGCT-AGAGCGCCGGTCTCCAAAACCGGAGGTTGCGGGTTCGAGACCCTCCACCCCTG-CGCGGGGTGGAGCAGCCCGGT--AGCTCGTCAGGCTCATAACCTGAAGGCCGCAGGTTCAAATCCTGCCCCCGCAA-GGAGGGGTGCCCGAGT--GGCTAAAGGGGGCGGACTGTAAATCCGCT-TACGTTGGTTCGAATCCAACCCCCTCCA
>1063 GLUCONACETOBACTER_DIAZOTROPHICUS_PAL_5_(JGI)
-GGGGGCGTAGCTCAGCT-GGG--AGAGCACCTGCTTTGCAAGCAGGGGGTCGTCGGTTCGATCCCGTCCGCCTCCA-GGTCCGGTGGCAGAAT--GGT--GATGCAGCGGACTGCAAATCCGCGAA-TGTGGGTTCGATTCCCGCCCGGACCT-GCGGGTGTAGCTCAGTT-GGTT-AGAGCGCCGGCCTGTCACGCCGGAGGTCGCGGGTTCGAGCCCCGTCACTCGCG-GTCCCGTTCGTCTAGA--GGCCTAGGACACCGCCCTTTCACGGCGGTAA-CACGGGTTCGAATCCCGTACGGGACG-GCCCAAGTAGCTCAGTT-GGT--AGAGCATGCGACTGAAAATCGCAGTGTCGGTGGTTCGATTCCGCCCTTGGGCA-GCGGGCGTAGCTCAGG--GGT--AGAGCACAACCTTGCCAAGGTTGGGGTCGTGGGTTCGAATCCCATCGCCCGCT-GCGGGCGTAGCATAGT--GGT--AATGCAGTAGCCTTCCAAGCTTCTGA-GGAGGGTTCGATTCCCTTCGCCCGCTGGCGGACGTAGCTCAGCT-GGT--AGAGCGCCGGTTTGTGGTACCGGTGGTCGCGGGTTCGAGCCCCGTCGTTCGCC-GGGCTAGTAGCTCAGTT-GGTT-AGAGCACACGCTTGATAAGCGTGGGGTCGGAGGTTCAAGTCCTCCCTGGCCCA-GCGCCCGTAGCTCAATT-GGTT-AGAGCGGGCCGCTCATAACGGCTTGGTTGCGGGTTCAAGTCCTGCCGGGCGCA-GAGCCGGTAGCTCAGTC-GGT--AGAGCATTCGACTTTTAATCGAATGGTCGTGGGTTCGAATCCCACCCGGCTCA-GCGAGCTTGGCGGAAT--GGTA-GACGCACGAGACTTAAAATCTTGC-G-TGCGGGTTCGAGTCCCGCAGTTCGCA-GCGGGCGTGGTGGAATT-GGCA-GACACGCCAGATTTAGGTTCTGGT-G-TGGGGGTTCAAGTCCCTCCGCCCGCA-GGCGGCGTAGCTCAGC--GGT--AGAGCAGGGGAATCATAATCCCTTGGTCGGCGGTTCAAATCCGTCCGCCGCTA-TCCCGAATAGCTCAGTC-GGT--AGAGCAAGCGACTGTTAATCGCTGGGTCGTAGGTTCGAGTCCTACTTCGGGAG-CGGGGCGTGGCGCAGCCTGGT--AGCGCGCGTGTTTTGGGTACACGAGGCCCCCGGTTCGAGTCCGGGCGCCCCGA-TGGGGCGTAGCCAAGC--GGT--AAGGCAGCGGATTTTGATTCCGCCATTCGGAGGTTCGATCCCTCCCGCCCCAG-GCACCCGTAGCTCAATT-GGAT-AGAGCACCAGACTACGAATCTGGGGGTTAGAGGTTCGAGTCCTTTCGGGTGCG-GCGCCCTTAGCTCAGTT-GGAT-AGAGCAACAGCCTTCTAAGCTGTGGGTCGCTGGTTCGAATCCAGCAGGGCGCG-GGAGGGGTGGCCGAGT--GGCTGAAGGCGGCGGTTTGCTAAACCGTT---CGTGGGTTCGAATCCCATCCCCTCCG-GGAGAGATGGCCGAGC--GGCTTAAGGCGCACGCTTGGAAAGCGTGT---CGTGGGTTCGAATCCCACTCTCTCCG-GGAGAGGTGGCCGAGC--GGTTTAAGGCAGCGGTCTTGAAAACCGCC---CGTGGGTTCGAATCCCACCCTCTCCG-GCCGGGTTAGCACAGC--GGT--AGTGCAGCGGTTTTGTAAACCGAAGGCCGGGGGTTCAAATCCCTCACCCGGCA-GGGCGCATAGCTCAGC--GGT--AGAGCACTACCTTGACATGGTAGGGGTCACAGGTTCAATCCCTGTTGCGCCCA-GGGCGATTAGCTCAGC--GGT--AGAGCGTCTCGTTTACACCGAGAGGGTCGGCGGTTCGATCCCGTCATCGCCCA-AGGGGTGTAGCTCAATT-GGCT-AGAGCGCCGGTCTCCAAAACCGGAGGTTGCGGGTTCGAGACCCTCCACCCCTG-CGCGGGGTGGAGCAGCCCGGT--AGCTCGTCAGGCTCATAACCTGAAGGTCACAGGTTCAAATCCTGTCCCCGCAA-GGAGGGGTGCCCGAGT--GGCTAAAGGGGGCGGACTGTAAATCCGCT-TACGTTGGTTCGAATCCAACCCCCTCCA
>1064 GLUCONOBACTER_OXYDANS_621H
-GGGGGCATAGCTCAGCT-GGG--AGAGCACCTGCTTTGCAAGCAGGGGGTCGTCGGTTCGAACCCGTCTGCCTCCA-GGTCCGGTGGCAGAAT--GGT--GATGTAGCGGACTGCAAATCCGCGTA-TGTGGGTTCGATTCCCGCCCGGACCT-GCGGGTGTAGCTCAGTT-GGTT-AGAGCGCCGGCCTGTCACGCCGGAGGTCGCGGGTTCGAGCCCCGTCACTCGCG-GTCCCGTTCGTCTAGA--GGCCTAGGACACCGCCCTTTCACGGCGGCAA-CACGGGTTCGAATCCCGTACGGGACG-GCCCAAGTAGCTCAGTT-GGT--AGAGCATGCGACTGAAAATCGCAGTGTCGGTGGTTCGATTCCGCCCTTGGGCA-GCGGGCGTAGCTCAGG--GGT--AGAGCACAACCTTGCCAAGGTTGGGGTCGTGGGTTCGAATCCCATCGCCCGCT-GCGGGCGTAGCATAGT--GGT--AATGCAGTAGCCTTCCAAGCTTCTTA-GGAGGGTTCGATTCCCTTCGCCCGCTGGCGGATGTAGCTCAGTT-GGT--AGAGCGCCGGTTTGTGGTACCGGTTGTCGCGGGTTCGATCCCCGTCATTCGCC-GGGCTAGTAGCTCAGTT-GGTT-AGAGCACACGCTTGATAAGCGTGGGGTCGGAGGTTCAAGTCCTCCCTGGCCCA-GCGCCTGTAGCTCAATT-GGTT-AGAGCCGGCCGCTCATAACGGCTTGGTTGGGGGTTCGAGTCCCTCCGGGCGCA-GAACCGGTAGCTCAGTT-GGT--AGAGCATTCGACTTTTAATCGAATGGTCCTGGGTTCGAGTCCCAGCCGGTTCA-GCGAGCTTGGCGGAAT--GGTA-GACGCACGAGACTTAAAATCTCGA-G-TGCGGGTTCGAGTCCCGCAGTTCGCA-GCGGGCGTGGTGAAATT-GGTA-GACACGCCAGATTTAGGTTCTGGT-G-TGGGGGTTCAAGTCCCTCCGCCCGCA-GGCGGTGTAGCTCAGT--GGT--AGAGCAGGGGAATCATAATCCCTTGGTCGGCGGTTCAAATCCGTCCACCGCTA-TCCCGAATAGCTCAGTT-GGT--AGAGCAAGCGACTGTTAATCGCTGGGTCGTAGGTTCGAGTCCTACTTCGGGAG-CGGGGCGTGGCGCAGCCTGGT--AGCGCGCTTGTTTTGGGTACAAGAGGCCCCCGGTTCGAGTCCGGGCGCCCCGA-TGGGGTGTAGCCAAGC--GGT--AAGGCAGCGGATTTTGATTCCGCCATGCGGAGGTTCGAATCCTCCCACCCCAG-GCACCCGTAGCTCAACT-GGAT-AGAGCACCAGACTACGAATCTGGGGGTTAGAGGTTCAAGTCCTTTCGGGTGCA-GCGCCCTTAGCTCAGCT-GGAT-AGAGCAACAGCCTTCTAAGCTGTGGGTCACTGGTTCGAATCCAGTAGGGCGCG-GGAGGGGTGGCCGAGA--GGCTGAAGGCGGCGGATTGCTAATCCGTT---CGTGGGTTCGAATCCCATCCCCTCCG-GGAGAGATGGCCGAGC--GGCTTAAGGCGCACGCTTGGAAAGCGTGT---CGTGGGTTCGAATCCCACTCTCTCCG-GGAGAGGTGGCCGAGT--GGTTTAAGGCAGCGGTCTTGAAAACCGCC---CGTGGGTTCGAATCCCACCCTCTCCG-GCCGGGTTAGCACAGT--GGT--AGTGCAGCGGTTTTGTAAACCGAAGGCCGGGGGTTCAAATCCCTCACCCGGCA-GGGCGCATAGCTCAGC--GGT--AGAGCACTACCTTGACATGGTAGGGGTCACAGGTTCAATCCCTGTTGCGCCCA-GGGCGATTAGCTCAGC--GGT--AGAGCGTCTCGTTTACACCGAGAGGGTCGGCGGTTCAATCCCGTCATCGCCCA-AGGGGTGTAGCTCAATT-GGCT-AGAGCGCCGGTCTCCAAAACCGGAGGTTGAGAGTTCGAGACCCTCCGCCCCTG-CGCGGGGTGGAGCAGCCCGGT--AGCTCGTCAGGCTCATAACCTGAAGGCCGCAGGTTCAAATCCTGCCCCCGCAA-GGAGAGGTGCCCGAGT--GGCTAAAGGGGGCGGACTGTAAATCCGCT-TACGTTGGTTCGAATCCAACTCTCTCCA
>1065 GRANULIBACTER_BETHESDENSIS_CGDNIH1
-GGGGGTGTAGCTCAGCT-GGG--AGAGCACCTGCTTTGCAAGCAGGGGGTCGTCGGTTCGAACCCGATCACCTCCA-GGTCCGGTGGCAGAGT--GGT--GATGCAGCGGACTGCAAATCCGTGAA-TGTGGGTTCGATTCCCGCCCGGACCT-GCGGGTGTAGCTCAGTT-GGTT-AGAGCGCCGGCCTGTCACGCCGGAGGTCGCGGGTTCGAGCCCCGTCACTCGCG-GTCCCGTTCGTCTAGA--GGCCTAGGACACCGCCCTTTCACGGCGGTAA-CAGGGGTTCGAATCCCCTACGGGACG-GCCCAAGTAGCTCAGTT-GGT--AGAGCATGCGACTGAAAATCGCAGTGTCGGTGGTTCGATTCCGCCCTTGGGCA-GCGGGCGTAGCTCAGG--GGT--AGAGCACAACCTTGCCAAGGTTGGGGTCGAGGGTTCGAATCCCTTCGCCCGCT-GCGGGTGTAGCTCAAT--GGT--AGAGTTCCAGCCTTCCAAGCTGGCTG-TGCGGGTTCGATTCCCGTCACCCGCTGGCGGGTGTAGCTCAGAT-GGT--AGAGCGCCAGGTTGTGGTCTTGGATGTCGCGGGTTCGAGTCCCGTCGCTCGCC-GGGCTAGTAGCTCAGCT-GGTT-AGAGCACACGCTTGATAAGCGTGGGGTCGGAGGTTCAAATCCTCCCTGGCCCA-GCGCCTGTAGCTCAAT--GGTT-AGAGCGGACCGCTCATAACGGTTTGGTTGCGGGTTCGAGTCCTGCCGGGCGCA-GAGCCCGTAGCTCAGCT-GGT--AGAGCAACGGACTTTTAATCTGTAGGTCGTGGGTTCGAGTCCCACCGGGCTCA-CCGGGCGTGGCGGAAC--GGTA-TACGCATTCGACTTAAAATCGAAC-T-TACGGGTTCAAATCCCGTCGCCCGGA-GCGGGCGTGGTGAAATT-GGCA-GACACGCCAGATTTAGGTTCTGGT-G-TGGGGGTTCAAGTCCCTCCGCCCGCA-GGCGGTGTAGCTCAGC--GGT--AGAGCAGGGGAATCATAATCCCTTGGTCGGCGGTTCAAATCCGTCCACCGCTA-TCCCGGATAGCTCAGTT-GGT--AGAGCAAGCGGCTGTTAACCGCTGGGTCGTAGGTTCGAGTCCTACTCCGGGAG-CGGGGCGTGGCGCAGCCTGGT--AGCGCGCCTGTTTTGGGTACAGGAGGTCGTGGGTTCGAGTCCCGCCGCCCCGA-TGGGGCGTAGCCAAGC--GGT--AAGGCAGCGGATTTTGATTCCGCCATGCGGAGGTTCGAATCCTCCCGCCCCAG-GCGCCCGTAGCTCAACT-GGAT-AGAGCACCAGACTACGAATCTGGGGGTTGGAGGTTCGAGTCCTTCCGGGCGCG-GCGCCCTTAGCTCAGTT-GGAT-AGAGCACTCGCCTTCTAAGCGAGGGGTCGCTGGTTCGAATCCAGCAGGGCGCG-GGAGGGGTGGCCGAGA--GGCTGAAGGCGGCGGTTTGCTAAACCGTT---CGTGGGTTCGAATCCCATCCCCTCCG-GGAGAGATGGCCGAGC--GGCTTAAGGCGCACGCTTGGAAAGCGTGT---CGTGGGTTCGAATCCCACTCTCTCCG-GGAGAGGTGGCCGAGC--GGTTTAAGGCAGCGGTCTTGAAAACCGCC---CGTGGGTTCGAATCCCACCCTCTCCG-GCCGGGTTAGCACAGT--GGT--AGTGCAGCGGTTTTGTAAACCGAAGGTCGGGGGTTCAAATCCCTCACCCGGCA-GGGCGCGTAGCTCAGC--GGT--AGAGCATCGCCTTGACATGGCGGGGGTCACAGGTTCAATCCCTGTCGCGCCCA-GGGCGGTTAGCTCAGA--GGT--AGAGCGTCTCGTTTACACCGAGAGGGTCGGCGGTTCGATCCCGTCACCGCCCA-AGGGGTGTAGCTCAATT-GGCT-AGAGCGCCGGTCTCCAAAACCGGAGGCTGGGGGTTCGAGACCCTCCACCCCTG-CGCGGGGTGGAGCAGCCCGGT--AGCTCGTCAGGCTCATAACCTGAAGGCCGCAGGTTCAAATCCTGCCCCCGCAA-GGAGGGGTGCCCGAGT--GGCTAAAGGGGACGGACTGTAAATCCGTT-TACGTTGGTTCGAATCCAACCCCCTCCA
>1066 HIRSCHIA_BALTICA_ATCC_49814
-GGGGCCGTAGCTCAGTT-GGG--AGAGCGGTAGCTTTGCAAGCTTCAGGTCGTCGGTTCGATCCCGTCCGGCTCCA-GGCCGCGTGGCGGAGT--GGT--TACGCAGCGGATTGCAAATCCGTGTA-CTCCGGTTCGAGTCCGGACGTGGCCT-GCGGGAGTAGCTCAGCT-GGTT-AGAGTGCCGCCCTGTCACGGCGGAGGTCGCGGGTTCGAACCCCGTCTCTCGCG-GGTCCCTTCGTCTATC--GGTT-AGGACGCTAGGTTTTCAACCTAGAAA-GAGGGGTTCGATTCCCCTAGGGACTG-GCCCGAGTAGCTCAGG--GGT--AGAGCAGAGGATTGAAAATCCTCGTGTCGGTGGTTCGATTCCGCCCTCGGGCA-GCGGGTGTAGCTCAGG--GGT--AGAGCGCAACCTTGCCAAGGTTGAAGTCGAGAGTTCGAATCTCTTCACCCGCT-GCGGGTATAGCATAAT--GGT--AATGCACTAGCCTTCCAAGCTATGTA-CCTCGGTTCGATTCCGTGTACCCGCT-GCCGTCTTAGCTCAGTA-GGTT-AGAGCGCCTGGTTGTGGACCAGGAGGTCCCAGGTTCGAGACCCGGAGGCGGTA-GGGTCTGTAGCTCAGGT-GGTT-AGAGCGCACCCCTGATAAGGGTGAGGTCGGAAGTTCAAGTCTTCCCAGACCCA-GGGCCTGTAGCTCAGTT-GGTT-AGAGCAAACCGCTCATAACGGTTTGGTCGGGGGTTCGATTCCCTCCGGGCCTA-GAGCCCGTAGCTCAGTC-GGT--AGAGCGGTTGACTTTTAATCAATAGGTCACAGGTTCGATCCCTGTCGGGCTCA-GCGGGCGTGGCGGAATT-GGTA-GACGCGCCAGACTTAAAATCTGTT-G-TGCCGGTTCGATTCCGGCCGTCCGTA-GCGGGTATGGCGGAATT-GGTA-GACGCACTGGTTTTAGGTACCAGCGG-TGGGGGTTCGAGTCCCTCTACCCGCA-GGTCAGGTAGCTCAGCT-GGTT-AGAGCGCAGGACTCATAATCCTGAGGTCGAGAGTTCAAGTCTCTCTCTGACCA-TCCGCGATAGCTCAGTT-GGT--AGAGCAATCGACTGTTAATCGATTGGTCGCAGGTTCGAGTCCTGCTCGCGGAG-CGGGACGTAGCGCAGTCTGGT--AGCGCATCTGGTTTGGGACCAGAGGGTCGGGAGTTCGAATCTCTCCGTCCCGA-TGGGGCATCGCCAAGT--GGT--AAGGCACCGCTTTTTGGTAGCGGTATTCCCAGGTTCGAATCCTGGTGCCCCAG-GGTTTGGTAGCTCAGTT-GGAT-AGAGCACTTGACTACGAATCAAGGGGTCGGGGGTTCGAATCCTCCCCAGACCA-GGTTCCTTAGCTCAGCT-GGAT-AGAGCGCCCGCCTTCTAAGCGGATGGTCGCAGGTTCGAATCCTGCAGGGACCA-GGAGAGGTGGCCGAGC--GGCTGAAGGCGCTCCCCTGCTAAGGGAGT---CGAGGGTTCGAATCCCTTCCTCTCCT-GGTGAGGTGGCCGAGT--GGTCGAAGGCGCACGCCTGGAAAGTGTGTAT-CCAGGGTTCGAATCCCTGTCTCACCG-GGAGAAGTGGCAGAGT--GGTCGAATGCGGCGGTCTTGAAAACCGTTGTCCGGGGGTTCGAATCCCTCCTTCTCCG-GCCGGCTTAGCTCAGTT-GGT--AGAGCAGTTGATTTGTAATCATCAGGTCGCGAGTTCGACTCTTGCAGCCGGCA-GCGCGGTTAGCTCAGT--GGT--AGAGCACTACGTTGACATCGTAGGGGTCACAAGTTCGAACCTTGTACCGCGCA-GGGCGGTTAGCTCAGTT-GGT--AGAGCATCTCGTTTACACCGAGAGGGTCAGCGGTTCGAGACCGTTACCGCCCA-AGGGGTATAGCTCAGTT-GGT--AGAGCATCGGTCTCCAAAACCGAGGGTCGAGGGTTCGAGTCCTTCTGCCCCTG-TGCGGGGTGGAGCAGCCCGGT--AGCTCGTCAGGCTCATAACCTGAAGGTCGTTGGTTCAAATCCAACCCCCGCAC-GGAGGGGTGGGAGAGT--GGTTAAATCCAGCGGATTGTAAATCCGCC-TACACTGGTTCGAATCCAGTCCCCTCCA
>1067 HOEFLEA_PHOTOTROPHICA_DFL-43
-GGGGCTTTAGCTCAGCT-GGG--AGAGCACCTGCTTTGCAAGCAGGGGGTCATCGGTTCGATCCCGATAAGCTCCA-GGCCTCGTGGCGGAGT--GGT--TACGCAGAGGACTGCAAATCCTTGCA-CCCCGGTTCGATTCCGGGCGAGGCCT-GCGGGTGTAGCTCAGTT-GGTT-AGAGTGCCGGCCTGTCACGCCGGAGGTCGCGGGTTCGAGCCCCGTCACTCGCG-GCGCCCTTCGTCTATC--GGTT-AGGACGCCAGATTTTCATTCTGGAAA-GAGGGGTTCGACTCCCCTAGGGCGTG-GCCCGGATAGCTCAGTT-GGT--AGAGCAGCGGATTGAAAATCCGCGTGTCGGTGGTTCAAATCCGCCTCCGGGCA-GCGGGCGTAGCTCAGG--GGT--AGAGCACAACCTTGCCAAGGTTGGGGTCGGGCGTTCGAATCGCCTCGCCCGCT-GCGGGTATAGCTCAAT--GGT--AGAGCAGCAGCCTTCCAAGCTGAATA-TGCGGGTTCGATTCCCGCTACCCGCT-GCGGTTGTAGCTCAGTT-GGTT-AGAGCGCCGGATTGTGGATCCGGAGGTCGGTGGTTCGAGCCCACCCAACCGTA-GGGCCCGTAGCTCAGTT-GGTT-AGAGCGCACCCCTGATAAGGGTGAGGTCGGTAGTTCGAATCTACCCGGGCCCA-GGGCCTGTAGCTCAACT-GGTT-AGAGCCGTCCGCTCATAACGGATTGGTTGGGGGTTCGAGTCCCTCCGGGCCCA-GAGAGCGTAGCTCAGTT-GGT--AGAGCAACTGACTTTTAATCAGTAGGTCCAGGGTTCGAACCCCTGCGCTCTCA-GCGGACGTGGCGAAACT-GGTA-GACGCAAGGGACTTAAAATCCCTC-G-TACGGGTTCGAGCCCCGTCGTCCGCA-GCGGGTATGGTGAAATT-GGTA-GACACGCCAGATTTAGGTTCTGGT-G-TGGGAGTTCAAGTCTCTCTACCCGCA-GGCGGGGTAGCTCAGGT-GGTT-AGAGCAGCGGAATCATAATCCGCGTGTCGGGGGTTCAAGTCCCTCTCCCGCTA-TCCCCGGTAGCTCAGT--GGT--AGAGCAATCGACTGTTAATCGATCGGTCGCTGGTTCGAATCCGGCCCGGGGAG-CGGAGCGTAGCGCAGCCTGGT--AGCGCATCTGGTTTGGGACCAGAGGGTCGCAGGTTCGAATCCTGCCGCTCCGA-TGGGGCGTAGCCAAGT--GGT--AAGGCAGCGGTTTTTGGTATCGCCATTCCCTGGTTCGAATCCAGGCGCCCCAG-GCGCCCGTAGCTCAGCT-GGAT-AGAGCACCAGACTACGAATCTGGGGGTCAGAGGTTCGAATCCTTTCGGGCGCG-GGCCCCGTAGCTCAGCT-GGAT-AGAGCGTCGGTCTTCTAAACCGAATGTCGCAGGTTCGAGCCCTGCCGGGGTCG-GGAGAGGTGGCCGAGT--GGTCGAAGGCGCTCCCCTGCTAAGGGAGTAATCGAGGGTTCGAATCCCTTCCTCTCCG-GGAGAGGTGGCCGAGT--GGTCGAAGGCGCACGCCTGGAAAGTGTGTAT-CGAGGGTTCGAATCCCTCTCTCTCCG-GGAGGGGTGGCCGAGC--GGTTTAAGGCACCGGTCTTGAAAACCGGC---CGTGGGTTCGAATCCCACCCCCTCCG-GCCCTTGTAGCTCAGTT-GGT--AGAGCACCTGATTTGTAATCAGGGGGTCGCGGGTTCGAATCCTGCCGGGGGCA-GGGCGTGTAGCTCAGC--GGG--AGAGCACTACATTGACATTGTAGGGGTCACAGGTTCAATCCCTGTCACGCCCA-GGGCGATTAGCTCAGTT-GGT--AGAGCGCTTCGTTTACACCGAAGATGTCGGGAGTTCGAGTCTCTCATCGCCCA-AGGGGTATAGCTCAGTT-GGT--AGAGCGACGGTCTCCAAAACCGTAGGTCGCAGGTTCGAGTCCTGCTGCCCCTG-CGCAGGGTGGGGAAGC--GGTT-ATCCCGCCTGGTTCATACCCAGGATGTCCCCGGTTCGAATCCGGGCCCTGCAA-GGAGGAATGCCCGAGT--GGTTAAAGGGGACGGACTGTAAATCCGTT-TACGTTGGTTCAAATCCAACTTCCTCCA
>1068 HYPHOMONAS_NEPTUNIUM_ATCC_15444
-GGGGCCATAGCTCAGTT-GGG--AGAGCGCCTGATTTGCATTCAGGAGGCCGTCGGTTCGACTCCGTCTGGCTCCA-GGCCCTATGGCGGAGT--GGT--GACGCAGCGGATTGCAAATCCGTGCA-CCCCGGTTCGATTCCGGGTGGGGCCT-GCGGGTGTAGCTCAGTC-GGTT-AGAGTGCCGGCCTGTCACGCCGGAGGTCGCGGGTTCGAGCCCCGTCACTCGCG-GGTCCCTTCGTCTATC--GGTT-AGGACGTCAGGTTTTCAACCTGAAAA-GAGGGGTTCGACTCCCCTAGGGACTG-GCCCGGGTAGCTCAGG--GGT--AGAGCAGCGGATTGAAAATCCGCGTGTCGGTGGTTCGATTCCGCCCCCGGGCA-GCGGGCGTAGCTCAGT--GGT--AGAGCACAACCTTGCCAAGGTTGGGGTCGAGAGTTCGAATCTCTTCGCCCGCT-GCGGGTATAGCACAAT--GGT--AGTGCAGCAGCCTTCCAAGCTGAGTA-TGTCGGTTCGATTCCGTCTACCCGCT-GCCGCCTTAGCTCAGTT-GGTT-AGAGCGCTGGTTTGTGGAACCAGAGGTCCTCCGTTCAAGCCGGAGAGGCGGTA-GGGCCGGTAGCTCAGGT-GGTT-AGAGCGCACGCCTGATAAGCGTGAGGTCGGAAGTTCAACTCTTCCTCGGCCCA-GGGCCTGTAGCTCAGTT-GGTT-AGAGCGGACCGCTCATAACGGTTTGGTCGGGGGTTCAAGTCCCTCCGGGCCCA-GTGCCCATAGCTCAGCT-GGT--AGAGCAACTGACTTTTAATCAGTAGGTCACAGGTTCGAACCCTGTTGGGCACA-GCCGGCGTGGTGAAAC--GGTA-GACACAGGGGACTTAAAATCCCTA-G-TGCCGGTTCGATTCCGGCCGCCGGCA-GCGGATGTGGCGGAATT-GGTA-GACGCACTGGATTTAGGTTCCAGC-G-TGAAGGTTCGAGTCCTTTCATCCGCA-GGTTCGGTAGCTCAGTT-GGTT-AGAGCGCGCGACTCATAATCGCGAGGTCGAGAGTTCAAGTCTCTCCCGAACCA-TCCGCGATAGCTCAGTT-GGT--AGAGCAGGCGACTGTTAATCGCCCGGTCGCAGGTTCGAGTCCTGCTCGCGGAG-CGGAGCGTAGCGCAGTCTGGT--AGCGCATCTGGTTTGGGACCAGAGGGTCGTAGGTTCGAATCCTATCGCTCCGA-TGGGGTGTCGCCAAGT--GGT--AAGGCAGCGGTTTTTGGTACCGCCAC-CCTAGGTTCGAATCCTAGCACCCCAG-GCACCCGTAGCTCAGCT-GGAT-AGAGCACCAGACTACGAATCTGGGGGTCAGGAGTTCGAATCTCTTCGGGTGCA-GGCCCCGTAGCTCAGCT-GGAT-AGAGCACTCGCCTTCTAAGCGAATGGTCGCAGGTTCAAGTCCTGCCGGGGTCA-GGAGAGGTGGCCGAGT--GGCTGAAGGCGCGCCCCTGCTAAGGGCGT---CGAGGGTTCGAATCCCTTCCTCTCCG-GGAGAGGTGGCCGAGT--GGTCGAAGGCGCACGCCTGGAAAGTGTGTAT-CCAGGGTTCGAATCCCTGTCTCTCCG-GGAGGAGTGGCAGAGT--GGTTTAATGCGGCGGTCTTGAAAACCGTTGC-CGGGGGTTCGAATCCCTCCTCCTCCG-GCCGGCTTAGCTCAGCT-GGT--AGAGCATCTGATTTGTAATCAGAGGGTCGCGGGTTCGAGTCCTGCAGCCGGCA-GGGCGGTTAGCTCAGC--GGT--AGAGCACTACGTTGACATCGTAGGGGTCACAAGTTCGAACCTTGTACCGCCCA-GGGCGATTAGCTCAGTT-GGT--AGAGCGCCTGCTTTACACGCAGGATGTCGGCGGTTCGAGCCCGTCATCGCCCA-AGGGGTATAGCTCAGTT-GGT--AGAGCGGCGGTCTCCAAAACCGCAGGCCGTGGGTTCGAGTCCCTCTGCCCCTG-CGCGGGATGGAGCAGTCCGGT--AGCTCGTCAGGCTCATAACCTGAAGGTCACAGGTTCAAATCCTGTTCCCGCAC-GGAGGGATGGGAGAGT--GGTTAAATCCATCAGACTGTAAATCTGACCTACGCTGGTTCGAATCCAGCTCCCTCCA
>1069 JANNASCHIA_SP-_CCS1
-GGGGCCTTAGCTCAGAT-GGG--AGAGCGCCTGATTTGCATTCAGGAGGTCAGCGGTTCGATCCCGCTAGGCTCCA-GGCGAGTTGGCGGAGT--GGT--TACGCAGCGGATTGCAAATCCGTGTA-CACCGGTTCGATTCCGGTACTCGCCT-GCGGTTGTAGCTCAGTT-GGTT-AGAGTACCGGCCTGTCACGCCGGGGGTCGCGGGTTCGAGTCCCGTCAACCGCG-GGCCCGTTCGTCTATC--GGTT-AGGACGCCAGGTTTTCAACCTGGAAA-GAGGGGTTCGATTCCCCTACGGGCTG-GCCCGGGTAGCTCAGG--GGT--AGAGCAGTGGATTGAAAATCCTCGTGTCGGTGGTTCGATTCCGCCCCCGGGCA-GCGGGCGTAGCTCAGG--GGT--AGAGCATAACCTTGCCAAGGTTAGGGTCGGGCGTTCGAATCGCCTCGCCCGCT-GCGGGCGTTGTGTAAT--GGT--AAGACCTCAGCCTTCCAAGCTGATGA-TACGGGTTCGATTCCCGTCGCCCGCT-GCCGGCGTAGCTCAGTA-GGTT-AGAGCGCCTGATTGTGGATCAGGAGGTCCCCCGTTCGAGCCGGGGCGCTGGTA-GGGTCGGTAGCTCAGGT-GGTT-AGAGCGCACGCCTGATAAGCGTGAGGTCGGAGGTTCAAGTCCTCCTCGACCCA-GGGCCTGTAGCTCAATT-GGTT-AGAGCAGAGCGCTCATAACGCTTTGGTTGCGGGTTCAAGTCCTGCCGGGCCTA-GGGCCCTTAGCTCAGTT-GGT--AGAGCAGTTGACTTTTAATCAATTTGTCGCAGGTTCGAATCCTGCAGGGCTCA-GCGGGCGTGATGGAATT-GGTA-GACATACCAGACTTAAAATCTGTTGG-TGCGGGTTCGAGTCCCGCCGCCCGCA-GCGGGTGTGGCGGAACT-GGTA-GACGCACCAGATTTAGGTTCTGGC-G-TGGGGGTTCGAGTCCCTTCACCCGCA-GGCGGAGTAGCTCAGGT-GGTT-AGAGCAGCGGAATCATAATCCGCGTGTCGGGGGTTCAAGTCCCTCCTCCGCTA-TCCGGCGTAGCTCAGC--GGT--AGAGCAGTTGACTGTTAATCAATTTGTCGTAGGTTCGATCCCTACCGCCGGAG-CGGGGCGTGGCGCAGTCTGGT--AGCGCACCTGTTTTGGGTACAGGGGGTCGTGAGTTCGAATCTCGCCGCCCCGA-TGGGGTGTAGCCAAGC--GGT--AAGGCATCGGTTTTTGGTACCGTGTATCGTAGGTTCGAATCCTACCACCCCAG-GGATTGGTAGCTCAGCT-GGAT-AGAGTACTTGACTACGAATCAAGGGGTCGGGGGTTCGAATCCTCCCCAGTCCG-GGGCTCTTAGCTCAACT-GGAT-AGAGCAGCCGACTTCTAATCGGCAGGTTGAGGGTTCGAGTCCTTCAGGGCCCG-GGAGACGTGGCCGAGT--GGTCGAAGGCGCTCCCCTGCTAAGGGAGT---CGAGGGTTCGAATCCCTTCGTCTCCG-GGACAGGTGGCCGAGT--GGTCGAAGGCGCACGCCTGGAAAGTGTGTAT-CCAGGGTTCGAATCCCTGTCTGTCCG-GGAGGAGTGGCAGAGT--GGTCGAATGCACCGGTCTTGAAAACCGGC---CGTGGGTTCGAATCCCACCTCCTCCG-GCCCCTATAGCTCAGCT-GGT--AGAGCAACTGATTTGTAATCAGTAGGTCCGCGGTTCGAGTCCGTGTGGGGGCA-GGGCGATTAGCTCAGC--GGT--AGAGCACTTCGTTGACATCGAAGGGGTCACTGGTTCGATCCCAGTATCGCCCA-GGGTCGTTAGCTCAGTT-GGT--AGAGCGCTTCGTTTACACCGAAGATGTCGGGAGTTCGAGCCTCTCACGACCCA-AGGGGCGTAGCTCAGTT-GGT--AGAGCACCGGATTCCAAATCCGACGGTCGGGAGTTCGAGTCTCTCCGCCCCTG-CGCGGGATGGAGCAGCCCGGT--AGCTCGTCAGGCTCATAACCTGAAGGTCGTAGGTTCAAATCCTACTCCCGCAA-GGGCGACAGGCCGCAA--GGT--GTGGCAGGGGACTGTAACTCCCTCGCACCCTGGTTCGATTCCAGGGTCGCCCA
>1070 LABRENZIA_ALEXANDRII_DFL-11
-GGGGGCATAGCTCAGTT-GGG--AGAGCGCGTGCTTTGCAAGCATGAGGTCGTCGGTTCGATCCCGTCTGCCTCCA-GGCCCTGTGGCGGAGT--GGT--GACGCAGCGGATTGCAAATCCGTGTA-CACCGGTTCGATTCCGGTCGGGGCCT-GCGGGTGTAGCTCAGTT-GGTT-AGAGTGCCGGCCTGTCACGCCGGAGGTCGCGGGTTCGAGCCCCGTCACTCGCG-GCGCCCATCGTCTAGC--GGTCTAGGACGCCGCCCTTTCACGGCGGAAA-CACGGGTTCGAGTCCCGTTGGGCGTG-GCCCAGATAGCTCAGTT-GGT--AGAGCAGCGGATTGAAAATCCGCGTGTCGCTGGTTCGATTCCGGCTCTGGGCA-GCGGGTGTAGCTCAGG--GGT--AGAGCACAACCTTGCCAAGGTTGGGGTCGTGGGTTCGAATCCCATCGCCCGCT-GCGGGTGTAGCTCAAT--GGT--AGAGCAGCAGCCTTCCAAGCTGACGA-CGAGGGTTCGATTCCCTTCACCCGCT-GCAGACGTAGCTCAGTT-GGTT-AGAGCGTCGGATTGTGGCTCCGAAGGTCGGTGGTTCGAATCCACTCGTCTGTA-GGGCCGGTAGCTCAGGT-GGTT-AGAGCGCACGCCTGATAAGCGTGAGGTCGGAGGTTCAAGTCCTCCTCGGCCCA-GGGCCTGTAGCTCAACT-GGTT-AGAGCCGTCCGCTCATAACGGATTGGTTGGGGGTTCGAGTCCCTCCGGGCCCA-GAGCCGATAGCTCAGCT-GGT--AGAGCAACTGACTTTTAATCAGTAGGTCCAGGGTTCGAACCCCTGTCGGCTCA-GCGGGCGTGGTGGAACT-GGTA-GACACAAGGGACTTAAAATCCCTCGG-TACGGGTTCGAGTCCCGTCGCCCGCA-GCGGATGTGGTGAAATT-GGCA-GACACGCCAGATTTAGGTTCTGGT-G-TGGGGGTTCAAGTCCCTCCATCCGCA-GGCGGGGTAGCTCAGGT-GGTT-AGAGCAGCGGAATCATAATCCGCGTGTCGGGGGTTCGAGTCCCTCTCCCGCTA-TCCCTGATAGCTCAGTT-GGT--AGAGCAAGCGACTGTTAATCGCTGGGTCGTAGGTTCGAGTCCTACTCAGGGAG-CGGGGTATAGCGCAGCCTGGT--AGCGCATCTGGTTTGGGACCAGAGGGTCGCAAGTTCGAATCTTGCTGCCCCGA-TGGGGTGTAGCCAAGC--GGT--AAGGCACCGGTTTTTGGTACCGGCATGCGAAGGTTCGAATCCTTCCACCCCAG-GCACCGGTAGCTCAGCT-GGAT-AGAGCACCAGACTACGAATCTGGGGGTCGGGGGTTCGAATCCTCCCCGGTGCG-GGCCCCGTAGCTCAGCT-GGAT-AGAGCACTCGCCTTCTAAGCGAATGGTCGCAGGTTCGAATCCTGCCGGGGTCG-GGAGAGGTGGCCGAGT--GGTCGAAGGCGCTCCCCTGCTAAGGGAGTAT-CGAGGGTTCGAATCCCTTCCTCTCCG-GGACAGGTGGCCGAGT--GGCTGAAGGCGCACGCCTGGAACGCGTGT---CGAGGGTTCGAATCCCTCTCTGTCCG-GGAGGGGTGGCAGAGT--GGTCGATTGCAACGGTCTTGAAAACCGTC---CGTGGGTTCGAATCCCACCCCCTCCG-GCCGGTATAGCTCAGTT-GGT--AGAGCACGTGATTTGTAATCTCGGGGTCGCGGGTTCGAATCCTGCTGCCGGCA-GGGCGTGTAGCTCAGC--GGG--AGAGCACTTCGTTGACATCGAAGGGGTCACAGGTTCAATCCCTGTCACGCCCA-GGGCGATTAGCTCAGTT-GGT--AGAGCGCTTCGTTTACACCGAAGATGTCGGGAGTTCGAGTCTCTCATCGCCCA-AGGGGTATAGCTCAGCT-GGT--AGAGCGACGGTCTCCAAAACCGTAGGTCGCGGGTTCGAACCCTGCTGCCCCTG-CGCGGGATGGAGCAGCCCGGT--AGCTCGTCAGGCTCATAACCTGAAGGTCGCAGGTTCAAATCCTGCTCCCGCAA-GGAGGAGTGCCCGAGT--GGCTAAAGGGGACGGACTGTAAATCCGTTGTACGTTGGTTCGAATCCAACCTCCTCCA
>1071 LOKTANELLA_VESTFOLDENSIS_SKA53
-GGGGCGTTAGCTCAGCT-GGG--AGAGCACCTGCTTTGCAAGCAGGGGGTCATCGGTTCGATCCCGATACGCTCCA-GGCGAGTGGGCAG-GTA-GGTT-A-TGCAGCGGATTGCAAATCCGTGTA-GAGCGGTTCGATTCCGCTACTCGCCT-GCGGTTGTAGCTCAGTT-GGTT-AGAGTACCGGCCTGTCACGCCGGGGGTCGCGGGTTCGAGCCCCGTCAACCGCG-GGTCCCTTCGTCTATC--GGTT-AGGACGCCAGGTTTTCAACCTGGAAA-GAGGGGTTCGATTCCCCTAGGGACTG-GCCCGGGTAGCTCAGG--GGT--AGAGCAGTGGATTGAAAATCCTCGTGTCGGTGGTTCGATTCCGCCCCTGGGCA-GCGGGCGTAGCTCAGG--GGT--AGAGCATAACCTTGCCAAGGTTAGGGTCGAGAGTTCGAATCTCTTCGCCCGCT-GCGGGCGTTGTGTAAT--GGT--AAGACCCTTGCCTTCCAAGCAAGAGA-CGCGGGTTCGATTCCCGCCGCCCGCT-GCCGCGTTAGCTCAGTT-GGTT-AGAGCGCTTGATTGTGGATCAAGAGGTCGCTGGTTCGAGACCAGCAGGTGGTA-GGGTCGGTAGCTCAGGT-GGTT-AGAGCGCACGCCTGATAAGCGTGAGGTCGGAGGTTCAAGTCCTCCTCGACCCA-GGGCCTGTAGCTCAATT-GGTC-AGAGCAGAGCGCTCATAACGCTTTGGTTGCGGGTTCAAGTCCTGCCGGGCCTA-GGGCCGGTAGCTCAGTT-GGT--AGAGCAACTGACTTTTAATCAGTAGGTCTCGGGTTCGGATCCCGACCGGCTCA-GCCTGCGTGGTGGAAT--GGTA-GACATCGGAGACTTAAAATCTCTT-G-TGCCGGTTCGAGTCCGGCCGCGGGCA-GCGGGTGTGGCGAAATT-GGTA-GACGCACCAGATTTAGGTTCTGGC-G-TGGGGGTTCAAGTCCCTCCACCCGCA-GGCGCGGTAGCTCAGTT-GGTT-AGAGCGATCGACTCATAATCGATAGGTCGGGAGTTCAAGTCTCCCCCACGCCA-TCCGACGTAGCTCAGC--GGT--AGAGCAGTTGACTGTTAATCAATTGGTCGTAGGTTCGATCCCTACCGTCGGAG-CGGGGCGTAGCGCAGCCTGGT--AGCGCATCTGTTTTGGGAACAGAGGGTCGGGAGTTCGAATCTCTCCGCCCCGA-TGGGATGTAGCCAAGT--GGT--AAGGCATCGGTTTTTGATACCGTGTATCGTAGGTTCGAATCCTACCATCCCAG-GGATTGGTAGCTCAGTT-GGAT-AGAGTACTTGACTACGAATCAAGGGGTCGGGGGTTCGAATCCTCCCCAGTCCG-GGTCTCATAGCTCAACT-GGAT-AGAGCAGCTGACTTCTAATCAGCAGGTTCGGGGTTCGAGTCCTCGTGGGATCA-GGAGATGTGGCCGAGT--GGTCGAAGGCGCTCCCCTGCTAAGGGAGTAT-CGAGGGTTCGAATCCCTTCGTCTCCG-GGACAGGTGGCCGAGT--GGTCGAAGGCGCACGCCTGGAAAGTGTGTAT-CCAGGGTTCGAATCCCTGTCTGTCCG-GGAGGAGTGGCAGAGT--GGTTGAATGCACCGGTCTTGAAAACCGAC---CGTGGGTTCGAATCCCACCTCCTCCG-GCCCCTATAGCTCAGCT-GGT--AGAGCAACTGATTTGTAATCAGTAGGTCCGCGGTTCGAGTCCGTGTGGGGGCA-GGATGATTAGCTCAGC--GGT--AGAGCACTTCGTTGACATCGAAGGGGTCACTGGTTCGATCCCAGTATCGTCCA-GGGTGATTAGCTCAGTT-GGT--AGAGCGCTTCCTTTACACGGAAGATGTCGGGAGTTCGAGCCTCTCATCACCCA-AGGGGTATAGCTCAGTT-GGT--AGAGCGACGGTCTCCAAAACCGTAGGTCTGGAGTTCGAGTCTCCATGCCCCTG-CGCGGGATGGAGCAGCCCGGT--AGCTCGTCAGGCTCATAACCTGAAGGTCGTAGGTTCAAATCCTACTCCCGCAA-GGGCGACAGGCCGCAA--GGT--GTGGCAGGGGACTGTAACTCCCTC-ACGCCAGGTTCGATTCCTGGGTCGCCCA
>1072 MAGNETOSPIRILLUM_MAGNETICUM_AMB-1
-GGGGCCATAGCTCAGTT-GGG--AGAGCGCGTGCTTTGCAAGCATGAGGTCGTCGGTTCGATCCCGTCTGGCTCCA-GGCCGGGTGGCAGAGT--GGC--TATGCAGCGGACTGCAAATCCGCGTA-CGTCGGTTCAATTCCGGCCTCGGCCT-GGGGGTGTAGCTCAGTT-GGTT-AGAGCGCCGGCCTGTCACGCCGGAGGTCGCGGGTTCGAGCCCCGTCACTCCCG-GTCCCCTTCGTCTAGA--GGCCTAGGACACCGCCCTTTCACGGCGGCGA-CACGGGTTCGAATCCCGTAGGGGACG-GCCCAGGTAGCTCAGTT-GGT--AGAGCATGCGACTGAAAATCGCAGTGTCGGTGGTTCGATTCCGCCCCTGGGCA-GCGGGCGTAGCTCAGG--GGT--AGAGCACAACCTTGCCAAGGTTGGGGTCGAGGGTTCGAATCCCTTCGCCCGCT-GCGGGTGTAGCTCAAT--GGT--AGAGCAACAGCCTTCCAAGCTGATGA-CGGGGGTTCGATTCCCCTCACCCGCTGGCGGGTGTAGCTCAGTT-GGTT-AGAGCGCCAGTTTGTGGTACTGGATGTCGTCGGTTCGATTCCGATCACTCGCC-GGGCTCGTAGCTCAGCT-GGTC-AGAGCACACGCTTGATAAGCGTGGGGTCGTAAGTTCAAATCTTACCGGGCCCA-GGGCCTGTAGCTCAAT--GGTT-AGAGCCGGCCGCTCATAACGGTCTGGTTGCAGGTTCGAGTCCTGCCGGGCCCA-GGGTCCGTAGCTCAGTT-GGT--AGAGCAAGCGACTTTTAATCGAGAGGTCCCGGGTTCGAGTCCCGGCGGACCCA-GGCCCCTTGGCGGAACT-GGTA-GACGCAAGCGACTTAAAATCGCTC-G-TGCCGGTTCGATTCCGGCAGGGGCCA-GCGGGCGTGGTGGAATT-GGTA-GACACACTGGATTTAGGTTCCAGC-A-TGGGGGTTCAAGTCCCTTCGCCCGCA-GGCGGGGTAGCTCAGCT-GGTT-AGAGCACGGGAATCATAATCCTGGGGTCGGGGGTTCAAGTCCCTCTCCCGCTA-TCCGGAGTAGCTCAGC--GGT--AGAGCAGCCGGCTGTTAACCGGCTGGTCGGGGGTTCGAATCCCTCCTCCGGAG-CGGGGCGTAGCTCAGCCTGGT--AGAGCGCCAGCTTTGGGAGCTGGATGTCGGAGGTTCGAATCCTCTCGCCCCGA-TGGGGCGTCGCCAAGC--GGT--AAGGCACCGGTTTTTGGTACCGGCATTCCCAGGTTCGAATCCTGGCGCCCCAG-GCGCCCGTAGCTCAATT-GGAT-AGAGCACCAGACTACGAATCTGGGGGTTGGAGGTTCGAGTCCTTCCGGGCGCG-GCGCCCTTAGCTCAGTT-GGAT-AGAGCAGCCGCCTTCTAAGCGGCAGGTCGCTGGTTCGAGCCCAGCAGGGCGCG-GGAGGGGTGGGTGAGT--GGCTGAAACCAACGGTTTGCTAAATCGTCCG-CGCGGGTTCGAATCCCGCCCCCTCCG-GGAGGGGTGGCCGAGT--GGTTGAAGGCGCACGCCTGGAAAGTGTGT---CGAGGGTTCGAATCCCTCTCCCTCCG-GGATGGGTGGCAGAGT--GGTCTATTGCACCGGTCTTGAAAACCGGAGC-CGTGGGTTCGAATCCTACCCCATCCG-GCCGGCTTAGCTCAGTT-GGT--AGAGCAGTAGTTTTGTAAACTTCAGGTCGCGGGTTCGAATCCTGCAGCCGGCA-GGGCGGTTAGCTCAGC--GGT--AGAGCACTGTGTTGACATCGCAGGGGTCACAAGTTCAATCCTTGTACCGCCCA-GGGCGGTTAGCTCAGTT-GGT--AGAGCGCCTGCTTTACACGCAGGATGTCGGCGGTTCGAACCCGTCACCGCCCA-AGGAGTGTAGCTCAACT-GGT--AGAGCACCGGTCTCCAAAACCGGGGGTTGGGGGTTCGAGCCCCTCCACTCCTG-CGCGGGGTGGAGCAGCCCGGT--AGCTCGTCAGGCTCATAACCTGAAGGTCGCAGGTTCAAATCCTGCCCCCGCAA-GGAGGGGTGGCCGAGC--GGTTAATGGCAGCAGACTGTAAATCTGCC-TACGGAGGTTCGAATCCTCCCCCCTCCA
>1073 MAGNETOSPIRILLUM_MAGNETOTACTICUM
-GGGGACGTAGCTCAGCT-GGG--AGAGCAGTTGCTTTGCAAGCATCAGGTCGTCGGTTCGATCCCGTCCGTCTCCA-GGTGGAGTGGCCGAGA--GGC--GAGGCAGCGGCCTGCAAAGCCGTATA-CGTGGGTTCGAATCCCATCTCCACCT-GCGGGTGTAGCTCAGTT-GGTC-AGAGCGCCGGCCTGTCACGCCGGAGGTCGCGGGTTCGAGCCCCGTCACTCGCG-GCGCCCTTCGTCTAGC--GGTCCAGGACGTCGCCCTTTCACGGCGAAAA-CACGGGTTCGATTCCCGTAGGGCGCG-GCCCAGGTAGCTCAGTT-GGT--AGAGCATGCGACTGAAAATCGCAGTGTCGGTGGTTCGATTCCGCCCCTGGGCA-GCGGGTGTAGCTCAGG--GGT--AGAGCACAACCTTGCCAAGGTTGGGGTCGAGGGTTCGAATCCCTTCGCCCGCT-GCGGGTGTAGCTCAAT--GGT--AGAGCAGCAGCCTTCCAAGCTGAATA-CGAGGGTTCGATTCCCTTCACCCGCTGGCGGGTGTAGCTCAGTT-GGTT-AGAGCGCCAGTTTGTGGTACTGGATGTCGTCGGTTCGATTCCGATCACTCGCC-GGGCTCGTAGCTCAGCT-GGTC-AGAGCACACGCTTGATAAGCGTGGGGTCGTAAGTTCAAATCTTACCGGGCCCA-GGGCCTGTAGCTCAAT--GGTT-AGAGCCGGCCGCTCATAACGGTCTGGTTGCAGGTTCGAGTCCTGCCGGGCCCA-GAGCGCGTAGCTCAGTT-GGT--AGAGCAACGGACTTTTAATCTGTAGGTCCTGGGTTCGAGTCCCAGCGCGCTCA-GCCCCCATGGCCCAACT-GGCA-GAGGCGGCCGGCTTAAACCCGGCGTGTTCCGGGTTCGAGTCCCGGTGGGGGCA-GCGGGCGTGGTGGAATT-GGTA-GACACACTGGATTTAGGTTCCAGC-A-TGGGGGTTCAAGTCCCTTCGCCCGCA-GGCGGGGTAGCTCAGCT-GGTT-AGAGCACGGGAATCATAATCCTGGGGTCGGGGGTTCAAGTCCCTCTCCCGCTA-TCGGGAGTAGCTCAGC--GGT--AGAGCAGGCGGCTGTTAACCGCCTGGCCGGGGGTTCGAATCCCTCCTCCCGAG-CGGGGTGTAGCTCAGCCTGGT--AGAGCGCCAGCTTTGGGAGCTGGATGTCGTAGGTTCGAATCCTATCGCCCCGA-TGGGGCGTCGCCAAGC--GGT--AAGGCACCGGTTTTTGGTACCGGCATTCCCAGGTTCGAATCCTGGCGCCCCAG-GCGCCCGTAGCTCAATT-GGAT-AGAGCACCAGACTACGAATCTGGGGGCTGGAGGTTCGAGTCCTTCCGGGCGCG-GCGCCCTTAGCTCAGTT-GGAT-AGAGCAGCCGCCTTCTAAGCGGCAGGTCGCTGGTTCGAGCCCAGCAGGGCGCG-GGAGGGGTGGGTGAGT--GGCTGAAACCAACGGTTTGCTAAATCGTCCG-CGCGGGTTCGAATCCCGCCCCCTCCG-GGAGGGGTGGCCGAGC--GGTTGAAGGCGCACGCCTGGAAAGTGTGT---CGAGGGTTCGAATCCCTCTCCCTCCG-GGAAGGGTGGCAGAGT--GGTCTATTGCAGCGGTCTTGAAAACCGCAGC-CGGGGGTTCGAATCCCTCCCCTTCCG-GCCGGTTTAGCTCAGTT-GGT--AGAGCAACCGCCTTGTAAGCGGTAGGTCGCGAGTTCGAGTCCCGCAACCGGCA-GGGCGATTGGCGCAGC--GGT--AGCGCGCTTCCCTGACACGGAAGAGGTCACTGGTTCGATCCCAGTATCGCCCA-GGGCGGTTAGCTCAGCT-GGT--AGAGCGCCTGCTTTACACGCAGGATGTCGGCGGTTCGAACCCGTCACCGCCCA-AGGAGTGTAGCTCAACT-GGT--AGAGCACCGGTCTCCAAAACCGGGGGTTGGGGGTTCGAGCCCCTCCACTCCTG-CGCGGGGTGGAGCAGCCCGGT--AGCTCGTCAGGCTCATAACCTGAAGGTCGCAGGTTCAAATCCTGCCCCCGCAA-GGAGGGGTGGCCGAGC--GGTTAATGGCAGCAGACTGTAAATCTGCC-TACGGAGGTTCGAATCCTCCCCCCTCCA
>1074 MARICAULIS_MARIS_MCS10
-GGGGCTGTAGCTCAGTT-GGG--AGAGCGGTAGCTTTGCAAGCTTCAGGTCGTCGGTTCGATCCCGTCCAGCTCCA-GGCACCGTGGCGGAGT--GGT--GACGCAGCGGATTGCAAATCCGTGTA-CCCCGGTTCGATTCCGGGCGGTGCCT-GCGGGTGTAGCTCAGTT-GGTT-AGAGCGCCGGCCTGTCACGCCGGAGGTCGCGGGTTCGAGTCCCGTCACTCGCG-GGTCCCTTCGTCTATC--GGTT-AGGACGCCAGGTTTTCAACCTGGAAA-GAGGGGTTCGATTCCCCTAGGGACTG-GCCCGGGTAGCTCAGG--GGT--AGAGCAGCGGATTGAAAATCCGCGTGTCGGTGGTTCAATTCCGCCCCCGGGCA-GCGGGCGTAGCTCAGG--GGT--AGAGCGTCACCTTGCCAAGGTGAATGTCGTGAGTTCGAATCTCATCGCCCGCT-GCGGGTATAGCACAAT--GGT--AGTGCAGCAGCCTTCCAAGCTGAGGA-TGCCGGTTCGATCCCGACTACCCGCT-GCCGCCTTAGCTCAGTT-GGTT-AGAGCGCTAGATTGTGGATCTAGAGGTCCCCTGTTCAAACCAGGGAGGCGGTA-GGGCCTGTAGCTCAGGT-GGTT-AGAGCGCACGCCTGATAAGCGTGAGGTCGGTGGTTCGAGTCCACCCAGGCCCA-GGGCCTGTAGCTCAATT-GGTT-AGAGCCGGCGGCTCATAACCGCTTGGTTGGGGGTTCGAGTCCCTCCGGGCCCA-GAGCCGATAGCTCAGCT-GGT--AGAGCAACTGACTTTTAATCAGTAGGTCCAGGGTTCGAGCCCCTGTCGGCTCA-GCGGGCGTGGCGGAATC-GGTA-GACGCAGCAGACTTAAAATCTGTC-G-TGCCGGTTCAAGTCCGGCCGCCCGCA-GCGGATGTGGCGGAACT-GGTA-GACGCGCCAGATTTAGGTTCTGGT-G-TGGGGGTTCGAGTCCCTCCATCCGCA-GGCGAGGTAGCTCAGCT-GGTT-AGAGCGCACGACTCATAATCGTGAGGTCGAGAGTTCAAGTCTCTCCCTCGCCA-TCCTCGGTAGCTCAGTT-GGT--AGAGCAGGTGACTGTTAATCACCGGGTCGGCGGTTCGAGCCCGTCCCGGGGAG-CGGGGCGTGGCGCAGTCTGGT--AGCGCATTCGCTTTGGGAGCGAAGGGTCGCAAGTTCGAATCTTGCCGCCCCGA-TGGGGCGTCGCCAAGT--GGT--AAGGCACCGGTTTTTGGTATCGGCATTCCCAGGTTCGAATCCTGGCGCCCCAG-GCACCGGTAGCTCAGTT-GGAT-AGAGCACTAGACTACGAATCTAGGGGTCGGGGGTTCGAATCCTCCCCGGTGCG-GCTTCCGTAGCTCAACC-GGAT-AGAGCGCCCGCCTTCTAAGCGGATGGTTGCAGGTTCGAGTCCTGCCGGAAGCG-GGAGAGGTGGCCGAGT--GGTCGAAGGCGCTCCCCTGCTAAGGGAGT---CGTGGGTTCGAATCCCATCCTCTCCG-GGTGAGGTGGCCGAGT--GGTCGAAGGCGCACGCCTGGAACGCGTGTAT-CGTGGGTTCGAATCCCACCCTCACCG-GGAGGGGTGGCAGAGT--GGTCGATTGCGGCGGTCTTGAAAACCGTTGC-CGGGGGTTCGAATCCCTCCCCCTCCG-GCCGGCTTAGCTCAGCT-GGT--AGAGCACCTGATTTGTAATCAGGGGGTCGGGGGTTCGAGTCCCTCAGCCGGCA-GGGCGATTAGCTCAGC--GGG--AGAGCACTTCGTTGACATCGAAGGGGTCACTGGTTCAATCCCAGTATCGCCCA-GGGCGGTTAGCTCAGCT-GGG--AGAGCATCTCGTTTACACCGAGAGGGTCGGGGGTTCGAGCCCCTCACCGCCCA-AGGGGTGTAGCTCAGTT-GGT--AGAGCATCGGTCTCCAAAACCGAGGGTCGGGGGTTCGAGTCCCTCCGCCCCTG-TGCGGGGTGGAGCAGTCCGGT--AGCTCGTCAGGCTCATAACCTGAAGGTCGTAGGTTCAAATCCTACCCCCGCAC-GGAGGGGTGGTCGAGT--GGTTAAAGGCACCAGACTGTAAATCTGGC-TACGTTGGTTCGAATCCAACCCCCTCCA
>1075 MESORHIZOBIUM_LOTI_MAFF303099
-GGGGCCGTAGCTCAGCT-GGG--AGAGCGCCTGCTTTGCAAGCAGGATGTCGTCGGTTCGATCCCGTCCGGCTCCA-GGCCTCGTGGCGGAGT--GGT--TACGCAGAGGACTGCAAATCCTTGCA-CCCCGGTTCGATTCCGGGCGAGGCCT-GCGGGTGTAGCTCAGTT-GGTT-AGAGTGCCGGCCTGTCACGCCGGAGGTCGCGGGTTCGAGCCCCGTCACTCGCG-GCGCCCATCGTCTAGC--GGTT-AGGACACCGCCCTTTCACGGCGGTAA-CAGGGGTTCGATTCCCCTTGGGCGTA-GCCCAGATAGCTCAGTT-GGT--AGAGCAGCGGACTGAAAATCCGCGTGTCGGTGGTTCGAATCCGCCTCTGGGCA-GCGGGTGTAGCTCAGG--GGT--AGAGCACAACCTTGCCAAGGTTGGGGTCGAGCGTTCGAATCGCTTCACCCGCT-GCGGGTATAGCTCAGT--GGT--AGAGCAGCAGCCTTCCAAGCTGAATA-TGCGGGTTCGATTCCCGCTACCCGCT-GCCGTTGTAGCTCAGCT-GGTT-AGAGCGCCGGATTGTGGATCCGGAGGTCGCTGGTTCGATCCCAGCCAACGGTA-GGGCTTGTAGCTCAGTT-GGTT-AGAGCGCGCGCTTGATAAGCGTGAGGTCGGAGGTTCAAGTCCTCCCAGGCCCA-GGGCCTGTAGCTCAAT--GGTT-AGAGCCGGCGGCTCATAACCGCTTGGTTGGGGGTTCGAGTCCCTCCGGGCCCA-GAGCGCGTAGCTCAGCC-GGT--AGAGCAACTGACTTTTAATCAGTAGGTCATGGGTTCGAATCCCATCGCGCTCA-GCGGACGTGGCGGAATT-GGTA-GACGCAAGGGACTTAAAATCCCTC-G-TACGGGTTCGATTCCCGTCGTCCGCA-GCGGATGTGGCGGAACT-GGTA-GACGCCCTGGATTTAGGTTCCAGT-G-TGGGGGTTCGAGTCCCTTCATCCGCA-GGCGGGGTAGCTCAGTT-GGTT-AGAGCACGGGAATCATAATCCTGGGGTCGGGGGTTCAAGTCCCTCTCCCGCTA-TCCCCGGTAGCTCAGT--GGT--AGAGCAACCGGCTGTTAACCGGTTGGTCGCTGGTTCGAATCCGGCCCGGGGAG-CGGAGTGTAGCGCAGGCTGGT--AGCGCATCTGGTTTGGGACCAGAGGGTCGGGAGTTCGAATCTCTCCACTCCGA-TCCCGCTTCGTCTAAT--GGT--AGGACAGCGCCCTTTGAAGGCGTGAA-TCGTGGTTCGAGCCCATGAGCGGGAA-GCGCCCGTAGCTCAGCT-GGAT-AGAGCACCAGACTACGAATCTGGGGGTCAGGAGTTCGAATCTCTTCGGGCGCG-GGTCCCGTAGCTCAGCT-GGAT-AGAGCACCGGCCTTCTAAGCCGATGGTCACAGGTTCGAATCCTGTCGGGATCG-GGAGAGGTGGCCGAGT--GGTCGAAGGCGCTCCCCTGCTAAGGGAGTAT-CGTGGGTTCGAATCCCATCCTCTCCG-GGAGAGGTGGCCGAGT--GGTTGAAGGCGCACGCCTGGAAAGTGTGT---CGCGGGTTCGAATCCCGCTCTCTCCG-GGAGGGATGGCCGAGC--GGTTTAAGGCACCGGTCTTGAAAACCGGC---CGTGGGTTCGAATCCCACTCCCTCCG-GCCCTTGTAGCTCAGCT-GGT--AGAGCAGCGGTTTTGTAAACCGAAGGTCGGCGGTTCGATTCCGTCCGGGGGCA-GGGCGTGTAGCTCAGC--GGG--AGAGCACTGCATTGACATTGCAGGGGTCACAGGTTCAATCCCTGTCACGCCCA-GGGCGATTAGCTCAGTT-GGT--AGAGCGCTTCGTTTACACCGAAGATGTCGGCGGTTCGAGCCCGTCATCGCCCA-ACGGGCATAGCTCAGTT-GGT--AGAGCGGCGGTCTCCAAAACCGCAGGTCGTAGGTTCGAGCCCTGCTGCCCGTG-CGCGGGGTGGAGCAGCCCGGT--AGCTCGTCAGGCTCATAACCTGAAGGTCACAGGTTCAAATCCTGTCCCCGCAA-GGAGAGGTGCCCGAGT--GGTTAAAGGGGACGGACTGTAAATCCGTT-TACGTTGGTTCGAATCCAACCCTCTCCA
>1076 MESORHIZOBIUM_SP-_BNC1
-GGGGCCGTAGCTCAGCT-GGG--AGAGCACCTGCTTTGCAAGCAGGGGGTCGTCGGTTCGATCCCGTCCGGCTCCA-GGCCTCGTGGCGGAGT--GGT--TACGCAGAGGACTGCAAATCCTTGCA-CCCCGGTTCGATTCCGGGCGAGGCCT-GCGGGTGTAGCTCAGTT-GGTT-AGAGTGCCGGCCTGTCACGCCGGAGGTCGCGGGTTCGAGCCCCGTCACTCGCG-GCGCCCATCGTCTAGC--GGTCTAGGACGCCGCCCTTTCACGGCGGAAA-CAGGGGTTCGATTCCCCTTGGGCGTA-GCCCAGGTAGCTCAGTT-GGT--AGAGCAGCGGACTGAAAATCCGCGTGTCGGTGGTTCGATTCCGCCCCTGGGCA-GCGGGTGTAGCTCAGG--GGT--AGAGCACAACCTTGCCAAGGTTGGGGTCGAGGGTTCGAATCCCTTCGCCCGCT-GCGGGCATGGTGAAAT--GGT--ATCACAGGAGCCTTCCAAGCTCTTAG-TGCGGGTTCGATTCCCGCTGCCCGCT-GCGGTTGTAGCTCAGTT-GGTT-AGAGCGCAGGATTGTGGCTCCTGAGGTCGGTGGTTCGAATCCACCCAACCGTA-GGGCCTGTAGCTCAGGT-GGTT-AGAGCGCACCCCTGATAAGGGTGAGGTCGATAGTTCGAGTCTATCCAGGCCCA-GGGCCTGTAGCTCAAT--GGTT-AGAGCCGGCGGCTCATAACCGCTTGGTTGGGGGTTCGAGTCCCTCCGGGCCCA-GAGCGCGTAGCTCAGCC-GGT--AGAGCAACTGACTTTTAATCAGTAGGTCCAGGGTTCGAATCCCTGCGCGCTCA-GCGGACGTGGCGGAACT-GGTA-GACGCAAGGGACTTAAAATCCCTCGG-TGCGGGTTCGATTCCCGCCGTCCGCA-GCGGGTGTGGTGGAATT-GGTA-GACACGCCAGATTTAGGTTCTGGT-G-TGGGGGTTCAAGTCCCTCCACCCGCA-GGCGGAGTAGCTCAGTT-GGTT-AGAGCAGAGGAATCATAATCCTTGTGTCGGGGGTTCGAGTCCCTCCTCCGCTA-TCCCCGGTAGCTCAGC--GGT--AGAGCAACCGGCTGTTAACCGGTTGGTCGCTGGTTCGAATCCGGCCCGGGGAG-CGGAGCGTAGCGCAGTCTGGT--AGCGCATCTGGTTTGGGACCAGAGGGTCGCAGGTTCAAATCCTGCCGCTCCGA-TGGGGCGTAGCCAAGC--GGT--AAGGCAGCGGTTTTTGGTACCGCCATTCCCAGGTTCGAATCCTGGCGCCCCAG-GCGCCCGTAGCTCAGCT-GGAT-AGAGCACCAGACTACGAATCTGGGGGTCAGAGGTTCGAATCCTTTCGGGCGCG-GGCCCCGTAGCTCAGTC-GGAT-AGAGCACCGGCCTTCTAAGCCGATGGTCGCAGGTTCGAATCCTGCCGGGGTCG-GGAGAGGTGGCCGAGT--GGTCGAAGGCGCTCCCCTGCTAAGGGAGTAT-CGCGGGTTCGAATCCCGCTCTCTCCG-GGAGAGGTGGCCGAGT--GGTTGAAGGCGCACGCCTGGAACGCGTGT---CGAGGGTTCGAATCCCTCTCTCTCCG-GGAGGGATGGCCGAGC--GGTTTAAGGCACCGGTCTTGAAAACCGGC---CGTGGGTTCGAATCCCACTCCCTCCG-GCCCTTGTAGCTCAGTT-GGT--AGAGCACCTGATTTGTAATCAGGGGGTCGCGGGTTCGAGTCCTGCCGGGGGCA-GGGCGTGTAGCTCAGC--GGG--AGAGCACTACGTTGACATCGTAGGGGTCACAGGTTCAATCCCTGTCACGCCCA-GGGCGATTAGCTCAGTT-GGT--AGAGCGCTTCGTTTACACCGAAGATGTCGGGAGTTCGAGTCTCTCATCGCCCA-AGGGGTATAGCTCAGTT-GGT--AGAGCGGCGGTCTCCAAAACCGCAGGTCGGGGGTTCGAGCCCCTCTGCCCCTG-CGCGGGGTGGAGCAGCCCGGT--AGCTCGTCAGGCTCATAACCTGAAGGTCGTAGGTTCAAATCCTACCCCCGCAA-GGAGGGGTGTCCGAGT--GGTTAAAGGAGACGGACTGTAAATCCGTT-TACGCTGGTTCGAATCCAGCCCCCTCCA
>1077 METHYLOBACTERIUM_CHLOROMETHANICUM_CM4
-GGGGACGTAGCTCAGCT-GGG--AGAGCAGTTGCTTTGCAAGCATCAGGTCGTCGGTTCGATCCCGTCCGTCTCCA-GGCCTCGTGGCGGAGT--GGT--TACGCAGAGGACTGCAAATCCTTGCA-CCCCGGTTCGATTCCGGGCGAGGCCT-GCGGGCGTAGCTCAGTT-GGTT-AGAGTGCCGGCCTGTCACGCCGGAGGTCGCGGGTTCGAGCCCCGTCGCCCGCG-GCGCCCTTCGTCTATC--GGTT-AGGACGTCAGCCTTTCACGCTGAAAA-GGCGGGTTCGATTCCCGCAGGGCGCG-GCCCAGGTAGCTCAGTT-GGT--AGAGCATGCGACTGAAAATCGCAGTGTCGGCGGTTCGATTCCGTCCCTGGGCA-GCGGGTGTAGCTCAGG--GGT--AGAGCACAACCTTGCCAAGGTTGGGGTCGAGGGTTCGAATCCCTTCGCCCGCT-GCGGGTGTAGCTCAAT--GGT--AGAGCAGCAGCCTTCCAAGCTGAATA-CCCGGGTTCGATTCCCGGTACCCGCT-GCCGCCGTAGCTCAGTT-GGTT-AGAGCACTAGATTGTGGATCTAGGGGTCCCCCGTTCGAGCCGGGGCGGTGGTA-GGGCCTGTAGCTCAGGT-GGTT-AGAGCGCACCCCTGATAAGGGTGAGGTCGGACGTTCGAGTCGTCCCAGGCCCA-GGGCCTGTAGCTCAAT--GGTT-AGAGCCGACCGCTCATAACGGTCTGGTTGCAGGTTCGAGTCCTGCCGGGCCCA-GAGCGCGTAGCTCAGTT-GGT--AGAGCAACGGACTTTTAATCTGTAGGTCCTGGGTTCGAGTCCCAGCGCGCTCA-GCGGACGTGGCGAAACC-GGTA-GACGCACGAGACTTAAAATCTTGC-G-TGCGGGTTCGAGTCCCGCCGTCCGCA-GCGGGCGTGGCGGAACT-GGTA-GACGCGCTGGATTTAGGTTCCAGT-G-TGGGGGTTCGAGCCCCTCCGCCCGCA-GGCGGGGTAGCTCAGCT-GGTT-AGAGCAGAGGAATCATAATCCTTGTGTCGGGGGTTCAAATCCCTCCCTCGCTA-TCCCCGATAGCTCAGTT-GGT--AGAGCAAGCGACTGTTAATCGCTTTGTCGCAGGTTCGAGTCCTGCTCGGGGAG-CGGGGTGTAGCGCAGTCTGGT--AGCGCATCTGCTTTGGGAGCAGAGGGTCGTAGGTTCGAATCCTATCGCCCCGA-TGGGGCGTCGCCAAGT--GGT--AAGGCAGCGGTTTTTGGTACCGCCATTCCCAGGTTCGAATCCTGGCGCCCCAG-GCGCCCGTAGCTCAGCT-GGAT-AGAGCACCAGACTACGAATCTGGGGGTCAGAGGTTCGAATCCTTTCGGGCGCG-GACTCCGTAGCTCAGCT-GGAT-AGAGCAGCCGCCTTCTAAGCGGCAGGTCGTAGGTTCGAGCCCTACCGGGGTCG-GGAGACGTGGCCGAGA--GGCTGAAGGCACTCGTTTGCTAAATGAGC---CGAGGGTTCGAATCCCTCCGTCTCCG-GGAGGGGTGGCCGAGT--GGTTGAAGGCGCACGCCTGGAAAGTGTGTAT-CGCGGGTTCGAATCCCGCTCCCTCCG-GGAAGGGTGGCCGAGT--GGTTTAAGGCAGCGGTCTTGAAAACCGCC---CGTGGGTTCGAATCCCACCCCTTCCG-GCCGGTTTAGCTCAGTT-GGT--AGAGCAACCGCCTTGTAAGCGGTAGGTCGCGAGTTCGAGTCCCGCAACCGGCA-GGGCGCGTAGCTCAGC--GGG--AGAGCACTACCTTGACATGGTAGGGGTCACAGGTTCGATCCCTGTCGCGCCCA-GGGCGGTTAGCTCAGTT-GGT--AGAGCGTCTCCTTTACACGGAGAGGGTCGGCGGTTCGAGCCCGTCACCGCCCA-AGGAGTGTAGCTCAACT-GGTC-AGAGCACCGGTCTCCAAAACCGGGGGTTGGGGGTTCGAGTCCCTCCACTCCTG-CGCGGGGTGGAGCAGCCCGGT--AGCTCGTCAGGCTCATAACCTGAAGGTCGCTGGTTCAAATCCAGCCCCCGCAA-GGGGCGGTGCCCGAGC--GGCA-AAGGGGGCGGACCGTAACTCCGCTGTACGTAGGTTCGAGTCCTACCCCCCCCA
>1078 METHYLOBACTERIUM_EXTORQUENS_AM1
-GGGGACGTAGCTCAGCT-GGG--AGAGCAGTTGCTTTGCAAGCATCAGGTCGTCGGTTCGATCCCGTCCGTCTCCA-GGCCTCGTGGCGGAGT--GGT--TACGCAGAGGACTGCAAATCCTTGCA-CCCCGGTTCGATTCCGGGCGAGGCCT-GCGGGCGTAGCTCAGTT-GGTT-AGAGTGCCGGCCTGTCACGCCGGAGGTCGCGGGTTCGAGCCCCGTCGCCCGCG-GCGCCCTTCGTCTATC--GGTT-AGGACGTCAGCCTTTCACGCTGAAAA-GGCGGGTTCGATTCCCGCAGGGCGCG-GCCCAGGTAGCTCAGTT-GGT--AGAGCATGCGACTGAAAATCGCAGTGTCGGCGGTTCGATTCCGTCCCTGGGCA-GCGGGTGTAGCTCAGG--GGT--AGAGCACAACCTTGCCAAGGTTGGGGTCGAGGGTTCGAATCCCTTCGCCCGCT-GCGGGTGTAGCTCAAT--GGT--AGAGCAGCAGCCTTCCAAGCTGAATA-CCCGGGTTCGATTCCCGGTACCCGCT-GCCGCCGTAGCTCAGTT-GGTT-AGAGCACTAGATTGTGGATCTAGGGGTCCCCCGTTCGAGCCGGGGCGGTGGTA-GGGCCTGTAGCTCAGGT-GGTT-AGAGCGCACCCCTGATAAGGGTGAGGTCGGACGTTCGAGTCGTCCCAGGCCCA-GGGCCTGTAGCTCAAT--GGTT-AGAGCCGACCGCTCATAACGGTCTGGTTGCAGGTTCGAGTCCTGCCAGGCCCA-GAGCGCGTAGCTCAGTT-GGT--AGAGCAACGGACTTTTAATCTGTAGGTCCTGGGTTCGAGTCCCAGCGCGCTCA-GCGGACGTGGCGAAACC-GGTA-GACGCACGAGACTTAAAATCTTGC-G-TGCGGGTTCGAGTCCCGCCGTCCGCA-GCGGGCGTGGCGGAACT-GGTA-GACGCGCTGGATTTAGGTTCCAGT-G-TGGGGGTTCGAGCCCCTCCGCCCGCA-GGCGGGGTAGCTCAGCT-GGTT-AGAGCAGAGGAATCATAATCCTTGTGTCGGGGGTTCAAATCCCTCCCTCGCTA-TCCCCGATAGCTCAGTT-GGT--AGAGCAAGCGACTGTTAATCGCTTTGTCGCAGGTTCGAGTCCTGCTCGGGGAG-CGGGGTGTAGCGCAGTCTGGT--AGCGCATCTGCTTTGGGAGCAGAGGGTCGTAGGTTCGAATCCTATCGCCCCGA-TGGGGCGTCGCCAAGT--GGT--AAGGCAGCGGTTTTTGGTACCGCCATTCCCAGGTTCGAATCCTGGCGCCCCAG-GCGCCCGTAGCTCAGCT-GGAT-AGAGCACCAGACTACGAATCTGGGGGTCAGAGGTTCGAATCCTTTCGGGCGCG-GACTCCGTAGCTCAGCT-GGAT-AGAGCAGCCGCCTTCTAAGCGGCAGGTCGTAGGTTCGAGCCCTACCGGGGTCG-GGAGACGTGGCCGAGA--GGCTGAAGGCACTCGTTTGCTAAATGAGC---CGAGGGTTCGAATCCCTCCGTCTCCG-GGAGGGGTGGCCGAGT--GGTTGAAGGCGCACGCCTGGAAAGTGTGTAT-CGCGGGTTCGAATCCCGCTCCCTCCG-GGAAGGGTGGCCGAGT--GGTTTAAGGCAGCGGTCTTGAAAACCGCC---CGTGGGTTCGAATCCCACCCCTTCCG-GCCGGTTTAGCTCAGTT-GGT--AGAGCAACCGCCTTGTAAGCGGTAGGTCGCGAGTTCGAGTCCCGCAACCGGCA-GGGCGCGTAGCTCAGC--GGG--AGAGCACTACCTTGACATGGTAGGGGTCACAGGTTCGATCCCTGTCGCGCCCA-GGGCGGTTAGCTCAGTT-GGT--AGAGCGTCTCCTTTACACGGAGAGGGTCGGCGGTTCGAGCCCGTCACCGCCCA-AGGAGTGTAGCTCAACT-GGTC-AGAGCACCGGTCTCCAAAACCGGGGGTTGGGGGTTCGAGTCCCTCCACTCCTG-CGCGGGGTGGAGCAGCCCGGT--AGCTCGTCAGGCTCATAACCTGAAGGTCGCTGGTTCAAATCCAGCCCCCGCAA-GGGGGAATGCCCGAGC--GGCA-AAGGGGGCGGACTGTAAATCCGCT-TTCGTAGGTTCGAGTCCTACTTCCCCCA
>1079 METHYLOBACTERIUM_EXTORQUENS_DM4
-GGGGACGTAGCTCAGCT-GGG--AGAGCAGTTGCTTTGCAAGCATCAGGTCGTCGGTTCGATCCCGTCCGTCTCCA-GGCCTCGTGGCGGAGT--GGT--TACGCAGAGGACTGCAAATCCTTGCA-CCCCGGTTCGATTCCGGGCGAGGCCT-GCGGGCGTAGCTCAGTT-GGTT-AGAGTGCCGGCCTGTCACGCCGGAGGTCGCGGGTTCGAGCCCCGTCGCCCGCG-GCGCCCTTCGTCTATC--GGTT-AGGACGTCAGCCTTTCACGCTGAAAA-GGCGGGTTCGATTCCCGCAGGGCGCG-GCCCAGGTAGCTCAGTT-GGT--AGAGCATGCGACTGAAAATCGCAGTGTCGGCGGTTCGATTCCGTCCCTGGGCA-GCGGGTGTAGCTCAGG--GGT--AGAGCACAACCTTGCCAAGGTTGGGGTCGAGGGTTCGAATCCCTTCGCCCGCT-GCGGGTGTAGCTCAAT--GGT--AGAGCAGCAGCCTTCCAAGCTGAATA-CCCGGGTTCGATTCCCGGTACCCGCT-GCCGCCGTAGCTCAGTT-GGTT-AGAGCACTAGATTGTGGATCTAGGGGTCCCCCGTTCGAGCCGGGGCGGTGGTA-GGGCCTGTAGCTCAGGT-GGTT-AGAGCGCACCCCTGATAAGGGTGAGGTCGGACGTTCGAGTCGTCCCAGGCCCA-GGGCCTGTAGCTCAAT--GGTT-AGAGCCGACCGCTCATAACGGTCTGGTTGCAGGTTCGAGTCCTGCCAGGCCCA-GAGCGCGTAGCTCAGTT-GGT--AGAGCAACGGACTTTTAATCTGTAGGTCCTGGGTTCGAGTCCCAGCGCGCTCA-GCGGACGTGGCGAAACC-GGTA-GACGCACGAGACTTAAAATCTTGC-G-TGCGGGTTCGAGTCCCGCCGTCCGCA-GCGGGCGTGGCGGAACT-GGTA-GACGCGCTGGATTTAGGTTCCAGT-G-TGGGGGTTCGAGCCCCTCCGCCCGCA-GGCGGGGTAGCTCAGCT-GGTT-AGAGCAGAGGAATCATAATCCTTGTGTCGGGGGTTCAAATCCCTCCCTCGCTA-TCCCCGATAGCTCAGTT-GGT--AGAGCAAGCGACTGTTAATCGCTTTGTCGCAGGTTCGAGTCCTGCTCGGGGAG-CGGGGTGTAGCGCAGTCTGGT--AGCGCATCTGCTTTGGGAGCAGAGGGTCGTAGGTTCGAATCCTATCGCCCCGA-TGGGGCGTCGCCAAGT--GGT--AAGGCAGCGGTTTTTGGTACCGCCATTCCCAGGTTCGAATCCTGGCGCCCCAG-GCGCCCGTAGCTCAGCT-GGAT-AGAGCACCAGACTACGAATCTGGGGGTCAGAGGTTCGAATCCTTTCGGGCGCG-GACTCCGTAGCTCAGCT-GGAT-AGAGCAGCCGCCTTCTAAGCGGCAGGTCGTAGGTTCGAGCCCTACCGGGGTCG-GGAGACGTGGCCGAGA--GGCTGAAGGCACTCGTTTGCTAAATGAGC---CGAGGGTTCGAATCCCTCCGTCTCCG-GGAGGGGTGGCCGAGT--GGTTGAAGGCGCACGCCTGGAAAGTGTGTAT-CGCGGGTTCGAATCCCGCTCCCTCCG-GGAAGGGTGGCCGAGT--GGTTTAAGGCAGCGGTCTTGAAAACCGCC---CGTGGGTTCGAATCCCACCCCTTCCG-GCCGGTTTAGCTCAGTT-GGT--AGAGCAACCGCCTTGTAAGCGGTAGGTCGCGAGTTCGAGTCCCGCAACCGGCA-GGGCGCGTAGCTCAGC--GGG--AGAGCACTACCTTGACATGGTAGGGGTCACAGGTTCGATCCCTGTCGCGCCCA-GGGCGGTTAGCTCAGTT-GGT--AGAGCGTCTCCTTTACACGGAGAGGGTCGGCGGTTCGAGCCCGTCACCGCCCA-AGGAGTGTAGCTCAACT-GGTC-AGAGCACCGGTCTCCAAAACCGGGGGTTGGGGGTTCGAGTCCCTCCACTCCTG-CGCGGGGTGGAGCAGCCCGGT--AGCTCGTCAGGCTCATAACCTGAAGGTCGCTGGTTCAAATCCAGCCCCCGCAA-GGGGGAATGCCCGAGC--GGCA-AAGGGGGCGGACTGTAAATCCGCT-TTCGTAGGTTCGAGTCCTACTTCCCCCA
>1080 METHYLOBACTERIUM_EXTORQUENS_PA1
-GGGGACGTAGCTCAGCT-GGG--AGAGCAGTTGCTTTGCAAGCATCAGGTCGTCGGTTCGATCCCGTCCGTCTCCA-GGCCTCGTGGCGGAGT--GGT--TACGCAGAGGACTGCAAATCCTTGCA-CCCCGGTTCGATTCCGGGCGAGGCCT-GCGGGCGTAGCTCAGTT-GGTT-AGAGTGCCGGCCTGTCACGCCGGAGGTCGCGGGTTCGAGCCCCGTCGCCCGCG-GCGCCCTTCGTCTATC--GGTT-AGGACGTCAGCCTTTCACGCTGAAAA-GGCGGGTTCGATTCCCGCAGGGCGCG-GCCCAGGTAGCTCAGTT-GGT--AGAGCATGCGACTGAAAATCGCAGTGTCGGCGGTTCGATTCCGTCCCTGGGCA-GCGGGTGTAGCTCAGG--GGT--AGAGCACAACCTTGCCAAGGTTGGGGTCGAGGGTTCGAATCCCTTCGCCCGCT-GCGGGTGTAGCTCAAT--GGT--AGAGCAGCAGCCTTCCAAGCTGAATA-CCCGGGTTCGATTCCCGGTACCCGCT-GCCGCCGTAGCTCAGTT-GGTT-AGAGCACTAGATTGTGGATCTAGGGGTCCCCCGTTCGAGCCGGGGCGGTGGTA-GGGCCTGTAGCTCAGGT-GGTT-AGAGCGCACCCCTGATAAGGGTGAGGTCGGACGTTCGAGTCGTCCCAGGCCCA-GGGCCTGTAGCTCAAT--GGTT-AGAGCCGACCGCTCATAACGGTCTGGTTGCAGGTTCGAGTCCTGCCGGGCCCA-GAGCGCGTAGCTCAGTT-GGT--AGAGCAACGGACTTTTAATCTGTAGGTCCTGGGTTCGAGTCCCAGCGCGCTCA-GCGGACGTGGCGAAACC-GGTA-GACGCACGAGACTTAAAATCTTGC-G-TGCGGGTTCGAGTCCCGCCGTCCGCA-GCGGGCGTGGCGGAACT-GGTA-GACGCGCTGGATTTAGGTTCCAGT-G-TGGGGGTTCGAGCCCCTCCGCCCGCA-GGCGGGGTAGCTCAGCT-GGTT-AGAGCAGAGGAATCATAATCCTTGTGTCGGGGGTTCAAATCCCTCCCTCGCTA-TCCCCGATAGCTCAGTT-GGT--AGAGCAAGCGACTGTTAATCGCTTTGTCGCAGGTTCGAGTCCTGCTCGGGGAG-CGGGGTGTAGCGCAGTCTGGT--AGCGCATCTGCTTTGGGAGCAGAGGGTCGTAGGTTCGAATCCTATCGCCCCGA-TGGGGCGTCGCCAAGT--GGT--AAGGCAGCGGTTTTTGGTACCGCCATTCCCAGGTTCGAATCCTGGCGCCCCAG-GCGCCCGTAGCTCAGCT-GGAT-AGAGCACCAGACTACGAATCTGGGGGTCAGAGGTTCGAATCCTTTCGGGCGCG-GACTCCGTAGCTCAGCT-GGAT-AGAGCAGCCGCCTTCTAAGCGGCAGGTCGTAGGTTCGAGCCCTACCGGGGTCG-GGAGACGTGGCCGAGA--GGCTGAAGGCACTCGTTTGCTAAATGAGC---CGAGGGTTCGAATCCCTCCGTCTCCG-GGAGGGGTGGCCGAGT--GGTTGAAGGCGCACGCCTGGAAAGTGTGTAT-CGCGGGTTCGAATCCCGCTCCCTCCG-GGAAGGGTGGCCGAGT--GGTTTAAGGCAGCGGTCTTGAAAACCGCC---CGTGGGTTCGAATCCCACCCCTTCCG-GCCGGTTTAGCTCAGTT-GGT--AGAGCAACCGCCTTGTAAGCGGTAGGTCGCGAGTTCGAGTCCCGCAACCGGCA-GGGCGCGTAGCTCAGC--GGG--AGAGCACTACCTTGACATGGTAGGGGTCACAGGTTCGATCCCTGTCGCGCCCA-GGGCGGTTAGCTCAGTT-GGT--AGAGCGTCTCCTTTACACGGAGAGGGTCGGGGGTTCGAGTCCCTCACCGCCCA-AGGAGTGTAGCTCAACT-GGTC-AGAGCACCGGTCTCCAAAACCGGGGGTTGGGGGTTCGAGTCCCTCCACTCCTG-CGCGGGGTGGAGCAGCCCGGT--AGCTCGTCAGGCTCATAACCTGAAGGTCGCTGGTTCAAATCCAGCCCCCGCAA-GGGGGAATGCCCGAGC--GGCA-AAGGGGGCGGACTGTAAATCCGCT-TTCGTAGGTTCGAGTCCTACTTCCCCCA
>1081 METHYLOBACTERIUM_NODULANS_ORS_2060
-GGGGCTGTAGCTCAGTT-GGG--AGAGCGCGTGCTTTGCAAGCATGAGGTCGTCGGTTCGATCCCGTCCAGCTCCA-GGCCTCGTGGCGGAGT--GGT--TACGCAGAGGACTGCAAATCCTTGCA-CCCCGGTTCGATTCCGGGCGAGGCCT-GCGGACGTAGCTCAGTT-GGTT-AGAGTGCCGGCCTGTCACGCCGGAGGTCGCGGGTTCGAGCCCCGTCGTCCGCG-GCGCCCTTCGTCTAGC--GGTCTAGGACGTCGCCCTTTCACGGCGAAAA-CACGGGTTCGAGTCCCGTAGGGCGCG-GCCCAGGTAGCTCAGTT-GGT--AGAGCATGCGACTGAAAATCGCAGTGTCGGTGGTTCGATTCCGCCCCTGGGCA-GCGGGTGTAGCTCAGG--GGT--AGAGCACAACCTTGCCAAGGTTGGGGTCGAGGGTTCGAATCCCTTCGCCCGCT-GCGGGTGTAGCTCAAT--GGT--AGAGCAACAGCCTTCCAAGCTGATGA-CGAGGGTTCGATTCCCTTCACCCGCT-GCCGCCATAGCTCAGTT-GGTT-AGAGCGCTAGATTGTGGATCTAGAGGTCCCCCGTTCGAGCCGGGGTGGCGGTA-GGGCCTGTAGCTCAGGT-GGTT-AGAGCGCACCCCTGATAAGGGTGAGGTCGGACGTTCGAGTCGTCCCAGGCCCA-GGGCCCGTAGCTCAAC--GGTT-AGAGCCGGCCGCTCATAACGGTCTGGTTGCAGGTTCGAATCCTGCCGGGCCCA-GAGCGCGTAGCTCAGCT-GGT--AGAGCAACGGACTTTTAATCTGTAGGTCCTGGGTTCGAGTCCCAGCGCGCTCA-GCGGACGTGGCGGAATC-GGTA-GACGCACGAGACTTAAAATCTTGC-G-TGCCGGTTCGAGTCCGGCCGTCCGCA-GCGGGCGTGGCGGAACT-GGTA-GACGCGCTGGATTTAGGTTCCAGT-G-TGGGGGTTCGAGCCCCTCCGCCCGCA-GGCGGAGTAGCTCAGCT-GGTT-AGAGCAGAGGAATCATAATCCTTGTGTCGGGGGTTCGAGTCCCTCCTCCGCTA-TCCCCGATAGCTCAGCT-GGT--AGAGCAGGCGACTGTTAATCGCCTTGTCGCAGGTTCGAGTCCTGCTCGGGGAG-CGGGGCGTAGCGCAGTCTGGT--AGCGCATCTGGTTTGGGACCAGAGGGTCGCTGGTTCGAATCCGGCCGCCCCGA-TGGGGCGTCGCCAAGC--GGT--AAGGCAGCGGTTTTTGGTACCGCCATTCCCAGGTTCGAATCCTGGCGCCCCAG-GCGCCCGTAGCTCAGCT-GGAT-AGAGCACCAGACTACGAATCTGGGGGTCAGAGGTTCGAATCCTTTCGGGCGCG-GGCCCCGTAGCTCAGCT-GGAT-AGAGCAGCCGCCTTCTAAGCGGCAGGTCGTAGGTTCGAGCCCTACCGGGGTCG-GGAGACGTGGCCGAGC--GGCTGAAGGCACTCGTTTGCTAAATGAGCAT-CGAGGGTTCGAATCCCTCCGTCTCCG-GGAGAGGTGGCCGAGT--GGTTGAAGGCGCACGCCTGGAACGCGTGT---CGAGGGTTCGAATCCCTCTCTCTCCG-GGAAGGGTGGCCGAGT--GGTTTAAGGCAGCGGTCTTGAAAACCGCC---CGTGGGTTCGAATCCCACCCCTTCCG-GCCGGTGTAGCACAGC--GGT--AGTGCAGCGGTTTTGTAAACCGAAGGTCGGGGGTTCGATCCCCTCCGCCGGCA-GGGCGCGTAGCTCAGC--GGG--AGAGCACTACGTTGACATCGTAGGGGTCACAGGTTCGATCCCTGTCGCGCCCA-GGGCGGTTAGCTCAGTT-GGT--AGAGCATCTCGTTTACACCGAGAGGGTCGGCGGTTCGAGCCCGTCACCGCCCA-AGGAGTGTAGCTCAACT-GGTC-AGAGCACCGGTCTCCAAAACCGGGGGTTGGGGGTTCGAGTCCCTCCACTCCTG-CGCGGGGTGGAGCAGCCCGGT--AGCTCGTCAGGCTCATAACCTGAAGGTCACAGGTTCAAATCCTGTCCCCGCAA-GGGGGAATGCCCGAGC--GGCA-AAGGGGGCGGACTGTAAATCCGCTGTTCGTAGGTTCGAGTCCTACTTCCCCCA
>1082 METHYLOBACTERIUM_POPULI_BJ001
-GGGGACGTAGCTCAGCT-GGG--AGAGCAGTTGCTTTGCAAGCATCAGGTCGTCGGTTCGATCCCGTCCGTCTCCA-GGCCTCGTGGCGGAGT--GGT--TACGCAGAGGACTGCAAATCCTTGCA-CCCCGGTTCGATTCCGGGCGAGGCCT-GCGGGCGTAGCTCAGTC-GGTT-AGAGTGCCGGCCTGTCACGCCGGAGGTCGCGGGTTCGAGCCCCGTCGCCCGCG-GCGCCCTTCGTCTATC--GGTT-AGGACGTCAGCCTTTCACGCTGAAAA-GGCGGGTTCGATTCCCGCAGGGCGCG-GCCCAGGTAGCTCAGTT-GGT--AGAGCATGCGACTGAAAATCGCAGTGTCGGTGGTTCGATTCCGCCCCTGGGCA-GCGGGTGTAGCTCAGG--GGT--AGAGCACAACCTTGCCAAGGTTGGGGTCGAGGGTTCGAATCCCTTCGCCCGCT-GCGGGTGTAGCTCAAT--GGT--AGAGCAGCAGCCTTCCAAGCTGAATA-CGAGGGTTCGATTCCCTTCACCCGCT-GCCGCCGTAGCTCAGTT-GGTT-AGAGCACTAGATTGTGGATCTAGGGGTCCCCCGTTCGAGCCGGGGCGGTGGTA-GGGCCTGTAGCTCAGGT-GGTT-AGAGCGCACCCCTGATAAGGGTGAGGTCGGACGTTCGAGTCGTCCCAGGCCCA-GGGCCTGTAGCTCAAT--GGTT-AGAGCCGACCGCTCATAACGGTCTGGTTGCAGGTTCGAGTCCTGCCGGGCCCA-GAGCGCGTAGCTCAGTT-GGT--AGAGCAACGGACTTTTAATCTGTAGGTCCTGGGTTCGAGTCCCAGCGCGCTCA-GCGGACGTGGCGAAACC-GGTA-GACGCACGAGACTTAAAATCTTGC-G-TGCGGGTTCGAGTCCCGCCGTCCGCA-GCGGGCGTGGCGGAACT-GGTA-GACGCGCTGGATTTAGGTTCCAGT-G-TGGGGGTTCGAGCCCCTCCGCCCGCA-GGCGGGGTAGCTCAGCT-GGTT-AGAGCAGAGGAATCATAATCCTTGTGTCGGGGGTTCAAATCCCTCCCTCGCTA-TCCCCGATAGCTCAGTT-GGT--AGAGCAAGCGACTGTTAATCGCTTTGTCGCAGGTTCGAGTCCTGCTCGGGGAG-CGGGGTGTAGCGCAGTCTGGT--AGCGCATCTGCTTTGGGAGCAGAGGGTCGTAGGTTCGAATCCTATCGCCCCGA-TGGGGCGTCGCCAAGT--GGT--AAGGCAGCGGTTTTTGGTACCGCCATTCCCAGGTTCGAATCCTGGCGCCCCAG-GCGCCCGTAGCTCAGCT-GGAT-AGAGCACCAGACTACGAATCTGGGGGTCAGAGGTTCGAATCCTTTCGGGCGCG-GACTCCGTAGCTCAGCT-GGAT-AGAGCAGCCGCCTTCTAAGCGGCAGGTCGTAGGTTCGAGCCCTACCGGGGTCG-GGAGACGTGGCCGAGA--GGCTGAAGGCACTCGTTTGCTAAATGAGC---CGAGGGTTCGAATCCCTCCGTCTCCG-GGAGGGGTGGCCGAGT--GGTTGAAGGCGCACGCCTGGAAAGTGTGTAT-CGCGGGTTCGAATCCCGCTCCCTCCG-GGAAGGGTGGCCGAGT--GGTTTAAGGCAGCGGTCTTGAAAACCGCC---CGTGGGTTCGAATCCCACCCCTTCCG-GCCGGTTTAGCTCAGTT-GGT--AGAGCAACCGCCTTGTAAGCGGTAGGTCGCGAGTTCGAGTCCCGCAACCGGCA-GGGCGCGTAGCTCAGC--GGG--AGAGCACTACCTTGACATGGTAGGGGTCACAGGTTCGATCCCTGTCGCGCCCA-GGGCGGTTAGCTCAGTT-GGT--AGAGCGTCTCCTTTACACGGAGAGGGTCGGGGGTTCGAGTCCCTCACCGCCCA-AGGAGTGTAGCTCAACT-GGTC-AGAGCACCGGTCTCCAAAACCGGGGGTTGGGGGTTCGAGTCCCTCCACTCCTG-CGCGGGGTGGAGCAGCCCGGT--AGCTCGTCAGGCTCATAACCTGAAGGTCGCTGGTTCAAATCCAGCCCCCGCAA-GGGGGAATGCCCGAGC--GGCA-AAGGGGGCGGACTGTAAATCCGCT-TTCGTAGGTTCGAGTCCTACTTCCCCCA
>1083 METHYLOBACTERIUM_RADIOTOLERANS_JCM_2831
-GGGGCCATAGCTCAGCT-GGG--AGAGCGCGTGCTTTGCAAGCATGAGGTCGTCGGTTCGATCCCGTCTGGCTCCA-GGCCTCGTGGCGGAGT--GGT--TACGCAGAGGACTGCAAATCCTTGCA-CCCCGGTTCGATTCCGGGCGAGGCCT-GCGGGCGTAGCTCAGTT-GGTT-AGAGTGCCGGCCTGTCACGCCGGAGGTCGCGGGTTCGAGCCCCGTCGCCCGCG-GCGCCCTTCGTCTAGC--GGTCCAGGACGTCGCCCTTTCACGGCGAAAA-CACGGGTTCGATTCCCGTAGGGCGCG-GCCCAGGTAGCTCAGTT-GGT--AGAGCATGCGACTGAAAATCGCAGTGTCGGCGGTTCGACTCCGTCCCTGGGCA-GCGGGTGTAGCTCAGG--GGT--AGAGCACAACCTTGCCAAGGTTGGGGTCGAGGGTTCGAATCCCTTCGCCCGCT-GCGGGTGTAGCTCAAT--GGT--AGAGCAGCAGCCTTCCAAGCTGAATA-CGAGGGTTCGATTCCCTTCACCCGCT-GCCGCCGTAGCTCAGTT-GGTT-AGAGCACCAGATTGTGGATCTGGGGGTCCCCCGTTCGAGCCGGGGCGGTGGTA-GGGCCTGTAGCTCAGGT-GGTT-AGAGCGCACCCCTGATAAGGGTGAGGTCGGACGTTCGAGTCGTCCCAGGCCCA-GGGCCTGTAGCTCAAT--GGTT-AGAGCCGGCCGCTCATAACGGTCTGGTTGCAGGTTCGAGTCCTGCCGGGCCCA-GAGCGCGTAGCTCAGCT-GGT--AGAGCAACGGACTTTTAATCTGTAGGTCCTGGGTTCGAGTCCCAGCGCGCTCA-GCGGACGTGGCGGAACC-GGTA-GACGCACGAGACTTAAAATCTTGC-G-TGCGGGTTCGAGTCCCGCCGTCCGCA-GCGGGCGTGGCGGAACT-GGTA-GACGCGCTGGATTTAGGTTCCAGT-G-TGGGGGTTCGAGCCCCTCCGCCCGCA-GGCGGGGTAGCTCAGCT-GGTT-AGAGCAGAGGAATCATAATCCTTGTGTCGGGGGTTCAAATCCCTCCCTCGCTA-TCCCCGATAGCTCAGTT-GGT--AGAGCAGGCGACTGTTAATCGCCTTGTCGCAGGTTCGAGTCCTGCTCGGGGAG-CGGGGTGTGGCGCAGTCTGGT--AGCGCACCTGGTTTGGGACCAGGGGGTCGTAGGTTCGAATCCTATCGCCCCGA-TGGGGCGTCGCCAAGT--GGT--AAGGCAGCGGTTTTTGGTACCGCCATTCCCAGGTTCGAATCCTGGCGCCCCAG-GCGCCCGTAGCTCAGCT-GGAT-AGAGCACCAGACTACGAATCTGGGGGTCAGAGGTTCGAATCCTTTCGGGCGCG-GACTCCGTAGCTCAGCT-GGAT-AGAGCAGCCGCCTTCTAAGCGGCAGGTCGTAGGTTCGAGCCCTACCGGGGTCG-GGAGACGTGGCCGAGC--GGCTGAAGGCACTCGTTTGCTAAATGAGCAATCGAGGGTTCGAATCCCTCCGTCTCCG-GGAGGGGTGGCCGAGT--GGTTGAAGGCGCACGCCTGGAAAGTGTGTAT-CGCGGGTTCGAATCCCGCTCCCTCCG-GGAAGGGTGGCCGAGT--GGTTTAAGGCAGCGGTCTTGAAAACCGCC---CGTGGGTTCGAATCCCACCCCTTCCG-GCCGGTGTAGCACAGC--GGT--AGTGCAGCGGTTTTGTAAACCGAAGGTCGGGGGTTCGATCCCCTCCGCCGGCA-GGAGACGTAGCACAGC--GGT--AGTGCATTCCCTTGACATGGGAAAGGTCACAGGTTCGATCCCTGTCGTCTCCA-GGGCGGTTAGCTCAGTT-GGT--AGAGCGTCTCCTTTACACGGAGAGGGTCGGGGGTTCGAGTCCCTCACCGCCCA-AGGAGTGTAGCTCAACT-GGTC-AGAGCGCCGGTCTCCAAAACCGGAGGTTGCGGGTTCGAGTCCCTCCACTCCTG-CGCGGGGTGGAGCAGCCCGGT--AGCTCGTCAGGCTCATAACCTGAAGGTCACAGGTTCAAATCCTGTCCCCGCAA-GGGGGAATGCCCGAGC--GGCA-AAGGGGGCGGACTGTAAATCCGCT-TTCGTAGGTTCGAGTCCTACTTCCCCCA
>1084 METHYLOBACTERIUM_SP-_4-46
-GGGGCTGTAGCTCAGTT-GGG--AGAGCGCGTGCTTTGCAAGCATGAGGTCGTCGGTTCGATCCCGTCCAGCTCCA-GGCCTCGTGGCGGAGT--GGT--TACGCAGAGGACTGCAAATCCTTGCA-CCCCGGTTCGATTCCGGGCGAGGCCT-GCGGACGTAGCTCAGTC-GGTT-AGAGTGCCGGCCTGTCACGCCGGAGGTCGCGGGTTCGAGCCCCGTCGTCCGCG-GCGCCCTTCGTCTAGC--GGTCTAGGACGTCGCCCTTTCACGGCGAAAA-CACGGGTTCGAGTCCCGTAGGGCGCG-GCCCAGGTAGCTCAGTT-GGT--AGAGCATGCGACTGAAAATCGCAGTGTCGGTGGTTCGATTCCGCCCCTGGGCA-GCGGGTGTAGCTCAGG--GGT--AGAGCACAACCTTGCCAAGGTTGGGGTCGAGGGTTCGAATCCCTTCGCCCGCT-GCGGGTGTAGCTCAAT--GGT--AGAGCAGCAGCCTTCCAAGCTGAATA-CGAGGGTTCGATTCCCTTCACCCGCT-GCCGCCATAGCTCAGTT-GGTT-AGAGCGCTAGATTGTGGATCTAGAGGTCCCCCGTTCGAGCCGGGGTGGCGGTA-GGGCCTGTAGCTCAGGT-GGTT-AGAGCGCACCCCTGATAAGGGTGAGGTCGGACGTTCGAGTCGTCCCAGGCCCA-GGGCCCGTAGCTCAAT--GGTT-AGAGCCGGCCGCTCATAACGGTGTGGTTGCAGGTTCAAGTCCTGCCGGGCCCA-GAGCGCGTAGCTCAGCT-GGT--AGAGCAACGGACTTTTAATCTGTAGGTCCTGGGTTCGAGTCCCAGCGCGCTCA-GCGGACGTGGCGGAATC-GGTA-GACGCACGAGACTTAAAATCTTGC-G-TGCGGGTTCGAGTCCCGCCGTCCGCA-GCGGGCGTGGCGGAACT-GGTA-GACGCGCTGGATTTAGGTTCCAGT-G-TGGGGGTTCGAGCCCCTCCGCCCGCA-GGCGGAGTAGCTCAGCT-GGTT-AGAGCAGAGGAATCATAATCCTTGTGTCGGGGGTTCGAGTCCCTCCTCCGCTA-TCCCCGATAGCTCAGCT-GGT--AGAGCAGGCGACTGTTAATCGCCTTGTCGCAGGTTCGAGTCCTGCTCGGGGAG-CGGGGCGTAGCGCAGTCTGGT--AGCGCATCTGGTTTGGGACCAGAGGGTCGCTGGTTCGAATCCGGCCGCCCCGA-TGGGGCGTCGCCAAGC--GGT--AAGGCAGCGGTTTTTGGTACCGCCATTCCCAGGTTCGAATCCTGGCGCCCCAG-GCGCCCGTAGCTCAGCT-GGAT-AGAGCACCAGACTACGAATCTGGGGGTCAGAGGTTCGAATCCTTTCGGGCGCG-GGCCCCGTAGCTCAGCT-GGAT-AGAGCAGCCGCCTTCTAAGCGGCAGGTCGTAGGTTCGAGCCCTACCGGGGTCG-GGAGACGTGGCCGAGC--GGCTGAAGGCACTCGTTTGCTAAATGAGCAT-CGAGGGTTCGAATCCCTCCGTCTCCG-GGAGAGGTGGCCGAGT--GGTTGAAGGCGCACGCCTGGAACGCGTGT---CGAGGGTTCGAATCCCTCTCTCTCCG-GGAAGGGTGGCCGAGT--GGTTTAAGGCAGCGGTCTTGAAAACCGCC---CGTGGGTTCGAATCCCACCCCTTCCG-GCCGGTGTAGCACAGC--GGT--AGTGCAGCGGTTTTGTAAACCGAAGGTCGGGGGTTCGATCCCCTCCGCCGGCA-GGGCGCGTAGCTCAGC--GGG--AGAGCACTACGTTGACATCGTAGGGGTCACAGGTTCGATCCCTGTCGCGCCCA-GGGCGGTTAGCTCAGTT-GGT--AGAGCATCTCGTTTACACCGAGAGGGTCGGCGGTTCGAGCCCGTCACCGCCCA-AGGAGTGTAGCTCAACT-GGTC-AGAGCACCGGTCTCCAAAACCGGGGGTTGGGGGTTCGAGTCCCTCCACTCCTG-CGCGGGGTGGAGCAGCCCGGT--AGCTCGTCAGGCTCATAACCTGAAGGTCACAGGTTCAAATCCTGTCCCCGCAA-GGGGGAATGCCCGAGC--GGCA-AAGGGGGCGGACTGTAAATCCGCTGTTCGTAGGTTCGAGTCCTACTTCCCCCA
>1085 METHYLOCELLA_SILVESTRIS_BL2
-GGGGCCATAGCTCAGTT-GGG--AGAGCGCGTGCTTTGCAAGCATGAGGTCGTCGGTTCGATCCCGTCTGGCTCCA-GGCCTCGTGGCGGAGT--GGC--TACGCAGAGGACTGCAAATCCTTGCA-TCCCGGTTCGATTCCGGGCGAGGCCT-GGGGGAGTAGCTCAGTT-GGTT-AGAGCGCCGGCCTGTCACGCCGGAGGTCGCGGGTTCAAGTCCCGTCTCTCTCG-GCGCCCATCGTCTAGC--GGTCTAGGACGTCGCCCTTTCACGGCGAAAA-CAGGGGTTCGATTCCCCTTGGGCGCG-GCCCAGGTAGCTCAGTT-GGT--AGAGCATGCGACTGAAAATCGCAGTGTCGGTGGTTCGATTCCGCCCCTGGGCA-GCGGGTGTAGCTCAGG--GGT--AGAGCACAACCTTGCCAAGGTTGGGGTCGAGGGTTCGAATCCCTTCGCCCGCT-GCGGGTGTAGCTCAAT--GGT--AGAGCAGCAGCCTTCCAAGCTGAATA-CGAGGGTTCGATTCCCTTCACCCGCT-GCCGCCATAGCTCAGTT-GGTT-AGAGCGCTAGATTGTGGATCTAGAGGTCCCCCGTTCGAGCCGGGGTGGCGGTA-GGGCTTGTAGCTCAGTT-GGTT-AGAGCGCGCGCTTGATAAGCGTGAGGTCGGAAGTTCAAGTCTTCCCAGGCCCA-GGGCCGGTAGCTCAAT--GGTT-AGAGCCGGCCGCTCATAACGGTCTGGTTGCAGGTTCGAGTCCTGCCCGGCCCA-GAGCGCGTAGCTCAGTT-GGT--AGAGCATCTGACTTTTAATCAGAGGGTCATGGGTTCGAGTCCCATCGCGCTCA-GCGGACGTGGCGAAACT-GGTA-GACGCAAGGGACTTAAAATCCCTC-A-TGCGGGTTCGATTCCCGCCGTCCGCA-GCGGGCGTGGCGGAACT-GGTA-GACGCGCCGGATTTAGGTTCCGGTGG-TGGGGGTTCGAGTCCCTCCGCCCGCA-GGCGGAGTAGCTCAGCC-GGCT-AGAGCAGAGGAATCATAATCCTTGTGTCGGGGGTTCGAGTCCCTCCTCCGCTA-TCCCTGATAGCTCAGCT-GGT--AGAGCAATCGACTGTTAATCGATCGGTCGCAGGTTCGAGTCCTGCTCAGGGAG-CGGGGTATAGCGCAGTCTGGT--AGCGCGGAAGTTTTGGGAACTTCAGGTCGCAGGTTCGAATCCTGCTGCCCCGA-TGGGGCGTCGCCAAGC--GGT--AAGGCAGCGGATTTTGATTCCGCCATGCGGAGGTTCGAATCCTCCCGCCCCAG-GCGCCCGTAGCTCAGCT-GGAT-AGAGCACTAGACTACGAATCTAGGGGTCAGGAGTTCGAATCTCTTCGGGCGCG-GACTCCGTAGCTCAGTT-GGAT-AGAGCAGCCGCCTTCTAAGCGGCAGGTCGCAGGTTCGAATCCTGCCGGGGTCG-GGAGATGTGGCCGAGA--GGCTGAAGGCGGCGGTTTGCTAAACCGTTAT-CGAGGGTTCGAATCCCTCCGTCTCCG-GGAGGGGTGGCCGAGC--GGTTGAAGGCGCACGCCTGGAAAGTGTGT---CGCGGGTTCGAATCCCGCTCCCTCCG-GGAAGGGTGGCCGAGT--GGTTTAAGGCAGCGGTCTTGAAAACCGCC---CGTGGGTTCGAATCCCACCTCTTCCG-GCCGGCTTAGCTCAGTT-GGT--AGAGCAACTCATTTGTAATGAGAAGGTCGCGGGTTCGACTCCTGCAGCCGGCA-GGGCGCGTAGCTCAGC--GGG--AGAGCACTACGTTGACATCGTAGGGGTCACAGGTTCGATCCCTGTCGCGCCCA-GGGCGGTTAGCTCAGTT-GGT--AGAGCATCTCGTTTACACCGAGAGGGTCGGCGGTTCGAGCCCGTCACCGCCCA-AGGAGTGTAGCTCAATTTGGTT-AGAGCACCGGTCTCCAAAACCGGGGGTTGGGGGTTCGAGTCCCTCCTCTCCTG-CGCGGGGTGGAGCAGCCCGGT--AGCTCGTCAGGCTCATAACCTGAAGGCCGCAGGTTCAAATCCTGCCCCCGCAA-GGGGGAGTGCCCGAGC--GGCA-AAGGGGGCGGACTGTAAATCCGCTGTTCGTAGGTTCGAGTCCTACCTCCCCCA
>1086 NITROBACTER_HAMBURGENSIS_X14
-GGGGCCATAGCTCAGCT-GGG--AGAGCGCGTGCTTTGCAAGCATGAGGTCGTCGGTTCGATCCCGTCTGGCTCCA-GGCCACGTGGCGGAGT--GGT--TACGCAACGGTCTGCAAAACCGTGTA-CTCCGGTTCAATTCCGGACGTGGCCT-GCGGGAGTAGCTCAGTT-GGTT-AGAGCGCCGCCCTGTCACGGCGGAGGTCGCGGGTTCGAGTCCCGTCTCTCGCG-GCTCCCTTCGTCTATC--GGTT-AGGACGCCACCCTTTCACGGTGGAGA-GAGCGGTTCGATTCCGCTAGGGAGCG-GCCCAGGTAGCTCAGTT-GGT--AGAGCATGCGACTGAAAATCGCAGTGTCGGTGGTTCGATCCCGCCCCTGGGCA-GCGGGTGTAGCTCAGG--GGT--AGAGCACGACCTTGCCAAGGTCGGGGTCGAGGGTTCGAATCCCTTCGCCCGCT-GCGGGTGTAGCTCAAT--GGT--AGAGCAGCAGCCTTCCAAGCTGAATA-CGAGGGTTCGATTCCCTCCACCCGCT-GCAGTTGTAGCTCAGTT-GGTT-AGAGCGCCTGTCTGTGGAACAGGAGGTCGGTGGTTCGAGCCCACCCAACTGTA-GGGCTTGTAGCTCAGTT-GGTT-AGAGCGCGCGCTTGATAAGCGTGAGGTCGGAAGTTCAAGTCTTCCCAGGCCCA-GGGCCTGTAGCTCAAT--GGTT-AGAGCCGGCCGCTCATAACGGTCTGGTTGGGGGTTCGAGTCCCTCCGGGCCCA-GAGCGCGTAGCTCAGGC-GGT--AGAGCACGTGACTTTTAATCATGGGGTCGTGGGTTCGAGTCCCACCGCGCTCA-GCGGGCATGGCGGAATC-GGTA-GACGCAAGGGACTTAAAATCCCTCGTGTGCCGGTTCGAGTCCGGCTGCCCGCA-GCGGGCGTGGCGGAATT-GGTA-GACGCGCTGGATTTAGGTTCCAGT-G-TGGGGGTTCGAGTCCCTCCGCCCGCA-GGCGAGGTAGCTCAGCT-GGTT-AGAGCACGGGAATCATAATCCTGGGGTCGGGGGTTCGAGTCCCTCCCTCGCTA-TCCCTGGTAGCTCAGC--GGT--AGAGCATTCGACTGTTAATCGAATGGTCGCTGGTTCGAATCCAGCCCGGGGAG-CGGGGTATAGCGCAGCCTGGT--AGCGCGGCAGTTTTGGGTACTGCAGGTCGTTGGTTCGAATCCAGCTGCCCCGA-TGGGGCGTAGCCAAGC--GGT--AAGGCAGGGGATTTTGATTCCCCCATGCGGAGGTTCGATCCCTCCCGCCCCAG-GCGCCCGTAGCTCAGCT-GGAT-AGAGCACCAGACTACGAATCTGGGGGTCAGGAGTTCGAATCTCTTCGGGCGCG-GGTCCCGTAGCTCAACT-GGAT-AGAGTAGCGGATTTCTACTCCGCGGGTTGCAGGTTCGAATCCTGCCGGGATCG-GGAGCTGTGGCCGAGT--GGCTGAAGGCGGCGGTTTGCTAAACCGTTAT-CGAGGGTTCGAATCCCTCCGGCTCCG-GGAGAGATGGCCGAGT--GGCTTAAGGCGCACGCTTGGAAAGCGTGT---CGTGGGTTCGAATCCCACTCTCTCCG-GGAAGGGTGGCCGAGT--GGTTTAAGGCACCGGTCTTGAAAACCGGC---CGTGGGTTCGAATCCCACCCCTTCCG-GCCGGCGTAGCACAGC--GGT--AGTGCAGCGGTTTTGTAAACCGAAGGTCGGGAGTTCGATCCTCTCCGCCGGCA-GGGCGCGTAGCTCAGC--GGG--AGAGCACTACCTTGACATGGTAGGGGTCACAGGTTCGATCCCTGTCGCGCCCA-GGGCGGCTAGCTCAGCT-GGTT-AGAGCATCTCGTTTACACCGAGAGGGTCGGGAGTTCGAATCTCTCGCCGCCTA-AGGAGTGTAGCTCAATT-GGT--AGAGCACCGGTCTCCAAAACCGGGGGTCGCAGGTTCGAGCCCTGCCACTCCTG-CGCGGGGTGGAGCAGCCCGGT--AGCTCGTCAGGCTCATAACCTGAAGGTCATAGGTTCAAATCCTATCCCCGCAA-GGGGGAGTGCCCGAGT--GGCA-AAGGGAGCTGACTGTAAATCAGCC-TTCGCAGGTTCGAGTCCTGCCTCCCCCA
>1087 NITROBACTER_SP-_NB-311A
-GGGGCCATAGCTCAGCT-GGG--AGAGCGCGTGCTTTGCAAGCATGAGGTCGTCGGTTCGATCCCGTCTGGCTCCA-GGCCACGTGGCGGAGT--GGT--TACGCAACGGTCTGCAAAACCGTGTA-CACCAGTTCAATTCTGGTCGTGGCCT-GCGGGAGTAGCTCAGTT-GGTT-AGAGCGCCGCCCTGTCACGGCGGAGGCCGCGGGTTCGAGTCCCGTCTCTCGCG-GCTCCCTTCGTCTATC--GGTC-AGGACGCCACCCTTTCACGGTGGAGA-GAGCGGTTCGATTCCGCTAGGGAGCG-GCCCAGGTAGCTCAGTT-GGT--AGAGCATGCGACTGAAAATCGCAGTGTCGGTGGTTCGATCCCGCCCCTGGGCA-GCGGGTGTAGCTCAGG--GGT--AGAGCACGACCTTGCCAAGGTCGGGGTCGAGGGTTCGAATCCCTTCGCCCGCT-GCGGATTTAGCTTAGT--GGC--AAAGCAGCGGCTTTCCAGGTCGCAGA-CCGATGTTCGATTCATCGAATCCGCT-GCAGTTGTAGCTCAGTT-GGTT-AGAGCGCCTGTCTGTGGAACAGGAGGTCGGTGGTTCGAGCCCACCCAACTGTA-GGGCTTGTAGCTCAGTT-GGTT-AGAGCGCGCGCTTGATAAGCGTGAGGTCGGAAGTTCAAGTCTTCCCAGGCCCA-GGGCCTGTAGCTCAAT--GGTT-AGAGCCGACCGCTCATAACGGTCTGGTTGGGGGTTCGAGTCCCTCCGGGCCCA-GAGCGCGTAGCTCAGGT-GGT--AGAGCACGTGACTTTTAATCATGGGGTCGAGGGTTCGAGTCCCTCCGCGCTCA-GCCCCCATGGCGAAATT-GGTA-GACGCAACAGACTTAAAATCTGTA-G-TACCCGTTCGACTCGGGTTGGGGGCA-GCGGGCGTGGCGGAATT-GGTA-GACGCGCTGGATTTAGGTTCCAGT-G-TGGGGGTTCGAGTCCCTCCGCCCGCA-GGCGAGGTAGCTCAGCT-GGTT-AGAGCACGGGAATCATAATCCTGGGGTCGGGGGTTCGAGTCCCTCCCTCGCTA-TCCCTGGTAGCTCAGC--GGT--AGAGCATTCGACTGTTAATCGAATGGTCGCTGGTTCGAATCCAGCCCGGGGAG-CGGGGTATAGCGCAGCCTGGT--AGCGCGGCAGTTTTGGGTACTGCAGGTCGTTGGTTCGAATCCAGCTGCCCCGA-TGGGGCGTAGCCAAGC--GGT--AAGGCAGGGGATTTTGATTCCCCCATTCGGAGGTTCGATCCCTCCCGCCCCAG-GCGCCCGTAGCTCAGCT-GGAT-AGAGCACCAGACTACGAATCTGGGGGTCAGGAGTTCGAATCTCTTCGGGCGCG-GGTCCCGTAGCTCAACT-GGAT-AGAGTAGCGGATTTCTACTCCGCGGGTTGCAGGTTCGAATCCTGCCGGGATCG-GGAGCTGTGGCCGAGT--GGCTGAAGGCGGCGGTTTGCTAAACCGTTAT-CGAGGGTTCGAATCCCTCCGGCTCCG-GGAGAGATGGCCGAGT--GGCTTAAGGCGCACGCTTGGAAAGCGTGT---CGTGGGTTCGAATCCCACTCTCTCCG-GGAAGGGTGGCCGAGT--GGTTTAAGGCACCGGTCTTGAAAACCGGC---CGTGGGTTCGAATCCCACCCCTTCCG-GCCGGCGTAGCACAGC--GGT--AGTGCAGCGGTTTTGTAAACCGAAGGTCGGGAGTTCGATCCTCTCCGCCGGCA-GGGCGCGTAGCTCAGC--GGG--AGAGCACTACCTTGACATGGTAGGGGTCACAGGTTCGATCCCTGTCGCGCCCA-GGGCGGCTAGCTCAGCT-GGTT-AGAGCATCTCGTTTACACCGAGAGGGTCGGGAGTTCGAATCTCTCGCCGCCTA-AGGAGTGTAGCTCAATT-GGT--AGAGCACCGGTCTCCAAAACCGGGGGTCGCAGGTTCGAGCCCTGCCACTCCTG-CGCGGGGTGGAGCAGCCCGGT--AGCTCGTCAGGCTCATAACCTGAAGGTCACAGGTTCAAATCCTGTCCCCGCAA-GGGGGAGTGCCCGAGT--GGCA-AAGGGAGCTGACTGTAAATCAGCC-TTCGTAGGTTCGAGTCCTACCTCCCCCA
>1088 NITROBACTER_WINOGRADSKYI_NB-255
-GGGGCCATAGCTCAGCT-GGG--AGAGCGCGTGCTTTGCAAGCATGAGGTCGTCGGTTCGATCCCGTCTGGCTCCA-GGCCACGTGGCGGAGT--GGT--TACGCAACGGTCTGCAAAACCGTGTA-CACCAGTTCAATTCTGGTCGTGGCCT-GCGGGAGTAGCTCAGTT-GGTT-AGAGCGCCGCCCTGTCACGGCGGAGGCCGCGGGTTCGAGTCCCGTCTCTCGCG-GCTCCCTTCGTCTATC--GGTC-AGGACGCCACCCTTTCACGGTGGAGA-GAGCGGTTCGATTCCGCTAGGGAGCG-GCCCAGGTAGCTCAGTT-GGT--AGAGCATGCGACTGAAAATCGCAGTGTCGGTGGTTCGATCCCGCCCCTGGGCA-GCGGGTGTAGCTCAGG--GGT--AGAGCACGACCTTGCCAAGGTCGGGGTCGAGGGTTCGAATCCCTTCGCCCGCT-GCGGGTGTAGCTCAAT--GGT--AGAGCAGCAGCCTTCCAAGCTGAATA-CGAGGGTTCGATTCCCTTCACCCGCT-GCAGTTGTAGCTCAGTT-GGTT-AGAGCGCCTGTCTGTGGAACAGGAGGTCGGTGGTTCGAGCCCACCCAACTGTA-GGGCTTGTAGCTCAGTT-GGTT-AGAGCGCGCGCTTGATAAGCGTGAGGTCGGAAGTTCAAGTCTTCCCAGGCCCA-GGGCCTGTAGCTCAAT--GGTT-AGAGCCGGCCGCTCATAACGGTCTGGTTGGGGGTTCGAGTCCCTCCGGGCCCA-GAGCGCGTAGCTCAGTT-GGT--AGAGCACGTGACTTTTAATCATGGGGTCGAGGGTTCGAGTCCCTCCGCGCTCA-GCCCCCATGGCGAAATT-GGTA-GACGCAACAGACTTAAAATCTGTA-G-TACCCGTTCGACTCGGGTTGGGGGCA-GCGGGCGTGGCGGAATT-GGTA-GACGCGCTGGATTTAGGTTCCAGT-G-TGGGGGTTCGAGTCCCTCCGCCCGCA-GGCGAGGTAGCTCAGCT-GGTT-AGAGCACGGGAATCATAATCCTGGGGTCGGGGGTTCGAGTCCCTCCCTCGCTA-TCCCTGGTAGCTCAGC--GGT--AGAGCATTCGACTGTTAATCGAATGGTCGCAGGTTCGAATCCTGCCCGGGGAG-CGGGGTATAGCGCAGCCTGGT--AGCGCGGCAGTTTTGGGTACTGCAGGTCGTTGGTTCGAATCCAGCTGCCCCGA-TGGGGCGTAGCCAAGC--GGT--AAGGCAGGGGATTTTGATTCCCCCATTCGGAGGTTCGATCCCTCCCGCCCCAG-GCGCCCGTAGCTCAGCT-GGAT-AGAGCACCAGACTACGAATCTGGGGGTCAGAGGTTCGAATCCTTTCGGGCGCG-GGTCCCGTAGCTCAACT-GGAT-AGAGTAGCGGATTTCTACTCCGCGGGTTGCAGGTTCGAATCCTGCCGGGATCG-GGAGCTGTGGCCGAGT--GGCTGAAGGCGGCGGTTTGCTAAACCGTTAT-CGAGGGTTCGAATCCCTCCGGCTCCG-GGAGAGATGGCCGAGT--GGCTTAAGGCGCACGCTTGGAAAGCGTGT---CGTGGGTTCGAATCCCACTCTCTCCG-GGAAGGGTGGCCGAGT--GGTTTAAGGCACCGGTCTTGAAAACCGGC---CGTGGGTTCGAATCCCACCCCTTCCG-GCCGGCGTAGCACAGC--GGT--AGTGCAGCGGTTTTGTAAACCGAAGGTCGGGAGTTCGATCCTCTCCGCCGGCA-GGGCGCGTAGCTCAGC--GGG--AGAGCACTACCTTGACATGGTAGGGGTCACAGGTTCGATCCCTGTCGCGCCCA-GGGCGGCTAGCTCAGCT-GGTT-AGAGCATCTCGTTTACACCGAGAGGGTCGGGAGTTCGAATCTCTCGCCGCCTA-AGGAGTGTAGCTCAATT-GGT--AGAGCACCGGTCTCCAAAACCGGGGGTCGCAGGTTCGAGCCCTGCCACTCCTG-CGCGGGGTGGAGCAGCCCGGT--AGCTCGTCAGGCTCATAACCTGAAGGTCATAGGTTCAAATCCTATCCCCGCAA-GGGGGAGTGCCCGAGT--GGCA-AAGGGAGCTGACTGTAAATCAGCC-TTCGCAGGTTCGAGTCCTGCCTCCCCCA
>1089 NOVOSPHINGOBIUM_AROMATICIVORANS_DSM_12444
-GGGGCCTTAGCTCAGCT-GGG--AGAGCACCTGCTTTGCAAGCAGGGGGTCATCGGTTCGATCCCGATAGGCTCCA-GGCCCGATGGCGGAGT--GGT--TACGCACCGGACTGCAAATCCGTTTA-CGCCGGTTCGATTCCGGCTCGGGCCT-GCGGGTGTAGCTCAGTT-GGTT-AGAGTGCCGGCCTGTCACGCCGGAGGTCGCGGGTTCGAGCCCCGTCACTCGCG-GGCCCCTTCGTCTAGC--GGTC-AGGACGCGGCCCTTTCACGGCTGAAA-CACGGGTTCGATTCCCGTAGGGGTCA-GCCCGGGTAGCTCAGTT-GGT--AGAGCACGTGACTGAAAATCACGGTGTCGGCGGTTCGACTCCGTCCCCGGGCA-GCGGGCGTAGCTCAGG--GGT--AGAGCACAACCTTGCCAAGGTTGGGGTCGAGGGTTCGAATCCCTTCGCCCGCT-GCGGGTATAGCTTAGT--GGT--AAAGCCCTAGCCTTCCAAGCTAGTTA-TGCGGGTTCGATTCCCGCTACCCGCTGGCGACCGTAGCTCAGTT-GGTT-AGAGCGCCGGTTTGTGGTACCGGAGGTCGTGGGTTCGAACCCCATCGGTCGCC-GGGCCGGTAGCTCAGGT-GGTT-AGAGCGCACGCCTGATAAGCGTGAGGTCGCAAGTTCAACTCTTGCTCGGCCCA-GGGCCTGTAGCTCAGC--GGTT-AGAGCTGGCCGCTCATAACGGCTAGGTCGCGGGTTCGAATCCTGCCGGGCCCA-GGGCCCTTAGCTCAGTC-GGT--AGAGCAACTGACTTTTAATCAGTAGGTCGCTGGTTCGAACCCAGCAGGGCTCA-GCGGACGTGGCGGAAT--GGTA-GACGCCGGGGACTTAAAATCCCTT-G-TGCGGGTTCGAGTCCCGCCGTCCGCA-GCGGGCGTGGCGGAACT-GGTA-GACGCAGCAGGTTTAGGTCCTGCC-G-TGGGGGTTCGAGTCCCTTCGCCCGCA-GGCGGAGTAGCTCAGCA-GGTT-AGAGCAGCGGAATCATAATCCGCGTGTCGGGGGTTCGAGTCCCTCCTCCGCTA-TCCCTGATAGCTCAGC--GGT--AGAGCTCTCGACTGTTAATCGAGCGGCCGTAGGTTCGAATCCTACTCAGGGAG-CGGGGAGTAGCGCAGCCTGGT--AGCGCATCTGGTTTGGGACCAGAGGGTCGTAGGTTCGAATCCTATCTCCCCGA-TGGGGCGTCGCCAAGT--GGT--AAGGCACCGGTTTTTGGTACCGGCATTCGCAGGTTCGAATCCTGCCGCCCCAG-GCACCCGTAGCTCAGCT-GGAT-AGAGCATCAGACTACGAATCTGAGGGTCGGACGTTCGAATCGTTCCGGGTGCG-GCGCCCTTAGCTCATCT-GGAT-AGAGCGCGAGACTTCTAATCTTGAGGTAGCAGGTTCGAGTCCTGCAGGGCGCG-GGAGACGTGGGTGAGT--GGCTGAAACCAACGGTTTGCTAAACCGTC---CGAGGGTTCGAATCCCTCCGTCTCCG-GGAGCGGTGGCCGAGT--GGTCGAAGGCGCTCGCCTGGAAAGTGAGT---CGAGGGTTCGAATCCCTCCCGCTCCG-GGACAGGTGGCCGAGT--GGTTTAAGGCAGCGGTCTTGAAAACCGCC---CGTGGGTTCGAATCCCACCCTGTCCG-GCCGGCTTAGCTCAGTT-GGT--AGAGCACCTGATTTGTAATCAGGGGGCCACGGGTTCGAATCCTGTAGCCGGCA-GGGCGTATAGCTCAGT--GGT--AGAGCACTATGTTGACATCGTAGGGGTCGCAAGTTCAATCCTTGCTACGCCCA-GGGCGGTTAGCTCAGTT-GGT--AGAGCATCTCGTTTACACCGAGAGGGTCGGCGGTTCGAGCCCGTCACCGCCCA-AGGAGTGTAGCTCAGTT-GGT--AGAGCATCGGTCTCCAAAACCGAGGGCCGGGGGTTCGAGTCCCTCCACTCCTG-CGCGGGGTGGAGCAGCCCGGT--AGCTCGTCAGGCTCATAACCTGAAGGTCGCAGGTTCAAATCCTGCCCCCGCAA-GGACAGGTGGCCGAGT--GGTTAAAGGCAGCAGACTGTAAATCTGCC-TACGCTAGTTCGAATCTAGCCCTGTCCA
>1090 OCEANICAULIS_ALEXANDRII_HTCC2633
-GGGGCCTTAGCTCAGCT-GGG--AGAGCACCTGCTTTGCAAGCAGGGGGTCATCGGTTCGATCCCGATAGGCTCCA-GGCGCTATGGCGGAGT--GGT--GACGCAGCGGATTGCAAATCCGTGTA-CCCCGGTTCGATTCCGGGTGGCGCCT-GCGGGTGTAGCTCAGTT-GGTT-AGAGCGCCGGCCTGTCACGCCGGAGGTCGCGGGTTCGAGTCCCGTCACTCGCG-GGGCCCTTCGTCTATC--GGTT-AGGACGCCAGGTTTTCAACCTGGAAA-GAGGGGTTCGATTCCCCTAGGGCCTG-GCCCGGGTAGCTCAGTT-GGT--AGAGCAGCGGATTGAAAATCCGCGTGTCGGTGGTTCGAATCCGCCCCCGGGCA-GCGGGCGTAGCTCAGG--GGT--AGAGCATCACCTTGCCAAGGTGAGGGTCGTGAGTTCGAATCTCATCGCCCGCT-GCGGGTGTAGTTCAAT--GGT--AGAACGGCAGCCTTCCAAGCTGCATA-CGTGGGTTCGATTCCCATCACCCGCT-GCCGCCTTAGCTCAGTT-GGTT-AGAGCGCTAGATTGTGGATCTAGAGGTCCCCCGTTCGAACCGGGGAGGCGGTA-GGGCCTGTAGCTCAGGT-GGTT-AGAGCGCACGCCTGATAAGCGTGAGGTCGGTAGTTCGAGTCTACCCAGGCCCA-GGGCCTGTAGCTCAATT-GGTT-AGAGCCGGCGGCTCATAACCGCTTGGTTGGGGGTTCGAGTCCCTCCGGGCCCA-GAGCCGATAGCTCAGCT-GGT--AGAGCAACTGACTTTTAATCAGTAGGTCCAGGGTTCGAATCCCTGTCGGCTCA-GGCCCCTTGGTGGAAT--GGTA-GACACAGCAGACTTAAAATCTGCG-G-TCCCGGTTCGAGTCCGGGAGGGGCCA-GCGGGTGTGGCGGAATT-GGTA-GACGCGCTGGATTTAGGTTCCAGT-G-TGGAAGTTCGAGTCTTCTCACCCGCA-GGCTGGGTAGCTCAGCT-GGTT-AGAGCGCACGACTCATAATCGTGAGGTCGGGAGTTCAAGTCTCCCCCCCGCCA-TCCTCGGTAGCTCAGTT-GGT--AGAGCAAGCGACTGTTAATCGCTGGGTCGGCGGTTCGAGCCCGTCCCGAGGAG-CGGGGCGTAGCGCAGCCTGGT--AGCGCATCTGGTTTGGGACCAGAGGGTCGCAAGTTCGAATCTTGCCGCCCCGA-TGGGGCGTCGCCAAGT--GGT--AAGGCAGCGGTTTTTGGTACCGCCATTCCCAGGTTCGAATCCTGGCGCCCCAG-GCGCCGGTAGCTCAGCT-GGAT-AGAGCACCAGACTACGAATCTGGGGGTCGGGAGTTCGAATCTTCCCCGGCGCG-GGCCCCGTAGCTCAACT-GGAT-AGAGCACCGGACTTCTAATCCGACGGTTGTAGGTTCGAGTCCTACCGGGGTCG-GGAGACGTGGCCGAGT--GGTCGAAGGCGCTCCCCTGCTAAGGGAGTAATCGTGGGTTCGAATCCCATCGTCTCCG-GGTGAGGTGGCCGAGT--GGTCGAAGGCGCACGCCTGGAACGCGTGTAT-CGTGGGTTCGAATCCCACCCTCACCG-GGAGGGGTGGCAGAGT--GGTCGATTGCGGCGGTCTTGAAAACCGTTGC-CGGGGGTTCGAATCCCTCCCCCTCCG-GCCGGCTTAGCTCAGCT-GGT--AGAGCAGCGGTTTTGTAAACCGAAGGTCGGGGGTTCGAGTCCCTCAGCCGGCG-GGGCGCGTAGCTCAGTT-GGTC-AGAGCACTACGTTGACATCGTAGGGGTCACAAGTTCGAATCTTGTCGCGCCCA-GGGTGGTTAGCTCAGCT-GGT--AGAGCAACTGGTTTACACCCAGTAGGTCGGCGGTTCGACCCCGTCACCACCCA-AGGGGTGTAGCTCAGCT-GGT--AGAGCGACGGTCTCCAAAACCGTAGGTCGGGGGTTCGAGCCCCTCCGCCCCTG-TGCGGGGTGGAGCAGCCCGGT--AGCTCGTCAGGCTCATAACCTGAAGGTCGTAGGTTCAAATCCTACCCCCGCAC-GGAGGGGTGGGAGAGT--GGTTAAATCCAGCAGACTGTAAATCTGCC-TACGCTGGTTCGAATCCAGCCCCCTCCA
>1091 OCEANICOLA_BATSENSIS_HTCC2597
-GGGGCCTTAGCTCAGCT-GGG--AGAGCGCCTGATTTGCATTCAGGAGGTCAGGAGTTCGATCCTCCTAGGCTCCA-GGCGAGTTGGCGGAGT--GGT--GACGCAGCGGATTGCAAATCCGTGTA-CACCGGTTCGATTCCGGTACTCGCCT-GCGGTTGTAGCTCAGTT-GGTT-AGAGTGCCGGCCTGTCACGCCGGAGGTCGCGGGTTCGAGCCCCGTCAACCGCG-GGCCCGTTCGTCTATC--GGTT-AGGACGCCAGGTTTTCAACCTGGAAA-GAGGGGTTCGATTCCCCTACGGGCTG-GCCCGGGTAGCTCAGG--GGT--AGAGCAGTGGATTGAAAATCCTCGTGTCGGTGGTTCGATTCCGCCCCCGGGCA-GCGGGCGTAGCTCAGG--GGT--AGAGCATTACCTTGCCAAGGTAAGGGTCGTGAGTTCGAATCTCATCGCCCGCT-GCGGGTATGGTGTAAC--GGT--AGCGCCCTAGCCTTCCAAGCTAGTCG-TGCGGGTTCGATTCCCGCTACCCGCT-GCCGCCTTAGCTCAGTT-GGTT-AGAGCGCTGGATTGTGGATCCAGAGGTCCCCTGTTCAAGCCAGGGAGGCGGTA-GGGTCGGTAGCTCAGGT-GGTT-AGAGCGCACGCCTGATAAGCGTGAGGTCGGAGGTTCAAGTCCTCCTCGACCCA-GGGCCTGTAGCTCAAC--GGTT-AGAGCAGAGCGCTCATAACGCTTTGGTTGCAGGTTCGAATCCTGCCGGGCCTA-GGGCCGTTAGCTCAGTT-GGT--AGAGCAACTGACTTTTAATCAGTGGGTCGCAGGTTCGAATCCTGCACGGCTCA-GCCCGCGTGGTGGAAT--GGTA-GACACAGGGGACTTAAAATCCCTA-G-TGCCGGTTCGAGTCCGGCCGCGGGCA-GCGGGTGTGGCGGAATT-GGTA-GACGCACCAGATTTAGGTTCTGGC-G-TGGGGGTTCGAGTCCCTTCACCCGCA-GGCGGAGTAGCTCAGGT-GGTT-AGAGCAGCGGAATCATAATCCGCGTGTCGGGGGTTCAAGTCCCTCCTCCGCTA-TCCGGCGTAGCTCAGC--GGT--AGAGCAGTTGACTGTTAATCAATTGGTCGTAGGTTCGATCCCTACCGCCGGAG-CGGGGCGTAGCGCAGTCTGGT--AGCGCACCTGTTTTGGGTACAGGGGGTCGTGAGTTCGAATCTCGCCGCCCCGA-TGGGGTGTAGCCAAGT--GGT--AAGGCAGCGGTTTTTGGTACCGTGTACCGTAGGTTCGAATCCTACCACCCCAG-GGACCGATAGCTCAGCT-GGAT-AGAGTACTTGACTACGAATCAAGGGGTCGGGGGTTCGAATCCTCCTCGGTCCG-GGTCCCTTAGCTCAACT-GGAT-AGAGCAGCTGACTTCTAATCAGCAGGTTTGGGGTTCGAGTCCTCAAGGGATCG-GGAGACGTGGCCGAGT--GGTCGAAGGCGCTCCCCTGCTAAGGGAGTAT-CGAGGGTTCGAATCCCTTCGTCTCCG-GGAGAGGTGGCCGAGT--GGTCGAAGGCGCACGCCTGGAAAGTGTGTAT-CGAGGGTTCGAATCCCTTCCTCTCCG-GGAGGAGTGGCAGAGT--GGTCGAATGCACCGGTCTTGAAAACCGGC---CGTGGGTTCGAATCCCACCTCCTCCG-GCCCCTATAGCTCAGCT-GGT--AGAGCAACTGATTTGTAATCAGTGGGTCCGCGGTTCGAGTCCGTGTGGGGGCA-GGGCGGTTAGCTCAGC--GGT--AGAGCACTTCGTTGACATCGAAGGGGTCACAAGTTCGATCCTTGTACCGCCCA-GGGTGATTAGCTCAGTT-GGT--AGAGCGCTTCGTTTACACCGAAGATGTCGGGAGTTCGAGTCTCTCATCACCCA-AGGGGTATAGCTCAGTT-GGT--AGAGCATCGGTCTCCAAAACCGAGGGTCGCGGGTTCGAGTCCTGCTGCCCCTG-CGCGGGATGGAGCAGTCCGGT--AGCTCGTCAGGCTCATAACCTGAAGGTCGTAGGTTCAAATCCTACTCCCGCAA-GGGCGACGAGCTGCAA--GGT--GCGGCAGCGGACTGTAACTCCGCC-ATGCCTGGTTCGATTCCAGGGTCGCCCA
>1092 OCEANICOLA_GRANULOSUS_HTCC2516
-GGGGCGTTAGCTCAGCT-GGG--AGAGCATCTGCTTTGCAAGCAGAGGGTCATCGGTTCGATCCCGATACGCTCCA-GGCGAGTTGGCGGAGT--GGT--GACGCAGCGGATTGCAAATCCGTGTA-CACCGGTTCGATTCCGGTACTCGCCT-GCGGTTGTAGCTCAGTT-GGTT-AGAGTACCGGCCTGTCACGCCGGGGGTCGCGGGTTCGAGCCCCGTCAACCGCG-GGCCCGTTCGTCTATC--GGTT-AGGACGCCAGGTTTTCAACCTGGAAA-GAGGGGTTCGATTCCCCTACGGGCTG-GCCCGGGTAGCTCAGG--GGT--AGAGCAGTGGATTGAAAATCCTCGTGTCGGTGGTTCGATTCCGCCCCCGGGCA-GCGGGTGTAGCTCAGG--GGT--AGAGCATTACCTTGCCAAGGTAAGGGTCGTGAGTTCGAATCTCATCACCCGCT-GCGGGCATGGTGAAAT--GGT--ATCACACGAGCCTTCCAAGCTCTTGG-TGCGGGTTCGATTCCCGCTGCCCGCT-GCCGCCTTAGCTCAGTA-GGTT-AGAGCGCTTGATTGTGGATCAAGAGGTCTCCCGTTCGAACCGGGAAGGCGGTA-GGGTCGGTAGCTCAGGT-GGTT-AGAGCGCACGCCTGATAAGCGTGAGGTCGGAGGTTCAAGTCCTCCTCGACCCA-GGGCCTGTAGCTCAAC--GGTT-AGAGCAGAGCGCTCATAACGCTTAGGTTGGGGGTTCGAATCCCTCCGGGCCTA-GGGCCGTTAGCTCAGTT-GGT--AGAGCAACTGACTTTTAATCAGTGGGTCGCAGGTTCGAATCCTGCACGGCTCA-GCCCGCGTGGTGGAAT--GGTA-GACACAGGAGACTTAAAATCTCTA-G-TGCCGGTTCGAGTCCGGCCGCGGGTA-GCGGGTGTGGCGGAACT-GGTA-GACGCACCAGATTTAGGTTCTGGC-G-TGGGGGTTCGAGTCCCTTCACCCGCA-GGCGTGGTAGCTCAGCT-GGTT-AGAGCACAGCACTCATAATGCTGGGGTCGGCGGTTCAAGTCCGCCCCACGCTA-TCCGGCGTAGCTCAGC--GGT--AGAGCAGTTGACTGTTAATCAATTGGTCGTAGGTTCGATCCCTACCGCCGGAG-CGGGGCGTGGCGCAGTCTGGT--AGCGCACCTGTTTTGGGTACAGGGGGTCGTGAGTTCGAATCTCGCCGCCCCGA-TGGGGTGTAGCCAAGC--GGT--AAGGCAGCGGTTTTTGGTACCGTGTACCGTAGGTTCGAATCCTACCACCCCAG-GCGCTGGTAGCTCAGTT-GGAT-AGAGTACTTGACTACGAATCAAGGGGTCGGGGGTTCGAATCCTCCCCAGCGCG-GGTCCCTTAGCTCAACT-GGAT-AGAGCAGCTGACTTCTAATCAGCAGGTTCGGGGTTCGAGTCCTCGAGGGATCG-GGAGACGTGGCCGAGT--GGTCGAAGGCGCTCCCCTGCTAAGGGAGTAT-CGAGGGTTCGAATCCCTTCGTCTCCG-GGAGAGGTGGCCGAGT--GGTCGAAGGCGCACGCCTGGAAAGTGTGTAT-CGAGGGTTCGAATCCCTTCCTCTCCG-GGAGGAGTGGCAGAGT--GGTCGATTGCGGCGGTCTTGAAAACCGTT---CGTGGGTTCGAATCCCACCTCCTCCG-GCCCCTATAGCTCAGCT-GGT--AGAGCAACTGATTTGTAATCAGTGGGTCCGCGGTTCGAGTCCGTGTGGGGGCA-GGGTGATTAGCTCAGC--GGT--AGAGCACTTCGTTGACATCGAAGGGGTCACTGGTTCGATCCCAGTATCGCCCA-GGGTGGTTAGCTCAGTT-GGT--AGAGCGTCTCGTTTACACCGAGAATGTCGGGGGTTCGAGCCCCTCACCACCCA-AGGGGTATAGCTCAGTT-GGT--AGAGCATCGGTCTCCAAAACCGAGGGTCGTGGGTTCGAGTCCCCCTGCCCCTG-CGCGGGATGGAGCAGCCCGGT--AGCTCGTCAGGCTCATAACCTGAAGGTCGTAGGTTCAAATCCTACTCCCGCAA-GGGCGACGAGCTGCAA--GGT--GCGGCAGCGGACTGTAACTCCGCC-ATGCCTGGTTCGATTCCAGGGTCGCCCA
>1093 OCHROBACTRUM_ANTHROPI_ATCC_49188
-GGGGCCATAGCTCAGCT-GGG--AGAGCACCTGCTTTGCAAGCAGGGGGTCGTCGGTTCGATCCCGTCTGGCTCCA-GGCCTCGTGGCGGAGT--GGT--TACGCAGAGGACTGCAAATCCTTGCA-CCCCGGTTCGATTCCGGGCGAGGCCT-GCGGGTGTAGCTCAGTT-GGTT-AGAGTGCCGGCCTGTCACGCCGGAGGTCGCGGGTTCGAGCCCCGTCACTCGCG-GCGCCCATCGTCTAGC--GGTT-AGGACAGCGCCCTTTCACGGCGCAGA-CAGGGGTTCGATTCCCCTTGGGCGTA-GCCCGGATAGCTCAGTT-GGT--AGAGCAGCGGATTGAAAATCCGCGTGTCGGTGGTTCGAATCCGCCTCCGGGCA-GCGGGTGTAGCTCAGG--GGT--AGAGCACAACCTTGCCAAGGTTGGGGTCGAGGGTTCGAATCCCTTCGCCCGCT-GCGGGTATAGCTCAAT--GGT--AGAGCAGCAGCCTTCCAAGCTGAATA-CGCGGGTTCGATTCCCGCTACCCGCT-GCGGTCGTAGCTCAGTT-GGTT-AGAGCGCAGGATTGTGGCTCCTGAGGTCGTTGGTTCAACTCCAACCGACCGTA-GGGCTTGTAGCTCAGTT-GGTT-AGAGCACACGCTTGATAAGCGTGGGGTCGGAGGTTCAAGTCCTCCCAGGCCCA-GGGCCTGTAGCTCAATT-GGTT-AGAGCCGGCGGCTCATAACCGCTTGGTTGGGGGTTCGAGTCCCTCCGGGCCCA-GAGCGCGTAGCTCAGCC-GGT--AGAGCAACTGACTTTTAATCAGTAGGTCCAGGGTTCGAATCCCTGCGCGCTCA-GCGGTCGTGGCGAAATT-GGTA-TACGCAACGGACTTAAAATCCGTC-T-TGCGGGTTCAAGTCCCGCCGACCGCA-GCGGATGTGGCGAAATT-GGTA-GACGCACCAGATTTAGGTTCTGGC-G-TGGGGGTTCGAGTCCCTCCATCCGCA-GGCGGAGTAGCTCAGTA-GGTT-AGAGCAGAGGAATCATAATCCTTGTGTCGGGGGTTCGAATCCCTCCTCCGCTA-TCCCCGGTAGCTCAGC--GGT--AGAGCAACCGGCTGTTAACCGGTTGGTCGCTGGTTCGAATCCGGCCCGGGGAG-CGGAGCGTAGCGCAGTCTGGT--AGCGCACCTGATTTGGGATCAGGGGGTCGCAGGTTCGAATCCTGCCGCTCCGA-TGGGGCGTAGCCAAGC--GGT--AAGGCAGCGGTTTTTGGTACCGCCATTCCCTGGTTCGAATCCAGGCGCCCCAG-GCACCCGTAGCTCAGCT-GGAT-AGAGCACCAGACTACGAATCTGGGGGTCAGAGGTTCGAATCCTTTCGGGTGCG-GGTCCCGTAGCTCAGTT-GGAT-AGAGCGTCAGCCTTCTAAGCTGAATGTCACAGGTTCGAATCCTGTCGGGATCG-GGAGAGGTGGCCGAGT--GGTCGAAGGCGCTCCCCTGCTAAGGGAGTAT-CGTGGGTTCGAATCCCATCCTCTCCG-GGAGAGGTGGCCGAGT--GGTTGAAGGCGCACGCCTGGAACGCGTGT---CGAGGGTTCGAATCCCTCTCTCTCCG-GGAGGGGTGGCCGAGC--GGTTTAAGGCACCGGTCTTGAAAACCGGC---CGTGGGTTCGAATCCCACCCCCTCCG-GCCCTTATAGCTCAGTT-GGT--AGAGCACCTGATTTGTAATCAGGGGGTCGGGAGTTCGAGTCTCTCTGGGGGCA-GGGCGTGTAGCTCAGC--GGG--AGAGCACTACGTTGACATCGTAGGGGTCACAGGTTCAATCCCTGTCACGCCCA-GGGCGATTAGCTCAGTT-GGT--AGAGCGCTTCGTTTACACCGAAGATGTCGGGAGTTCGAGTCTCTCATCGCCCA-AGGGGTATAGCTCAGTT-GGT--AGAGCGACGGTCTCCAAAACCGTAGGTCGCGGGTTCGAGCCCTGCTGCCCCTG-CGCGGGGTGGAGCAGCCCGGT--AGCTCGTCAGGCTCATAACCTGAAGGCCGCAGGTTCAAATCCTGCCCCCGCAA-GGAGGGATGCCCGAGT--GGTTAAAGGGGACGGACTGTAAATCCGTTGTACGTTGGTTCAAATCCAACTCCCTCCA
>1094 OCHROBACTRUM_INTERMEDIUM_LMG_3301
-GGGGCCGTAGCTCAGCT-GGG--AGAGCACCTGCTTTGCAAGCAGGGGGTCGTCGGTTCGATCCCGTCCGGCTCCA-GGCCTCGTGGCGGAGT--GGT--TACGCAGAGGACTGCAAATCCTTGCA-CCCCGGTTCGATTCCGGGCGAGGCCT-GCGGGTGTAGCTCAGTT-GGTT-AGAGTGCCGGCCTGTCACGCCGGAGGTCGCGGGTTCGAGCCCCGTCACTCGCG-GCGCCCATCGTCTAGC--GGTT-AGGACGCCGCCCTTTCACGGCGGAAA-CAGGGGTTCGATTCCCCTTGGGCGTA-GCCCGGATAGCTCAGTT-GGT--AGAGCAGCGGATTGAAAATCCGCGTGTCGGTGGTTCGAATCCGCCTCCGGGCA-GCGGGTGTAGCTCAGG--GGT--AGAGCACAACCTTGCCAAGGTTGGGGTCGAGGGTTCGAATCCCTTCGCCCGCT-GCGGGTATAGCTCAAT--GGT--AGAGCAGCAGCCTTCCAAGCTGAATA-CGCGGGTTCGATTCCCGCTACCCGCT-GCGGTCGTAGCTCAGTT-GGTT-AGAGCGCAGGATTGTGGCTCCTGAGGTCGTTGGTTCAACTCCAACCGACCGTA-GGGCTTGTAGCTCAGTT-GGTT-AGAGCACACGCTTGATAAGCGTGGGGTCGGAGGTTCAAGTCCTCCCAGGCCCA-GGGCCTGTAGCTCAATT-GGTT-AGAGCCGGCGGCTCATAACCGCTTGGTTGGGGGTTCGAGTCCCTCCGGGCCCA-GAGCGCGTAGCTCAGCC-GGT--AGAGCAACTGACTTTTAATCAGTAGGTCCAGGGTTCGAATCCCTGCGCGCTCA-GCGGTCGTGGCGAAATT-GGTA-TACGCAACGGACTTAAAATCCGTC-T-TGCGGGTTCAAGTCCCGCCGACCGCA-GCGGATGTGGCGAAATT-GGTA-GACGCACCAGATTTAGGTTCTGGC-G-TGGGGGTTCGAGTCCCTCCATCCGCA-GGCGGAGTAGCTCAGTA-GGTT-AGAGCAGAGGAATCATAATCCTTGTGTCGGGGGTTCGAATCCCTCCTCCGCTA-TCCCCGGTAGCTCAGC--GGT--AGAGCAACCGGCTGTTAACCGGTTGGTCGCTGGTTCGAATCCGGCCCGGGGAG-CGGAGCGTAGCGCAGTCTGGT--AGCGCACCTGATTTGGGATCAGGGGGTCGCAGGTTCGAATCCTGCCGCTCCGA-TGGGGCGTAGCCAAGC--GGT--AAGGCAGCGGTTTTTGGTACCGCCATTCCCTGGTTCGAATCCAGGCGCCCCAG-GCACCCGTAGCTCAGCT-GGAT-AGAGCACCAGACTACGAATCTGGGGGTCAGAGGTTCGAATCCTTTCGGGTGCG-GGTCCCGTAGCTCAGCT-GGAT-AGAGCACCGGCCTTCTAAGCCGTAGGTCGCAGGTTCGAATCCTGCCGGGATCG-GGAGAGGTGGCCGAGT--GGTCGAAGGCGCTCCCCTGCTAAGGGAGTAT-CGTGGGTTCGAATCCCATCCTCTCCG-GGAGAGGTGGCCGAGT--GGTTGAAGGCGCACGCCTGGAACGCGTGT---CGAGGGTTCGAATCCCTCTCTCTCCG-GGAGGGGTGGCCGAGC--GGTTTAAGGCACCGGTCTTGAAAACCGGC---CGTGGGTTCGAATCCCACCCCCTCCG-GCCCTTATAGCTCAGTT-GGT--AGAGCACCTGATTTGTAATCAGGGGGTCGGGAGTTCGAGTCTCTCTGGGGGCA-GGGCGTGTAGCTCAGC--GGG--AGAGCACTACGTTGACATCGTAGGGGTCACAGGTTCAATCCCTGTCACGCCCA-GGGCGATTAGCTCAGTT-GGT--AGAGCGCTTCGTTTACACCGAAGATGTCGGGAGTTCGAGTCTCTCATCGCCCA-AGGGGTATAGCTCAGTT-GGT--AGAGCGACGGTCTCCAAAACCGTAGGTCGCGGGTTCGAACCCTGCTGCCCCTG-CGCGGGGTGGAGCAGCCCGGT--AGCTCGTCAGGCTCATAACCTGAAGGCCGCAGGTTCAAATCCTGCCCCCGCAA-GGAGGGATGCCCGAGT--GGTTAAAGGGGACGGACTGTAAATCCGTTGTACGTTGGTTCAAATCCAACTCCCTCCA
>1095 OLIGOTROPHA_CARBOXIDOVORANS_OM5
-GGGGCCATAGCTCAGCT-GGG--AGAGCGCGTGCTTTGCAAGCATGAGGTCGTCGGTTCGATCCCGTCTGGCTCCA-GGCCACGTGGCGGAGT--GGT--TACGCAACGGTCTGCAAAACCGTGTA-CACCAGTTCAATTCTGGTCGTGGCCT-GCGGGAGTAGCTCAGTT-GGTT-AGAGCGCCGGCCTGTCACGCCGGAGGTCGCGGGTTCGAGCCCCGTCTCTCGCG-GCTCCCTTCGTCTATC--GGTT-AGGACGCCACCCTTTCACGGTGGAGA-GAGCGGTTCGATTCCGCTAGGGAGCG-GCCCAGGTAGCTCAGTT-GGT--AGAGCATGCGACTGAAAATCGCAGTGTCGGTGGTTCGATCCCGCCCCTGGGCA-GCGGGTGTAGCTCAGG--GGT--AGAGCACGACCTTGCCAAGGTCGGGGTCGAGGGTTCGAATCCCTTCGCCCGCT-GCGGGTGTAGCTCAAT--GGT--AGAGCAGCAGCCTTCCAAGCTGAATA-CGAGGGTTCGATTCCCTTCACCCGCT-GCAGTTGTAGCTCAGCT-GGTT-AGAGCGCCGGATTGTGGATCCGGAGGTCGGTGGTTCGATCCCACCCAACTGTA-GGGCTTGTAGCTCAGTT-GGTT-AGAGCGCGCGCTTGATAAGCGTGAGGTCGGAAGTTCAAGTCTTCCCAGGCCCA-GGGCCTGTAGCTCAAT--GGTT-AGAGCCGACCGCTCATAACGGTCTGGTTGCAGGTTCGAGTCCTGCCGGGCCCA-GAGCGCGTAGCTCAGGT-GGT--AGAGCACGTGACTTTTAATCATGGGGTCGAGGGTTCGAGTCCCTCCGCGCTCA-GCGGACGTGGCGGAATT-GGTA-GACGCAAGGGACTTAAAATCCCTC-G-TGCGGGTTCGATCCCCGCCGTCCGCA-GCGGGCGTGGCGGAATT-GGTA-GACGCGCTGGATTTAGGTTCCAGT-G-TGGGGGTTCGAGTCCCTCCGCCCGCA-GGCGAGGTAGCTCAGCT-GGTT-AGAGCACGGGAATCATAATCCTGGGGTCGGGGGTTCGAGTCCCTCCCTCGCTA-TCCTCGGTAGCTCAGC--GGT--AGAGCATTCGACTGTTAATCGAATGGTCGCTGGTTCGAATCCAGCCCGGGGAG-CGGGGTATAGCGTAGCCTGGT--AGCGCGGCGGTTTTGGGTACCGCAGGTCGGAGGTTCGAATCCTCCTGCCCCGA-TGGGGCGTCGCCAAGT--GGT--AAGGCAGGGGATTTTGATTCCCCCATGCGGAGGTTCGAATCCTCCCGCCCCAG-GCGCCCGTAGCTCAGCT-GGAT-AGAGCACCAGACTACGAATCTGGGGGTCAGAGGTTCGAATCCTTTCGGGCGCG-GGTCCCGTAGCTCAACT-GGAT-AGAGTAGCGGATTTCTACTCCGCGGGTTGCAGGTTCGAATCCTGCCGGGATCG-GGAGACGTGGCCGAGC--GGCTGAAGGCACTCGTTTGCTAAATGAGC---CATGGGTTCGAATCCCATCGTCTCCG-GGAGAGGTGGCCGAGT--GGTTGAAGGCGCACGCCTGGAAAGTGTGT---CGCGGGTTCGAATCCCGCTCTCTCCG-GGAAGGGTGGCCGAGT--GGTTTAAGGCACCGGTCTTGAAAACCGGC---CGTGGGTTCGAATCCCACCCCTTCCG-GCCGGCGTAGCACAGC--GGT--AGTGCAGCGGTTTTGTAAACCGAAGGTCGGGAGTTCGATCCTCTCCGCCGGCA-GGGCGCGTAGCTCAGC--GGG--AGAGCACTTCCTTGACATGGAAGGGGTCACAGGTTCGATCCCTGTCGCGCCCA-GGGCGGCTAGCTCAGCT-GGTT-AGAGCATCTCGTTTACACCGAGAGGGTCGGGAGTTCGAATCTCTCGCCGCCCA-AGGGGTGTAGCTCAGTT-GGT--AGAGCATCGGTCTCCAAAACCGAGGGTCGCGGGTTCGAGCCCTGCCGCCCCTG-CGCGGGGTGGAGCAGCCCGGT--AGCTCGTCAGGCTCATAACCTGAAGGTCACAGGTTCAAATCCTGTCCCCGCAA-GGGGGAGTGCCCGAGT--GGCA-AAGGGAGCTGACTGTAAATCAGCC-TTCGAAGGTTCGAGTCCTTCTTCCCCCA
>1096 ORIENTIA_TSUTSUGAMUSHI_BORYONG
-GGGGATGTAGCTCAGT--GGT--AGAGCATCTGTTTTGCACGCAGAAAGTCGGGGGTTCAATTCCCTTCATCTCCA-GGCTAGGTAGCAAAGT--GGTT-AATGCCGTGGACTGCAAATCCTCTAC-CGCCGGTTCGATTCCGGCCCTGGCCT-GGGGGCATAGCTCAGCTTGGTT-AGAGCGTCGGCCTGTCAAGCCGAAGGCCGCGGGTTCAAGTCCCGTTGCTCCCG-GGCCCCTTCGTCTAGC--GGTT-AGGACATCACCCTTTCACGGTGGAAA-CACGGGTTCGATTCCCGTAGGGGTCA-GGCTTGGTAGCTCAGT--GGT--AGAGCGTAGGACTGAAAATCCTTGCGTCGCCGGTTCAATCCCGGCTCAAGCCA-GCGGATGTAGCTCAGT--GGT--AGAGCGTTACTTTGCCAAGGTAAAAGTCGTGGGTTCAATTCCCATCATCCGCT-GCGGGTGTAGCTCAAT--GGT--AGAGCCTCAGCCTTCCAAGCTGGTTA-CGTGGGTTCGATTCCCATCATCCGCTGGCGAATATAGCTCAGTT-GGTT-AGAGCATCAGATTGTGGATCTGAGGGTCGCCGGTTCGAGGCCGGTTATTCGCC-GGGTTTGTAGCTCAGCT-GGTT-AGAGCACACGTCTGATAAACGTGAGGTCGGAAGTTCAAGTCTTCTCAAGCCCA-AGGCCCATAGCTCAGTT-GGTT-AGAGCCCCTCGCTCATAACGAGGTTGTCACAGGTTCAAGTCCTGTTGGGCCTA-GAGCCTGTAGCTCAGCT-GGT--AGAGCACTTGACTTTTAATCAAGGTGTCCCGGGTTCGAATCCCGGCAGGCTCA-GCCCGTGTGATGGAAT--GGTA-GACATAACGGACTTAAAATCCGTGGCTTGCCGGTTCAAGTCCGGCCATGGGTA-GCGGGTGTGGCGAAATT-GGTA-GACGTACCAGATTTAGGTTCTGGC-A-TGGGGGTTCAATTCCCTCCACCCGTA-GGCGAGGTAGCTCAGAT-GGTT-AGAGCAGTAGAATCATAATCTACGGGTCGGGGGTTCAATTCCCTCCTTCGCTA-TCCTCGGTAGCTCAGT--GGT--AGAGCAAACGGCTGTTAACCGTTTGGTCGCTGGTTCGAGTCCAGCCCGGGGAG-CGGAGCATGGCGCAGTCTGGT--AGCGCATCTGGTTTGGGACCAGAGGGCCGGGAGTTCAAATCTCTCTGCTCCGA-TGGGACGTAGCCAAGC--GGT--AAGGCAACGGTTTTTGGTATCGTCATGCGGTGGTTCGATCCCACCCGTCCCAG-GCACCTATAGCTTAACT-GAAT-AGAGCACATGACTACGGATCATGAGGTTAGGGGTTTGAGTCCTCTTAGGTGCG-GCGTCCTTAGCTCAGTT-GAAT-AGAGCAATAGATTTCTAATCTGTGGGTCAGAGGTTTGAGTCCTCTAGGACGCG-GGAGAGGTGGCCGAGA--GGCTTAAGGCGACGGTTTGCTAAACCGTT---CAAGGGTTCGAATCCCTTTCTCTCCA-GGAAAAGTGGCCGAGT--GGTTTAAGGCGCATGCCTGGAAAGCGTGTTT-CAGGGGTTCAAATCCCCTCTTTTCCG-GGATAGATGTCCGAGT--GGTTTAAGGAACCGGTCTTGAAAACCGGCG--CGTGGGTTCGAATCCCACTCTATCCG-GCCGAATTAGCTCAGT--GGT--AGAGCAACCGCCTTGTAAGCGGTAGGTCGTCAGTTCAAATCCGACATTCGGCA-GGGCGATTAGCTCAGTT-GGTT-AGAGCATTACGTTGACGTCGTAAGGGTCAGTGGTTCGAATCCTCTATCGCCCA-GGGCGATTAGTTCAGTT-GGT--AGAGCATCTCGTTTACACCGAGAAAGTCGGCAGTTCAAGTCTGTCATCGCCCA-AGGAGTGTAGCTCAAT--GGT--AGAGCACCGGTCTCCAAAACCGGGTGTTGCGGGTTCAAGTCCTGTCTCTCCTG-CGCGGAGTAGAGCAGT--GGT--AGCTCGTCAGGCTCATAACCTGAAGGTCATAGGTTCAAGTCCTATCTCCGCAA-GGAGGGATGGTCGAGA--GGTTAATGGCAGCAGACTGTAAATCTGCC-TACGTAGGTTCGAATCCTACTCCCTCCA
>1097 ORIENTIA_TSUTSUGAMUSHI_STR-_IKEDA
-GGGGATGTAGCTCAGT--GGT--AGAGCGTCTGTTTTGCACGCAGAAAGTCGGGGGTTCAATTCCCTTCATCTCCA-GGCTAGGTAGCAAAGT--GGTT-AATGCCGTGGACTGCAAATCCTCTAC-CGCCGGTTCGATTCCGGCCCTGGCCT-GGGGGCATAGCTCAGCTTGGTT-AGAGCGTCGGCCTGTCAAGCCGAAGGCCGCGGGTTCAAGTCCCGTTGCTCCCG-GGCCCCTTCGTCTAGC--GGTT-AGGACATCACCCTTTCACGGTGGAAA-CACGGGTTCGATTCCCGTAGGGGTCA-GGCTTGGTAGCTCAGT--GGT--AGAGCGTAGGACTGAAAATCCTTGCGTCGCCGGTTCAATCCCGGCTCAAGCCA-GCGGATGTAGCTCAGT--GGT--AGAGCGTTACTTTGCCAAGGTAAAAGTCGTGGGTTCAATTCCCATCATCCGCT-GCGGGTGTAGCTCAAT--GGT--AGAGCCTCAGCCTTCCAAGCTGGTTA-CGTGGGTTCGATTCCCATCATCCGCTGGCGAATATAGCTCAGTT-GGTT-AGAGCATCAGATTGTGGATCTGAGGGTCGCCGGTTCGAGGCCGGTTATTCGCC-GGGTTTGTAGCTCAGCT-GGTT-AGAGCACACGTCTGATAAACGTGAGGTCGGAAGTTCAAGTCTTCTCAAGCCCA-AGGCCCATAGCTCAGTT-GGTT-AGAGCCCCTCGCTCATAACGAGGTTGTCACAGGTTCAAGTCCTGTTGGGCCTA-GAGCCTGTAGCTCAGCT-GGT--AGAGCACTTGACTTTTAATCAAGGTGTCCCGGGTTCGAATCCCGGCAGGCTCA-GCCCGTGTGATGGAAT--GGTA-GACATAACGGACTTAAAATCCGTGGCTTGCCGGTTCAAGTCCGGCCATGGGTA-GCGGGTGTGGCGAAATT-GGTA-GACGTACCAGATTTAGGTTCTGGC-A-TGGGGGTTCAATTCCCTCCACCCGTA-GGCGAGGTAGCTCAGAT-GGTT-AGAGCAGTAGAATCATAATCTACGGGTCGGGGGTTCAAGTCCCTCCTTCGCTA-TCCTCGGTAGCTCAGT--GGT--AGAGCAAACGGCTGTTAACCGTTTGGTCGCTGGTTCGAGTCCAGCCCGGGGAG-CGGAGCATGGCGCAGTCTGGT--AGCGCATCTGGTTTGGGACCAGAGGGCCGGGAGTTCAAATCTCTCTGCTCCGA-TGGGACGTAGCCAAGC--GGT--AAGGCAACGGTTTTTGGTATCGTCATGCGGTGGTTCGATCCCACCCGTCCCAG-GCACCTATAGCTTAACT-GAAT-AGAGCACATGACTACGGATCATGAGGTTAGGGGTTTGAGTCCTCTTAGGTGCG-GCGTCCTTAGCTCAGTT-GAAT-AGAGCAATAGATTTCTAATCTGTGGGTCAGAGGTTTGAGTCCTCTAGGACGCG-GGAGAGGTGGCCGAGA--GGCTTAAGGCGGCGGTTTGCTAAACCGTT---CAAGGGTTCGAATCCCTTTCTCTCCA-GGAAAAGTGGCCGAGT--GGTTTAAGGCGCATGCCTGGAAAGCGTGTTT-CAGGGGTTCAAATCCCCTCTTTTCCG-GGATAGATGTCCGAGT--GGTTTAAGGAACCGGTCTTGAAAACCGGCG--CGTGGGTTCGAATCCCACTCTATCCG-GCCGAATTAGCTCAGT--GGT--AGAGCAACCGCCTTGTAAGCGGTAGGTCGTCAGTTCAAATCCGACATTCGGCA-GGGCGATTAGCTCAGTT-GGTT-AGAGCATTACGTTGACGTCGTAAGGGTCAGTGGTTCGAATCCTCTATCGCCCA-GGGCGATTAGTTCAGTT-GGT--AGAGCATCTCGTTTACACCGAGAAAGTCGGCAGTTCAAGTCTGTCATCGCCCA-AGGAGTGTAGCTCAAT--GGT--AGAGCACCGGTCTCCAAAACCGGGTGTTGCGGGTTCAAGTCCTGTCTCTCCTG-CGCGGAGTAGAGCAGT--GGT--AGCTCGTCAGGCTCATAACCTGAAGGTCATAGGTTCAAGTCCTATCTCCGCAA-GGAGGGATGGTCGAGA--GGTTAATGGCAGCAGACTGTAAATCTGCC-TACGTAGGTTCGAATCCTACTCCCTCCA
>1098 PARACOCCUS_DENITRIFICANS_PD1222
-GGGGCCTTAGCTCAGTT-GGT--AGAGCGCCTGCTTTGCAAGCAGGATGTCATCGGTTCGAATCCGTTAGGCTCCA-GGCGGGTTGGCGGAGA--GGT--TACGCAGCGGATTGCAAATCCGTGAA-GACCGGTTCGATTCCGGTACCCGCCT-GCGGTTGTAGCTCAGTT-GGTT-AGAGTACCGGCCTGTCACGCCGGGGGTCGCGGGTTCGAGCCCCGTCAACCGCG-GGCCCGTTCGTCTATC--GGTT-AGGACGTCAGGTTTTCAACCTGAAAA-GAGGGGTTCGACTCCCCTACGGGCTG-GCCCGGATAGCTCAGTT-GGT--AGAGCAGCGGATTGAAAATCCGCGTGTCGGTGGTTCGAATCCGCCTCCGGGCA-GCGGGCGTAGCTCAGG--GGT--AGAGCATTACCTTGCCAAGGTAAGGGTCGTGAGTTCGAATCTCATCGCCCGCT-GCGGGTGTAGCTCAAT--GGT--AGAGCAGCAGCCTTCCAAGCTGAATA-CGTGGGTTCGATTCCCATCACCCGCT-GCCGCCTTAGCTCAGTT-GGTT-AGAGCGCTAGATTGTGGATCTAGAGGTCCCCCGTTCGAGCCGGGGAGGCGGTA-GGGTCGGTAGCTCAGGT-GGTT-AGAGCGCACGCCTGATAAGCGTGAGGTCGGAGGTTCAAGTCCTCCTCGACCCA-GGGCCTGTAGCTCAAT--GGTC-AGAGCAGGGCGCTCATAACGCCTTGGTTGGGGGTTCGAGTCCCTCCGGGCCTA-GGGCCCGTAGCTCAGTT-GGT--AGAGCAACTGACTTTTAATCAGTGGGTCACAGGTTCGAATCCTGTCGGGCTCA-GCGGGCGTGGCGGAAT--GGTA-GACGCATGGGACTTAAACTCCCTGGTGTGCGGGTTCGAGTCCCGCCGCCCGCA-GCGGGTGTGGCGAAATT-GGCA-GACGCACCAGATTTAGGTTCTGGC-G-TGGGGGTTCAAGTCCCTCCACCCGCA-GGCGGAGTAGCTCAGCT-GGTT-AGAGCAGAGGAATCATAATCCTTGTGTCGGGGGTTCAAATCCCTCCTCCGCTA-TCCGGCGTAGCTCAGC--GGT--AGAGCAGTTGACTGTTAATCAATTGGTCGTAGGTTCGATCCCTACCGCCGGAG-CGGGGCGTAGCGCAGCCTGGT--AGCGCGACGGTTTTGGGTACCGTAGGCCGGAGGTTCAAATCCTCTCGCCCCGA-TGGGGCGTGGCCAAGT--GGT--AAGGCAACGGTTTTTGGTACCGTGTACCGTAGGTTCGAATCCTACCGCCCCAG-GGACCCGTAGCTCAGCT-GGAT-AGAGCACCAGACTACGAATCTGGGGGTCGGGCGTTCGAATCGCTCCGGGTCCG-GGCCCCGTAGCTCAACT-GGAT-AGAGCAAGCGCCTTCTAAGCGCTAGGTTCCGGGTTCAAGTCCTGGCGGGGTCG-GGAGACGTGGCCGAGT--GGTCGAAGGCACACCCCTGCTAAGGGTGCAT-CGAGGGTTCGAATCCCTTCGTCTCCG-GGACGGTTGGCCGAGT--GGTCGAAGGCGCACGCCTGGAAAGTGTGTAT-CGAGGGTTCGAATCCCTCACCGTCCG-GGAAGCGTGGCCGAGT--GGTTTAAGGCTCTGGTCTTGAAAACCAGC---CGTGGGTTCGAATCCCACCGCTTCCG-GCCGGTTTAGCTCAGCT-GGT--AGAGCAGCTGATTTGTAATCAGAAGGTCGCGGGTTCGATTCCTGCAACCGGCG-GGGCGGTTAGCTCAGC--GGT--AGAGCACTACGTTGACATCGTAGTGGCCACTGGTTCGATCCCAGTACCGCCCA-GGGGCGGTAGCTCAGC--GGT--AGAGCGACACGTTTACACCGTGTTGGTCGGGGGTTCGATCCCCTCCCGCCCCA-AGGGGTTTAGCTCAGTT-GGT--AGAGCATCGGTCTCCAAAACCGAGGGTCGTGGGTTCGAGTCCCCCAACCCCTG-CGCGGGGTAGAGCAGCCCGGT--AGCTCGTCAGGCTCATAACCTGAAGGTCGTAGGTTCAAATCCTACCCCCGCAA-GGGCGACGTGCTGCAA--GGT--GCGGCAGCGGACTGTAACTCCGCC-ATGCCTGGTTCGATTCCAGGGTCGCCCA
>1099 PARVIBACULUM_LAVAMENTIVORANS_DS-1
-GGGGCCGTAGCTCAGTT-GGG--AGAGCGCTAGCTTTGCAAGCTTGAGGTCGTCGGTTCGATCCCGTCCGGCTCCA-GGCCACGTGGCGGAGT--GGT--TACGCAGCGGACTGCAAATCCGTGCA-CCCCGGTTCGATTCCGGGCGTGGCCT-GGGGGTGTAGCTCAGTT-GGTT-AGAGCGCCGGCCTGTCACGCCGGAGGCCGCGGGTTCGAGTCCCGTCACTCCCG-GCGCCCTTCGTCTATC--GGTT-AGGACGCCAGATTTTCATTCTGGAAA-GAGGGGTTCGACTCCCCTAGGGCGTA-GCCCAGGTAGCTCAGTT-GGT--AGAGCATGCGACTGAAAATCGCAGTGTCGGTGGTTCGATTCCGCCCCTGGGCA-GCGGGTGTAGCTCAGG--GGT--AGAGCACAACCTTGCCAAGGTTGGGGTCGAGGGTTCGAATCCCTTCGCCCGCT-GCGGGTGTAGCTCAAT--GGT--AGAGCAACAGCCTTCCAAGCTGATGA-CGAGGGTTCGATTCCCTTCACCCGCT-GCAGCCGTAGCTCAGTT-GGTT-AGAGCGCTAGATTGTGGATCTAGAGGTCCCCCGTTCGAGCCGGGGCGGCTGTA-GGGCCTGTAGCTCAGGT-GGTT-AGAGCGCACGCCTGATAAGCGTGAGGTCGATAGTTCGAGTCTATCCAGGCCCA-GGGCCTGTAGCTCAGTT-GGTT-AGAGCGGACCGCTCATAACGGTTTGGTCGCAGGTTCGAGTCCTGCCGGGCCCA-GGGCCCTTAGCTCAGC--GGT--AGAGCGGCTGACTTTTAATCAGTAGGTCGATGGTTCGATCCCATCAGGGCTCA-GGCCCCTTGGCGAAACT-GGTA-TACGCAGCAGACTTAAAATCTGCT-G-TGCGGGTTCGAGTCCCGCAGGGGCCA-GCGGGCGTGGCGGAATT-GGTA-GACGCGCTGGATTTAGGTTCCAGT-G-TGGGGGTTCGAGTCCCTCCGCCCGCA-GGCGGAGTAGCTCAGTT-GGTT-AGAGCAGCGGAATCATAATCCGCGTGTCGGCGGTTCGAATCCGTCCTCCGCTA-TCCTCGGTAGCTCAGT--GGT--AGAGCAATCGGCTGTTAACCGATCGGTCGCTGGTTCGAATCCGGCCCGGGGAG-CGGGGCGTAGCGCAGCCTGGT--AGCGCATCTGGTTTGGGACCAGAGGGTCGGGAGTTCGAATCTCTCCGCCCCGA-TGGGGCGTAGCCAAGT--GGT--AAGGCAGCGGATTTTGATTCCGCCATTCGGAGGTTCGAACCCTCCCGCCCCAG-GCGCCCGTAGCTCAGCT-GGAT-AGAGCATCAGACTACGAATCTGAGGGTCGGACGTTCGAATCGTTCCGGGCGCA-GGTCCCGTAGCTCAACC-GGAT-AGAGCAACAGATTTCTAATCTGTCGGTTGCAGGTTCGAGTCCTGCCGGGATCA-GGAGAGGTGGCCGAGT--GGCTGAAGGCGGCGGTTTGCTAAACCGTT---CGTGGGTTCGAATCCCATCCTCTCCG-GGAGGGGTGGCCGAGT--GGCTGAAGGCGCACGCTTGGAAAGCGTGT---CGAGGGTTCGAATCCCTCTCCCTCCG-GGATGGGTGGCCGAGT--GGTTTAAGGCACCGGTCTTGAAAACCGGC---CGTGGGTTCGAATCCCACCCCATCCG-GCCCTTGTAGCTCAGTT-GGT--AGAGCACCTGATTTGTAATCAGGGGGTCACGGGTTCGAATCCTGTCGGGGGCA-GGGCGTGTAGCTCAGC--GGG--AGAGCACTTCGTTGACATCGAAGGGGTCACAGGTTCAATCCCTGTCACGCCCA-GGGCGGTTAGCTCAGTT-GGT--AGAGCATCTCGTTTACACCGAGAGGGTCGGCGGTTCGAGCCCGTCACCGCCCA-AGGAGTGTAGCTCAACT-GGT--AGAGCACCGGTCTCCAAAACCGGGGGTTGGGGGTTCGAGCCCCTCCACTCCTG-CGCGGGGTGGAGCAGCCCGGT--AGCTCGTCAGGCTCATAACCTGAAGGTCGCAGGTTCAAATCCTGCCCCCGCAA-GGAGGGGTGCCCGAGT--GGCTAAAGGGGACGGACTGTAAATCCGTTGTACGTTGGTTCGAATCCAACCCCCTCCA
>1100 PELAGIBACTER_UBIQUE_HIMB114
-GGGGGATTAGCTCAGCT-GGG--AGAGCGCCTGATTTGCATTCAGGAGGTCAGCGGTTCGATCCCGCTATCCTCCA-GGCCACGTGGCGGAAT--GGT--TACGCAGAGGATTGCAAATCCTTGTA-TCCCAGTTCGATTCTGGGCGTGGCCT-GGGGGTGTAGCTCAGCTTGGTT-AGAGCGCCTGCCTGTCACGCAGGAGGCCGCGGGTTCGAGTCCCGTCACTCCCG-GGTCCCTTCGTCTATC--GGTT-AGGACACATGGTTTTCATCCATGAAA-GAGGGGTTCGATTCCCCTAGGGACCG-GGTCTCGTAGCTCAGTT-GGT--AGAGCAGAGCCCTGAAAAGGCTTGTGTCGCTGGTTCAATTCCAGCCGAGACCA-GCGGGTGTAGCTCAGT--GGT--AGAGCGAAACGTTGCCAACGTTTAGGTCGTGGGTTCAATTCCCTTCACCCGCT-GCGGGTGTAGTTCAGT--GGT--AGAACTCCAGCCTTCCAAGCTGGTTG-CGTGAGTTCGATTCTCATCACCCGCT-GCAGCTGTAGCTCAGTT-AGTT-AGAGCGCCTGTCTGTGGAACAGGAGGTCGTTGGTGCAACTCCAACCAGCTGTA-GGGCCGGTAGCTCAGTT-GGTT-AGAGCACACCCTTGATAAGGGTGGGGTCGAAAGTTCAAGTCTTTCTCGGCCCA-GGGCCTGTAGCTCAGTT-GGTT-AGAGCCCCCCGCTCATAACGGGGTTGTCGGGGGTTCAAATCCCTCCGGGCCCA-GGGCCCTTAGCTCAGTT-GGT--AGAGCAATTCCCTTTTAAGGAATGGGTCGCAAGTTCGAATCTTGCAGGGCTCA-GCCCTCGTGGTGGAATT-GGTA-GACACAAAGGACTTAAAATCCTTG-AGTGCCGGTTCGAGTCCGGCCGAGGGCA-GCGGGAGTGGTGGAAT--GGTA-GACACGCTAGTCTTAGGAACTAGT-G-TGAAGGTTCAAGTCCTTTCTCCCGCA-GGCGGGGTAGCTCAGTT-GGTT-AGAGCACGGGACTCATAAGCCCGGTGTCGGCAGTTCAATTCTGCCTCCCGCTA-TCCCCGGTAGCTCAGTT-GGT--AGAGCAAGCGGCTGTTAACCGCTTTGTCGCTGGTTCGAGTCCGGCCCGGGGAG-CGGGGCATAGCGCAGCCTGGT--AGCGCATCTGGTTTGGGACCAGAGGGTCGCAAGTTCAAATCTTGCTGCCCCGA-TGGGGCATAGCCAAGC--GGT--AAGGCAGCGGTTTTTGGTACCGCCATTCCTAGGTTCGAATCCTAGTGCCCCAG-GCGCCCGTAGATCAACT-GGAT-AGATCGTCTGACTACGGATCAGAAGGTTGGGAGTTCGAATCTTCCCGGGCGCG-GCGCCCTTAGCTCAGCT-GGAT-AGAGCAACGGTTTTCTAAACCGTGGGTCCCGTGTTCGAGTCGCGGAGGGCGCG-GGACAGGTGGGTGAGT--GGTTGAAACCAGCTGGTTGCTAACTAGCC---CGAGGGTTCGAATCCCTCCCTGTCCG-GGAGAGATGGCCGAGT--GGTTTAAGGCGCACGCTTGGAAAGCGTGT---CGCGGGTTCGAATCCCGCTCTCTCCG-GGAGAGGTGGCTGAGC--GGTTGAAAGCACCGGTCTTGAAAACCGGCAT-CGTGGGTTCGAATCCCACCCTCTCCG-GCCCAAATAGCTCAATT-GGT--AGAGCAACTGATTTGTAATCAGTAGGTCGGGAGTTCGATTCTCTCTTTGGGCA-GGGCATGTAGTTCATT--GGT--AGAACGCTACGTTGACATCGTAGAGGTAGCAAGTTCAATTCTTGCCATGCCCA-GGGCGGTTAGCTCAGTT-GGT--AGAGCATCTCGTTTACACCGAGAGGGTCGGGAGTTCGAGTCTCTCACCGCCCA-AGGAGTGTAGCTCAATT-GGT--AGAGTACGGGTCTCCAAAACCCGGGGTTGAGGGTTCAAGTCCCTCCGCTCCTG-CGCGGGGTGGAGCAGTCTGGT--AGCTCGTCAGGCTCATAACCTGAAGGTCCTAGGTTCAAATCCTAGCCCCGCAA-GGAGGGGTACCAAAGC--GGTCAAATGGGGCGGGCTGTAAACCCGTT-TTCGAAGGTTCGAATCCTTCCCCCTCCA
>1101 PELAGIBACTER_UBIQUE_HIMB5
-GGGGGATTAGCTCAGCT-GGG--AGAGCGCCTGATTTGCATTCAGGAGGTCAGCGGTTCGATCCCGCTATCCTCCA-GGCAACGTGGCGGAAT--GGT--TACGCAGAGGATTGCAAATCCTTGTA-CCCCGGTTCGATTCCGGGCGTTGCCT-GGGGGTGTAGCTCAGTT-GGTT-AGAGCGATCGCCTGTCACGCGATAGGTCGAGGGTTCGAGTCCCTTCACTCCCG-GGTCCCTTCGTCTATC--GGTT-AGGACACGTGGTTTTCATCCTCGAAA-GAGGGGTTCGATTCCCCTAGGGACCG-GGCTGGATAGCTCAGG--AGT--AGAGCAGAGCCCTGAAAAGGCTTGTGTCGGGAGTGCGAATCTCTCTCCAGCCA-GCGGGCATAGCTCAGT--GGT--AGAGCGTCTCGTTGCCAACGAGAAGGTCGAGGGTTCGACCCCCTTTGCCCGCT-GCGGGTGTAGTTCAAT--GGT--AGAACGCTAGCCTTCCAAGCTGGATG-TAAGGGTTCGATTCCCTTTACCCGCT-GCCCGGGTGGTGTAAT--GGTT-AGCACGGAAGTTTGTGGAACTTTAAG-TTTGAGTTCGACTCTCAGCCCGGGTA-GGGCCGGTAGCTCAGTT-GGTT-AGAGCACACCCTTGATAAGGGTGGGGTCGAAAGTTCGAGTCTTTCTCGGCCCA-GGGCCTGTAGCTCAGTT-GGTT-AGAGCAGTACACTCATAATGTATTGGTCCCAGGTTCGAGTCCTGGCGGGCCCA-GGGCCGTTAGCTCAGTT-GGT--AGAGCAATTCCCTTTTAAGGAATGGGTCGCTGGTTCGAGCCCAGCACGGCTCA-GCCCTCGTGGTGAAATT-GGTA-GACACAAAGGACTTAAAATCCTTG-AGTGCCAGTTCGAGTCTGGCCGAGGGCA-GGGGCGATGGCGGAATT-GGTA-GACGCGTTGGTCTTAGGAACCAAT-G-TGAAGGTTCGAGTCCTTTTCGCCCTA-GGCGGGGTAGCTCAGTT-GGTT-AGAGCGCGGGACTCATAAGCCCGAGGTCAGTGGTTCGATCCCACTTCCCGCTA-TCCTCGGTAGCTCAGTT-GGT--AGAGCAGTTGACTGTTAATCAATTGGTCGCAGGTTCGAGTCCTGCCCGAGGAG-CGGAGTGTAGCGCAGCCTGGT--AGCGCATCTGGTTTGGGACCAGAGGGTCGCAGGTTCGAATCCTGCCACTCCGA-TGGGGCGTAGCCAAGC--GGT--AAGGCACGGGTTTTTGGTACCTGC-ATCCTAGGTTCGAATCCTAGCGCCCCAG-GCGCCTGTAGCTCAATT-GGAT-AGAGCGCTTGGCTACGGACCAGGAGGTTCTGGGTTCGACTCCTAGCAGGCGCA-GCGCCCTTAGCTCAGCT-GGAT-AGAGCATCGGTTTTCTAAACCGAGGGTCGTAGGTTCGAATCCTTCAGGGCGCG-GGAGAGATGGGTGAGA--GGCTGAAACCAGTCGTTTGCTAAATGACC---CGAGGGTTCGAATCCCTCTCTCTCCG-GGAGAGATGGCCGAGT--GGTTGAAGGCGCACGCTTGGAAAGCGTGTATTCATGGGTTCGAATCCCATTCTCTCCG-GGAGAGATGGCTGAGC--GGTTGAAAGCACCGGTCTTGAAAACCGGC---CCTGGGTTCGAATCCCAGTCTCTCCG-GCCCTTGTAGCTCAGTT-GGT--AGAGCAATTGATTTGTAATCAATAGGTCCGCGGTTCGAATCCGTGCGGGGGCA-GGGCCGTTAGCTCAAT--AGT--AGAGTACTGCATTGACATTGCAGGGGTAGTTGGAGCGTAACCAACACGGCCCA-GGGCGGTTAGCTCAGTT-GGT--AGAGCATCTCGTTTACACCGAGGGGGTCAAAGGTTCGAGTCCTTTACTGCCCA-AGGAGTGTAGCTCAATT-GGT--AGAGCGCCGGTCTCCAAAACCGGAGGCTGAGGGTTCGAGTCCCTCCGCTCCTG-CGCGGGGTGGAGCAGTCTGGT--AGCTCGTCAGGCTCATAACCTGAAGGTCGGCGGTTCAAATCCGTCCCCCGCAA-GGAGGGGTTCCAGAGC--GGTCAAATGGGGCGGGCTGTAAACCCGTT-TTCGAAAGTTCGAATCTTTCCCCCTCCA
>1102 PELAGIBACTER_UBIQUE_HIMB59
-GGGGGATTAGCTCAGCT-GGG--AGAGCGCCTGATTTGCATTCAGGAGGTCAGCGGTTCGATCCCGCTATCCTCCA-GGCCCGCTGGCAGATT--GGT--TATGCAGAGGACTGCAAATCCTTGTA-GCTCGGTTCGATTCCGGGGTGGGCCT-GGGGGTGTAGTTCAGTTTGGTT-AGAACGCCTGCCTGTCACGCAGGAGGTCGCGGGTTCGAGTCCCGTCGCTCCCG-GTCTCCTTCGTCTAGC--GGTT-AGGACATCACCCTTTCACGGTGAAGA-CACGGGTTCGATTCCCGTAGGAGATG-GGCCAGATAGCTCAGTC-GGT--AGAGCAGAGGACTGAAAATCCTCGTGTCGGCGGTTCGATTCCGTCTCTGGCCA-GCGGGCGTAGCTCAGG--GGT--AGAGCGCAACCTTGCCAAGGTTGAAGTCGAGGGTTCGAATCCCTTCGCCCGCT-GCGGGTGTAGCTTAAT--GGT--AAAGCTCCAGCCTTCCAAGCTGGCTA-CGAGGGTTCGATTCCCTTCACCCGCTGGCGGGTGTAGCTCAGCT-GGTT-AGAGCGCCGGTTTGTGGTACCGGAGGTCGGGGGTTCAAGTCCCCTTACTCGCC-GGGCGTGTAGCTCAGTT-GGTT-AGAGCGCGCGCTTGATAAGCGTGAGGTCGGAGGTTCAAGTCCTCCCTCGCCCA-GGGCCTGTAGTTCAGTT-GGTT-AGAACGCGGTGCTCATAACGCCGTTGTCGCAGGTTCGAGTCCTGCCGGGCCCA-GGGCCCATAGCTCAGCC-GGT--AGAGCACCTGACTTTTAATCAGGGTGTCGCAGGTTCGAATCCTGCTGGGCTCA-GGCCTCGTGCTGGAATT-GGTA-GACAGTCTGGACTTAAAATCCAGTGG-TGGCGGTTCGAGTCCGCCCGAGGCTA-GCGCCAGTGGCGGAAT--GGTA-GACGCACTGGTTTTAGGTACCAGC-G-TGGGGGTTCAAGTCCCTCCTGGCGCA-GGCGGAGTAGCTCAGTT-GGTT-AGAGCGGTGGAATCATAATCCATGTGTCGGGGGTTCGAATCCCTCCTCCGCTA-TCCGCAGTAGCTCAGC--GGT--AGAGCATTCGGCTGTTAACCGACAGGTCGTAGGTTCGAATCCTACCTGCGGAG-CGGGGAGTAGCTCAGTCTGGT--AGAGTGTCTGCTTTGGGAGCAGAAAGTCGCAGGTTCGAATCCTGTCTCCCCGA-TGGGGCGTAGCCAAGC--GGT--AAGGCACCGGTTTTTGGTATCGGCATGCGTAGGTTCGAATCCTACCGCCCCAG-GGTTCTGTGGTGAAAC--GGAT-ATCACACTTGACTACGGATCAAGA-ATTCAGGGTTCGAATCCTTGCAGAACCG-GCGCTCTTAGCTCAGCT-GGAT-AGAGCATCTGCCTTCTAAGCAGAGGGTCGCAGGTTCGAATCCTGCAGAGCGCG-GGAGAGGTGGGTGAGT--GGCTGAAACCAGCGGTTTGCTAAACCGCC---CGAGGGTTCGAATCCCTCTCTCTCCG-GGAGAGATGGCCGAGT--GGTTTAAGGCGCACGCCTGGAACGCGTGT---CGTGGGTTCGAATCCCACTCTCTCCG-GGAAGGATGGCTGAGC--GGTTGAAAGCACCGGTCTTGAAAACCGGC---CCTGGGTTCGAATCCCAGTCCTTCCG-GCCGGCTTAGCTCAGTT-GGT--AGAGCAGTTGATTTGTAATCATCAGGTCGGGAGTTCGAGTCCCCCAGCCGGCA-GGGCGTGTAGCTCAGCT-GGTT-AGAGTACTTGCTCGACACGCAAGGGGTCACAGGTTCGAATCCTGTCACGCCCA-GGGCGATTAGCTCAGTT-GGT--AGAGCATCTCGTTTACACCGAGAGGGTCGGCGGTTCGAGTCCGTCATCGCCCA-AGGAGTGTAGCTCAATT-GGT--AGAGCGCCGGTCTCCAAAACCGGAGGTTGCGGGTTCGATGCCTGCCACTCCTG-CGCGGGGTAGAGCAGCTTGGT--AGCTCGTCAGGCTCATAACCTGAAGGTCGTAGGTTCAAATCCTACCCCCGCAA-GGAGGGATGGCCGAGT--GGTTAAAGGCGGCAGACTGTAAATCTGTTCA-CGTAGGTTCGAATCCTACTCCCTCCA
>1103 PELAGIBACTER_UBIQUE_HTCC1002
-GGGGGATTAGCTCATCT-GGG--AGAGCGCCTGATTTGCATTCAGGAGGTAGCAGGTTCGATCCCTGTATCCTCCA-GGCATCGTGGCGGAAT--GGT--TACGCAGAGGATTGCAAATCCTTGTA-TCCCAGTTCGATTCTGGGCGATGCCT-GGGGGTGTAGCTCAGTT-GGTT-AGAGCGATCGCCTGTCACGCGATAGGTCGAGGGTTCGAGTCCCTTCACTCCCG-GGTCCCTTCGTCTATC--GGTT-AGGACAGCTGGTTTTCATCCTGCAAA-GGGGGGTTCGATTCCCCCAGGGACCG-GGCCCTGTAGCTCAGTT-GGT--AGAGCATCGGATTGAAAATCCGTGTGTCACTGGTTCGAGTCCAGTTGGGGCCA-GCGGGTCTAGCTCATT--GGT--AGAGCGAATCGTTGCCAACGATTAGGTAGAGGGTTCGATTCCCTTGACCCGCT-GCGGGTGTAGTTCAAT--GGT--AGAACGCTAGCCTTCCAAGCTGGATG-TAAGAGTTCGATTCTCTTTACCCGCT-GCCTGGGTGGTGTAAC--GGTT-AGCACGAAAGTTTGTGGAACTTTAAG-TTTGAGTTCGATTCTCAGCCCGGGTA-GGGCCGGTAGCTCAGTT-GGTT-AGAGCACACCCTTGATAAGGGTGGGGTCGAAAGTTCGAGTCTTTCTCGGCCCA-GGGCCTGTAGCTCAGTT-GGTT-AGAGCAGTACACTCATAATGTATTGGTCCCAGGTTCGAGTCCTGGCGGGCCCA-GGGCCCTTAGCTCAGTT-GGT--AGAGCAATTCCCTTTTAAGGAATGGGTCGATGGTTCGAGTCCATCAGGGCTCA-GCCCTCGTGGTGAAATT-GGTA-GACACAACGGACTTAAAATCCGTG-G-TGCCAGTTCGAGTCTGGCCGAGGGCA-GGGCGAATGGCGGAATT-GGTA-GACGCGCTGGTCTTAGGAACCAGT-G-TGAAGGTTCGAGTCCTTTTTCGCCTA-GGCGGGGTAGCTCAGTC-GGTT-AGAGCGCAGGACTCATAAGCCTGAGGTCAGTGGTTCGATTCCACTTCCCGCTA-TCCTCGGTAGCTCAGTT-GGT--AGAGCAGTTGACTGTTAATCAATTGGTCGCAGGTTCGAGTCCTGCCCGAGGAG-CGGGGCGTAGCGCAGCCTGGT--AGCGCATCTGGTTTGGGACCAGAGGGTCGCAGGTTCAAATCCTGCCGCCCCGA-TGGCCCATGGTGAAGT--GGT--ATCACATCTGTTTTTGGTACAGAG-ATCCGAGGTTCGAATCCTTGTGGGCCAG-GGACCGCTGGCCAAATT-GGAT-AAGGCGCTCGGCTACGAACCGGGAGATTCCAGATTCGAGTTCTGGGCGGTCCA-GCGCTCTTAGCTCAGCT-GGAT-AGAGCATCGGTTTTCTAAACCGAGGGTCGGTGGTTCGAGTCCACCAGAGCGCA-GGAAGAGTGGGTGAGA--GGCTGAAACCAGTCGTTTGCTAAATGACC---CGAGGGTTCGAATCCCTCCTCTTCCG-GGAGAGATGGCTGAGC--GGTTTAAAGCGCACGCTTGGAAAGTGTGT---CCAGGGTTCGAATCCCTGTCTCTCCG-GGAGAGATGGCAGAGT--GGTTGAATGCACCGGTCTTGAAAACCGGC---CCTGAGTTCGAATCTCAGTCTCTCCG-GCCCTTGTAGCTCAGCT-GGT--AGAGCAATTGATTTGTAATCAATAGGTCCGCGGTTCGACTCCGTGCGGGGGCA-GGGACTGTAGCTCAAT--AGT--AGAGTACTGCATTGACATTGCAGGGGTAGTTGGAGCGTAACCAACCAGTCCCA-GGGCGGTTAGCTCAGTT-GGT--AGAGCATCTCGTTTACACCGAGGGGGTCAAAGGTTCGAGTCCTTTACTGCCCA-AGGAGTGTAGCTCAATT-GGT--AGAGTGCCGGTCTCCAAAACCGGAGGTTGAGGGTTCGATTCCCTCCGCTCCTG-CGCGGGGTGGAGCAGTCTGGT--AGCTCGTCAGGCTCATAACCTGAAGGTCGGCGGTTCAAATCCGTCCCCCGCAA-GGAGGGGTTCCAGAGC--GGTCAAATGGGGCGGGCTGTAAACCCGTT-TTCGAAAGTTCGAATCTTTCCCCCTCCA
>1104 PELAGIBACTER_UBIQUE_HTCC1062
-GGGGGATTAGCTCAGCT-GGG--AGAGCGCCTGATTTGCATTCAGGAGGTCAGCGGTTCGATCCCGCTATCCTCCA-GGCATCGTGGCGGAAT--GGT--TACGCAGAGGATTGCAAATCCTTGTA-TCCCAGTTCGATTCTGGGCGATGCCT-GGGGGTGTAGCTCAGTT-GGTT-AGAGCGATCGCCTGTCACGCGATAGGTCGAGGGTTCGAGTCCCTTCACTCCCG-GGTCCCTTCGTCTATC--GGTT-AGGACAGCTGGTTTTCATCCTGCAAA-GGGGGGTTCGATTCCCCCAGGGACCG-GGCCCTGTAGCTCAGTT-GGT--AGAGCATCGGATTGAAAATCCGTGTGTCACTGGTTCGAGTCCAGTTGGGGCCA-GCGGGTCTAGCTCATT--GGT--AGAGCGAATCGTTGCCAACGATTAGGTAGAGGGTTCGATTCCCTTGACCCGCT-GCGGGTGTAGTTCAAT--GGT--AGAACGCTAGCCTTCCAAGCTGGATG-TAAGAGTTCGATTCTCTTTACCCGCT-GCCTGCGTAGTATAAC--GGTT-AGTACGATAGTTTGTGGAACTATAGG-ATTTGGTTCGATTCCAAGCGCGGGTA-GGGCCGGTAGCTCAGTT-GGTT-AGAGCACACCCTTGATAAGGGTGGGGTCGAAAGTTCGAGTCTTTCTCGGCCCA-GGGCCTGTAGCTCAGTT-GGTT-AGAGCAGTACACTCATAATGTATTGGTCCCAGGTTCGAGTCCTGGCGGGCCCA-GGGCCCTTAGCTCAGTT-GGT--AGAGCAATTCCCTTTTAAGGAATGGGTCGATGGTTCGAGTCCATCAGGGCTCA-GCCCTCGTGGTGAAATT-GGTA-GACACAACGGACTTAAAATCCGTG-G-TGCCAGTTCGAGTCTGGCCGAGGGCA-GGGCGAATGGCGGAATT-GGTA-GACGCGCTGGTCTTAGGAACCAGT-G-TGAAGGTTCGAGTCCTTTTTCGCCTA-GGCGGGGTAGCTCAGTC-GGTT-AGAGCGCAGGACTCATAAGCCTGAGGTCAGTGGTTCGATTCCACTTCCCGCTA-TCCTCGGTAGCTCAGTT-GGT--AGAGCAGTTGACTGTTAATCAATTGGTCGCAGGTTCGAGTCCTGCCCGAGGAG-CGGGGCGTAGCGCAGCCTGGT--AGCGCATCTGGTTTGGGACCAGAGGGTCGCAGGTTCAAATCCTGCCGCCCCGA-TGGCCCATGGTGAAGT--GGT--ATCACATCTGTTTTTGGTACAGAG-ATCCGAGGTTCGAATCCTTGTGGGCCAG-GGACCGCTGGCCAAATT-GGAT-AAGGCGCTCGGCTACGAACCGGGAGATTCCAGATTCGAGTTCTGGGCGGTCCA-GCGCTCTTAGCTCAGCT-GGAT-AGAGCATCGGTTTTCTAAACCGAGGGTCGGTGGTTCGAGTCCACCAGAGCGCA-GGAAGAGTGGGTGAGA--GGCTGAAACCAGTCGTTTGCTAAATGACC---CGAGGGTTCGAATCCCTCCTCTTCCG-GGAGAGATGGCTGAGC--GGTTTAAAGCGCACGCTTGGAAAGTGTGT---CCAGGGTTCGAATCCCTGTCTCTCCG-GGAGAGATGGCAGAGC--GGTTGAATGCACCGGTCTTGAAAACCGGC---CCTGAGTTCGAATCTCAGTCTCTCCG-GCCCTTGTAGCTCAGCT-GGT--AGAGCAATTGATTTGTAATCAATAGGTCCGCGGTTCGACTCCGTGCGGGGGCA-GGGACTGTAGCTCAAT--AGT--AGAGTACTGCATTGACATTGCAGGGGTAGTTGGAGCGTAACCAACCAGTCCCA-GGGCGGTTAGCTCAGTT-GGT--AGAGCATCTCGTTTACACCGAGGGGGTCAAAGGTTCGAGTCCTTTACTGCCCA-AGGAGTGTAGCTCAATT-GGT--AGAGTGCCGGTCTCCAAAACCGGAGGTTGAGGGTTCGATTCCCTCCGCTCCTG-CGCGGGGTGGAGCAGTCTGGT--AGCTCGTCAGGCTCATAACCTGAAGGTCGGCGGTTCAAATCCGTCCCCCGCAA-GGAGGGGTTCCAGAGC--GGTCAAATGGGGCGGGCTGTAAACCCGTT-TTCGAAAGTTCGAATCTTTCCCCCTCCA
>1105 PELAGIBACTER_UBIQUE_HTCC7211
-GGGGGATTAGCTCAGCT-GGG--AGAGCGCCTGATTTGCATTCAGGAGGTCAGCGGTTCGATCCCGCTATCCTCCA-GGCAACGTGGCGGAAT--GGT--TACGCAGAGGATTGCAAATCCTTGTA-TCCCGGTTCGATTCCGGGCGTTGCCT-GGGGGTGTAGCTCAGTT-GGTT-AGAGCGATCGCCTGTCACGCGATAGGTCGAGGGTTCGAGTCCCTTCACTCCCG-GGTCCCTTCGTCTATC--GGTT-AGGACAGCTGGTTTTCATCCTGCAAA-GGGGGGTTCGATTCCCCCAGGGACCG-GCCTCGGTAGCTCAGG--AGT--AGAGCAGAGCCCTGAAAAGGCTTGTGTCGGAGGTGCGAATCCTTCCCGAGGCA-GCGGGCATAGCTCAGT--GGT--AGAGCGTCTCGTTGCCAACGAGAAGGTCGAGGGTTCGACCCCCTTTGCCCGCT-GCGGGTGTAGTTCAAT--GGT--AGAACGCTAGCCTTCCAAGCTGGATG-TAAGGGTTCGATTCCCTTTACCCGCT-GCCTGGGTGGTGTAAC--GGTT-AGCACGAAAGTTTGTGGAACTTTAAG-TTTGAGTTCGATTCTCAGCCCGGGTA-GGGCCGGTAGCTCAGTT-GGTT-AGAGCACACCCTTGATAAGGGTGGGGTCGAAAGTTCGAGTCTTTCTCGGCCCA-GGGCCTGTAGCTCAGTT-GGTT-AGAGCAGTACACTCATAATGTATTGGTCCCAGGTTCGAGTCCTGGCGGGCCCA-GGGCCCTTAGCTCAGTT-GGT--AGAGCAATTCCCTTTTAAGGAATGGGTCGATGGTTCGAGTCCATCAGGGCTCA-GCCCTCGTGGTGAAATT-GGTA-GACACAAAGGACTTAAAATCCTTG-AGTGCCAGTTCGAGTCTGGCCGAGGGCA-GGGGCGATGGCGGAATT-GGTA-GACGCGTTGGTCTTAGGAACCAAT-G-TGAAGGTTCGAGTCCTTTTCGCCCTA-GGCGGGGTAGCTCAGTT-GGTT-AGAGCGCAGGACTCATAAGCCTGAGGTCAGTGGTTCGATCCCACTTCCCGCTA-TCCTCGGTAGCTCAGTT-GGT--AGAGCAGTTGACTGTTAATCAATTGGTCGCAGGTTCGAGTCCTGCCCGAGGAG-CGGAGTGTAGCGCAGCCTGGT--AGCGCATCTGGTTTGGGACCAGAGGGTCGCAGGTTCGAATCCTGCCACTCCGA-TGGGGCGTAGCCAAGC--GGT--AAGGCACTGGTTTTTGGTACCGGC-ATCCTAGGTTCGAATCCTAGCGCCCCAG-GGACCGCTGGCCAAATT-GGAT-AAGGCGCTCGGCTACGAACCGGGAGATTCCAGATTCGAGTTCTGGGCGGTCCA-GCGCCCTTAGCTCAGCT-GGAT-AGAGCATCGGTTTTCTAAACCGAGGGTCGGAGGTTCGAATCCTCCAGGGCGCG-GGAAGAGTGGGTGAGA--GGCTGAAACCAGTCGTTTGCTAAATGACC---CGAGGGTTCGAATCCCTCCTCTTCCG-GGAGAGGTGGCCGAGT--GGTTGAAGGCGCACGCTTGGAAAGCGTGTAT-CATGGGTTCGAATCCCATTCTCTCCG-GGAGAGATGGCTGAGC--GGTTGAAAGCACCGGTCTTGAAAACCGGC---CCTGGGTTCGAATCCCAGTCTCTCCG-GCCCTTGTAGCTCAGTT-GGT--AGAGCAATTGATTTGTAATCAATAGGTCCGCGGTTCGAATCCGTGCGGGGGCA-GGGCCGTTAGCTCAAT--AGT--AGAGTACTGCATTGACATTGCAGGGGTAGTTGGAGCGTAACCAACACGGCCCA-GGGCGGTTAGCTCAGTT-GGT--AGAGCATCTCGTTTACACCGAGGGGGTCAAAGGTTCGAGTCCTTTACCGCCCA-AGGAGTGTAGCTCAATT-GGT--AGAGCGCCGGTCTCCAAAACCGGAGGCTGAGGGTTCGAGTCCCTCCGCTCCTG-CGCGGGGTGGAGCAGTCTGGT--AGCTCGTCAGGCTCATAACCTGAAGGTCGGCGGTTCAAATCCGTCCCCCGCAA-GGAGGGGTTCCAGAGC--GGTCAAATGGGGCGGGCTGTAAACCCGTT-TTCGAAAGTTCGAATCTTTCCCCCTCCA
>1106 PELAGIBACTER_UBIQUE_HTCC9565
-GGGGGATTAGCTCATCT-GGG--AGAGCGCCTGATTTGCATTCAGGAGGTAGCAGGTTCGATCCCTGTATCCTCCA-GGCAACGTGGCGGAAT--GGT--TACGCAGAGGATTGCAAATCCTTGTA-TCCCAGTTCGATTCTGGGCGTTGCCT-GGGGGTGTAGCTCAGTT-GGTT-AGAGCGATCGCCTGTCACGCGATAGGTCGAGGGTTCGAGTCCCTTCACTCCCG-GGTCCCTTCGTCTATC--GGTT-AGGACAGCTGGTTTTCATCCTGCAAA-GGGGGGTTCGATTCCCCCAGGGACCG-GGCCCTGTAGCTCAGTT-GGT--AGAGCATCGGATTGAAAATCCGTGTGTCACTGGTTCGAGTCCAGTTGGGGCCA-GCGGGTCTAGCTCATT--GGT--AGAGCGAATCGTTGCCAACGATTAGGTAGAGGGTTCGATTCCCTTGACCCGCT-GCGGGTGTAGTTCAAT--GGT--AGAACGCTAGCCTTCCAAGCTGGATG-TAAGAGTTCGATTCTCTTTACCCGCT-GCCTGCGTAGTATAAC--GGTT-AGTACGATAGTTTGTGGAACTATAGG-ATTTGGTTCGATTCCAAGCGCGGGTA-GGGCCGGTAGCTCAGTT-GGTT-AGAGCACACCCTTGATAAGGGTGGGGTCGAAAGTTCGAGTCTTTCTCGGCCCA-GGGCCTGTAGCTCAGTT-GGTT-AGAGCAGTACACTCATAATGTATTGGTCCCAGGTTCGAGTCCTGGCGGGCCCA-GGGCCCTTAGCTCAGTT-GGT--AGAGCAATTCCCTTTTAAGGAATGGGTCGATGGTTCGAGTCCATCAGGGCTCA-GCCCTCGTGGTGAAATT-GGTA-GACACAAAGGACTTAAAATCCTTG-AGTGCCAGTTCGAGTCTGGCCGAGGGCA-GGGCGAATGGCGGAATT-GGTA-GACGCGCTGGTCTTAGGAACCAGT-G-TGAAGGTTCGAGTCCTTTTTCGCCTA-GGCGGGGTAGCTCAGTC-GGTT-AGAGCGCAGGACTCATAAGCCTGAGGTCAGTGGTTCGATTCCACTTCCCGCTA-TCCTCGGTAGCTCAGTT-GGT--AGAGCAGTTGACTGTTAATCAATTGGTCGCAGGTTCGAGTCCTGCCCGAGGAG-CGGGGCGTAGCGCAGCCTGGT--AGCGCATCTGGTTTGGGACCAGAGGGTCGCAGGTTCAAATCCTGCCGCCCCGA-TGGCCCATGGTGAAGT--GGT--ATCACATCTGTTTTTGGTACAGAG-ATCCGAGGTTCGAATCCTTGTGGGCCAG-GGACCGCTGGCCAAATT-GGAT-AAGGCGCTCGGCTACGAACCGGGAGATTCCAGATTCGAGTTCTGGGCGGTCCA-GCGCTCTTAGCTCAGCT-GGAT-AGAGCATCGGTTTTCTAAACCGAGGGTCGGTGGTTCGAGTCCACCAGAGCGCA-GGAAGAGTGGGTGAGA--GGCTGAAACCAGTCGTTTGCTAAATGACC---CGAGGGTTCGAATCCCTCCTCTTCCG-GGAGAGATGGCCGAGC--GGTTTAAGGCGCACGCTTGGAAAGTGTGT---CGTGGGTTCGAATCCCACTCTCTCCG-GGAGAGATGGCAGAGC--GGTTGAATGCACCGGTCTTGAAAACCGGC---CCTGAGTTCGAATCTCAGTCTCTCCG-GCCCTTGTAGCTCAGCT-GGT--AGAGCAATTGATTTGTAATCAATAGGTCCGCGGTTCGACTCCGTGCGGGGGCA-GGGCCGTTAGCTCAAT--AGT--AGAGTACTGCATTGACATTGCAGGGGTAGTTGGAGCGTAACCAACACGGCCCA-GGGCGGTTAGCTCAGTT-GGT--AGAGCATCTCGTTTACACCGAGGGGGTCAAAGGTTCGAGTCCTTTACTGCCCA-AGGAGTGTAGCTCAATT-GGT--AGAGCGCCGGTCTCCAAAACCGGAGGCTGAGGGTTCGAGTCCCTCCGCTCCTG-CGCGGGGTGGAGCAGTCTGGT--AGCTCGTCAGGCTCATAACCTGAAGGTCGGCGGTTCAAATCCGTCCCCCGCAA-GGAGGGGTTCCAGAGC--GGTCAAATGGGGCGGGCTGTAAACCCGTT-TTCGAAAGTTCGAATCTTTCCCCCTCCA
>1107 PELAGIBACTER_UBIQUE_IMCC9063
-GGGGGATTAGCTCAGCT-GGG--AGAGCGCCTGATTTGCATTCAGGAGGTCAGCGGTTCGATCCCGCTATCCTCCA-GGCCACGTGGCGGAAT--GGT--TACGCAGAGGATTGCAAATCCTTTTA-TTCCAGTTCGATTCTGGACGTGGCCT-GGGGGTGTAGCTCAGTT-GGTT-AGAGCGCTGGCCTGTCACGCTAGAGGTCGCGAGTTCGAGTCTCGTCACTCCCG-GGTCCCTTCGTCTATC--GGTT-AGGACAGCTGGTTTTCATCCTGCAAA-GAGGGGTTCGATTCCCCTAGGGACCG-GGTCTGATAGCTCAGTT-GGT--AGAGCAGAGCCCTGAAAAGGCTTGTGTCGGTGGTTCAAGTCCACCTCAGACCA-GCGGGTCTAGCTCATT--GGT--AGAGCGAATCGTTGCCAACGATTAGGCAGAGGGTTCGATTCCCTTGACCCGCT-GCGGGTGTAGTTCAAT--GGT--AGAACTCCAGCCTTCCAAGCTGGTTG-TGAGAGTTCGATTCTCTTCACCCGCT-GCAGCTGTAGCTCAGTT-GGTT-AGAGCGCTGGTTTGTGGAACCAGATGTCGGTGGTTCGAATCCACCCAGCTGTA-GGGCCGGTAGCTCAGTT-GGTT-AGAGCACACCCTTGATAAGGGTGGGGTCGAAAGTTCGAGTCTTTCTCGGCCCA-GGGCCTGTAGCTCAGTT-GGTT-AGAGCCCCCCGCTCATAACGGGGTTGTCCGGGGTTCAAATCCCTGCGGGCCCA-GGGCCCTTAGCTCAGTC-GGT--AGAGCAATTCCCTTTTAAGGAATGGGTCGCAAGTTCGAATCTTGCAGGGCTCA-GCCCTCGTGGTGGAAT--GGTA-GACACAAAGGACTTAAAATCCTTG-AGTGCCGGTTCGAGTCCGGCCGAGGGCA-GCGGAAGTGGCGGAAT--GGTA-GACGCGCTGGTCTTAGAAACCAGT-G-TGAAGGTTCAAGTCCTTTCTTCCGCA-GGCGGGGTAGCTCAGGT-GGTT-AGAGCGCAGCACTCATAACGCTGAGGTCGGCAGTTCAAGTCTGCCTCCCGCTA-TCCTCGATAGCTCAGTT-GGT--AGAGCAGTTGACTGTTAATCAATTGGTCGCAGGTTCGAGTCCTGCTCGAGGAG-CGGGGTGTAGCGCAGCCTGGT--AGCGCATCTGCTTTGGGAGCAGAGGGTCCGCGGTTCGAATCCGTGCACCCCGA-TGGGGCTTAGCCAAGC--GGT--AAGGCAGCGGTTTTTGATACCGCC-ATCCCAGGTTCGATCCCTGGAGCCCCAG-GCGCTCGTAGATCAACT-GGAT-AGATCGTCTGATTACGAATCAGAAGGTTAGGGGTTCGAATCCCTTCGAGCGCA-GCGCTCTTAGCTCAGCT-GGAT-AGAGCATCGGTTTTCTAAACCGAGGGTCGGTGGTTCGAGTCCACCAGAGCGCA-GGTTAGGTGGGTGAGA--GGCTGAAACCAGTCGTTTGCTAAATGACC---CGAGGGTTCGAATCCCTCCCTGACCG-GGAGAGATGTGAGAGT--GGTTTAATCAGCACGCTTGGAAAGTGTGTAT-CGAGGGTTCGAATCCCTCTCTCTCCG-GGAGGGATGGGAGAGT--GGTTTAATCCAGCGGTCTTGAAAACCGCCGC-CGTGAGTTCGAATCTCACTCCCTCTG-GCCCCCTTAGCTCATTT-GGT--AGAGCAATTGATTTGTAATCAATAGGTGATCTGTTCGAATCAGATAGGGGGCA-GGAACTGTAGCTCAAA--AGT--AGAGTACTCCGTTGACATCGGAGGGGTAGTGGG----AGCCCCACCAGTTCCA-GGGCGATTAGCTCAGTT-GGT--AGAGCATCTCGTTTACACCGAGAGGGTCGGGAGTTCGAGTCTCTCATCGCCCA-AGGAGTGTAGCTCAACT-GGT--AGAGCGCCGGTCTCCAAAACCGGAGGCTGTGGGTTCAAGTCCCTCCACTCCTG-CGCGGGGTGGAGCAGTCTGGT--AGCTCGTCAGGCTCATAACCTGAAGGTCCTTGGTTCAAATCCAAGCCCCGCAA-GGAGGGATACCAAAGCA-GTCA-AATGGGGCGGGCTGTAAACCCGCT-TTCGAAGGTGCGAATCCTTCTCCCTCCA
>1108 PHAEOBACTER_GALLAECIENSIS_BS107
-GGGGCCTTAGCTCAGCT-GGG--AGAGCGCCTGATTTGCATTCAGGAGGTCAGGAGTTCGATCCTCCTAGGCTCCA-GGCGAGTTGGCGGAGT--GGT--GACGCAGCGGATTGCAAATCCGTGTA-CACCGGTTCGATTCCGGTACTCGCCT-GCGGTTGTAGCTCAGTT-GGTT-AGAGTACCGGCCTGTCACGCCGGGGGTCGCGGGTTCGAGCCCCGTCAACCGCG-GGCCCGTTCGTCTATC--GGTT-AGGACGCCAGGTTTTCAACCTGGAAA-GAGGGGTTCGATTCCCCTACGGGCTG-GCCCGGGTAGCTCAGG--GGT--AGAGCAGTGGATTGAAAATCCTCGTGTCGGTGGTTCGATTCCGCCCCCGGGCA-GCGGGCGTAGCTCAGG--GGT--AGAGCATAACCTTGCCAAGGTTAGGGTCGGGCGTTCGAATCGCCTCGCCCGCT-GCGGGTATGGTGAAAT--GGT--ATCATAAGAGCCTTCCAAGCTTAAGG-TGCGGGTTCGATTCCCGCTACCCGCT-GCCGCCTTAGCTCAGTA-GGTT-AGAGCGCCTGATTGTGGATCAGGAGGTCCCCCGTTCGAGCCGGGGAGGTGGTA-GGGTCGGTAGCTCAGGT-GGTT-AGAGCGCACGCCTGATAAGCGTGAGGTCGGAGGTTCAAGTCCTCCTCGACCCA-GGGCCTGTAGCTCAAC--GGTT-AGAGCAGAGCGCTCATAACGCTTTGGTTGCAGGTTCGAATCCTGCCGGGCCTA-GGGCCGTTAGCTCAGTT-GGT--AGAGCAACTGACTTTTAATCAGTGGGTCGCAGGTTCGAATCCTGCACGGCTCA-GCGGACGTGGTGGAAT--GGTA-GACACCGGAGACTTAAAATCTCCT-G-TGCGGGTTCGAGTCCCGCCGTCCGCA-GCGGGTGTGGCGGAATT-GGTA-GACGCACCAGATTTAGGTTCTGGC-G-TGGGGGTTCGAGTCCCTTCACCCGCA-GGCGCGGTAGCTCAGTT-GGTT-AGAGCGAACGACTCATAATCGTTAGGTCGGGAGTTCGAGTCTCCCCCACGCCA-TCCGGCGTAGCTCAGC--GGT--AGAGCAGTTGACTGTTAATCAATTGGTCGTAGGTTCGATCCCTACCGCCGGAG-CGGGGCGTGGCGCAGTCTGGT--AGCGCACCTGTTTTGGGTACAGGGGGTCGTGAGTTCGAATCTCGCCGCCCCGA-TGGGGTGTGGCCAAGT--GGT--AAGGCAACAGTTTTTGGTACTGAAGATCGTAGGTTCGAATCCTACCACCCCAG-GGACCGATAGCTCAGCT-GGAT-AGAGTACTTGACTACGAATCAAGGGGTCGGGGGTTCGAATCCTCCTCGGTCCG-GGTCCCTTAGCTCAACT-GGAT-AGAGCAGCTGACTTCTAATCAGCAGGTTGAGGGTTCGAGTCCTTCAGGGATCG-GGAGACGTGGCCGAGT--GGTCGAAGGCGCTCCCCTGCTAAGGGAGTAT-CGAGGGTTCGAATCCCTTCGTCTCCG-GGAGAGGTGGCCGAGT--GGTCGAAGGCGCACGCCTGGAAAGTGTGTAT-CCAGGGTTCGAATCCCTGTCTCTCCG-GGGGAGGTGGCAGAGT--GGTCGAATGCGGCGGTCTTGAAAACCGTT---CCAGGGTTCGAATCCCTGTCTCCCCG-GCCCCTATAGCTCAGCT-GGT--AGAGCAACTGATTTGTAATCAGTAGGTCCGCGGTTCGAGTCCGTGTGGGGGCA-GGGCGATTAGCTCAGT--GGT--AGAGCACTTCGTTGACATCGAAGGGGTCACAAGTTCGAACCTTGTATCGCCCA-GGGTCGTTAGCTCAGTT-GGT--AGAGCGCTTCGTTTACACCGAAGATGTCGGGAGTTCGAGCCTCTCACGACCCA-AGGGGTATAGCTCAGTT-GGT--AGAGCGACGGTCTCCAAAACCGTAGGTCTCGGGTTCGAACCCTGATGCCCCTG-CGCGGGATGGAGCAGCCCGGT--AGCTCGTCAGGCTCATAACCTGAAGGTCGTAGGTTCAAATCCTACTCCCGCAA-GGGCGACAGGCCGCAA--GGT--GTGGCAGGGGACTGTAACTCCCTC-ACGCCTGGTTCGATTCCAGGGTCGCCCA
>1109 PHENYLOBACTERIUM_ZUCINEUM_HLK1
-GGGGCCATAGCTCAGTT-GGT--AGAGCGCGTGCTTTGCAAGCATGAGGTCGTCGGTTCGATCCCGTCTGGCTCCA-GGCCTGATGGCGGAGT--GGT--GACGCAGCGGACTGCAAATCCGCGTA-CCCGGGTTCGATTCCCGGTCAGGCCT-GCGGGTGTAGCTCAGTT-GGTT-AGAGCGCCGGCCTGTCACGCCGGAGGTCGCGGGTTCGAGCCCCGTCACTCGCG-GGGCCCTTCGTCTATC--GGTT-AGGACGTCAGGTTTTCAACCTGAAAA-GAGGGGTTCGATTCCCCTAGGGCCTG-GCCTGGGTAGCTCAGTT-GGT--AGAGCAGCGGATTGAAAATCCGCGTGTCGGTGGTTCGAATCCGCCCCCAGGCA-GCGGGCGTAGCTCAGG--GGT--AGAGCACAACCTTGCCAAGGTTGGGGTCGGGCGTTCGAATCGCCTCGCCCGCT-GCGGGTATAGCACAAT--GGT--AGTGCAGCAGCCTTCCAAGCTGAGGA-TGCGGGTTCGATTCCCGCTACCCGCT-GCCGCCTTAGCTCAGTT-GGTT-AGAGCGCCAGATTGTGGCTCTGGAGGTCCTCCGTTCGATCCGGAGAGGCGGTA-GGGCCTGTAGCTCAGCT-GGTT-AGAGCACACGCCTGATAAGCGTGAGGTCGGCAGTTCGAGTCTGCCTGGGCCCA-GGGCCTGTAGCTCAAT--GGTT-AGAGCCGGCCGCTCATAACGGTCTGGTTGCAGGTTCGAGTCCTGCCGGGCCCA-GGGCCGGTAGCTCAGT--GGT--AGAGCATTCGACTTTTAATCGAATGGTCCTGGGTTCGAATCCCAGCCGGCCTA-GCGGGCGTGGCGAAATT-GGTA-GACGCAACGGACTTAAAATCCGTAGCGTGCCGGTTCGACCCCGGCCGCCCGCA-GCGGATGTGGCGGAATT-GGTA-GACGCACTGGATTTAGGTTCCAGC-G-TGGAGGTTCGACTCCTCTCATCCGCA-GGCTGGGTAGCTCAGCT-GGTT-AGAGCGGTGGATTCATAACCCACAGGTCGGCGGTTCGAGCCCGCCCCCAGCTA-TCCTCGGTAGCTCAGTT-GGT--AGAGCAGGCGGCTGTTAACCGCCGGGTCGCAGGTTCGAGTCCTGCCCGGGGAG-CGGGGCGTAGCGCAGCCTGGT--AGCGCATCTGCTTTGGGAGCAGAGGGTCGCAGGTTCAAATCCTGCCGCCCCGA-TGGGGAATGGTGTAAT--GGT--AACACAGCGGTTTTTGGTACCGTT-ATTCTAGGTTCGAGTCCTAGTTCCCCAG-GCGCCCGTAGCTCAGCT-GGAT-AGAGCATCAGACTACGAATCTGAGGGTCGGACGTTCGAATCGTTCCGGGCGCG-GCGCCCGTAGCTCAGCT-GGAT-AGAGCACGTGCCTTCTAAGCATGTGGTCGCAGGTTCGAATCCTGCCGGGCGCG-GGTGACGTGGCCGAGT--GGCTGAAGGCAACGGTTTGCTAAATCGTC---CGAGGGTTCGAATCCCTCCGTCACCG-GGTGAGGTGGCCGAGT--GGTTGAAGGCGCACGCCTGGAACGCGTGT---CGAGGGTTCGAATCCCTCTCTCACCG-GGATGGGTGGCCGAGT--GGTTTAAGGCAGCGGTCTTGAAAACCGCC---CGTGGGTTCGAATCCCACCCCATCCG-GCCGGATTAGCTCAGCT-GGT--AGAGCAGCGGTTTTGTAAACCGAAGGTCGCGGGTTCGAGCCCTGCATCCGGCA-GGACGCGTAGCTCAGC--GGG--AGAGCACTACGTTGACATCGTAGGGGTCGCTGGTTCAATCCCAGCCGCGTCCA-GGGCGGCTAGCTCAGCT-GGTT-AGAGCATCTCGTTTACACCGAGAGGGTCGGGGGTTCGAATCCCTCGCCGCCCA-AGGAGTGTAGCTCAGCT-GGT--AGAGCATCGGTCTCCAAAACCGAGGGCCGGGGGTTCGAGTCCCTCCACTCCTG-CGCGGGGTGGAGCAGCCCGGT--AGCTCGTCAGGCTCATAACCTGAAGGTCACAGGTTCAAATCCTGTCCCCGCAC-GGGGGAATGCCCGAGT--GGCA-AAGGGGGCGGACTGTAAATCCGCT-TTCGTAGGTTCGAGTCCTACTTCCCCCA
>1110 RHIZOBIUM_ETLI_CFN_42
-GGGGCTGTAGCTCAGCT-GGG--AGAGCACCTGCTTTGCAAGCAGGGGGTCAGCGGTTCGATCCCGCTCAGCTCCA-GGCCTCGTGGCGGAGT--GGT--GACGCAGAGGACTGCAAATCCTTGTA-CCCCGGTTCAATTCCGGGCGAGGCCT-GCGGGTGTAGCTCAGTC-GGTT-AGAGTGCCGGCCTGTCACGCCGGAGGTCGCGGGTTCGAGCCCCGTCACTCGCG-GCGCCCTTCGTCTATC--GGTT-AGGACACCAGATTTTCATTCTGGGAA-GAGGGGTTCGACTCCCCTAGGGCGTG-GCCCAGGTAGCTCAGTT-GGT--AGAGCAGCGGATTGAAAATCCGCGTGTCGGTGGTTCGATTCCGCCCCTGGGCA-GCGGGTGTAGCTCAGG--GGT--AGAGCACAACCTTGCCAAGGTTGGGGTCGAGGGTTCGAATCCCTTCGCCCGCT-GCGGGTATAGCTCAAT--GGT--AGAGCAGCAGCCTTCCAAGCTGAATA-CGCGGGTTCGATTCCCGCTACCCGCT-GCGGTTGTAGCTCAGTT-GGTT-AGAGCGCAGGTTTGTGGCACCTGAGGTCGGAGGTTCGAGACCCCCCAACCGTA-GGGCCCGTAGCTCAGTT-GGTT-AGAGCACACGCTTGATAAGCGTGGGGTCGGAAGTTCAAGTCTTCCCGGGCCCA-GGGCCTGTAGCTCAAT--GGTT-AGAGCCGGCGGCTCATAACCGCTTGGTTGGGGGTTCGAGTCCCTCCGGGCCCA-GAGAGCGTAGCTCAGCC-GGT--AGAGCAACTGACTTTTAATCAGTAGGTCTCGGGTTCGAACCCCGACGCTCTCA-GCGGACGTGGTGGAATC-GGTA-GACACAAGGGACTTAAAATCCCTCGTATGCGGGTTCGACCCCCGCCGTCCGCA-GCGGGTATGGTGAAATT-GGTA-GACACGCCAGATTTAGGTTCTGGT-G-TGGGAGTTCAAGTCTCTCTACCCGCA-GGCGGAGTAGCTCAGTA-GGTC-AGAGCAGAGGAATCATAATCCTTGTGTCGGGGGTTCAAATCCCTCCTCCGCTA-TCCCTGGTAGCTCAGC--GGT--AGAGCATTCGACTGTTAATCGACAGGTCGCCGGTTCGAATCCGGCCCGGGGAG-CGGAGTGTAGCGCAGTCTGGT--AGCGCATCTGGTTTGGGACCAGAGGGTCGGGAGTTCGAATCTCTCCACTCCGA-TGGGGCGTAGCCAAGC--GGT--AAGGCAGCGGTTTTTGGTACCGCCATCCCCTGGTTCGAATCCAGGCGCCCCAG-GCACCCGTAGCTCAGCT-GGAT-AGAGCACCAGACTACGAATCTGGGGGTCAGGAGTTCGAATCTCTTCGGGTGCG-GGCCCCTTAGCTCAGCT-GGAT-AGAGCACCTGCCTTCTAAGCAGGTTGTCGCAGGTTCGATTCCTGCAGGGGTCG-GGAGAGGTGGCCGAGT--GGTCGAAGGCGCTCCCCTGCTAAGGGAGT---CGTGGGTTCGAATCCCATCTTCTCCG-GGACAGGTGGCCGAGT--GGTTTAAGGCGCACGCCTGGAACGCGTGT---CGAGGGTTCGAATCCCTCCCTGTCCG-GGAAGAGTGTCCGAGT--GGTTTAAGGAACCGGTCTTGAAAACCGGC---CGTGGGTTCGAATCCCACCTCTTCCG-GCCCTTGTAGCTCAGTT-GGT--AGAGCACCTGATTTGTAATCAGGGGGTCGCGGGTTCGAACCCTGCCGGGGGCA-GGGCGTGTAGCTCAGC--GGG--AGAGCACTACGTTGACATCGTAGGGGTCACAGGTTCAATCCCTGTCACGCCCA-GGGCGATTAGCTCAGTT-GGT--AGAGCGCCTCGTTTACACCGAGGATGTCGGGAGTTCGAGTCTCTCATCGCCCA-AGGGGTATAGCTCAGTT-GGT--AGAGCGGCGGTCTCCAAAACCGCAGGTCGGGGGTTCGAGCCCCTCTGCCCCTG-CGCGGGGTGGAGCAGCCCGGT--AGCTCGTCAGGCTCATAACCTGAAGGCCGCAGGTTCAAATCCTGCCCCCGCAA-GGAGAGATGCCCGAGT--GGTTAAAGGGGACGGACTGTAAATCCGTT-TACGTTGGTTCAAATCCAACTCTCTCCA
>1111 RHIZOBIUM_ETLI_CIAT_652
-GGGGCTGTAGCTCAGCT-GGG--AGAGCACCTGCTTTGCAAGCAGGGGGTCAGCGGTTCGATCCCGCTCAGCTCCA-GGCCTCGTGGCGGAGT--GGT--GACGCAGAGGACTGCAAATCCTTGTA-CCCCGGTTCAATTCCGGGCGAGGCCT-GCGGGTGTAGCTCAGTC-GGTT-AGAGTGCCGGCCTGTCACGCCGGAGGTCGCGGGTTCGAGCCCCGTCACTCGCG-GCGCCCTTCGTCTATC--GGTT-AGGACACCAGATTTTCATTCTGGGAA-GAGGGGTTCGACTCCCCTAGGGCGTG-GCCCAGGTAGCTCAGTT-GGT--AGAGCAGCGGATTGAAAATCCGCGTGTCACTGGTTCGATTCCGGTCCTGGGCA-GCGGGTGTAGCTCAGG--GGT--AGAGCACAACCTTGCCAAGGTTGGGGTCGAGGGTTCGAATCCCTTCGCCCGCT-GCGGGTATAGCTCAAT--GGT--AGAGCAGCAGCCTTCCAAGCTGAATA-CGCGGGTTCGATTCCCGCTACCCGCT-GCGGTTGTAGCTCAGTT-GGTT-AGAGCGCAGGTTTGTGGCACCTGAGGTCGGAGGTTCGAGACCCCCCAACCGTA-GGGCCCGTAGCTCAGTT-GGTT-AGAGCACACGCTTGATAAGCGTGGGGTCGGAAGTTCAAGTCTTCCCGGGCCCA-GGGCCTGTAGCTCAAT--GGTT-AGAGCCGGCGGCTCATAACCGCTTGGTTGGGGGTTCGAGTCCCTCCGGGCCCA-GAGAGCGTAGCTCAGCC-GGT--AGAGCAACTGACTTTTAATCAGTAGGTCTCGGGTTCGAACCCCGACGCTCTCA-GCGGGCGTGGCGAAACT-GGTA-GACGCAAGGGACTTAAAATCCCTC-G-TACGGGTTCGATCCCCGTCGCCCGCA-GCGGGTATGGTGAAATT-GGTA-GACACGCCAGATTTAGGTTCTGGT-G-TGGGAGTTCAAGTCTCTCTACCCGCA-GGCGGAGTAGCTCAGTA-GGTC-AGAGCAGAGGAATCATAATCCTTGTGTCGGGGGTTCAAATCCCTCCTCCGCTA-TCCCTGGTAGCTCAGC--GGT--AGAGCATTCGACTGTTAATCGACAGGTCGCCGGTTCGAATCCGGCCCGGGGAG-CGGAGTGTAGCGCAGTCTGGT--AGCGCATCTGGTTTGGGACCAGAGGGTCGGGAGTTCGAATCTCTCCACTCCGA-TGGGGCGTAGCCAAGC--GGT--AAGGCAGCGGTTTTTGGTACCGCCATCCCCTGGTTCGAATCCAGGCGCCCCAG-GCACCCGTAGCTCAGCT-GGAT-AGAGCACCAGACTACGAATCTGGGGGTCAGGAGTTCGAATCTCTTCGGGTGCG-GGCCCCTTAGCTCAGCT-GGAT-AGAGCACCTGCCTTCTAAGCAGGTTGTCGCAGGTTCGATTCCTGCAGGGGTCG-GGAGAGGTGGCCGAGT--GGTCGAAGGCGCTCCCCTGCTAAGGGAGT---CGTGGGTTCGAATCCCATCTTCTCCG-GGACAGGTGGCCGAGT--GGTTTAAGGCGCACGCCTGGAACGCGTGT---CGAGGGTTCGAATCCCTCCCTGTCCG-GGAAGAGTGTCCGAGT--GGTTTAAGGAACCGGTCTTGAAAACCGGC---CGTGGGTTCGAATCCCACCTCTTCCG-GCCCTTGTAGCTCAGTT-GGT--AGAGCACCTGATTTGTAATCAGGGGGTCGCGGGTTCGAACCCTGCCGGGGGCA-GGGCGTGTAGCTCAGC--GGG--AGAGCACTACGTTGACATCGTAGGGGTCACAGGTTCAATCCCTGTCACGCCCA-GGGCGATTAGCTCAGTT-GGT--AGAGCGCCTCGTTTACACCGAGGATGTCGGGAGTTCGAGTCTCTCATCGCCCA-AGGGGTATAGCTCAGTT-GGT--AGAGCGGCGGTCTCCAAAACCGCAGGTCGGGGGTTCGAGCCCCTCTGCCCCTG-CGCGGGGTGGAGCAGCCCGGT--AGCTCGTCAGGCTCATAACCTGAAGGCCGCAGGTTCAAATCCTGCCCCCGCAA-GGAGAGATGCCCGAGT--GGTTAAAGGGGACGGACTGTAAATCCGTT-TACGTTGGTTCAAATCCAACTCTCTCCA
>1112 RHIZOBIUM_LEGUMINOSARUM_BV-_TRIFOLII_WSM1325
-GGGGCTGTAGCTCAGCT-GGG--AGAGCACCTGCTTTGCAAGCAGGGGGTCAGCGGTTCGATCCCGCTCAGCTCCA-GGCCTCGTGGCGGAGT--GGT--GACGCAGAGGACTGCAAATCCTTGTA-CCCCGGTTCAATTCCGGGCGAGGCCT-GCGGGTGTAGCTCAGTC-GGTT-AGAGTGCCGGCCTGTCACGCCGGAGGTCGCGGGTTCGAGCCCCGTCACTCGCG-GCGCCCTTCGTCTATC--GGTT-AGGACACCAGATTTTCATTCTGGGAA-GAGGGGTTCGACTCCCCTAGGGCGTA-GCCCAGGTAGCTCAGTT-GGT--AGAGCAGCGGATTGAAAATCCGCGTGTCACTGGTTCGATTCCGGTCCTGGGCA-GCGGGTGTAGCTCAGG--GGT--AGAGCACAACCTTGCCAAGGTTGGGGTCGAGGGTTCGAATCCCTTCGCCCGCT-GCGGGTATAGCTCAAT--GGT--AGAGCAGCAGCCTTCCAAGCTGAATA-CGCGGGTTCGATTCCCGCTACCCGCT-GCGGTTGTAGCTCAGTT-GGTT-AGAGCGCAGGTTTGTGGCACCTGAGGTCGGAGGTTCGAGACCCCCCAACCGTA-GGGCCCGTAGCTCAGTT-GGTT-AGAGCACACGCTTGATAAGCGTGGGGTCGGAAGTTCAAGTCTTCCCGGGCCCA-GGGCCTGTAGCTCAAT--GGTT-AGAGCCGGCGGCTCATAACCGCTTGGTTGGGGGTTCGAGTCCCTCCGGGCCCA-GAGAGCGTAGCTCAGCT-GGT--AGAGCAACTGACTTTTAATCAGTAGGTCTCGGGTTCGAACCCCGACGCTCTCA-GCGGGCGTGGCGAAACT-GGTA-GACGCAAGGGACTTAAAATCCCTC-G-TACGGGTTCGACCCCCGTCGCCCGCA-GCGGGTATGGTGAAATT-GGTA-GACACGCCAGATTTAGGTTCTGGT-G-TGGGAGTTCAAGTCTCTCTACCCGCA-GGCGGAGTAGCTCAGTA-GGTC-AGAGCAGAGGAATCATAATCCTTGTGTCGGGGGTTCAAATCCCTCCTCCGCTA-TCCCTGGTAGCTCAGC--GGT--AGAGCATTCGACTGTTAATCGACAGGTCGCCGGTTCGAATCCGGCCCGGGGAG-CGGAGTGTAGCGCAGCCTGGT--AGCGCATCTGGTTTGGGACCAGAGGGTCGGGAGTTCGAATCTCTCCACTCCGA-TGGGGCGTCGCCAAGC--GGT--AAGGCAACGGTTTTTGGTACCGTC-ATCCCTGGTTCGAATCCAGGCGCCCCAG-GCACCCGTAGCTCAGCT-GGAT-AGAGCACCAGACTACGAATCTGGGGGTCAGGAGTTCGAATCTCTTCGGGTGCG-GGCCCCTTAGCTCAGCT-GGAT-AGAGCACCTGCCTTCTAAGCAGGTTGTCGCAGGTTCGATTCCTGCAGGGGTCG-GGAGAGGTGGCCGAGT--GGTCGAAGGCGCTCCCCTGCTAAGGGAGT---CGTGGGTTCGAATCCCATCTTCTCCG-GGACAGGTGGCCGAGT--GGTTTAAGGCGCACGCCTGGAACGCGTGT---CGTGGGTTCGAATCCCACCCTGTCCG-GGAAGAGTGTCCGAGT--GGTTTAAGGAACCGGTCTTGAAAACCGGC---CGTGGGTTCGAATCCCACCTCTTCCG-GCCCTTGTAGCTCAGTT-GGT--AGAGCACCTGATTTGTAATCAGGGGGTCCCGGGTTCGAACCCTGGCGGGGGCA-GGGCGTGTAGCTCAGC--GGG--AGAGCACTACGTTGACATCGTAGGGGTCACAGGTTCAATCCCTGTCACGCCCA-GGGCGATTAGCTCAGTT-GGT--AGAGCGCCTCGTTTACACCGAGGATGTCGGCGGTTCGAGTCCGTCATCGCCCA-AGGGGTATAGCTCAGTT-GGT--AGAGCGGCGGTCTCCAAAACCGCAGGTCGTAGGTTCGAGCCCTACTGCCCCTG-CGCGGGGTGGAGCAGCCCGGT--AGCTCGTCAGGCTCATAACCTGAAGGCCGCAGGTTCAAATCCTGCCCCCGCAA-GGAGAGATGCCCGAGT--GGTTAAAGGGGACGGACTGTAAATCCGTT-TACGTTGGTTCAAATCCAACTCTCTCCA
>1113 RHIZOBIUM_LEGUMINOSARUM_BV-_VICIAE_3841
-GGGGCTGTAGCTCAGCT-GGG--AGAGCACCTGCTTTGCAAGCAGGGGGTCAGCGGTTCGATCCCGCTCAGCTCCA-GGCCTCGTGGCGGAGT--GGT--GACGCAGAGGACTGCAAATCCTTGTA-CCCCGGTTCAATTCCGGGCGAGGCCT-GCGGGTGTAGCTCAGTT-GGTT-AGAGTGCCGGCCTGTCACGCCGGAGGTCGCGGGTTCGAGCCCCGTCACTCGCG-GCGCCCTTCGTCTATC--GGTT-AGGACACCAGATTTTCATTCTGGGAA-GAGGGGTTCGACTCCCCTAGGGCGTA-GCCCAGGTAGCTCAGTT-GGT--AGAGCAGCGGATTGAAAATCCGCGTGTCACTGGTTCGATTCCGGTCCTGGGCA-GCGGGTGTAGCTCAGG--GGT--AGAGCACAACCTTGCCAAGGTTGGGGTCGAGGGTTCGAATCCCTTCGCCCGCT-GCGGGTATAGCTCAAT--GGT--AGAGCAGCAGCCTTCCAAGCTGAATA-CGCGGGTTCGATTCCCGCTACCCGCT-GCGGTTGTAGCTCAGTT-GGTT-AGAGCGCAGGTTTGTGGCACCTGAGGTCGGAGGTTCGAGACCCCCCAACCGTA-GGGCCCGTAGCTCAGTT-GGTT-AGAGCACACGCTTGATAAGCGTGGGGTCGGAAGTTCAAGTCTTCCCGGGCCCA-GGGCCTGTAGCTCAAT--GGTT-AGAGCCGGCGGCTCATAACCGCTTGGTTGGGGGTTCGAGTCCCTCCGGGCCCA-GAGAGCGTAGCTCAGCT-GGT--AGAGCAACTGACTTTTAATCAGTAGGTCTCGGGTTCGAACCCCGACGCTCTCA-GCGGGCGTGGCGAAACT-GGTA-GACGCAAGGGACTTAAAATCCCTC-G-TACGGGTTCGACCCCCGTCGCCCGCA-GCGGGTATGGTGAAATT-GGTA-GACACGCCAGATTTAGGTTCTGGT-G-TGGGAGTTCAAGTCTCTCTACCCGCA-GGCGGAGTAGCTCAGTA-GGTC-AGAGCAGAGGAATCATAATCCTTGTGTCGGGGGTTCAAATCCCTCCTCCGCTA-TCCCTGGTAGCTCAGC--GGT--AGAGCATTCGACTGTTAATCGACAGGTCGCCGGTTCGAATCCGGCCCGGGGAG-CGGAGTGTAGCGCAGCCTGGT--AGCGCATCTGGTTTGGGACCAGAGGGTCGGGAGTTCGAATCTCTCCACTCCGA-TGGGGCGTCGCCAAGC--GGT--AAGGCAACGGTTTTTGGTACCGTCAC-CCCTGGTTCGAATCCAGGCGCCCCAG-GCACCCGTAGCTCAGCT-GGAT-AGAGCACCAGACTACGAATCTGGGGGTCAGGAGTTCGAATCTCTTCGGGTGCG-GGCCCCTTAGCTCAGCT-GGAT-AGAGCACCTGCCTTCTAAGCAGGTTGTCGCAGGTTCGATTCCTGCAGGGGTCG-GGAGAGGTGGCCGAGT--GGTCGAAGGCGCTCCCCTGCTAAGGGAGT---CGTGGGTTCGAATCCCATCTTCTCCG-GGACAGGTGGCCGAGT--GGTTTAAGGCGCACGCCTGGAACGCGTGT---CGTGGGTTCGAATCCCACCCTGTCCG-GGAAGAGTGTCCGAGT--GGTTTAAGGAACCGGTCTTGAAAACCGGC---CGTGGGTTCGAATCCCACCTCTTCCG-GCCCTTGTAGCTCAGTT-GGT--AGAGCACCTGATTTGTAATCAGGGGGTCGCGAGTTCGAACCTTGCCGGGGGCA-GGGCGTGTAGCTCAGC--GGG--AGAGCACTACGTTGACATCGTAGGGGTCACAGGTTCAATCCCTGTCACGCCCA-GGGCGATTAGCTCAGTT-GGT--AGAGCGCCTCGTTTACACCGAGGATGTCGGCGGTTCGAGTCCGTCATCGCCCA-AGGGGTATAGCTCAGTT-GGT--AGAGCGGCGGTCTCCAAAACCGCAGGTCGTAGGTTCGAGCCCTACTGCCCCTG-CGCGGGGTGGAGCAGCCCGGT--AGCTCGTCAGGCTCATAACCTGAAGGCCGCAGGTTCAAATCCTGCCCCCGCAA-GGAGAGATGCCCGAGT--GGTTAAAGGGGACGGACTGTAAATCCGTT-TACGTTGGTTCAAATCCAACTCTCTCCA
>1114 RHIZOBIUM_SP-_NGR234
-GGGGCTGTAGCTCAGCT-GGG--AGAGCACCTGCTTTGCAAGCAGGGGGTCAGCGGTTCGATCCCGCTCAGCTCCC-GGCCTCGTGGCGGAGT--GGT--GACGCAGAGGACTGCAAATCCTTGTA-CCCCGGTTCAATTCCGGGCGAGGCCT-GCGGGTGTAGCTCAGTC-GGTT-AGAGTGCCGGCCTGTCACGCCGGAGGTCGCGGGTTCGAGCCCCGTCACTCGCG-GCGCCCATCGTCTAGC--GGTCTAGGACGCCGCCCTTTCACGGCGGAAA-CACGGGTTCGAGTCCCGTTGGGCGTG-GCCCGGATAGCTCAGTT-GGT--AGAGCAGCGGATTGAAAATCCGCGTGTCGGTGGTTCAAATCCGCCTCCGGGCA-GCGGGTGTAGCTCAGG--GGT--AGAGCACAACCTTGCCAAGGTTGGGGTCGAGCGTTCGAATCGCTTCACCCGCT-GCGGGTATAGCTCAAT--GGT--AGAGCAGCAGCCTTCCAAGCTGAATA-CGCGGGTTCGATTCCCGCTACCCGCT-GCGGTTGTAGCTCAGTT-GGTT-AGAGCGCAGGTTTGTGGCACCTGAGGTCGGTGGTTCGAGACCACCCAACCGTA-GGGCCCGTAGCTCAGGT-GGTT-AGAGCGCACGCCTGATAAGCGTGAGGTCGGCAGTTCGAGTCTGCCCGGGCCCA-GGGCCTGTAGCTCAAT--GGTT-AGAGCCGGCGGCTCATAACCGCTTGGTTGGGGGTTCGAGTCCCTCCGGGCCCA-GAGCGCGTAGCTCAGCC-GGT--AGAGCAACTGACTTTTAATCAGTAGGTCCAGGGTTCGAATCCCTGCGCGCTCA-GCGGACGTGGCGAAACT-GGTA-GACGCAAGGGACTTAAAATCCCTC-G-TACGGGTTCGATCCCCGTCGTCCGCA-GCCCGGTTGGTGGAATT-GGTA-GACACACTTGGTTTAGGTCCAAGC-A-TGGGGGTTCGAGTCCCTCACCGGGCA-GGCGGAGTAGCTCAGTA-GGTT-AGAGCAGAGGAATCATAATCCTTGTGTCGGGGGTTCGAATCCCTCCTCCGCTA-TCCCTGGTAGCTCAGC--GGT--AGAGCACTCGACTGTTAATCGATAGGTCGCCGGTTCGAATCCGGCCCGGGGAG-CGGAGTGTAGCGCAGTCTGGT--AGCGCATCTGGTTTGGGACCAGAGGGTCGGGAGTTCGAATCTCTCCACTCCGA-TGGGGCGTAGCCAAGC--GGT--AAGGCAGCGGTTTTTGGTACCGCCATCCCCTGGTTCGAATCCAGGCGCCCCAG-GCACCCGTAGCTCAGCT-GGAT-AGAGCACCAGACTACGAATCTGGGGGTCAGGAGTTCGAATCTCTTCGGGTGCG-GGCCCCTTAGCTCAGCT-GGAT-AGAGCACCTGCCTTCTAAGCAGGTTGTCGCAGGTTCGAGTCCTGCAGGGGTCG-GGAGAGGTGGCCGAGT--GGTCGAAGGCGCTCCCCTGCTAAGGGAGTAT-CGAGGGTTCGAATCCCTTCTTCTCCG-GGACAGGTGGCCGAGT--GGTTGAAGGCGCACGCCTGGAACGCGTGT---CGAGGGTTCGAATCCCTCTCTGTCCG-GGAGGAGTGTCCGAGT--GGTTTAAGGAACCGGTCTTGAAAACCGGC---CGTGGGTTCGAATCCCACCTCCTCCG-GCCCTTATAGCTCAGTT-GGT--AGAGCGGCTGATTTGTAATCAGTAGGTCGGGAGTTCGAGTCTCTCTGGGGGCA-GGGCGTGTAGCTCAGC--GGG--AGAGCACTACGTTGACATCGTAGGGGTCACAAGTTCGATCCTTGTCACGCCCA-GGGCGATTAGCTCAGTT-GGT--AGAGCGCCTCGTTTACACCGAGGATGTCGGGAGTTCGAGTCTCTCATCGCCCA-AGGGGTATAGCTCAGTT-GGT--AGAGCGGCGGTCTCCAAAACCGCAGGTCGGGGGTTCGAGCCCCTCTGCCCCTG-CGCGGGGTGGAGCAGCCCGGT--AGCTCGTCAGGCTCATAACCTGAAGGCCGCAGGTTCAAATCCTGCCCCCGCAA-GGAGGGATGCCCGAGT--GGTTAAAGGGGACGGACTGTAAATCCGTT-TACGTTGGTTCAAATCCAACTCCCTCCA
>1115 RHODOBACTERACEAE_BACTERIUM_KLH11
-GGGGCCTTAGCTCAGCT-GGG--AGAGCGCCTGATTTGCATTCAGGAGGTCAGGAGTTCGATCCTCCTAGGCTCCA-GGCGAGTTGGCGGAGT--GGT--GACGCAGCGGATTGCAAATCCGTGTA-CACCGGTTCGATTCCGGTACTCGCCT-GCGGTTGTAGCTCAGTT-GGTT-AGAGTACCGGCCTGTCACGCCGGGGGTCGCGGGTTCGAGCCCCGTCAACCGCG-GGCCCGTTCGTCTATC--GGTT-AGGACGCCAGGTTTTCAACCTGGAAA-GAGGGGTTCGACTCCCCTACGGGCTA-GCCCGGGTAGCTCAGG--GGT--AGAGCAGTGGATTGAAAATCCTCGTGTCGGTGGTTCGATTCCGCCCCCGGGCA-GCGGGCGTAGCTCAGG--GGT--AGAGCATAACCTTGCCAAGGTTAGGGTCGGGCGTTCGAATCGCCTCGCCCGCT-GCGGGCGTTGTGTAGT--GGT--AAGACCTTAGCCTTCCAAGCTAATGA-CGCGGGTTCGATTCCCGCCGCCCGCT-GCCGCCTTAGCTCAGTT-GGTT-AGAGCGCTGGATTGTGGATCCAGAGGTCCCCTGTTCAAGCCAGGGAGGCGGTA-GGGTCGGTAGCTCAGGT-GGTT-AGAGCGCACGCCTGATAAGCGTGAGGTCGGAGGTTCAAGTCCTCCTCGACCCA-GGGCCTGTAGCTCAATT-GGTT-AGAGCAGAGCGCTCATAACGCTTTGGTTGCGGGTTCAAGTCCTGCCGGGCCTA-GGGCCGTTAGCTCAGTT-GGT--AGAGCAACTGACTTTTAATCAGTGGGTCGCAGGTTCGAATCCTGCACGGCTCA-GCCCGCGTGGTGGAAT--GGTA-GACACAAGAGACTTAAAATCTCTG-G-TGCCGGTTCGAGTCCGGCCGCGGGTA-GCGGGTGTGGCGAAATT-GGTA-GACGCACCAGATTTAGGTTCTGGC-G-TGGGGGTTCAAGTCCCTCCACCCGCA-GGAAGGGTAGCTCAGG--GGTC-AGAGCTGGGCGCTCATAACGCTTAGGTCGGGCGTTCGAATCCCTCCCCTTCCA-TCCGGCGTAGCTCAGC--GGT--AGAGCAGTTGACTGTTAATCAATTGGTCGTAGGTTCGATCCCTACCGCCGGAG-CGGGGCGTGGCGCAGTCTGGT--AGCGCACCTGTTTTGGGTACAGGGGGTCGTAGGTTCGAATCCTGCCGCCCCGA-TGGGGTGTAGCCAAGT--GGT--AAGGCAGCGGTTTTTGGTACCGTGTATCGTAGGTTCGAATCCTACCACCCCAG-GGACCGATAGCTCAGCT-GGAT-AGAGTACTTGACTACGAATCAAGGGGTCGGGGGTTCGAATCCTCCTCGGTCCG-GCCCACGTAATTCAACT-GGAT-AGAATATCCGACTTCTAATCGGGCTGTTGGGGGTTCGAGTCCTCCCGTGGGCG-GGAGACGTGGCCGAGT--GGTCGAAGGCGCTCCCCTGCTAAGGGAGTAT-CGAGGGTTCGAATCCCTTCGTCTCCG-GGAGAGGTGGCCGAGT--GGTCGAAGGCGCACGCCTGGAAAGTGTGTAT-CCAGGGTTCGAATCCCTGTCTCTCCG-GGGGAGGTGGCAGAGT--GGTCGAATGCGGCGGTCTTGAAAACCGTT---CCAGGGTTCGAATCCCTGTCTCCCCG-GCCCCTATAGCTCAGCT-GGT--AGAGCAACTGATTTGTAATCAGTAGGTCCGCGGTTCGAGTCCGTGTGGGGGCA-GGGCGGTTAGCTCAGC--GGT--AGAGCACTTCGTTGACATCGAAGGGGTCACAAGTTCGATCCTTGTACCGCCCA-GGGTGATTAGCTCAGTT-GGT--AGAGCGCTTCGTTTACACCGAAGATGTCGGGAGTTCGAGTCTCTCATCACCCA-AGGGGTATAGCTCAGTT-GGT--AGAGCGACGGTCTCCAAAACCGTAGGTCGCGGGTTCGAACCCTGCTGCCCCTG-CGCGGGGTGGAGCAGTCCGGT--AGCTCGTCAGGCTCATAACCTGAAGGTCAGAGGTTCAAATCCTCTCCCCGCAA-GGGCGACAGGCCGCAA--GGT--GTGGCAGGGGACTGTAACTCCCTC-ACGCCTGGTTCGATTCCAGGGTCGCCCA
>1116 RHODOBACTERALES_BACTERIUM_HTCC2083
-GGGGCCTTAGCTCAGCT-GGG--AGAGCGCCTGATTTGCATTCAGGAGGTCAGGAGTTCGATCCTCCTAGGCTCCA-GGCGAGTTGGTAGAGT--GGT--TATGCAGCGGATTGCAAATCCGCGTA-CACCGGTTCGATTCCGGTACTCGCCT-GCGGTTGTAGCTCAGTT-GGTT-AGAGTACCGGCCTGTCACGCCGGGGGTCGCGGGTTCGAGTCCCGTCAACCGCG-GTCCCGTTCGTCTATC--GGTT-AGGACGCCAGGTTTTCAACCTGGAAA-GAGGGGTTCGATTCCCCTACGGGATG-GCCCGGGTAGCTCAGG--GGT--AGAGCAGTGGATTGAAAATCCTCGTGTCGGTGGTTCGATTCCGCCCCTGGGCA-GCGGGCGTAGCTCAGG--GGT--AGAGCGAAACCTTGCCAAGGTTTAGGTCGGGCGTTCGAATCGCCTCGCCCGCT-GCGGGCGTTGTGTAAT--GGTT-AAGACCCCAGTTTTCCAAACTGGAGA-TGAGGGTTCGATTCCCTCCGCCCGCT-GCCGCCTTAGCTCAGTT-GGTT-AGAGCGCTGGTTTGTGGAACCAGAGGTCCCCCGTTCAAGCCGGGGAGGCGGTA-GGGTCGGTAGCTCAGTT-GGTT-AGAGCGCACCCCTGATAAGGGTGAGGTCGGAGGTTCAAATCCTCCTCGACCCA-GGGCCTGTAGCTCAATT-GGTT-AGAGCAGCGTGCTCATAACGCGTTGGTTGCAGGTTCAAGTCCTGCCGGGCCTA-GGGCCGTTAGCTCAGTT-GGT--AGAGCAACTGACTTTTAATCAGTAGGTCGATGGTTCGAACCCATCACGGCTCA-GCGGGCGTGGTGGAAT--GGTA-GACACACCAGACTTAAAATCTGTT-G-TGGGGGTTCGAGTCCCCCCGCCCGCA-GCGGGTGTGGCGGAATT-GGTA-GACGCACCAGATTTAGGTTCTGGC-G-TGGGGGTTCGAGTCCCTTCACCCGCA-GGCGATGTAGCTCAGTT-GGTT-AGAGCAGCGGAATCATAATCCGCGTGTCCGGGGTTCAAATCCCTGCATCGCCA-TCCGGCGTAGCTCAGC--GGT--AGAGCAGTTGACTGTTAATCAATTTGTCGTAGGTTCGATCCCTACCGCCGGAG-CGGGGCGTAGCGCAGCCTGGT--AGCGCGACGGTTTTGGGTACCGTAGGTCGCAAGTTCGAATCTTGCCGTCCCGA-TGGGGTGTAGCCAAGC--GGT--AAGGCAACGCTTTTTGGTAGCGTGTACCGTAGGTTCGAATCCTACCACCCCAG-GGACCGATAGCTCAGCT-GGAT-AGAGTACCTGACTACGAATCAGGGGGTCGGGGGTTCGAATCCTCCTCGGTCCG-GGTCCCGTAGCTCAACT-GGAT-AGAGCACCTGCCTTCTAAGCAGGGGGTTCGGGGTTCGAGTCCTCGCGGGATCG-GGAGACGTGGCCGAGT--GGTCGAAGGCGCTCCCCTGCTAAGGGAGTAT-CGAGGGTTCGAATCCCTTCGTCTCCG-GGACAGGTGGCCGAGT--GGTCGAAGGCGCACGCCTGGAAAGTGTGTAT-CCAGGGTTCGAATCCCTGTCTGTCCG-GGAGGCTTGGCAGAGT--GGTCGAATGCACCGGTCTTGAAAACCGAC---CCAGGGTTCGAATCCCTGAGCCTCCG-GCCCCTATAGCTCAGCT-GGT--AGAGCAATTGATTTGTAATCAATAGGTCCGCGGTTCGAGTCCGTGTGGGGGCA-GGGCGATTAGCTCAGC--GGT--AGAGCACTTCGTTGACATCGAAGGGGTCACAAGTTCGATCCTTGTATCGCCCA-GGGTGATTAGCTCAGTT-GGT--AGAGCGCTTCCTTTACACGGAAGATGTCGGGAGTTCGAGCCTCTCATCACCCA-AGGGGTTTAGCTCAGTT-GGT--AGAGCATCGGTCTCCAAAACCGAGGGTCGTGGGTTCGAGTCCCTCAGCCCCTG-CGCGGGATGGAGCAGCCCGGT--AGCTCGTCAGGCTCATAACCTGAAGGTCGTAGGTTCAAATCCTACTCCCGCAA-GGGCGACAGGCCGCAA--GGT--GTGGCAGGGGACTGTAACTCCCTC-ACGCCTGGTTCGATTCCAGGGTCGCCCA
>1117 RHODOBACTERALES_BACTERIUM_HTCC2150
-GGGGCGTTAGCTCAGCT-GGG--AGAGCACCTGCTTTGCAAGCAGGGGGTCATCGGTTCGATCCCGATACGCTCCA-GGCGAGTTGGCGGAGT--GGT--GACGCAGCGGATTGCAAATCCGTGTA-CACCGGTTCGATTCCGGTACTCGCCT-GCGGTTGTAGCTCAGTT-GGTT-AGAGTACCGGCCTGTCACGCCGGGGGTCGCGGGTTCGAGTCCCGTCAACCGCG-GCTCCCTTCGTCTATC--GGTT-AGGACGCCAGGTTTTCAACCTGGAAA-GAGGGGTTCAATTCCCCTAGGGAGTA-GCCCGGGTAGCTCAGG--GGT--AGAGCAGTGGATTGAAAATCCTCGTGTCGGTGGTTCAAATCCGCCCCTGGGCA-GCGGGCGTAGCTCAGG--GGT--AGAGCATAACCTTGCCAAGGTTAGGGTCGGGCGTTCGAATCGCCTCGCCCGCT-GCGGGCGTTGTGTAAT--GGT--AAGACCTCAGCCTTCCAAGCTGATGA-CACGGGTTCGATTCCCGTCGCCCGCT-GCCGCCGTAGCTCAGTA-GGTT-AGAGCGCTTGATTGTGGATCAAGAGGCCCCCCGTTCGAGCCGGGGCGGTGGTA-GGGTCGGTAGCTCAGGT-GGTT-AGAGCGCACGCCTGATAAGCGTGAGGTCGGAGGTTCAAGTCCTCCTCGACCCA-GGGCCTGTAGCTCAGTT-GGTT-AGAGCAGAGCGCTCATAACGCTTTGGTCGCAGGTTCGAGTCCTGCCGGGCCTA-GGGCCCTTAGCTCAGTT-GGT--AGAGCAACTGACTTTTAATCAGTAGGTCGATGGTTCGAATCCATCAGGGCTCA-GCCCGCGTGATGGAAT--GGTA-GACATAAGAGACTTAAAATCTCTG-G-TGCCGGTTCGAGTCCGGCCGCGGGTA-GCGGGTGTGGCGAAATT-GGTA-GACGCACTAGATTTAGGTTCTAGC-G-TGGGGGTTCAAGTCCCTCCACCCGCA-GGCGGTGTAGCTCAGTT-GGTT-AGAGCAGCGGAATCATAATCCGCGTGTCCGGGGTTCAAGTCCCTGCACCGCCA-TCCGACGTAGCTCAGC--GGT--AGAGCAGTTGACTGTTAATCAATTGGTCGTAGGTTCGATCCCTACCGTCGGAG-CGGGGCGTAGCGCAGCCTGGT--AGCGCGACGGTTTTGGGTACCGTAGGCCGCAAGTTCGAATCTTGCCGTCCCGA-TGGGTCGTGGCCTAGT--GGT--AGGGCAACGCTTTTTGGTAGCGCAGATCGTAGGTTCGAATCCTACCGACCCAG-GGACCGATAGCTCAGCT-GGAT-AGAGTACCTGACTACGAATCAGGGGGTCGGGGGTTCGAATCCTCCTCGGTCCG-GGTCCCATAGCTCAACT-GGAT-AGAGCACCTGCCTTCTAAGCAGGGGGTTTCAGGTTCGAGTCCTGATGGGATCG-GGAGACGTGGCCGAGT--GGTCGAAGGCGCTCCCCTGCTAAGGGAGTAT-CGAGGGTTCGAATCCCTTCGTCTCCG-GGATAGGTGGCCGAGT--GGTCGAAGGCGCACGCCTGGAAAGTGTGTAT-CCAGGGTTCGAATCCCTGTCTGTCCG-GGAGGAGTGGCAGAGT--GGTTGAATGCACCGGTCTTGAAAACCGAC---CGTGGGTTCGAATCCCACCTCCTCCG-GCCCCTATAGCTCAGCT-GGT--AGAGCAATTGATTTGTAATCAATAGGTCCGCGGTTCGAGTCCGTGTGGGGGCA-GGGTGATTAGCTCAGC--GGT--AGAGCACTTCGTTGACATCGAAGGGGTCACTGGTTCGATCCCAGTATCGCCCA-GGGTGATTAGCTCAGTT-GGT--AGAGCGCTTCGTTTACACCGAAGATGTCAGGAGTTCGAGTCTCTTATCACCCA-AGGGGTTTAGCTCAGTT-GGT--AGAGCATCGGTCTCCAAAACCGAGGGTCAAGAGTTCGAGTCTCTTAGCCCCTG-CGCGGGATGGAGCAGCCCGGT--AGCTCGTCAGGCTCATAACCTGAAGGTCGTAGGTTCAAATCCTACTCCCGCAA-GGGCGACAGGCCGCAA--GGT--GTGGCAGGGGACTGTAACTCCCTC-ACGCCTGGTTCGATTCCAGGGTCGCCCA
>1118 RHODOBACTERALES_BACTERIUM_HTCC2654
-GGGGCGTTAGCTCAGCT-GGG--AGAGCACCTGCTTTGCAAGCAGGGGGTCATCGGTTCGATCCCGATACGCTCCA-GGCGAGTTGGCGGAGT--GGT--GACGCAGCGGATTGCAAATCCGTGTA-CACCGGTTCGATTCCGGTACTCGCCT-GCGGTTGTAGCTCAGTT-GGTT-AGAGTACCGGCCTGTCACGCCGGGGGTCGCGGGTTCGAGCCCCGTCAACCGCG-GGCCCGTTCGTCTATC--GGTT-AGGACGCCAGGTTTTCAACCTGGAAA-GAGGGGTTCGATTCCCCTACGGGCTG-GCCCGGGTAGCTCAGG--GGT--AGAGCAGTGGATTGAAAATCCTCGTGTCGGTGGTTCGATTCCGCCCCCGGGCA-GCGGGCGTAGCTCAGG--GGT--AGAGCATAACCTTGCCAAGGTTAGGGTCGGGCGTTCGAATCGCCTCGCCCGCT-GCGGGCGTTGTGTAAT--GGT--AAGACCTCAGCCTTCCAAGCTGATGA-TACGGGTTCGATTCCCGTCGCCCGCT-GCCGACATAGCTCAGTT-GGTT-AGAGCGCTTGATTGTGGATCAAGAGGTCCCCCGTTCGAGCCGGGGTGTCGGTA-GGGTCGGTAGCTCAGGT-GGTT-AGAGCGCACGCCTGATAAGCGTGAGGTCGGAGGTTCAAGTCCTCCTCGACCCA-GGGCCTGTAGCTCAATT-GGTT-AGAGCAGAGCGCTCATAACGCTTTGGTTGCGGGTTCAAGTCCTGCCGGGCCTA-GGGCCGTTAGCTCAGTT-GGT--AGAGCAACTGACTTTTAATCAGTGGGTCGCAGGTTCGAATCCTGCACGGCTCA-GCCCGCGTGGTGGAAT--GGTA-GACACTGGGGACTTAAAATCCCTT-G-TGCCGGTTCGAGTCCGGCCGCGGGTA-GCGGGTGTGGCGGAACT-GGTA-GACGCACCAGATTTAGGTTCTGGC-G-TGGGGGTTCGAGTCCCTTCACCCGCA-GGCGTGGTAGCTCAGCC-GGTT-AGAGCACAGCACTCATAATGCTGGGGTCGGCGGTTCAAGTCCGCCCCACGCTA-TCCGGCGTAGCTCAGC--GGT--AGAGCAGTTGACTGTTAATCAATTGGTCGTAGGTTCGATCCCTACCGCCGGAG-CGGGGCGTAGCGCAGCCTGGT--AGCGCGTCTGTTTTGGGTACAGAAGGTCGTGAGTTCGAATCTCGCCGCCCCGA-TGGGGTGTAGCCAAGT--GGT--AAGGCAGCGGTTTTTGGTACCGTGTATCGTAGGTTCGAATCCTACCACCCCAG-GCGCTGGTAGCTCAGTT-GGAT-AGAGTACTTGACTACGAATCAAGGGGTCGGGGGTTCGAATCCTCCCCAGCGCG-GGCCCCTTAGCTCAACT-GGAT-AGAGCAGCTGACTTCTAATCAGCAGGTTCCGGGTTCGAGTCCTGGAGGGGTCG-GGAGACGTGGCCGAGT--GGTCGAAGGCGCTCCCCTGCTAAGGGAGTAT-CGAGGGTTCGAATCCCTTCGTCTCCG-GGAGAGGTGGCCGAGT--GGTCGAAGGCGCACGCCTGGAAAGTGTGTAT-CCAGGGTTCGAATCCCTGTCTCTCCG-GGAGGAGTGGCAGAGT--GGTCGAATGCACCGGTCTTGAAAACCGGC---CGTGGGTTCGAATCCCACCTCCTCCG-GCCCCTATAGCTCAGCT-GGT--AGAGCAACTGATTTGTAATCAGTGGGTCGGGAGTTCGAGTCTCTCTGGGGGCA-GGGCGATTAGCTCAGC--GGT--AGAGCACTTCGTTGACATCGAAGGGGTCACTGGTTCGATCCCAGTATCGCCCA-GGGTGGTTAGCTCAGTT-GGT--AGAGCGTCTCGTTTACACCGAGGATGTCGGGGGTTCGAGCCCCTCACCACCCA-AGGGGTATAGCTCAGCT-GGT--AGAGCGACGGTCTCCAAAACCGTAGGTCGCGGGTTCGAACCCTGCTGCCCCTG-CGCGGGGTGGAGCAGCCCGGT--AGCTCGTCAGGCTCATAACCTGAAGGTCGTAGGTTCAAATCCTACCCCCGCAA-GGGCGACGAGCTGCAA--GGT--GCGGCAGCGGACTGTAACTCCGCC-ATGCCTGGTTCGATTCCAGGGTCGCCCA
>1119 RHODOBACTERALES_BACTERIUM_Y4I
-GGGGCCTTAGCTCAGCT-GGG--AGAGCGCCTGATTTGCATTCAGGAGGTCAGGAGTTCGATCCTCCTAGGCTCCA-GGCGAGTTGGCGGAGT--GGT--GACGCAGCGGATTGCAAATCCGTGTA-CACCGGTTCGATTCCGGTACTCGCCT-GCGGTTGTAGCTCAGTT-GGTT-AGAGTACCGGCCTGTCACGCCGGGGGTCGCGGGTTCGAGCCCCGTCAACCGCG-GGCCCGTTCGTCTATC--GGTT-AGGACGCCAGGTTTTCAACCTGGAAA-GAGGGGTTCGATTCCCCTACGGGCTG-GCCCGGGTAGCTCAGG--GGT--AGAGCAGTGGATTGAAAATCCTCGTGTCGGTGGTTCGATTCCGCCCCCGGGCA-GCGGGCGTAGCTCAGG--GGT--AGAGCATTACCTTGCCAAGGTAAGGGTCGTGAGTTCGAATCTCATCGCCCGCT-GCGGGTATGGTGAAAT--GGT--ATCATAAGAGCCTTCCAAGCTTAAGG-TGCGGGTTCGATTCCCGCTACCCGCT-GCCGCCTTAGCTCAGTT-GGTT-AGAGCGCTGGATTGTGGATCCAGAGGTCCCCCGTTCAAGCCGGGGAGGCGGTA-GGGTCGGTAGCTCAGGT-GGTT-AGAGCGCACGCCTGATAAGCGTGAGGCCGGAGGTTCAAGTCCTCCTCGACCCA-GGGCCTGTAGCTCAAC--GGTT-AGAGCAGAGCGCTCATAACGCTTTGGTTGGGGGTTCGAATCCCTCCGGGCCTA-GGGCCGTTAGCTCAGTT-GGT--AGAGCAACTGACTTTTAATCAGTGGGTCGCAGGTTCGAATCCTGCACGGCTCA-GCGGACGTGGTGGAAT--GGTA-GACACCGGAGACTTAAAATCTCCT-G-TGCGGGTTCGAGTCCCGCCGTCCGCA-GCGGGTGTGGCGGAATT-GGTA-GACGCACCAGATTTAGGTTCTGGC-G-TGGGGGTTCAAGTCCCTTCACCCGCA-GGCGGAGTAGCTCAGTT-GGTT-AGAGCAGCGGAATCATAATCCGCGTGTCGGGGGTTCAAGTCCCTCCTCCGCTA-TCCGGCGTAGCTCAGC--GGT--AGAGCAGTTGACTGTTAATCAATTGGTCGTAGGTTCGATCCCTACCGCCGGAG-CGGGGCGTGGCGCAGTCTGGT--AGCGCACCTGTTTTGGGTACAGGGGGTCGTGAGTTCGAATCTCGCCGCCCCGA-TGGGGTGTAGCCAAGT--GGT--AAGGCAGCGGTTTTTGGTACCGTGTACCGTAGGTTCGAATCCTACCACCCCAG-GGACCGATAGCTCAGCT-GGAT-AGAGTACTTGACTACGAATCAAGGGGTCGGGGGTTCGAATCCTCCTCGGTCCG-GGTCCCTTAGCTCAACT-GGAT-AGAGCAGCTGACTTCTAATCAGCAGGTTGAGGGTTCGAGTCCTTCAGGGATCG-GGAGACGTGGCCGAGT--GGTCGAAGGCGCTCCCCTGCTAAGGGAGTAT-CGTGGGTTCGAATCCCATCGTCTCCG-GGAGAGGTGGCCGAGT--GGTCGAAGGCGCACGCCTGGAAAGTGTGTAT-CCAGGGTTCGAATCCCTGTCTCTCCG-GGGGAGGTGGCAGAGT--GGTCGAATGCGGCGGTCTTGAAAACCGTT---CCAGGGTTCGAATCCCTGTCTCCCCG-GCCCCTATAGCTCAGCT-GGT--AGAGCAACTGATTTGTAATCAGTAGGTCCGCGGTTCGAGTCCGTGTGGGGGCA-GGGCGATTAGCTCAGC--GGT--AGAGCACTTCGTTGACATCGAAGGGGTCACAAGTTCGATCCTTGTATCGCCCA-GGGTCGTTAGCTCAGTT-GGT--AGAGCGCTTCGTTTACACCGAAGATGTCGGGAGTTCGAGCCTCTCACGACCCA-AGGGGTATAGCTCAGTT-GGT--AGAGCGACGGTCTCCAAAACCGTAGGTCGCGGGTTCGAACCCTGCTGCCCCTG-CGCGGGATGGAGCAGCCAGGT--AGCTCGTCAGGCTCATAACCTGAAGGTCGTAGGTTCAAATCCTACTCCCGCAA-GGGCGACAGGCCGCAA--GGT--GTGGCAGGGGACTGTAACTCCCTC-ACGCCTGGTTCGATTCCAGGGTCGCCCA
>1120 RHODOBACTER_SPHAEROIDES
-GGGGCCTTAGCTCAGCT-GGG--AGAGCACCTGCTTTGCAAGCAGGGGGTCATCGGTTCGATCCCGATAGGCTCCA-GGCGGGTTGGCGGAGA--GGT--TACGCAGCGGATTGCAAATCCGTGAA-GACCGGTTCGATTCCGGTACCCGCCT-GCGGTTGTAGCTCAGTC-GGTT-AGAGTACCGGCCTGTCACGCCGGGGGTCGCGGGTTCGAGCCCCGTCAACCGCG-GGCCCGTTCGTCTATC--GGTT-AGGACACCAGGTTTTCAACCTGGGAA-GAGGGGTTCGACTCCCCTACGGGCTG-GCCCAGATAGCTCAGTT-GGT--AGAGCAGCGGATTGAAAATACGCGTGTCGCTGGTTCGATTCCGGCTCTGGGCA-GCGGGCGTAGCTCAGG--GGT--AGAGCATTACCTTGCCAAGGTAAGGGTCGTGAGTTCGAATCTCATCGCCCGCT-GCGGGTATGGTGAAAT--GGT--ATCACACGAGCCTTCCAAGCTCTTGG-CGCGGGTTCGATTCCCGCTACCCGCT-GCCGGCTTAGCTCAGTT-GGTT-AGAGCACCAGATTGTGGATCTGGGGGTCCCCCGTTCGAGCCGGGGAGTCGGTA-GGGTCGGTAGCTCAGGT-GGTT-AGAGCGCACGCCTGATAAGCGTGAGGTCGGAGGTTCAAGTCCTCCTCGACCCA-GGGCCTGTAGCTCAAT--GGTC-AGAGCAGGGCGCTCATAACGCCTTGGTTGGGGGTTCGAGTCCCTCCGGGCCTA-GGGCGGGTAGCTCAGT--GGT--AGAGCAGCTGACTTTTAATCAGCTGGTCGTGGGTTCGATACCCACCCCGCTCA-GCGGGCATGGCGGAAGT-GGTA-GACGCAAGGGTCTTAAACACCCTGTG-TGCCGGTTCGATCCCGGCTGCCCGCA-GCGGGTGTGGCGGAACT-GGTA-GACGCAACAGGTTTAGGTCCTGTC-G-TGGGGGTTCGAGTCCCTTCACCCGCA-GGCGAGGTAGCTCAGCT-GGTT-AGAGCACACGACTCATAATCGTGGGGTCGGGGGTTCAAGTCCCCCCCTCGCCA-TCCGGCGTAGCTCAGC--GGT--AGAGCAGTTGACTGTTAATCAATTGGTCGTAGGTTCGATCCCTACCGCCGGAG-CGGAGTGTAGCGCAGCCTGGT--AGCGCGCCTGCTTTGGGAGCAGGATGTCGGGGGTTCGAATCCCTCCACTCCGA-TGGGGCGTCGCCAAGT--GGT--AAGGCAGCGGTTTTTGGTACCGCCATTCGTTGGTTCGAATCCAGCCGCCCCAG-GCACCCGTAGCTCAGCT-GGAT-AGAGCATCAGACTACGAATCTGAGGGTCGGGCGTTCGAATCGCTCCGGGTGCG-GGGCTCATAGCTCAACT-GGAT-AGAGCAGCCGACTTCTAATCGGCAGGTTGAGGGTTCGAGTCCTTCTGGGCCCG-GGAGACGTGGCCGAGT--GGTCGAAGGCACACCCCTGCTAAGGGTGCAT-CGAGGGTTCGAATCCCTTCGTCTCCG-GGAGCGGTGGCCGAGT--GGTCGAAGGCGCACGCCTGGAAAGTGTGTAT-CGAGGGTTCGAATCCCTCTCGCTCCG-GGAAGCGTGGCCGAGT--GGTTTAAGGCTCTGGTCTTGAAAACCAGC---CGTGGGTTCGAATCCCACCGCTTCCG-GCCCCGTTAGCACAGT--GGT--AGTGCAGCGCTCTTGTAAAGCGAAGGTCGTTCGTTCAAATCGGACACGGGGCA-GGGCGGTTAGCTCAGC--GGT--AGAGCACTACGTTGACATCGTAGTGGCCACTGGTTCGATCCCAGTACCGCCCA-GGGTGGTTAGCTCAGTT-GGT--AGAGCGTCTCGTTTACACCGAGGATGTCGGGGGTTCGAGCCCCTCACCACCCA-AGGGGTATAGCTCAGTT-GGT--AGAGCATCGGTCTCCAAAACCGAGGGTCGTGGGTTCGAGTCCCCCTGCCCCTG-CGCGGGGTGGAGCAGCCCGGT--AGCTCGTCAGGCTCATAACCTGAAGGCCGCAGGTTCAAATCCTGCCCCCGCAA-GGGCGACGTGCTGCAA--GGT--GCGGCAGCGGACTGTAACTCCGCC-GTGCCTGGTTCGATTCCAGGGTCGCCCA
>1121 RHODOBACTER_SPHAEROIDES_2-4-1
-GGGGCCTTAGCTCAGCT-GGG--AGAGCACCTGCTTTGCAAGCAGGGGGTCATCGGTTCGATCCCGATAGGCTCCA-GGCGGGTTGGCGGAGA--GGT--TACGCAGCGGATTGCAAATCCGTGAA-GACCGGTTCGATTCCGGTACCCGCCT-GCGGTTGTAGCTCAGTT-GGTT-AGAGTACCGGCCTGTCACGCCGGGGGTCGCGGGTTCGAGCCCCGTCAACCGCG-GGCCCGTTCGTCTATC--GGTT-AGGACACCAGGTTTTCAACCTGGGAA-GAGGGGTTCGACTCCCCTACGGGCTG-GCCCAGATAGCTCAGTT-GGT--AGAGCAGCGGATTGAAAATACGCGTGTCGCTGGTTCGATTCCGGCTCTGGGCA-GCGGGCGTAGCTCAGG--GGT--AGAGCATTACCTTGCCAAGGTAAGGGTCGTGAGTTCGAATCTCATCGCCCGCT-GCGGGTATGGTGAAAT--GGT--ATCACACGAGCCTTCCAAGCTCTTGG-CGCGGGTTCGATTCCCGCTACCCGCT-GCCGGCTTAGCTCAGTT-GGTT-AGAGCACCAGATTGTGGATCTGGGGGTCCCCCGTTCGAGCCGGGGAGTCGGTA-GGGTCGGTAGCTCAGGT-GGTT-AGAGCGCACGCCTGATAAGCGTGAGGTCGGAGGTTCAAGTCCTCCTCGACCCA-GGGCCTGTAGCTCAAT--GGTC-AGAGCAGGGCGCTCATAACGCCTTGGTTGGGGGTTCGAGTCCCTCCGGGCCTA-GGGCGGGTAGCTCAGT--GGT--AGAGCAGCTGACTTTTAATCAGCTGGTCGTGGGTTCGATACCCACCCCGCTCA-GCGGGCATGGCGGAAGT-GGTA-GACGCAAGGGTCTTAAACACCCTGTG-TGCCGGTTCGATCCCGGCTGCCCGCA-GCGGGTGTGGCGGAACT-GGTA-GACGCAACAGGTTTAGGTCCTGTC-G-TGGGGGTTCGAGTCCCTTCACCCGCA-GGCGAGGTAGCTCAGCT-GGTT-AGAGCACACGACTCATAATCGTGGGGTCGGGGGTTCAAGTCCCCCCCTCGCCA-TCCGGCGTAGCTCAGC--GGT--AGAGCAGTTGACTGTTAATCAATTGGTCGTAGGTTCGATCCCTACCGCCGGAG-CGGAGTGTAGCGCAGCCTGGT--AGCGCGCCTGCTTTGGGAGCAGGATGTCGGGGGTTCGAATCCCTCCACTCCGA-TGGGGCGTCGCCAAGC--GGT--AAGGCAGCGGTTTTTGGTACCGCCATTCGTTGGTTCGAATCCAGCCGCCCCAG-GCACCCGTAGCTCAGCT-GGAT-AGAGCATCAGACTACGAATCTGAGGGTCGGGCGTTCGAATCGCTCCGGGTGCG-GGGCTCATAGCTCAACT-GGAT-AGAGCAGCCGACTTCTAATCGGCAGGTTGAGGGTTCGAGTCCTTCTGGGCCCG-GGAGACGTGGCCGAGT--GGTCGAAGGCACACCCCTGCTAAGGGTGCAT-CGAGGGTTCGAATCCCTTCGTCTCCG-GGAGCGGTGGCCGAGT--GGTCGAAGGCGCACGCCTGGAAAGTGTGTAT-CGAGGGTTCGAATCCCTCTCGCTCCG-GGAAGCGTGGCCGAGT--GGTTTAAGGCTCTGGTCTTGAAAACCAGC---CGTGGGTTCGAATCCCACCGCTTCCG-GCCCCGTTAGCACAGT--GGT--AGTGCAGCGCTCTTGTAAAGCGAAGGTCGTTCGTTCAAATCGGACACGGGGCA-GGGCGGTTAGCTCAGC--GGT--AGAGCACTACGTTGACATCGTAGTGGCCACTGGTTCGATCCCAGTACCGCCCA-GGGTGGTTAGCTCAGTT-GGT--AGAGCGTCTCGTTTACACCGAGGATGTCGGGGGTTCGAGCCCCTCACCACCCA-AGGGGTATAGCTCAGTT-GGT--AGAGCATCGGTCTCCAAAACCGAGGGTCGTGGGTTCGAGTCCCCCTGCCCCTG-CGCGGGGTGGAGCAGCCCGGT--AGCTCGTCAGGCTCATAACCTGAAGGCCGCAGGTTCAAATCCTGCCCCCGCAA-GGGCGACGTGCTGCAA--GGT--GCGGCAGCGGACTGTAACTCCGCC-GTGCCTGGTTCGATTCCAGGGTCGCCCA
>1122 RHODOBACTER_SPHAEROIDES_ATCC_17025
-GGGGCCTTAGCTCAGCT-GGG--AGAGCACCTGCTTTGCAAGCAGGGGGTCATCGGTTCGATCCCGATAGGCTCCA-GGCGGGTTGGCGGAGA--GGT--TACGCAGCGGATTGCAAATCCGTGAA-GACCGGTTCGATTCCGGTACCCGCCT-GCGGTTGTAGCTCAGTC-GGTT-AGAGTACCGGCCTGTCACGCCGGGGGTCGCGGGTTCGAGCCCCGTCAACCGCG-GGCCCGTTCGTCTATC--GGTT-AGGACACCAGGTTTTCAACCTGGGAA-GAGGGGTTCGACTCCCCTACGGGCTG-GCCCAGATAGCTCAGTT-GGT--AGAGCAGCGGATTGAAAATCCGCGTGTCGCTGGTTCGATTCCGGCTCTGGGCA-GCGGGCGTAGCTCAGG--GGT--AGAGCATTACCTTGCCAAGGTAAGGGTCGTGAGTTCGAATCTCATCGCCCGCT-GCGGACGTAGCTCAGTT-GGT--AGAGCACCTGCCTTCCAAGCAGGATGTCGCGAGTTCGAACCTCGTCGTCCGCT-GCCGGCTTAGCTCAGTT-GGTT-AGAGCACCAGATTGTGGATCTGGGGGTCCCCCGTTCGAGCCGGGGAGTCGGTA-GGGTCGGTAGCTCAGGT-GGTT-AGAGCGCACGCCTGATAAGCGTGAGGTCGGAGGTTCAAGTCCTCCTCGACCCA-GGGCCTGTAGCTCAAT--GGTC-AGAGCAGGGCGCTCATAACGCCTTGGTTGGGGGTTCGAGTCCCTCCGGGCCTA-GGGCGGGTAGCTCAGT--GGT--AGAGCAGCTGACTTTTAATCAGCTGGTCGTGGGTTCGATACCCACCCCGCTCA-GCGGGCATGGCGGAATT-GGTA-GACGCAAGGGTCTTAAACACCCTGTG-TGCCGGTTCGACCCCGGTTGCCCGCA-GCGGGTGTGGCGAAACT-GGTA-GACGCACCAGATTTAGGTTCTGGC-G-TGGGGGTTCAAATCCCTTCACCCGCA-GGCGAGGTAGCTCAGCT-GGTT-AGAGCACACGACTCATAATCGTGGGGTCGGGGGTTCAAGTCCCCCCCTCGCCA-TCCGGCGTAGCTCAGC--GGT--AGAGCAGTTGACTGTTAATCAATTGGTCGTAGGTTCGATCCCTACCGCCGGAG-CGGAGTGTAGCGCAGCCTGGT--AGCGCGCCTGCTTTGGGAGCAGGATGTCGGGGGTTCGAATCCCTCCACTCCGA-TGGGGCGTCGCCAAGT--GGT--AAGGCAGCGGTTTTTGGTACCGCCATTCGTTGGTTCGAATCCAGCCGCCCCAG-GCACCCGTAGCTCAGCT-GGAT-AGAGCATCAGACTACGAATCTGAGGGTCGGGCGTTCGAATCGCTCCGGGTGCG-GGCCCCGTAGCACAACT-GGAT-AGTGCAGCGGTCTTCTAAACCGCAGGTTCCGCGTTCGAGTCGCGGCGGGGTCG-GGAGACGTGGCCGAGT--GGTCGAAGGCACACCCCTGCTAAGGGTGCAT-CGAGGGTTCGAATCCCTTCGTCTCCG-GGAGCGGTGGCCGAGT--GGTCGAAGGCGCACGCCTGGAAAGTGTGTAT-CGAGGGTTCGAATCCCTCTCGCTCCG-GGAAGAGTGGCCGAGT--GGTTTAAGGCACTGGTCTTGAAAACCAGCGC-CGTGGGTTCGAATCCCACCTCTTCCG-GCCGGTGTAGCACAGC--GGT--AGTGCAGCGGTTTTGTAAACCGAAGGTCGGGGGTTCGATCCCCTCCGCCGGCA-GGGCGGTTAGCTCAGC--GGT--AGAGCACTACGTTGACATCGTAGTGGTCACTGGTTCGATCCCAGTACCGCCCA-GGGTGGTTAGCTCAGTT-GGT--AGAGCGTCTCGTTTACACCGAGGATGTCGGGGGTTCGAGCCCCTCACCACCCA-AGGGGTATAGCTCAGTT-GGT--AGAGCATCGGTCTCCAAAACCGAGGGTCGGGGGTTCGAGTCCCTCTGCCCCTG-CGCGGGGTGGAGCAGCCCGGT--AGCTCGTCAGGCTCATAACCTGAAGGCCGCAGGTTCAAATCCTGCCCCCGCAA-GGGCGACGTGCTGCAA--GGT--GCGGCAGCGGACTGTAACTCCGCC-ATGCCTGGTTCGATTCCAGGGTCGCCCA
>1123 RHODOBACTER_SPHAEROIDES_ATCC_17029
-GGGGCCTTAGCTCAGCT-GGG--AGAGCACCTGCTTTGCAAGCAGGGGGTCATCGGTTCGATCCCGATAGGCTCCA-GGCGGGTTGGCGGAGA--GGT--TGCGCAGCGGATTGCAAATCCGTGAA-GACCGGTTCGATTCCGGTACCCGCCT-GCGGTTGTAGCTCAGTT-GGTT-AGAGTACCGGCCTGTCACGCCGGGGGTCGCGGGTTCGAGCCCCGTCAACCGCG-GGCCCGTTCGTCTATC--GGTT-AGGACACCAGGTTTTCAACCTGGGAA-GAGGGGTTCGACTCCCCTACGGGCTG-GCCCAGATAGCTCAGTT-GGT--AGAGCAGCGGATTGAAAATCCGCGTGTCGCTGGTTCGATTCCGGCTCTGGGCA-GCGGGCGTAGCTCAGG--GGT--AGAGCATTACCTTGCCAAGGTAAGGGTCGTGAGTTCGAATCTCATCGCCCGCT-GCGGGTATGGTGAAAT--GGT--ATCACACGAGCCTTCCAAGCTCTTGG-CGCGGGTTCGATTCCCGCTACCCGCT-GCCGGCTTAGCTCAGTT-GGTT-AGAGCACCAGATTGTGGATCTGGGGGTCCCCCGTTCGAGCCGGGGAGTCGGTA-GGGTCGGTAGCTCAGGT-GGTT-AGAGCGCACGCCTGATAAGCGTGAGGTCGGAGGTTCAAGTCCTCCTCGACCCA-GGGCCTGTAGCTCAAT--GGTC-AGAGCAGGGCGCTCATAACGCCTTGGTTGGGGGTTCGAGTCCCTCCGGGCCTA-GGGCGGGTAGCTCAGT--GGT--AGAGCAGCTGACTTTTAATCAGCTGGTCGTGGGTTCGATACCCACCCCGCTCA-GCGGGCATGGCGGAAGT-GGTA-GACGCAAGGGTCTTAAACACCCTGTG-TGCCGGTTCGATCCCGGCTGCCCGCA-CCTTTCGTAGCTCAGCT-GGAT-AGAGCACCGGTCTTAGAAACCGGAGGTCGCAGGTTCGAGTCCTGCCGGGAGAT-GGCGAGGTAGCTCAGCT-GGTT-AGAGCACACGACTCATAATCGTGGGGTCGGGGGTTCAAGTCCCCCCCTCGCCA-TCCGGCGTAGCTCAGC--GGT--AGAGCAGTTGACTGTTAATCAATTGGTCGTAGGTTCGATCCCTACCGCCGGAG-CGGAGTGTAGCGCAGCCTGGT--AGCGCGCCTGCTTTGGGAGCAGGATGTCGGGGGTTCGAATCCCTCCACTCCGA-TGGGGCGTCGCCAAGT--GGT--AAGGCAGCGGTTTTTGGTACCGCCATTCGTTGGTTCGAATCCAGCCGCCCCAG-GCACCCGTAGCTCAGCT-GGAT-AGAGCATCAGACTACGAATCTGAGGGTCGGGCGTTCGAATCGCTCCGGGTGCG-GGGCTCATAGCTCAACT-GGAT-AGAGCAGCCGACTTCTAATCGGCAGGTTGAGGGTTCGAGTCCTTCTGGGCCCG-GGAGACGTGGCCGAGT--GGTCGAAGGCACACCCCTGCTAAGGGTGCAT-CGAGGGTTCGAATCCCTTCGTCTCCG-GGAGCGGTGGCCGAGT--GGTCGAAGGCGCACGCCTGGAAAGTGTGTAT-CGAGGGTTCGAATCCCTCTCGCTCCG-GGAAGCGTGGCCGAGT--GGTTTAAGGCTCTGGTCTTGAAAACCAGC---CGTGGGTTCGAATCCCACCGCTTCCG-GCCCCGTTAGCACAGT--GGT--AGTGCAGCGCTCTTGTAAAGCGAAGGTCGTTCGTTCAAATCGGACACGGGGCA-GGGCGGTTAGCTCAGC--GGT--AGAGCACTACGTTGACATCGTAGTGGTCACTGGTTCGATCCCAGTACCGCCCA-GGGTGGTTAGCTCAGTT-GGT--AGAGCGTCTCGTTTACACCGAGGATGTCGGGGGTTCGAGCCCCTCACCACCCA-AGGGGTATAGCTCAGTT-GGT--AGAGCATCGGTCTCCAAAACCGAGGGTCGTGGGTTCGAGTCCCCCTGCCCCTG-CGCGGGGTGGAGCAGCCCGGT--AGCTCGTCAGGCTCATAACCTGAAGGCCGCAGGTTCAAATCCTGCCCCCGCAA-GGGCGACGTGCTGCAA--GGT--GCGGCAGCGGACTGTAACTCCGCC-GTGCCTGGTTCGATTCCAGGGTCGCCCA
>1124 RHODOBACTER_SPHAEROIDES_KD131
-GGGGCCTTAGCTCAGCT-GGG--AGAGCACCTGCTTTGCAAGCAGGGGGTCATCGGTTCGATCCCGATAGGCTCCA-GGCGGGTTGGCGGAGA--GGT--TACGCAGCGGATTGCAAATCCGTGAA-GACCGGTTCGATTCCGGTACCCGCCT-GCGGTTGTAGCTCAGTC-GGTT-AGAGTACCGGCCTGTCACGCCGGGGGTCGCGGGTTCGAGCCCCGTCAACCGCG-GGCCCGTTCGTCTATC--GGTT-AGGACACCAGGTTTTCAACCTGGGAA-GAGGGGTTCGACTCCCCTACGGGCTG-GCCCAGATAGCTCAGTT-GGT--AGAGCAGCGGATTGAAAATCCGCGTGTCGCTGGTTCGATTCCGGCTCTGGGCA-GCGGGCGTAGCTCAGG--GGT--AGAGCATTACCTTGCCAAGGTAAGGGTCGTGAGTTCGAATCTCATCGCCCGCT-GCGGGTATGGTGAAAT--GGT--ATCACACGAGCCTTCCAAGCTCTTGG-CGCGGGTTCGATTCCCGCTACCCGCT-GCCGGCTTAGCTCAGTT-GGTT-AGAGCACCAGATTGTGGATCTGGGGGTCCCCCGTTCGAGCCGGGGAGTCGGTA-GGGTCGGTAGCTCAGGT-GGTT-AGAGCGCACGCCTGATAAGCGTGAGGTCGGAGGTTCAAGTCCTCCTCGACCCA-GGGCCTGTAGCTCAAT--GGTC-AGAGCAGGGCGCTCATAACGCCTTGGTTGGGGGTTCGAGTCCCTCCGGGCCTA-GGGCGGGTAGCTCAGT--GGT--AGAGCAGCTGACTTTTAATCAGCTGGTCGTGGGTTCGATACCCACCCCGCTCA-GCGGGCATGGCGGAAGT-GGTA-GACGCAAGGGTCTTAAACACCCTGTG-TGCCGGTTCGATCCCGGCTGCCCGCA-GCGGGTGTGGCGGAACT-GGTA-GACGCAACAGGTTTAGGTCCTGTC-G-TGGGGGTTCGAGTCCCTTCACCCGCA-GGCGAGGTAGCTCAGCT-GGTT-AGAGCACACGACTCATAATCGTGGGGTCGGGGGTTCAAGTCCCCCCCTCGCCA-TCCGGCGTAGCTCAGC--GGT--AGAGCAGTTGACTGTTAATCAATTGGTCGTAGGTTCGATCCCTACCGCCGGAG-CGGAGTGTAGCGCAGCCTGGT--AGCGCGCCTGCTTTGGGAGCAGGATGTCGGGGGTTCGAATCCCTCCACTCCGA-TGGGGCGTCGCCAAGT--GGT--AAGGCAGCGGTTTTTGGTACCGCCATTCGTTGGTTCGAATCCAGCCGCCCCAG-GCACCCGTAGCTCAGCT-GGAT-AGAGCATCAGACTACGAATCTGAGGGTCGGGCGTTCGAATCGCTCCGGGTGCG-GGGCTCATAGCTCAACT-GGAT-AGAGCAGCCGACTTCTAATCGGCAGGTTGAGGGTTCGAGTCCTTCTGGGCCCG-GGAGACGTGGCCGAGT--GGTCGAAGGCACACCCCTGCTAAGGGTGCAT-CGAGGGTTCGAATCCCTTCGTCTCCG-GGAGCGGTGGCCGAGT--GGTCGAAGGCGCACGCCTGGAAAGTGTGTAT-CGAGGGTTCGAATCCCTCTCGCTCCG-GGAAGCGTGGCCGAGT--GGTTTAAGGCTCTGGTCTTGAAAACCAGC---CGTGGGTTCGAATCCCACCGCTTCCG-GCCCCGTTAGCACAGT--GGT--AGTGCAGCGCTCTTGTAAAGCGAAGGTCGTTCGTTCAAATCGGACACGGGGCA-GGGCGGTTAGCTCAGC--GGT--AGAGCACTACGTTGACATCGTAGTGGTCACTGGTTCGATCCCAGTACCGCCCA-GGGTGGTTAGCTCAGTT-GGT--AGAGCGTCTCGTTTACACCGAGGATGTCGGGGGTTCGAGCCCCTCACCACCCA-AGGGGTATAGCTCAGTT-GGT--AGAGCATCGGTCTCCAAAACCGAGGGTCGTGGGTTCGAGTCCCCCTGCCCCTG-CGCGGGGTGGAGCAGCCCGGT--AGCTCGTCAGGCTCATAACCTGAAGGTCGTAGGTTCAAATCCTACTCCCGCAA-GGGCGACGTGCTGCAA--GGT--GCGGCAGCGGACTGTAACTCCGCC-GTGCCTGGTTCGATTCCAGGGTCGCCCA
>1125 RHODOPSEUDOMONAS_PALUSTRIS
-GGGGCCATAGCTCAGCT-GGG--AGAGCGCGTGCTTTGCAAGCATGAGGTCGTCGGTTCGATCCCGTCTGGCTCCA-GGCCACGTGGCGGAGT--GGT--TACGCAACGGTCTGCAAAACCGTGTA-CACCAGTTCAATTCTGGTCGTGGCCT-GCGGGAGTAGCTCAGTT-GGTT-AGAGCGCCGGCCTGTCACGCCGGAGGTCGCGGGTTCGAGCCCCGTCTCTCGCG-GCTCCCTTCGTCTATC--GGTT-AGGACGCCACCCTTTCACGGTGGAGA-GAGCGGTTCGATTCCGCTAGGGAGCG-GCCCAGGTAGCTCAGTT-GGT--AGAGCATGCGACTGAAAATCGCAGTGTCGGTGGTTCGATCCCGCCCCTGGGCA-GCGGGTGTAGCTCAGG--GGT--AGAGCACAACCTTGCCAAGGTTGGGGTCGAGGGTTCGAATCCCTTCGCCCGCT-GCGGGTGTAGCTCAAT--GGT--AGAGCAGCAGCCTTCCAAGCTGAATA-CGAGGGTTCGATTCCCTTCACCCGCT-GCAGTTGTAGCTCAGTT-GGTT-AGAGCGCCTGTCTGTGGAACAGGAGGTCGGTGGTTCGAGCCCACCCAACTGTA-GGGCTTGTAGCTCAGTT-GGTT-AGAGCGCGCGCTTGATAAGCGTGAGGTCGGAAGTTCAAGTCTTCCCAGGCCCA-GGGCCTGTAGCTCAAT--GGTT-AGAGCCGACCGCTCATAACGGTCTGGTTGCAGGTTCGAGTCCTGCCGGGCCCA-GAGCGCGTAGCTCAGCC-GGT--AGAGCACGTGACTTTTAATCATGGGGTCGAGGGTTCGAGTCCCTCCGCGCTCA-GCGGGCGTGGCGAAATT-GGTA-GACGCAAGGGACTTAAAATCCCTCGTGTGCCGGTTCGACCCCGGCCGCCCGCA-GCGGGCGTGGCGGAATT-GGTA-GACGCGCTGGATTTAGGTTCCAGT-G-TGGGGGTTCGAGTCCCTCCGCCCGCA-GGCGGGGTAGCTCAGCT-GGTT-AGAGCACGGGAATCATAATCCTGGGGTCGGGGGTTCGAGTCCCTCTCCCGCTA-TCCCTGGTAGCTCAGT--GGT--AGAGCAACCGGCTGTTAACCGGTTGGTCGCTGGTTCGAATCCGGCCCGGGGAG-CGGGGTATAGCGCAGCCTGGT--AGCGCGGCAGTTTTGGGTACTGCAGGTCGTTGGTTCGAATCCAGCTGCCCCGA-TGGGGCGTAGCCAAGC--GGT--AAGGCAGGGGATTTTGATTCCCCCATGCGGAGGTTCGATCCCTCCCGCCCCAG-GCGCCCGTAGCTCAGCT-GGAT-AGAGCACCAGACTACGAATCTGGGGGTCAGAGGTTCGAATCCTTTCGGGCGCG-GGTCCCATAGCTCAACT-GGAT-AGAGTAGCGGATTTCTACTCCGCGGGTTGCAGGTTCGAATCCTGCTGGGATCG-GGAGACGTGGCCGAGT--GGCTGAAGGCGGCGGTTTGCTAAACCGTTAT-CGAGGGTTCGAATCCCTCCGTCTCCG-GGAGAGGTGGCCGAGT--GGTTGAAGGCGCACGCCTGGAACGCGTGT---CGAGGGTTCGAATCCCTCTCTCTCCG-GGAAGGGTGGCCGAGT--GGTTTAAGGCACCGGTCTTGAAAACCGGC---CGTGGGTTCGAATCCCACCCCTTCCG-GCCGGCGTAGCACAGC--GGT--AGTGCAGCGGTTTTGTAAACCGAAGGTCGGGAGTTCGATCCTCTCCGCCGGCA-GGGCGCGTAGCTCAGC--GGG--AGAGCACCTCGTTGACATCGAGGGGGTCACAGGTTCGATCCCTGTCGCGCCCA-GGGCGGCTAGCTCAGCT-GGTT-AGAGCATCTCGTTTACACCGAGAGGGTCGGGAGTTCGAATCTCTCGCCGCCCA-AGGAGTGTAGCTCAATT-GGT--AGAGCACCGGTCTCCAAAACCGGGGGTCGCAGGTTCGAGCCCTGCCACTCCTG-CGCGGGGTGGAGCAGCCCGGT--AGCTCGTCAGGCTCATAACCTGAAGGTCATAGGTTCAAATCCTATCCCCGCAA-GGGGGAGTGCCCGAGT--GGCA-AAGGGAGCTGACTGTAAATCAGCC-TTCGCAGGTTCGAGTCCTGCCTCCCCCA
>1126 RHODOPSEUDOMONAS_PALUSTRIS_BISA53
-GGGGCCATAGCTCAGCT-GGG--AGAGCGCGTGCTTTGCAAGCATGAGGTCGTCGGTTCGATCCCGTCTGGCTCCA-GGCCACGTGGCGGAGT--GGT--TACGCGCCGGTCTGCAAAACCGTTTA-CCCCGGTTCAATTCCGGGCGTGGCCT-GCGGGAGTAGCTCAGTT-GGTT-AGAGCGCCGGCCTGTCACGCCGGAGGTCGCGGGTTCGAGCCCCGTCTCTCGCG-GCTCCCTTCGTCTATC--GGTT-AGGACGCCACCCTTTCACGGTGGAGA-GAGCGGTTCGATTCCGCTAGGGAGCG-GCCCAGGTAGCTCAGTT-GGT--AGAGCATGCGACTGAAAATCGCAGTGTCGGTGGTTCGATCCCGCCCCTGGGCA-GCGGGTGTAGCTCAGG--GGT--AGAGCACGACCTTGCCAAGGTCGGGGTCGAGGGTTCGAATCCCTTCGCCCGCT-GCGGGTGTAGCTCAAT--GGT--AGAGCAGCAGCCTTCCAAGCTGAATA-CGAGGGTTCGATTCCCTTCACCCGCT-GCAGTTGTAGCTCAGTT-GGTT-AGAGCGCCTGTCTGTGGAACAGGAGGTCGGTGGTTCGAGCCCACCCAACTGTA-GGGCTTGTAGCTCAGTT-GGTT-AGAGCGCGCGCTTGATAAGCGTGAGGTCGGAAGTTCGAGTCTTCCCAGGCCCA-GGGCCTGTAGCTCAAT--GGTT-AGAGCCGACCGCTCATAACGGTCTGGTTGCAGGTTCGAGTCCTGCCGGGCCCA-GAGCGCGTAGCTCAGGC-GGT--AGAGCACGTGACTTTTAATCATGGGGTCGTGGGTTCGAGTCCCACCGCGCTCA-GCGGACGTGGCGGAATT-GGTA-GACGCAAGGGACTTAAAATCCCTC-G-TGCGGGTTCGATTCCCGCCGTCCGCA-GCGGGCGTGGCGGAACT-GGTA-GACGCGCTGGATTTAGGTTCCAGT-G-TGGGGGTTCGAGTCCCTCCGCCCGCA-GGCGGGGTAGCTCAGCT-GGTT-AGAGCACGGGAATCATAATCCTGGGGTCGGGGGTTCGAGTCCCTCTCCCGCTA-TCCCTGGTAGCTCAGT--GGT--AGAGCAACCGGCTGTTAACCGGTTGGTCGCTGGTTCGAATCCGGCCCGGGGAG-CGGGGTATAGCGCAGCCTGGT--AGCGCGGCAGTTTTGGGTACTGCAGGTCGTTGGTTCGAATCCAGCTGCCCCGA-TGGGGCGTCGCCAAGT--GGT--AAGGCAGGGGATTTTGATTCCCCCATGCGGAGGTTCGAATCCTCCCGCCCCAG-GCGCCCGTAGCTCAGCT-GGAT-AGAGCACTAGACTACGAATCTAGGGGTCAGGAGTTCGAATCTCTTCGGGCGCG-GGTCCCATAGCTCAACT-GGAT-AGAGTAGCGGATTTCTACTCCGCGGGTTGCAGGTTCGAATCCTGCTGGGATCG-GGAGATGTGGCCGAGT--GGCTGAAGGCGGCGGTTTGCTAAACCGTTAT-CGAGGGTTCGAATCCCTCCGTCTCCG-GGAGAGATGGCCGAGT--GGCTTAAGGCGCACGCTTGGAAAGCGTGT---CGTGGGTTCGAATCCCACTCTCTCCG-GGAAGGGTGGCCGAGT--GGTTTAAGGCACCGGTCTTGAAAACCGGC---CGTGGGTTCGAATCCCACCCCTTCCG-GCCGGCATAGCTCAGC--GGT--AGAGCAGCGGTTTTGTAAACCGAAGGTCGGGAGTTCAATCCTCTCTGCCGGCA-GGGCGCGTAGCTCAGC--GGG--AGAGCACCTCGTTGACATCGAGGGGGTCACAGGTTCGATCCCTGTCGCGCCCA-GGGCGGTTAGCTCAGCT-GGTT-AGAGCGCCTGCTTTACACGCAGGATGTCGGCGGTTCGAATCCGTCACCGCCTA-AGGAGTGTAGCTCAATT-GGT--AGAGCACCGGTCTCCAAAACCGGGGGTCGTAGGTTCGAGCCCTACCACTCCTG-CGCGGGGTGGAGCAGCCCGGT--AGCTCGTCAGGCTCATAACCTGAAGGTCATAGGTTCAAATCCTATCCCCGCAA-GGGGGAGTGCCCGAGT--GGCA-AAGGGAGCTGACTGTAAATCAGCC-TTCGCAGGTTCGAGTCCTGCCTCCCCCA
>1127 RHODOPSEUDOMONAS_PALUSTRIS_BISB18
-GGGGCCATAGCTCAGCT-GGG--AGAGCGCGTGCTTTGCAAGCATGAGGTCGTCGGTTCGATCCCGTCTGGCTCCA-GGCCACGTGGCGGAGT--GGT--TACGCGCCGGTCTGCAAAACCGTTTA-CTCGGGTTCGAGTCCCGACGTGGCCT-GCGGGAGTAGCTCAGTT-GGTT-AGAGCGCCGGCCTGTCACGCCGGAGGTCGCGGGTTCGAGCCCCGTCTCTCGCG-GCTCCCTTCGTCTATC--GGTT-AGGACGCCACCCTTTCACGGTGGAGA-GAGCGGTTCGATTCCGCTAGGGAGCG-GCCCAGGTAGCTCAGTT-GGT--AGAGCATGCGACTGAAAATCGCAGTGTCGGTGGTTCGATCCCGCCCCTGGGCA-GCGGGTGTAGCTCAGT--GGT--AGAGCACGACCTTGCCAAGGTCGGGGTCGAGGGTTCGAATCCCTTCGCCCGCT-GCGGGTGTAGCTCAAT--GGT--AGAGCAGCAGCCTTCCAAGCTGAATA-CGAGGGTTCGATTCCCTTCACCCGCT-GCAGTTGTAGCTCAGTT-GGTT-AGAGCGCCTGTCTGTGGAACAGGAGGTCGGTGGTTCGAGCCCACCCAACTGTA-GGGCTTGTAGCTCAGTT-GGTT-AGAGCGCGCGCTTGATAAGCGTGAGGTCGGAAGTTCAAGTCTTCCCAGGCCCA-GGGCCTGTAGCTCAAT--GGTT-AGAGCCGGCCGCTCATAACGGTCTGGTTGCAGGTTCGAGTCCTGCCGGGCCCA-GAGCGCGTAGCTCAGAC-GGT--AGAGCACGTGACTTTTAATCATGGGGTCGAGGGTTCGAGTCCCTCCGCGCTCA-GCGGACGTGGCGGAATT-GGTA-GACGCAAGGGACTTAAAATCCCTC-G-TGCGGGTTCGATTCCCGCCGTCCGCA-GCGGGCGTGGCGGAATT-GGTA-GACGCGCTGGATTTAGGTTCCAGT-G-TGGGGGTTCGAGTCCCTCCGCCCGCA-GGCGGGGTAGCTCAGCT-GGTT-AGAGCACGGGAATCATAATCCTGGGGTCGGGGGTTCGAGTCCCTCTCCCGCTA-TCCCTGGTAGCTCAGT--GGT--AGAGCAACCGGCTGTTAACCGGTTGGTCGCTGGTTCGAATCCGGCCCGGGGAG-CGGGGTATAGCGCAGCCTGGT--AGCGCGGCAGTTTTGGGTACTGCAGGTCCACGGTTCGAATCCGTGTGCCCCGA-TGGGGCGTCGCCAAGT--GGT--AAGGCAGGGGATTTTGATTCCCCCATGCGGAGGTTCGAATCCTCCCGCCCCAG-GCGCCCGTAGCTCAGCT-GGAT-AGAGCACTAGACTACGAATCTAGGGGTCAGGAGTTCGAATCTCTTCGGGCGCG-GGTCCCATAGCTCAACT-GGAT-AGAGTAACGGATTTCTACTCCGTGGGTTGCAGGTTCGAATCCTGCTGGGATCG-GGAGATGTGGCCGAGT--GGCTGAAGGCGGCGGTTTGCTAAACCGTTAT-CGAGGGTTCGAATCCCTCCGTCTCCG-GGAGAGATGGCCGAGT--GGCTTAAGGCGCACGCTTGGAAAGCGTGT---CGTGGGTTCGAATCCCACTCTCTCCG-GGAAGGGTGGCCGAGT--GGTTTAAGGCAGCGGTCTTGAAAACCGCC---CGTGGGTTCGAATCCCACCCCTTCCG-GCCGGTTTAGCTCAGC--GGT--AGAGCAGCGGTTTTGTAAACCGAAGGTCGGGAGTTCAATCCTCTCAACCGGCA-GGGCGCGTAGCTCAGC--GGG--AGAGCACCTCGTTGACATCGAGGGGGTCACAGGTTCGATCCCTGTCGCGCCCA-GGGCGGTTAGCTCAGC--GGT--AGAGCATTCCCTTTACACGGGACAGGTCGGCGGTTCGATCCCGTCACCGCCTA-AGGAGTGTAGCTCAATT-GGT--AGAGCACCGGTCTCCAAAACCGGGGGTCGTAGGTTCGAGCCCTACCACTCCTG-CGCGGGGTGGAGCAGCCCGGT--AGCTCGTCAGGCTCATAACCTGAAGGTCATAGGTTCAAATCCTATCCCCGCAA-GGGGGAGTGCCCGAGT--GGCA-AAGGGAGCTGACTGTAAATCAGCC-TTCGAAGGTTCGAGTCCTTCTTCCCCCA
>1128 RHODOPSEUDOMONAS_PALUSTRIS_BISB5
-GGGGCCATAGCTCAGCT-GGG--AGAGCGCGTGCTTTGCAAGCATGAGGTCGTCGGTTCGATCCCGTCTGGCTCCA-GGCCACGTGGCGGAGT--GGT--TACGCGCCGGTCTGCAAAACCGTTTA-CTCGGGTTCGATTCCCGACGTGGCCT-GCGGGAGTAGCTCAGTT-GGTT-AGAGCGCCGGCCTGTCACGCCGGAGGTCGCGGGTTCGAGCCCCGTCTCTCGCG-GCTCCCTTCGTCTATC--GGTT-AGGACGCCACCCTTTCACGGTGGAGA-GAGCGGTTCGATTCCGCTAGGGAGCG-GCCCAGGTAGCTCAGTT-GGT--AGAGCATGCGACTGAAAATCGCAGTGTCGGTGGTTCGATCCCGCCCCTGGGCA-GCGGGTGTAGCTCAGG--GGT--AGAGCACAACCTTGCCAAGGTTGGGGTCGAGGGTTCGAATCCCTTCGCCCGCT-GCGGGTGTAGCTCAAT--GGT--AGAGCAGCAGCCTTCCAAGCTGAATA-CGAGGGTTCGATTCCCTTCACCCGCT-GCAGTTGTAGCTCAGTT-GGTT-AGAGCGCCTGTCTGTGGAACAGGAGGTCGGTGGTTCGAGCCCACCCAACTGTA-GGGCTTGTAGCTCAGTT-GGTT-AGAGCGCGCGCTTGATAAGCGTGAGGTCGGAAGTTCAAGTCTTCCCAGGCCCA-GGGCCTGTAGCTCAAT--GGTT-AGAGCCGGCCGCTCATAACGGTCTGGTTCCTGGTTCGAGTCCAGGCGGGCCCA-GAGCGCGTAGCTCAGAC-GGT--AGAGCACGTGACTTTTAATCATGGGGTCGAGGGTTCGAGTCCCTCCGCGCTCA-GCGGACGTGGCGGAACT-GGTA-GACGCAAGGGACTTAAAATCCCTC-G-TGCGGGTTCGACCCCCGCCGTCCGCA-GCGGGCGTGGCGGAACT-GGTA-GACGCGCTGGATTTAGGTTCCAGT-G-TGGGGGTTCGAGTCCCTCCGCCCGCA-GGCGGGGTAGCTCAGCT-GGTT-AGAGCACGGGAATCATAATCCTGGGGTCGGGGGTTCGAGTCCCTCTCCCGCTA-TCCCTGGTAGCTCAGT--GGT--AGAGCAACCGGCTGTTAACCGGTTGGTCGCTGGTTCGAATCCGGCCCGGGGAG-CGGGGTATAGCGCAGCCTGGT--AGCGCGGCAGTTTTGGGTACTGCAGGTCGTTGGTTCGAATCCAGCTGCCCCGA-TGGGGCGTAGCCAAGC--GGT--AAGGCAGGGGATTTTGATTCCCCCATGCGGAGGTTCGATCCCTCCCGCCCCAG-GCGCCCGTAGCTCAGCT-GGAT-AGAGCACCAGACTACGAATCTGGGGGTCAGAGGTTCGAATCCTTTCGGGCGCG-GGTCCCATAGCTCAACT-GGAT-AGAGTAGCGGATTTCTACTCCGCGGGTTGCAGGTTCGAATCCTGCTGGGATCG-GGAGACGTGGCCGAGT--GGCTGAAGGCGGCGGTTTGCTAAACCGTTAT-CGAGGGTTCGAATCCCTCCGTCTCCG-GGAGAGATGGCCGAGT--GGCTTAAGGCGCACGCTTGGAAAGCGTGT---CGTGGGTTCGAATCCCACTCTCTCCG-GGAAGGGTGGCCGAGT--GGTTTAAGGCACCGGTCTTGAAAACCGGC---CGTGGGTTCGAATCCCACCCCTTCCG-GCCGGCGTAGCACAGC--GGT--AGTGCAGCGGTTTTGTAAACCGAAGGTCGGGAGTTCGATCCTCTCCGCCGGCA-GGGCGCGTAGCTCAGC--GGG--AGAGCACCTCGTTGACATCGAGGGGGTCACAGGTTCGATCCCTGTCGCGCCCA-GGGCGGCTAGCTCAGCT-GGTT-AGAGCATCTCGTTTACACCGAGAGGGTCGGGAGTTCGAATCTCTCGCCGCCCA-AGGAGTGTAGCTCAATT-GGT--AGAGCACCGGTCTCCAAAACCGGGGGTCGCAGGTTCGAGCCCTGCCACTCCTG-CGCGGGGTGGAGCAGCCCGGT--AGCTCGTCAGGCTCATAACCTGAAGGTCATAGGTTCAAATCCTATCCCCGCAA-GGGGGAGTGCCCGAGT--GGCA-AAGGGAGCTGACTGTAAATCAGCC-TTCGCAGGTTCGAGTCCTGCCTCCCCCA
>1129 RHODOPSEUDOMONAS_PALUSTRIS_CGA009
-GGGGCCATAGCTCAGCT-GGG--AGAGCGCGTGCTTTGCAAGCATGAGGTCGTCGGTTCGATCCCGTCTGGCTCCA-GGCCACGTGGCGGAGT--GGT--TACGCAACGGTCTGCAAAACCGTGTA-CACCAGTTCAATTCTGGTCGTGGCCT-GCGGGAGTAGCTCAGTT-GGTT-AGAGCGCCGGCCTGTCACGCCGGAGGTCGCGGGTTCGAGCCCCGTCTCTCGCG-GCTCCCTTCGTCTATC--GGTT-AGGACGCCACCCTTTCACGGTGGAGA-GAGCGGTTCGATTCCGCTAGGGAGCG-GCCCAGGTAGCTCAGTT-GGT--AGAGCATGCGACTGAAAATCGCAGTGTCGGTGGTTCGATCCCGCCCCTGGGCA-GCGGGTGTAGCTCAGG--GGT--AGAGCACAACCTTGCCAAGGTTGGGGTCGAGGGTTCGAATCCCTTCGCCCGCT-GCGGGTGTAGCTCAAT--GGT--AGAGCAGCAGCCTTCCAAGCTGAATA-CGAGGGTTCGATTCCCTTCACCCGCT-GCAGTTGTAGCTCAGTT-GGTT-AGAGCGCCTGTCTGTGGAACAGGAGGTCGGTGGTTCGAGCCCACCCAACTGTA-GGGCTTGTAGCTCAGTT-GGTT-AGAGCGCGCGCTTGATAAGCGTGAGGTCGGAAGTTCAAGTCTTCCCAGGCCCA-GGGCCTGTAGCTCAAT--GGTT-AGAGCCGACCGCTCATAACGGTCTGGTTGCAGGTTCGAGTCCTGCCGGGCCCA-GAGCGCGTAGCTCAGCC-GGT--AGAGCACGTGACTTTTAATCATGGGGTCGAGGGTTCGAGTCCCTCCGCGCTCA-GCGGGCGTGGCGAAATT-GGTA-GACGCAAGGGACTTAAAATCCCTCGTGTGCCGGTTCGACCCCGGCCGCCCGCA-GCGGGCGTGGCGGAATT-GGTA-GACGCGCTGGATTTAGGTTCCAGT-G-TGGGGGTTCGAGTCCCTCCGCCCGCA-GGCGGGGTAGCTCAGCT-GGTT-AGAGCACGGGAATCATAATCCTGGGGTCGGGGGTTCGAGTCCCTCTCCCGCTA-TCCCTGGTAGCTCAGT--GGT--AGAGCAACCGGCTGTTAACCGGTTGGTCGCTGGTTCGAATCCGGCCCGGGGAG-CGGGGTATAGCGCAGCCTGGT--AGCGCGGCAGTTTTGGGTACTGCAGGTCGTTGGTTCGAATCCAGCTGCCCCGA-TGGGGCGTAGCCAAGC--GGT--AAGGCAGGGGATTTTGATTCCCCCATGCGGAGGTTCGATCCCTCCCGCCCCAG-GCGCCCGTAGCTCAGCT-GGAT-AGAGCACCAGACTACGAATCTGGGGGTCAGAGGTTCGAATCCTTTCGGGCGCG-GGTCCCATAGCTCAACT-GGAT-AGAGTAGCGGATTTCTACTCCGCGGGTTGCAGGTTCGAATCCTGCTGGGATCG-GGAGACGTGGCCGAGT--GGCTGAAGGCGGCGGTTTGCTAAACCGTTAT-CGAGGGTTCGAATCCCTCCGTCTCCG-GGAGAGGTGGCCGAGT--GGTTGAAGGCGCACGCCTGGAACGCGTGT---CGAGGGTTCGAATCCCTCTCTCTCCG-GGAAGGGTGGCCGAGT--GGTTTAAGGCACCGGTCTTGAAAACCGGC---CGTGGGTTCGAATCCCACCCCTTCCG-GCCGGCGTAGCACAGC--GGT--AGTGCAGCGGTTTTGTAAACCGAAGGTCGGGAGTTCGATCCTCTCCGCCGGCA-GGGCGCGTAGCTCAGC--GGG--AGAGCACCTCGTTGACATCGAGGGGGTCACAGGTTCGATCCCTGTCGCGCCCA-GGGCGGCTAGCTCAGCT-GGTT-AGAGCATCTCGTTTACACCGAGAGGGTCGGGAGTTCGAATCTCTCGCCGCCCA-AGGAGTGTAGCTCAATT-GGT--AGAGCACCGGTCTCCAAAACCGGGGGTCGCAGGTTCGAGCCCTGCCACTCCTG-CGCGGGGTGGAGCAGCCCGGT--AGCTCGTCAGGCTCATAACCTGAAGGTCATAGGTTCAAATCCTATCCCCGCAA-GGGGGAGTGCCCGAGT--GGCA-AAGGGAGCTGACTGTAAATCAGCC-TTCGCAGGTTCGAGTCCTGCCTCCCCCA
>1130 RHODOPSEUDOMONAS_PALUSTRIS_HAA2
-GGGGCCATAGCTCAGCT-GGG--AGAGCGCGTGCTTTGCAAGCATGAGGTCGTCGGTTCGATCCCGTCTGGCTCCA-GGCCACGTGGCGGAGT--GGT--TACGCGCCGGTCTGCAAAACCGTTTA-CTCGGGTTCGATTCCCGACGTGGCCT-GCGGGAGTAGCTCAGTT-GGTT-AGAGCGCCGGCCTGTCACGCCGGAGGTCGCGGGTTCGAGCCCCGTCTCTCGCG-GCTCCCTTCGTCTATC--GGTT-AGGACGCCACCCTTTCACGGTGGAGA-GAGCGGTTCGATTCCGCTAGGGAGCG-GCCCAGGTAGCTCAGTT-GGT--AGAGCATGCGACTGAAAATCGCAGTGTCGGTGGTTCGATCCCGCCCCTGGGCA-GCGGGTGTAGCTCAGG--GGT--AGAGCACAACCTTGCCAAGGTTGGGGTCGAGGGTTCGAATCCCTTCGCCCGCT-GGGGGCGTGGCGAAACT-GGTA-AACGCAGTGGTCTTCCAAACCACTTATTGCGGGTTCAAGTCCCGCCGCCCCCA-GCAGTTGTAGCTCAGTT-GGTT-AGAGCGCCTGTCTGTGGAACAGGAGGTCGGTGGTTCGAGCCCACCCAACTGTA-GGGCTTGTAGCTCAGTT-GGTT-AGAGCGCGCGCTTGATAAGCGTGAGGTCGGAAGTTCAAGTCTTCCCAGGCCCA-GGGCCTGTAGCTCAAT--GGTT-AGAGCCGGCCGCTCATAACGGTCTGGTTGCAGGTTCGAGTCCTGCCGGGCCCA-GAGCGCGTAGCTCAGCC-GGT--AGAGCACGTGACTTTTAATCATGGGGTCGAGGGTTCGAGTCCCTCCGCGCTCA-GCGGACGTGGCGAAACT-GGTA-GACGCAAGGGACTTAAAATCCCTC-G-TGCGGGTTCGACCCCCGCCGTCCGCA-GCGGGCGTGGCGGAATT-GGTA-GACGCGCTGGATTTAGGTTCCAGT-G-TGGGGGTTCGAGTCCCTCCGCCCGCA-GGCGGGGTAGCTCAGCT-GGTT-AGAGCACGGGAATCATAATCCTGGGGTCGGGGGTTCGAGTCCCTCTCCCGCTA-TCCCTGGTAGCTCAGT--GGT--AGAGCAACCGGCTGTTAACCGGTTGGTCGCTGGTTCGAATCCGGCCCGGGGAG-CGGGGTATAGCGCAGCCTGGT--AGCGCGGCAGTTTTGGGTACTGCAGGTCACAGGTTCGAATCCTGTTGCCCCGA-TGGGGCGTAGCCAAGC--GGT--AAGGCAGGGGATTTTGATTCCCCCATGCGGAGGTTCGATCCCTCCCGCCCCAG-GCGCCCGTAGCTCAGCT-GGAT-AGAGCACCAGACTACGAATCTGGGGGTCAGAGGTTCGAATCCTTTCGGGCGCG-GGTCCCATAGCTCAACT-GGAT-AGAGTAGCGGATTTCTACTCCGCGGGTTGCAGGTTCGAATCCTGCTGGGATCG-GGAGACGTGGCCGAGT--GGCTGAAGGCGGCGGTTTGCTAAACCGTTAT-CGAGGGTTCGAATCCCTCCGTCTCCG-GGAGAGATGGCCGAGT--GGCTTAAGGCGCACGCTTGGAAAGCGTGT---CGTGGGTTCGAATCCCACTCTCTCCG-GGAAGGGTGGCCGAGC--GGTTTAAGGCACCGGTCTTGAAAACCGGC---CGTGGGTTCGAATCCCACCCCTTCCG-GCCGGCGTAGCACAGC--GGT--AGTGCAGCGGTTTTGTAAACCGAAGGTCGGGAGTTCGATCCTCTCCGCCGGCA-GGGCGCGTAGCTCAGC--GGG--AGAGCACCTCGTTGACATCGAGGGGGTCACAGGTTCGATCCCTGTCGCGCCCA-GGGCGGCTAGCTCAGCT-GGTT-AGAGCATCTCGTTTACACCGAGAGGGTCGGGAGTTCGAATCTCTCGCCGCCCA-AGGAGTGTAGCTCAATT-GGT--AGAGCACCGGTCTCCAAAACCGGGGGTCGCAGGTTCGAGCCCTGCCACTCCTG-CGCGGGGTGGAGCAGCCCGGT--AGCTCGTCAGGCTCATAACCTGAAGGTCATAGGTTCAAATCCTATCCCCGCAA-GGGGGAGTGCCCGAGT--GGCA-AAGGGAGCTGACTGTAAATCAGCC-TTCGCAGGTTCGAGTCCTGCCTCCCCCA
>1131 RHODOPSEUDOMONAS_PALUSTRIS_TIE-1
-GGGGCCATAGCTCAGCT-GGG--AGAGCGCGTGCTTTGCAAGCATGAGGTCGTCGGTTCGATCCCGTCTGGCTCCA-GGCCACGTGGCGGAGT--GGT--TACGCAACGGTCTGCAAAACCGTGTA-CACCAGTTCAATTCTGGTCGTGGCCT-GCGGGAGTAGCTCAGTT-GGTT-AGAGCGCCGGCCTGTCACGCCGGAGGTCGCGGGTTCGAGCCCCGTCTCTCGCG-GCTCCCTTCGTCTATC--GGTT-AGGACGCCACCCTTTCACGGTGGAGA-GAGCGGTTCGATTCCGCTAGGGAGCG-GCCCAGGTAGCTCAGTT-GGT--AGAGCATGCGACTGAAAATCGCAGTGTCGGTGGTTCGATCCCGCCCCTGGGCA-GCGGGTGTAGCTCAGG--GGT--AGAGCACAACCTTGCCAAGGTTGGGGTCGAGGGTTCGAATCCCTTCGCCCGCT-GCGGGTGTAGCTCAAT--GGT--AGAGCAGCAGCCTTCCAAGCTGAATA-CGAGGGTTCGATTCCCTTCACCCGCT-GCAGTTGTAGCTCAGTT-GGTT-AGAGCGCCTGTCTGTGGAACAGGAGGTCGGTGGTTCGAGCCCACCCAACTGTA-GGGCTTGTAGCTCAGTT-GGTT-AGAGCGCGCGCTTGATAAGCGTGAGGTCGGAAGTTCAAGTCTTCCCAGGCCCA-GGGCCTGTAGCTCAAT--GGTT-AGAGCCGACCGCTCATAACGGTCTGGTTGCAGGTTCGAATCCTGCCGGGCCCA-GAGCGCGTAGCTCAGCC-GGT--AGAGCACGTGACTTTTAATCATGGGGTCGAGGGTTCGAGTCCCTCCGCGCTCA-GCGGGCGTGGCGAAATT-GGTA-GACGCAAGGGACTTAAAATCCCTCGTGTGCCGGTTCGACCCCGGCCGCCCGCA-GCGGGCGTGGCGGAATT-GGTA-GACGCGCTGGATTTAGGTTCCAGT-G-TGGGGGTTCGAGTCCCTCCGCCCGCA-GGCGGGGTAGCTCAGCT-GGTT-AGAGCACGGGAATCATAATCCTGGGGTCGGGGGTTCAAGTCCCTCTCCCGCTA-TCCCTGGTAGCTCAGT--GGT--AGAGCAACCGGCTGTTAACCGGTTGGTCGCTGGTTCGAATCCGGCCCGGGGAG-CGGGGTATAGCGCAGCCTGGT--AGCGCGGCAGTTTTGGGTACTGCAGGTCGTTGGTTCGAATCCAGCTGCCCCGA-TGGGGCGTAGCCAAGC--GGT--AAGGCAGGGGATTTTGATTCCCCCATGCGGAGGTTCGATCCCTCCCGCCCCAG-GCGCCCGTAGCTCAGCT-GGAT-AGAGCACCAGACTACGAATCTGGGGGTCAGAGGTTCGAATCCTTTCGGGCGCG-GGTCCCATAGCTCAACT-GGAT-AGAGTAGCGGATTTCTACTCCGCGGGTTGCAGGTTCGAATCCTGCTGGGATCG-GGAGACGTGGCCGAGT--GGCTGAAGGCGGCGGTTTGCTAAACCGTTAT-CGAGGGTTCGAATCCCTCCGTCTCCG-GGAGAGGTGGCCGAGT--GGTTGAAGGCGCACGCCTGGAACGCGTGT---CGAGGGTTCGAATCCCTCTCTCTCCG-GGAAGGGTGGCCGAGT--GGTTTAAGGCACCGGTCTTGAAAACCGGC---CGTGGGTTCGAATCCCACCCCTTCCG-GCCGGCGTAGCACAGC--GGT--AGTGCAGCGGTTTTGTAAACCGAAGGTCGGGAGTTCGATCCTCTCCGCCGGCA-GGGCGCGTAGCTCAGC--GGG--AGAGCACCTCGTTGACATCGAGGGGGTCACAGGTTCGATCCCTGTCGCGCCCA-GGGCGGCTAGCTCAGCT-GGTT-AGAGCATCTCGTTTACACCGAGAGGGTCGGGAGTTCGAATCTCTCGCCGCCCA-AGGAGTGTAGCTCAATT-GGT--AGAGCACCGGTCTCCAAAACCGGGGGTCGCAGGTTCGAGCCCTGCCACTCCTG-GGCGGGATAGCGCAGCCCGGT--AGCGCGGCGGGCTCATAACCCGCAGGTCGGTGGTTCAAATCCACCTCCCGCAA-GGGGGAGTGCCCGAGT--GGCA-AAGGGAGCTGACTGTAAATCAGCC-TTCGCAGGTTCGAGTCCTGCCTCCCCCA
>1132 RHODOSPIRILLUM_RUBRUM
-GGGGCCGTAGCTCAGTT-GGG--AGAGCGCTAGCTTTGCAAGCTTGAGGTCGTCGGTTCGATCCCGTCCGGCTCCA-GGCCGGATGGCAGAGT--GGT--TATGCAGCGGACTGCAAATCCGCGTA-CGTCGGTTCGATTCCGGCTCCGGCCT-GCGGGTGTAGCTCAGTT-GGTT-AGAGCGCTGGCCTGTCACGCCAGAGGTCGCCGGTTCAAGTCCGGTCACTCGCG-GTCCCCATCGTCTAGC--GGTCCAGGACATCAGCCTTTCACGCTGAAGA-CACGGGTTCGATTCCCGTTGGGGACG-GCCCGGGTAGCTCAGCT-GGT--AGAGCACGTGACTGAAAATCACGGTGTCGGTGGTTCGACTCCGCCCCCGGGCA-GCGGGTGTAGCTCAGG--GGT--AGAGCACAACCTTGCCAAGGTTGGGGTCGTGAGTTCGAATCTCATCACCCGCT-GCGGGTGTAGCTCAAT--GGT--AGAGCCCCAGCCTTCCAAGCTGGTTG-TGTGGGTTCGATTCCCATCACCCGCTGGCGGGCGTAGCTCAGTT-GGTT-AGAGCGCGTGGTTGTGGTCCATGAGGTCGTCGGTTCGATTCCGATCGCTCGCC-GGGCCTGTAGCTCAGGT-GGTT-AGAGCGCACGCCTGATAAGCGTGAGGTCGGCAGTTCGAGTCTGCCCAGGCCCA-GGGCCTGTAGCTCAAT--GGTT-AGAGCCGGCGGCTCATAACCGTCTGGTTGCAGGTTCGAGTCCTGCCGGGCCCA-GAGCCCGTAGCTCAGCT-GGT--AGAGCAGTTGACTTTTAATCAACGGGTCACGCGTTCGAATCGCGTCGGGCTCA-GCGGACGTGGCGGAACC-GGTA-GACGCAGCAGACTTAAAATCTGCT-G-TGCGGGTTCGAGTCCCGCCGTCCGCA-GCGGGCGTGGTGGAACT-GGTA-GACACGCTGGATTTAGGTTCCAGT-G-TGGGGGTTCAAATCCCTTCGCCCGCA-GGCGGAGTAGCTCAGTT-GGTT-AGAGCAGCGGAATCATAATCCGCGTGTCGGGGGTTCGAGTCCCTCCTCCGCTA-TCCGGAGTAGCTCAGC--GGT--AGAGCAATCGGCTGTTAACCGATTGGTCGGGGGTTCGAATCCCTCCTCCGGAG-CGGGGCGTAGCTCAGCCTGGT--AGAGCGTCGGCTTTGGGAGCCGAAAGCCGGAGGTTCGAATCCTCTCGCCCCGA-TGGGGCGTGGCCAAGC--GGT--AAGGCAGCGGCTTTTGGTGCCGCCATTCGCAGGTTCGATCCCTGCCGCCCCAG-GCGCCCGTAGCTCAACT-GGAT-AGAGCATCTGACTACGGATCAGAAGGCTAGGAGTTCGAATCTCTTCGGGCGCA-GCGCCCTTAGCTCAGTT-GGAT-AGAGCACTCGCCTTCTAAGCGAGATGTCGCTGGTTCGAATCCAGCAGGGCGCG-GGAGTGGTGGGTGAGT--GGCTGAAACCAGCGGTTTGCTAAACCGCCAT-CGAGGGTTCGAATCCCTCCTACTCCG-GGAGGGGTGGCCGAGT--GGTCGATGGCGCACGCCTGGAAAGTGTGT---CGTGGGTTCGAATCCCACCCCCTCCG-GGAGGGGTGGCCGAGT--GGTTTAAGGCAGCGGTCTTGAAAACCGCC---CGTGGGTTCGAATCCCACCCCCTCCG-GCCGGATTAGCTCAGTT-GGT--AGAGCACCTGATTTGTAATCAGGGGGTCACGGGTTCGAATCCTGTATCCGGCA-GGGCGGTTAGCTCAGC--GGG--AGAGCACTACGTTGACATCGTAGGGGTCACTGGTTCAATCCCAGTACCGCCCA-GGGCGGTTAGCTCAGCT-GGG--AGAGCATCTGGTTTACACCCAGAGGGTCGGCGGTTCGAACCCGTCACCGCCCA-AGGGGTGTAGCTCAACT-GGT--AGAGCACCGGTCTCCAAAACCGGGGGTTACGGGTTCAAGTCCTGTCACCCCTG-CGCGGGGTGGAGCAGCCCGGT--AGCTCGTCAGGCTCATAACCTGAAGGCCGCAGGTTCAAATCCTGCCCCCGCAA-GGAGGGGTGGTCGAGT--GGTTAAAGGCACCGGACTGTAAATCCGGCGA-CGCTGGTTCGAATCCAGCCCCCTCCA
>1133 RHODOSPIRILLUM_RUBRUM_ATCC_11170
-GGGGCCGTAGCTCAGTT-GGG--AGAGCGCTAGCTTTGCAAGCTTGAGGTCGTCGGTTCGATCCCGTCCGGCTCCA-GGCCGGATGGCAGAGT--GGT--TATGCAGCGGACTGCAAATCCGCGTA-CGTCGGTTCGATTCCGGCTCCGGCCT-GCGGGTGTAGCTCAGTT-GGTT-AGAGCGCTGGCCTGTCACGCCAGAGGTCGCCGGTTCAAGTCCGGTCACTCGCG-GTCCCCATCGTCTAGC--GGTCCAGGACATCAGCCTTTCACGCTGAAGA-CACGGGTTCGATTCCCGTTGGGGACG-GCCCGGGTAGCTCAGCT-GGT--AGAGCACGTGACTGAAAATCACGGTGTCGGTGGTTCGACTCCGCCCCCGGGCA-GCGGGTGTAGCTCAGG--GGT--AGAGCACAACCTTGCCAAGGTTGGGGTCGTGAGTTCGAATCTCATCACCCGCT-GCGGGTGTAGCTCAAT--GGT--AGAGCCCCAGCCTTCCAAGCTGGTTG-TGTGGGTTCGATTCCCATCACCCGCTGGCGGGCGTAGCTCAGTT-GGTT-AGAGCGCGTGGTTGTGGTCCATGAGGTCGTCGGTTCGATTCCGATCGCTCGCC-GGGCCTGTAGCTCAGGT-GGTT-AGAGCGCACGCCTGATAAGCGTGAGGTCGGCAGTTCGAGTCTGCCCAGGCCCA-GGGCCTGTAGCTCAAT--GGTT-AGAGCCGGCGGCTCATAACCGTCTGGTTGCAGGTTCGAGTCCTGCCGGGCCCA-GAGCCCGTAGCTCAGCT-GGT--AGAGCAGTTGACTTTTAATCAACGGGTCACGCGTTCGAATCGCGTCGGGCTCA-GCGGACGTGGCGGAACC-GGTA-GACGCAGCAGACTTAAAATCTGCT-G-TGCGGGTTCGAGTCCCGCCGTCCGCA-GCGGGCGTGGTGGAACT-GGTA-GACACGCTGGATTTAGGTTCCAGT-G-TGGGGGTTCAAATCCCTTCGCCCGCA-GGCGGAGTAGCTCAGTT-GGTT-AGAGCAGCGGAATCATAATCCGCGTGTCGGGGGTTCGAGTCCCTCCTCCGCTA-TCCGGAGTAGCTCAGC--GGT--AGAGCAATCGGCTGTTAACCGATTGGTCGGGGGTTCGAATCCCTCCTCCGGAG-CGGGGCGTAGCTCAGCCTGGT--AGAGCGTCGGCTTTGGGAGCCGAAAGCCGGAGGTTCGAATCCTCTCGCCCCGA-TGGGGCGTGGCCAAGC--GGT--AAGGCAGCGGCTTTTGGTGCCGCCATTCGCAGGTTCGATCCCTGCCGCCCCAG-GCGCCCGTAGCTCAACT-GGAT-AGAGCATCTGACTACGGATCAGAAGGCTAGGAGTTCGAATCTCTTCGGGCGCA-GCGCCCTTAGCTCAGTT-GGAT-AGAGCACTCGCCTTCTAAGCGAGATGTCGCTGGTTCGAATCCAGCAGGGCGCG-GGAGTGGTGGGTGAGT--GGCTGAAACCAGCGGTTTGCTAAACCGCCAT-CGAGGGTTCGAATCCCTCCTACTCCG-GGAGGGGTGGCCGAGT--GGTCGATGGCGCACGCCTGGAAAGTGTGT---CGTGGGTTCGAATCCCACCCCCTCCG-GGAGGGGTGGCCGAGT--GGTTTAAGGCAGCGGTCTTGAAAACCGCC---CGTGGGTTCGAATCCCACCCCCTCCG-GCCGGATTAGCTCAGTT-GGT--AGAGCACCTGATTTGTAATCAGGGGGTCACGGGTTCGAATCCTGTATCCGGCA-GGGCGGTTAGCTCAGC--GGG--AGAGCACTACGTTGACATCGTAGGGGTCACTGGTTCAATCCCAGTACCGCCCA-GGGCGGTTAGCTCAGCT-GGG--AGAGCATCTGGTTTACACCCAGAGGGTCGGCGGTTCGAACCCGTCACCGCCCA-AGGGGTGTAGCTCAACT-GGT--AGAGCACCGGTCTCCAAAACCGGGGGTTACGGGTTCAAGTCCTGTCACCCCTG-CGCGGGGTGGAGCAGCCCGGT--AGCTCGTCAGGCTCATAACCTGAAGGCCGCAGGTTCAAATCCTGCCCCCGCAA-GGAGGGGTGGTCGAGT--GGTTAAAGGCACCGGACTGTAAATCCGGCGA-CGCTGGTTCGAATCCAGCCCCCTCCA
>1134 RICKETTSIA_AFRICAE_ESF-5
-GGGGGCATAGCTCAGG--GGT--AGAGCATCTGCTTTGCACGCAGAGGGTCAAGGGTTCAATTCCCTTTGCCTCCA-GGCTGGGTAGCAAAGT--GGT--AATGCCGTGGACTGCAAATCCTCTATTCGTCGGTTCGATTCCGACCCTGGCCT-GGGGGTGTAGCTCAGTT-GGTT-AGAGCATCTGCCTGTCACGCAGAAGGTCGCGGGTTCGAGCCCCGTCACTCTCG-GGCCCCTTCGTCTAGC--GGTT-AGGACACCACCCTTTCACGGTGGGAA-CACGGGTTCGAGTCCCGTAGGGGTCA-GGCCACGTAGCTCAGTC-GGT--AGAGCAAAGGACTGAAAATCCTTGTGTCGTTGGTTCAATTCCAACCGTGGCCA-GCGGGTGTAGCTCAGG--GGT--AGAGCGCTACCTTGCCAAGGTTGAAGTCGAGGGTTCGAATCCCTTCACCCGCT-GCGGGTGTAGCTCAAT--GGT--AGAGTTCCAGCCTTCCAAGCTGGCTG-TGTGGGTTCGATTCCCATCACCCGCTGGCGGGTGTAGCTCAGTT-GGTT-AGAGCATCAGGTTGTGGTTCTGAGGGTCGCGGGTTCGAATCCCGTCACTCGCC-GGGTTTGTAGCTCAGCT-GGTT-AGAGCACACGCCTGATAAGCGTGAGGTCGGAAGTTCAAGTCTTCTCAAACCCA-GGGGCTGTAGCTCAGTT-GGTT-AGAGCACGCCGCTCATAACGGTGTAGTCGTAGGTTCAAGTCCTACCAGCCCCA-GAGCTCGTAGCTCAGTC-GGT--AGAGCATTTGACTTTTAATCAAAGGGTCCCGGGTTCAAATCCCGGCGAGCTCA-GCCCGCGTGATGGAAT--GGTA-GACATAACGGACTTAAAATCCGTGGCTTGCCGGTTCAAGTCCGGCCGCGGGTA-GCGGATGTGATGGAACT-GGTA-GACATGCAAGATTTAGGTTCTTGT-G-TGGGGGTTCAAGTCCCTTCATCCGTA-GGCGGGGTAGCTCAGCT-GGTT-AGAGCGACGGAATCATAATCCGTGTGTCGGGGGTTCAAATCCCTCCCTCGCTA-TCCTCGGTAGCTTAGT--GGT--AGAGCAAACGGCTGTTAACCGTTCGGTCGCTGGTTCGAGTCCGGCCCGGGGAG-CGGGGCGTAGCGCAGCCTGGT--AGCGCATCTGGTTTGGGACCAGAGGGTCGGGAGTTCGAATCTCTCCGCCCCGA-TGGGACGTCGCCAAGT--GGT--AAGGCAACGGTTTTTGGTATCGTCATCCGGAGGTTCGAATCCTCCCGTCCCAG-GCACCCGTAGCTCAATT-GGAT-AGAGTATATGACTACGGATCATAAGGTTAGGGGTTCGACTCCTCTCGGGTGCG-GCACCCTTAGCTCAGCT-GGAT-AGAGCAACAGATTTCTAATCTGTGGGTCAGAGGTTCGAATCCTTTAGGGTGCG-GGAGAGATGGCCGAGT--GGCCGAAGGCGGCGGTTTGCTAAACCGTT---CGAGGGTTCGAATCCCTCTCTCTCCG-GGAGAGATGGCCGAGT--GGTTTAAGGCGCACGCCTGGAAAGCGTGTTGTCGGGGGTTCGAATCCCCCTCTCTCCG-GGATAGGTGGCCGAGT--GGTTTAAGGCACTAGTCTTGAAAACTGGC---CGTGGGTTCGAATCCCACCCTATCCG-GCCGGATTAGCTCAGT--GGT--AGAGCAACCGCCTTGTAAGCGGTAGGTCATCAGTTCAAATCCGATATCCGGCA-GGGTGATTAGCTCAGCT-GGTT-AGAGCATTACGTTGACATCGTAAAGGTCAGGGGTTCAACTCCCCTATCGCCCA-GGGCGATTAGCTCAGCT-GGT--AGAGTATCTCGTTTACACCGAGAGTGTCGGCGGTTCGAGTCCGTCATCGCCCA-AGGAGTGTAGCTCAATT-GGT--AGAGCGCCGGTCTCCAAAACCGGAGGTTGCGGGTTCGATACCTGTCGCTCCTG-TGCGGGGTGGAGCAGCTCGGT--AGCTCGTCAGGCTCATAACCTGAAGGTCGTTGGTTCAAATCCAGCCCCCGCTA-GGAGGGGTGGCCGAGT--GGTCAATGGCAGCAGACTGTAAATCTGCC-TTCGAAGGTTCGAATCCTTCTCCCTCCA
>1135 RICKETTSIA_AKARI_STR-_HARTFORD
-GGGGATGTAGCTCAGG--GGT--AGAGCATCTGCTTTGCACGCAGAGGGTCAAGGGTTCGATTCCCTTTATCTCCA-GGCTGGGTAGCAAAGT--GGT--AATGCCGTGGACTGCAAATCCTCTATTCGTCGGTTCGATTCCGACCCTGGCCT-GGGGGTGTAGCTCATCT-GGTT-AGAGCGTCTGCCTGTCACGCAGAAGGTAGCGGGTTCGAGTCCCGTCACTCTCG-GGCCCCTTCGTCTAGC--GGTT-AGGACACCACCCTTTCACGGTGGGAA-CACGGGTTCGAGTCCCGTAGGGGTCA-GGCCACGTAGCTCAGTC-GGT--AGAGCAAAGGACTGAAAATCCTTGTGTCGTTGGTTCAATTCCAACCGTGGCCA-GCGGGTGTAGCTCAGG--GGT--AGAGCGCGACCTTGCCAAGGTCGAAGTCGAGGGTTCGAATCCCTTCACCCGCT-GCGGGTGTAGCTCAAT--GGT--AGAGTCCTAGCCTTCCAAGCTGGTTG-TGTGGGTTCGATTCCCATCACCCGCTGGCGGGTGTAGCTCAGTT-GGTT-AGAGCATCAGGTTGTGGTTCTGAGGGTCACGGGTTCGAAACCCGTCACTCGCC-GGGTTTGTAGCTCAGCT-GGTT-AGAGCACACGCCTGATAAGCGTGAGGTCGGAAGTTCAAGTCTTCTCAAACCTA-GGGGCTGTAGCTCAGTT-GGTT-AGAGCACGCCGCTCATAACGGTGTGGTCGTAGGTTCAAGTCCTACCAGCCCTA-GAGCTTGTAGCTCAGTC-GGT--AGAGCATTTGACTTTTAATCAAAGGGTCCCGGGTTCGAATCCCGGCGAGCTCA-GCCCGCGTGATGGAAT--GGTA-GACATAACGGACTTAAAATCCGTGGCTTGCCGGTTCAAGTCCGGCCGCGGGTA-GCGGATGTGATGAAACT-GGTA-GACATGCAAGATTTAGGTTCTTGT-G-TGGGGGTTCAAGTCCCTTCATCCGTA-GGCGGGGTAGCTCAGCT-GGTT-AGAGCAACGGAATCATAATCCGTGTGTCGTGGGTTCAAATCCCTCCCTCGCTA-TCCTCGGTAGCTCAGT--GGT--AGAGCAAACGGCTGTTAACCGTTTGGTCGCTGGTTCGAGTCCGGCCCGGGGAG-CGGGGCGTAGCGCAGCCTGGT--AGCGCATCTGGTTTGGGACCAGAGGGTCGGGAGTTCGAATCTCTCCGCCCCGA-TGGGACGTCGCCAAGT--GGT--AAGGCAACGGTTTTTGGTATCGTCATTCGGAGGTTCGAATCCTCCCGTCCCAG-GCACCCGTAGCTCAATT-GGAT-AGAGTGTATGACTACGGATCATAAGGTTGGGGGTTCGACTCCTCTCGGGTGCG-GCACCCTTAGCTCAGCT-GGAT-AGAGCAACAGATTTCTAATCTGTGTGTCAGAGGTTCGAATCCTTTAGGGTGCG-GGAGAGATGGCCGAGT--GGCCGAAGGCGGCGGTTTGCTAAACCGTT---CGAGGGTTCGAATCCCTCTCTCTCCG-GGAGAGATGGCCGAGC--GGTTTAAGGCGCACGCCTGGAAAGCGTGTTGTCGGGGGTTCGAATCCCCCTCTCTCCG-GGATAGGTGGCCGAGT--GGTTTAAGGCACTAGTCTTGAAAACTGGC---CGTGGGTTCGAATCCCACCCTATCCG-GCCGGATTAGCTCAGT--GGT--AGAGCAACCGCCTTGTAAGCGGTAGGTCATCAGTTCAAATCCGATATCCGGCA-GGGTGATTAGCTCAGTT-GGTT-AGAGCATTACGTTGACATCGTAAAGGTTAGAGGTTCGAGCCCTCTATCACCCA-GGGCGATTAGCTCAGCT-GGT--AGAGTATCTCGTTTACACCGAGAGTGTCGGCGGTTCGAGTCCGTCATCGCCCA-AGGAGTGTAGCTCAATT-GGT--AGAGCGCCGGTCTCCAAAACCGGAGGTTGCGGGTTCGATGCCTGTCGCTCCTG-CGCGGGGTGGAGCAGTTCGGT--AGCTCGTCAGGCTCATAACCTGAAGGTCGTTGGTTCAAATCCAGCCCCCGCTA-GGAGGGGTGGCCGAGT--GGTCAATGGCAGCAGACTGTAAATCTGCC-TTCGAAGGTTCGAATCCTTCTCCCTCCA
>1136 RICKETTSIA_BELLII_OSU_85-389
-GGGGGCATAGCTCAGG--GGT--AGAGCATCTGCTTTGCACGCAGAGGGTCAAGGGTTCGATTCCCTTTGCCTCCA-GGCTGGGTAGCAAAGT--GGT--AATGCCGTGGACTGCAAATCCTCTATTCGTCGGTTCGATTCCGACCCTAGCCT-GGGGGTGTAGCTCAGTT-GGTT-AGAGCGTCTGCCTGTCACGCAGAAGGTCGCGGGTTCGAGTCCCGTCACTCTCG-GGCCCCTTCGTCTAGC--GGTT-AGGACACCACCCTTTCACGGTGGGAA-CACGGGTTCGAGTCCCGTAGGGGTCA-GGCCATGTAGCTCAGTT-GGT--AGAGCAAAGGACTGAAAATCCTTGTGTCGTTGGTTCGATTCCGACCATGGCCA-GCGGGTGTAGCTCAGG--GGT--AGAGTGCTACCTTGCCAAGGTCGAAGTCGAGGGTTCGAATCCCTTCACCCGCT-GCGGGTGTAGCTCAAT--GGT--AGAGTTCCAGCCTTCCAAGCTGGCTG-TGTGGGTTCGATTCCCATCACCCGCTGGCGGGTGTAGCTCAGTT-GGTT-AGAGCATCAGGTTGTGGTTCTGAGGGTTGCGGGTTCGATTCCCGTCACTCGCC-GGGTTTGTAGCTCAGCT-GGTT-AGAGCACACGCCTGATAAGCGTGAGGTCGGAAGTTCAAGTCTTCTCAAACCCA-GGGGCTGTAGCTCAGTT-GGTT-AGAGCACGCCGCTCATAACGGTGTGGTCGTAGGTTCAAGTCCTACCAGCCCCA-GAGCTCGTAGCTCAGTT-GGT--AGAGCATTTGACTTTTAATCAAAGGGTCCCGGGTTCGAATCCCGGCGAGCTCA-GCCCGCATGATGGAAT--GGTA-GACATAACGGACTTAAAATCCGTGGCTTGCCGGTTCAAGTCCGGCTACGGGTA-GCGGATGTGATGGAACT-GGTA-GACATGCAAGATTTAGGTTCTTGT-G-TGGGGGTTCAAGTCCCTTCATCCGTA-GGCGGGGTAGCTCAGTT-GGTT-AGAGCGACGGAATCATAATCCGTGTGTCGGGGGTTCAAATCCCTCCCTCGCTA-TCCTCGGTAGCTCAGT--GGT--AGAGCAAACGGCTGTTAACCGTTCGGTCGCTGGTTCGAGTCCGGCCCGGGGAG-CGGGGCGTAGCGCAGCCTGGT--AGCGCATCTGGTTTGGGACCAGAGGGTCGGGAGTTCGAATCTCTCCGCCCCGA-TGGGACGTCGCCAAGC--GGT--AAGGCAACGGTTTTTGGTACCGTCATTCGTTAGTTCGAATCCTCCCGTCCCAG-GCACCCGTAGCTCAATT-GGAT-AGAGTATATGACTACGGATCATAAGGTTAGGGGTTCGACTCCTCTCGGGTGCG-GCGCCCTTAGCTCAGCT-GGAT-AGAGCAACGGATTTCTAATCCGTAGGTCAGAGGTTCGAATCCTTTAGGGCGTG-GGAGAGATGGCCGAGT--GGCCGAAGGCGGCGGTTTGCTAAACCGTT---CGAGGGTTCGAATCCCTCTCTCTCCG-GGATAGATGGCCGAGC--GGTTTAAGGTGCACGCCTGGAAAGCGTGTTGTCGGGGGTTCGAATCCCCCTCTATCCG-GGATAGGTGGCCGAGC--GGTTTAAGGCACTAGTCTTGAAAACTGGC---CGTGGGTTCGAATCCCACCCTATCCG-GCCGGATTAGCTCAGT--GGT--AGAGCAACCGCCTTGTAAGCGGTAGGTCATCAGTTCAAATCCGATATCCGGCA-GGGTGATTAGCTCAGTT-GGTT-AGAGCATTACGTTGACATCGTAAAGGTCAGAGGTTCAACCCCTCTATCGCCCA-GGGCGATTAGCTCAGTT-GGT--AGAGCATCTCGTTTACACCGAGAGGGTCGGCAGTTCGAGTCTGTCATCGCCCA-AGGAGTGTAGCTCAATT-GGT--AGAGCACCGGTCTCCAAAACCGGAGGTTGCGGGTTCGATGCCTGTCGCTCCTG-TGCGGGGTGGAGCAGCTCGGT--AGCTCGTCAGGCTCATAACCTGAAGGTCGTTGGTTCAAATCCAGCCCCCGCTA-GGAGGGGTGGCCGAGT--GGTCAATGGCAGCAGACTGTAAATCTGCC-TTCGAAGGTTCGAATCCTTCTCCCTCCA
>1137 RICKETTSIA_BELLII_RML369-C
-GGGGGCATAGCTCAGG--GGT--AGAGCATCTGCTTTGCACGCAGAGGGTCAAGGGTTCGATTCCCTTTGCCTCCA-GGCTGGGTAGCAAAGT--GGT--AATGCCGTGGACTGCAAATCCTCTATTCGTCGGTTCGATTCCGACCCTAGCCT-GGGGGTGTAGCTCAGTT-GGTT-AGAGCGTCTGCCTGTCACGCAGAAGGTCGCGGGTTCGAGTCCCGTCACTCTCG-GGCCCCTTCGTCTAGC--GGTT-AGGACACCACCCTTTCACGGTGGGAA-CACGGGTTCGAGTCCCGTAGGGGTCA-GGCCATGTAGCTCAGTT-GGT--AGAGCAAAGGACTGAAAATCCTTGTGTCGTTGGTTCGATTCCGACCATGGCCA-GCGGGTGTAGCTCAGG--GGT--AGAGTGCTACCTTGCCAAGGTCGAAGTCGAGGGTTCGAATCCCTTCACCCGCT-GCGGGTGTAGCTCAAT--GGT--AGAGTTCCAGCCTTCCAAGCTGGCTG-TGTGGGTTCGATTCCCATCACCCGCTGGCGGGTGTAGCTCAGTT-GGTT-AGAGCATCAGGTTGTGGTTCTGAGGGTTGCGGGTTCGATTCCCGTCACTCGCC-GGGTTTGTAGCTCAGCT-GGTT-AGAGCACACGCCTGATAAGCGTGAGGTCGGAAGTTCAAGTCTTCTCAAACCCA-GGGGCTGTAGCTCAGTT-GGTT-AGAGCACGCCGCTCATAACGGTGTGGTCGTAGGTTCAAGTCCTACCAGCCCCA-GAGCTCGTAGCTCAGTT-GGT--AGAGCATTTGACTTTTAATCAAAGGGTCCCGGGTTCGAATCCCGGCGAGCTCA-GCCCGCATGATGGAAT--GGTA-GACATAACGGACTTAAAATCCGTGGCTTGCCGGTTCAAGTCCGGCTGCGGGTA-GCGGATGTGATGGAACT-GGTA-GACATGCAAGATTTAGGTTCTTGT-G-TAGGGGTTCAAGTCCCTTCATCCGTA-GGCGGGGTAGCTCAGTT-GGTT-AGAGCGACGGAATCATAATCCGTGTGTCGGGGGTTCAAATCCCTCCCTCGCTA-TCCTCGGTAGCTCAGT--GGT--AGAGCAAACGGCTGTTAACCGTTCGGTCGCTGGTTCGAGTCCGGCCCGGGGAG-CGGGGCGTAGCGCAGCCTGGT--AGCGCATCTGGTTTGGGACCAGAGGGTCGGGAGTTCGAATCTCTCCGCCCCGA-TGGGACGTCGCCAAGT--GGT--AAGGCAACGGTTTTTGGTATCGTCATCCGGAGGTTCGAATCCTCCCGTCCCAG-GCACCCGTAGCTCAATT-GGAT-AGAGTATATGACTACGGATCATAAGGTTAGGGGTTCGACTCCTCTCGGGTGCG-GCGCCCTTAGCTCAGCT-GGAT-AGAGCAACGGATTTCTAATCCGTAGGTCAGAGGTTCGAATCCTTTAGGGCGTG-GGAGAGATGGCCGAGT--GGCCGAAGGCGGCGGTTTGCTAAACCGTT---CGAGGGTTCGAATCCCTCTCTCTCCG-GGATAGATGGCCGAGC--GGTTTAAGGTGCACGCCTGGAAAGCGTGTTGTCGGGGGTTCGAATCCCCCTCTATCCG-GGATAGGTGGCCGAGC--GGTTTAAGGCACTAGTCTTGAAAACTGGC---CGTGGGTTCGAATCCCACCCTATCCG-GCCGGATTAGCTCAGT--GGT--AGAGCAACCGCCTTGTAAGCGGTAGGTCATCAGTTCAAATCCGATATCCGGCA-GGGTGATTAGCTCAGTT-GGTT-AGAGCATTACGTTGACATCGTAAAGGTCAGAGGTTCAACCCCTCTATCGCCCA-GGGCGATTAGCTCAGTT-GGT--AGAGCATCTCGTTTACACCGAGAGGGTCGGCAGTTCGAGTCTGTCATCGCCCA-AGGAGTGTAGCTCAATT-GGT--AGAGCACCGGTCTCCAAAACCGGAGGTTGCGGGTTCGATGCCTGTCGCTCCTG-TGCGGGGTGGAGCAGCTCGGT--AGCTCGTCAGGCTCATAACCTGAAGGTCGTTGGTTCAAATCCAGCCCCCGCTA-GGAGGGGTGGCCGAGT--GGTCAATGGCAGCAGACTGTAAATCTGCC-TTCGAAGGTTCGAATCCTTCTCCCTCCA
>1138 RICKETTSIA_CANADENSIS_STR-_MCKIEL
-GGGGATGTAGCTCAGG--GGT--AGAGCATCTGCTTTGCACGCAGAGGGTCAAGGGTTCGATTCCCTTCATCTCCA-GGCTGGGTAGCAAAGT--GGT--AATGCCGTGGACTGCAAATCCTCTATTCGTCGGTTCGATTCCGACCCTGGCCT-GGGGGTGTAGCTCAGTT-GGTT-AGAGCGTCTGCCTGTCACGCAGAAGGTCGCGGGTTCGAGTCCCGTCACTCTCG-GGCCCCTTCGTCTAGC--GGTT-AGGACACCACCCTTTCACGGTGGGAA-CACGGGTTCAAGTCCCGTAGGGGTCA-GGCCACGTAGCTCAGTT-GGT--AGAGCAAAGGACTGAAAATCCTTGTGTCGTTGGTTCGATTCCAATCGTGGCCA-GCGGGTGTAGCTCAGG--GGT--AGAGCGCGACCTTGCCAAGGTCGAAGTCGAGGGTTCGAATCCCTTCACCCGCT-GCGGGTGTAACTCAAT--GGT--AGAGTTCCAGCCTTCCAAGCTGGTTG-TGTGGGTTCGATTCCCATCACCCGCTGGCGGGTGTAGCTCAGTT-GGTT-AGAGCATCAGGTTGTGGTTCTGAGGGCTGCGGGTTCGAATCCCGTCACTCGCC-GGGTTTGTAGCTCAGGT-GGTT-AGAGCACACGCCTGATAAGCGTGAGGTCGGAAGTTCAAGTCTTCTCAAACCCA-GGGGCTGTAGCTCAGTT-GGTT-AGAGCCCGCCGCTCATAACGGTGTGGTCGTAGGTTCAAGTCCTACCAGCCCCA-GAGCTCGTAGCTCAGTC-GGT--AGAGCATTTGACTTTTAATCAAAGGGTCCCGGGTTCGAATCCCGGCGAGCTCA-GCCCGCGTGATGGAAT--GGTA-GACATAACGGACTTAAAATCCGTGGCTTGCCGGTTCAAGTCCGGCCGCGGGTA-GCGGATGTGATGGAACACGGTA-GACATGCAAGATTTAGGTTCTTGT-G-TGGGGGTTCAAGTCCCTCCATCCGTA-GGCGGGGTAGCTCAGTT-GGTT-AGAGCGACGGAATCATAATCCGTGTGTCGGGGGTTCAAATCCCTCCCTCGCTA-TCCTCGGTAGCTCAGT--GGT--AGAGCAAACGGCTGTTAACCGTTCGGTCGCTGGTTCGAATCCGGCTCGGGGAG-CGGGGCGTAGCGCAGCCTGGT--AGCGCATCTGGTTTGGGACCAGAGGGTCGGGAGTTCGAATCTCTCCGCCCCGA-TGGGACGTCGCCAAGT--GGT--AAGGCAACGGTTTTTGGTATCGTCATCCGGAGGTTCGAATCCTCCCGTCCCAG-GCACCCGTAGCTCAATT-GGAT-AGAGTATATGACTACGGATCATAAGGTTAGGGGTTCGACTCCTCTCGGGTGCA-GCACCCTTAGCTCAGCT-GGAT-AGAGCAACAGATTTCTAATCTGTGGGTCAGAGGTTCGAATCCTTTAGGGTGCA-GGAGAGATGGCCGAGT--GGCTGAAGGCGACGGTTTGCTAAACCGTT---CGAGGGTTCGAATCCCTCTCTCTCCG-GGAGAGATGGCCGAGC--GGTTTAAGGCGCATGCCTGGAAAGCGTGTTGTCGGGGGTTCGAATCCCCCTCTCTCCG-GGATAGGTGGCCGAGC--GGTTTAAGGCACTAGTCTTGAAAACTGGC---CGTGGGTTCGAATCCCACCCTATCCG-GCCGGATTAGCTCAGT--GGT--AGAGCAACCGCCTTGTAAGCGGTAGGTCATCAGTTCAAATCCGATATCCGGCA-GGGTGATTAGCTTAGTT-GGTT-AGAGCATTACGTTGACATCGTAAAGGTCAGAGGTTCAATCCCTCTATCGCCCA-GGGCGATTAGCTCAGCT-GGT--AGAGTATCTCGTTTACACCGAGAGTGTCGGGAGTTCGAATCTCTCATCGCCCA-AGGAGTGTAGCTCAATT-GGT--AGAGCGCCGGTCTCCAAAACCGGAGGTTGCGGGTTCGATACCTGTCGCTCCTG-TGCGGGGTGGAGCAGTTCGGT--AGCTCGTCAGGCTCATAACCTGAAGGTCGTTGGTTCAAATCCAGCCCCCGCTA-GGAGGGGTGGCCGAGT--GGTCAATGGCAGCAGACTGTAAATCTGCC-TTCGAAGGTTCGAATCCTTCTCCCTCCA
>1139 RICKETTSIA_CONORII_STR-_MALISH_7
-GGGGGCATAGCTCAGG--GGT--AGAGCATCTGCTTTGCACGCAGAGGGTCAAGGGTTCGATTCCCTTTGCCTCCA-GGCTGGGTAGCAAAGT--GGT--AATGCCGTGGACTGCAAATCCTCTATTCGTCGGTTCGATTCCGACCCTGGCCT-GGGGGTGTAGCTCAGTT-GGTT-AGAGCATCTGCCTGTCACGCAGAAGGTCGCGGGTTCGAGTCCCGTCACTCTCG-GGCCCCTTCGTCTAGT--GGTT-AGGACACCACCCTTTCACGGTGGGAA-CACGGGTTCGAGTCCCGTAGGGGTCA-GGCCACGTAGCTCAGTC-GGT--AGAGCAAAGGACTGAAAATCCTTGTGTCGTTGGTTCAATTCCAACCGTGGCCA-GCGGGTGTAGCTCAGG--GGT--AGAGCGCCACCTTGCCAAGGTTGAAGTCGAGGGTTCGAATCCCTTCACCCGCT-GCGGGTGTAGCTCAAT--GGT--AGAGTTCCAGCCTTCCAAGCTGGCTG-TGTGGGTTCGATTCCCATCACCCGCTGGCGGGTGTAGCTCAGTT-GGTT-AGAGCATCAGGTTGTGGTTCTGAGGGTCGCGGGTTCGAATCCCGTCACTCGCC-GGGTTTGTAGCTCAGCT-GGTT-AGAGCACACGCCTGATAAGCGTGAGGTCGGAAGTTCAAGTCTTCTCAAACCCA-GGGGCTGTAGCTCAGTT-GGTT-AGAGCACGCCGCTCATAACGGTGTGGTCGTAGGTTCAAGTCCTACCAGCCCCA-GAGCTCGTAGCTCAGTC-GGT--AGAGCATTTGACTTTTAATCAAAGGGTCCCGGGTTCAAATCCCGGCGAGCTCA-GCCCGCGTGATGGAAT--GGTA-GACATAACGGACTTAAAATCCGTGGCTTGCCGGTTCAAGTCCGGCCGCGGGTA-GCGGATGTGATGGAACT-GGTA-GACATGCAAGATTTAGGTTCTTGT-G-TGGGGGTTCAAGTCCCTTCATCCGTA-GGCGGGGTAGCTCAGCT-GGTT-AGAGCGACGGAATCATAATCCGTGTGTCGGGGGTTCAAATCCCTCCCTCGCTA-TCCTCGGTAGCTTAGT--GGT--AGAGCAAACGGCTGTTAACCGTTCGGTCGCTGGTTCGAGTCCGGCCCGGGGAG-CGGGGCGTAGCGCAGCCTGGT--AGCGCATCTGGTTTGGGACCAGAGGGTCGGGAGTTCGAATCTCTCCGCCCCGA-TGGGACGTCGCCAAGT--GGT--AAGGCAACGGTTTTTGGTATCGTC-ATCGGAGGTTCGAATCCTCCCGTCCCAG-GCACCCGTAGCTCAATT-GGAT-AGAGTATATGACTACGGATCATAAGGTTAGGGGTTCGACTCCTCTCGGGTGCG-GCACCCTTAGCTCAGCT-GGAT-AGAGCAACAGATTTCTAATCTGTGGGTCAGAGGTTCGAATCCTTTAGGGTGCG-GGAGAGATGGCCGAGT--GGCCGAAGGCGGCGGTTTGCTAAACCGTT---CGAGGGTTCGAATCCCTCTCTCTCCG-GGAGAGATGGCCGAGT--GGTTTAAGGCGCACGCCTGGAAAGCGTGTTGTCGGGGGTTCGAATCCCCCTCTCTCCG-GGGTAGGTGGCCGAGT--GGTTTAAGGCACTAGTCTTGAAAACTGGC---CGTGGGTTCGAATCCCACCCTATCCG-GCCGGATTAGCTCAGT--GGT--AGAGCAACCGCCTTGTAAGCGGTAGGTCATCAGTTCAAATCCGATATCCGGCA-GGGTGATTAGCTCAGTT-GGTT-AGAGCATTACGTTGACATCGTAAAGGTCGGTGGTTCGAGCCCACTATCACTCA-GGGCGATTAGCTCAGCT-GGT--AGAGTATCTCGTTTACACCGAGAGTGTCGGCGGTTCGAGTCCGTCATCGCCCA-AGGAGTGTAGCTCAATT-GGT--AGAGCGCCGGTCTCCAAAACCGGAGGTTGCGGGTTCGATACCTGTCGCTCCTG-TGCGGGGTGGAGCAGCTTGGT--AGCTCGTCAGGCTCATAACCTGAAGGTCGTTGGTTCAAATCCAGCCCCCGCTA-GGAGGGGTGGCCGAGT--GGTCAATGGCAGCAGACTGTAAATCTGCC-TTCGAAGGTTCAAATCCTTCTCCCTCCA
>1140 RICKETTSIA_FELIS_URRWXCAL2
-GGGGATGTAGCTCAGG--GGT--AGAGCATCTGCTTTGCACGCAGAGGGTCAAGGGTTCGATTCCCTTCATCTCCA-GGCTGGGTAGCAAAGT--GGT--AATGCCGTGGACTGCAAATCCTCTATTCGTCGGTTCGATTCCGACCCTGGCCT-GGGGGTGTAGCTCAGTT-GGTT-AGAGCGTCTGCCTGTCACGCAGAAGGTCGCGGGTTCGAGTCCCGTCACTCTCG-GGCCCCTTCGTCTAGC--GGTT-AGGACACCACCCTTTCACGGTGGGAA-CACGGGTTCGAGTCCCGTAGGGGTCA-GGCCACGTAGCTCAGTC-GGT--AGAGCAAAGGACTGAAAATCCTTGTGTCGTTGGTTCAATTCCAACCGTGGCCA-GCGGGTGTAGCTCAGG--GGT--AGAGTGCTACCTTGCCAAGGTCGAAGTCGAGGGTTCGAATCCCTTCACCCGCT-GCGGGTGTAGCTCAAT--GGT--AGAGTTCCAGCCTTCCAAGCTGGCTG-TGTGGGTTCGATTCCCATCACCCGCTGGCGGGTGTAGCTCAGTT-GGTC-AGAGCATCAGGTTGTGGTTCTGAGGGTCGCGGGTTCGAAACCCGTCACTCGCC-GGGTTTGTAGCTCAGCT-GGTT-AGAGCACACGCCTGATAAGCGTGAGGTCGGAAGTTCAAGTCTTCTCAAACCCA-GGGGCTGTAGCTCAGTT-GGTT-AGAGCACGCCGCTCATAACGGTGTGGTCGTAGGTTCAAGTCCTACCAGCCCCA-GAGCTCGTAGCTCAGTC-GGT--AGAGCATTTGACTTTTAATCAAAGGGTCCCGGGTTCGAATCCCGGCGAGCTCA-GCCCGCGTGATGGAAT--GGTA-GACATAACGGACTTAAAATCCGTGGCTTGCCGGTTCAAGTCCGGCCGCGGGTA-GCGGATGTGATGAAACT-GGTA-GACATGCAAGATTTAGGTTCTTGT-G-TGGGGGTTCAAGTCCCTTCATCCGTA-GGCGGGGTAGCTCAGCT-GGTT-AGAGCGACGGAATCATAATCCGTGTGTCGGGGGTTCAAATCCCTCCCTCGCTA-TCCTCGGTAGCTCAGT--GGT--AGAGCAAACGGCTGTTAACCGTTCGGTCGCTGGTTCGAGTCCGGCCCGGGGAG-CGGGGCGTAGCGCAGCCTGGT--AGCGCATCTGGTTTGGGACCAGAGGGTCGGGAGTTCGAATCTCTCCGCCCCGA-TGGGATGTCGCCAAGT--GGT--AAGGCAACGGTTTTTGGTATCGTCATTCGGAGGTTCGAATCCTCCCGTCCCAG-GCACCCGTAGCTCAATT-GGAT-AGAGTATATGACTACGGATCATAAGGTTAGGGGTTCGACTCCTCTCGGGTGCG-GCACCCTTAGCTCAGCT-GGAT-AGAGCAACAGATTTCTAATCTGTGGGTCAGAGGTTCGAATCCTTTAGGGTGCA-GGAGAGATGGCCGAGT--GGCCGAAGGCGGCGGTTTGCTAAACCGTT---CGAGGGTTCGAATCCCTCTCTCTCCG-GGAGAGATGGCCGAGC--GGTTTAAGGCGCACGCCTGGAAAGCGTGTTGTCGGGGGTTCGAATCCCCCTCTCTCCG-GGATAGGTGGCCGAGC--GGTTTAAGGCACTAGTCTTGAAAACTGGC---CGTGGGTTCGAATCCCACCCTATCCG-GCCGGATTAGCTCAGT--GGT--AGAGCAACCGCCTTGTAAGCGGTAGGTCATCAGTTCAAATCCGATATCCGGCA-GGGTGATTAGCTCAGTT-GGTT-AGAGCATTACGTTGACATCGTAAAGGTCGGTGGTTCGAGTCCACTATCACCCA-GGGCGATTAGCTCAGCT-GGT--AGAGTATCTCGTTTACACCGAGAGTGTCGGCGGTTCGAGTCCGTCATCGCCCA-AGGAGTGTAGCTCAATT-GGT--AGAGCACCGGTCTCCAAAACCGGAGGTTGCGGGTTCGATGCCTGTCGCTCCTG-TGCGGGGTGGAGCAGCTCGGT--AGCTCGTCAGGCTCATAACCTGAAGGTCGTTGGTTCAAATCCAGCCCCCGCTA-GGAGGGGTGGCCGAGT--GGTCAATGGCAGCAGACTGTAAATCTGCC-TTCGAAGGTTCGAATCCTTCTCCCTCCA
>1141 RICKETTSIA_MASSILIAE_MTU5
-GGGGGCATAGCTCAGG--GGT--AGAGCATCTGCTTTGCACGCAGAGGGTCAAGGGTTCGATTCCCTTTGCCTCCA-GGCTGGGTAGCAAAGT--GGT--AATGCTGTGGACTGCAAATCCGCTATTCGTCGGTTCGATTCCGACCCTGGCCT-GGGGGTGTAGCTCAGTT-GGTT-AGAGCATCTGCCTGTCACGCAGAAGGTCGCGGGTTCGAGTCCCGTCACTCTCG-GGCCCCTTCGTCTAGC--GGTT-AGGACATCACCCTTTCACGGTGGGAA-CACGGGTTCGAGTCCCGTAGGGGTCA-GGCCACGTAGCTCAGTC-GGT--AGAGCAAAGGACTGAAAATCCTTGTGTCGTTGGTTCAATTCCAACCGTGGCCA-GCGGGTGTAGCTCAGG--GGT--AGAGCGCTACCTTGCCAAGGTCGAAGTCGAGGGTTCAAATCCCTTCACCCGCT-GCGGGTGTAGCTCAAT--GGT--AGAGTTCCAGCCTTCCAAGCTGGCTG-TGTGGGTTCGATTCCCATCACCCGCTGGCGGGTGTAGCTCAGTT-GGTT-AGAGCATCAGGTTGTGGTTCTGAGGGTCGCGGGTTCGAATCCCGTCACTCGCC-GGGTTTGTAGCTCAGCT-GGTT-AGAGCACACGCCTGATAAGCGTGAGGTCGGAAGTTCAAGTCTTCTCAAACCCA-GGGGCTGTAGCTCAGTT-GGTC-AGAGCACGCCGCTCATAACGGTGTGGTCGTAGGTTCAAGTCCTACCAGCCCCA-GAGCTCGTAGCTCAGTC-GGT--AGAGCATTTGACTTTTAATCAAAGGGTCCCGAGTTCGAATCTCGGCGAGCTCA-GCCCGCGTGATGGAAT--GGTA-GACATAACGGACTTAAAATCCGTGGCTTGCCGGTTCAAGTCCGGCCGCGGGTA-GCGGATGTGATGGAACT-GGTA-GACATGCAAGATTTAGGTTCTTGT-G-TGGGGGTTCAAGTCCCTTCATCCGTA-GGCGGGGTAGCTCAGCT-GGTT-AGAGCGACGGAATCATAATCCGTGTGTCGGGGGTTCAAATCCCTCCCTCGCTA-TCCTCGGTAGCTCAGT--GGT--AGAGCAAACGGCTGTTAACCGTTTAGTCGCTGGTTCGAGTCCGGCCCGGGGAG-CGGGGCGTAGCGCAGCCTGGT--AGCGCATCTGGTTTGGGACCAGAGGGTCGGGAGTTCGAATCTCTCCGCCCCGA-TGGGACGTCGCCAAGT--GGT--AAGGCAACGGTTTTTGGTATCGTCATCCGGAGGTTCGAATCCTCCCGTCCCAG-GCACCCGTAGCTCAATT-GGAT-AGAGTATATGACTACGGATCATAAGGTTAGGGGTTCGACTCCTCTCGGGTGCG-GCACCCTTAGCTCAGCT-GGAT-AGAGCAACAGACTTCTAATCTGTGGGTCAGAGGTTCGAATCCTTTAGGGTGCG-GGAGAGATGGCCGAGT--GGCCGAAGGCGGCGGTTTGCTAAACCGTT---CGAGGGTTCGAATCCCTCTCTCTCCG-GGAGAGATGGCCGAGC--GGTTTAAGGCGCACGCCTGGAAAGCGTGTTGTCGGGGGTTCGAATCCCCCTCTCTCCG-GGATAGGTGGCCGAGC--GGTTTAAGGCACTAGTCTTGAAAACTGGC---CGTGGGTTCGAATCCCACCCTATCCG-GCCGGATTAGCTCAGT--GGT--AGAGCAACCGCCTTGTAAGCGGTAGGTCATCAGTTCAAATCCGATATCCGGCA-GGGTGATTAGCTCAGTT-GGTT-AGAGCATTACGTTGACGTCGTAAAGGTAAGAGGTTCGAATCCTCTATCGCCCA-GGGCGATTAGCTCAGCT-GGT--AGAGTATCTCGTTTACACCGAGAGTGTCGGCGGTTCGAGTCCGTCATCGCCCA-AGGAGTGTAGCTCAATT-GGT--AGAGCGCCGGTCTCCAAAACCGGAGGTTGCGGGTTCGATGCCTGTCGCTCCTG-TGCGGGGTGGAGCAGCTCGGT--AGCTCGTCAGGCTCATAACCTGAAGGTCGTTGGTTCAAATCCAGCCCCCGCTA-GGAGGGGTGGCCGAGT--GGTCAATGGCAGCAGACTGTAAATCTGCC-TTCGAAGGTTCGAATCCTTCTCCCTCCA
>1142 RICKETTSIA_PEACOCKII_STR-_RUSTIC
-GGGGGCATAGCTCAGG--GGT--AGAGCATCTGCTTTGCACGCAGAGGGTCAAGGGTTCGATTCCCTTTGCCTCCA-GGCTGGGTAGCAAAGT--GGT--AATGCCGTGGACTGCAAATCCTCTATTCGTCGGTTCGATTCCGACCCTGGCCT-GGGGGTGTAGCTCAGTT-GGTT-AGAGCATCTGCCTGTCACGCAGAAGGTCGCGGGTTCGAGTCCCGTCACTCTCG-GGCCCCTTCGTCTAGC--GGTT-AGGACACCACCCTTTCACGGTGGGAA-CACGGGTTCGAGTCCCGTAGGGGTCA-GGCCACGTAGCTCAGTC-GGT--AGAGCAAAGGACTGAAAATCCTTGTGTCGTTGGTTCAATTCCAACCGTGGCCA-GCGGGTGTAGCTCAGG--GGT--AGAGCGCTACCTTGCCAAGGTTGAAGTCGAGGGTTCGAATCCCTTCACCCGCT-GCGGGTGTAGCTCAAT--GGT--AGAGTTCCAGCCTTCCAAGCTGGCTG-TGTGGGTTCGATTCCCATCACCCGCTGGCGGGTGTAGCTCAGTT-GGTT-AGAGCATCAGGTTGTGGTTCTGAGGGTCGCGGGTTCGAATCCCGTCACTCGCC-GGGTTTGTAGCTCAGCT-GGTT-AGAGCACACGCCTGATAAGCGTGAGGTCGGAAGTTCAAGTCTTCTCAAACCCA-GGGGCTGTAGCTCAGTT-GGTT-AGAGCACGCCGCTCATAACGGTGTGGTCGTAGGTTCAAGTCCTACCAGCCCCA-GAGCTCGTAGCTCAGTC-GGT--AGAGCATTTGACTTTTAATCAAAGGGTCCCGGGTTCAAATCCCGGCGAGCTCA-GCCCGCGTGATGGAAT--GGTA-GACATAACGGACTTAAAATCCGTGGCTTGCCGGTTCAAGTCCGGCCGCGGGTA-GCGGATGTGATGGAACT-GGTA-GACATGCAAGATTTAGGTTCTTGT-G-TGGGGGTTCAAGTCCCTTCATCCGTA-GGCGGGGTAGCTCAGCT-GGTT-AGAGCGACGGAATCATAATCCGTGTGTCGGGGGTTCAAATCCCTCCCTCGCTA-TCCTCGGTAGCTTAGT--GGT--AGAGCAAACGGCTGTTAACCGTTCGGTCGCTGGTTCGAGTCCGGCCCGGGGAG-CGGGGCGTAGCGCAGCCTGGT--AGCGCATCTGGTTTGGGACCAGAGGGTCGGGAGTTCGAATCTCTCCGCCCCGA-TGGGACGTCGCCAAGT--GGT--AAGGCAACGGTTTTTGGTATCGTCATCCGGAGGTTCGAATCCTCCCGTCCCAG-GCACCCGTAGCTCAATT-GGAT-AGAGTATATGACTACGGATCATAAGGTTAGGGGTTCGACTCCTCTCGGGTGCG-GCACCCTTAGCTCAGCT-GGAT-AGAGCAACAGATTTCTAATCTGTGGGTCAGAGGTTCGAATCCTTTAGGGTGCG-GGAGAGATGGCCGAGT--GGCCGAAGGCGGCGGTTTGCTAAACCGTT---CGAGGGTTCGAATCCCTCTCTCTCCG-GGAGAGATGGCCGAGT--GGTTTAAGGCGCACACCTGGAAAGCGTGTTGTCGGGGGTTCGAATCCCCCTCTCTCCG-GGATAGGTGGCCGAGT--GGTTTAAGGCACTAGTCTTGAAAACTGGC---CGTGGGTTCGAATCCCACCCTATCCG-GCCGGATTAGCTCAGT--GGT--AGAGCAACCGCCTTGTAAGCGGTAGGTCATCAGTTCAAATCCGATATCCGGCA-GGGTGATTAGCTCAGTT-GGTT-AGAGCATTACGTTGACATCGTAAAGGTCAGAGGTTCGATCCCTCTATCGCCCA-GGGCGATTAGCTCAGCT-GGT--AGAGTATCTCGTTTACACCGAGAGTGTCGGCGGTTCGAGTCCGTCATCGCCCA-AGGAGTGTAGCTCAATT-GGT--AGAGCGCCGGTCTCCAAAACCGGAGGTTGCGGGTTCGATACCTGTCGCTCCTG-TGCGGGGTGGAGCAGCTCGGT--AGCTCGTCAGGCTCATAACCTGAAGGTCGTTGGTTCAAATCCAGCCCCCGCTA-GGAGGGGTGGCCGAGT--GGTCAATGGCAGCAGACTGTAAATCTGCC-TTCGAAGGTTCAAATCCTTCTCCCTCCA
>1143 RICKETTSIA_RICKETTSII
-GGGGGCATAGCTCAGG--GGT--AGAGCATCTGCTTTGCACGCAGAGGGTCAAGGGTTCGATTCCCTTTGCCTCCA-GGCTGGGTAGCAAAGT--GGT--AATGCCGTGGACTGCAAATCCTCTATTCGTCGGTTCGATTCCGACCCTGGCCT-GGGGGTGTAGCTCAGTT-GGTT-AGAGCATCTGCCTGTCACGCAGAAGGTCGCGGGTTCGAGTCCCGTCACTCTCG-GGCCCCTTCGTCTAGC--GGTT-AGGACACCACCCTTTCACGGTGGGAA-CACGGGTTCAAGTCCCGTAGGGGTCA-GGCCACGTAGCTCAGTC-GGT--AGAGCAAAGGACTGAAAATCCTTGTGTCGTTGGTTCAATTCCAACCGTGGCCA-GCGGGTGTAGCTCAGG--GGT--AGAGCACTACCTTGCCAAGGTTGAAGTCGAGGGTTCGAATCCCTTCACCCGCT-GCGGGTGTAGCTCAAT--GGT--AGAGTTCCAGCCTTCCAAGCTGGCTG-TGTGGGTTCGATTCCCATCACCCGCTGGCGGGTGTAGCTCAGTT-GGTT-AGAGCATCAGGTTGTGGTTCTGAGGGTCGCGGGTTCGAATCCCGTCACTCGCC-GGGTTTGTAGCTCAGCT-GGTT-AGAGCACACGCCTGATAAGCGTGAGGTCGGAAGTTCAAGTCTTCTCAAACCCA-GGGGCTGTAGCTCAGTT-GGTT-AGAGCACGCCGCTCATAACGGTGTGGTCGTAGGTTCAAGTCCTACCAGCCCCA-GAGCTCGTAGCTCAGTC-GGT--AGAGCATTTGACTTTTAATCAAAGGGTCCCGGGTTCAAATCCCGGCGAGCTCA-GCCCGCGTGATGGAAT--GGTA-GACATAACGGACTTAAAATCCGTGGCTTGCCGGTTCAAGTCCGGCCGCGGGTA-GCGGATGTGATGGAACT-GGTA-GACATGCAAGATTTAGGTTCTTGT-G-TGGGGGTTCAAGTCCCTTCATCCGTA-GGCGGGGTAGCTCAGCT-GGTT-AGAGCGACGGAATCATAATCCGTGTGTCGGGGGTTCAAATCCCTCCCTCGCTA-TCCTCGGTAGCTTAGT--GGT--AGAGCAAACGGCTGTTAACCGTTCGGTCGCTGGTTCGAGTCCGGCCCGGGGAG-CGGGGCGTAGCGCAGCCTGGT--AGCGCATCTGGTTTGGGACCAGAGGGTCGGGAGTTCGAATCTCTCCGCCCCGA-TGGGACGTCGCCAAGT--GGT--AAGGCAACGGTTTTTGGTATCGTCATCCGGAGGTTCGAATCCTCCCGTCCCAG-GCACCCGTAGCTCAATT-GGAT-AGAGTATATGACTACGGATCATAAGGTTAGGGGTTCGACTCCTCTCGGGTGCG-GCACCCTTAGCTCAGCT-GGAT-AGAGCAACAGATTTCTAATCTGTGGGTCAGAGGTTCGAATCCTTTAGGGTGCG-GGAGAGATGGCCGAGT--GGCCGAAGGCGGCGGTTTGCTAAACCGTT---CGAGGGTTCGAATCCCTCTCTCTCCG-GGAGAGATGGCCGAGT--GGTTTAAGGCGCACGCCTGGAAAGCGTGTTGTCGGGGGTTCGAATCCCCCTCTCTCCG-GGATAGGTGGCCGAGT--GGTTTAAGGCACTAGTCTTGAAAACTGGC---CGTGGGTTCGAATCCCACCCTATCCG-GCCGGATTAGCTCAGT--GGT--AGAGCAACCGCCTTGTAAGCGGTAGGTCATCAGTTCAAATCCGATATCCGGCA-GGGTGATTAGCTCAGTT-GGTT-AGAGCATTACGTTGACATCGTAAAGGTTGAGGGTTCGAATCCCCCATCGCCCA-GGGCGATTAGCTCAGCT-GGT--AGAGTATCTCGTTTACACCGAGAGTGTCGGCGGTTCGAGTCCGTCATCGCCCA-AGGAGTGTAGCTCAATT-GGT--AGAGCGCCGGTCTCCAAAACCGGAGGTTGCGGGTTCGATACCTGTCGCTCCTG-TGCGGGGTGGAGCAGCTCGGT--AGCTCGTCAGGCTCATAACCTGAAGGTCGTTGGTTCAAATCCAGCCCCCGCTA-GGAGGGGTGGCCGAGT--GGTCAATGGCAGCAGACTGTAAATCTGCC-TTCGAAGGTTCAAATCCTTCTCCCTCCA
>1144 RICKETTSIA_RICKETTSII_STR-_'SHEILA_SMITH'
-GGGGGCATAGCTCAGG--GGT--AGAGCATCTGCTTTGCACGCAGAGGGTCAAGGGTTCGATTCCCTTTGCCTCCA-GGCTGGGTAGCAAAGT--GGT--AATGCCGTGGACTGCAAATCCTCTATTCGTCGGTTCGATTCCGACCCTGGCCT-GGGGGTGTAGCTCAGTT-GGTT-AGAGCATCTGCCTGTCACGCAGAAGGTCGCGGGTTCGAGTCCCGTCACTCTCG-GGCCCCTTCGTCTAGC--GGTT-AGGACACCACCCTTTCACGGTGGGAA-CACGGGTTCAAGTCCCGTAGGGGTCA-GGCCACGTAGCTCAGTC-GGT--AGAGCAAAGGACTGAAAATCCTTGTGTCGTTGGTTCAATTCCAACCGTGGCCA-GCGGGTGTAGCTCAGG--GGT--AGAGCACTACCTTGCCAAGGTTGAAGTCGAGGGTTCGAATCCCTTCACCCGCT-GCGGGTGTAGCTCAAT--GGT--AGAGTTCCAGCCTTCCAAGCTGGCTG-TGTGGGTTCGATTCCCATCACCCGCTGGCGGGTGTAGCTCAGTT-GGTT-AGAGCATCAGGTTGTGGTTCTGAGGGTCGCGGGTTCGAATCCCGTCACTCGCC-GGGTTTGTAGCTCAGCT-GGTT-AGAGCACACGCCTGATAAGCGTGAGGTCGGAAGTTCAAGTCTTCTCAAACCCA-GGGGCTGTAGCTCAGTT-GGTT-AGAGCACGCCGCTCATAACGGTGTGGTCGTAGGTTCAAGTCCTACCAGCCCCA-GAGCTCGTAGCTCAGTC-GGT--AGAGCATTTGACTTTTAATCAAAGGGTCCCGGGTTCAAATCCCGGCGAGCTCA-GCCCGCGTGATGGAAT--GGTA-GACATAACGGACTTAAAATCCGTGGCTTGCCGGTTCAAGTCCGGCCGCGGGTA-GCGGATGTGATGGAACT-GGTA-GACATGCAAGATTTAGGTTCTTGT-G-TGGGGGTTCAAGTCCCTTCATCCGTA-GGCGGGGTAGCTCAGCT-GGTT-AGAGCGACGGAATCATAATCCGTGTGTCGGGGGTTCAAATCCCTCCCTCGCTA-TCCTCGGTAGCTTAGT--GGT--AGAGCAAACGGCTGTTAACCGTTCGGTCGCTGGTTCGAGTCCGGCCCGGGGAG-CGGGGCGTAGCGCAGCCTGGT--AGCGCATCTGGTTTGGGACCAGAGGGTCGGGAGTTCGAATCTCTCCGCCCCGA-TGGGACGTCGCCAAGT--GGT--AAGGCAACGGTTTTTGGTATCGTCATCCGGAGGTTCGAATCCTCCCGTCCCAG-GCACCCGTAGCTCAATT-GGAT-AGAGTATATGACTACGGATCATAAGGTTAGGGGTTCGACTCCTCTCGGGTGCG-GCACCCTTAGCTCAGCT-GGAT-AGAGCAACAGATTTCTAATCTGTGGGTCAGAGGTTCGAATCCTTTAGGGTGCG-GGAGAGATGGCCGAGT--GGCCGAAGGCGGCGGTTTGCTAAACCGTT---CGAGGGTTCGAATCCCTCTCTCTCCG-GGAGAGATGGCCGAGT--GGTTTAAGGCGCACGCCTGGAAAGCGTGTTGTCGGGGGTTCGAATCCCCCTCTCTCCG-GGATAGGTGGCCGAGT--GGTTTAAGGCACTAGTCTTGAAAACTGGC---CGTGGGTTCGAATCCCACCCTATCCG-GCCGGATTAGCTCAGT--GGT--AGAGCAACCGCCTTGTAAGCGGTAGGTCATCAGTTCAAATCCGATATCCGGCA-GGGTGATTAGCTCAGTT-GGTT-AGAGCATTACGTTGACATCGTAAAGGTTGAGGGTTCGAATCCCCCATCGCCCA-GGGCGATTAGCTCAGCT-GGT--AGAGTATCTCGTTTACACCGAGAGTGTCGGCGGTTCGAGTCCGTCATCGCCCA-AGGAGTGTAGCTCAATT-GGT--AGAGCGCCGGTCTCCAAAACCGGAGGTTGCGGGTTCGATACCTGTCGCTCCTG-TGCGGGGTGGAGCAGCTCGGT--AGCTCGTCAGGCTCATAACCTGAAGGTCGTTGGTTCAAATCCAGCCCCCGCTA-GGAGGGGTGGCCGAGT--GGTCAATGGCAGCAGACTGTAAATCTGCC-TTCGAAGGTTCAAATCCTTCTCCCTCCA
>1145 RICKETTSIA_SIBIRICA_246
-GGGGGCATAGCTCAGG--GGT--AGAGCATCTGCTTTGCACGCAGATGGTCAAGGGTTCGATTCCCTTTGCCTCCA-GGCTGGGTAGCAAAGT--GGT--AATGCCGTGGACTGCAAATCCTCTATTCGTCGGTTCGATTCCGACCCTGGCCT-GGGGGTGTAGCTCAGTT-GGTT-AGAGCATCTGCCTGTCACGCAGAAGGTCGCGGGTTCGAGTCCCGTCACTCTCG-GGCCCCTTCGTCTAGC--GGTT-AGGACACCACCCTTTCACGGTGGGAA-CACGGGTTCGAGTCCCGTAGGGGTCA-GGCCACGTAGCTCAGTC-GGT--AGAGCAAAGGACTGAAAATCCTTGTGTCGTTGGTTCAATTCCAACCGTGGCCA-GCGGGTGTAGCTCAGG--GGT--AGAGCGCTACCTTGCCAAGGTTGAAGTCGAGGGTTCGAATCCCTTCACCCGCT-GCGGGTGTAGCTCAAT--GGT--AGAGTTCCAGCCTTCCAAGCTGGCTG-TGTGGGTTCGATTCCCATCACCCGCTGGCGGGTGTAGCTCAGTT-GGTT-AGAGCATCAGGTTGTGGTTCTGAGGGTCACGGGTTCGAATCCCGTCACTCGCC-GGGTTTGTAGCTCAGCT-GGTT-AGAGCACACGCCTGATAAGCGTGAGGTCGGAAGTTCAAGTCTTCTCAAACCCA-GGGGCTGTAGCTCAGTT-GGTT-AGAGCACGCCGCTCATAACGGTGTAGTCGTAGGTTCAAGTCCTACCAGCCCCA-GAGCTCGTAGCTCAGGC-GGT--AGAGCATTTGACTTTTAATCAAAGGGTCCCGGGTTCAAATCCCGGCGAGCTCA-GCCCGCGTGATGGAAT--GGTA-GACATAACGGACTTAAAATCCGTGGCTTGCCGGTTCAAGTCCGGCCGCGGGTA-GCGGATGTGATGGAACT-GGTA-GACATGCAAGATTTAGGTTCTTGT-G-TGGGGGTTCAAGTCCCTTCATCCGTA-GGCGGGGTAGCTCAGCT-GGTT-AGAGCGACGGAATCATAATCCGTGTGTCGGGGGTTCAAATCCCTCCCTCGCTA-TCCTCGGTAGCTTAGT--GGT--AGAGCAAACGGCTGTTAACCGTTCGGTCGCTGGTTCGAGTCCGGCCCGAGGAG-CGGGGCGTAGCGCAGCCTGGT--AGCGCATCTGGTTTGGGACCAGAGGGTCGGGAGTTCGAATCTCTCCGCCCCGA-TGGGACGTCGCCAAGT--GGT--AAGGCAACGGTTTTTGGTATCGTC-ATCGGAGGTTCGAATCCTCCCGTCCCAG-GCACCCGTAGCTCAATT-GGAT-AGAGTATATGACTACGGATCATAAGGTTAGGGGTTCGACTCCTCTCGGGTGCA-GCACCCTTAGCTCAGCT-GGAT-AGAGCAACAGATTTCTAATCTGTGGGTCAGAGGTTCGAATCCTTTAGGGTGCG-GGAGAGATGGCCGAGT--GGCCGAAGGCGGCGGTTTGCTAAACCGTT---CGAGGGTTCGAATCCCTCTCTCTCCG-GGAGAGATGGCCGAGT--GGTTTAAGGCGCACGCCTGGAAAGCGTGTTGTCGGGGGTTCGAATCCCCCTCTCTCCG-GGATAGGTGGCCGAGT--GGTTTAAGGCACTAGTCTTGAAAACTGGC---CGTGGGTTCGAATCCCACCCTATCCG-GCCGGATTAGCTCAGT--GGT--AGAGCAACCGCCTTGTAAGCGGTAGGTCATCAGTTCAAATCCGATATCCGGCA-GGGTGATTAGCTCAGTT-GGTT-AGAGCATTACGTTGACATCGTAAAGGTCGGTGGTTCGAGCCCACTATCACTCA-GGGCGATTAGCTCAGCT-GGT--AGAGTATCTCGTTTACACCGAGAGTGTCGGCGGTTCAAGTCCGTCATCGCCCA-AGGAGTGTAGCTCAATT-GGT--AGAGCGCCGGTCTCCAAAACCGGAGGTTGCGGGTTCGATACCTGTCGCTCCTG-TGCGGGGTGGAGCAGCTCGGT--AGCTCGTCAGGCTCATAACCTGAAGGTCGTTGGTTCAAATCCAGCCCCCGCTA-GGAGGGGTGGCCGAGT--GGTCAATGGCAGCAGACTGTAAATCTGCC-TTCGAAGGTTCGAATCCTTCTCCCTCCA
>1146 RICKETTSIA_TYPHI_STR-_WILMINGTON
-GGGGGCATAGCTCAGG--GGT--AGAGCATCTGCTTTGCACGCAGAGTGTCAAGGGTTCGATTCCCTTTGCCTCCA-GGCTGGGTAGCAAAGT--GGT--AATGCCGTGGACTGCAAATCCTCTATTCGTCGGTTCGATTCCGACCCTGGCCT-GGGGATGTAGCTCAGTT-GGTT-AGAGCGTCTGCCTGTCACGCAGAAGGTCGCGGGTTCGAGTCCCGTCATTCTCG-GGCCCCTTCGTCTAGC--GGTT-AGGACACCACCCTTTCACGGTGGCAA-CACGGGTTCAAGTCCCGTAGGGGTCA-GGCCACGTAGCTCAGTC-GGT--AGAGCAAAGGACTGAAAATCCTTGTGTCGTTGGTTCAATTCCAACCGTGGCCA-GCGGGTGTAGCTCAGG--GGT--AGAGCGCTACCTTGCCAAGGTCGAAGTCGAGGGTTCGAATCCCTTCACCCGCT-GCGGGTGTAACTCAAT--GGT--AGAGTTCCAGCCTTCCAAGCTGGCTG-TGTGGGTTCGATTCCCATCATCCGCTGGCGAGTGTAGCTCAGTT-GGTT-AGAGCATCAGGTTGTGGTTCTGAGGGCCACGGGTTCGAATCCCGTCACTCGCC-GGGTTTGTAGCTCAGAT-GGTT-AGAGCACACGCCTGATAAGCGTGAGGTCGGAAGTTCAAGTCTTCTCAAACCCA-GGGGCTGTAGCTCAGTT-GGTT-AGAGCACGCCGCTCATAACGGTGTGGTCGTAGGTTCAAGTCCTACCAGCCCCA-GAGCTCGTAGCTCAGTT-GGT--AGAGCATTTGACTTTTAATCAAAGGGTCCCGGGTTCAAATCCCGGCGAGCTCA-GCCCGCGTGATGGAAT--GGTA-GACATAACGGACTTAAAATCCGTGGCTTGCCGGTTCAAGTCCGGCCGTGGGTA-GCGGATGTGATGGAACT-GGTA-GACATGCAAGATTTAGGTTCTTGT-G-TGGGGGTTCAAGTCCCTTCATCCGTA-GGCGGGGTAGCTCAGCT-GGTT-AGAGCAACGGAATCATAATCCGTGTGTCGTGGGTTCAAATCCCTCTCCCGCTA-TCCTCGGTAGCTCAGT--GGT--AGAGCAAACGGCTGTTAACCGTTCGGTCGCTGGTTCGAGTCCGGCCCGGGGAG-CGGGGCGTAGCGCAGCCTGGT--AGCGCATCTGGTTTGGGACCAGAGGGTCGGGAGTTCGAATCTCTCCGCCCCGA-TGGGACGTCGCCAAGT--GGT--AAGGCAACGGTTTTTGGTATCGTCATGCGGAGGTTCGAATCCTCCCGTCCCAG-GCACCCGTAGCTCAATT-GGAT-AGAGTATATGACTACGGATCATAAGGTTAGGGGTTCGACTCCTCTCGGGTGCG-GCACCCTTAGCTCAGCT-GGAT-AGAGCAACAGATTTCTAATCTGTGGGTCAGAGGTTCGAATCCTTTAGGGTGCG-GGAGAGATGGCCGAGT--GGCCGAAGGCGACGGTTTGCTAAACCGTT---CGAGGGTTCGAATCCCTCTCTCTCCG-GGAGAGATGGCCGAGC--GGCTTAAGGCGCACGCCTGGAAAGCGTGTTGTCGGGGGTTCGAATCCCCCTCTCTCCG-GGATAGGTGGCCGAGC--GGTTTAAGGCACTAGTCTTGAAAACTGGC---CGTGGGTTCGAATCCCACCCTATCCG-GCCGGATTAGCTCAGT--GGT--AGAGCAACCGCCTTGTAAGCGGTAGGTCATCAGTTCAAATCCGATATCCGGCA-GGGTGATTAGCTCAGTT-GGTC-AGAGTATTACGTTGACATCGTAAAGGTCAGTGGTTCGAACCCACTATCACCCA-GGGCGATTAGCTCAGTT-GGT--AGAGTATCTCGTTTACACCGAGAATGTCGGCGGTTCAAGTCCGTCATCGCCCA-AGGAGTGTAGCTCAATT-GGT--AGAGTGCCGGTCTCCAAAACCGGAGGTTGCGGGTTCGATTCCTGTCGCTCCTG-TGCGGGGTGGAGCAGTTCGGT--AGCTCGTCAGGCTCATAACCTGAAGGTCGTTGGTTCAAATCCAGCCCCCGCTA-GGAGGGGTGGCCGAGT--GGTCAATGGCAGCAGACTGTAAATCTGCC-TTCGAAGGTTCGAATCCTTCTCCCTCCA
>1147 ROSEOBACTER_SP-_AZWK-3B
-GGGGCCTTAGCTCAGCT-GGG--AGAGCGCCTGATTTGCATTCAGGAGGTCAGGAGTTCGATCCTCCTAGGCTCCA-GGCGAGTTGGCGGAGT--GGT--GACGCAGCGGATTGCAAATCCGTGTA-CACCGGTTCGATTCCGGTACTCGCCT-GCGGTTGTAGCTCAGTT-GGTT-AGAGTACCGGCCTGTCACGCCGGGGGTCGCGGGTTCGAGCCCCGTCAACCGCG-GGCCCGTTCGTCTATC--GGTT-AGGACGCCAGGTTTTCAACCTGGAAA-GAGGGGTTCGATTCCCCTACGGGCTG-GCCCGGGTAGCTCAGG--GGT--AGAGCAGTGGATTGAAAATCCTCGTGTCGGTGGTTCGATTCCGCCCCCGGGCA-GCGGGTGTAGCTCAGG--GGT--AGAGCGTTACCTTGCCAAGGTAAATGTCGTGAGTTCGAATCTCATCACCCGCT-GCGGGCGTTGTGTAAT--GGT--AAGACCCTTGCCTTCCAAGCAAGAGA-TGCGGGTTCGATTCCCGCCGCCCGCT-GCCGCCTTAGCTCAGTT-GGTT-AGAGCGCTGGATTGTGGATCCAGAGGTCCCCCGTTCAAGCCGGGGAGGCGGTA-GGGTCGGTAGCTCAGGT-GGTT-AGAGCGCACGCCTGATAAGCGTGAGGTCGGAGGTTCAAGTCCTCCTCGACCCA-GGGCCTGTAGCTCAATT-GGTT-AGAGCAGAGCGCTCATAACGCTTTGGTTGGGGGTTCGAGTCCCTCCGGGCCTA-GGGCCGTTAGCTCAGTT-GGT--AGAGCAACTGACTTTTAATCAGTGGGTCGCAGGTTCGAATCCTGCACGGCTCA-GCCCGCGTGGTGGAAT--GGTA-GACACAGGAGACTTAAAATCTCCA-G-TGCCGGTTCGAATCCGGCCGCGGGTA-GCGGGTGTGGCGGAATT-GGTA-GACGCACCAGATTTAGGTTCTGGC-G-TGGGGGTTCAAGTCCCTCCACCCGCA-GGCGGAGTAGCTCAGTT-GGTT-AGAGCAGCGGAATCATAATCCGCGTGTCGGGGGTTCAAGTCCCTCCTCCGCTA-TCCGGCGTAGCTCAGC--GGT--AGAGCAGTTGACTGTTAATCAATTGGTCGTAGGTTCGATCCCTACCGCCGGAG-CGGGGCGTAGCGCAGTCTGGT--AGCGCACCTGTTTTGGGTACAGGGGGTCGTGAGTTCGAATCTCGCCGCCCCGA-TGGGGTGTAGCCAAGC--GGT--AAGGCAGCGGTTTTTGGTACCGTGTACCGTAGGTTCGAATCCTACCACCCCAG-GGACCGATAGCTCAGCT-GGAT-AGAGTACCTGACTACGAATCAGGGGGTCGGGGGTTCGAATCCTCCTCGGTCCG-GGTCCCGTAGCTCAACT-GGAT-AGAGCAGCTGACTTCTAATCAGCAGGTTGAGGGTTCGAGTCCTTCCGGGATCG-GGAGACGTGGCCGAGT--GGTCGAAGGCGCTCCCCTGCTAAGGGAGTAT-CGTGGGTTCGAATCCCATCGTCTCCG-GGAGAGGTGGCCGAGT--GGTCGAAGGCGCACGCCTGGAACGCGTGTAT-CCAGGGTTCGAATCCCTGTCTCTCCG-GGAGGAGTGGCAGAGT--GGTCGATTGCACCGGTCTTGAAAACCGGC---CGTGGGTTCGAATCCCACCTCCTCCG-GCCCCTATAGCTCAGCT-GGT--AGAGCAACTGATTTGTAATCAGTAGGTCCGCGGTTCGAGTCCGTGTGGGGGCA-GGGCGATTAGCTCAGC--GGT--AGAGCACTTCGTTGACATCGAAGGGGTCACAAGTTCGAACCTTGTATCGCCCA-GGGTCGTTAGCTCAGTT-GGT--AGAGCGCTTCGTTTACACCGAAGATGTCGGGGGTTCGAGTCCCTCACGACCCA-AGGGGTATAGCTCAGCT-GGT--AGAGCGACGGTCTCCAAAACCGTAGGTCGCGGGTTCGAGCCCTGCTGCCCCTG-CGCGGGATGGAGCAGTCCGGT--AGCTCGTCAGGCTCATAACCTGAAGGTCGTAGGTTCAAATCCTACTCCCGCAA-GGGCGACAGGCCGCAA--GGT--GTGGCAGGGGACTGTAACTCCCTC-ACGCTAGGTTCGATTCCTAGGTCGCCCA
>1148 ROSEOBACTER_SP-_CCS2
-GGGGCGTTAGCTCAGCT-GGG--AGAGCACCTGCTTTGCAAGCAGGGGGTCATCGGTTCGATCCCGATACGCTCCA-GGCGAGTGGGCAG-GTA-GGTT-A-TGCAGCGGATTGCAAATCCGTGTA-GACCGGTTCGATTCCGGTACTCGCCT-GCGGTTGTAGCTCAGCT-GGTT-AGAGTACCGGCCTGTCACGCCGGGGGTCGCGGGTTCGAGCCCCGTCAACCGCG-GGTCCCTTCGTCTATC--GGTT-AGGACGCCAGGTTTTCAACCTGGAAA-GAGGGGTTCGATTCCCCTAGGGACTG-GCCCGGGTAGCTCAGG--GGT--AGAGCAGTGGATTGAAAATCCTCGTGTCGGTGGTTCGATTCCGCCCCCGGGCA-GCGGGCGTAGCTCAGG--GGT--AGAGCGAAACCTTGCCAAGGTTTAGGTCGTGAGTTCGAATCTCATCGCCCGCT-GCGGGCGTTGTGTAAT--GGT--AAGACCTCAGATTTCCAATCTGATGA-TAGGGGTTCGATTCCCCTCGCCCGCT-GCCGCCTTAGCTCAGTT-GGTT-AGAGCACTGGTTTGTGGAACCAGGGGTCCCCCGTTCAAGCCGGGGAGGCGGTA-GGGTCGGTAGCTCAGGT-GGTT-AGAGCGCACGCCTGATAAGCGTGAGGTCGGAGGTTCAAGTCCTCCTCGACCCA-GGGCCTGTAGCTCAATT-GGTT-AGAGCAGAGCGCTCATAACGCTTTGGTTGCGGGTTCAAGTCCTGCCGGGCCTA-GGGCCGTTAGCTCAGTT-GGT--AGAGCAACTGACTTTTAATCAGTAGGTCGATGGTTCGAACCCATCACGGCTCA-GCGGGCGTGGTGGAAT--GGTA-GACACGCCAGACTTAAAATCTGTT-G-TGGGGGTTCAAGTCCCCCCGCCCGCA-GCGGGTGTGGCGGAATT-GGTA-GACGCACCAGATTTAGGTTCTGGC-G-TGGGGGTTCGAGTCCCTTCACCCGCA-GGCGCGGTAGCTCAGTT-GGTT-AGAGCGAACGACTCATAATCGTTAGGTCGGGAGTTCAAATCTCCCCCACGCCA-TCCGACGTAGCTCAGC--GGT--AGAGCAGTTGACTGTTAATCAATTGGTCGTAGGTTCGATCCCTACCGTCGGAG-CGGGGCGTAGCGCAGCCTGGT--AGCGCATCTGTTTTGGGAACAGAGGGTCGGGAGTTCGAATCTCTCCGCCCCGA-TGGGATGTAGCCAAGT--GGT--AAGGCAACTGTTTTTGGTACAGTGTACCGTAGGTTCGAATCCTACCATCCCAG-GGATTGGTAGCTCAGCT-GGAT-AGAGTACTTGACTACGAATCAAGGGGTCGGGGGTTCGAATCCTCCCCAGTCCG-GGTCCGATAGCTCAACT-GGAT-AGAGCAGCTGACTTCTAATCAGCAGGTTGAGGGTTCGAGTCCTTCTCGGATCG-GGAGACGTGGCCGAGT--GGTCGAAGGCGCTCCCCTGCTAAGGGAGT---CGAGGGTTCGAATCCCTTCGTCTCCG-GGACAGGTGGCCGAGT--GGTCGAAGGCGCACGCCTGGAAAGTGTGTAT-CCAGGGTTCGAATCCCTGTCTGTCCG-GGAGGAGTGGCAGAGT--GGTCGAATGCACCGGTCTTGAAAACCGAC---CGTGGGTTCGAATCCCACCTCCTCCG-GCCCCTATAGCTCAGCT-GGT--AGAGCAACTGATTTGTAATCAGTAGGTCCGCGGTTCGAGTCCGTGTGGGGGCA-GGATGATTAGCTCAGC--GGT--AGAGCACTTCGTTGACATCGAAGGGGTCACTGGTTCGATCCCAGTATCGTCCA-GGGTGATTAGCTCAGTT-GGT--AGAGCGCTTCCTTTACACGGAAGATGTCGGGAGTTCGAGCCTCTCATCACCCA-AGGGGTATAGCTCAGTT-GGT--AGAGCGGCGGTCTCCAAAACCGTAGGTCCCGGGTTCAAGTCCTGGTGCCCCTG-CGCGGGATGGAGCAGCCCGGT--AGCTCGTCAGGCTCATAACCTGAAGGTCGTAGGTTCAAATCCTACTCCCGCAA-GGGCGACAGGCCGCAA--GGT--GTGGCAGGGGACTGTAACTCCCTCGCACCCTGGTTCGATTCCAGGGTCGCCCA
>1149 ROSEOBACTER_SP-_MED193
-GGGGCCTTAGCTCAGCT-GGG--AGAGCGCCTGATTTGCATTCAGGAGGTCAGGAGTTCGATCCTCCTAGGCTCCA-GGCGAGTTGGCGGAGT--GGT--GACGCAGCGGATTGCAAATCCGTGTA-CACCGGTTCGATTCCGGTACTCGCCT-GCGGTTGTAGCTCAGCT-GGTT-AGAGTACCGGCCTGTCACGCCGGGGGTCGCGGGTTCGAGCCCCGTCAACCGCG-GGCCCGTTCGTCTATC--GGTT-AGGACGTCAGGTTTTCAACCTGAAAA-GAGGGGTTCGACTCCCCTACGGGCTG-GCCCGGGTAGCTCAGG--GGT--AGAGCAGTGGATTGAAAATCCTCGTGTCGGTGGTTCGATTCCGCCCCCGGGCA-GCGGGCGTAGCTCAGG--GGT--AGAGCATAACCTTGCCAAGGTTAGGGTCGGGCGTTCGAATCGCCTCGCCCGCT-GCGGGCGTTGTGTAAT--GGT--AAGACCTTAGCCTTCCAAGCTAATGA-CGCGGGTTCGATTCCCGCCGCCCGCT-GCCGCCTTAGCTCAGTA-GGTT-AGAGCGCCTGATTGTGGATCAGGAGGTCCCCCGTTCGAGCCGGGGAGGTGGTA-GGGTCGGTAGCTCAGGT-GGTT-AGAGCGCACGCCTGATAAGCGTGAGGTCGGAGGTTCAAGTCCTCCTCGACCCA-GGGTCTGTAGCTCAATT-GGTT-AGAGCATAGCGCTCATAACGCTTTGGTTGCGGGTTCAAGTCCTGCCGGACCTA-GGGCCGTTAGCTCAGCT-GGT--AGAGCAACTGACTTTTAATCAGTAGGTCGATGGTTCGAACCCATCACGGCTCA-GCCCCCTTGGTGGAAT--GGTA-GACACACGAGACTTAAAATCTCCTGG-TGCCAGTTCGAGTCTGGCAGGGGGCA-GCGGGTGTGGCGGAATT-GGTA-GACGCACCAGATTTAGGTTCTGGC-G-TGGGGGTTCGAGTCCCTTCACCCGCA-GGCGCGGTAGCTCAGTT-GGTT-AGAGCGATCGACTCATAATCGATAGGTCGGGAGTTCAAGTCTCCCCCACGCCA-TCCGGCGTAGCTCAGC--GGT--AGAGCAGTTGACTGTTAATCAATTGGTCGTAGGTTCGATCCCTACCGCCGGAG-CGGGGCGTGGCGCAGTCTGGT--AGCGCACCTGTTTTGGGTACAGGGGGTCGTGAGTTCGAATCTCGCCGCCCCGA-TGGGGTGTGGCCAAGT--GGT--AAGGCAACAGTTTTTGGTACTGAAGATCGTAGGTTCGAATCCTACCACCCCAG-GGACCGATAGCTCAGCT-GGAT-AGAGTACCTGACTACGAATCAGGGGGTCGGGGGTTCGAATCCTCCTCGGTCCG-GGGCCGTTAGCTCAGCT-GGATTAGAGCAGGGAACTTCTAATTCTCAGGTCGGGGGTTCGAGTCCTCCACGGCTCG-GGAGACGTGGCCGAGT--GGTCGAAGGCGCTCCCCTGCTAAGGGAGTAT-CGAGGGTTCGAATCCCTTCGTCTCCG-GGAGAGGTGGCCGAGT--GGTCGAAGGCGCACGCCTGGAAAGTGTGTAT-CCAGGGTTCGAATCCCTGTCTCTCCG-GGGGAGGTGGCAGAGT--GGTCGAATGCGGCGGTCTTGAAAACCGTT---CCAGGGTTCGAATCCCTGTCTCCCCG-GCCCCTATAGCTCAGCT-GGT--AGAGCAACTGATTTGTAATCAGTAGGTCCGCGGTTCGAGTCCGTGTGGGGGCA-GGGCGCTTAGCTCAGC--GGT--AGAGCACTTCGTTGACATCGAAGGGGTCACAAGTTCGAACCTTGTAGTGCCCA-GGGTCGTTAGCTCAGTT-GGT--AGAGCGCTTCGTTTACACCGAAGATGTCGGGAGTTCGAGCCTCTCACGACCCA-AGGGGTATAGCTCAGTT-GGT--AGAGCGACGGTCTCCAAAACCGTAGGTCTCGGGTTCGAACCCTGATGCCCCTG-CGCGGGATGGAGCAGCCCGGT--AGCTCGTCAGGCTCATAACCTGAAGGTCGTAGGTTCAAATCCTACTCCCGCAA-GGGCGACAGGCCGCAA--GGT--GTGGCAGGGGACTGTAACTCCCTC-ACGCCTGGTTCGATTCCAGGGTCGCCCA
>1150 ROSEOVARIUS_NUBINHIBENS_ISM
-GGGGCCTTAGCTCAGCT-GGG--AGAGCGCCTGATTTGCATTCAGGAGGTCAGGAGTTCGATCCTCCTAGGCTCCA-GGCGAGTTGGCGGAGT--GGT--GACGCAGCGGATTGCAAATCCGTGTA-CACCGGTTCGATTCCGGTACTCGCCT-GCGGTTGTAGCTCAGTT-GGTT-AGAGTACCGGCCTGTCACGCCGGGGGTCGCGGGTTCGAGCCCCGTCAACCGCG-GGCCCGTTCGTCTATC--GGTT-AGGACGCCAGGTTTTCAACCTGGAAA-GAGGGGTTCGATTCCCCTACGGGCTG-GCCCGGGTAGCTCAGG--GGT--AGAGCAGTGGATTGAAAATCCTCGTGTCGGTGGTTCGATTCCGCCCCCGGGCA-GCGGGTGTAGCTCAGG--GGT--AGAGCGTTACCTTGCCAAGGTAAATGTCGTGAGTTCGAATCTCATCACCCGCT-GCGGGTATGGTGAAAT--GGT--ATCATAAGAGCCTTCCAAGCTTAAGG-TGCGGGTTCGATTCCCGCTACCCGCT-GCCGCCTTAGCTCAGTT-GGTT-AGAGCGCTAGATTGTGGATCTAGAGGTCCCCCGTTCAAGCCGGGGAGGCGGTA-GGGTCGGTAGCTCAGGT-GGTT-AGAGCGCACGCCTGATAAGCGTGAGGTCGGAGGTTCAAGTCCTCCTCGACCCA-GGGCCTGTAGCTCAACT-GGTT-AGAGCAGAGCGCTCATAACGCTTTGGTTGGGGGTTCAAGTCCCTCCGGGCCTA-GGGCCGTTAGCTCAGTT-GGT--AGAGCAACTGACTTTTAATCAGTGGGTCGCAGGTTCGAATCCTGCACGGCTCA-GCGGGCGTGATGGAAT--GGTA-GACATACCAGACTTAAAATCTGTTGG-TGTGGGTTCGAGTCCCACCGCCCGCA-GCGGGTGTGGCGAAATT-GGTA-GACGCACCAGATTTAGGTTCTGGC-G-TGGGGGTTCAAGTCCCTCCACCCGCA-GGCGGAGTAGCTCAGTT-GGTT-AGAGCAGCGGAATCATAATCCGCGTGTCGGGGGTTCAAGTCCCTCCTCCGCTA-TCCGGCGTAGCTCAGC--GGT--AGAGCAGTTGACTGTTAATCAATTGGTCGTAGGTTCGATCCCTACCGCCGGAG-CGGGGCGTGGCGCAGTCTGGT--AGCGCACCTGTTTTGGGTACAGGGGGTCGTGAGTTCGAATCTCGCCGCCCCGA-TGGGGTGTAGCCAAGC--GGT--AAGGCATCGGTTTTTGGTACCGTGTATCGTAGGTTCGAATCCTACCACCCCAG-GGACCGATAGCTCAGCT-GGAT-AGAGTACTTGACTACGAATCAAGGGGTCGGGGGTTCGAATCCTCCTCGGTCCG-GGTCCCGTAGCTCAACT-GGAT-AGAGCAGCTGACTTCTAATCAGCAGGTTGAGGGTTCGAGTCCTTCCGGGATCG-GGAGCTGTGGCCGAGT--GGTCGAAGGCGCTCCCCTGCTAAGGGAGTAT-CGTGGGTTCGAATCCCATCGGCTCCG-GGAGCGGTGGCCGAGT--GGTCGAAGGCGCACGCCTGGAAAGTGTGTAT-CCAGGGTTCGAATCCCTGTCGCTCCG-GGAGGAGTGGCAGAGT--GGTCGAATGCACCGGTCTTGAAAACCGGC---CGTGGGTTCGAATCCCACCTCCTCCG-GCCCCTATAGCTCAGCT-GGT--AGAGCAACTGATTTGTAATCAGTAGGTCCGCGGTTCGAGTCCGTGTGGGGGCA-GGGTGATTAGCTCAGC--GGT--AGAGCACTTCGTTGACATCGAAGGGGTCACTGGTTCGATCCCAGTATCGCCCA-GGGTGATTAGCTCAGTT-GGT--AGAGCGCTTCGTTTACACCGAAGATGTCGGGAGTTCGAGTCTCTCATCACCCA-AGGGGTATAGCTCAGTT-GGT--AGAGCGACGGTCTCCAAAACCGTAGGTCCCGGGTTCGAGCCCTGGTGCCCCTG-CGCGGGATGGAGCAGCCCGGT--AGCTCGTCAGGCTCATAACCTGAAGGTCGTAGGTTCAAATCCTACTCCCGCAA-GGGCGACAGGCCGCAA--GGT--GTGGCAGGGGACTGTAACTCCCTC-ACGCCTGGTTCGATTCCAGGGTCGCCCA
>1151 ROSEOVARIUS_SP-_217
-GGGGCCTTAGCTCAGCT-GGG--AGAGCGCCTGATTTGCATTCAGGAGGTCAGGAGTTCGATCCTCCTAGGCTCCA-GGCGAGTTGGCGGAGT--GGT--GACGCAGCGGATTGCAAATCCGTGAA-CAGGAGTTCGATTCTCCTACTCGCCT-GCGGTTGTAGCTCAGTT-GGTT-AGAGTACCGGCCTGTCACGCCGGGGGTCGCGGGTTCGAGCCCCGTCAACCGCG-GGCCCGTTCGTCTATC--GGTT-AGGACGTCAGGTTTTCAACCTGAAAA-GAGGGGTTCGACTCCCCTACGGGCTG-GCCCGGGTAGCTCAGG--GGT--AGAGCAGTGGATTGAAAATCCTCGTGTCGGTGGTTCGATTCCGCCCCCGGGCA-GCGGGCGTAGCTCAGG--GGT--AGAGCATAACCTTGCCAAGGTTAGGGTCGGGCGTTCGAATCGCCTCGCCCGCT-GCGGGCGTTGTGTAAT--GGT--AAGACCCTTGCCTTCCAAGCAAGAGA-CGCGGGTTCGATTCCCGCCGCCCGCT-GCCGCCTTAGCTCAGTT-GGTT-AGAGCGCTGGATTGTGGATCCAGAGGTCCCCTGTTCAAGCCAGGGAGGCGGTA-GGGTCGGTAGCTCAGGT-GGTT-AGAGCGCACGCCTGATAAGCGTGAGGTCGGAGGTTCAAGTCCTCCTCGACCCA-GGGCCTGTAGCTCAATT-GGTT-AGAGCAGAGCGCTCATAACGCTTTGGTTGGGGGTTCGAGTCCCTCCGGGCCTA-GGGCCGTTAGCTCAGTT-GGT--AGAGCAACTGACTTTTAATCAGTGGGTCGCAGGTTCGAATCCTGCACGGCTCA-GCCCGCGTGGTGGAAT--GGTA-GACACATGAGACTTAAAATCTCCC-G-TGCCGGTTCGAGTCCGGCCGCGGGCA-GCGGGTGTGGCGGAATT-GGTA-GACGCACCAGATTTAGGTTCTGGC-G-TGGGGGTTCGAGTCCCTTCACCCGCA-GGCGGAGTAGCTCAGTT-GGTT-AGAGCAGCGGAATCATAATCCGCGTGTCGGGGGTTCGAGTCCCTCCTCCGCTA-TCCGGCGTAGCTCAGC--GGT--AGAGCAGTTGACTGTTAATCAATTGGTCGTAGGTTCGATCCCTACCGCCGGAG-CGGGGCGTAGCGCAGTCTGGT--AGCGCACCTGTTTTGGGAACAGGGGGTCGTAGGTTCGAATCCTATCGCCCCGA-TGGGGTGTAGCCAAGT--GGT--AAGGCATCGGTTTTTGGTACCGTGTACCGTAGGTTCGAATCCTACCACCCCAG-GGACCGATAGCTCAGCT-GGAT-AGAGTACTTGACTACGAATCAAGGGGTCGGGGGTTCGAATCCTCCTCGGTCCG-GGCCCCGTAGCTCAACT-GGAT-AGAGCACGGACCTTCTAAGTCTGGGGTTGGGGGTTCAAGTCCTCCCGGGGTCG-GGAGCTGTGGCCGAGT--GGTCGAAGGCGCTCCCCTGCTAAGGGAGTAT-CGTGGGTTCGAATCCCATCGGCTCCG-GGAGCGGTGGCCGAGT--GGTCGAAGGCGCACGCCTGGAAAGTGTGTAT-CGAGGGTTCGAATCCCTCCCGCTCCG-GGAAGCTTGGCAGAGT--GGTCGATTGCACTGGTCTTGAAAACCAGCGC-CCAGGGTTCGAATCCCTGAGCTTCCG-GCCCCTATAGCTCAGCT-GGT--AGAGCAACTGATTTGTAATCAGTAGGTCCGCGGTTCGAGTCCGTGTGGGGGCA-GGGCGATTAGCTCAGT--GGT--AGAGCACTTCGTTGACATCGAAGGGGTCACAAGTTCGAACCTTGTATCGCCCA-GGGTGATTAGCTCAGTT-GGT--AGAGCGCTTCGTTTACACCGAAGATGTCGGGAGTTCGAGTCTCTCATCACCCA-AGGGGTATAGCTCAGCT-GGT--AGAGCGACGGTCTCCAAAACCGTAGGTCGCGGGTTCGAACCCTGCTGCCCCTG-CGCGGGATGGAGCAGCCCGGT--AGCTCGTCAGGCTCATAACCTGAAGGTCGTAGGTTCAAATCCTACTCCCGCAA-GGGCGACAGGCCGCAA--GGT--GTGGCAGGGGACTGTAACTCCCTC-ACGCCAGGTTCGATTCCTGGGTCGCCCA
>1152 ROSEOVARIUS_SP-_HTCC2601
-GGGGCCTTAGCTCAGCT-GGG--AGAGCGCCTGATTTGCATTCAGGAGGTCAGGAGTTCGATCCTCCTAGGCTCCA-GGCGAGTTGGCGGAGT--GGT--GACGCAGCGGATTGCAAATCCGTGTA-CACCGGTTCGATTCCGGTACTCGCCT-GCGGTTGTAGCTCAGAT-GGTT-AGAGTACCGGCCTGTCACGCCGGGGGTCGCGGGTTCGAGCCCCGTCAACCGCG-GGCCCGTTCGTCTATC--GGTT-AGGACGCCAGGTTTTCAACCTGGAAA-GAGGGGTTCGATTCCCCTACGGGCTG-GCCCGGGTAGCTCAGG--GGT--AGAGCAGTGGATTGAAAATCCTCGTGTCGGTGGTTCGATTCCGCCCCCGGGCA-GCGGGCGTAGCTCAGG--GGT--AGAGCATTACCTTGCCAAGGTAAGGGTCGGGCGTTCGAATCGCCTCGCCCGCT-GCGGGCGTTGTGTAAT--GGT--AAGACCCTTGCCTTCCAAGCAAGAGA-TACGGGTTCGATTCCCGTCGCCCGCT-GCCGCCTTAGCTCAGTA-GGTT-AGAGCGCTTGATTGTGGATCAAGAGGTCTCCCGTTCGAACCGGGAAGGCGGTA-GGGTCGGTAGCTCAGGT-GGTT-AGAGCGCACGCCTGATAAGCGTGAGGTCGGAGGTTCAAGTCCTCCTCGACCCA-GGGCCTGTAGCTCAATT-GGTT-AGAGCAGGGCGCTCATAACGCCTTGGTTGCGGGTTCAAGTCCTGCCGGGCCTA-GGGCCGTTAGCTCAGTT-GGT--AGAGCAACTGACTTTTAATCAGTGGGTCGCAGGTTCGAATCCTGCACGGCTCA-GCGGGCGTGGTGGAAT--GGTA-GACACAAGCGACTTAAAATCGCTAGG-TGCGGGTTCGAGTCCCGCCGCCCGCA-GCGGGTGTGGCGGAATT-GGTA-GACGCACCAGATTTAGGTTCTGGC-G-TGGGGGTTCGAGTCCCTTCACCCGCA-GGCGGAGTAGCTCAGTT-GGTT-AGAGCAGCGGAATCATAATCCGCGTGTCGGGGGTTCAAGTCCCTCCTCCGCTA-TCCGGCGTAGCTCAGC--GGT--AGAGCAGTTGACTGTTAATCAATTGGTCGTAGGTTCGATCCCTACCGCCGGAG-CGGGGCGTAGCGCAGCCTGGT--AGCGCGTCTGTTTTGGGTACAGAAGGTCGTGAGTTCGAATCTCGCCGCCCCGA-TGGGGTGTAGCCAAGT--GGT--AAGGCAACGGTTTTTGGTACCGCGTACCGCAGGTTCGAATCCTGCCACCCCAG-GGACCGATAGCTCAGCT-GGAT-AGAGTACTTGACTACGAATCAAGGGGTCGGGGGTTCGAATCCTCCTCGGTCCG-GGCCCGTTAGCTCAACT-GGAT-AGAGCAGCTGACTTCTAATCAGCAGGTTCGGGGTTCGAGTCCTCGACGGGTCG-GGAGACGTGGCCGAGT--GGTCGAAGGCGCTCCCCTGCTAAGGGAGTAT-CGAGGGTTCGAATCCCTTCGTCTCCG-GGAGAGGTGGCCGAGT--GGTCGAAGGCGCACGCCTGGAAAGTGTGTAT-CGAGGGTTCGAATCCCTTCCTCTCCG-GGAGGTTTGGCAGAGT--GGTCGAATGCGGCGGTCTTGAAAACCGTT---CCAGGGTTCGAATCCCTGAGCCTCCG-GCCCCTATAGCTCAGCT-GGT--AGAGCAACTGATTTGTAATCAGTAGGTCCGCGGTTCGAGTCCGTGTGGGGGCA-GGGCGGTTAGCTCAGC--GGT--AGAGCACTACGTTGACATCGTAGGGGCCACTGGTTCGATCCCAGTACCGCCCA-GGGTGATTAGCTCAGTT-GGT--AGAGCGCTTCGTTTACACCGAAGATGTCGGGAGTTCGAGTCTCTCATCACCCA-AGGGGTATAGCTCAGCT-GGT--AGAGCGACGGTCTCCAAAACCGTAGGTCGCGGGTTCGAACCCTGCTGCCCCTG-CGCGGGATGGAGCAGCCCGGT--AGCTCGTCAGGCTCATAACCTGAAGGTCGTAGGTTCAAATCCTACTCCCGCAA-GGGCGACAGGCCGCAA--GGT--GTGGCAGGGGACTGTAACTCCCTC-ACGCTAGGTTCGATTCCTAGGTCGCCCA
>1153 ROSEOVARIUS_SP-_TM1035
-GGGGCCTTAGCTCAGCT-GGG--AGAGCGCCTGATTTGCATTCAGGAGGTCAGGAGTTCGATCCTCCTAGGCTCCA-GGCGAGTTGGCGGAGT--GGT--GACGCAGCGGATTGCAAATCCGTGTA-CAGGAGTTCGATTCTCCTACTCGCCT-GCGGTTGTAGCTCAGTT-GGTT-AGAGTACCGGCCTGTCACGCCGGGGGTCGCGGGTTCGAGCCCCGTCAACCGCG-GGCCCGTTCGTCTATC--GGTT-AGGACGTCAGGTTTTCAACCTGAAAA-GAGGGGTTCGACTCCCCTACGGGCTG-GCCCGGGTAGCTCAGG--GGT--AGAGCAGTGGATTGAAAATCCTCGTGTCGGTGGTTCGATTCCGCCCCCGGGCA-GCGGGCGTAGCTCAGG--GGT--AGAGCATAACCTTGCCAAGGTTAGGGTCGGGCGTTCGAATCGCCTCGCCCGCT-GCGGGCGTTGTGTAAT--GGT--AAGACCCTTGCCTTCCAAGCAAGAGA-CGCGGGTTCGATTCCCGCCGCCCGCT-GCCGCCTTAGCTCAGTT-GGTT-AGAGCGCTGGATTGTGGATCCAGAGGTCCCCTGTTCAAGCCAGGGAGGCGGTA-GGGTCGGTAGCTCAGGT-GGTT-AGAGCGCACGCCTGATAAGCGTGAGGTCGGAGGTTCAAGTCCTCCTCGACCCA-GGGCCTGTAGCTCAATT-GGTT-AGAGCAGAGCGCTCATAACGCTTTGGTTGGGGGTTCGAGTCCCTCCGGGCCTA-GGGCCGTTAGCTCAGTT-GGT--AGAGCAACTGACTTTTAATCAGTGGGTCGCAGGTTCGAATCCTGCACGGCTCA-GCCCGCGTGGTGGAAT--GGTA-GACACATGAGACTTAAAATCTCCC-G-TGCCGGTTCGAGTCCGGCCGCGGGCA-GCGGGTGTGGCGAAATT-GGTA-GACGCACCAGATTTAGGTTCTGGC-G-TGGGGGTTCAAGTCCCTCCACCCGCA-GGCGGAGTAGCTCAGTT-GGTT-AGAGCAGCGGAATCATAATCCGCGTGTCGGGGGTTCGAGTCCCTCCTCCGCTA-TCCGGCGTAGCTCAGC--GGT--AGAGCAGTTGACTGTTAATCAATTGGTCGTAGGTTCGATCCCTACCGCCGGAG-CGGGGCGTAGCGCAGTTTGGT--AGCGCACCTGTTTTGGGAACAGGGGGTCGTAGGTTCGAATCCTATCGCCCCGA-TGGGGTGTAGCCAAGT--GGT--AAGGCGTCGGTTTTTGGTACCGTGTACCGTAGGTTCGAATCCTACCACCCCAG-GGACCGATAGCTCAGCT-GGAT-AGAGTACTTGACTACGAATCAAGGGGTCGGGGGTTCGAATCCTCCTCGGTCCG-GGTCCCGTAGCTCAACC-GGAT-AGAGCACCTGACTTCTAATCAGGATGTTGGGGGTTCGAGTCCTCCCGGGATCG-GGAGCTGTGGCCGAGT--GGTCGAAGGCGCTCCCCTGCTAAGGGAGTAT-CGTGGGTTCGAATCCCATCGGCTCCG-GGAGCGGTGGCCGAGT--GGTCGAAGGCGCACGCCTGGAAAGTGTGTAT-CGAGGGTTCGAATCCCTCCCGCTCCG-GGAAGCTTGGCAGAGT--GGTCGATTGCACTGGTCTTGAAAACCAGCGC-CCAGGGTTCGAATCCCTGAGCTTCCG-GCCCCTATAGCTCAGCT-GGT--AGAGCAACTGATTTGTAATCAGTAGGTCCGCGGTTCGAGTCCGTGTGGGGGCA-GGGCGATTAGCTCAGT--GGT--AGAGCACTTCGTTGACATCGAAGGGGTCACAAGTTCGAACCTTGTATCGCCCA-GGGTGATTAGCTCAGTT-GGT--AGAGCGCTTCGTTTACACCGAAGATGTCGGGAGTTCGAGTCTCTCATCACCCA-AGGGGTATAGCTCAGCT-GGT--AGAGCGACGGTCTCCAAAACCGTAGGTCGCGGGTTCGAACCCTGCTGCCCCTG-CGCGGGATGGAGCAGCCCGGT--AGCTCGTCAGGCTCATAACCTGAAGGTCGTAGGTTCAAATCCTACTCCCGCAA-GGGCGACAGGCCGCAA--GGT--GTGGCAGGGGACTGTAACTCCCTC-ACGCCAGGTTCGATTCCTGGGTCGCCCA
>1154 RUEGERIA_SP-_R11
-GGGGCCTTAGCTCAGCT-GGG--AGAGCGCCTGATTTGCATTCAGGAGGTCAGGAGTTCGATCCTCCTAGGCTCCA-GGCGAGTTGGCGGAGT--GGT--GACGCAGCGGATTGCAAATCCGTGTA-CACCGGTTCGATTCCGGTACTCGCCT-GCGGTTGTAGCTCAGTT-GGTT-AGAGTACCGGCCTGTCACGCCGGGGGTCGCGGGTTCGAGCCCCGTCAACCGCG-GGCCCGTTCGTCTATC--GGTT-AGGACGCCAGGTTTTCAACCTGGAAA-GAGGGGTTCGATTCCCCTACGGGCTG-GCCCGGGTAGCTCAGG--GGT--AGAGCAGTGGATTGAAAATCCTCGTGTCGGTGGTTCGATTCCGCCCCCGGGCA-GCGGGCGTAGCTCAGG--GGT--AGAGCATAACCTTGCCAAGGTTAGGGTCGGGCGTTCGAATCGCCTCGCCCGCT-GCGGGTATGGTGAAAT--GGT--ATCATAAGAGCCTTCCAAGCTTAAGG-TGCGGGTTCGATTCCCGCTACCCGCT-GCCGCCTTAGCTCAGTT-GGTT-AGAGCGCCTGATTGTGGATCAGGAGGTCCCCCGTTCGAGCCGGGGAGGTGGTA-GGGTCGGTAGCTCAGGT-GGTT-AGAGCGCACGCCTGATAAGCGTGAGGTCGGAGGTTCAAGTCCTCCTCGACCCA-GGGCCTGTAGCTCAAC--GGTT-AGAGCAGAGCGCTCATAACGCTTTGGTTGCAGGTTCGAATCCTGCCGGGCCTA-GGGCCGTTAGCTCAGTT-GGT--AGAGCAACTGACTTTTAATCAGTGGGTCGCAGGTTCGAATCCTGCACGGCTCA-GCGGGCGTGATGGAAT--GGTA-GACATACCAGACTTAAAATCTGTTGG-TGTGGGTTCGAGTCCCACCGCCCGTA-GCGGGTGTGGCGAAATT-GGTA-GACGCACCAGATTTAGGTTCTGGC-G-TGGGGGTTCAAGTCCCTCCACCCGCA-GGCGCGGTAGCTCAGTT-GGTT-AGAGCGAACGACTCATAATCGTTAGGTCGGGAGTTCGAGTCTCCCCCACGCCA-TCCGGCGTAGCTCAGC--GGT--AGAGCAGTTGACTGTTAATCAATTGGTCGTAGGTTCGATCCCTACCGCCGGAG-CGGGGCGTGGCGCAGTCTGGT--AGCGCACCTGTTTTGGGTACAGGGGGTCGTGAGTTCGAATCTCGCCGCCCCGA-TGGGGTGTAGCCAAGT--GGT--AAGGCAGCGGTTTTTGGTACCGTGTATCGTAGGTTCGAATCCTACCACCCCAG-GGACCGATAGCTCAGCT-GGAT-AGAGTACTTGACTACGAATCAAGGGGTCGGGGGTTCGAATCCTCCTCGGTCCG-GGTCCCTTAGCTCAACT-GGAT-AGAGCAGCTGACTTCTAATCAGCAGGTTGAGGGTTCGAGTCCTTCAGGGATCG-GGAGACGTGGCCGAGT--GGTCGAAGGCGCTCCCCTGCTAAGGGAGTAT-CGAGGGTTCGAATCCCTTCGTCTCCG-GGAGAGGTGGCCGAGT--GGTCGAAGGCGCACGCCTGGAAAGTGTGTAT-CCAGGGTTCGAATCCCTGTCTCTCCG-GGGGAGGTGGCAGAGT--GGTCGAATGCGGCGGTCTTGAAAACCGTT---CCAGGGTTCGAATCCCTGTCTCCCCG-GCCCCTATAGCTCAGCT-GGT--AGAGCAACTGATTTGTAATCAGTAGGTCCGCGGTTCGAGTCCGTGTGGGGGCA-GGGCGATTAGCTCAGT--GGT--AGAGCACTTCGTTGACATCGAAGGGGTCACAAGTTCGAACCTTGTATCGCCCA-GGGTCGTTAGCTCAGTT-GGT--AGAGCGCTTCGTTTACACCGAAGATGTCGGGAGTTCGAGCCTCTCACGACCCA-AGGGGTATAGCTCAGTT-GGT--AGAGCGACGGTCTCCAAAACCGTAGGTCGCGGGTTCGAACCCTGCTGCCCCTG-CGCGGGATGGAGCAGCCAGGT--AGCTCGTCAGGCTCATAACCTGAAGGTCGTAGGTTCAAATCCTACTCCCGCAA-GGGCGACAGGCCGCAA--GGT--GTGGCAGGGGACTGTAACTCCCTC-ACGCCTGGTTCGATTCCAGGGTCGCCCA
>1155 SAGITTULA_STELLATA_E-37
-GGGGCCTTAGCTCAGCT-GGG--AGAGCGCCTGATTTGCATTCAGGAGGTCAGGAGTTCGATCCTCCTAGGCTCCA-GGCGAGTTGGCGGAGT--GGT--GACGCAGCGGATTGCAAATCCGTGTA-CACCGGTTCGATTCCGGTACTCGCCT-GCGGTTGTAGCTCAGTT-GGTT-AGAGTACCGGCCTGTCACGCCGGGGGTCGCGGGTTCGAGCCCCGTCAACCGCG-GGCCCGTTCGTCTATC--GGTT-AGGACGCCAGGTTTTCAACCTGGAAA-GAGGGGTTCGATTCCCCTACGGGCTG-GCCCGGGTAGCTCAGG--GGT--AGAGCAGTGGATTGAAAATCCTCGTGTCGGTGGTTCGATTCCGCCCCCGGGCA-GCGGGCGTAGCTCAGG--GGT--AGAGCATAACCTTGCCAAGGTTAGGGTCGGGCGTTCGAATCGCCTCGCCCGCT-GCGGGTATAGCTTAAT--GGT--AAAGCCCCTGCCTTCCAAGCAGGTTA-TCTCGGTTCGATCCCGTGTACCCGCT-GCCGCCTTAGCTCAGTT-GGTT-AGAGCGCCTGATTGTGGATCAGGAGGTCCCCCGTTCGAGCCGGGGAGGTGGTA-GGGTCGGTAGCTCAGGT-GGTT-AGAGCGCACGCCTGATAAGCGTGAGGTCGGAGGTTCAAGTCCTCCTCGACCCA-GGGCCTGTAGCTCAATT-GGTT-AGAGCAGGGCGCTCATAACGCCTTGGTTGCGGGTTCAAGTCCTGCCGGGCCTA-GGGCCGTTAGCTCAGTT-GGT--AGAGCAACTGACTTTTAATCAGTGGGTCGCAGGTTCGAATCCTGCACGGCTCA-GCCCGCGTGGTGGAAT--GGTA-GACACAGGAGACTTAAAATCTCCAGG-TGCCGGTTCGAGTCCGGCCGCGGGTA-GCGGGTGTGGCGAAATT-GGTA-GACGCACCAGATTTAGGTTCTGGC-G-TGGGGGTTCAAGTCCCTCCACCCGCA-GGCGCGGTAGCTCAGTT-GGTT-AGAGCGAACGACTCATAATCGTTAGGTCGGGGGTTCAAGTCCCCCCCACGCCA-TCCGGCGTAGCTCAGC--GGT--AGAGCAGTTGACTGTTAATCAATTGGTCGTAGGTTCGATCCCTACCGCCGGAG-CGGGGCGTGGCGCAGCCTGGT--AGCGCGTCTGTTTTGGGTACAGAAGGTCGTGAGTTCGAATCTCGCCGCCCCGA-TGGGGTGTAGCCAAGT--GGT--AAGGCACCGGTTTTTGGTACCGCGCACCGTAGGTTCGAATCCTACCACCCCAG-GGACCGATAGCTCAGCT-GGAT-AGAGTACTTGACTACGAATCAAGGGGTCGGGGGTTCGAATCCTCCTCGGTCCG-GGTCCCTTAGCTCAACT-GGAT-AGAGCAGCTGACTTCTAATCAGCAGGTTGAGGGTTCGAGTCCTTCAGGGATCG-GGAGACGTGGCCGAGT--GGTCGAAGGCGCTCCCCTGCTAAGGGAGTAT-CGAGGGTTCGAATCCCTTCGTCTCCG-GGAGAGGTGGCCGAGT--GGTCGAAGGCGCACGCCTGGAAAGTGTGTAT-CGAGGGTTCGAATCCCTTCCTCTCCG-GGAGGTTTGGCAGAGT--GGTCGATTGCGGCGGTCTTGAAAACCGTT---CCAGGGTTCGAATCCCTGAGCCTCCG-GCCCCTATAGCTCAGCT-GGT--AGAGCAACTGATTTGTAATCAGTAGGTCCGCGGTTCGAGTCCGTGTGGGGGCA-GGGCGGTTAGCTCAGC--GGT--AGAGCACTACGTTGACATCGTAGGGGTCACTGGTTCGATCCCAGTATCGCCCA-GGGTGATTAGCTCAGTT-GGT--AGAGCGCTTCGTTTACACCGAAGATGTCGGGAGTTCGAGTCTCTCATCACCCA-AGGGGTATAGCTCAGCT-GGT--AGAGCGACGGTCTCCAAAACCGTAGGTCGCGGGTTCGAACCCTGCTGCCCCTG-CGCGGGGTGGAGCAGCCCGGT--AGCTCGTCAGGCTCATAACCTGAAGGTCGTAGGTTCAAATCCTACCCCCGCAA-GGGCGACAGGCCGCAA--GGT--GTGGCAGGGGACTGTAACTCCCTC-ACGCTTGGTTCGATTCCAAGGTCGCCCA
>1156 SILICIBACTER_LACUSCAERULENSIS_ITI-1157
-GGGGCCTTAGCTCAGCT-GGG--AGAGCGCCTGATTTGCATTCAGGAGGTCAGGAGTTCGATCCTCCTAGGCTCCA-GGCGAGTTGGCGGAGT--GGT--GACGCAGCGGATTGCAAATCCGTGTA-CACCGGTTCGATTCCGGTACTCGCCT-GCGGTTGTAGCTCAGTT-GGTT-AGAGTACCGGCCTGTCACGCCGGGGGTCGCGGGTTCGAGCCCCGTCAACCGCG-GGCCCGTTCGTCTATC--GGTT-AGGACGCCAGGTTTTCAACCTGGAAA-GAGGGGTTCGATTCCCCTACGGGCTG-GCCCGGGTAGCTCAGG--GGT--AGAGCAGTGGATTGAAAATCCTCGTGTCGGTGGTTCGATTCCGCCCCCGGGCA-GCGGGCGTAGCTCAGG--GGT--AGAGCATTACCTTGCCAAGGTAAGGGTCGTGAGTTCGAATCTCATCGCCCGCT-GCGGGTATAGCTTAAT--GGT--AAAGCCCCTGCCTTCCAAGCAGGTTA-TGTCGGTTCGATTCCGTCTACCCGCT-GCCGCCTTAGCTCAGTT-GGTT-AGAGCGCTGGATTGTGGATCCAGAGGTCCCCTGTTCAAGCCAGGGAGGCGGTA-GGGTCGGTAGCTCAGGT-GGTT-AGAGCGCACGCCTGATAAGCGTGAGGTCGGAGGTTCAAGTCCTCCTCGACCCA-GGGCCTGTAGCTCAATT-GGTT-AGAGCAGAGCGCTCATAACGCTTTGGTTGGGGGTTCGAGTCCCTCCGGGCCTA-GGGCCGTTAGCTCAGTT-GGT--AGAGCAACTGACTTTTAATCAGTGGGTCGCAGGTTCGAATCCTGCACGGCTCA-GCGGGCGTGGTGGAAC--GGTA-GACACAAGCGACTTAAAATCGCTA-G-TGCGGGTTCGAATCCCGCCGCCCGCA-GCGGGTGTGGCGAAATT-GGTA-GACGCACCAGATTTAGGTTCTGGC-G-TGGGGGTTCAAGTCCCTCCACCCGCA-GGCGGAGTAGCTCAGTT-GGTT-AGAGCAGCGGAATCATAATCCGCGTGTCGGGGGTTCAAGTCCCTCCTCCGCTA-TCCGGCGTAGCTCAGC--GGT--AGAGCAGTTGACTGTTAATCAATTGGTCGTAGGTTCGATCCCTACCGCCGGAG-CGGGGCGTGGCGCAGTCTGGT--AGCGCACCTGTTTTGGGTACAGGGGGTCGTGAGTTCGAATCTCGCCGCCCCGA-TGGGGTGTAGCCAAGT--GGT--AAGGCAGCGGTTTTTGGTACCGTGTATCGTAGGTTCGAATCCTACCACCCCAG-GGACCGATAGCTCAGCT-GGAT-AGAGTACTTGACTACGAATCAAGGGGTCGGGGGTTCGAATCCTCCTCGGTCCG-GGTCCCGTAGCTCAACT-GGAT-AGAGCAGCTGACTTCTAATCAGCAGGTTCGGGGTTCGAGTCCTCGCGGGATCG-GGAGACGTGGCCGAGT--GGTCGAAGGCGCTCCCCTGCTAAGGGAGTAT-CGAGGGTTCGAATCCCTTCGTCTCCG-GGAGAGGTGGCCGAGT--GGTCGAAGGCGCACGCCTGGAAAGTGTGTAT-CCAGGGTTCGAATCCCTGTCTCTCCG-GGGGAGGTGGCAGAGT--GGTCGAATGCGGCGGTCTTGAAAACCGTT---CCAGGGTTCGAATCCCTGTCTCCCCG-GCCCCTATAGCTCAGCT-GGT--AGAGCAACTGATTTGTAATCAGTAGGTCCGCGGTTCGAGTCCGTGTGGGGGCA-GGGCGGTTAGCTCAGC--GGT--AGAGCACTTCGTTGACATCGAAGGGGTCACAAGTTCGATCCTTGTACCGCCCA-GGGTGATTAGCTCAGTT-GGT--AGAGCGCTTCGTTTACACCGAAGATGTCGGGAGTTCGAGTCTCTCATCACCCA-AGGGGTATAGCTCAGTT-GGT--AGAGCGACGGTCTCCAAAACCGTAGGTCGCGGGTTCGAACCCTGCTGCCCCTG-CGCGGGGTGGAGCAGCCAGGT--AGCTCGTCAGGCTCATAACCTGAAGGTCGCAGGTTCAAATCCTGCCCCCGCAA-GGGCGACAGGCCGCAA--GGT--GTGGCAGGGGACTGTAACTCCCTC-ACGCCTGGTTCGATTCCAGGGTCGCCCA
>1157 SILICIBACTER_POMEROYI_DSS-3
-GGGGCCTTAGCTCAGCT-GGG--AGAGCGCCTGATTTGCATTCAGGAGGTCAGGAGTTCGATCCTCCTAGGCTCCA-GGCGAGTTGGCGGAGT--GGT--GACGCAGCGGATTGCAAATCCGTGTA-CACCGGTTCGATTCCGGTACTCGCCT-GCGGTTGTAGCTCAGTT-GGTT-AGAGTACCGGCCTGTCACGCCGGGGGTCGCGGGTTCGAGCCCCGTCAACCGCG-GGCCCGTTCGTCTATC--GGTT-AGGACGCCAGGTTTTCAACCTGGAAA-GAGGGGTTCGATTCCCCTACGGGCTG-GCCCGGGTAGCTCAGG--GGT--AGAGCAGTGGATTGAAAATCCTCGTGTCGGTGGTTCGATTCCGCCCCCGGGCA-GCGGGCGTAGCTCAGG--GGT--AGAGCATTACCTTGCCAAGGTAAGGGTCGTGAGTTCGAATCTCATCGCCCGCT-GCGGGCGTCGTATACT--GGCT-ATTACCTCAGCCTTCCAAGCTGATGA-AGCGGGTTCGATTCCCGCCGCCCGCT-GCCGCCTTAGCTCAGTT-GGTT-AGAGCGCTGGATTGTGGATCCAGAGGTCCCCTGTTCAAGCCAGGGAGGCGGTA-GGGTCGGTAGCTCAGGT-GGTT-AGAGCGCACGCCTGATAAGCGTGAGGTCGGAGGTTCAAGTCCTCCTCGACCCA-GGGCCTGTAGCTCAAC--GGTT-AGAGCAGAGCGCTCATAACGCTTTGGTTGCGGGTTCAAATCCTGCCGGGCCTA-GGGCCGTTAGCTCAGTT-GGT--AGAGCAACTGACTTTTAATCAGTGGGTCGCAGGTTCGAATCCTGCACGGCTCA-GCGGGCGTGGTGGAAT--GGTA-GACACATGGCACTTAAAATGCCTG-G-TGCCGGTTCAAATCCGGCCGCCCGTA-GCGGGTGTGGCGGAATT-GGTA-GACGCACCAGATTTAGGTTCTGGC-G-TGGGGGTTCGAGTCCCTTCACCCGCA-GGCGTGATAGCTCAGTT-GGTT-AGAGCACAGCACTCATAATGCTGGGGTCGGCGGTTCAAGTCCGCCTCACGCTA-TCCGGCGTAGCTCAGC--GGT--AGAGCAGTTGACTGTTAATCAATTGGTCGTAGGTTCGATCCCTACCGCCGGAG-CGGGGCGTGGCGCAGTCTGGT--AGCGCACCTGTTTTGGGTACAGGGGGTCGTGAGTTCGAATCTCGCCGCCCCGA-TGGGGTGTAGCCAAGT--GGT--AAGGCAACGGTTTTTGGTACCGCGTACCGTAGGTTCGAATCCTACCACCCCAG-GGACCGATAGCTCAGTT-GGAT-AGAGTACTTGACTACGAATCAAGGGGTCGGGGGTTCGAATCCTCCTCGGTCCG-GGTCCCATAGCTCAACT-GGAT-AGAGCAGCTGACTTCTAATCAGCAGGTTCGGGGTTCGAGTCCTCGTGGGATCG-GGAGCTGTGGCCGAGT--GGTCGAAGGCGCTCCCCTGCTAAGGGAGTAT-CGTGGGTTCGAATCCCATCGGCTCCG-GGACAGTTGGCCGAGT--GGTCGAAGGCGCACGCCTGGAAAGTGTGTAT-CGAGGGTTCGAATCCCTCACTGTCCG-GGGGAGGTGGCAGAGT--GGTCGAATGCGGCGGTCTTGAAAACCGTTGC-CCAGGGTTCGAATCCCTGTCTCCCCG-GCCCCTATAGCTCAGCT-GGT--AGAGCAACTGATTTGTAATCAGTAGGTCCGCGGTTCGAGTCCGTGTGGGGGCA-GGGCGGTTAGCTCAGT--GGT--AGAGCACTACGTTGACATCGTAGGGGTCACAAGTTCGAACCTTGTACCGCCCA-GGGTGATTAGCTCAGTT-GGT--AGAGCGCTTCGTTTACACCGAAGATGTCGGGAGTTCGAGTCTCTCATCACCCA-AGGGGTATAGCTCAGTT-GGT--AGAGCGACGGTCTCCAAAACCGTAGGTCGCGGGTTCGAACCCTGCTGCCCCTG-CGCGGGATGGAGCAGCCAGGT--AGCTCGTCAGGCTCATAACCTGAAGGTCGCAGGTTCAAATCCTGCTCCCGCAA-GGGCGACAGGCCGCAA--GGT--GTGGCAGGGGACTGTAACTCCCTC-ACGCCTGGTTCGATTCCAGGGTCGCCCA
>1158 SINORHIZOBIUM_MEDICAE_WSM419
-GGGGCTGTAGCTCAGCT-GGG--AGAGCACCTGCTTTGCAAGCAGGGGGTCAGCGGTTCGATCCCGCTCAGCTCCA-GGCCTCGTGGCGGAGT--GGT--GACGCAGAGGACTGCAAATCCTTGTA-CCCCGGTTCAATTCCGGGCGAGGCCT-GCGGGTGTAGCTCAGTT-GGTT-AGAGTGCCGGCCTGTCACGCCGGAGGTCGCGGGTTCGAGCCCCGTCACTCGCG-GCGCCCATCGTCTAGC--GGTCTAGGACGCCGCCCTTTCACGGCGGAAA-CACGGGTTCGATTCCCGTTGGGCGTG-GCCCGGATAGCTCAGTT-GGT--AGAGCAGCGGATTGAAAATCCGCGTGTCGGTGGTTCAAATCCGCCTCCGGGCA-GCGGGTGTAGCTCAGG--GGT--AGAGCACAACCTTGCCAAGGTTGGGGTCGGGCGTTCGAATCGCCTCACCCGCT-GCGGGTATAGCTCAAT--GGT--AGAGCAGCAGCCTTCCAAGCTGAATA-CGCGGGTTCGATTCCCGCTACCCGCT-GCGGTTGTAGCTCAGTT-GGTT-AGAGCGCAGGTTTGTGGCACCTGAGGTCGGAGGTTCGATCCCCCCCAACCGTA-GGGCCCGTAGCTCAGGT-GGTT-AGAGCGCACGCCTGATAAGCGTGAGGTCGGCAGTTCGAGTCTGCCCGGGCCCA-GGGCCTGTAGCTCAAT--GGTT-AGAGCCGGCGGCTCATAACCGCTTGGTTGGGGGTTCGAGTCCCTCCGGGCCCA-GAGCGCGTAGCTCAGCC-GGT--AGAGCAACTGACTTTTAATCAGTAGGTCCAGGGTTCGAATCCCTGCGCGCTCA-GCGGACGTGGCGAAACT-GGTA-GACGCAAGGGACTTAAAATCCCTC-G-TACGGGTTCGATTCCCGTCGTCCGCA-GCGGGTATGGTGAAATT-GGTA-GACACGCCAGATTTAGGTTCTGGT-G-TGGGAGTTCAAGTCTCTCTACCCGCA-GGCGGAGTAGCTCAGTA-GGTT-AGAGCAGAGGAATCATAATCCTTGTGTCGGGGGTTCGAATCCCTCCTCCGCTA-TCCCTGGTAGCTCAGC--GGT--AGAGCACTCGACTGTTAATCGATAGGTCGCCGGTTCGAATCCGGCCCGGGGAG-CGGAGTGTAGCGCAGTCTGGT--AGCGCATCTGGTTTGGGACCAGAGGGTCGGGAGTTCGAATCTCTCCACTCCGA-TGGGGCGTAGCCAAGC--GGT--AAGGCAGCGGTTTTTGGTACCGCCATTCCCTGGTTCGAATCCAGGCGCCCCAG-GCACCCGTAGCTCAGCT-GGAT-AGAGCACCAGACTACGAATCTGGGGGTCAGGAGTTCGAATCTCTTCGGGTGCG-GGCCCCTTAGCTCAGCT-GGAT-AGAGCACCTGCCTTCTAAGCAGGTTGTCGCAGGTTCGAGTCCTGCAGGGGTCG-GGAGAGGTGGCCGAGT--GGTCGAAGGCGCTCCCCTGCTAAGGGAGTAT-CGAGGGTTCGAATCCCTTCTTCTCCG-GGACAGGTGGCCGAGT--GGTTGAAGGCGCACGCCTGGAACGCGTGT---CGAGGGTTCGAATCCCTCTCTGTCCG-GGAAGAGTGGCCGAGC--GGTTTAAGGCACCGGTCTTGAAAACCGGC---CGTGGGTTCGAATCCCACCTCTTCCG-GCCCTTATAGCTCAGTT-GGT--AGAGCGGCTGATTTGTAATCAGTAGGTCGGGAGTTCGAGTCTCTCTGGGGGCA-GGGCGTGTAGCTCAGC--GGG--AGAGCACTACGTTGACATCGTAGGGGTCACAGGTTCAATCCCTGTCACGCCCA-GGGCGATTAGCTCAGTT-GGT--AGAGCGCCTCGTTTACACCGAGGATGTCGGGAGTTCGAGTCTCTCATCGCCCA-AGGGGTATAGCTCAGTT-GGT--AGAGCGGCGGTCTCCAAAACCGCAGGTCGGGGGTTCGAGCCCCTCTGCCCCTG-CGCGGGGTGGAGCAGCCCGGT--AGCTCGTCAGGCTCATAACCTGAAGGCCGCAGGTTCAAATCCTGCCCCCGCAA-GGAGGGATGCCCGAGT--GGTTAAAGGGGACGGACTGTAAATCCGTT-TACGTTGGTTCAAATCCAACTCCCTCCA
>1159 SINORHIZOBIUM_MELILOTI_1021
-GGGGCTGTAGCTCAGCT-GGG--AGAGCACCTGCTTTGCAAGCAGGGGGTCAGCGGTTCGATCCCGCTCAGCTCCA-GGCCTCGTGGCGGAGT--GGT--GACGCAGAGGACTGCAAATCCTTGTA-CGCCGGTTCAATTCCGGCCGAGGCCT-GCGGGTGTAGCTCAGTC-GGTT-AGAGTGCCGGCCTGTCACGCCGGAGGTCGCGGGTTCGAGCCCCGTCACTCGCG-GCGCCCATCGTCTAGC--GGTCTAGGACGCCGCCCTTTCACGGCGGAAA-CACGGGTTCGATTCCCGTTGGGCGTG-GCCCGGATAGCTCAGTT-GGT--AGAGCAGCGGATTGAAAATCCGCGTGTCGGTGGTTCAAATCCGCCTCCGGGCA-GCGGGTGTAGCTCAGG--GGT--AGAGCACAACCTTGCCAAGGTTGGGGTCGGGCGTTCGAATCGCCTCACCCGCT-GCGGGTATAGCTCAAT--GGT--AGAGCAGCAGCCTTCCAAGCTGAATA-CGCGGGTTCGATTCCCGCTACCCGCT-GCGGTTGTAGCTCAGTT-GGTT-AGAGCGCAGGTTTGTGGCACCTGAGGTCGGAGGTTCGATCCCCCCCAACCGTA-GGGCCCGTAGCTCAGGT-GGTT-AGAGCGCACGCCTGATAAGCGTGAGGTCGGCAGTTCGAGTCTGCCCGGGCCCA-GGGCCTGTAGCTCAAT--GGTT-AGAGCCGGCGGCTCATAACCGCTTGGTTGGGGGTTCGAGTCCCTCCGGGCCCA-GAGCGCGTAGCTCAGCC-GGT--AGAGCAACTGACTTTTAATCAGTAGGTCCAGGGTTCGAATCCCTGCGCGCTCA-GCGGACGTGGCGAAACT-GGTA-GACGCAAGGGACTTAAAATCCCTC-G-TACGGGTTCGATTCCCGTCGTCCGCA-GCGGGTATGGTGAAATT-GGTA-GACACGCCAGATTTAGGTTCTGGT-G-TGGGAGTTCAAGTCTCTCTACCCGCA-GGCGGAGTAGCTCAGTA-GGTT-AGAGCAGAGGAATCATAATCCTTGTGTCGGGGGTTCGAATCCCTCCTCCGCTA-TCCCTGGTAGCTCAGC--GGT--AGAGCACTCGACTGTTAATCGATAGGTCGCCGGTTCGAATCCGGCCCGGGGAG-CGGAGTGTAGCGCAGTCTGGT--AGCGCATCTGGTTTGGGACCAGAGGGTCGGGAGTTCGAATCTCTCCACTCCGA-TGGGGCGTAGCCAAGC--GGT--AAGGCAGCGGTTTTTGGTACCGCCATTCCCTGGTTCGAATCCAGGCGCCCCAG-GCACCCGTAGCTCAGCT-GGAT-AGAGCACCAGACTACGAATCTGGGGGGCAGGAGTTCGAATCTCTTCGGGTGCG-GGCCCCTTAGCTCAGCT-GGAT-AGAGCACCTGCCTTCTAAGCAGGTTGTCGCAGGTTCGAGTCCTGCAGGGGTCG-GGAGAGGTGGCCGAGT--GGTCGAAGGCGCTCCCCTGCTAAGGGAGTAT-CGAGGGTTCGAATCCCTTCTTCTCCG-GGACAGGTGGCCGAGT--GGTTGAAGGCGCACGCCTGGAACGCGTGT---CGAGGGTTCGAATCCCTCTCTGTCCG-GGACAGGTGGCCGAGT--GGTTTAAGGCTCTGGTCTTGAAAACCAGC---CGTGGGTTCGAATCCCACCCTGTCCG-GCCCTTATAGCTCAGTT-GGT--AGAGCGGCTGATTTGTAATCAGTAGGTCGGGAGTTCGAGTCTCTCTGGGGGCA-GGGCGTGTAGCTCAGC--GGG--AGAGCACTACGTTGACATCGTAGGGGTCACAAGTTCGATCCTTGTCACGCCCA-GGGCGATTAGCTCAGTT-GGT--AGAGCGCCTCGTTTACACCGAGGATGTCGGGAGTTCGAGTCTCTCATCGCCCA-AGGGGTATAGCTCAGTT-GGT--AGAGCGGCGGTCTCCAAAACCGCAGGTCGGGGGTTCGAGCCCCTCTGCCCCTG-CGCGGGGTGGAGCAGCCCGGT--AGCTCGTCAGGCTCATAACCTGAAGGCCGCAGGTTCAAATCCTGCCCCCGCAA-GGAGGGATGCCCGAGT--GGTTAAAGGGGACGGACTGTAAATCCGTT-TACGTTGGTTCAAATCCAACTCCCTCCA
>1160 SPHINGOMONAS_SP-_SKA58
-GGGGCTTTAGCTCAGCT-GGG--AGAGCGGTTGCTTTGCAAGCATCAGGTCATCGGTTCGATCCCGATAAGCTCCA-GGCCCGATGGCGGAGT--GGT--GACGCAGCGGACTGCAAATCCGTGCA-CGCCGGTTCGATTCCGGCTCGGGCCT-GCGGGTGTAGCTCAGTT-GGTT-AGAGCGCCGGCCTGTCACGCCGGAGGTCGCGGGTTCGAGCCCCGTCACTCGCG-GGCCCCTTCGTCTAGC--GGTT-AGGACGCGGCCCTTTCACGGCTGAAA-CACGGGTTCGATTCCCGTAGGGGTCA-GCCCGGGTAGCTCAGTT-GGT--AGAGCATGCGACTGAAAATCGCAGTGTCGGCGGTTCGACTCCGTCCCCGGGCA-GCGGGCGTAGCTCAGG--GGT--AGAGCACAACCTTGCCAAGGTTGGGGTCGAGGGTTCGAATCCCTTCGCCCGCT-GCGGGTATAGCTCAAT--GGT--AGAGCACTAGCCTTCCAAGCTTGTGA-TGCGGGTTCGATCCCCGCTACCCGCTGGCGATCGTAGCTCAGTT-GGTT-AGAGCGCCGGTTTGTGGTACCGGAGGTCGCGGGTTCGGATCCCGTCGATCGCC-GGGCCGGTAGCTCAGGT-GGTT-AGAGCGCACGCCTGATAAGCGTGAGGTCGGAGGTTCAACTCCTCCCCGGCCCA-GGGCCTGTAGCTCAAT--GGTT-AGAGCTGGCCGCTCATAACGGCTAGGTTGCGGGTTCGAGTCCTGCCGGGCCCA-GGGTCCATAGCTCAGTC-GGT--AGAGCAACTGACTTTTAATCAGTAGGTCGCTGGTTCGAACCCAGCTGGACTCA-GCGGACGTGGCGAAATC-GGTA-GACGCAGCGGACTTAAAATCCGCCTA-TGCGGGTTCAAGTCCCGCCGTCCGCA-GCGGGCGTGGCGAAACT-GGTA-GACGCGCCAGATTTAGGTTCTGGT-G-TGGGGGTTCGAGTCCCTTCGCCCGCA-GGCGGAGTAGCTCAGCT-GGTT-AGAGCAGCGGAATCATAATCCGCGTGTCGGGGGTTCAAGTCCCTCCTCCGCTA-TCCCCGATAGCTCAGC--GGT--AGAGCATTCGACTGTTAATCGAATGGCCGTAGGTTCGAATCCTACTCGGGGAG-CGGGGAGTGGCGCAGTCCGGT--AGCGCGCCTGCTTTGGGAGCAGGATGTCGCAGGTTCGAATCCTGTCTCCCCGA-TGGGGCGTAGCCAAGC--GGT--AAGGCAGCGGTTTTTGGTACCGCCATGCGCAGGTTCGAATCCTGCCGCCCCAG-GCACCCGTAGCTCAGCT-GGAT-AGAGCATCAGACTACGAATCTGAGGGTCGGACGTTCGAATCGTTCCGGGTGCG-GGCCCCGTAGCTCAGTT-GGAT-AGAGCATCCGCCTTCTAAGCGGATGGTCGCAGGTTCGAATCCTGCCGGGGTCG-GGAGACGTGGGTGAGT--GGCTGAAACCAGCGGTTTGCTAAACCGTC---CGAGGGTTCGAATCCCTCCGTCTCCG-GGAGCGGTGGCCGAGT--GGTCGAAGGCGCTCGCCTGGAAAGTGAGT---CGAGGGTTCGAATCCCTCCCGCTCCG-GGACAGGTGGCCGAGT--GGTTTAAGGCAGCGGTCTTGAAAACCGCC---CGTGGGTTCGAATCCCACCCTGTCCG-GCCGGCTTAGCACAGC--GGT--AGTGCAGCGGTTTTGTAAACCGAAGGTCGGGGGTTCGATCCCCTCAGCCGGCA-GGGCGTGTAGCTCAGT--GGT--AGAGCACTGTGTTGACATCGCAGGGGTCGCAAGTTCAATCCTTGCCACGCCCA-GGGCGATTAGCTCAGTT-GGT--AGAGCGTCTCGTTTACACCGAGAATGTCGGCGGTTCGAGCCCGTCATCGCCCA-AGGAGTGTAGCTCAGCT-GGT--AGAGCGTCGGTCTCCAAAACCGAATGCCGGGGGTTCGAGTCCCTCCACTCCTG-CGCGGGGTGGAGCAGTCCGGT--AGCTCGTCAGGCTCATAACCTGAAGGTCACAGGTTCAAATCCTGTCCCCGCAA-GGACAGGTGGCCGAGT--GGTTAAAGGCAGCAGACTGTAAATCTGCCCTACGCTGGTTCGAATCCAGCCCTGTCCA
>1161 SPHINGOMONAS_WITTICHII_RW1
-GGGGCTTTAGCTCAGCT-GGG--AGAGCGGTTGCTTTGCAAGCATCAGGTCATCGGTTCGATCCCGATAAGCTCCA-GGCCCGATGGCGGAGT--GGT--TACGCAGAGGACTGCAAATCCTTGCA-CGCCGGTTCGATTCCGGCTCGGGCCT-GCGGGTGTAGCTCAGTT-GGTT-AGAGCGCCGGCCTGTCACGCCGGAGGTCGCGGGTTCGAGCCCCGTCACTCGCG-GGCCCCATCGTCTAGC--GGTCTAGGACGTCGCCCTTTCACGGCGAAAA-CACGGGTTCGAGTCCCGTTGGGGTCA-GCCCAGGTAGCTCAGTT-GGT--AGAGCATGCGACTGAAAATCGCAGTGTCGGCGGTTCGACCCCGTCCCTGGGCA-GCGGGCGTAGCTCAGG--GGT--AGAGCACAACCTTGCCAAGGTTGGGGTCGAGGGTTCGAATCCCTTCGCCCGCT-GCGGGCGTAGCATAGT--GGT--AATGCTCTAGCCTTCCAAGCTAGCTA-GGAGGGTTCGATTCCCTTCGCCCGCTGGCGATCGTAGCTCAATT-GGTT-AGAGCGCCGGTTTGTGGTACCGGAGGTTGCGGGTTCAATCCCCGTCGATCGCC-GGGCCGGTAGCTCAGGT-GGTT-AGAGTGCACGCTTGATAAGCGTGAGGTCGTAGGTTCAACTCCTACTCGGCCCA-GGGCCTGTAGCTCAAT--GGTT-AGAGCTGGCCGCTCATAACGGCTAGGTTGCGGGTTCGAGTCCTGCCGGGCCCA-GGGTCCGTAGCTCAGTC-GGT--AGAGCAAGCGACTTTTAATCGAGAGGTCCCGGGTTCGAATCCCGGCGGACCCA-GCGGGCGTGGCGAAACT-GGTA-GACGCAACGGACTTAAAATCCGTAATGTGGGGGTTCGATTCCCCCCGCCCGCA-GCGGGCGTGGCGGAACT-GGTA-GACGCGCTGGATTTAGGTTCCAGT-G-TGGGGGTTCGAGTCCCTTCGCCCGCA-GGCGGAGTAGCTCAGCT-GGTT-AGAGCAGCGGAATCATAATCCGCGTGTCGGGGGTTCAAGTCCCTCCTCCGCTA-TCCCCGGTAGCTCAGC--GGT--AGAGCATCCGACTGTTAATCGGACGGCCGCCTGTTCGAATCAGGCCCGGGGAG-CGGGGAGTGGCGCAGGCTGGT--AGCGCATCTGGTTTGGGACCAGAGGGTCGCAGGTTCGAATCCTGTCTCCCCGA-TGGGGCGTCGCCAAGT--GGT--AAGGCAGCGGCTTTTGGTGCCGCCATTCGCAGGTTCGAATCCTGCCGCCCCAG-GCGCCCGTAGCTCAGCT-GGAT-AGAGCATCAGACTACGAATCTGAGGGTCGGACGTTCGAATCGTTCCGGGCGCG-GCGCCCGTAGCTCAGTT-GGAT-AGAGCACGAGCCTTCTAAGCTTGGGGTCGCAGGTTCGAATCCTGCCGGGCGCG-GGAGACGTGGGTGAGT--GGCTGAAACCAGCGGTTTGCTAAACCGCC---CGAGGGTTCGAATCCCTCCGTCTCCG-GGAGCGGTGGCCGAGT--GGTCGAAGGCGCTCGCCTGGAAAGTGAGT---CGAGGGTTCGAATCCCTCCCGCTCCG-GGAGAGGTGGCCGAGT--GGTTTAAGGCAGCGGTCTTGAAAACCGCC---CGTGGGTTCGAATCCCACCCTCTCCG-GCCGGCTTAGCACAGT--GGT--AGTGCAGCGGTTTTGTAAACCGAAGGTCGGGGGTTCGAATCCCTCAGCCGGCA-GGGCGTGTAGCTCAGT--GGT--AGAGCACTGTGTTGACATCGCAGGGGTCGCAAGTTCAATCCTTGCCACGCCCA-GGGCGGTTAGCTCAGTT-GGT--AGAGCATCTCGTTTACACCGAGAGGGTCGGCGGTTCGAGCCCGTCACCGCCCA-AGGAGTGTAGCTCAGTT-GGT--AGAGCATCGGTCTCCAAAACCGAGGGCCGGGGGTTCGAGTCCCTCCACTCCTG-CGCGGGGTGGAGCAGCCCGGT--AGCTCGTCAGGCTCATAACCTGAAGGTCATAGGTTCAAATCCTATCCCCGCAA-GGAAGGGTGGCCGAGT--GGTTAAAGGCAGCAGACTGTAAATCTGCC-TACGCTGGTTCGAATCCAGCCCCTTCCA
>1162 SPHINGOPYXIS_ALASKENSIS_RB2256
-GGGGCCTTAGCTCAGCT-GGG--AGAGCGGTTGCTTTGCAAGCATCAGGTCATCGGTTCGATCCCGATAGGCTCCA-GGCCCGATGGCGGAGT--GGT--GACGCAGCGGACTGCAAATCCGTATA-CGCCGGTTCGATTCCGGCTCGGGCCT-GCGGGTGTAGCTCAGTT-GGTT-AGAGTGCCGGCCTGTCACGCCGGAGGTCGCGGGTTCGAGCCCCGTCACTCGCG-GGCCCCTTCGTCTAGC--GGTCCAGGACGTCGCCCTTTCACGGCGAAAA-CACGGGTTCGAGTCCCGTAGGGGTCA-GCCTGGGTAGCTCAGTT-GGT--AGAGCATGCGACTGAAAATCGCAGTGTCGGCGGTTCGATCCCGTCCCCAGGCA-GCGGGCGTAGCTCAGG--GGT--AGAGCACAACCTTGCCAAGGTTGGGGTCGAGGGTTCGAATCCCTTCGCCCGCT-GCGGGTATAGCATAGT--GGT--AATGCTCTAGCCTTCCAAGCTAGCTA-GGCGGGTTCGATTCCCGCTACCCGCTGGCGATCGTAGCTCAGTT-GGTT-AGAGCACCGGTTTGTGGTACCGGGGGTCGCGGGTTCAAGTCCCGTCGATCGCC-GGGCCGGTAGCTCAGGT-GGTT-AGAGCGCACGCCTGATAAGCGTGAGGTCGTAGGTTCAACTCCTACTCGGCCCA-GGGCCTGTAGCTCAAT--GGTT-AGAGCTGGCCGCTCATAACGGCTAGGTTGCGGGTTCGAGTCCTGCCGGGCCCA-GGGCCCTTAGCTCAGTC-GGT--AGAGCAACTGACTTTTAATCAGTAGGTCGCTGGTTCGAACCCAGCAGGGCTCA-GCGGACGTGGCGAAATC-GGTA-GACGCAGCAGACTTAAAATCTGCCGGTCGCGGGTTCAAGTCCCGCCGTCCGCA-GCGGGCGTGGCGGAATT-GGTA-GACGCGCTGGTTTTAGGTACCAGT-G-TGGGGGTTCGAGTCCCTTCGCCCGCA-GGCGGAGTAGCTCAGCA-GGTT-AGAGCAGCGGAATCATAATCCGCGTGTCGGGGGTTCGAGTCCCTCCTCCGCTA-TCCTCGGTAGCTCAGC--GGT--AGAGCAATCGACTGTTAATCGATTGGTCGCAGGTTCGAATCCTGCCCGGGGAG-CGGGGAGTGGCGCAGCCCGGT--AGCGCGCTTGCTTTGGGAGCAAGATGTCGCAGGTTCGAATCCTGTCTCCCCGA-TGGGGCGTAGCCAAGC--GGT--AAGGCAGCGGTTTTTGGTACCGCCATGCGCAGGTTCGAATCCTGCCGCCCCAG-GCACCCGTAGCTCAGCT-GGAT-AGAGCATCAGACTACGAATCTGAGGGTCGGGCGTTCGAATCGCTCCGGGTGCG-GCGCCCGTAGCTCAGCT-GGAT-AGAGCACCCGCCTTCTAAGCGGGTGGCCGCAGGTTCGAATCCTGCCGGGCGCG-GGAGACGTGGGTGAGT--GGCTGAAACCAACGGTTTGCTAAACCGTC---CGAGGGTTCGAATCCCTCCGTCTCCG-GGAGCGGTGGCCGAGT--GGTCGAAGGCGCTCGCCTGGAAAGTGAGT---CGAGGGTTCGAATCCCTCCCGCTCCG-GGACAGGTGGCCGAGT--GGTTTAAGGCAGCGGTCTTGAAAACCGCC---CGTGGGTTCGAATCCCACCCTGTCCG-GCCGGCTTAGCTCAGTT-GGT--AGAGCAACCGCCTTGTAAGCGGTAGGCCGTCAGTTCGAGTCTGACAGCCGGCA-GGGCGTGTAGCTCAGT--GGT--AGAGCACTGTGTTGACATCGCAGGGGTCGCAAGTTCAATCCTTGCCACGCCCA-GGGCGCTTAGCTCAGCT-GGT--AGAGCATCTCGTTTACACCGAGAGGGTCGGCGGTTCGAGCCCGTCAGCGCCCA-AGGGGTATAGCTCAGTT-GGT--AGAGCATCGGTCTCCAAAACCGAGGGTCGCGGGTTCGAGTCCTGCTGCCCCTG-CGCGGGATGGAGCAGCCCGGT--AGCTCGTCAGGCTCATAACCTGAAGGTCGCAGGTTCAAATCCTGCTCCCGCAA-GGACAGGTGGCCGAGT--GGTTAAAGGCAGCAGACTGTAAATCTGCC-TACGCTGGTTCGAATCCAGCCCTGTCCA
>1163 STAPPIA_AGGREGATA_IAM_12614
-GGGGCCATAGCTCAGTT-GGG--AGAGCGCGTGCTTTGCAAGCATGAGGTCGTCGGTTCGATCCCGTCTGGCTCCA-GGCCCTGTGGCGGAGT--GGT--GACGCAGCGGATTGCAAATCCGTGTA-CACCGGTTCGATTCCGGTCGGGGCCT-GCGGGTGTAGCTCAGTT-GGTT-AGAGTGCCGGCCTGTCACGCCGGAGGTCGCGGGTTCGAGCCCCGTCACTCGCG-GCGCCCATCGTCTAGC--GGTCTAGGACGCCGCCCTTTCACGGCGGAAA-CACGGGTTCGAGTCCCGTTGGGCGTG-GCCCAGATAGCTCAGTT-GGT--AGAGCAGCGGATTGAAAATCCGCGTGTCGCTGGTTCGATTCCGGCTCTGGGCA-GCGGGCGTAGCTCAGG--GGT--AGAGCACAACCTTGCCAAGGTTGGGGTCGTGGGTTCGAATCCCATCGCCCGCT-GCGGGTGTAGCTCAAT--GGT--AGAGCAGCAGCCTTCCAAGCTGACGA-CGAGGGTTCGATTCCCTTCACCCGCT-GCAGACGTAGCTCAGTT-GGTT-AGAGCGTCGGATTGTGGCTCCGAAGGTCGGTGGTTCGAATCCACTCGTCTGTA-GGGCCGGTAGCTCAGGT-GGTT-AGAGCGCACGCCTGATAAGCGTGAGGTCGGAGGTTCAAGTCCTCCTCGGCCCA-GGGCCTGTAGCTCAATT-GGTT-AGAGCCGTCCGCTCATAACGGATTGGTTGGGGGTTCGAGTCCCTCCGGGCCCA-GAGCCGATAGCTCAGCT-GGT--AGAGCAACTGACTTTTAATCAGTAGGTCCAGGGTTCGAACCCCTGTCGGCTCA-GCGGGCGTGGTGGAATT-GGTA-GACACAAGGGACTTAAAATCCCTCGG-TACGGGTTCGAGTCCCGTCGCCCGCA-TTTTGGATAGCCAACT--GGTA-AAGGCACCGGATTTAGTTTCCGCTAA-CGGGGGTTCGAATCCCTCTCCAA-AA-GGCGGAGTAGCTCAGCC-GGTT-AGAGCAGCGGAATCATAATCCGCGTGTCGGGGGTTCGAGTCCCTCCTCCGCTA-TCCCCAGTAGCTCAGTT-GGT--AGAGCAAGCGACTGTTAATCGCTGGGTCGCTGGTTCGAGTCCGGCCTGGGGAG-CGGGGTATAGCGCAGCCTGGT--AGCGCATCTGGTTTGGGACCAGAGGGTCGCAAGTTCGAATCTTGCTGCCCCGA-TGGGGTGTAGCCAAGC--GGT--AAGGCAGCGGTTTTTGGTACCGCCATGCGAAGGTTCGAATCCTTCCACCCCAG-GCACCGGTAGCTCAGCT-GGAT-AGAGCACCAGACTACGAATCTGGGGGTCGGGGGTTCGAATCCTCCCCGGTGCG-GGCTCCGTAGCTCAGCT-GGAT-AGAGCACTCGCCTTCTAAGCGAATGGTCGCAGGTTCGAATCCTGCCGGAGTCG-GGAGAGGTGGCCGAGT--GGTCGAAGGCGCTCCCCTGCTAAGGGAGTAT-CGAGGGTTCGAATCCCTTCCTCTCCG-GGACAGGTGGCCGAGT--GGTTGAAGGCGCACGCCTGGAACGCGTGT---CGAGGGTTCGAATCCCTCTCTGTCCG-GGTGAGGTGGCCGAGT--GGTTTAAGGCAGCGGTCTTGAAAACCGCC---CGTGGGTTCGAATCCCACCCTCACCG-GCCGGTATAGCTCAGCT-GGT--AGAGCACGTGATTTGTAATCTCGGGGTCGCGGGTTCGAATCCTGCTGCCGGCA-GGGCGTGTAGCTCAGC--GGG--AGAGCACTTCGTTGACATCGAAGGGGTCACAGGTTCAATCCCTGTCACGCCCA-GGGCGATTAGCTCAGTT-GGT--AGAGCGCTTCGTTTACACCGAAGATGTCGGGAGTTCGAGTCTCTCATCGCCCA-AGGGGTATAGCTCAGCT-GGT--AGAGCGACGGTCTCCAAAACCGTAGGTCGCGGGTTCGAACCCTGCTGCCCCTG-CGCGGGATGGAGCAGCCCGGT--AGCTCGTCAGGCTCATAACCTGAAGGTCGCAGGTTCAAATCCTGCTCCCGCAA-GGAGGAGTGCCCGAGT--GGCTAAAGGGGACGGACTGTAAATCCGTTGTACGTTGGTTCGAATCCAACCTCCTCCA
>1164 WOLBACHIA_ENDOSYMBIONT_OF_CULEX_QUINQUEFASCIATUS_JHB
-GGGGGCATAGCTCAGCT-GGT--AGAGCATCTGTTTTGCACGCAGAAGGTCAGCGGTTCGATCCCGCTTGCCTCCA-GGCTGGGTGGCAGAAT--GGCT-TATGCGGAGGACTGCAAATCCTTTTA-TACCGGTTCAATTCCGGTCCCGGCCT-GGGGGTGTAGCTCAGTT-GGTT-AGAGCGCATGCCTGTCACGCATGAGGTCGTGAGTTCAAGTCTCATCACTCCCG-GACTCTTTCGTCTAGT--GGTT-AGGACACCACCCTTTCACGGTGGTAA-CACGGGTTCAAATCCCGTAAGAGTCA-GGCCTGATAGCTCAGTT-GGT--AGAGCAAAGGACTGAAAATCCTTGTGTCGCTGGTTCGATTCCTGCTCAGGCCA-GCGGGAGTAGCTCAGTT-GGT--AGAGCGCAACCTTGCCAAGGTTGAGGTCGAGGGTTCGAACCCCTTCTCCCGCT-GCGGGTATAGCTCAAT--GGT--AGAGCTCTAGCCTTCCAAGCTAGTGA-CGTGGGTTCGATTCCCACTATCCGCTGGCGGGCGTAGCTCAGTT-GGT--AGAGCGTCAGTTTGTGGTACTGAATGTCGCCAGTTCGATCCTGGTCGCTCGCC-GGGTCTGTAGCTCAGGT-GGTT-AGAGCGCACGCCTGATAAGCGTGAGGTCGGAGGTTCAACTCTTCCCAGACCCA-GGGATTGTAGCTCAGTC-GGTT-AGAGCAGTTCGCTCATAACGAATTGGTCGTAGGTTCGAGTCCTACCAATCCCA-GATCCCGTAGCTCAGCC-GGT--AGAGCAACTGACTTTTAATCAGTGGGTCACGCGTTCGAATCGCGTCGGGATCA-GCCCGTGTGGCGGAATC-GGTA-GACGCAGCGGACTTAAAATCCGTGGCTTGGGAGTTCAAGTCTCCCCATGGGCA-GCGGATATGGCGAAATT-GGTA-GACGTGCCAGGTTTAGGTCCTGGT-G-TGGGGGTTCAAGTCCCTCTATCCGCA-GGCTGAGTAGCTCAGT--GGT--AGAGCAGGAGGATCATAATCTCTTGGTCGGGGGTTCAAATCCCTCCTCAGCCA-TCCTCGGTAGCTCAGT--GGT--AGAGCAGTTGGCTGTTAACCAATTGGTCGCTGGTTCGAATCCGGCCCGGGGAG-CGGGGCGTAGCGCAGCCTGGT--AGCGCATTTGGTTTGGGACCAAAGGGTCGGGAGTTCAAATCTCTCCGCCCCGA-TGGGGTGTAGCCAAGT--GGT--AAGGCAGCGGTTTTTGATACCGCCACGCGAAGGTTCGAATCCTTCCACCCCAG-GCACCCTTAGCTCAGTT-GGATTAGAGCATTTGACTACGGATCAAAAGGTCGGGCGTTCAAGTCGCTCAGGGTGCA-GTGCCCGTAGCTCAGTT-GGAT-AGAGCAACAGCCTTCTAAGCTGTGGGTCGTAGGTTCGAATCCTACCGGGCACA-GGAAGGGTGGCCGAGC--GGCTGAAGGCGGCGGTTTGCTAAACCGTTAT-CGAGGGTTCGAATCCCTCTCCTTCCG-GGAAAGGTGGCTGAGC--GGTCTAAAGCACACGCTTGGAAAGCGTGCAGTCGGGGGTTCGAATCCCCCCTTTTCCG-GGACGGATGGCCGAGC--GGTTTAAGGCACCAGTCTTGAAAACTGAC---CATGGGTTCGAATCCCATTCCGTCCG-GCCGGCTTAGCTCAATT-GGT--AGAGCAACTGACTTGTAATCAGTAGGTTGTCAGTTCAAGTCCGACAGCCGGCA-GGGTAATTAGCTCAGTT-GGT--AGAGCACTTGCTTGACGTGCAAGGGGTCGCTGGTTCGAGCCCAGTGTTACCCA-GGGCAATTAGCTCAGCT-GGT--AGAGCATCTCGTTTACACCGAGGAGGTCGGCAGTTCAAGTCTGTCATTGCCCA-AGGAGTGTAGCTCAATT-GGT--AGAGCGCTGGTCTCCAAAACCAGAGGTTGTAGGTTCAATTCCTATCGCTCCTG-CGCGGGATGGAGCAGCTCGGT--AGCTCGTCAGGCTCATAACCTGAAGGTCGTAGGTTCAAATCCTACTCCCGCAA-GGAGGAGTGACCGAGT--GGTTAAAGGTAACAGACTGTAAATCTGTC-TACGTAGGTTCGAATCCTACCTCCTCCA
>1165 WOLBACHIA_ENDOSYMBIONT_OF_DROSOPHILA_MELANOGASTER
-GGGGGTATAGCTCAGCT-GGT--AGAGCATCTGTTTTGCACGCAGAAGGTCAGCGGTTCGATCCCGCTTGCCTCCA-GGCTGGGTGGCAGAAT--GGCT-TATGCGGAGGACTGCAAATCCTTTTA-TACCGGTTCAATTCCGGTCCCGGCCT-GGGGGTGTAGCTCAGTT-GGTT-AGAGCGCATGCCTGTCACGCATGAGGTCGTGAGTTCAAGTCTCATCACTCCCG-GACTCTTTCGTCTAGT--GGTT-AGGACACCACCCTTTCACGGTGGTAA-CACGGGTTCAAATCCCGTAAGAGTCA-GGCCTGATAGCTCAGTT-GGT--AGAGCAAAGGACTGAAAATCCTTGTGTCGCTGGTTCGATTCCTGCTCAGGCCA-GCGGGAGTAGCTCAGTT-GGT--AGAGCGCAACCTTGCCAAGGTTGAGGTCGAGGGTTCGAACCCCTTCTCCCGCT-GCGGGTATAGCTCAAT--GGT--AGAGCTCTAGCCTTCCAAGCTAGTGA-CGTGGGTTCAATTCCCACTATCCGCTGGCGGGCGTAGCTCAGTT-GGT--AGAGCGTCAGTTTGTGGTACTGAATGTTGCCAGTTCGATCCTGGTCGCTCGCC-GGGTCTGTAGCTCAGGT-GGTT-AGAGCGCACGCCTGATAAGCGTGAGGTCGGAGGTTCAACTCTTCCCAGACCCA-GGGATTGTAGCTCAGTC-GGTT-AGAGCAGTTCGCTCATAACGAATTGGCCGTAGGTTCGAGTCCTACCAATCCCA-GATCCCGTAGCTCAGCC-GGT--AGAGCAACTGACTTTTAATCAGTGGGTCACGCGTTCGAATCGCGTCGGGATCA-GCCCGTGTGGCGGAATC-GGTA-GACGCAGCGGACTTAAAATCCGTGGCTTGGGAGTTCAAGTCTCCCCATGGGCA-GCGGATATGGCGGAATT-GGTA-GACGTGCCAGGTTTAGGTCCTGGT-G-TGGGGGTTCAAGTCCCTCTATCCGCA-GGCTGAGTAGCTCAGTT-GGT--AGAGCAGGAGGATCATAATCTCTTGGTCGGGGGTTCAAGTCCCTCCTCAGCCA-TCCTCGGTAGCTCAGT--GGT--AGAGCAGTTGGCTGTTAACCAATTGGTCGCTGGTTCGAATCCGGCCCGGGGAG-CGGGGCGTAGCGCAGCCTGGT--AGCGCATTTGGTTTGGGACCAAAGGGTCGGGAGTTCAAATCTCTCCGCCCCGA-TGGGGTGTAGCCAAGT--GGT--AAGGCAGCGGTTTTTGATACCGCCACGCGAAGGTTCGAATCCTTCCACCCCAG-GCACCCTTAGCTCAGTT-GGATTAGAGCATTTGACTACGGATCAAAAGGTCGGGCGTTCAAGTCGCTCAGGGTGCG-GTGCCCGTAGCTCAGCT-GGAT-AGAGCAACAGCCTTCTAAGCTGTGGGTCGTAGGTTCGAATCCCACCGGGCACA-GGAAGGGTGGCCGAGC--GGCTGAAGGCGGCGGTTTGCTAAACCGTT---CGAGGGTTCGAATCCCTCTCCTTCCG-GGAAAGGTGGCTGAGT--GGTCTAAAGCACACGCTTGGAAAGCGTGCAGTCGGGGGTTCGAATCCCCCCTTTTCCG-GGACGGATGGCCGAGC--GGTTTAAGGCACCAGTCTTGAAAACTGAC---CATGGGTTCGAATCCCATTCCGTCCG-GCCGGCTTAGCTCAATT-GGT--AGAGCAACTGACTTGTAATCAGTAGGTTGTCAGTTCAAGTCCGACAGCCGGCA-GGGTAATTAGCTCAGTT-GGT--AGAGCACTTGCTTGACGTGCAAGCGGTCGCTGGTTCGAACCCAGTGTTACCCA-GGGCAATTAGCTCAGCT-GGT--AGAGCATCTCGTTTACACCGAGGAGGTCGGCAGTTCAAGTCTGTCATTGCCCA-AGGAGTGTAGCTCAATT-GGT--AGAGCGCTGGTCTCCAAAACCAGAGGTTGTAGGTTCAATTCCTATCGCTCCTG-CGCGGGATGGAGCAGCTCGGT--AGCTCGTCAGGCTCATAACCTGAAGGTCGTAGGTTCAAATCCTACTCCCGCAA-GGAGGAGTGACCGAGT--GGTTAAAGGTAACAGACTGTAAATCTGTC-TACGTAGGTTCGAATCCTACCTCCTCCA
>1166 WOLBACHIA_ENDOSYMBIONT_STRAIN_TRS_OF_BRUGIA_MALAYI
-GGGGGTATAGCTCAGCT-GGT--AGAGCATCTGTTTTGCACGCAGAAGGTCAGCGGTTCGATCCCGCTTGCCTCCA-GGCTGGGTGGCAGAAT--GGTT-TATGCGGAGGACTGCAAATCCTTTTA-TACCGGTTCAATTCCGGTCCCGGCCT-GGGGGTGTAGCTCAGTT-GGTT-AGAGCGCATGCCTGTCACGCATGAGGTCGTGAGTTCAAGTCTCATCACTCCCG-GACTCTTTCGTCTAGT--GGTT-AGGACATCACCCTTTCACGGTGGTAA-CACGGGTTCAAATCCCGTAAGAGTCA-GGCCTGATAGCTCAGTT-GGT--AGAGCAAAGGACTGAAAATCCTTGTGTCGCTGGTTCGACTCCTGCTCAGGCCA-GCGGGAGTAGTTCAGTT-GGT--AGAACGCAACCTTGCCAAGGTTGAAGTCGAGGGTTCGAACCCCTTCTTCCGCT-GCGGGTATAGCTTAATT-GGT--AGAGCTCTAGCCTTCCAAGCTAGTGG-AGTGGGTTCGAACCCCACTATCCGCTGGCGGGCGTAGCTCAGTT-GGT--AGAGCGTCAGTTTGTGGTACTGAATGTCGCCAGTTCGATTCTGGTCGCTCGCC-GGGTCTGTAGCTCAGGT-GGTT-AGAGCGCACGTCTGATAAGCGTGAGGTCGGAAGTTCAACTCTTCCCAGGCCCA-GGGATTGTAGCTCAGTT-GGTT-AGAGCAGTTCGCTCATAACGAATTGGTCGTAGGTTCGAGACCTACCAATCCCA-GATCCCGTAGCTCAGCC-GGT--AGAGCAACTGACTTTTAATCAGTGGGTCGCGCGTTCGATTCGCGCCGGGATCA-GCCCGTGTGGCGGAATC-GGTA-GACGCAGCGGACTTAAAATCCGTGGCTTGGGAGTTCAAGTCTCCCCATGGGCA-GCGGATATGATGGAATT-GGTA-GACGTGCCAGGTTTAGGTCCTGGTGCATGGGGGTTCAAGTCCCTCTATCCGCA-GGCTGAGTAGCTCAGTC-GGT--AGAGCAGGAGGATCATAATCTCTTGGTCGTGGGTTCGATTCCCTCCTCAGCCA-TCCTCGGTAGCTCAGT--GGT--AGAGCAGTTGGCTGTTAACCAATTGGTCGCTGGTTCGAATCCGGCCCGGGGAG-CGGGGCGTAGCGCAGTCTGGT--AGCGCATTTGGTTTGGGACCAAAGGGTCGGGAGTTCAAATCTCTCCGCCCCGA-TGGGGTGTAGCCAAGT--GGT--AAGGCAGCGGTTTTTGATACCGCCATGCGAAGGTTCGAATCCTTCTACCCCAG-GCACCCTTAGCTCAGTT-GGATTAGAGCATTTGACTACGGATCAAAAGGTCGGGCGTTCAAGTCGCTCAGGGTGCA-GCGCCCGTAGCTCAGCT-GGAT-AGAGCAACAGCCTTCTAAGCTGTGGGTCGTAGGTTCAAATCCTACTGGGCGCA-GGAAGGGTGGCTGAGC--GGCTGAAGGCGGCGGTTTGCTAAACCGTT---CGAGGGTTCGAATCCCTCTCCTTCCG-GGAAAGGTGGCTGAGT--GGTCTAAAGCACACGCTTGGAAAGCGTACAGTCGGGGGTTCGAATCCCCCCTTTTCCG-GGACGGATGGCCGAGC--GGTTTAAGGCACCAGTCTTGAAAACTGAC---CATGGGTTCGAATCCCATTCCGTCCG-GCCGGCTTAGCTCAATT-GGT--AGAGCAACTGACTTGTAATCAGTAGGTTGTCAGTTCAAGTCCGACAGCCGGCA-GGGTAATTAGCTCAGTT-GGT--AGAGCACTTGCTTGACGTGCAAGCGGTCGCTGGTTCGAACCCAGTGTTACCCA-GGGCAATTAGCTCAGCT-GGT--AGAGCATCTCGTTTACACCGAGGAGGTCGACAGTTCAAGTCTGTCATTGCCCA-AGGAGTGTAGCTCAATT-GGT--AGAGCGCTGGTCTCCAAAACCAGAGGTTGTAGGTTCAATTCCTATCACTCCTG-TGCGGGGTGGAGCAGTTCGGT--AGCTCATCAGGCTCATAACCTGAAGGTCGTAGGTTCAAATCCTACCTCCGCAA-GGAGGAGTGACCGAGT--GGTTAAAGGTAACAGACTGTAAATCTGTC-TACGTAGGTTCGAATCCTACCTCCTCCA
>1167 WOLBACHIA_PIPIENTIS
-GGGGGCATAGCTCAGCT-GGT--AGAGCATCTGTTTTGCACGCAGAAGGTCAGCGGTTCGATCCCGCTTGCCTCCA-GGCTGGGTGGCAGAAT--GGCT-TATGCGGAGGACTGCAAATCCTTTTA-TACCGGTTCAATTCCGGTCCCGGCCT-GGGGGTGTAGCTCAGTT-GGTT-AGAGCGCATGCCTGTCACGCATGAGGTCGTGAGTTCAAGTCTCATCACTCCCG-GACTCTTTCGTCTAGT--GGTT-AGGACACCACCCTTTCACGGTGGTAA-CACGGGTTCAAATCCCGTAAGAGTCA-GGCCTGATAGCTCAGTT-GGT--AGAGCAAAGGACTGAAAATCCTTGTGTCGCTGGTTCGATTCCTGCTCAGGCCA-GCGGGAGTAGCTCAGTT-GGT--AGAGCGCAACCTTGCCAAGGTTGAGGTCGAGGGTTCGAACCCCTTCTCCCGCT-GCGGGTATAGCTCAAT--GGT--AGAGCTCTAGCCTTCCAAGCTAGTGA-CGTGGGTTCGATTCCCACTATCCGCTGGCGGGCGTAGCTCAGTT-GGT--AGAGCGTCAGTTTGTGGTACTGAATGTCGCCAGTTCGATCCTGGTCGCTCGCC-GGGTCTGTAGCTCAGGT-GGTT-AGAGCGCACGCCTGATAAGCGTGAGGTCGGAGGTTCAACTCTTCCCAGACCCA-GGGATTGTAGCTCAGTC-GGTT-AGAGCAGTTCGCTCATAACGAATTGGTCGTAGGTTCGAGTCCTACCAATCCCA-GATCCCGTAGCTCAGCC-GGT--AGAGCAACTGACTTTTAATCAGTGGGTCACGCGTTCGAATCGCGTCGGGATCA-GCCCGTGTGGCGGAATC-GGTA-GACGCAGCGGACTTAAAATCCGTGGCTTGGGAGTTCAAGTCTCCCCATGGGCA-GCGGATATGGCGAAATT-GGTA-GACGTGCCAGGTTTAGGTCCTGGT-G-TGGGGGTTCAAGTCCCTCTATCCGCA-GGCTGAGTAGCTCAGT--GGT--AGAGCAGGAGGATCATAATCTCTTGGTCGGGGGTTCAAATCCCTCCTCAGCCA-TCCTCGGTAGCTCAGT--GGT--AGAGCAGTTGGCTGTTAACCAATTGGTCGCTGGTTCGAATCCGGCCCGGGGAG-CGGGGCGTAGCGCAGCCTGGT--AGCGCATTTGGTTTGGGACCAAAGGGTCGGGAGTTCAAATCTCTCCGCCCCGA-TGGGGTGTAGCCAAGT--GGT--AAGGCAGCGGTTTTTGATACCGCCACGCGAAGGTTCGAATCCTTCCACCCCAG-GCACCCTTAGCTCAGTT-GGATTAGAGCATTTGACTACGGATCAAAAGGTCGGGCGTTCAAGTCGCTCAGGGTGCA-GTGCCCGTAGCTCAGTT-GGAT-AGAGCAACAGCCTTCTAAGCTGTGGGTCGTAGGTTCGAATCCTACCGGGCACA-GGAAGGGTGGCCGAGC--GGCTGAAGGCGGCGGTTTGCTAAACCGTTAT-CGAGGGTTCGAATCCCTCTCCTTCCG-GGAAAGGTGGCTGAGC--GGTCTAAAGCACACGCTTGGAAAGCGTGCAGTCGGGGGTTCGAATCCCCCCTTTTCCG-GGACGGATGGCCGAGC--GGTTTAAGGCACCAGTCTTGAAAACTGAC---CATGGGTTCGAATCCCATTCCGTCCG-GCCGGCTTAGCTCAATT-GGT--AGAGCAACTGACTTGTAATCAGTAGGTTGTCAGTTCAAGTCCGACAGCCGGCA-GGGTAATTAGCTCAGTT-GGT--AGAGCACTTGCTTGACGTGCAAGGGGTCGCTGGTTCGAGCCCAGTGTTACCCA-GGGCAATTAGCTCAGCT-GGT--AGAGCATCTCGTTTACACCGAGGAGGTCGGCAGTTCAAGTCTGTCATTGCCCA-AGGAGTGTAGCTCAATT-GGT--AGAGCGCTGGTCTCCAAAACCAGAGGTTGTAGGTTCAATTCCTATCGCTCCTG-CGCGGGATGGAGCAGCTCGGT--AGCTCGTCAGGCTCATAACCTGAAGGTCGTAGGTTCAAATCCTACTCCCGCAA-GGAGGAGTGACCGAGT--GGTTAAAGGTAACAGACTGTAAATCTGTC-TACGTAGGTTCGAATCCTACCTCCTCCA
>1168 ZYMOMONAS_MOBILIS_SUBSP-_MOBILIS_ZM4
-GGGGCCTTAGCTCAGTT-GGG--AGAGCGCTAGCTTTGCAAGCTTGAGGTCATCGGTTCGATCCCGATAGGCTCCA-GGCTCGATGGCGGAGT--GGT--TACGCAGAGGACTGCAAATCCTTGCA-CGCCGGTTCGATTCCGGCTCGGGCCT-GCGGGTGTAGCTCAGTT-GGTT-AGAGCGCCGGCCTGTCACGCCGGAGGTCGCGAGTTCAAGTCTCGTCACTCGCG-GACCCCATCGTCTAGC--GGTCTAGGACATCGCCCTTTCACGGCGAAAA-CACGGGTTCGATTCCCGTTGGGGTCG-GCCCAGGTAGCTCAGTC-GGT--AGAGCATGTGACTGAAAATCACAGTGTCGGCGGTTCGATTCCGTCCCTGGGCA-GCGGGCATAGCTCAGG--GGT--AGAGCACAACCTTGCCAAGGTGGG-GTCGAGGGTTCGAATCCCTTTGCCCGCT-GCGGGCGTAGCATAGT--GGT--AATGCACTAGCCTTCCAAGCTAGCTA-GGAGGGTTCGATTCCCTTCGCCCGCTGGCGATCGTAGCTCAATT-GGTT-AGAGCGCCGGTTTGTGGTACCGGAGGTTGCGGGTTCAATTCCCGTCGATCGCC-GGGCCGGTAGCTCAGGT-GGTT-AGAGCGCACGCCTGATAAGCGTGAGGTCGGAGGTTCAACTCCTCCCCGGCCCA-GGGCCTGTAGCTCAAC--GGT--AGAGCCGGCCGCTCATAACGGCTAGGTTGCGGGTTCGATTCCTGCCGGGCCCA-GGGTCCGTAGCTCAGTT-GGT--AGAGCAAGCGACTTTTAATCGAGAGGTCCCGGGTTCGAATCCCGGCGGACCCA-GCGGGCGTGGCGGAAT--GGTA-GACGCTACGGACTTAAAATCCGTT-G-TGAGGGTTCGAGTCCCTCCGCCCGCA-GCGGGCGTGGCGGAAAT-GGTA-GACGCGCTGGATTTAGGTTCCAGT-G-TGGGGGTTCAAGTCCCTTCGCCCGCA-GGCGGAGTAGCTCAGCT-GGTT-AGAGCAGCGGAATCATAATCCGCGTGTCGGGGGTTCAAGTCCCTCCTCCGCTA-TCCCTGATAGCTCAGC--GGT--AGAGCGTCCGACTGTTAATCGGCAGGTCGTAGGTTCGAATCCTACTCGGGGAG-CGGGGAGTAGCGCAGCCTGGT--AGCGCATCTGCTTTGGGAGCAGAGGGTCGCAGGTTCGAATCCTGTCTCCCCGA-TGGGGCGTAGCCAAGC--GGT--AAGGCAACGGGTTTTGATCCCGTCATGCGCAGGTTCGAATCCTGCCGCCCCAA-GCGCCCGTAGCTCAGCT-GGAT-AGAGCATCAGACTACGAATCTGAGGGTCGGACGTTCGAATCGTTCCGGGCGCA-GGCCCCGTAGCTCAACC-GGAT-AGAGCACCTGCCTTCTAAGCAGGATGTTGCGTGTTCGAGTCACGCCGGGGTCA-GGAGACGTGGGTGAGT--GGCTGAAACCAACGGTTTGCTAAACCGTC---CGAGGGTTCGAATCCCTCCGTCTCCG-GGAGTGGTGGCCGAGT--GGTCGAAGGCGCACGCCTGGAAAGTGTGT-CTCGTGGGTTCGAATCCCACCCGCTCCG-GGAGAGGTGGTCGAGT--GGTTTAAGGCAACGGTCTTGAAAACCGTC---CGTGGGTTCGAATCCCACCCTCTCCG-GCCGGGTTGGCCGAAT--GGT--TAGGCACCTACCTTGTAAGTAGCGA--TGGGGGTTCGAGTCCCTCACCCGGCA-GGACGCGTAGCTCAGT--GGT--AGAGCACTGTGTTGACATCGCAGGGGTCGCAAGTTCAATCCTTGCCGCGTCCA-GGGCGATTAGCTCAGTT-GGT--AGAGCGCCTCCTTTACACGGAGGATGTCGGCAGTTCGAGCCTGTCATCGCCCA-AGGAGTGTAGCTCAGTT-GGT--AGAGCATCGGTCTCCAAAACCGAGGGCCGTGGGTTCGAGTCCCTCCGCTCCTG-CGCGGGGTGGAGCAGCCCGGT--AGCTCGTCAGGCTCATAACCTGAAGGTCGCAGGTTCAAATCCTGCCCCCGCAA-GGACAGGTGGCCGAGT--GGTTAAAGGCAGCAGACTGTAAATCTGCCGTACAATGGTTCGAATCCATTCCTGTCCA
