# Supplementary material for: tRNA Signatures Reveal a Polyphyletic Origin of SAR11 Strains among Alphaproteobacteria
Source: PLoS Comput Biol. 2014 Feb 27;10(2):e1003454. doi: 10.1371/journal.pcbi.1003454 (PMC3937112; doi:10.1371/journal.pcbi.1003454)
Supplement: Dataset S8 — Source code and data to reproduce Figures S3 and S4. (ZIP) [file pcbi.1003454.s008.zip › Source_data_and_methods_for_Supplementary_Figure_S3_and_S4/masteralign_raxml.phy]

 169 2156
1000         -GGGGGTGTA GCTCAGCT-G GG--AGAGCA CCTGCTTTGC AAGCAGGGGG TCATCGGTTC 
1001         -GGGGCTGTA GCTCAGCT-G GG--AGAGCA CCTGCTTTGC AAGCAGGGGG TCAGCGGTTC 
1002         -GGGGCTGTA GCTCAGCT-G GG--AGAGCA CCTGCTTTGC AAGCAGGGGG TCAGCGGTTC 
1003         -GGGGCTGTA GCTCAGCT-G GG--AGAGCA CCTGCTTTGC AAGCAGGGGG TCAGCGGTTC 
1004         -GGGGCGTTA GCTCAGCT-G GG--AGAGCA CCTGCTTTGC AAGCAGGGGG TCATCGGTTC 
1005         -GGGGGCATA GCTCAGTT-G GT--AGAGCA TCTGTTTTGC ACACAGAAGG TCAGCGGTTC 
1006         -GGGGGCATA GCTCAGTT-G GT--AGAGCA TCTGTTTTGC ACACAGAAGG TCAGCGGTTC 
1007         -GGGGGCATA GCTCAGTT-G GT--AGAGCA TCTGTTTTGC ACACAGAAGG TCAGCGGTTC 
1008         -GGGGGCATA GCTCAGTT-G GT--AGAGCA TCTGTTTTGC ACACAGAAGG TCAGCGGTTC 
1009         -GGGGGCATA GCTCAGTT-G GT--AGAGCA TCTGTTTTGC ACACAGAAGG TCAGCGGTTC 
1010         -GGGGCCTTA GCTCAGCT-G GG--AGAGCA CCTGCTTTGC AAGCAGGGGG TCGTCGGTTC 
1011         -GGGGCCATA GCTCAGTT-G GG--AGAGCG CGTGCTTTGC AAGCATGAGG TCGTCGGTTC 
1012         -GGGGCCGTA GCTCAGCT-G GG--AGAGCA CCTGCTTTGC AAGCAGGGGG TCGTCGGTTC 
1013         -GGGGCCGTA GCTCAGCT-G GG--AGAGCA CCTGCTTTGC AAGCAGGGGG TCGTCGGTTC 
1014         -GGGGCCGTA GCTCAGCT-G GG--AGAGCA CCTGCTTTGC AAGCAGGGGG TCGTCGGTTC 
1015         -GGGGCCGTA GCTCAGCT-G GG--AGAGCA CCTGCTTTGC AAGCAGGGGG TCGTCGGTTC 
1016         -GGGGCCATA GCTCAGCT-G GG--AGAGCG CGTGCTTTGC AAGCATGAGG TCGTCGGTTC 
1017         -GGGGCCTTA GCTCAGCT-G GG--AGAGCG CGTGCTTTGC AAGCATGAGG TCGTCGGTTC 
1018         -GGGGCCTTA GCTCAGCT-G GG--AGAGCG CGTGCTTTGC AAGCATGAGG TCGTCGGTTC 
1019         -GGGGCCATA GCTCAGTT-G GT--AGAGCG CCTGCTTTGC AAGCAGGATG TCGTCGGTTC 
1020         -GGGGCCGTA GCTCAGCT-G GG--AGAGCA CCTGCTTTGC AAGCAGGGGG TCGTCGGTTC 
1021         -GGGGCCGTA GCTCAGCT-G GG--AGAGCA CCTGCTTTGC AAGCAGGGGG TCGTCGGTTC 
1022         -GGGGCCGTA GCTCAGCT-G GG--AGAGCA CCTGCTTTGC AAGCAGGGGG TCGTCGGTTC 
1023         -GGGGCCGTA GCTCAGCT-G GG--AGAGCA CCTGCTTTGC AAGCAGGGGG TCGTCGGTTC 
1024         -GGGGCCGTA GCTCAGCT-G GG--AGAGCA CCTGCTTTGC AAGCAGGGGG TCGTCGGTTC 
1025         -GGGGCCGTA GCTCAGCT-G GG--AGAGCA CCTGCTTTGC AAGCAGGGGG TCGTCGGTTC 
1026         -GGGGCCGTA GCTCAGCT-G GG--AGAGCA CCTGCTTTGC AAGCAGGGGG TCGTCGGTTC 
1027         -GGGGCCGTA GCTCAGCT-G GG--AGAGCA CCTGCTTTGC AAGCAGGGGG TCGTCGGTTC 
1028         -GGGGCCGTA GCTCAGCT-G GG--AGAGCA CCTGCTTTGC AAGCAGGGGG TCGTCGGTTC 
1029         -GGGGCCGTA GCTCAGCT-G GG--AGAGCA CCTGCTTTGC AAGCAGGGGG TCGTCGGTTC 
1030         -GGGGCCGTA GCTCAGCT-G GG--AGAGCA CCTGCTTTGC AAGCAGGGGG TCGTCGGTTC 
1031         -GGGGCCGTA GCTCAGCT-G GG--AGAGCA CCTGCTTTGC AAGCAGGGGG TCGTCGGTTC 
1032         -GGGGCCGTA GCTCAGCT-G GG--AGAGCA CCTGCTTTGC AAGCAGGGGG TCGTCGGTTC 
1033         -GGGGCCGTA GCTCAGCT-G GG--AGAGCA CCTGCTTTGC AAGCAGGGGG TCGTCGGTTC 
1034         -GGGGCCGTA GCTCAGCT-G GG--AGAGCA CCTGCTTTGC AAGCAGGGGG TCGTCGGTTC 
1035         -GGGGCCGTA GCTCAGCT-G GG--AGAGCA CCTGCTTTGC AAGCAGGGGG TCGTCGGTTC 
1036         -GGGGCCGTA GCTCAGCT-G GG--AGAGCA CCTGCTTTGC AAGCAGGGGG TCGTCGGTTC 
1037         -GGGGCCGTA GCTCAGCT-G GG--AGAGCA CCTGCTTTGC AAGCAGGGGG TCGTCGGTTC 
1038         -GGGGCCGTA GCTCAGCT-G GG--AGAGCA CCTGCTTTGC AAGCAGGGGG TCGTCGGTTC 
1039         -GGGGCCGTA GCTCAGCT-G GG--AGAGCA CCTGCTTTGC AAGCAGGGGG TCGTCGGTTC 
1040         -GGGGCCGTA GCTCAGCT-G GG--AGAGCA CCTGCTTTGC AAGCAGGGGG TCGTCGGTTC 
1041         -GGGGCCGTA GCTCAGCT-G GG--AGAGCA CCTGCTTTGC AAGCAGGGGG TCGTCGGTTC 
1042         -GGGGCCGTA GCTCAGCT-G GG--AGAGCA CCTGCTTTGC AAGCAGGGGG TCGTCGGTTC 
1043         -GGGGCCGTA GCTCAGCT-G GG--AGAGCA CCTGCTTTGC AAGCAGGGGG TCGTCGGTTC 
1044         -GGGGCCGTA GCTCAGCT-G GG--AGAGCA CCTGCTTTGC AAGCAGGGGG TCGTCGGTTC 
1045         -GGGGCCGTA GCTCAGCT-G GG--AGAGCA CCTGCTTTGC AAGCAGGGGG TCGTCGGTTC 
1046         -GGGGCCGTA GCTCAGCT-G GG--AGAGCA CCTGCTTTGC AAGCAGGGGG TCGTCGGTTC 
1047         -GGGGCCGTA GCTCAGCT-G GG--AGAGCA CCTGCTTTGC AAGCAGGGGG TCGTCGGTTC 
1048         -GGGGCCGTA GCTCAGCT-G GG--AGAGCA CCTGCTTTGC AAGCAGGGGG TCGTCGGTTC 
1049         -GGGGCCGTA GCTCAGCT-G GG--AGAGCA CCTGCTTTGC AAGCAGGGGG TCGTCGGTTC 
1050         -GGGGCCATA GCTCAGTT-G GT--AGAGCG CCTGCTTTGC AAGCAGGATG TCGTCGGTTC 
1051         -GGGGCCATA GCTCAGTT-G GT--AGAGCG CCTGCTTTGC AAGCAGGATG TCGTCGGTTC 
1052         -GGGGCCATA GCTCAGTT-G GT--AGAGCG CCTGCTTTGC AAGCAGGATG TCGTCGGTTC 
1053         -GGGGCCTTA GCTCAGCT-G GG--AGAGCG CCTGATTTGC ATTCAGGAGG TCAGGAGTTC 
1054         -GGGGCCTTA GCTCAGCT-G GG--AGAGCG CCTGATTTGC ATTCAGGAGG TCAGCGGTTC 
1055         -GGGGGTATA GCTCATTT-G GT--AGAGCA TCTGCTTTGC ACGCAGAAGG CGAGCGGTTC 
1056         -GGGGGTATA GCTCACTT-G GT--AGAGCG TCTGCTTTGC ACGCAGAAGG CAAGCGGTTC 
1057         -GGGGGTATA GCTCACTT-G GT--AGAGCG TCTGCTTTGC ACGCAGAAGG TCAGCGGTTC 
1058         -GGGGGTATA GCTCACTT-G GT--AGAGCG TCTGCTTTGC ACGCAGAAGG TCAGCGGTTC 
1059         -GGGGCCTTA GCTCAGCT-G GG--AGAGCA CCTGCTTTGC AAGCAGGGGG TCACCGGTTC 
1060         -GGGGCCTTA GCTCAGCT-G GG--AGAGCA CCTGCTTTGC AAGCAGGGGG TCATCGGTTC 
1061         -GGGGCCTTA GCTCAGCT-G GG--AGAGCA TCTGCTTTGC AAGCAGAGGG TCATCGGTTC 
1062         -GGGGGCGTA GCTCAGCT-G GG--AGAGCA CCTGCTTTGC AAGCAGGGGG TCGTCGGTTC 
1063         -GGGGGCGTA GCTCAGCT-G GG--AGAGCA CCTGCTTTGC AAGCAGGGGG TCGTCGGTTC 
1064         -GGGGGCATA GCTCAGCT-G GG--AGAGCA CCTGCTTTGC AAGCAGGGGG TCGTCGGTTC 
1065         -GGGGGTGTA GCTCAGCT-G GG--AGAGCA CCTGCTTTGC AAGCAGGGGG TCGTCGGTTC 
1066         -GGGGCCGTA GCTCAGTT-G GG--AGAGCG GTAGCTTTGC AAGCTTCAGG TCGTCGGTTC 
1067         -GGGGCTTTA GCTCAGCT-G GG--AGAGCA CCTGCTTTGC AAGCAGGGGG TCATCGGTTC 
1068         -GGGGCCATA GCTCAGTT-G GG--AGAGCG CCTGATTTGC ATTCAGGAGG CCGTCGGTTC 
1069         -GGGGCCTTA GCTCAGAT-G GG--AGAGCG CCTGATTTGC ATTCAGGAGG TCAGCGGTTC 
1070         -GGGGGCATA GCTCAGTT-G GG--AGAGCG CGTGCTTTGC AAGCATGAGG TCGTCGGTTC 
1071         -GGGGCGTTA GCTCAGCT-G GG--AGAGCA CCTGCTTTGC AAGCAGGGGG TCATCGGTTC 
1072         -GGGGCCATA GCTCAGTT-G GG--AGAGCG CGTGCTTTGC AAGCATGAGG TCGTCGGTTC 
1073         -GGGGACGTA GCTCAGCT-G GG--AGAGCA GTTGCTTTGC AAGCATCAGG TCGTCGGTTC 
1074         -GGGGCTGTA GCTCAGTT-G GG--AGAGCG GTAGCTTTGC AAGCTTCAGG TCGTCGGTTC 
1075         -GGGGCCGTA GCTCAGCT-G GG--AGAGCG CCTGCTTTGC AAGCAGGATG TCGTCGGTTC 
1076         -GGGGCCGTA GCTCAGCT-G GG--AGAGCA CCTGCTTTGC AAGCAGGGGG TCGTCGGTTC 
1077         -GGGGACGTA GCTCAGCT-G GG--AGAGCA GTTGCTTTGC AAGCATCAGG TCGTCGGTTC 
1078         -GGGGACGTA GCTCAGCT-G GG--AGAGCA GTTGCTTTGC AAGCATCAGG TCGTCGGTTC 
1079         -GGGGACGTA GCTCAGCT-G GG--AGAGCA GTTGCTTTGC AAGCATCAGG TCGTCGGTTC 
1080         -GGGGACGTA GCTCAGCT-G GG--AGAGCA GTTGCTTTGC AAGCATCAGG TCGTCGGTTC 
1081         -GGGGCTGTA GCTCAGTT-G GG--AGAGCG CGTGCTTTGC AAGCATGAGG TCGTCGGTTC 
1082         -GGGGACGTA GCTCAGCT-G GG--AGAGCA GTTGCTTTGC AAGCATCAGG TCGTCGGTTC 
1083         -GGGGCCATA GCTCAGCT-G GG--AGAGCG CGTGCTTTGC AAGCATGAGG TCGTCGGTTC 
1084         -GGGGCTGTA GCTCAGTT-G GG--AGAGCG CGTGCTTTGC AAGCATGAGG TCGTCGGTTC 
1085         -GGGGCCATA GCTCAGTT-G GG--AGAGCG CGTGCTTTGC AAGCATGAGG TCGTCGGTTC 
1086         -GGGGCCATA GCTCAGCT-G GG--AGAGCG CGTGCTTTGC AAGCATGAGG TCGTCGGTTC 
1087         -GGGGCCATA GCTCAGCT-G GG--AGAGCG CGTGCTTTGC AAGCATGAGG TCGTCGGTTC 
1088         -GGGGCCATA GCTCAGCT-G GG--AGAGCG CGTGCTTTGC AAGCATGAGG TCGTCGGTTC 
1089         -GGGGCCTTA GCTCAGCT-G GG--AGAGCA CCTGCTTTGC AAGCAGGGGG TCATCGGTTC 
1090         -GGGGCCTTA GCTCAGCT-G GG--AGAGCA CCTGCTTTGC AAGCAGGGGG TCATCGGTTC 
1091         -GGGGCCTTA GCTCAGCT-G GG--AGAGCG CCTGATTTGC ATTCAGGAGG TCAGGAGTTC 
1092         -GGGGCGTTA GCTCAGCT-G GG--AGAGCA TCTGCTTTGC AAGCAGAGGG TCATCGGTTC 
1093         -GGGGCCATA GCTCAGCT-G GG--AGAGCA CCTGCTTTGC AAGCAGGGGG TCGTCGGTTC 
1094         -GGGGCCGTA GCTCAGCT-G GG--AGAGCA CCTGCTTTGC AAGCAGGGGG TCGTCGGTTC 
1095         -GGGGCCATA GCTCAGCT-G GG--AGAGCG CGTGCTTTGC AAGCATGAGG TCGTCGGTTC 
1096         -GGGGATGTA GCTCAGT--G GT--AGAGCA TCTGTTTTGC ACGCAGAAAG TCGGGGGTTC 
1097         -GGGGATGTA GCTCAGT--G GT--AGAGCG TCTGTTTTGC ACGCAGAAAG TCGGGGGTTC 
1098         -GGGGCCTTA GCTCAGTT-G GT--AGAGCG CCTGCTTTGC AAGCAGGATG TCATCGGTTC 
1099         -GGGGCCGTA GCTCAGTT-G GG--AGAGCG CTAGCTTTGC AAGCTTGAGG TCGTCGGTTC 
1100         -GGGGGATTA GCTCAGCT-G GG--AGAGCG CCTGATTTGC ATTCAGGAGG TCAGCGGTTC 
1101         -GGGGGATTA GCTCAGCT-G GG--AGAGCG CCTGATTTGC ATTCAGGAGG TCAGCGGTTC 
1102         -GGGGGATTA GCTCAGCT-G GG--AGAGCG CCTGATTTGC ATTCAGGAGG TCAGCGGTTC 
1103         -GGGGGATTA GCTCATCT-G GG--AGAGCG CCTGATTTGC ATTCAGGAGG TAGCAGGTTC 
1104         -GGGGGATTA GCTCAGCT-G GG--AGAGCG CCTGATTTGC ATTCAGGAGG TCAGCGGTTC 
1105         -GGGGGATTA GCTCAGCT-G GG--AGAGCG CCTGATTTGC ATTCAGGAGG TCAGCGGTTC 
1106         -GGGGGATTA GCTCATCT-G GG--AGAGCG CCTGATTTGC ATTCAGGAGG TAGCAGGTTC 
1107         -GGGGGATTA GCTCAGCT-G GG--AGAGCG CCTGATTTGC ATTCAGGAGG TCAGCGGTTC 
1108         -GGGGCCTTA GCTCAGCT-G GG--AGAGCG CCTGATTTGC ATTCAGGAGG TCAGGAGTTC 
1109         -GGGGCCATA GCTCAGTT-G GT--AGAGCG CGTGCTTTGC AAGCATGAGG TCGTCGGTTC 
1110         -GGGGCTGTA GCTCAGCT-G GG--AGAGCA CCTGCTTTGC AAGCAGGGGG TCAGCGGTTC 
1111         -GGGGCTGTA GCTCAGCT-G GG--AGAGCA CCTGCTTTGC AAGCAGGGGG TCAGCGGTTC 
1112         -GGGGCTGTA GCTCAGCT-G GG--AGAGCA CCTGCTTTGC AAGCAGGGGG TCAGCGGTTC 
1113         -GGGGCTGTA GCTCAGCT-G GG--AGAGCA CCTGCTTTGC AAGCAGGGGG TCAGCGGTTC 
1114         -GGGGCTGTA GCTCAGCT-G GG--AGAGCA CCTGCTTTGC AAGCAGGGGG TCAGCGGTTC 
1115         -GGGGCCTTA GCTCAGCT-G GG--AGAGCG CCTGATTTGC ATTCAGGAGG TCAGGAGTTC 
1116         -GGGGCCTTA GCTCAGCT-G GG--AGAGCG CCTGATTTGC ATTCAGGAGG TCAGGAGTTC 
1117         -GGGGCGTTA GCTCAGCT-G GG--AGAGCA CCTGCTTTGC AAGCAGGGGG TCATCGGTTC 
1118         -GGGGCGTTA GCTCAGCT-G GG--AGAGCA CCTGCTTTGC AAGCAGGGGG TCATCGGTTC 
1119         -GGGGCCTTA GCTCAGCT-G GG--AGAGCG CCTGATTTGC ATTCAGGAGG TCAGGAGTTC 
1120         -GGGGCCTTA GCTCAGCT-G GG--AGAGCA CCTGCTTTGC AAGCAGGGGG TCATCGGTTC 
1121         -GGGGCCTTA GCTCAGCT-G GG--AGAGCA CCTGCTTTGC AAGCAGGGGG TCATCGGTTC 
1122         -GGGGCCTTA GCTCAGCT-G GG--AGAGCA CCTGCTTTGC AAGCAGGGGG TCATCGGTTC 
1123         -GGGGCCTTA GCTCAGCT-G GG--AGAGCA CCTGCTTTGC AAGCAGGGGG TCATCGGTTC 
1124         -GGGGCCTTA GCTCAGCT-G GG--AGAGCA CCTGCTTTGC AAGCAGGGGG TCATCGGTTC 
1125         -GGGGCCATA GCTCAGCT-G GG--AGAGCG CGTGCTTTGC AAGCATGAGG TCGTCGGTTC 
1126         -GGGGCCATA GCTCAGCT-G GG--AGAGCG CGTGCTTTGC AAGCATGAGG TCGTCGGTTC 
1127         -GGGGCCATA GCTCAGCT-G GG--AGAGCG CGTGCTTTGC AAGCATGAGG TCGTCGGTTC 
1128         -GGGGCCATA GCTCAGCT-G GG--AGAGCG CGTGCTTTGC AAGCATGAGG TCGTCGGTTC 
1129         -GGGGCCATA GCTCAGCT-G GG--AGAGCG CGTGCTTTGC AAGCATGAGG TCGTCGGTTC 
1130         -GGGGCCATA GCTCAGCT-G GG--AGAGCG CGTGCTTTGC AAGCATGAGG TCGTCGGTTC 
1131         -GGGGCCATA GCTCAGCT-G GG--AGAGCG CGTGCTTTGC AAGCATGAGG TCGTCGGTTC 
1132         -GGGGCCGTA GCTCAGTT-G GG--AGAGCG CTAGCTTTGC AAGCTTGAGG TCGTCGGTTC 
1133         -GGGGCCGTA GCTCAGTT-G GG--AGAGCG CTAGCTTTGC AAGCTTGAGG TCGTCGGTTC 
1134         -GGGGGCATA GCTCAGG--G GT--AGAGCA TCTGCTTTGC ACGCAGAGGG TCAAGGGTTC 
1135         -GGGGATGTA GCTCAGG--G GT--AGAGCA TCTGCTTTGC ACGCAGAGGG TCAAGGGTTC 
1136         -GGGGGCATA GCTCAGG--G GT--AGAGCA TCTGCTTTGC ACGCAGAGGG TCAAGGGTTC 
1137         -GGGGGCATA GCTCAGG--G GT--AGAGCA TCTGCTTTGC ACGCAGAGGG TCAAGGGTTC 
1138         -GGGGATGTA GCTCAGG--G GT--AGAGCA TCTGCTTTGC ACGCAGAGGG TCAAGGGTTC 
1139         -GGGGGCATA GCTCAGG--G GT--AGAGCA TCTGCTTTGC ACGCAGAGGG TCAAGGGTTC 
1140         -GGGGATGTA GCTCAGG--G GT--AGAGCA TCTGCTTTGC ACGCAGAGGG TCAAGGGTTC 
1141         -GGGGGCATA GCTCAGG--G GT--AGAGCA TCTGCTTTGC ACGCAGAGGG TCAAGGGTTC 
1142         -GGGGGCATA GCTCAGG--G GT--AGAGCA TCTGCTTTGC ACGCAGAGGG TCAAGGGTTC 
1143         -GGGGGCATA GCTCAGG--G GT--AGAGCA TCTGCTTTGC ACGCAGAGGG TCAAGGGTTC 
1144         -GGGGGCATA GCTCAGG--G GT--AGAGCA TCTGCTTTGC ACGCAGAGGG TCAAGGGTTC 
1145         -GGGGGCATA GCTCAGG--G GT--AGAGCA TCTGCTTTGC ACGCAGATGG TCAAGGGTTC 
1146         -GGGGGCATA GCTCAGG--G GT--AGAGCA TCTGCTTTGC ACGCAGAGTG TCAAGGGTTC 
1147         -GGGGCCTTA GCTCAGCT-G GG--AGAGCG CCTGATTTGC ATTCAGGAGG TCAGGAGTTC 
1148         -GGGGCGTTA GCTCAGCT-G GG--AGAGCA CCTGCTTTGC AAGCAGGGGG TCATCGGTTC 
1149         -GGGGCCTTA GCTCAGCT-G GG--AGAGCG CCTGATTTGC ATTCAGGAGG TCAGGAGTTC 
1150         -GGGGCCTTA GCTCAGCT-G GG--AGAGCG CCTGATTTGC ATTCAGGAGG TCAGGAGTTC 
1151         -GGGGCCTTA GCTCAGCT-G GG--AGAGCG CCTGATTTGC ATTCAGGAGG TCAGGAGTTC 
1152         -GGGGCCTTA GCTCAGCT-G GG--AGAGCG CCTGATTTGC ATTCAGGAGG TCAGGAGTTC 
1153         -GGGGCCTTA GCTCAGCT-G GG--AGAGCG CCTGATTTGC ATTCAGGAGG TCAGGAGTTC 
1154         -GGGGCCTTA GCTCAGCT-G GG--AGAGCG CCTGATTTGC ATTCAGGAGG TCAGGAGTTC 
1155         -GGGGCCTTA GCTCAGCT-G GG--AGAGCG CCTGATTTGC ATTCAGGAGG TCAGGAGTTC 
1156         -GGGGCCTTA GCTCAGCT-G GG--AGAGCG CCTGATTTGC ATTCAGGAGG TCAGGAGTTC 
1157         -GGGGCCTTA GCTCAGCT-G GG--AGAGCG CCTGATTTGC ATTCAGGAGG TCAGGAGTTC 
1158         -GGGGCTGTA GCTCAGCT-G GG--AGAGCA CCTGCTTTGC AAGCAGGGGG TCAGCGGTTC 
1159         -GGGGCTGTA GCTCAGCT-G GG--AGAGCA CCTGCTTTGC AAGCAGGGGG TCAGCGGTTC 
1160         -GGGGCTTTA GCTCAGCT-G GG--AGAGCG GTTGCTTTGC AAGCATCAGG TCATCGGTTC 
1161         -GGGGCTTTA GCTCAGCT-G GG--AGAGCG GTTGCTTTGC AAGCATCAGG TCATCGGTTC 
1162         -GGGGCCTTA GCTCAGCT-G GG--AGAGCG GTTGCTTTGC AAGCATCAGG TCATCGGTTC 
1163         -GGGGCCATA GCTCAGTT-G GG--AGAGCG CGTGCTTTGC AAGCATGAGG TCGTCGGTTC 
1164         -GGGGGCATA GCTCAGCT-G GT--AGAGCA TCTGTTTTGC ACGCAGAAGG TCAGCGGTTC 
1165         -GGGGGTATA GCTCAGCT-G GT--AGAGCA TCTGTTTTGC ACGCAGAAGG TCAGCGGTTC 
1166         -GGGGGTATA GCTCAGCT-G GT--AGAGCA TCTGTTTTGC ACGCAGAAGG TCAGCGGTTC 
1167         -GGGGGCATA GCTCAGCT-G GT--AGAGCA TCTGTTTTGC ACGCAGAAGG TCAGCGGTTC 
1168         -GGGGCCTTA GCTCAGTT-G GG--AGAGCG CTAGCTTTGC AAGCTTGAGG TCATCGGTTC 

             GAACCCGTTC ACCTCCA-GG TCCGGTGGCA GAGT--GGC- -TATGCAGAG GACTGCAAAT 
             GATCCCGCTC AGCTCCA-GG CCTCGTGGCG GAGT--GGT- -TACGCAGAG GACTGCAAAT 
             GATCCCGCTC AGCTCCA-GG CCTCGTGGCG GAGT--GGT- -GACGCAGAG GACTGCAAAT 
             GATCCCGCTC AGCTCCA-GG CCTCGTGGCG GAGT--GGT- -TACGCAGAG GACTGCAAAT 
             GATCCCGATA CGCTCCA-GG CGGAATGGCA GAAT--GGC- -TATGCAGCG GATTGCAAAT 
             GACCCCGCTT GCCTCCA-GG CTGGGTGGCA GAAT--GGTT -TATGCAGAG GACTGCAAAT 
             GACCCCGCTT GCCTCCA-GG CTGGGTGGCA GAAT--GGTT -TATGCAGAG GACTGCAAAT 
             GACCCCGCTT GCCTCCA-GG CTGGGTGGCA GAAT--GGTT -TATGCAGAG GACTGCAAAT 
             GACCCCGCTT GCCTCCA-GG CTGGGTGGCA GAAT--GGTT -TATGCAGAG GACTGCAAAT 
             GACCCCGCTT GCCTCCA-GG CTGGGTGGCA GAGT--GGTT -TATGCAGAG GACTGCAAAT 
             GATCCCGACA GGCTCCA-GG CCTCGTGGCG GAGT--GGT- -TACGCAGAG GACTGCAAAT 
             GATCCCGTCT GGCTCCA-GG CCACGTGGCG GAGT--GGT- -TACGCAGAG GACTGCAAAT 
             GATCCCGTCC GGCTCCA-GG CCTTGTGGCG GAAT--GGT- -TACGCAGAG GACTGCAAAT 
             GATCCCGTCC GGCTCCA-GG CCTCGTGGCG GAAT--GGT- -TACGCAGAG GACTGCAAAT 
             GATCCCGTCC GGCTCCA-GG CCTCGTGGCG GAAT--GGT- -TACGCAGAG GACTGCAAAT 
             GATCCCGTCC GGCTCCA-GG CCTTGTGGCG GAAT--GGT- -TACGCAGAG GACTGCAAAT 
             GATCCCGTCT GGCTCCA-GG CCACGTGGCG GAGT--GGT- -TACGCGCCG GTCTGCAAAA 
             GATCCCGACA GGCTCCA-GG CCACGTGGCG GAGT--GGT- -TACGCAGCG GTCTGCAAAA 
             GATCCCGACA GGCTCCA-GG CCACGTGGCG GAGT--GGT- -TACGCAGCG GTCTGCAAAA 
             GACTCCGTCT GGCTCCA-GG CCTGATGGCG GAGT--GGT- -GACGCAGAG GACTGCAAAT 
             GATCCCGTCC GGCTCCA-GG CCTCGTGGCG GAGT--GGT- -TACGCAGAG GACTGCAAAT 
             GATCCCGTCC GGCTCCA-GG CCTCGTGGCG GAGT--GGT- -TACGCAGAG GACTGCAAAT 
             GATCCCGTCC GGCTCCA-GG CCTCGTGGCG GAGT--GGT- -TACGCAGAG GACTGCAAAT 
             GATCCCGTCC GGCTCCA-GG CCTCGTGGCG GAGT--GGT- -TACGCAGAG GACTGCAAAT 
             GATCCCGTCC GGCTCCA-GG CCTCGTGGCG GAGT--GGT- -TACGCAGAG GACTGCAAAT 
             GATCCCGTCC GGCTCCA-GG CCTCGTGGCG GAGT--GGT- -TACGCAGAG GACTGCAAAT 
             GATCCCGTCC GGCTCCA-GG CCTCGTGGCG GAGT--GGT- -TACGCAGAG GACTGCAAAT 
             GATCCCGTCC GGCTCCA-GG CCTCGTGGCG GAGT--GGT- -TACGCAGAG GACTGCAAAT 
             GATCCCGTCC GGCTCCA-GG CCTCGTGGCG GAGT--GGT- -TACGCAGAG GACTGCAAAT 
             GATCCCGTCC GGCTCCA-GG CCTCGTGGCG GAGT--GGT- -TACGCAGAG GACTGCAAAT 
             GATCCCGTCC GGCTCCA-GG CCTCGTGGCG GAGT--GGT- -TACGCAGAG GACTGCAAAT 
             GATCCCGTCC GGCTCCA-GG CCTCGTGGCG GAGT--GGT- -TACGCAGAG GACTGCAAAT 
             GATCCCGTCC GGCTCCA-GG CCTCGTGGCG GAGT--GGT- -TACGCAGAG GACTGCAAAT 
             GATCCCGTCC GGCTCCA-GG CCTCGTGGCG GAGT--GGT- -TACGCAGAG GACTGCAAAT 
             GATCCCGTCC GGCTCCA-GG CCTCGTGGCG GAGT--GGT- -TACGCAGAG GACTGCAAAT 
             GATCCCGTCC GGCTCCA-GG CCTCGTGGCG GAGT--GGT- -TACGCAGAG GACTGCAAAT 
             GATCCCGTCC GGCTCCA-GG CCTCGTGGCG GAGT--GGT- -TACGCAGAG GACTGCAAAT 
             GATCCCGTCC GGCTCCA-GG CCTCGTGGCG GAGT--GGT- -TACGCAGAG GACTGCAAAT 
             GATCCCGTCC GGCTCCA-GG CCTCGTGGCG GAGT--GGT- -TACGCAGAG GACTGCAAAT 
             GATCCCGTCC GGCTCCA-GG CCTCGTGGCG GAGT--GGT- -TACGCATAG GACTGCAAAT 
             GATCCCGTCC GGCTCCA-GG CCTCGTGGCG GAGT--GGT- -TACGCAGAG GACTGCAAAT 
             GATCCCGTCC GGCTCCA-GG CCTCGTGGCG GAGT--GGT- -TACGCAGAG GACTGCAAAT 
             GATCCCGTCC GGCTCCA-GG CCTCGTGGCG GAGT--GGT- -TACGCAGAG GACTGCAAAT 
             GATCCCGTCC GGCTCCA-GG CCTCGTGGCG GAGT--GGT- -TACGCAGAG GACTGCAAAT 
             GATCCCGTCC GGCTCCA-GG CCTCGTGGCG GAGT--GGT- -TACGCAGAG GACTGCAAAT 
             GATCCCGTCC GGCTCCA-GG CCTCGTGGCG GAGT--GGT- -TACGCAGAG GACTGCAAAT 
             GATCCCGTCC GGCTCCA-GG CCTCGTGGCG GAGT--GGT- -TACGCAGAG GACTGCAAAT 
             GATCCCGTCC GGCTCCA-GG CCTCGTGGCG GAGT--GGT- -TACGCAGAG GACTGCAAAT 
             GATCCCGTCC GGCTCCA-GG CCTCGTGGCG GAGT--GGT- -TACGCAGAG GACTGCAAAT 
             GATCCCGTCC GGCTCCA-GG CCTCGTGGCG GAGT--GGT- -TACGCAGAG GACTGCAAAT 
             GAATCCGTCT GGCTCCA-GG CCCGGTGGCG GAGT--GGT- -GACGCAGCG GACTGCAAAT 
             GAATCCGTCT GGCTCCA-GG CCCGGTGGCG GAGT--GGT- -GACGCAGCG GACTGCAAAT 
             GACTCCGTCT GGCTCCA-GG CCCGGTGGCG GAGT--GGT- -TACGCAGCG GATTGCAAAT 
             GATCCTCCTA GGCTCCA-GG CGAGTTGGCG GAGT--GGT- -GACGCAGCG GATTGCAAAT 
             GATCCCGCTA GGCTCCA-GG CGAGTTGGCG GAGT--GGT- -GACGCAGCG GATTGCAAAT 
             GAGTCCGCTT ACCTCCA-GG CTGGATGGCA GAAT--GGCT -TATGCAGAG GACTGCAAAT 
             GATTCCGCTT ACCTCCA-GG CTAGGTGGCA GAAT--GGCG -GATGCGCAG GACTGCAAAT 
             GATTCCGCTT ACCTCCA-GG CTGGGTGGCA GAGT--GGTT TTATGCAGGG GACTGCAAAT 
             GATTCCGCTT ACCTCCA-GG CTGGGTGGCA GAGT--GGTT TTATGCAGGG GACTGCAAAT 
             GATCCCGGTA GGCTCCA-GG CCCGATGGCG GAGT--GGT- -GACGCAGAG GACTGCAAAT 
             GATCCCGATA GGCTCCA-GG CCCGATGGCG GAGT--GGT- -TACGCAGAG GACTGCAAAT 
             GATCCCGATA GGCTCCA-GG CCTCGTGGCG GAGT--GGT- -TACGCAGAG GACTGCAAAT 
             GATCCCGTCC GCCTCCA-GG TCCGGTGGCA GAAT--GGT- -GATGCAGCG GACTGCAAAT 
             GATCCCGTCC GCCTCCA-GG TCCGGTGGCA GAAT--GGT- -GATGCAGCG GACTGCAAAT 
             GAACCCGTCT GCCTCCA-GG TCCGGTGGCA GAAT--GGT- -GATGTAGCG GACTGCAAAT 
             GAACCCGATC ACCTCCA-GG TCCGGTGGCA GAGT--GGT- -GATGCAGCG GACTGCAAAT 
             GATCCCGTCC GGCTCCA-GG CCGCGTGGCG GAGT--GGT- -TACGCAGCG GATTGCAAAT 
             GATCCCGATA AGCTCCA-GG CCTCGTGGCG GAGT--GGT- -TACGCAGAG GACTGCAAAT 
             GACTCCGTCT GGCTCCA-GG CCCTATGGCG GAGT--GGT- -GACGCAGCG GATTGCAAAT 
             GATCCCGCTA GGCTCCA-GG CGAGTTGGCG GAGT--GGT- -TACGCAGCG GATTGCAAAT 
             GATCCCGTCT GCCTCCA-GG CCCTGTGGCG GAGT--GGT- -GACGCAGCG GATTGCAAAT 
             GATCCCGATA CGCTCCA-GG CGAGTGGGCA G-GTA-GGTT -A-TGCAGCG GATTGCAAAT 
             GATCCCGTCT GGCTCCA-GG CCGGGTGGCA GAGT--GGC- -TATGCAGCG GACTGCAAAT 
             GATCCCGTCC GTCTCCA-GG TGGAGTGGCC GAGA--GGC- -GAGGCAGCG GCCTGCAAAG 
             GATCCCGTCC AGCTCCA-GG CACCGTGGCG GAGT--GGT- -GACGCAGCG GATTGCAAAT 
             GATCCCGTCC GGCTCCA-GG CCTCGTGGCG GAGT--GGT- -TACGCAGAG GACTGCAAAT 
             GATCCCGTCC GGCTCCA-GG CCTCGTGGCG GAGT--GGT- -TACGCAGAG GACTGCAAAT 
             GATCCCGTCC GTCTCCA-GG CCTCGTGGCG GAGT--GGT- -TACGCAGAG GACTGCAAAT 
             GATCCCGTCC GTCTCCA-GG CCTCGTGGCG GAGT--GGT- -TACGCAGAG GACTGCAAAT 
             GATCCCGTCC GTCTCCA-GG CCTCGTGGCG GAGT--GGT- -TACGCAGAG GACTGCAAAT 
             GATCCCGTCC GTCTCCA-GG CCTCGTGGCG GAGT--GGT- -TACGCAGAG GACTGCAAAT 
             GATCCCGTCC AGCTCCA-GG CCTCGTGGCG GAGT--GGT- -TACGCAGAG GACTGCAAAT 
             GATCCCGTCC GTCTCCA-GG CCTCGTGGCG GAGT--GGT- -TACGCAGAG GACTGCAAAT 
             GATCCCGTCT GGCTCCA-GG CCTCGTGGCG GAGT--GGT- -TACGCAGAG GACTGCAAAT 
             GATCCCGTCC AGCTCCA-GG CCTCGTGGCG GAGT--GGT- -TACGCAGAG GACTGCAAAT 
             GATCCCGTCT GGCTCCA-GG CCTCGTGGCG GAGT--GGC- -TACGCAGAG GACTGCAAAT 
             GATCCCGTCT GGCTCCA-GG CCACGTGGCG GAGT--GGT- -TACGCAACG GTCTGCAAAA 
             GATCCCGTCT GGCTCCA-GG CCACGTGGCG GAGT--GGT- -TACGCAACG GTCTGCAAAA 
             GATCCCGTCT GGCTCCA-GG CCACGTGGCG GAGT--GGT- -TACGCAACG GTCTGCAAAA 
             GATCCCGATA GGCTCCA-GG CCCGATGGCG GAGT--GGT- -TACGCACCG GACTGCAAAT 
             GATCCCGATA GGCTCCA-GG CGCTATGGCG GAGT--GGT- -GACGCAGCG GATTGCAAAT 
             GATCCTCCTA GGCTCCA-GG CGAGTTGGCG GAGT--GGT- -GACGCAGCG GATTGCAAAT 
             GATCCCGATA CGCTCCA-GG CGAGTTGGCG GAGT--GGT- -GACGCAGCG GATTGCAAAT 
             GATCCCGTCT GGCTCCA-GG CCTCGTGGCG GAGT--GGT- -TACGCAGAG GACTGCAAAT 
             GATCCCGTCC GGCTCCA-GG CCTCGTGGCG GAGT--GGT- -TACGCAGAG GACTGCAAAT 
             GATCCCGTCT GGCTCCA-GG CCACGTGGCG GAGT--GGT- -TACGCAACG GTCTGCAAAA 
             AATTCCCTTC ATCTCCA-GG CTAGGTAGCA AAGT--GGTT -AATGCCGTG GACTGCAAAT 
             AATTCCCTTC ATCTCCA-GG CTAGGTAGCA AAGT--GGTT -AATGCCGTG GACTGCAAAT 
             GAATCCGTTA GGCTCCA-GG CGGGTTGGCG GAGA--GGT- -TACGCAGCG GATTGCAAAT 
             GATCCCGTCC GGCTCCA-GG CCACGTGGCG GAGT--GGT- -TACGCAGCG GACTGCAAAT 
             GATCCCGCTA TCCTCCA-GG CCACGTGGCG GAAT--GGT- -TACGCAGAG GATTGCAAAT 
             GATCCCGCTA TCCTCCA-GG CAACGTGGCG GAAT--GGT- -TACGCAGAG GATTGCAAAT 
             GATCCCGCTA TCCTCCA-GG CCCGCTGGCA GATT--GGT- -TATGCAGAG GACTGCAAAT 
             GATCCCTGTA TCCTCCA-GG CATCGTGGCG GAAT--GGT- -TACGCAGAG GATTGCAAAT 
             GATCCCGCTA TCCTCCA-GG CATCGTGGCG GAAT--GGT- -TACGCAGAG GATTGCAAAT 
             GATCCCGCTA TCCTCCA-GG CAACGTGGCG GAAT--GGT- -TACGCAGAG GATTGCAAAT 
             GATCCCTGTA TCCTCCA-GG CAACGTGGCG GAAT--GGT- -TACGCAGAG GATTGCAAAT 
             GATCCCGCTA TCCTCCA-GG CCACGTGGCG GAAT--GGT- -TACGCAGAG GATTGCAAAT 
             GATCCTCCTA GGCTCCA-GG CGAGTTGGCG GAGT--GGT- -GACGCAGCG GATTGCAAAT 
             GATCCCGTCT GGCTCCA-GG CCTGATGGCG GAGT--GGT- -GACGCAGCG GACTGCAAAT 
             GATCCCGCTC AGCTCCA-GG CCTCGTGGCG GAGT--GGT- -GACGCAGAG GACTGCAAAT 
             GATCCCGCTC AGCTCCA-GG CCTCGTGGCG GAGT--GGT- -GACGCAGAG GACTGCAAAT 
             GATCCCGCTC AGCTCCA-GG CCTCGTGGCG GAGT--GGT- -GACGCAGAG GACTGCAAAT 
             GATCCCGCTC AGCTCCA-GG CCTCGTGGCG GAGT--GGT- -GACGCAGAG GACTGCAAAT 
             GATCCCGCTC AGCTCCC-GG CCTCGTGGCG GAGT--GGT- -GACGCAGAG GACTGCAAAT 
             GATCCTCCTA GGCTCCA-GG CGAGTTGGCG GAGT--GGT- -GACGCAGCG GATTGCAAAT 
             GATCCTCCTA GGCTCCA-GG CGAGTTGGTA GAGT--GGT- -TATGCAGCG GATTGCAAAT 
             GATCCCGATA CGCTCCA-GG CGAGTTGGCG GAGT--GGT- -GACGCAGCG GATTGCAAAT 
             GATCCCGATA CGCTCCA-GG CGAGTTGGCG GAGT--GGT- -GACGCAGCG GATTGCAAAT 
             GATCCTCCTA GGCTCCA-GG CGAGTTGGCG GAGT--GGT- -GACGCAGCG GATTGCAAAT 
             GATCCCGATA GGCTCCA-GG CGGGTTGGCG GAGA--GGT- -TACGCAGCG GATTGCAAAT 
             GATCCCGATA GGCTCCA-GG CGGGTTGGCG GAGA--GGT- -TACGCAGCG GATTGCAAAT 
             GATCCCGATA GGCTCCA-GG CGGGTTGGCG GAGA--GGT- -TACGCAGCG GATTGCAAAT 
             GATCCCGATA GGCTCCA-GG CGGGTTGGCG GAGA--GGT- -TGCGCAGCG GATTGCAAAT 
             GATCCCGATA GGCTCCA-GG CGGGTTGGCG GAGA--GGT- -TACGCAGCG GATTGCAAAT 
             GATCCCGTCT GGCTCCA-GG CCACGTGGCG GAGT--GGT- -TACGCAACG GTCTGCAAAA 
             GATCCCGTCT GGCTCCA-GG CCACGTGGCG GAGT--GGT- -TACGCGCCG GTCTGCAAAA 
             GATCCCGTCT GGCTCCA-GG CCACGTGGCG GAGT--GGT- -TACGCGCCG GTCTGCAAAA 
             GATCCCGTCT GGCTCCA-GG CCACGTGGCG GAGT--GGT- -TACGCGCCG GTCTGCAAAA 
             GATCCCGTCT GGCTCCA-GG CCACGTGGCG GAGT--GGT- -TACGCAACG GTCTGCAAAA 
             GATCCCGTCT GGCTCCA-GG CCACGTGGCG GAGT--GGT- -TACGCGCCG GTCTGCAAAA 
             GATCCCGTCT GGCTCCA-GG CCACGTGGCG GAGT--GGT- -TACGCAACG GTCTGCAAAA 
             GATCCCGTCC GGCTCCA-GG CCGGATGGCA GAGT--GGT- -TATGCAGCG GACTGCAAAT 
             GATCCCGTCC GGCTCCA-GG CCGGATGGCA GAGT--GGT- -TATGCAGCG GACTGCAAAT 
             AATTCCCTTT GCCTCCA-GG CTGGGTAGCA AAGT--GGT- -AATGCCGTG GACTGCAAAT 
             GATTCCCTTT ATCTCCA-GG CTGGGTAGCA AAGT--GGT- -AATGCCGTG GACTGCAAAT 
             GATTCCCTTT GCCTCCA-GG CTGGGTAGCA AAGT--GGT- -AATGCCGTG GACTGCAAAT 
             GATTCCCTTT GCCTCCA-GG CTGGGTAGCA AAGT--GGT- -AATGCCGTG GACTGCAAAT 
             GATTCCCTTC ATCTCCA-GG CTGGGTAGCA AAGT--GGT- -AATGCCGTG GACTGCAAAT 
             GATTCCCTTT GCCTCCA-GG CTGGGTAGCA AAGT--GGT- -AATGCCGTG GACTGCAAAT 
             GATTCCCTTC ATCTCCA-GG CTGGGTAGCA AAGT--GGT- -AATGCCGTG GACTGCAAAT 
             GATTCCCTTT GCCTCCA-GG CTGGGTAGCA AAGT--GGT- -AATGCTGTG GACTGCAAAT 
             GATTCCCTTT GCCTCCA-GG CTGGGTAGCA AAGT--GGT- -AATGCCGTG GACTGCAAAT 
             GATTCCCTTT GCCTCCA-GG CTGGGTAGCA AAGT--GGT- -AATGCCGTG GACTGCAAAT 
             GATTCCCTTT GCCTCCA-GG CTGGGTAGCA AAGT--GGT- -AATGCCGTG GACTGCAAAT 
             GATTCCCTTT GCCTCCA-GG CTGGGTAGCA AAGT--GGT- -AATGCCGTG GACTGCAAAT 
             GATTCCCTTT GCCTCCA-GG CTGGGTAGCA AAGT--GGT- -AATGCCGTG GACTGCAAAT 
             GATCCTCCTA GGCTCCA-GG CGAGTTGGCG GAGT--GGT- -GACGCAGCG GATTGCAAAT 
             GATCCCGATA CGCTCCA-GG CGAGTGGGCA G-GTA-GGTT -A-TGCAGCG GATTGCAAAT 
             GATCCTCCTA GGCTCCA-GG CGAGTTGGCG GAGT--GGT- -GACGCAGCG GATTGCAAAT 
             GATCCTCCTA GGCTCCA-GG CGAGTTGGCG GAGT--GGT- -GACGCAGCG GATTGCAAAT 
             GATCCTCCTA GGCTCCA-GG CGAGTTGGCG GAGT--GGT- -GACGCAGCG GATTGCAAAT 
             GATCCTCCTA GGCTCCA-GG CGAGTTGGCG GAGT--GGT- -GACGCAGCG GATTGCAAAT 
             GATCCTCCTA GGCTCCA-GG CGAGTTGGCG GAGT--GGT- -GACGCAGCG GATTGCAAAT 
             GATCCTCCTA GGCTCCA-GG CGAGTTGGCG GAGT--GGT- -GACGCAGCG GATTGCAAAT 
             GATCCTCCTA GGCTCCA-GG CGAGTTGGCG GAGT--GGT- -GACGCAGCG GATTGCAAAT 
             GATCCTCCTA GGCTCCA-GG CGAGTTGGCG GAGT--GGT- -GACGCAGCG GATTGCAAAT 
             GATCCTCCTA GGCTCCA-GG CGAGTTGGCG GAGT--GGT- -GACGCAGCG GATTGCAAAT 
             GATCCCGCTC AGCTCCA-GG CCTCGTGGCG GAGT--GGT- -GACGCAGAG GACTGCAAAT 
             GATCCCGCTC AGCTCCA-GG CCTCGTGGCG GAGT--GGT- -GACGCAGAG GACTGCAAAT 
             GATCCCGATA AGCTCCA-GG CCCGATGGCG GAGT--GGT- -GACGCAGCG GACTGCAAAT 
             GATCCCGATA AGCTCCA-GG CCCGATGGCG GAGT--GGT- -TACGCAGAG GACTGCAAAT 
             GATCCCGATA GGCTCCA-GG CCCGATGGCG GAGT--GGT- -GACGCAGCG GACTGCAAAT 
             GATCCCGTCT GGCTCCA-GG CCCTGTGGCG GAGT--GGT- -GACGCAGCG GATTGCAAAT 
             GATCCCGCTT GCCTCCA-GG CTGGGTGGCA GAAT--GGCT -TATGCGGAG GACTGCAAAT 
             GATCCCGCTT GCCTCCA-GG CTGGGTGGCA GAAT--GGCT -TATGCGGAG GACTGCAAAT 
             GATCCCGCTT GCCTCCA-GG CTGGGTGGCA GAAT--GGTT -TATGCGGAG GACTGCAAAT 
             GATCCCGCTT GCCTCCA-GG CTGGGTGGCA GAAT--GGCT -TATGCGGAG GACTGCAAAT 
             GATCCCGATA GGCTCCA-GG CTCGATGGCG GAGT--GGT- -TACGCAGAG GACTGCAAAT 

             CCTTGGA-TG TGGGTTCGAT TCCCGCCCGG ACCT-GCGGG TGTAGCTCAG TT-GGTT-AG 
             CCTTGCA-TC CCGGTTCGAT TCCGGGCGAG GCCT-GCGGG TGTAGCTCAG TT-GGTT-AG 
             CCTTGTA-CC CCGGTTCAAT TCCGGGCGAG GCCT-GCGGG TGTAGCTCAG TT-GGTT-AG 
             CCTTGCA-CC CCGGTTCGAT TCCGGGCGAG GCCT-GCGGG TGTAGCTCAG TT-GGTT-AG 
             CCGTGGA-TC TCGGTTCGAC TCCGGGTTCC GCCT-GCGGT TGTAGCTCAG TT-GGTT-AG 
             CCTTTTA-TA TCGGTTCGAT TCCGGTCCCG GCCT-GGGGG TGTAGCTCAG TT-GGTT-AG 
             CCTTTTA-TA TCGGTTCGAT TCCGGTCCCG GCCT-GGGGG TGTAGCTCAG TT-GGTT-AG 
             CCTTTTA-TA TCGGTTCGAT TCCGGTCCCG GCCT-GGGGG TGTAGCTCAG TT-GGTT-AG 
             CCTTTTA-TA TCGGTTCGAT TCCGGTCCCG GCCT-GGGGG TGTAGCTCAG TT-GGTT-AG 
             CCTTTTA-TA CCGGTTCGAT TCCGGTCCCG GCCT-GGGGG TGTAGCTCAG TT-GGTT-AG 
             CCTTGCA-CG GGGGTTCGAT TCCCTCCGAG GCCT-GCGGG TGTAGCTCAG TC-GGTT-AG 
             CCTTGCA-CC CCGGTTCGAT TCCGGGCGTG GCCT-GGGGG TGTAGCTCAG TT-GGTT-AG 
             CCTTGTA-TC CCGGTTCGAT TCCGGGCGAG GCCT-GCGGG TGTAGCTCAG TT-GGTT-AG 
             CCTTGTA-TC CCGGTTCGAT TCCGGGCGAG GCCT-GCGGG TGTAGCTCAG TT-GGTT-AG 
             CCTTGTA-TC CCGGTTCGAT TCCGGGCGAG GCCT-GCGGG TGTAGCTCAG TT-GGTT-AG 
             CCTTGTA-TC CCGGTTCGAT TCCGGGCGAG GCCT-GCGAG TGTAGCTCAG TT-GGTT-AG 
             CCGTTTA-CT CGGGTTCGAG TCCCGACGTG GCCT-GCGGG AGTAGCTCAG TT-GGTT-AG 
             CCGTTTA-CA CCAGTTCAAT TCTGGTCGTG GCCT-GCGGG AGTAGCTCAG TT-GGTT-AG 
             CCGTTTA-CA CCAGTTCAAT TCTGGTCGTG GCCT-GCGGG AGTAGCTCAG TT-GGTT-AG 
             CCTTGCA-CC CGGGTTCGAT TCCCGGTCAG GCCT-GCGGG TGTAGCTCAG TT-GGTT-AG 
             CCTTGCA-CC CCGGTTCGAT TCCGGGCGAG GCCT-GCGGG TGTAGCTCAG TT-GGTT-AG 
             CCTTGCA-CC CCGGTTCGAT TCCGGGCGAG GCCT-GCGGG TGTAGCTCAG TT-GGTT-AG 
             CCTTGCA-CC CCGGTTCGAT TCCGGGCGAG GCCT-GCGGG TGTAGCTCAG TT-GGTT-AG 
             CCTTGCA-CC CCGGTTCGAT TCCGGGCGAG GCCT-GCGGG TGTAGCTCAG TT-GGTT-AG 
             CCTTGCA-CC CCGGTTCGAT TCCGGGCGAG GCCT-GCGGG TGTAGCTCAG TT-GGTT-AG 
             CCTTGCA-CC CCGGTTCGAT TCCGGGCGAG GCCT-GCGGG TGTAGCTCAG TT-GGTT-AG 
             CCTTGCA-CC CCGGTTCGAT TCCGGGCGAG GCCT-GCGGG TGTAGCTCAG TT-GGTT-AG 
             CCTTGCA-CC CCGGTTCGAT TCCGGGCGAG GCCT-GCGGG TGTAGCTCAG TT-GGTT-AG 
             CCTTGCA-CC CCGGTTCGAT TCCGGGCGAG GCCT-GCGGG TGTAGCTCAG TT-GGTT-AG 
             CCTTGCA-CC CCGGTTCGAT TCCGGGCGAG GCCT-GCGGG TGTAGCTCAG TT-GGTT-AG 
             CCTTGCA-CC CCGGTTCGAT TCCGGGCGAG GCCT-GCGGG TGTAGCTCAG TT-GGTT-AG 
             CCTTGCA-CC CCGGTTCGAT TCCGGGCGAG GCCT-GCGGG TGTAGCTCAG TT-GGTT-AG 
             CCTTGCA-CC CCGGTTCGAT TCCGGGCGAG GCCT-GCGGG TGTAGCTCAG TT-GGTT-AG 
             CCTTGCA-CC CCGGTTCGAT TCCGGGCGAG GCCT-GCGGG TGTAGCTCAG TT-GGTT-AG 
             CCTTGCA-CC CCGGTTCGAT TCCGGGCGAG GCCT-GCGGG TGTAGCTCAG TT-GGTT-AG 
             CCTTGCA-CC CCGGTTCGAT TCCGGGCGAG GCCT-GCGGG TGTAGCTCAG TT-GGTT-AG 
             CCTTGCA-CC CCGGTTCGAT TCCGGGCGAG GCCT-GCGGG TGTAGCTCAG TT-GGTT-AG 
             CCTTGCA-CC CCGGTTCGAT TCCGGGCGAG GCCT-GCGGG TGTAGCTCAG TT-GGTT-AG 
             CCTTGCA-CC CCGGTTCGAT TCCGGGCGAG GCCT-GCGGG TGTAGCTCAG TT-GGTT-AG 
             CCTTGCA-CC CCGGTTCGAT TCCGGGCGAG GCCT-GCGGG TGTAGCTCAG TT-GGTT-AG 
             CCTTGCA-CC CCGGTTCGAT TCCGGGCGAG GCCT-GCGGG TGTAGCTCAG TT-GGTT-AG 
             CCTTGCA-CC CCGGTTCGAT TCCGGGCGAG GCCT-GCGGG TGTAGCTCAG TT-GGTT-AG 
             CCTTGCA-CC CCGGTTCGAT TCCGGGCGAG GCCT-GCGGG TGTAGCTCAG TT-GGTT-AG 
             CCTTGCA-CC CCGGTTCGAT TCCGGGCGAG GCCT-GCGGG TGTAGCTCAG TT-GGTT-AG 
             CCTTGCA-CC CCGGTTCGAT TCCGGGCGAG GCCT-GCGGG TGTAGCTCAG TT-GGTT-AG 
             CCTTGCA-CC CCGGTTCGAT TCCGGGCGAG GCCT-GCGGG TGTAGCTCAG TT-GGTT-AG 
             CCTTGCA-CC CCGGTTCGAT TCCGGGCGAG GCCT-GCGGG TGTAGCTCAG TT-GGTT-AG 
             CCTTGCA-CC CCGGTTCGAT TCCGGGCGAG GCCT-GCGGG TGTAGCTCAG TT-GGTT-AG 
             CCTTGCA-CC CCGGTTCGAT TCCGGGCGAG GCCT-GCGGG TGTAGCTCAG TT-GGTT-AG 
             CCTTGCA-CC CCGGTTCGAT TCCGGGCGAG GCCT-GCGGG TGTAGCTCAG TT-GGTT-AG 
             CCGTGCA-CG CCGGTTCGAT TCCGGCCCGG GCCT-GCGGA TGTAGCTCAG TT-GGTT-AG 
             CCGTGCA-CG CCGGTTCGAT TCCGGCCCGG GCCT-GCGGA TGTAGCTCAG TT-GGTT-AG 
             CCGTGCA-CC CCGGTTCGAT TCCGGGCCGG GCCT-GCGGA TGTAGCTCAG TT-GGTT-AG 
             CCGTGTA-CA CCGGTTCGAT TCCGGTACTC GCCT-GCGGT TGTAGCTCAG TT-GGTT-AG 
             CCGTGTA-CA CCGGTTCGAT TCCGGTACTC GCCT-GCGGT TGTAGCTCAG TT-GGTT-AG 
             CCTTTTA-TA CCGGTTCAAT TCCGGTTCCG GCCT-GGGGG TGTAGCTCAG TT-GGTT-AG 
             CCTTACA-TA CCGGTTCGAT TCCGGTCCTA GCCT-GGGGG CGTAGTTTAG TT-GGTT-AG 
             CCCCCTA-TA CCGGTTCAAT TCCGGTCCCG GCCT-GGGAG TGTAGCTCAG TT-GGTT-AG 
             CCCCCTA-TA CCGGTTCAAT TCCGGTCCCG GCCT-GGGAG TGTAGCTCAG TT-GGTT-AG 
             CCTTGTA-CG CCGGTTCGAT TCCGGCTCGG GCCT-GCGGG TGTAGCTCAG TT-GGTT-AG 
             CCTTGCA-CG CCGGTTCGAT TCCGGCTCGG GCCT-GCGGG TGTAGCTCAG TT-GGTT-AG 
             CCTTGCA-CG CCGGTTCGAT TCCGGCCGAG GCCT-GCGGG TGTAGCTCAG TT-GGTT-AG 
             CCGCGAA-TG TGGGTTCGAT TCCCGCCCGG ACCT-GCGGG TGTAGCTCAG TT-GGTT-AG 
             CCGCGAA-TG TGGGTTCGAT TCCCGCCCGG ACCT-GCGGG TGTAGCTCAG TT-GGTT-AG 
             CCGCGTA-TG TGGGTTCGAT TCCCGCCCGG ACCT-GCGGG TGTAGCTCAG TT-GGTT-AG 
             CCGTGAA-TG TGGGTTCGAT TCCCGCCCGG ACCT-GCGGG TGTAGCTCAG TT-GGTT-AG 
             CCGTGTA-CT CCGGTTCGAG TCCGGACGTG GCCT-GCGGG AGTAGCTCAG CT-GGTT-AG 
             CCTTGCA-CC CCGGTTCGAT TCCGGGCGAG GCCT-GCGGG TGTAGCTCAG TT-GGTT-AG 
             CCGTGCA-CC CCGGTTCGAT TCCGGGTGGG GCCT-GCGGG TGTAGCTCAG TC-GGTT-AG 
             CCGTGTA-CA CCGGTTCGAT TCCGGTACTC GCCT-GCGGT TGTAGCTCAG TT-GGTT-AG 
             CCGTGTA-CA CCGGTTCGAT TCCGGTCGGG GCCT-GCGGG TGTAGCTCAG TT-GGTT-AG 
             CCGTGTA-GA GCGGTTCGAT TCCGCTACTC GCCT-GCGGT TGTAGCTCAG TT-GGTT-AG 
             CCGCGTA-CG TCGGTTCAAT TCCGGCCTCG GCCT-GGGGG TGTAGCTCAG TT-GGTT-AG 
             CCGTATA-CG TGGGTTCGAA TCCCATCTCC ACCT-GCGGG TGTAGCTCAG TT-GGTC-AG 
             CCGTGTA-CC CCGGTTCGAT TCCGGGCGGT GCCT-GCGGG TGTAGCTCAG TT-GGTT-AG 
             CCTTGCA-CC CCGGTTCGAT TCCGGGCGAG GCCT-GCGGG TGTAGCTCAG TT-GGTT-AG 
             CCTTGCA-CC CCGGTTCGAT TCCGGGCGAG GCCT-GCGGG TGTAGCTCAG TT-GGTT-AG 
             CCTTGCA-CC CCGGTTCGAT TCCGGGCGAG GCCT-GCGGG CGTAGCTCAG TT-GGTT-AG 
             CCTTGCA-CC CCGGTTCGAT TCCGGGCGAG GCCT-GCGGG CGTAGCTCAG TT-GGTT-AG 
             CCTTGCA-CC CCGGTTCGAT TCCGGGCGAG GCCT-GCGGG CGTAGCTCAG TT-GGTT-AG 
             CCTTGCA-CC CCGGTTCGAT TCCGGGCGAG GCCT-GCGGG CGTAGCTCAG TT-GGTT-AG 
             CCTTGCA-CC CCGGTTCGAT TCCGGGCGAG GCCT-GCGGA CGTAGCTCAG TT-GGTT-AG 
             CCTTGCA-CC CCGGTTCGAT TCCGGGCGAG GCCT-GCGGG CGTAGCTCAG TC-GGTT-AG 
             CCTTGCA-CC CCGGTTCGAT TCCGGGCGAG GCCT-GCGGG CGTAGCTCAG TT-GGTT-AG 
             CCTTGCA-CC CCGGTTCGAT TCCGGGCGAG GCCT-GCGGA CGTAGCTCAG TC-GGTT-AG 
             CCTTGCA-TC CCGGTTCGAT TCCGGGCGAG GCCT-GGGGG AGTAGCTCAG TT-GGTT-AG 
             CCGTGTA-CT CCGGTTCAAT TCCGGACGTG GCCT-GCGGG AGTAGCTCAG TT-GGTT-AG 
             CCGTGTA-CA CCAGTTCAAT TCTGGTCGTG GCCT-GCGGG AGTAGCTCAG TT-GGTT-AG 
             CCGTGTA-CA CCAGTTCAAT TCTGGTCGTG GCCT-GCGGG AGTAGCTCAG TT-GGTT-AG 
             CCGTTTA-CG CCGGTTCGAT TCCGGCTCGG GCCT-GCGGG TGTAGCTCAG TT-GGTT-AG 
             CCGTGTA-CC CCGGTTCGAT TCCGGGTGGC GCCT-GCGGG TGTAGCTCAG TT-GGTT-AG 
             CCGTGTA-CA CCGGTTCGAT TCCGGTACTC GCCT-GCGGT TGTAGCTCAG TT-GGTT-AG 
             CCGTGTA-CA CCGGTTCGAT TCCGGTACTC GCCT-GCGGT TGTAGCTCAG TT-GGTT-AG 
             CCTTGCA-CC CCGGTTCGAT TCCGGGCGAG GCCT-GCGGG TGTAGCTCAG TT-GGTT-AG 
             CCTTGCA-CC CCGGTTCGAT TCCGGGCGAG GCCT-GCGGG TGTAGCTCAG TT-GGTT-AG 
             CCGTGTA-CA CCAGTTCAAT TCTGGTCGTG GCCT-GCGGG AGTAGCTCAG TT-GGTT-AG 
             CCTCTAC-CG CCGGTTCGAT TCCGGCCCTG GCCT-GGGGG CATAGCTCAG CTTGGTT-AG 
             CCTCTAC-CG CCGGTTCGAT TCCGGCCCTG GCCT-GGGGG CATAGCTCAG CTTGGTT-AG 
             CCGTGAA-GA CCGGTTCGAT TCCGGTACCC GCCT-GCGGT TGTAGCTCAG TT-GGTT-AG 
             CCGTGCA-CC CCGGTTCGAT TCCGGGCGTG GCCT-GGGGG TGTAGCTCAG TT-GGTT-AG 
             CCTTGTA-TC CCAGTTCGAT TCTGGGCGTG GCCT-GGGGG TGTAGCTCAG CTTGGTT-AG 
             CCTTGTA-CC CCGGTTCGAT TCCGGGCGTT GCCT-GGGGG TGTAGCTCAG TT-GGTT-AG 
             CCTTGTA-GC TCGGTTCGAT TCCGGGGTGG GCCT-GGGGG TGTAGTTCAG TTTGGTT-AG 
             CCTTGTA-TC CCAGTTCGAT TCTGGGCGAT GCCT-GGGGG TGTAGCTCAG TT-GGTT-AG 
             CCTTGTA-TC CCAGTTCGAT TCTGGGCGAT GCCT-GGGGG TGTAGCTCAG TT-GGTT-AG 
             CCTTGTA-TC CCGGTTCGAT TCCGGGCGTT GCCT-GGGGG TGTAGCTCAG TT-GGTT-AG 
             CCTTGTA-TC CCAGTTCGAT TCTGGGCGTT GCCT-GGGGG TGTAGCTCAG TT-GGTT-AG 
             CCTTTTA-TT CCAGTTCGAT TCTGGACGTG GCCT-GGGGG TGTAGCTCAG TT-GGTT-AG 
             CCGTGTA-CA CCGGTTCGAT TCCGGTACTC GCCT-GCGGT TGTAGCTCAG TT-GGTT-AG 
             CCGCGTA-CC CGGGTTCGAT TCCCGGTCAG GCCT-GCGGG TGTAGCTCAG TT-GGTT-AG 
             CCTTGTA-CC CCGGTTCAAT TCCGGGCGAG GCCT-GCGGG TGTAGCTCAG TC-GGTT-AG 
             CCTTGTA-CC CCGGTTCAAT TCCGGGCGAG GCCT-GCGGG TGTAGCTCAG TC-GGTT-AG 
             CCTTGTA-CC CCGGTTCAAT TCCGGGCGAG GCCT-GCGGG TGTAGCTCAG TC-GGTT-AG 
             CCTTGTA-CC CCGGTTCAAT TCCGGGCGAG GCCT-GCGGG TGTAGCTCAG TT-GGTT-AG 
             CCTTGTA-CC CCGGTTCAAT TCCGGGCGAG GCCT-GCGGG TGTAGCTCAG TC-GGTT-AG 
             CCGTGTA-CA CCGGTTCGAT TCCGGTACTC GCCT-GCGGT TGTAGCTCAG TT-GGTT-AG 
             CCGCGTA-CA CCGGTTCGAT TCCGGTACTC GCCT-GCGGT TGTAGCTCAG TT-GGTT-AG 
             CCGTGTA-CA CCGGTTCGAT TCCGGTACTC GCCT-GCGGT TGTAGCTCAG TT-GGTT-AG 
             CCGTGTA-CA CCGGTTCGAT TCCGGTACTC GCCT-GCGGT TGTAGCTCAG TT-GGTT-AG 
             CCGTGTA-CA CCGGTTCGAT TCCGGTACTC GCCT-GCGGT TGTAGCTCAG TT-GGTT-AG 
             CCGTGAA-GA CCGGTTCGAT TCCGGTACCC GCCT-GCGGT TGTAGCTCAG TC-GGTT-AG 
             CCGTGAA-GA CCGGTTCGAT TCCGGTACCC GCCT-GCGGT TGTAGCTCAG TT-GGTT-AG 
             CCGTGAA-GA CCGGTTCGAT TCCGGTACCC GCCT-GCGGT TGTAGCTCAG TC-GGTT-AG 
             CCGTGAA-GA CCGGTTCGAT TCCGGTACCC GCCT-GCGGT TGTAGCTCAG TT-GGTT-AG 
             CCGTGAA-GA CCGGTTCGAT TCCGGTACCC GCCT-GCGGT TGTAGCTCAG TC-GGTT-AG 
             CCGTGTA-CA CCAGTTCAAT TCTGGTCGTG GCCT-GCGGG AGTAGCTCAG TT-GGTT-AG 
             CCGTTTA-CC CCGGTTCAAT TCCGGGCGTG GCCT-GCGGG AGTAGCTCAG TT-GGTT-AG 
             CCGTTTA-CT CGGGTTCGAG TCCCGACGTG GCCT-GCGGG AGTAGCTCAG TT-GGTT-AG 
             CCGTTTA-CT CGGGTTCGAT TCCCGACGTG GCCT-GCGGG AGTAGCTCAG TT-GGTT-AG 
             CCGTGTA-CA CCAGTTCAAT TCTGGTCGTG GCCT-GCGGG AGTAGCTCAG TT-GGTT-AG 
             CCGTTTA-CT CGGGTTCGAT TCCCGACGTG GCCT-GCGGG AGTAGCTCAG TT-GGTT-AG 
             CCGTGTA-CA CCAGTTCAAT TCTGGTCGTG GCCT-GCGGG AGTAGCTCAG TT-GGTT-AG 
             CCGCGTA-CG TCGGTTCGAT TCCGGCTCCG GCCT-GCGGG TGTAGCTCAG TT-GGTT-AG 
             CCGCGTA-CG TCGGTTCGAT TCCGGCTCCG GCCT-GCGGG TGTAGCTCAG TT-GGTT-AG 
             CCTCTATTCG TCGGTTCGAT TCCGACCCTG GCCT-GGGGG TGTAGCTCAG TT-GGTT-AG 
             CCTCTATTCG TCGGTTCGAT TCCGACCCTG GCCT-GGGGG TGTAGCTCAT CT-GGTT-AG 
             CCTCTATTCG TCGGTTCGAT TCCGACCCTA GCCT-GGGGG TGTAGCTCAG TT-GGTT-AG 
             CCTCTATTCG TCGGTTCGAT TCCGACCCTA GCCT-GGGGG TGTAGCTCAG TT-GGTT-AG 
             CCTCTATTCG TCGGTTCGAT TCCGACCCTG GCCT-GGGGG TGTAGCTCAG TT-GGTT-AG 
             CCTCTATTCG TCGGTTCGAT TCCGACCCTG GCCT-GGGGG TGTAGCTCAG TT-GGTT-AG 
             CCTCTATTCG TCGGTTCGAT TCCGACCCTG GCCT-GGGGG TGTAGCTCAG TT-GGTT-AG 
             CCGCTATTCG TCGGTTCGAT TCCGACCCTG GCCT-GGGGG TGTAGCTCAG TT-GGTT-AG 
             CCTCTATTCG TCGGTTCGAT TCCGACCCTG GCCT-GGGGG TGTAGCTCAG TT-GGTT-AG 
             CCTCTATTCG TCGGTTCGAT TCCGACCCTG GCCT-GGGGG TGTAGCTCAG TT-GGTT-AG 
             CCTCTATTCG TCGGTTCGAT TCCGACCCTG GCCT-GGGGG TGTAGCTCAG TT-GGTT-AG 
             CCTCTATTCG TCGGTTCGAT TCCGACCCTG GCCT-GGGGG TGTAGCTCAG TT-GGTT-AG 
             CCTCTATTCG TCGGTTCGAT TCCGACCCTG GCCT-GGGGA TGTAGCTCAG TT-GGTT-AG 
             CCGTGTA-CA CCGGTTCGAT TCCGGTACTC GCCT-GCGGT TGTAGCTCAG TT-GGTT-AG 
             CCGTGTA-GA CCGGTTCGAT TCCGGTACTC GCCT-GCGGT TGTAGCTCAG CT-GGTT-AG 
             CCGTGTA-CA CCGGTTCGAT TCCGGTACTC GCCT-GCGGT TGTAGCTCAG CT-GGTT-AG 
             CCGTGTA-CA CCGGTTCGAT TCCGGTACTC GCCT-GCGGT TGTAGCTCAG TT-GGTT-AG 
             CCGTGAA-CA GGAGTTCGAT TCTCCTACTC GCCT-GCGGT TGTAGCTCAG TT-GGTT-AG 
             CCGTGTA-CA CCGGTTCGAT TCCGGTACTC GCCT-GCGGT TGTAGCTCAG AT-GGTT-AG 
             CCGTGTA-CA GGAGTTCGAT TCTCCTACTC GCCT-GCGGT TGTAGCTCAG TT-GGTT-AG 
             CCGTGTA-CA CCGGTTCGAT TCCGGTACTC GCCT-GCGGT TGTAGCTCAG TT-GGTT-AG 
             CCGTGTA-CA CCGGTTCGAT TCCGGTACTC GCCT-GCGGT TGTAGCTCAG TT-GGTT-AG 
             CCGTGTA-CA CCGGTTCGAT TCCGGTACTC GCCT-GCGGT TGTAGCTCAG TT-GGTT-AG 
             CCGTGTA-CA CCGGTTCGAT TCCGGTACTC GCCT-GCGGT TGTAGCTCAG TT-GGTT-AG 
             CCTTGTA-CC CCGGTTCAAT TCCGGGCGAG GCCT-GCGGG TGTAGCTCAG TT-GGTT-AG 
             CCTTGTA-CG CCGGTTCAAT TCCGGCCGAG GCCT-GCGGG TGTAGCTCAG TC-GGTT-AG 
             CCGTGCA-CG CCGGTTCGAT TCCGGCTCGG GCCT-GCGGG TGTAGCTCAG TT-GGTT-AG 
             CCTTGCA-CG CCGGTTCGAT TCCGGCTCGG GCCT-GCGGG TGTAGCTCAG TT-GGTT-AG 
             CCGTATA-CG CCGGTTCGAT TCCGGCTCGG GCCT-GCGGG TGTAGCTCAG TT-GGTT-AG 
             CCGTGTA-CA CCGGTTCGAT TCCGGTCGGG GCCT-GCGGG TGTAGCTCAG TT-GGTT-AG 
             CCTTTTA-TA CCGGTTCAAT TCCGGTCCCG GCCT-GGGGG TGTAGCTCAG TT-GGTT-AG 
             CCTTTTA-TA CCGGTTCAAT TCCGGTCCCG GCCT-GGGGG TGTAGCTCAG TT-GGTT-AG 
             CCTTTTA-TA CCGGTTCAAT TCCGGTCCCG GCCT-GGGGG TGTAGCTCAG TT-GGTT-AG 
             CCTTTTA-TA CCGGTTCAAT TCCGGTCCCG GCCT-GGGGG TGTAGCTCAG TT-GGTT-AG 
             CCTTGCA-CG CCGGTTCGAT TCCGGCTCGG GCCT-GCGGG TGTAGCTCAG TT-GGTT-AG 

             AGCGCCGGCC TGTCACGCCG GAGGTCGCGG GTTCGAGCCC CGTCACTCGC G-GTCCCGTT 
             AGTGCCGGCC TGTCACGCCG GAGGTCGCGG GTTCGAGCCC CGTCACTCGC G-GCGCCCTT 
             AGTGCCGGCC TGTCACGCCG GAGGTCGCGG GTTCGAGCCC CGTCACTCGC G-GCGCCCTT 
             AGTGCCGGCC TGTCACGCCG GAGGTCGCGG GTTCGAGCCC CGTCACTCGC G-GCGCCCTT 
             AGTGCCGGCC TGTCACGCCG GAGGTCGCGG GTTCGAGCCC CGTCAACCGC G-GGTCCCTT 
             AGCGCAAGCC TGTCACGTTT GAGGTCGCGA GTTCAAGTCT CGTCACTCCC G-GACTCCTT 
             AGCGCAAGCC TGTCACGTTT GAGGTCGCGA GTTCAAGTCT CGTCACTCCC G-GACTCCTT 
             AGCGCAAGCC TGTCACGTTT GAGGTCGCGA GTTCAAGTCT CGTCACTCCC G-GACTCCTT 
             AGCGCAAGCC TGTCACGTTT GAGGTCGCGA GTTCAAGTCT CGTCACTCCC G-GACTCCTT 
             AGCGCAAGCC TGTCACGTTT GAGGTCGCGA GTTCGAGTCT CGTCACTCCC G-GACTCCTT 
             AGTGCCGGCC TGTCACGCCG GAGGTCGCGG GTTCGAGCCC CGTCACTCGC G-GCGCCCAT 
             AGCGCCGGCC TGTCACGCCG GAGGTCGCGG GTTCGAGCCC CGTCACTCCC G-GCGCCCTT 
             AGTGCTGGCC TGTCACGCCG GAGGTCGCGG GTTCGAGCCC CGTCACTCGC G-GCGCCCAT 
             AGTGCTGGCC TGTCACGCCG GAGGTCGCGG GTTCGAGCCC CGTCACTCGC G-GCGCCCAT 
             AGTGCTGGCC TGTCACGCCG GAGGTCGCGG GTTCGAGCCC CGTCACTCGC G-GCGCCCAT 
             AGTGCTGGCC TGTCACGCCG GAGGTCGCGG GTTCGAGCCC CGTCACTCGC G-GCGCCCAT 
             AGCGCCGGCC TGTCACGCCG GAGGTCGCGG GTTCGAGCCC CGTCTCTCGC G-GCTCCCTT 
             AGCGCCGGCC TGTCACGCCG GAGGTCGCGG GTTCGAGCCC CGTCTCTCGC G-GCTCCCTT 
             AGCGCCGGCC TGTCACGCCG GAGGTCGCGG GTTCGAGCCC CGTCTCTCGC G-GCTCCCTT 
             AGTGCCGGCC TGTCACGCCG GAGGTCGCGG GTTCGAGCCC CGTCACTCGC G-GGTCCCTT 
             AGTGCCGGCC TGTCACGCCG GAGGTCGCGG GTTCGAGCCC CGTCACTCGC G-GCGCCCAT 
             AGTGCCGGCC TGTCACGCCG GAGGTCGCGG GTTCGAGCCC CGTCACTCGC G-GCGCCCAT 
             AGTGCCGGCC TGTCACGCCG GAGGTCGCGG GTTCGAGCCC CGTCACTCGC G-GCGCCCAT 
             AGTGCCGGCC TGTCACGCCG GAGGTCGCGG GTTCGAGCCC CGTCACTCGC G-GCGCCCAT 
             AGTGCCGGCC TGTCACGCCG GAGGTCGCGG GTTCGAGCCC CGTCACTCGC G-GCGCCCAT 
             AGTGCCGGCC TGTCACGCCG GAGGTCGCGG GTTCGAGCCC CGTCACTCGC G-GCGCCCAT 
             AGTGCCGGCC TGTCACGCCG GAGGTCGCGG GTTCGAGCCC CGTCACTCGC G-GCGCCCAT 
             AGTGCCGGCC TGTCACGCCG GAGGTCGCGG GTTCGAGCCC CGTCACTCGC G-GCGCCCAT 
             AGTGCCGGCC TGTCACGCCG GAGGTCGCGG GTTCGAGCCC CGTCACTCGC G-GCGCCCAT 
             AGTGCCGGCC TGTCACGCCG GAGGTCGCGG GTTCGAGCCC CGTCACTCGC G-GCGCCCAT 
             AGTGCCGGCC TGTCACGCCG GAGGTCGCGG GTTCGAGCCC CGTCACTCGC G-GCGCCCAT 
             AGTGCCGGCC TGTCACGCCG GAGGTCGCGG GTTCGAGCCC CGTCACTCGC G-GCGCCCAT 
             AGTGCCGGCC TGTCACGCCG GAGGTCGCGG GTTCGAGCCC CGTCACTCGC G-GCGCCCAT 
             AGTGCCGGCC TGTCACGCCG GAGGTCGCGG GTTCGAGCCC CGTCACTCGC G-GCGCCCAT 
             AGTGCCGGCC TGTCACGCCG GAGGTCGCGG GTTCGAGCCC CGTCACTCGC G-GCGCCCAT 
             AGTGCCGGCC TGTCACGCCG GAGGTCGCGG GTTCGAGCCC CGTCACTCGC G-GCGCCCAT 
             AGTGCCGGCC TGTCACGCCG GAGGTCGCGG GTTCGAGCCC CGTCACTCGC G-GCGCCCAT 
             AGTGCCGGCC TGTCACGCCG GAGGTCGCGG GTTCGAGCCC CGTCACTCGC G-GCGCCCAT 
             AGTGCCGGCC TGTCACGCCG GAGGTCGCGG GTTCGAGCCC CGTCACTCGC G-GCGCCCAT 
             AGTGCCGGCC TGTCACGCCG GAGGTCGCGG GTTCGAGCCC CGTCACTCGC G-GCGCCCAT 
             AGTGCCGGCC TGTCACGCCG GAGGTCGCGG GTTCGAGCCC CGTCACTCGC G-GCGCCCAT 
             AGTGCCGGCC TGTCACGCCG GAGGTCGCGG GTTCGAGCCC CGTCACTCGC G-GCGCCCAT 
             AGTGCCGGCC TGTCACGCCG GAGGTCGCGG GTTCGAGCCC CGTCACTCGC G-GCGCCCAT 
             AGTGCCGGCC TGTCACGCCG GAGGTCGCGG GTTCGAGCCC CGTCACTCGC G-GCGCCCAT 
             AGTGCCGGCC TGTCACGCCG GAGGTCGCGG GTTCGAGCCC CGTCACTCGC G-GCGCCCAT 
             AGTGCCGGCC TGTCACGCCG GAGGTCGCGG GTTCGAGCCC CGTCACTCGC G-GCGCCCAT 
             AGTGCCGGCC TGTCACGCCG GAGGTCGCGG GTTCGAGCCC CGTCACTCGC G-GCGCCCAT 
             AGTGCCGGCC TGTCACGCCG GAGGTCGCGG GTTCGAGCCC CGTCACTCGC G-GCGCCCAT 
             AGTGCCGGCC TGTCACGCCG GAGGTCGCGG GTTCGAGCCC CGTCACTCGC G-GCGCCCAT 
             AGTGCCGGCC TGTCACGCCG GAGGTCGCGG GTTCGAGCCC CGTCACTCGC G-GCGCCCAT 
             AGCGCCGGCC TGTCACGCCG GAGGTCGCGG GTTCGAGCCC CGTCATTCGC G-GGTCCCTT 
             AGCGCCGGCC TGTCACGCCG GAGGTCGCGG GTTCGAGCCC CGTCATTCGC G-GGTCCCTT 
             AGCGCCGGCC TGTCACGCCG GAGGTCGCGG GTTCGAGTCC CGTCATTCGC G-GGTCCCTT 
             AGTACCGGCC TGTCACGCCG GGGGTCGCGG GTTCGAGCCC CGTCAACCGC G-GGCCCGTT 
             AGTACCGGCC TGTCACGCCG GGGGTCGCGG GTTCGAGCCC CGTCAACCGC G-GGCCCGTT 
             AGCGCAAGCC TGTCACGCTT GAGGCCGCGA GTTCGAGTCT CGTCACTCCC G-GACTCCTT 
             AACATAAGCC TGTCACGCTT AAGGTCGCGA GTTCGAGTCT CGTCGCTCCC G-GACTCCTT 
             AGCGCAGGCC TGTCACGCCT GAGGACGCGA GTTCGAGTCT CGTCTCTCCC G-GACTCCTT 
             AGCGCAGGCC TGTCACGCCT GAGGTAGCGA GTTCGAGTCT CGTCTCTCCC G-GACTCCTT 
             AGTATCGGCC TGTCACGCCG AGGGTCGCGG GTTCGAGTCC CGTCACTCGC G-GGCCCGTT 
             AGTATCGGCC TGTCACGCCG AGGGTCGCGG GTTCGAGTCC CGTCACTCGC G-GGCCCGTT 
             AGTGCCGGCC TGTCACGCCG GAGGTCGCGG GTTCGAGCCC CGTCACTCGC G-GCGCCCAT 
             AGCGCCGGCC TGTCACGCCG GAGGTCGCGG GTTCGAGCCC CGTCACTCGC G-GTCCCGTT 
             AGCGCCGGCC TGTCACGCCG GAGGTCGCGG GTTCGAGCCC CGTCACTCGC G-GTCCCGTT 
             AGCGCCGGCC TGTCACGCCG GAGGTCGCGG GTTCGAGCCC CGTCACTCGC G-GTCCCGTT 
             AGCGCCGGCC TGTCACGCCG GAGGTCGCGG GTTCGAGCCC CGTCACTCGC G-GTCCCGTT 
             AGTGCCGCCC TGTCACGGCG GAGGTCGCGG GTTCGAACCC CGTCTCTCGC G-GGTCCCTT 
             AGTGCCGGCC TGTCACGCCG GAGGTCGCGG GTTCGAGCCC CGTCACTCGC G-GCGCCCTT 
             AGTGCCGGCC TGTCACGCCG GAGGTCGCGG GTTCGAGCCC CGTCACTCGC G-GGTCCCTT 
             AGTACCGGCC TGTCACGCCG GGGGTCGCGG GTTCGAGTCC CGTCAACCGC G-GGCCCGTT 
             AGTGCCGGCC TGTCACGCCG GAGGTCGCGG GTTCGAGCCC CGTCACTCGC G-GCGCCCAT 
             AGTACCGGCC TGTCACGCCG GGGGTCGCGG GTTCGAGCCC CGTCAACCGC G-GGTCCCTT 
             AGCGCCGGCC TGTCACGCCG GAGGTCGCGG GTTCGAGCCC CGTCACTCCC G-GTCCCCTT 
             AGCGCCGGCC TGTCACGCCG GAGGTCGCGG GTTCGAGCCC CGTCACTCGC G-GCGCCCTT 
             AGCGCCGGCC TGTCACGCCG GAGGTCGCGG GTTCGAGTCC CGTCACTCGC G-GGTCCCTT 
             AGTGCCGGCC TGTCACGCCG GAGGTCGCGG GTTCGAGCCC CGTCACTCGC G-GCGCCCAT 
             AGTGCCGGCC TGTCACGCCG GAGGTCGCGG GTTCGAGCCC CGTCACTCGC G-GCGCCCAT 
             AGTGCCGGCC TGTCACGCCG GAGGTCGCGG GTTCGAGCCC CGTCGCCCGC G-GCGCCCTT 
             AGTGCCGGCC TGTCACGCCG GAGGTCGCGG GTTCGAGCCC CGTCGCCCGC G-GCGCCCTT 
             AGTGCCGGCC TGTCACGCCG GAGGTCGCGG GTTCGAGCCC CGTCGCCCGC G-GCGCCCTT 
             AGTGCCGGCC TGTCACGCCG GAGGTCGCGG GTTCGAGCCC CGTCGCCCGC G-GCGCCCTT 
             AGTGCCGGCC TGTCACGCCG GAGGTCGCGG GTTCGAGCCC CGTCGTCCGC G-GCGCCCTT 
             AGTGCCGGCC TGTCACGCCG GAGGTCGCGG GTTCGAGCCC CGTCGCCCGC G-GCGCCCTT 
             AGTGCCGGCC TGTCACGCCG GAGGTCGCGG GTTCGAGCCC CGTCGCCCGC G-GCGCCCTT 
             AGTGCCGGCC TGTCACGCCG GAGGTCGCGG GTTCGAGCCC CGTCGTCCGC G-GCGCCCTT 
             AGCGCCGGCC TGTCACGCCG GAGGTCGCGG GTTCAAGTCC CGTCTCTCTC G-GCGCCCAT 
             AGCGCCGCCC TGTCACGGCG GAGGTCGCGG GTTCGAGTCC CGTCTCTCGC G-GCTCCCTT 
             AGCGCCGCCC TGTCACGGCG GAGGCCGCGG GTTCGAGTCC CGTCTCTCGC G-GCTCCCTT 
             AGCGCCGCCC TGTCACGGCG GAGGCCGCGG GTTCGAGTCC CGTCTCTCGC G-GCTCCCTT 
             AGTGCCGGCC TGTCACGCCG GAGGTCGCGG GTTCGAGCCC CGTCACTCGC G-GGCCCCTT 
             AGCGCCGGCC TGTCACGCCG GAGGTCGCGG GTTCGAGTCC CGTCACTCGC G-GGGCCCTT 
             AGTGCCGGCC TGTCACGCCG GAGGTCGCGG GTTCGAGCCC CGTCAACCGC G-GGCCCGTT 
             AGTACCGGCC TGTCACGCCG GGGGTCGCGG GTTCGAGCCC CGTCAACCGC G-GGCCCGTT 
             AGTGCCGGCC TGTCACGCCG GAGGTCGCGG GTTCGAGCCC CGTCACTCGC G-GCGCCCAT 
             AGTGCCGGCC TGTCACGCCG GAGGTCGCGG GTTCGAGCCC CGTCACTCGC G-GCGCCCAT 
             AGCGCCGGCC TGTCACGCCG GAGGTCGCGG GTTCGAGCCC CGTCTCTCGC G-GCTCCCTT 
             AGCGTCGGCC TGTCAAGCCG AAGGCCGCGG GTTCAAGTCC CGTTGCTCCC G-GGCCCCTT 
             AGCGTCGGCC TGTCAAGCCG AAGGCCGCGG GTTCAAGTCC CGTTGCTCCC G-GGCCCCTT 
             AGTACCGGCC TGTCACGCCG GGGGTCGCGG GTTCGAGCCC CGTCAACCGC G-GGCCCGTT 
             AGCGCCGGCC TGTCACGCCG GAGGCCGCGG GTTCGAGTCC CGTCACTCCC G-GCGCCCTT 
             AGCGCCTGCC TGTCACGCAG GAGGCCGCGG GTTCGAGTCC CGTCACTCCC G-GGTCCCTT 
             AGCGATCGCC TGTCACGCGA TAGGTCGAGG GTTCGAGTCC CTTCACTCCC G-GGTCCCTT 
             AACGCCTGCC TGTCACGCAG GAGGTCGCGG GTTCGAGTCC CGTCGCTCCC G-GTCTCCTT 
             AGCGATCGCC TGTCACGCGA TAGGTCGAGG GTTCGAGTCC CTTCACTCCC G-GGTCCCTT 
             AGCGATCGCC TGTCACGCGA TAGGTCGAGG GTTCGAGTCC CTTCACTCCC G-GGTCCCTT 
             AGCGATCGCC TGTCACGCGA TAGGTCGAGG GTTCGAGTCC CTTCACTCCC G-GGTCCCTT 
             AGCGATCGCC TGTCACGCGA TAGGTCGAGG GTTCGAGTCC CTTCACTCCC G-GGTCCCTT 
             AGCGCTGGCC TGTCACGCTA GAGGTCGCGA GTTCGAGTCT CGTCACTCCC G-GGTCCCTT 
             AGTACCGGCC TGTCACGCCG GGGGTCGCGG GTTCGAGCCC CGTCAACCGC G-GGCCCGTT 
             AGCGCCGGCC TGTCACGCCG GAGGTCGCGG GTTCGAGCCC CGTCACTCGC G-GGGCCCTT 
             AGTGCCGGCC TGTCACGCCG GAGGTCGCGG GTTCGAGCCC CGTCACTCGC G-GCGCCCTT 
             AGTGCCGGCC TGTCACGCCG GAGGTCGCGG GTTCGAGCCC CGTCACTCGC G-GCGCCCTT 
             AGTGCCGGCC TGTCACGCCG GAGGTCGCGG GTTCGAGCCC CGTCACTCGC G-GCGCCCTT 
             AGTGCCGGCC TGTCACGCCG GAGGTCGCGG GTTCGAGCCC CGTCACTCGC G-GCGCCCTT 
             AGTGCCGGCC TGTCACGCCG GAGGTCGCGG GTTCGAGCCC CGTCACTCGC G-GCGCCCAT 
             AGTACCGGCC TGTCACGCCG GGGGTCGCGG GTTCGAGCCC CGTCAACCGC G-GGCCCGTT 
             AGTACCGGCC TGTCACGCCG GGGGTCGCGG GTTCGAGTCC CGTCAACCGC G-GTCCCGTT 
             AGTACCGGCC TGTCACGCCG GGGGTCGCGG GTTCGAGTCC CGTCAACCGC G-GCTCCCTT 
             AGTACCGGCC TGTCACGCCG GGGGTCGCGG GTTCGAGCCC CGTCAACCGC G-GGCCCGTT 
             AGTACCGGCC TGTCACGCCG GGGGTCGCGG GTTCGAGCCC CGTCAACCGC G-GGCCCGTT 
             AGTACCGGCC TGTCACGCCG GGGGTCGCGG GTTCGAGCCC CGTCAACCGC G-GGCCCGTT 
             AGTACCGGCC TGTCACGCCG GGGGTCGCGG GTTCGAGCCC CGTCAACCGC G-GGCCCGTT 
             AGTACCGGCC TGTCACGCCG GGGGTCGCGG GTTCGAGCCC CGTCAACCGC G-GGCCCGTT 
             AGTACCGGCC TGTCACGCCG GGGGTCGCGG GTTCGAGCCC CGTCAACCGC G-GGCCCGTT 
             AGTACCGGCC TGTCACGCCG GGGGTCGCGG GTTCGAGCCC CGTCAACCGC G-GGCCCGTT 
             AGCGCCGGCC TGTCACGCCG GAGGTCGCGG GTTCGAGCCC CGTCTCTCGC G-GCTCCCTT 
             AGCGCCGGCC TGTCACGCCG GAGGTCGCGG GTTCGAGCCC CGTCTCTCGC G-GCTCCCTT 
             AGCGCCGGCC TGTCACGCCG GAGGTCGCGG GTTCGAGCCC CGTCTCTCGC G-GCTCCCTT 
             AGCGCCGGCC TGTCACGCCG GAGGTCGCGG GTTCGAGCCC CGTCTCTCGC G-GCTCCCTT 
             AGCGCCGGCC TGTCACGCCG GAGGTCGCGG GTTCGAGCCC CGTCTCTCGC G-GCTCCCTT 
             AGCGCCGGCC TGTCACGCCG GAGGTCGCGG GTTCGAGCCC CGTCTCTCGC G-GCTCCCTT 
             AGCGCCGGCC TGTCACGCCG GAGGTCGCGG GTTCGAGCCC CGTCTCTCGC G-GCTCCCTT 
             AGCGCTGGCC TGTCACGCCA GAGGTCGCCG GTTCAAGTCC GGTCACTCGC G-GTCCCCAT 
             AGCGCTGGCC TGTCACGCCA GAGGTCGCCG GTTCAAGTCC GGTCACTCGC G-GTCCCCAT 
             AGCATCTGCC TGTCACGCAG AAGGTCGCGG GTTCGAGCCC CGTCACTCTC G-GGCCCCTT 
             AGCGTCTGCC TGTCACGCAG AAGGTAGCGG GTTCGAGTCC CGTCACTCTC G-GGCCCCTT 
             AGCGTCTGCC TGTCACGCAG AAGGTCGCGG GTTCGAGTCC CGTCACTCTC G-GGCCCCTT 
             AGCGTCTGCC TGTCACGCAG AAGGTCGCGG GTTCGAGTCC CGTCACTCTC G-GGCCCCTT 
             AGCGTCTGCC TGTCACGCAG AAGGTCGCGG GTTCGAGTCC CGTCACTCTC G-GGCCCCTT 
             AGCATCTGCC TGTCACGCAG AAGGTCGCGG GTTCGAGTCC CGTCACTCTC G-GGCCCCTT 
             AGCGTCTGCC TGTCACGCAG AAGGTCGCGG GTTCGAGTCC CGTCACTCTC G-GGCCCCTT 
             AGCATCTGCC TGTCACGCAG AAGGTCGCGG GTTCGAGTCC CGTCACTCTC G-GGCCCCTT 
             AGCATCTGCC TGTCACGCAG AAGGTCGCGG GTTCGAGTCC CGTCACTCTC G-GGCCCCTT 
             AGCATCTGCC TGTCACGCAG AAGGTCGCGG GTTCGAGTCC CGTCACTCTC G-GGCCCCTT 
             AGCATCTGCC TGTCACGCAG AAGGTCGCGG GTTCGAGTCC CGTCACTCTC G-GGCCCCTT 
             AGCATCTGCC TGTCACGCAG AAGGTCGCGG GTTCGAGTCC CGTCACTCTC G-GGCCCCTT 
             AGCGTCTGCC TGTCACGCAG AAGGTCGCGG GTTCGAGTCC CGTCATTCTC G-GGCCCCTT 
             AGTACCGGCC TGTCACGCCG GGGGTCGCGG GTTCGAGCCC CGTCAACCGC G-GGCCCGTT 
             AGTACCGGCC TGTCACGCCG GGGGTCGCGG GTTCGAGCCC CGTCAACCGC G-GGTCCCTT 
             AGTACCGGCC TGTCACGCCG GGGGTCGCGG GTTCGAGCCC CGTCAACCGC G-GGCCCGTT 
             AGTACCGGCC TGTCACGCCG GGGGTCGCGG GTTCGAGCCC CGTCAACCGC G-GGCCCGTT 
             AGTACCGGCC TGTCACGCCG GGGGTCGCGG GTTCGAGCCC CGTCAACCGC G-GGCCCGTT 
             AGTACCGGCC TGTCACGCCG GGGGTCGCGG GTTCGAGCCC CGTCAACCGC G-GGCCCGTT 
             AGTACCGGCC TGTCACGCCG GGGGTCGCGG GTTCGAGCCC CGTCAACCGC G-GGCCCGTT 
             AGTACCGGCC TGTCACGCCG GGGGTCGCGG GTTCGAGCCC CGTCAACCGC G-GGCCCGTT 
             AGTACCGGCC TGTCACGCCG GGGGTCGCGG GTTCGAGCCC CGTCAACCGC G-GGCCCGTT 
             AGTACCGGCC TGTCACGCCG GGGGTCGCGG GTTCGAGCCC CGTCAACCGC G-GGCCCGTT 
             AGTACCGGCC TGTCACGCCG GGGGTCGCGG GTTCGAGCCC CGTCAACCGC G-GGCCCGTT 
             AGTGCCGGCC TGTCACGCCG GAGGTCGCGG GTTCGAGCCC CGTCACTCGC G-GCGCCCAT 
             AGTGCCGGCC TGTCACGCCG GAGGTCGCGG GTTCGAGCCC CGTCACTCGC G-GCGCCCAT 
             AGCGCCGGCC TGTCACGCCG GAGGTCGCGG GTTCGAGCCC CGTCACTCGC G-GGCCCCTT 
             AGCGCCGGCC TGTCACGCCG GAGGTCGCGG GTTCGAGCCC CGTCACTCGC G-GGCCCCAT 
             AGTGCCGGCC TGTCACGCCG GAGGTCGCGG GTTCGAGCCC CGTCACTCGC G-GGCCCCTT 
             AGTGCCGGCC TGTCACGCCG GAGGTCGCGG GTTCGAGCCC CGTCACTCGC G-GCGCCCAT 
             AGCGCATGCC TGTCACGCAT GAGGTCGTGA GTTCAAGTCT CATCACTCCC G-GACTCTTT 
             AGCGCATGCC TGTCACGCAT GAGGTCGTGA GTTCAAGTCT CATCACTCCC G-GACTCTTT 
             AGCGCATGCC TGTCACGCAT GAGGTCGTGA GTTCAAGTCT CATCACTCCC G-GACTCTTT 
             AGCGCATGCC TGTCACGCAT GAGGTCGTGA GTTCAAGTCT CATCACTCCC G-GACTCTTT 
             AGCGCCGGCC TGTCACGCCG GAGGTCGCGA GTTCAAGTCT CGTCACTCGC G-GACCCCAT 

             CGTCTAGA-- GGCCTAGGAC ACCGCCCTTT CACGGCGGCA A-CACCGGTT CGAATCCGGT 
             CGTCTATC-- GGTT-AGGAC GACAGATTTT CATTCTGTAA A-GAGGGGTT CGACTCCCCT 
             CGTCTATC-- GGTT-AGGAC GTCAGATTTT CATTCTGAAA A-GAGGGGTT CGACTCCCCT 
             CGTCTATC-- GGTT-AGGAC GTCAGATTTT CATTCTGAAA A-GAGGGGTT CGACTCCCCT 
             CGTCTATC-- GGTT-AGGAC GCCAGGTTTT CAACCTGGAA A-GAGGGGTT CAATTCCCCT 
             CGTCTAGT-- GGTCTAGGAC CCCACCCTTT CACGGTGGTA A-CGCGGGTT CGACTCCCGT 
             CGTCTAGT-- GGTCTAGGAC CCCACCCTTT CACGGTGGTA A-CGCGGGTT CGACTCCCGT 
             CGTCTAGT-- GGTCTAGGAC CCCACCCTTT CACGGTGGTA A-CGCGGGTT CGACTCCCGT 
             CGTCTAGT-- GGTCTAGGAC CCCACCCTTT CACGGTGGTA A-CGCGGGTT CGACTCCCGT 
             CGTCTAGT-- GGTCTAGGAC CCCACCCTTT CACGGTGGTA A-CGCGGGTT CGACTCCCGT 
             CGTCTATC-- GGTT-AGGAC GCCACCCTTT CACGGTGGAG A-GAGGGGTT CGATTCCCCT 
             CGTCTATC-- GGTT-AGGAC GCCACCCTTT CACGGTGGAG A-GAGGGGTT CGACTCCCCT 
             CGTCTAGC-- GGTT-AGGAC ATCGCCCTTT CACGGCGGAA A-CAGGGGTT CGATTCCCCT 
             CGTCTAGC-- GGTT-AGGAC ATCGCCCTTT CACGGCGGAA A-CAGGGGTT CGATTCCCCT 
             CGTCTAGC-- GGTT-AGGAC GCCGCCCTTT CACGGCGGAA A-CAGGGGTT CGATTCCCCT 
             CGTCTAGC-- GGTT-AGGAC ATCGCCCTTT CACGGCGGAA A-CAGGGGTT CGATTCCCCT 
             CGTCTATC-- GGTT-AGGAC GCCACCCTTT CACGGTGGAG A-GAGCGGTT CGATTCCGCT 
             CGTCTATC-- GGTT-AGGAC GCCACCCTTT CACGGTGGAG A-GAGCGGTT CGATTCCGCT 
             CGTCTATC-- GGTT-AGGAC GCCACCCTTT CACGGTGGAG A-GAGCGGTT CGATTCCGCT 
             CGTCTATC-- GGTT-AGGAC GTCAGGTTTT CAACCTGAAA A-GAGGGGTT CGACTCCCCT 
             CGTCTAGC-- GGTT-AGGAC GCCGCCCTTT CACGGCGGAA A-CAGGGGGT CGATTCCCCT 
             CGTCTAGC-- GGTT-AGGAC GCTGCCCTTT CACGGCGGAA A-CAGGGGTT CGATTCCCCT 
             CGTCTAGC-- GGTT-AGGAC GCTGCCCTTT CACGGCGGAA A-CAGGGGTT CGATTCCCCT 
             CGTCTAGC-- GGTT-AGGAC GCCGCCCTTT CACGGCGGAA A-CAGGGGGT CGATTCCCCT 
             CGTCTAGC-- GGTT-AGGAC GCTGCCCTTT CACGGCGGAA A-CAGGGGTT CGATTCCCCT 
             CGTCTAGC-- GGTT-AGGAC GCTGCCCTTT CACGGCGGAA A-CAGGGGTT CGATTCCCCT 
             CGTCTAGC-- GGTT-AGGAC GCTGCCCTTT CACGGCGGAA A-CAGGGGTT CGATTCCCCT 
             CGTCTAGC-- GGTT-AGGAC GCCGCCCTTT CACGGCGGAA A-CAGGGGTT CGATTCCCCT 
             CGTCTAGC-- GGTT-AGGAC GCCGCCCTTT CACGGCGGAA A-CAGGGGTT CGATTCCCCT 
             CGTCTAGC-- GGTT-AGGAC GCCGCCCTTT CACGGCGGAA A-CAGGGGTT CGATTCCCCT 
             CGTCTAGC-- GGTT-AGGAC GCCGCCCTTT CACGGCGGAA A-CAGGGGTT CGATTCCCCT 
             CGTCTAGC-- GGTT-AGGAC GCCGCCCTTT CACGGCGGAA A-CAGGGGTT CGATTCCCCT 
             CGTCTAGC-- GGTT-AGGAC GCCGCCCTTT CACGGCGGAA A-CAGGGGTT CGATTCCCCT 
             CGTCTAGC-- GGTT-AGGAC GCCGCCCTTT CACGGCGGAA A-CAGGGGTT CGATTCCCCT 
             CGTCTAGC-- GGTT-AGGAC GCCGCCCTTT CACGGCGGAA A-CAGGGGTT CGATTCCCCT 
             CGTCTAGC-- GGTT-AGGAC GCCGCCCTTT CACGGCGGAA A-CAGGGGGT CGATTCCCCT 
             CGTCTAGC-- GGTT-AGGAC GCCGCCCTTT CACGGCGGAA A-CAGGGGTT CGATTCCCCT 
             CGTCTAGC-- GGTT-AGGAC GCTGCCCTTT CACGGCGGAA A-CAGGGGTT CGATTCCCCT 
             CGTCTAGC-- GGTT-AGGAC GCTGCCCTTT CACGGCGGAA A-CAGGGGTT CGATTCCCCT 
             CGTCTAGC-- GGTT-AGGAC GCCGCCCTTT CACGGCGGAA A-CAGGGGTT CGATTCCCCT 
             CGTCTAGC-- GGTT-AGGAC GCCGCCCTTT CACGGCGGAA A-CAGGGGTT CGATTCCCCT 
             CGTCTAGC-- GGTT-AGGAC GCCGCCCTTT CACGGCGGAA A-CAGGGGTT CGATTCCCCT 
             CGTCTAGC-- GGTT-AGGAC GCCGCCCTTT CACGGCGGAA A-CAGGGGTT CGATTCCCCT 
             CGTCTAGC-- GGTT-AGGAC GCCGCCCTTT CACGGCGGAA A-CAGGGGTT CGATTCCCCT 
             CGTCTAGC-- GGTT-AGGAC GCCGCCCTTT CACGGCGGAA A-CAGGGGTT CGATTCCCCT 
             CGTCTAGC-- GGTT-AGGAC GCCGCCCTTT CACGGCGGAA A-CAGGGGTT CGATTCCCCT 
             CGTCTAGC-- GGTT-AGGAC GCCGCCCTTT CACGGCGGAA A-CAGGGGTT CGATTCCCCT 
             CGTCTAGC-- GGTT-AGGAC GCCGCCCTTT CACGGCGGAA A-CAGGGGTT CGATTCCCCT 
             CGTCTAGC-- GGTT-AGGAC GCCGCCCTTT CACGGCGGAA A-CAGGGGGT CGATTCCCCT 
             CGTCTAGC-- GGTT-AGGAC GCCGCCCTTT CACGGCGGAA A-CAGGGGTT CGATTCCCCT 
             CGTCTATC-- GGTT-AGGAC GCCAGATTTT CAATCTGGAG A-GAGGGGTT CGACTCCCCT 
             CGTCTATC-- GGTT-AGGAC GCCAGATTTT CAATCTGGAG A-GAGGGGTT CGACTCCCCT 
             CGTCTATC-- GGTT-AGGAC GCCAGATTTT CATTCTGGAG A-GAGGGGTT CGACTCCCCT 
             CGTCTATC-- GGTT-AGGAC GCCAGGTTTT CAACCTGGAA A-GAGGGGTT CGATTCCCCT 
             CGTCTATC-- GGTT-AGGAC GCCAGGTTTT CAACCTGGAA A-GAGGGGTT CGATTCCCCT 
             CGTCTAGT-- GGTCCAGGAC ACCACCCTTT CACGGTGGTA A-CGCGGGTT CGACTCCCGT 
             CGTCTAGT-- GGTCTAGGAC CCCACCCTTT CACGGTGGTA A-CGCGGGTT CGACTCCCGT 
             CGTCTAGT-- GGTCCAGGAC ACCACCCTTT CACGGTGGTA A-CGCGGGTT CGACTCCCGT 
             CGTCTAGT-- GGTCCAGGAC ACCACCCTTT CACGGTGGTA A-CGCGGGTT CGACTCCCGT 
             CGTCTAGC-- GGTT-AGGAC GCGGCCCTTT CACGGCTGAA A-CACGGGTT CGATTCCCGT 
             CGTCTAGC-- GGTT-AGGAC GCGGCCCTTT CACGGCTGAA A-CACGGGTT CGATTCCCGT 
             CGTCTAGC-- GGTCTAGGAC GCTGCCCTTT CACGGCGGAA A-CACGGGTT CGAGTCCCGT 
             CGTCTAGA-- GGCCTAGGAC ACCGCCCTTT CACGGCGGTA A-CACGGGTT CGAATCCCGT 
             CGTCTAGA-- GGCCTAGGAC ACCGCCCTTT CACGGCGGTA A-CACGGGTT CGAATCCCGT 
             CGTCTAGA-- GGCCTAGGAC ACCGCCCTTT CACGGCGGCA A-CACGGGTT CGAATCCCGT 
             CGTCTAGA-- GGCCTAGGAC ACCGCCCTTT CACGGCGGTA A-CAGGGGTT CGAATCCCCT 
             CGTCTATC-- GGTT-AGGAC GCTAGGTTTT CAACCTAGAA A-GAGGGGTT CGATTCCCCT 
             CGTCTATC-- GGTT-AGGAC GCCAGATTTT CATTCTGGAA A-GAGGGGTT CGACTCCCCT 
             CGTCTATC-- GGTT-AGGAC GTCAGGTTTT CAACCTGAAA A-GAGGGGTT CGACTCCCCT 
             CGTCTATC-- GGTT-AGGAC GCCAGGTTTT CAACCTGGAA A-GAGGGGTT CGATTCCCCT 
             CGTCTAGC-- GGTCTAGGAC GCCGCCCTTT CACGGCGGAA A-CACGGGTT CGAGTCCCGT 
             CGTCTATC-- GGTT-AGGAC GCCAGGTTTT CAACCTGGAA A-GAGGGGTT CGATTCCCCT 
             CGTCTAGA-- GGCCTAGGAC ACCGCCCTTT CACGGCGGCG A-CACGGGTT CGAATCCCGT 
             CGTCTAGC-- GGTCCAGGAC GTCGCCCTTT CACGGCGAAA A-CACGGGTT CGATTCCCGT 
             CGTCTATC-- GGTT-AGGAC GCCAGGTTTT CAACCTGGAA A-GAGGGGTT CGATTCCCCT 
             CGTCTAGC-- GGTT-AGGAC ACCGCCCTTT CACGGCGGTA A-CAGGGGTT CGATTCCCCT 
             CGTCTAGC-- GGTCTAGGAC GCCGCCCTTT CACGGCGGAA A-CAGGGGTT CGATTCCCCT 
             CGTCTATC-- GGTT-AGGAC GTCAGCCTTT CACGCTGAAA A-GGCGGGTT CGATTCCCGC 
             CGTCTATC-- GGTT-AGGAC GTCAGCCTTT CACGCTGAAA A-GGCGGGTT CGATTCCCGC 
             CGTCTATC-- GGTT-AGGAC GTCAGCCTTT CACGCTGAAA A-GGCGGGTT CGATTCCCGC 
             CGTCTATC-- GGTT-AGGAC GTCAGCCTTT CACGCTGAAA A-GGCGGGTT CGATTCCCGC 
             CGTCTAGC-- GGTCTAGGAC GTCGCCCTTT CACGGCGAAA A-CACGGGTT CGAGTCCCGT 
             CGTCTATC-- GGTT-AGGAC GTCAGCCTTT CACGCTGAAA A-GGCGGGTT CGATTCCCGC 
             CGTCTAGC-- GGTCCAGGAC GTCGCCCTTT CACGGCGAAA A-CACGGGTT CGATTCCCGT 
             CGTCTAGC-- GGTCTAGGAC GTCGCCCTTT CACGGCGAAA A-CACGGGTT CGAGTCCCGT 
             CGTCTAGC-- GGTCTAGGAC GTCGCCCTTT CACGGCGAAA A-CAGGGGTT CGATTCCCCT 
             CGTCTATC-- GGTT-AGGAC GCCACCCTTT CACGGTGGAG A-GAGCGGTT CGATTCCGCT 
             CGTCTATC-- GGTC-AGGAC GCCACCCTTT CACGGTGGAG A-GAGCGGTT CGATTCCGCT 
             CGTCTATC-- GGTC-AGGAC GCCACCCTTT CACGGTGGAG A-GAGCGGTT CGATTCCGCT 
             CGTCTAGC-- GGTC-AGGAC GCGGCCCTTT CACGGCTGAA A-CACGGGTT CGATTCCCGT 
             CGTCTATC-- GGTT-AGGAC GCCAGGTTTT CAACCTGGAA A-GAGGGGTT CGATTCCCCT 
             CGTCTATC-- GGTT-AGGAC GCCAGGTTTT CAACCTGGAA A-GAGGGGTT CGATTCCCCT 
             CGTCTATC-- GGTT-AGGAC GCCAGGTTTT CAACCTGGAA A-GAGGGGTT CGATTCCCCT 
             CGTCTAGC-- GGTT-AGGAC AGCGCCCTTT CACGGCGCAG A-CAGGGGTT CGATTCCCCT 
             CGTCTAGC-- GGTT-AGGAC GCCGCCCTTT CACGGCGGAA A-CAGGGGTT CGATTCCCCT 
             CGTCTATC-- GGTT-AGGAC GCCACCCTTT CACGGTGGAG A-GAGCGGTT CGATTCCGCT 
             CGTCTAGC-- GGTT-AGGAC ATCACCCTTT CACGGTGGAA A-CACGGGTT CGATTCCCGT 
             CGTCTAGC-- GGTT-AGGAC ATCACCCTTT CACGGTGGAA A-CACGGGTT CGATTCCCGT 
             CGTCTATC-- GGTT-AGGAC GTCAGGTTTT CAACCTGAAA A-GAGGGGTT CGACTCCCCT 
             CGTCTATC-- GGTT-AGGAC GCCAGATTTT CATTCTGGAA A-GAGGGGTT CGACTCCCCT 
             CGTCTATC-- GGTT-AGGAC ACATGGTTTT CATCCATGAA A-GAGGGGTT CGATTCCCCT 
             CGTCTATC-- GGTT-AGGAC ACGTGGTTTT CATCCTCGAA A-GAGGGGTT CGATTCCCCT 
             CGTCTAGC-- GGTT-AGGAC ATCACCCTTT CACGGTGAAG A-CACGGGTT CGATTCCCGT 
             CGTCTATC-- GGTT-AGGAC AGCTGGTTTT CATCCTGCAA A-GGGGGGTT CGATTCCCCC 
             CGTCTATC-- GGTT-AGGAC AGCTGGTTTT CATCCTGCAA A-GGGGGGTT CGATTCCCCC 
             CGTCTATC-- GGTT-AGGAC AGCTGGTTTT CATCCTGCAA A-GGGGGGTT CGATTCCCCC 
             CGTCTATC-- GGTT-AGGAC AGCTGGTTTT CATCCTGCAA A-GGGGGGTT CGATTCCCCC 
             CGTCTATC-- GGTT-AGGAC AGCTGGTTTT CATCCTGCAA A-GAGGGGTT CGATTCCCCT 
             CGTCTATC-- GGTT-AGGAC GCCAGGTTTT CAACCTGGAA A-GAGGGGTT CGATTCCCCT 
             CGTCTATC-- GGTT-AGGAC GTCAGGTTTT CAACCTGAAA A-GAGGGGTT CGATTCCCCT 
             CGTCTATC-- GGTT-AGGAC ACCAGATTTT CATTCTGGGA A-GAGGGGTT CGACTCCCCT 
             CGTCTATC-- GGTT-AGGAC ACCAGATTTT CATTCTGGGA A-GAGGGGTT CGACTCCCCT 
             CGTCTATC-- GGTT-AGGAC ACCAGATTTT CATTCTGGGA A-GAGGGGTT CGACTCCCCT 
             CGTCTATC-- GGTT-AGGAC ACCAGATTTT CATTCTGGGA A-GAGGGGTT CGACTCCCCT 
             CGTCTAGC-- GGTCTAGGAC GCCGCCCTTT CACGGCGGAA A-CACGGGTT CGAGTCCCGT 
             CGTCTATC-- GGTT-AGGAC GCCAGGTTTT CAACCTGGAA A-GAGGGGTT CGACTCCCCT 
             CGTCTATC-- GGTT-AGGAC GCCAGGTTTT CAACCTGGAA A-GAGGGGTT CGATTCCCCT 
             CGTCTATC-- GGTT-AGGAC GCCAGGTTTT CAACCTGGAA A-GAGGGGTT CAATTCCCCT 
             CGTCTATC-- GGTT-AGGAC GCCAGGTTTT CAACCTGGAA A-GAGGGGTT CGATTCCCCT 
             CGTCTATC-- GGTT-AGGAC GCCAGGTTTT CAACCTGGAA A-GAGGGGTT CGATTCCCCT 
             CGTCTATC-- GGTT-AGGAC ACCAGGTTTT CAACCTGGGA A-GAGGGGTT CGACTCCCCT 
             CGTCTATC-- GGTT-AGGAC ACCAGGTTTT CAACCTGGGA A-GAGGGGTT CGACTCCCCT 
             CGTCTATC-- GGTT-AGGAC ACCAGGTTTT CAACCTGGGA A-GAGGGGTT CGACTCCCCT 
             CGTCTATC-- GGTT-AGGAC ACCAGGTTTT CAACCTGGGA A-GAGGGGTT CGACTCCCCT 
             CGTCTATC-- GGTT-AGGAC ACCAGGTTTT CAACCTGGGA A-GAGGGGTT CGACTCCCCT 
             CGTCTATC-- GGTT-AGGAC GCCACCCTTT CACGGTGGAG A-GAGCGGTT CGATTCCGCT 
             CGTCTATC-- GGTT-AGGAC GCCACCCTTT CACGGTGGAG A-GAGCGGTT CGATTCCGCT 
             CGTCTATC-- GGTT-AGGAC GCCACCCTTT CACGGTGGAG A-GAGCGGTT CGATTCCGCT 
             CGTCTATC-- GGTT-AGGAC GCCACCCTTT CACGGTGGAG A-GAGCGGTT CGATTCCGCT 
             CGTCTATC-- GGTT-AGGAC GCCACCCTTT CACGGTGGAG A-GAGCGGTT CGATTCCGCT 
             CGTCTATC-- GGTT-AGGAC GCCACCCTTT CACGGTGGAG A-GAGCGGTT CGATTCCGCT 
             CGTCTATC-- GGTT-AGGAC GCCACCCTTT CACGGTGGAG A-GAGCGGTT CGATTCCGCT 
             CGTCTAGC-- GGTCCAGGAC ATCAGCCTTT CACGCTGAAG A-CACGGGTT CGATTCCCGT 
             CGTCTAGC-- GGTCCAGGAC ATCAGCCTTT CACGCTGAAG A-CACGGGTT CGATTCCCGT 
             CGTCTAGC-- GGTT-AGGAC ACCACCCTTT CACGGTGGGA A-CACGGGTT CGAGTCCCGT 
             CGTCTAGC-- GGTT-AGGAC ACCACCCTTT CACGGTGGGA A-CACGGGTT CGAGTCCCGT 
             CGTCTAGC-- GGTT-AGGAC ACCACCCTTT CACGGTGGGA A-CACGGGTT CGAGTCCCGT 
             CGTCTAGC-- GGTT-AGGAC ACCACCCTTT CACGGTGGGA A-CACGGGTT CGAGTCCCGT 
             CGTCTAGC-- GGTT-AGGAC ACCACCCTTT CACGGTGGGA A-CACGGGTT CAAGTCCCGT 
             CGTCTAGT-- GGTT-AGGAC ACCACCCTTT CACGGTGGGA A-CACGGGTT CGAGTCCCGT 
             CGTCTAGC-- GGTT-AGGAC ACCACCCTTT CACGGTGGGA A-CACGGGTT CGAGTCCCGT 
             CGTCTAGC-- GGTT-AGGAC ATCACCCTTT CACGGTGGGA A-CACGGGTT CGAGTCCCGT 
             CGTCTAGC-- GGTT-AGGAC ACCACCCTTT CACGGTGGGA A-CACGGGTT CGAGTCCCGT 
             CGTCTAGC-- GGTT-AGGAC ACCACCCTTT CACGGTGGGA A-CACGGGTT CAAGTCCCGT 
             CGTCTAGC-- GGTT-AGGAC ACCACCCTTT CACGGTGGGA A-CACGGGTT CAAGTCCCGT 
             CGTCTAGC-- GGTT-AGGAC ACCACCCTTT CACGGTGGGA A-CACGGGTT CGAGTCCCGT 
             CGTCTAGC-- GGTT-AGGAC ACCACCCTTT CACGGTGGCA A-CACGGGTT CAAGTCCCGT 
             CGTCTATC-- GGTT-AGGAC GCCAGGTTTT CAACCTGGAA A-GAGGGGTT CGATTCCCCT 
             CGTCTATC-- GGTT-AGGAC GCCAGGTTTT CAACCTGGAA A-GAGGGGTT CGATTCCCCT 
             CGTCTATC-- GGTT-AGGAC GTCAGGTTTT CAACCTGAAA A-GAGGGGTT CGACTCCCCT 
             CGTCTATC-- GGTT-AGGAC GCCAGGTTTT CAACCTGGAA A-GAGGGGTT CGATTCCCCT 
             CGTCTATC-- GGTT-AGGAC GTCAGGTTTT CAACCTGAAA A-GAGGGGTT CGACTCCCCT 
             CGTCTATC-- GGTT-AGGAC GCCAGGTTTT CAACCTGGAA A-GAGGGGTT CGATTCCCCT 
             CGTCTATC-- GGTT-AGGAC GTCAGGTTTT CAACCTGAAA A-GAGGGGTT CGACTCCCCT 
             CGTCTATC-- GGTT-AGGAC GCCAGGTTTT CAACCTGGAA A-GAGGGGTT CGATTCCCCT 
             CGTCTATC-- GGTT-AGGAC GCCAGGTTTT CAACCTGGAA A-GAGGGGTT CGATTCCCCT 
             CGTCTATC-- GGTT-AGGAC GCCAGGTTTT CAACCTGGAA A-GAGGGGTT CGATTCCCCT 
             CGTCTATC-- GGTT-AGGAC GCCAGGTTTT CAACCTGGAA A-GAGGGGTT CGATTCCCCT 
             CGTCTAGC-- GGTCTAGGAC GCCGCCCTTT CACGGCGGAA A-CACGGGTT CGATTCCCGT 
             CGTCTAGC-- GGTCTAGGAC GCCGCCCTTT CACGGCGGAA A-CACGGGTT CGATTCCCGT 
             CGTCTAGC-- GGTT-AGGAC GCGGCCCTTT CACGGCTGAA A-CACGGGTT CGATTCCCGT 
             CGTCTAGC-- GGTCTAGGAC GTCGCCCTTT CACGGCGAAA A-CACGGGTT CGAGTCCCGT 
             CGTCTAGC-- GGTCCAGGAC GTCGCCCTTT CACGGCGAAA A-CACGGGTT CGAGTCCCGT 
             CGTCTAGC-- GGTCTAGGAC GCCGCCCTTT CACGGCGGAA A-CACGGGTT CGAGTCCCGT 
             CGTCTAGT-- GGTT-AGGAC ACCACCCTTT CACGGTGGTA A-CACGGGTT CAAATCCCGT 
             CGTCTAGT-- GGTT-AGGAC ACCACCCTTT CACGGTGGTA A-CACGGGTT CAAATCCCGT 
             CGTCTAGT-- GGTT-AGGAC ATCACCCTTT CACGGTGGTA A-CACGGGTT CAAATCCCGT 
             CGTCTAGT-- GGTT-AGGAC ACCACCCTTT CACGGTGGTA A-CACGGGTT CAAATCCCGT 
             CGTCTAGC-- GGTCTAGGAC ATCGCCCTTT CACGGCGAAA A-CACGGGTT CGATTCCCGT 

             ACGGGATA-G CCCAGGTAGC TCAGTT-GGT --AGAGCATG CGACTGAAAA TCGCAGTGTC 
             AGGGCGTG-G CCCAGATAGC TCAGTT-GGT --AGAGCAGC GGATTGAAAA TCCGCGTGTC 
             AGGGCGTG-G CCCGGATAGC TCAGTT-GGT --AGAGCAGC GGATTGAAAA TCCGCGTGTC 
             AGGGCGTG-G CCCGGATAGC TCAGTT-GGT --AGAGCAGC GGATTGAAAA TCCGCGTGTC 
             AGGGACTG-G CCTCGATAGC TCAGTT-GGT --AGAGCAGC GGATTGAAAA TCCGCGTGTC 
             GGGAGTCA-G GCTTGGTAGC TCAGT--GGT --AGAGCGGA GGACTGAAAA TCCTTGCG-C 
             GGGAGTCA-G GCTTGGTAGC TCAGT--GGT --AGAGCGGA GGACTGAAAA TCCTTGCG-C 
             GGGAGTCA-G GCTTGGTAGC TCAGT--GGT --AGAGCGGA GGACTGAAAA TCCTTGCG-C 
             GGGAGTCA-G GCTTGGTAGC TCAGT--GGT --AGAGCGGA GGACTGAAAA TCCTTGCG-C 
             GGGAGTCA-G GCCTGGTAGC TCAGT--GGT --AGAGCAGA GGACTGAAAA TCCTTGTG-C 
             TGGGCGTA-G CCCAGGTAGC TCAGTT-GGT --AGAGCATG CGACTGAAAA TCGCAGTGTC 
             AGGGCGCG-G CCCAGGTAGC TCAGTT-GGT --AGAGCATG CGACTGAAAA TCGCAGTGTC 
             TGGGCGTA-G CCCAGATAGC TCAGTT-GGT --AGAGCAGC GGACTGAAAA TCCGCGTGTC 
             TGGGCGTA-G CCCAGATAGC TCAGTT-GGT --AGAGCAGC GGACTGAAAA TCCGCGTGTC 
             TGGGCGTA-G CCCAGATAGC TCAGTT-GGT --AGAGCAGC GGACTGAAAA TCCGCGTGTC 
             TGGGCGTA-G CCCAGATAGC TCAGTA-GGT --AGAGCAGC GGACTGAAAA TCCGCGTGTC 
             AGGGAGCG-G CCCAGGTAGC TCAGTT-GGT --AGAGCATG CGACTGAAAA TCGCAGTGTC 
             AGGGAGCG-G CCCAGGTAGC TCAGTT-GGT --AGAGCATG CGACTGAAAA TCGCAGTGTC 
             AGGGAGCG-G CCCAGGTAGC TCAGTT-GGT --AGAGCATG CGACTGAAAA TCGCAGTGTC 
             AGGGACTG-G CCTGGATAGC TCAGCT-GGT --AGAGCAGC GGATTGAAAA TCCGCGTGTC 
             TGGGCGTA-G CCCGGATAGC TCAGTT-GGT --AGAGCAGC GGATTGAAAA TCCGCGTGTC 
             TGGGCGTA-G CCCGGATAGC TCAGTT-GGT --AGAGCAGC GGATTGAAAA TCCGCGTGTC 
             TGGGCGTA-G CCCGGATAGC TCAGTT-GGT --AGAGCAGC GGATTGAAAA TCCGCGTGTC 
             TGGGCGTA-G CCCGGATAGC TCAGTT-GGT --AGAGCAGC GGATTGAAAA TCCGCGTGTC 
             TGGGCGTA-G CCCGGATAGC TCAGTT-GGT --AGAGCAGC GGATTGAAAA TCCGCGTGTC 
             TGGGCGTA-G CCCGGATAGC TCAGTT-GGT --AGAGCAGC GGATTGAAAA TCCGCGTGTC 
             TGGGCGTA-G CCCGGATAGC TCAGTT-GGT --AGAGCAGC GGATTGAAAA TCCGCGTGTC 
             TGGGCGTA-G CCCGGATAGC TCAGTT-GGT --AGAGCAGC GGATTGAAAA TCCGCGTGTC 
             TGGGCGTA-G CCCGGATAGC TCAGTT-GGT --AGAGCAGC GGATTGAAAA TCCGCGTGTC 
             TGGGCGTA-G CCCGGATAGC TCAGTT-GGT --AGAGCAGC GGATTGAAAA TCCGCGTGTC 
             TGGGCGTA-G CCCGGATAGC TCAGTT-GGT --AGAGCAGC GGATTGAAAA TCCGCGTGTC 
             TGGGCATA-G CCCGGATAGC TCAGTT-GGT --AGAGCAGC GGATTGAAAA TCCGCGTGTC 
             TGGGCGTA-G CCCGGATAGC TCAGTT-GGT --AGAGCAGC GGATTGAAAA TCCGCGTGTC 
             TGGGCGTA-G CCCGGATAGC TCAGTT-GGT --AGAGCAGC GGATTGAAAA TCCGCGTGTC 
             TGGGCGTA-G CCCGGATAGC TCAGTT-GGT --AGAGCAGC GGATTGAAAA TCCGCGTGTC 
             TGGGCGTA-G CCCGGATAGC TCAGTT-GGT --AGAGCAGC GGATTGAAAA TCCGCGTGTC 
             TGGGCGTA-G CCCGGATAGC TCAGTT-GGT --AGAGCAGC GGATTGAAAA TCCGCGTGTC 
             TGGGCGTA-G CCCGGATAGC TCAGTT-GGT --AGAGCAGC GGATTGAAAA TCCGCGTGTC 
             TGGGCGTA-G CCCGGATAGC TCAGTT-GGT --AGAGCAGC GGATTGAAAA TCCGCGTGTC 
             TGGGCGTA-G CCCGGATAGC TCAGTT-GGT --AGAGCAGC GGATTGAAAA TCCGCGTGTC 
             TGGGCGTA-G CCCGGATAGC TCAGTT-GGT --AGAGCAGC GGATTGAAAA TCCGCGTGTC 
             TGGGCGTA-G CCCGGATAGC TCAGTT-GGT --AGAGCAGC GGATTGAAAA TCCGCGTGTC 
             TGGGCGTA-G CCCGGATAGC TCAGTT-GGT --AGAGCAGC GGATTGAAAA TCCGCGTGTC 
             TGGGCGTA-G CCCGGATAGC TCAGTT-GGT --AGAGCAGC GGATTGAAAA TCCGCGTGTC 
             TGGGCGTA-G CCCGGATAGC TCAGTT-GGT --AGAGCAGC GGATTGAAAA TCCGCGTGTC 
             TGGGCGTA-G CCCGGATAGC TCAGTT-GGT --AGAGCAGC GGATTGAAAA TCCGCGTGTC 
             TGGGCGTA-G CCCGGATAGC TCAGTT-GGT --AGAGCAGC GGATTGAAAA TCCGCGTGTC 
             TGGGCGTA-G CCCGGATAGC TCAGTT-GGT --AGAGCAGC GGATTGAAAA TCCGCGTGTC 
             TGGGCGTA-G CCCGGATAGC TCAGTT-GGT --AGAGCAGC GGATTGAAAA TCCGCGTGTC 
             TGGGCGTA-G CCCGGATAGC TCAGTT-GGT --AGAGCAGC GGATTGAAAA TCCGCGTGTC 
             AGGGACTG-G CCTGGGTAGC TCAGTT-GGT --AGAGCAGC GGATTGAAAA TCCGCGTGTC 
             AGGGACTG-G CCTGGGTAGC TCAGTT-GGT --AGAGCAGC GGATTGAAAA TCCGCGTGTC 
             AGGGACTA-G CCTGGGTAGC TCAGTT-GGT --AGAGCAGC GGATTGAAAA TCCGCGTGTC 
             ACGGGCTG-G CCCGGGTAGC TCAGG--GGT --AGAGCAGT GGATTGAAAA TCCTCGTGTC 
             ACGGGCTG-G CCCGGGTAGC TCAGG--GGT --AGAGCAGT GGATTGAAAA TCCTCGTGTC 
             GGGAGTCA-G GCTTGATAGC TCAGTC-GGT --AGAGCAAA GGACTGAAAA TCCTTGTGTC 
             GGGAGTCA-G GCTTGATAGC TCAGTT-GGT --AGAGCAAA GGACTGAAAA TCCTTGTGTC 
             GGGAGTCA-G GCTTGATAGC TCAGTC-GGT --AGAGCAAA GGACTGAAAA TCCTTGTGTC 
             GGGAGTCA-G GCTTGATAGC TCAGTC-GGT --AGAGCAAA GGACTGAAAA TCCTTGTGCC 
             ACGGGTCA-G CCTCGGTAGC TCAGTT-GGT --AGAGCACA CGACTGAAAA TCGTGGTGTC 
             ACGGGTCA-G CCCGGGTAGC TCAGG--GGT --AGAGCAGC GGATTGAAAA TCCGCGTGTC 
             TGGGCGTG-G CCCGAGTAGC TCAGTT-GGT --AGAGCAAG CGACTGAAAA TCGCTGTGTC 
             ACGGGACG-G CCCAAGTAGC TCAGTT-GGT --AGAGCATG CGACTGAAAA TCGCAGTGTC 
             ACGGGACG-G CCCAAGTAGC TCAGTT-GGT --AGAGCATG CGACTGAAAA TCGCAGTGTC 
             ACGGGACG-G CCCAAGTAGC TCAGTT-GGT --AGAGCATG CGACTGAAAA TCGCAGTGTC 
             ACGGGACG-G CCCAAGTAGC TCAGTT-GGT --AGAGCATG CGACTGAAAA TCGCAGTGTC 
             AGGGACTG-G CCCGAGTAGC TCAGG--GGT --AGAGCAGA GGATTGAAAA TCCTCGTGTC 
             AGGGCGTG-G CCCGGATAGC TCAGTT-GGT --AGAGCAGC GGATTGAAAA TCCGCGTGTC 
             AGGGACTG-G CCCGGGTAGC TCAGG--GGT --AGAGCAGC GGATTGAAAA TCCGCGTGTC 
             ACGGGCTG-G CCCGGGTAGC TCAGG--GGT --AGAGCAGT GGATTGAAAA TCCTCGTGTC 
             TGGGCGTG-G CCCAGATAGC TCAGTT-GGT --AGAGCAGC GGATTGAAAA TCCGCGTGTC 
             AGGGACTG-G CCCGGGTAGC TCAGG--GGT --AGAGCAGT GGATTGAAAA TCCTCGTGTC 
             AGGGGACG-G CCCAGGTAGC TCAGTT-GGT --AGAGCATG CGACTGAAAA TCGCAGTGTC 
             AGGGCGCG-G CCCAGGTAGC TCAGTT-GGT --AGAGCATG CGACTGAAAA TCGCAGTGTC 
             AGGGACTG-G CCCGGGTAGC TCAGG--GGT --AGAGCAGC GGATTGAAAA TCCGCGTGTC 
             TGGGCGTA-G CCCAGATAGC TCAGTT-GGT --AGAGCAGC GGACTGAAAA TCCGCGTGTC 
             TGGGCGTA-G CCCAGGTAGC TCAGTT-GGT --AGAGCAGC GGACTGAAAA TCCGCGTGTC 
             AGGGCGCG-G CCCAGGTAGC TCAGTT-GGT --AGAGCATG CGACTGAAAA TCGCAGTGTC 
             AGGGCGCG-G CCCAGGTAGC TCAGTT-GGT --AGAGCATG CGACTGAAAA TCGCAGTGTC 
             AGGGCGCG-G CCCAGGTAGC TCAGTT-GGT --AGAGCATG CGACTGAAAA TCGCAGTGTC 
             AGGGCGCG-G CCCAGGTAGC TCAGTT-GGT --AGAGCATG CGACTGAAAA TCGCAGTGTC 
             AGGGCGCG-G CCCAGGTAGC TCAGTT-GGT --AGAGCATG CGACTGAAAA TCGCAGTGTC 
             AGGGCGCG-G CCCAGGTAGC TCAGTT-GGT --AGAGCATG CGACTGAAAA TCGCAGTGTC 
             AGGGCGCG-G CCCAGGTAGC TCAGTT-GGT --AGAGCATG CGACTGAAAA TCGCAGTGTC 
             AGGGCGCG-G CCCAGGTAGC TCAGTT-GGT --AGAGCATG CGACTGAAAA TCGCAGTGTC 
             TGGGCGCG-G CCCAGGTAGC TCAGTT-GGT --AGAGCATG CGACTGAAAA TCGCAGTGTC 
             AGGGAGCG-G CCCAGGTAGC TCAGTT-GGT --AGAGCATG CGACTGAAAA TCGCAGTGTC 
             AGGGAGCG-G CCCAGGTAGC TCAGTT-GGT --AGAGCATG CGACTGAAAA TCGCAGTGTC 
             AGGGAGCG-G CCCAGGTAGC TCAGTT-GGT --AGAGCATG CGACTGAAAA TCGCAGTGTC 
             AGGGGTCA-G CCCGGGTAGC TCAGTT-GGT --AGAGCACG TGACTGAAAA TCACGGTGTC 
             AGGGCCTG-G CCCGGGTAGC TCAGTT-GGT --AGAGCAGC GGATTGAAAA TCCGCGTGTC 
             ACGGGCTG-G CCCGGGTAGC TCAGG--GGT --AGAGCAGT GGATTGAAAA TCCTCGTGTC 
             ACGGGCTG-G CCCGGGTAGC TCAGG--GGT --AGAGCAGT GGATTGAAAA TCCTCGTGTC 
             TGGGCGTA-G CCCGGATAGC TCAGTT-GGT --AGAGCAGC GGATTGAAAA TCCGCGTGTC 
             TGGGCGTA-G CCCGGATAGC TCAGTT-GGT --AGAGCAGC GGATTGAAAA TCCGCGTGTC 
             AGGGAGCG-G CCCAGGTAGC TCAGTT-GGT --AGAGCATG CGACTGAAAA TCGCAGTGTC 
             AGGGGTCA-G GCTTGGTAGC TCAGT--GGT --AGAGCGTA GGACTGAAAA TCCTTGCGTC 
             AGGGGTCA-G GCTTGGTAGC TCAGT--GGT --AGAGCGTA GGACTGAAAA TCCTTGCGTC 
             ACGGGCTG-G CCCGGATAGC TCAGTT-GGT --AGAGCAGC GGATTGAAAA TCCGCGTGTC 
             AGGGCGTA-G CCCAGGTAGC TCAGTT-GGT --AGAGCATG CGACTGAAAA TCGCAGTGTC 
             AGGGACCG-G GTCTCGTAGC TCAGTT-GGT --AGAGCAGA GCCCTGAAAA GGCTTGTGTC 
             AGGGACCG-G GCTGGATAGC TCAGG--AGT --AGAGCAGA GCCCTGAAAA GGCTTGTGTC 
             AGGAGATG-G GCCAGATAGC TCAGTC-GGT --AGAGCAGA GGACTGAAAA TCCTCGTGTC 
             AGGGACCG-G GCCCTGTAGC TCAGTT-GGT --AGAGCATC GGATTGAAAA TCCGTGTGTC 
             AGGGACCG-G GCCCTGTAGC TCAGTT-GGT --AGAGCATC GGATTGAAAA TCCGTGTGTC 
             AGGGACCG-G CCTCGGTAGC TCAGG--AGT --AGAGCAGA GCCCTGAAAA GGCTTGTGTC 
             AGGGACCG-G GCCCTGTAGC TCAGTT-GGT --AGAGCATC GGATTGAAAA TCCGTGTGTC 
             AGGGACCG-G GTCTGATAGC TCAGTT-GGT --AGAGCAGA GCCCTGAAAA GGCTTGTGTC 
             ACGGGCTG-G CCCGGGTAGC TCAGG--GGT --AGAGCAGT GGATTGAAAA TCCTCGTGTC 
             AGGGCCTG-G CCTGGGTAGC TCAGTT-GGT --AGAGCAGC GGATTGAAAA TCCGCGTGTC 
             AGGGCGTG-G CCCAGGTAGC TCAGTT-GGT --AGAGCAGC GGATTGAAAA TCCGCGTGTC 
             AGGGCGTG-G CCCAGGTAGC TCAGTT-GGT --AGAGCAGC GGATTGAAAA TCCGCGTGTC 
             AGGGCGTA-G CCCAGGTAGC TCAGTT-GGT --AGAGCAGC GGATTGAAAA TCCGCGTGTC 
             AGGGCGTA-G CCCAGGTAGC TCAGTT-GGT --AGAGCAGC GGATTGAAAA TCCGCGTGTC 
             TGGGCGTG-G CCCGGATAGC TCAGTT-GGT --AGAGCAGC GGATTGAAAA TCCGCGTGTC 
             ACGGGCTA-G CCCGGGTAGC TCAGG--GGT --AGAGCAGT GGATTGAAAA TCCTCGTGTC 
             ACGGGATG-G CCCGGGTAGC TCAGG--GGT --AGAGCAGT GGATTGAAAA TCCTCGTGTC 
             AGGGAGTA-G CCCGGGTAGC TCAGG--GGT --AGAGCAGT GGATTGAAAA TCCTCGTGTC 
             ACGGGCTG-G CCCGGGTAGC TCAGG--GGT --AGAGCAGT GGATTGAAAA TCCTCGTGTC 
             ACGGGCTG-G CCCGGGTAGC TCAGG--GGT --AGAGCAGT GGATTGAAAA TCCTCGTGTC 
             ACGGGCTG-G CCCAGATAGC TCAGTT-GGT --AGAGCAGC GGATTGAAAA TACGCGTGTC 
             ACGGGCTG-G CCCAGATAGC TCAGTT-GGT --AGAGCAGC GGATTGAAAA TACGCGTGTC 
             ACGGGCTG-G CCCAGATAGC TCAGTT-GGT --AGAGCAGC GGATTGAAAA TCCGCGTGTC 
             ACGGGCTG-G CCCAGATAGC TCAGTT-GGT --AGAGCAGC GGATTGAAAA TCCGCGTGTC 
             ACGGGCTG-G CCCAGATAGC TCAGTT-GGT --AGAGCAGC GGATTGAAAA TCCGCGTGTC 
             AGGGAGCG-G CCCAGGTAGC TCAGTT-GGT --AGAGCATG CGACTGAAAA TCGCAGTGTC 
             AGGGAGCG-G CCCAGGTAGC TCAGTT-GGT --AGAGCATG CGACTGAAAA TCGCAGTGTC 
             AGGGAGCG-G CCCAGGTAGC TCAGTT-GGT --AGAGCATG CGACTGAAAA TCGCAGTGTC 
             AGGGAGCG-G CCCAGGTAGC TCAGTT-GGT --AGAGCATG CGACTGAAAA TCGCAGTGTC 
             AGGGAGCG-G CCCAGGTAGC TCAGTT-GGT --AGAGCATG CGACTGAAAA TCGCAGTGTC 
             AGGGAGCG-G CCCAGGTAGC TCAGTT-GGT --AGAGCATG CGACTGAAAA TCGCAGTGTC 
             AGGGAGCG-G CCCAGGTAGC TCAGTT-GGT --AGAGCATG CGACTGAAAA TCGCAGTGTC 
             TGGGGACG-G CCCGGGTAGC TCAGCT-GGT --AGAGCACG TGACTGAAAA TCACGGTGTC 
             TGGGGACG-G CCCGGGTAGC TCAGCT-GGT --AGAGCACG TGACTGAAAA TCACGGTGTC 
             AGGGGTCA-G GCCACGTAGC TCAGTC-GGT --AGAGCAAA GGACTGAAAA TCCTTGTGTC 
             AGGGGTCA-G GCCACGTAGC TCAGTC-GGT --AGAGCAAA GGACTGAAAA TCCTTGTGTC 
             AGGGGTCA-G GCCATGTAGC TCAGTT-GGT --AGAGCAAA GGACTGAAAA TCCTTGTGTC 
             AGGGGTCA-G GCCATGTAGC TCAGTT-GGT --AGAGCAAA GGACTGAAAA TCCTTGTGTC 
             AGGGGTCA-G GCCACGTAGC TCAGTT-GGT --AGAGCAAA GGACTGAAAA TCCTTGTGTC 
             AGGGGTCA-G GCCACGTAGC TCAGTC-GGT --AGAGCAAA GGACTGAAAA TCCTTGTGTC 
             AGGGGTCA-G GCCACGTAGC TCAGTC-GGT --AGAGCAAA GGACTGAAAA TCCTTGTGTC 
             AGGGGTCA-G GCCACGTAGC TCAGTC-GGT --AGAGCAAA GGACTGAAAA TCCTTGTGTC 
             AGGGGTCA-G GCCACGTAGC TCAGTC-GGT --AGAGCAAA GGACTGAAAA TCCTTGTGTC 
             AGGGGTCA-G GCCACGTAGC TCAGTC-GGT --AGAGCAAA GGACTGAAAA TCCTTGTGTC 
             AGGGGTCA-G GCCACGTAGC TCAGTC-GGT --AGAGCAAA GGACTGAAAA TCCTTGTGTC 
             AGGGGTCA-G GCCACGTAGC TCAGTC-GGT --AGAGCAAA GGACTGAAAA TCCTTGTGTC 
             AGGGGTCA-G GCCACGTAGC TCAGTC-GGT --AGAGCAAA GGACTGAAAA TCCTTGTGTC 
             ACGGGCTG-G CCCGGGTAGC TCAGG--GGT --AGAGCAGT GGATTGAAAA TCCTCGTGTC 
             AGGGACTG-G CCCGGGTAGC TCAGG--GGT --AGAGCAGT GGATTGAAAA TCCTCGTGTC 
             ACGGGCTG-G CCCGGGTAGC TCAGG--GGT --AGAGCAGT GGATTGAAAA TCCTCGTGTC 
             ACGGGCTG-G CCCGGGTAGC TCAGG--GGT --AGAGCAGT GGATTGAAAA TCCTCGTGTC 
             ACGGGCTG-G CCCGGGTAGC TCAGG--GGT --AGAGCAGT GGATTGAAAA TCCTCGTGTC 
             ACGGGCTG-G CCCGGGTAGC TCAGG--GGT --AGAGCAGT GGATTGAAAA TCCTCGTGTC 
             ACGGGCTG-G CCCGGGTAGC TCAGG--GGT --AGAGCAGT GGATTGAAAA TCCTCGTGTC 
             ACGGGCTG-G CCCGGGTAGC TCAGG--GGT --AGAGCAGT GGATTGAAAA TCCTCGTGTC 
             ACGGGCTG-G CCCGGGTAGC TCAGG--GGT --AGAGCAGT GGATTGAAAA TCCTCGTGTC 
             ACGGGCTG-G CCCGGGTAGC TCAGG--GGT --AGAGCAGT GGATTGAAAA TCCTCGTGTC 
             ACGGGCTG-G CCCGGGTAGC TCAGG--GGT --AGAGCAGT GGATTGAAAA TCCTCGTGTC 
             TGGGCGTG-G CCCGGATAGC TCAGTT-GGT --AGAGCAGC GGATTGAAAA TCCGCGTGTC 
             TGGGCGTG-G CCCGGATAGC TCAGTT-GGT --AGAGCAGC GGATTGAAAA TCCGCGTGTC 
             AGGGGTCA-G CCCGGGTAGC TCAGTT-GGT --AGAGCATG CGACTGAAAA TCGCAGTGTC 
             TGGGGTCA-G CCCAGGTAGC TCAGTT-GGT --AGAGCATG CGACTGAAAA TCGCAGTGTC 
             AGGGGTCA-G CCTGGGTAGC TCAGTT-GGT --AGAGCATG CGACTGAAAA TCGCAGTGTC 
             TGGGCGTG-G CCCAGATAGC TCAGTT-GGT --AGAGCAGC GGATTGAAAA TCCGCGTGTC 
             AAGAGTCA-G GCCTGATAGC TCAGTT-GGT --AGAGCAAA GGACTGAAAA TCCTTGTGTC 
             AAGAGTCA-G GCCTGATAGC TCAGTT-GGT --AGAGCAAA GGACTGAAAA TCCTTGTGTC 
             AAGAGTCA-G GCCTGATAGC TCAGTT-GGT --AGAGCAAA GGACTGAAAA TCCTTGTGTC 
             AAGAGTCA-G GCCTGATAGC TCAGTT-GGT --AGAGCAAA GGACTGAAAA TCCTTGTGTC 
             TGGGGTCG-G CCCAGGTAGC TCAGTC-GGT --AGAGCATG TGACTGAAAA TCACAGTGTC 

             GGTGGTTCGA TTCCGCCCCT GGGCA-GCGG GCGTAGCTCA GG--GGT--A GAGCACAACC 
             GCTGGTTCGA TTCCGGCTCT GGGCA-GCGG GTGTAGCTCA GG--GGT--A GAGCACAACC 
             GGTGGTTCAA ATCCGCCTCC GGGCA-GCGG GTGTAGCTCA GG--GGT--A GAGCACAACC 
             GGTGGTTCAA ATCCGCCTCC GGGCA-GCGG GCGTAGCTCA GG--GGT--A GAGCACAACC 
             CCTGGTTCGA TCCCGGGTCG AGGCA-GCGG GAATAGCTCA GCT-GGT--A GAGCACAACC 
             GCTGGTTCAA TTCCAGCCCA GGCCA-GCGG GAGTAGCTCA GT--GGT--A GAGTATAACC 
             GCTGGTTCAA TTCCAGCCCA GGCCA-GCGG GAGTAGCTCA GT--GGT--A GAGTATAACC 
             GCTGGTTCAA TTCCAGCCCA GGCCA-GCGG GAGTAGCTCA GT--GGT--A GAGTATAACC 
             GCTGGTTCAA TTCCAGCCCA GGCCA-GCGG GAGTAGCTCA GT--GGT--A GAGTATAACC 
             GTTGGTTCAA TTCCGACCCG GGCCA-GCGG GAGTAGCTCA GT--GGT--A GAGTATAACC 
             GGCGGTTCGA CTCCGTCCCT GGGCA-GCGG GCGTAGCTCA GG--GGT--A GAGCACAACC 
             GGTGGTTCGA TTCCGCCCCT GGGCA-GCGG GTGTAGCTCA GG--GGT--A GAGCACAACC 
             CGTGGTTCGA ATCCGCGTCT GGGCA-GCGG GTGTAGCTCA GG--GGT--A GAGCACAACC 
             CGTGGTTCGA ATCCGCGTCT GGGCA-GCGG GTGTAGCTCA GG--GGT--A GAGCACAACC 
             CGTGGTTCGA ATCCGCGTCT GGGCA-GCGG GTGTAGCTCA GG--GGT--A GAGCACAACC 
             CGTGGTTCGA ATCCGCGTCT GGGCA-GCGG GTGTAGCTCA GG--GGT--A GAGCACAACC 
             GGTGGTTCGA TTCCGCCCCT GGGCA-GCGG GTGTAGCTCA GT--GGT--A GAGCACGACC 
             GGTGGTTCGA TTCCGCCCCT GGGCA-GCGG GTGTAGCTCA GT--GGT--A GAGCACGACC 
             GGTGGTTCGA TTCCGCCCCT GGGCA-GCGG GTGTAGCTCA GT--GGT--A GAGCACGACC 
             GGTGGTTCGA ACCCGCCTCC AGGCA-GCGG GCGTAGCTCA GT--GGT--A GAGCACAACC 
             GGTGGTTCGA ATCCGCCTCC GGGCA-GCGG GTGTAGCTCA GG--GGC--A GAGCACAACC 
             GGTGGTTCGA ATCCGCCTCC GGGCA-GCGG GTGTAGCTCA GG--GGC--A GAGCACAACC 
             GGTGGTTCGA ATCCGCCTCC GGGCA-GCGG GTGTAGCTCA GG--GGC--A GAGCACAACC 
             GGTGGTTCGA ATCCGCCTCC GGGCA-GCGG GTGTAGCTCA GG--GGC--A GAGCACAACC 
             GGTGGTTCGA ATCCGCCTCC GGGCA-GCGG GTGTAGCTCA GG--GGT--A GAGCACAACC 
             GGTGGTTCGA ATCCGCCTCC GGGCA-GCGG GTGTAGCTCA GG--GGC--A GAGCACAACC 
             GGTGGTTCGA ATCCGCCTCC GGGCA-GCGG GTGTAGCTCA GG--GGT--A GAGCACAACC 
             GGTGGTTCGA ATCCGCCTCC GGGCA-GCGG GTGTAGCTCA GG--GGT--A GAGCACAACC 
             GGTGGTTCGA ATCCGCCTCC GGGCA-GCGG GTGTAGCTCA GG--GGT--A GAGCACAACC 
             GGTGGTTCGA ATCCGCCTCC GGGCA-GCGG GTGTAGCTCA GG--GGT--A GAGCACAACC 
             GGTGGTTCGA ATCCGCCTCC GGGCA-GCGG GTGTAGCTCA GG--GGT--A GAGCACAACC 
             GGTGGTTCGA ATCCGCCTCC GGGCA-GCGG GTGTAGCTCA GG--GGT--A GAGCACAACC 
             GGTGGTTCGA ATCCGCCTCC GGGCA-GCGG GTGTAGCTCA GG--GGT--A GAGCACAACC 
             GGTGGTTCGA ATCCGCCTCC GGGCA-GCGG GTGTAGCTCA GG--GGT--A GAGCACAACC 
             GGTGGTTCGA ATCCGCCTCC GGGCA-GCGG GTGTAGCTCA GG--GGT--A GAGCACAACC 
             GGTGGTTCGA ATCCGCCTCC GGGCA-GCGG GTGTAGCTCA GG--GGT--A GAGCACAACC 
             GGTGGTTCGA ATCCGCCTCC GGGCA-GCGG GTGTAGCTCA GG--GGT--A GAGCACAACC 
             GGTGGTTCGA ATCCGCCTCC GGGCA-GCGG GTGTAGCTCA GG--GGT--A GAGCACAACC 
             GGTGGTTCGA ATCCGCCTCC GGGCA-GCGG GTGTAGCTCA GG--GGT--A GAGCACAACC 
             GGTGGTTCGA ATCCGCCTCC GGGCA-GCGG GTGTAGCTCA GG--GGT--A GAGCACAACC 
             GGTGGTTCGA ATCCGCCTCC GGGCA-GCGG GTGTAGCTCA GG--GGT--A GAGCACAACC 
             GGTGGTTCGA ATCTGCCTCC GGGCA-GCGG GTGTAGCTCA GG--GGT--A GAGCACAACC 
             GGTGGTTCGA ATCCGCCTCC GGGCA-GCGG GTGTAGCTCA GG--GGT--A GAGCACAACC 
             GGTGGTTCGA ATCCGCCTCC GGGCA-GCGG GTGTAGCTCA GG--GGT--A GAGCACAACC 
             GGTGGTTCGA ATCCGCCTCC GGGCA-GCGG GTGTAGCTCA GG--GGT--A GAGCACAACC 
             GGTGGTTCGA ATCCGCCTCC GGGCA-GCGG GTGTAGCTCA GG--GGT--A GAGCACAACC 
             GGTGGTTCGA ATCCGCCTCC GGGCA-GCGG GTGTAGCTCA GG--GGT--A GAGCACAACC 
             GGTGGTTCGA ATCCGCCTCC GGGCA-GCGG GTGTAGCTCA GG--GGT--A GAGCACAACC 
             GGTGGTTCGA ATCCGCCTCC GGGCA-GCGG GTGTAGCTCA GG--GGT--A GAGCACAACC 
             GGTGGTTCGA ATCCGCCTCC GGGCA-GCGG GTGTAGCTCA GG--GGT--A GAGCACAACC 
             GCTGGTTCGA TTCCGGCCCC AGGCA-GCGG GCGTAGCTCA GT--GGT--A GAGCGCCACC 
             GCTGGTTCGA TTCCGGCCCC AGGCA-GCGG GCGTAGCTCA GT--GGT--A GAGCGCCACC 
             GGTGGTTCGA ATCCGCCCCC AGGCA-GCGG GCGTAGCTCA GT--GGT--A GAGCACAACC 
             GGTGGTTCGA TTCCGCCCCC GGGCA-GCGG GCGTAGCTCA GG--GGT--A GAGCATTACC 
             GGTGGTTCGA TTCCGCCCCC GGGCA-GCGG GCGTAGCTCA GG--GGT--A GAGCACAACC 
             GTTGGTTCGA TTCCAACTCA AGCCA-GCGG GAGTAGCTCA GTT-GGT--A GAGCATTACC 
             GTTGGTTCAA TTCCAACTCA AGCCA-GCGG GAGTAGCTTA GTT-GGT--A GAGCGTTACC 
             GTTGGTTCGA TTCCAACTCA AGCCG-GCGG GAATGGCTCA GTT-GGT--A GAGCGCTACC 
             GTTGGTTCGA TTCCAACTCA AGCCA-GCGG GAATGGCTCA GTT-GGT--A GAGCGCTACC 
             GGTGGTTCGA ATCCGCCCCG AGGCA-GCGG GCGTAGCTCA GG--GGT--A GAGCACAACC 
             GGTGGTTCGA TTCCGCCCCC GGGCA-GCGG GCGTAGCTCA GG--GGT--A GAGCACAACC 
             GGTGGTTCGA ATCCGCCCTC GGGCA-GCGG GCGTAGCTCA GT--GGT--A GAGCACAACC 
             GGTGGTTCGA TTCCGCCCTT GGGCA-GCGG GCGTAGCTCA GG--GGT--A GAGCACAACC 
             GGTGGTTCGA TTCCGCCCTT GGGCA-GCGG GCGTAGCTCA GG--GGT--A GAGCACAACC 
             GGTGGTTCGA TTCCGCCCTT GGGCA-GCGG GCGTAGCTCA GG--GGT--A GAGCACAACC 
             GGTGGTTCGA TTCCGCCCTT GGGCA-GCGG GCGTAGCTCA GG--GGT--A GAGCACAACC 
             GGTGGTTCGA TTCCGCCCTC GGGCA-GCGG GTGTAGCTCA GG--GGT--A GAGCGCAACC 
             GGTGGTTCAA ATCCGCCTCC GGGCA-GCGG GCGTAGCTCA GG--GGT--A GAGCACAACC 
             GGTGGTTCGA TTCCGCCCCC GGGCA-GCGG GCGTAGCTCA GT--GGT--A GAGCACAACC 
             GGTGGTTCGA TTCCGCCCCC GGGCA-GCGG GCGTAGCTCA GG--GGT--A GAGCATAACC 
             GCTGGTTCGA TTCCGGCTCT GGGCA-GCGG GTGTAGCTCA GG--GGT--A GAGCACAACC 
             GGTGGTTCGA TTCCGCCCCT GGGCA-GCGG GCGTAGCTCA GG--GGT--A GAGCATAACC 
             GGTGGTTCGA TTCCGCCCCT GGGCA-GCGG GCGTAGCTCA GG--GGT--A GAGCACAACC 
             GGTGGTTCGA TTCCGCCCCT GGGCA-GCGG GTGTAGCTCA GG--GGT--A GAGCACAACC 
             GGTGGTTCAA TTCCGCCCCC GGGCA-GCGG GCGTAGCTCA GG--GGT--A GAGCGTCACC 
             GGTGGTTCGA ATCCGCCTCT GGGCA-GCGG GTGTAGCTCA GG--GGT--A GAGCACAACC 
             GGTGGTTCGA TTCCGCCCCT GGGCA-GCGG GTGTAGCTCA GG--GGT--A GAGCACAACC 
             GGCGGTTCGA TTCCGTCCCT GGGCA-GCGG GTGTAGCTCA GG--GGT--A GAGCACAACC 
             GGCGGTTCGA TTCCGTCCCT GGGCA-GCGG GTGTAGCTCA GG--GGT--A GAGCACAACC 
             GGCGGTTCGA TTCCGTCCCT GGGCA-GCGG GTGTAGCTCA GG--GGT--A GAGCACAACC 
             GGCGGTTCGA TTCCGTCCCT GGGCA-GCGG GTGTAGCTCA GG--GGT--A GAGCACAACC 
             GGTGGTTCGA TTCCGCCCCT GGGCA-GCGG GTGTAGCTCA GG--GGT--A GAGCACAACC 
             GGTGGTTCGA TTCCGCCCCT GGGCA-GCGG GTGTAGCTCA GG--GGT--A GAGCACAACC 
             GGCGGTTCGA CTCCGTCCCT GGGCA-GCGG GTGTAGCTCA GG--GGT--A GAGCACAACC 
             GGTGGTTCGA TTCCGCCCCT GGGCA-GCGG GTGTAGCTCA GG--GGT--A GAGCACAACC 
             GGTGGTTCGA TTCCGCCCCT GGGCA-GCGG GTGTAGCTCA GG--GGT--A GAGCACAACC 
             GGTGGTTCGA TCCCGCCCCT GGGCA-GCGG GTGTAGCTCA GG--GGT--A GAGCACGACC 
             GGTGGTTCGA TCCCGCCCCT GGGCA-GCGG GTGTAGCTCA GG--GGT--A GAGCACGACC 
             GGTGGTTCGA TCCCGCCCCT GGGCA-GCGG GTGTAGCTCA GG--GGT--A GAGCACGACC 
             GGCGGTTCGA CTCCGTCCCC GGGCA-GCGG GCGTAGCTCA GG--GGT--A GAGCACAACC 
             GGTGGTTCGA ATCCGCCCCC GGGCA-GCGG GCGTAGCTCA GG--GGT--A GAGCATCACC 
             GGTGGTTCGA TTCCGCCCCC GGGCA-GCGG GCGTAGCTCA GG--GGT--A GAGCATTACC 
             GGTGGTTCGA TTCCGCCCCC GGGCA-GCGG GTGTAGCTCA GG--GGT--A GAGCATTACC 
             GGTGGTTCGA ATCCGCCTCC GGGCA-GCGG GTGTAGCTCA GG--GGT--A GAGCACAACC 
             GGTGGTTCGA ATCCGCCTCC GGGCA-GCGG GTGTAGCTCA GG--GGT--A GAGCACAACC 
             GGTGGTTCGA TCCCGCCCCT GGGCA-GCGG GTGTAGCTCA GG--GGT--A GAGCACGACC 
             GCCGGTTCAA TCCCGGCTCA AGCCA-GCGG ATGTAGCTCA GT--GGT--A GAGCGTTACT 
             GCCGGTTCAA TCCCGGCTCA AGCCA-GCGG ATGTAGCTCA GT--GGT--A GAGCGTTACT 
             GGTGGTTCGA ATCCGCCTCC GGGCA-GCGG GCGTAGCTCA GG--GGT--A GAGCATTACC 
             GGTGGTTCGA TTCCGCCCCT GGGCA-GCGG GTGTAGCTCA GG--GGT--A GAGCACAACC 
             GCTGGTTCAA TTCCAGCCGA GACCA-GCGG GTGTAGCTCA GT--GGT--A GAGCGAAACG 
             GGGAGTGCGA ATCTCTCTCC AGCCA-GCGG GCATAGCTCA GT--GGT--A GAGCGTCTCG 
             GGCGGTTCGA TTCCGTCTCT GGCCA-GCGG GCGTAGCTCA GG--GGT--A GAGCGCAACC 
             ACTGGTTCGA GTCCAGTTGG GGCCA-GCGG GTCTAGCTCA TT--GGT--A GAGCGAATCG 
             ACTGGTTCGA GTCCAGTTGG GGCCA-GCGG GTCTAGCTCA TT--GGT--A GAGCGAATCG 
             GGAGGTGCGA ATCCTTCCCG AGGCA-GCGG GCATAGCTCA GT--GGT--A GAGCGTCTCG 
             ACTGGTTCGA GTCCAGTTGG GGCCA-GCGG GTCTAGCTCA TT--GGT--A GAGCGAATCG 
             GGTGGTTCAA GTCCACCTCA GACCA-GCGG GTCTAGCTCA TT--GGT--A GAGCGAATCG 
             GGTGGTTCGA TTCCGCCCCC GGGCA-GCGG GCGTAGCTCA GG--GGT--A GAGCATAACC 
             GGTGGTTCGA ATCCGCCCCC AGGCA-GCGG GCGTAGCTCA GG--GGT--A GAGCACAACC 
             GGTGGTTCGA TTCCGCCCCT GGGCA-GCGG GTGTAGCTCA GG--GGT--A GAGCACAACC 
             ACTGGTTCGA TTCCGGTCCT GGGCA-GCGG GTGTAGCTCA GG--GGT--A GAGCACAACC 
             ACTGGTTCGA TTCCGGTCCT GGGCA-GCGG GTGTAGCTCA GG--GGT--A GAGCACAACC 
             ACTGGTTCGA TTCCGGTCCT GGGCA-GCGG GTGTAGCTCA GG--GGT--A GAGCACAACC 
             GGTGGTTCAA ATCCGCCTCC GGGCA-GCGG GTGTAGCTCA GG--GGT--A GAGCACAACC 
             GGTGGTTCGA TTCCGCCCCC GGGCA-GCGG GCGTAGCTCA GG--GGT--A GAGCATAACC 
             GGTGGTTCGA TTCCGCCCCT GGGCA-GCGG GCGTAGCTCA GG--GGT--A GAGCGAAACC 
             GGTGGTTCAA ATCCGCCCCT GGGCA-GCGG GCGTAGCTCA GG--GGT--A GAGCATAACC 
             GGTGGTTCGA TTCCGCCCCC GGGCA-GCGG GCGTAGCTCA GG--GGT--A GAGCATAACC 
             GGTGGTTCGA TTCCGCCCCC GGGCA-GCGG GCGTAGCTCA GG--GGT--A GAGCATTACC 
             GCTGGTTCGA TTCCGGCTCT GGGCA-GCGG GCGTAGCTCA GG--GGT--A GAGCATTACC 
             GCTGGTTCGA TTCCGGCTCT GGGCA-GCGG GCGTAGCTCA GG--GGT--A GAGCATTACC 
             GCTGGTTCGA TTCCGGCTCT GGGCA-GCGG GCGTAGCTCA GG--GGT--A GAGCATTACC 
             GCTGGTTCGA TTCCGGCTCT GGGCA-GCGG GCGTAGCTCA GG--GGT--A GAGCATTACC 
             GCTGGTTCGA TTCCGGCTCT GGGCA-GCGG GCGTAGCTCA GG--GGT--A GAGCATTACC 
             GGTGGTTCGA TCCCGCCCCT GGGCA-GCGG GTGTAGCTCA GG--GGT--A GAGCACAACC 
             GGTGGTTCGA TCCCGCCCCT GGGCA-GCGG GTGTAGCTCA GG--GGT--A GAGCACGACC 
             GGTGGTTCGA TCCCGCCCCT GGGCA-GCGG GTGTAGCTCA GT--GGT--A GAGCACGACC 
             GGTGGTTCGA TCCCGCCCCT GGGCA-GCGG GTGTAGCTCA GG--GGT--A GAGCACAACC 
             GGTGGTTCGA TCCCGCCCCT GGGCA-GCGG GTGTAGCTCA GG--GGT--A GAGCACAACC 
             GGTGGTTCGA TCCCGCCCCT GGGCA-GCGG GTGTAGCTCA GG--GGT--A GAGCACAACC 
             GGTGGTTCGA TCCCGCCCCT GGGCA-GCGG GTGTAGCTCA GG--GGT--A GAGCACAACC 
             GGTGGTTCGA CTCCGCCCCC GGGCA-GCGG GTGTAGCTCA GG--GGT--A GAGCACAACC 
             GGTGGTTCGA CTCCGCCCCC GGGCA-GCGG GTGTAGCTCA GG--GGT--A GAGCACAACC 
             GTTGGTTCAA TTCCAACCGT GGCCA-GCGG GTGTAGCTCA GG--GGT--A GAGCGCTACC 
             GTTGGTTCAA TTCCAACCGT GGCCA-GCGG GTGTAGCTCA GG--GGT--A GAGCGCGACC 
             GTTGGTTCGA TTCCGACCAT GGCCA-GCGG GTGTAGCTCA GG--GGT--A GAGTGCTACC 
             GTTGGTTCGA TTCCGACCAT GGCCA-GCGG GTGTAGCTCA GG--GGT--A GAGTGCTACC 
             GTTGGTTCGA TTCCAATCGT GGCCA-GCGG GTGTAGCTCA GG--GGT--A GAGCGCGACC 
             GTTGGTTCAA TTCCAACCGT GGCCA-GCGG GTGTAGCTCA GG--GGT--A GAGCGCCACC 
             GTTGGTTCAA TTCCAACCGT GGCCA-GCGG GTGTAGCTCA GG--GGT--A GAGTGCTACC 
             GTTGGTTCAA TTCCAACCGT GGCCA-GCGG GTGTAGCTCA GG--GGT--A GAGCGCTACC 
             GTTGGTTCAA TTCCAACCGT GGCCA-GCGG GTGTAGCTCA GG--GGT--A GAGCGCTACC 
             GTTGGTTCAA TTCCAACCGT GGCCA-GCGG GTGTAGCTCA GG--GGT--A GAGCACTACC 
             GTTGGTTCAA TTCCAACCGT GGCCA-GCGG GTGTAGCTCA GG--GGT--A GAGCACTACC 
             GTTGGTTCAA TTCCAACCGT GGCCA-GCGG GTGTAGCTCA GG--GGT--A GAGCGCTACC 
             GTTGGTTCAA TTCCAACCGT GGCCA-GCGG GTGTAGCTCA GG--GGT--A GAGCGCTACC 
             GGTGGTTCGA TTCCGCCCCC GGGCA-GCGG GTGTAGCTCA GG--GGT--A GAGCGTTACC 
             GGTGGTTCGA TTCCGCCCCC GGGCA-GCGG GCGTAGCTCA GG--GGT--A GAGCGAAACC 
             GGTGGTTCGA TTCCGCCCCC GGGCA-GCGG GCGTAGCTCA GG--GGT--A GAGCATAACC 
             GGTGGTTCGA TTCCGCCCCC GGGCA-GCGG GTGTAGCTCA GG--GGT--A GAGCGTTACC 
             GGTGGTTCGA TTCCGCCCCC GGGCA-GCGG GCGTAGCTCA GG--GGT--A GAGCATAACC 
             GGTGGTTCGA TTCCGCCCCC GGGCA-GCGG GCGTAGCTCA GG--GGT--A GAGCATTACC 
             GGTGGTTCGA TTCCGCCCCC GGGCA-GCGG GCGTAGCTCA GG--GGT--A GAGCATAACC 
             GGTGGTTCGA TTCCGCCCCC GGGCA-GCGG GCGTAGCTCA GG--GGT--A GAGCATAACC 
             GGTGGTTCGA TTCCGCCCCC GGGCA-GCGG GCGTAGCTCA GG--GGT--A GAGCATAACC 
             GGTGGTTCGA TTCCGCCCCC GGGCA-GCGG GCGTAGCTCA GG--GGT--A GAGCATTACC 
             GGTGGTTCGA TTCCGCCCCC GGGCA-GCGG GCGTAGCTCA GG--GGT--A GAGCATTACC 
             GGTGGTTCAA ATCCGCCTCC GGGCA-GCGG GTGTAGCTCA GG--GGT--A GAGCACAACC 
             GGTGGTTCAA ATCCGCCTCC GGGCA-GCGG GTGTAGCTCA GG--GGT--A GAGCACAACC 
             GGCGGTTCGA CTCCGTCCCC GGGCA-GCGG GCGTAGCTCA GG--GGT--A GAGCACAACC 
             GGCGGTTCGA CCCCGTCCCT GGGCA-GCGG GCGTAGCTCA GG--GGT--A GAGCACAACC 
             GGCGGTTCGA TCCCGTCCCC AGGCA-GCGG GCGTAGCTCA GG--GGT--A GAGCACAACC 
             GCTGGTTCGA TTCCGGCTCT GGGCA-GCGG GCGTAGCTCA GG--GGT--A GAGCACAACC 
             GCTGGTTCGA TTCCTGCTCA GGCCA-GCGG GAGTAGCTCA GTT-GGT--A GAGCGCAACC 
             GCTGGTTCGA TTCCTGCTCA GGCCA-GCGG GAGTAGCTCA GTT-GGT--A GAGCGCAACC 
             GCTGGTTCGA CTCCTGCTCA GGCCA-GCGG GAGTAGTTCA GTT-GGT--A GAACGCAACC 
             GCTGGTTCGA TTCCTGCTCA GGCCA-GCGG GAGTAGCTCA GTT-GGT--A GAGCGCAACC 
             GGCGGTTCGA TTCCGTCCCT GGGCA-GCGG GCATAGCTCA GG--GGT--A GAGCACAACC 

             TTGCCAAGGT TGGGGTCGAG GGTTCGAATC CCTTCGCCCG CT-GCGGGTG TAGCTCAAT- 
             TTGCCAAGGT TGGGGTCGAG GGTTCGAATC CCTTCGCCCG CT-GCGGGTA TAGCTCAAT- 
             TTGCCAAGGT TGGGGTCGAG GGTTCAAATC CCTTCGCCCG CT-GCGGGTA TAGCTCAAT- 
             TTGCCAAGGT TGGGGTCGAG GGTTCGAATC CCTTCGCCCG CT-GCGGGTA TAGCTCAAT- 
             TTGCCAAGGT TGGGGTCGCG AGTTCGAATC TCGTTTCCCG CT-GCGGGCA TCGTATAAT- 
             TTGCCAAGGT TAGGGCCGAG GGTTCGATCC CCTTCTCCCG CT-GCGGGTA TAACTCAGT- 
             TTGCCAAGGT TAGGGCCGAG GGTTCGATCC CCTTCTCCCG CT-GCGGGTA TAACTCAGT- 
             TTGCCAAGGT TAGGGCCGAG GGTTCGATCC CCTTCTCCCG CT-GCGGGTA TAACTCAGT- 
             TTGCCAAGGT TAGGGCCGAG GGTTCGATCC CCTTCTCCCG CT-GCGGGTA TAACTCAGT- 
             TTGCCAAGGT TAGGGTCGAG GGTTCGAACC CCTTCTCCCG CT-GCGGGTA TAGCTCAAT- 
             TTGCCAAGGT TGGGGTCGTG GGTTCGAATC CCATCGCCCG CT-GCGGGTA TAGCTCAAT- 
             TTGCCAAGGT TGGGGTCGAG GGTTCGAATC CCTTCGCCCG CT-GCGGGTG TAGCTCAAT- 
             TTGCCAAGGT TGGGGTCGTG GGTTCGAATC CCATCGCCCG CT-GCGGGTA TAGCTCAAT- 
             TTGCCAAGGT TGGGGTCGTG GGTTCGAATC CCATCGCCCG CT-GCGGGTA TAGCTCAAT- 
             TTGCCAAGGT TGGGGTCGTG GGTTCGAATC CCATCGCCCG CT-GCGGGTA TAGCTCAAT- 
             TTGCCAAGGT TGGGGTCGTG GGTTCGAATC CCATCGCCCG CT-GCGGGTA TAGCTCAAT- 
             TTGCCAAGGT CGGGGTCGAG GGTTCGAGCC CCTTCGCCCG CT-GCGGGTG TAGCTCAAT- 
             TTGCCAAGGT CGGGGTCGAG GGTTCGAACC CCTTCGCCCG CT-GCGGGTG TAGCTCAAT- 
             TTGCCAAGGT CGGGGTCGAG GGTTCGAACC CCTTCGCCCG CT-GCGGGTG TAGCTCAAT- 
             TTGCCAAGGT TGGGGTCGAG AGTTCGAATC TCTTCGCCCG CT-GCGGGTA TAGCACAAT- 
             TTGCCAAGGT TGGGGTCGAG GGTTCGAATC CCTTCGCCCG CT-GCGGGTA TAGCTCAAT- 
             TTGCCAAGGT TGGGGTCGAG GGTTCGAATC CCTTCGCCCG CT-GCGGGTA TAGCTCAAT- 
             TTGCCAAGGT TGGGGTCGAG GGTTCGAATC CCTTCGCCCG CT-GCGGGTA TAGCTCAAT- 
             TTGCCAAGGT TGGGGTCGAG GGTTCGAATC CCTTCGCCCG CT-GCGGGTA TAGCTCAAT- 
             TTGCCAAGGT TGGGGTCGAG GGTTCGAATC CCTTCGCCCG CT-GCGGGTA TAGCTCAAT- 
             TTGCCAAGGT TGGGGTCGAG GGTTCGAATC CCTTCGCCCG CT-GCGGGTA TAGCTCAAT- 
             TTGCCAAGGT TGGGGTCGAG GGTTCGAATC CCTTCGCCCG CT-GCGGGTA TAGCTCAAT- 
             TTGCCAAGGT TGGGGTCGAG GGTTCGAATC CCTTCGCCCG CT-GCGGGTA TAGCTCAAT- 
             TTGCCAAGGT TGGGGTCGAG GGTTCGAATC CCTTCGCCCG CT-GCGGGTA TAGCTCAAT- 
             TTGCCAAGGT TGGGGTCGAG GGTTCGAATC CCTTCGCCCG CT-GCGGGTA TAGCTTAAT- 
             TTGCCAAGGT TGGGGTCGAG GGTTCGAATC CCTTCGCCCG CT-GCGGGTA TAGCTCAAT- 
             TTGCCAAGGT TGGGGTCGAG GGTTCGAATC CCTTCGCCCG CT-GCGGGTA TAGCTTAAT- 
             TTGCCAAGGT TGGGGTCGAG GGTTCGAATC CCTTCGCCCG CT-GCGGGTA TAGCTCAAT- 
             TTGCCAAGGT TGGGGTCGAG GGTTCGAATC CCTTCGCCCG CT-GCGGGTA TAGCTCAAT- 
             TTGCCAAGGT TGGGGTCGAG GGTTCGAATC CCTTCGCCCG CT-GCGGGTA TAGCTCAAT- 
             TTGCCAAGGT TGGGGTCGAG GGTTCGAATC CCTTCGCCCG CT-GCGGGTA TAGCTCAAT- 
             TTGCCAAGGT TGGGGTCGAG GGTTCGAATC CCTTCGCCCG CT-GCGGGTA TAGCTCAAT- 
             TTGCCAAGGT TGGGGTCGAG GGTTCGAATC CCTTCGCCCG CT-GCGGGTA TAGCTCAAT- 
             TTGCCAAGGT TGGGGTCGAG GGTTCGAATC CCTTCGCCCG CT-GCGGGTA TAGCTCAAT- 
             TTGCCAAGGT TGGGGTCGAG GGTTCGAATC CCTTCGCCCG CT-GCGGGTA TAGCTCAAT- 
             TTGCCAAGGT TGGGGTCGAG GGTTCGAATC CCTTCGCCCG CT-GCGGGTA TAGCTCAAT- 
             TTGCCAAGGT TTGGGTCGAG GGTTCGAATC CCTTCGCCCG CT-GCGGGTA TAGCTCAAT- 
             TTGCCAAGGT TGGGGTCGAG GGTTCGAATC CCTTCGCCCG CT-GCGGGTA TAGCTCAAT- 
             TTGCCAAGGT TGGGGTCGAG GGTTCGAATC CCTTCGCCCG CT-GCGGGTA TAGCTCAAT- 
             TTGCCAAGGT TGGGGTTGAG GGTTCGAATC CCTTCGCCCG CT-GCGGGTA TAGCTCAAT- 
             TTGCCAAGGT TGGGGTCGAG GGTTCGAATC CCTTCGCCCG CT-GCGGGTA TAGCTCAAT- 
             TTGCCAAGGT TGGGGTCGAG GGTTCGAATC CCTTCGCCCG CT-GCGGGTA TAGCTCAAT- 
             TTGCCAAGGT TGGGGTCGAG GGTTCGAATC CCTTCGCCCG CT-GCGGGTA TAGCTCAAT- 
             TTGCCAAGGT TGGGGTCGAG GGTTCGAATC CCTTCGCCCG CT-GCGGGTA TAGCTCAAT- 
             TTGCCAAGGT TGGGGTCGAG GGTTCGAATC CCTTCGCCCG CT-GCGGGTA TAGCTCAAT- 
             TTGCCAAGGT GGATGTCGAG AGTTCGAATC TCTTCGCCCG CT-GCGGGTA TAGCACAAT- 
             TTGCCAAGGT GGATGTCGAG AGTTCGAATC TCTTCGCCCG CT-GCGGGTA TAGCACAAT- 
             TTGCCAAGGT TGGGGTCGAG AGTTCGAATC TCTTCGCCCG CT-GCGGGTA TAGCACAGT- 
             TTGCCAAGGT AAGGGTCGTG AGTTCGAATC TCATCGCCCG CT-GCGGGCG TTGTGTAAT- 
             TTGCCAAGGT TGGGGTCGTG AGTTCGAATC TCATCGCCCG CT-GCGGGTA TAGCTTAAT- 
             TTGCCAAGGT AAAGGCCGAG GGTTCGAACC CCTTCTCCCG CT-GCGGGTA TAGCTCAAT- 
             TTGCCAAGGT AAAGGTCGAG GGTTCGAACC CCTTTTCCCG CT-GCGGGTA TAGCTCAAT- 
             TTGCCAAGGT AGAGGTCGAG GGTTCGAACC CCTTTTCCCG CT-GCGGGTA TAACTCAAT- 
             TTGCCAAGGT AGAGGTCGAG GGTTCGAACC CCTTTTCCCG CT-GCGGGTA TAACTCAAT- 
             TTGCCAAGGT TGGGGTCGGG CGTTCGAATC GCCTCGCCCG CT-GCGGGTA TAGCATAGT- 
             TTGCCAAGGT TGGGGTCGGG CGTTCGAATC GCCTCGCCCG CT-GCGGGTA TAGCATAGT- 
             TTGCCAAGGT TGGGGTCGTG GGTTCGAATC CCATCGCCCG CT-GCGGGTA TAGCTCAAT- 
             TTGCCAAGGT TGGGGTCGTG GGTTCGAATC CCATCGCCCG CT-GCGGGCG TAGCATAGT- 
             TTGCCAAGGT TGGGGTCGTG GGTTCGAATC CCATCGCCCG CT-GCGGGCG TAGCATAGT- 
             TTGCCAAGGT TGGGGTCGTG GGTTCGAATC CCATCGCCCG CT-GCGGGCG TAGCATAGT- 
             TTGCCAAGGT TGGGGTCGAG GGTTCGAATC CCTTCGCCCG CT-GCGGGTG TAGCTCAAT- 
             TTGCCAAGGT TGAAGTCGAG AGTTCGAATC TCTTCACCCG CT-GCGGGTA TAGCATAAT- 
             TTGCCAAGGT TGGGGTCGGG CGTTCGAATC GCCTCGCCCG CT-GCGGGTA TAGCTCAAT- 
             TTGCCAAGGT TGGGGTCGAG AGTTCGAATC TCTTCGCCCG CT-GCGGGTA TAGCACAAT- 
             TTGCCAAGGT TAGGGTCGGG CGTTCGAATC GCCTCGCCCG CT-GCGGGCG TTGTGTAAT- 
             TTGCCAAGGT TGGGGTCGTG GGTTCGAATC CCATCGCCCG CT-GCGGGTG TAGCTCAAT- 
             TTGCCAAGGT TAGGGTCGAG AGTTCGAATC TCTTCGCCCG CT-GCGGGCG TTGTGTAAT- 
             TTGCCAAGGT TGGGGTCGAG GGTTCGAATC CCTTCGCCCG CT-GCGGGTG TAGCTCAAT- 
             TTGCCAAGGT TGGGGTCGAG GGTTCGAATC CCTTCGCCCG CT-GCGGGTG TAGCTCAAT- 
             TTGCCAAGGT GAATGTCGTG AGTTCGAATC TCATCGCCCG CT-GCGGGTA TAGCACAAT- 
             TTGCCAAGGT TGGGGTCGAG CGTTCGAATC GCTTCACCCG CT-GCGGGTA TAGCTCAGT- 
             TTGCCAAGGT TGGGGTCGAG GGTTCGAATC CCTTCGCCCG CT-GCGGGCA TGGTGAAAT- 
             TTGCCAAGGT TGGGGTCGAG GGTTCGAATC CCTTCGCCCG CT-GCGGGTG TAGCTCAAT- 
             TTGCCAAGGT TGGGGTCGAG GGTTCGAATC CCTTCGCCCG CT-GCGGGTG TAGCTCAAT- 
             TTGCCAAGGT TGGGGTCGAG GGTTCGAATC CCTTCGCCCG CT-GCGGGTG TAGCTCAAT- 
             TTGCCAAGGT TGGGGTCGAG GGTTCGAATC CCTTCGCCCG CT-GCGGGTG TAGCTCAAT- 
             TTGCCAAGGT TGGGGTCGAG GGTTCGAATC CCTTCGCCCG CT-GCGGGTG TAGCTCAAT- 
             TTGCCAAGGT TGGGGTCGAG GGTTCGAATC CCTTCGCCCG CT-GCGGGTG TAGCTCAAT- 
             TTGCCAAGGT TGGGGTCGAG GGTTCGAATC CCTTCGCCCG CT-GCGGGTG TAGCTCAAT- 
             TTGCCAAGGT TGGGGTCGAG GGTTCGAATC CCTTCGCCCG CT-GCGGGTG TAGCTCAAT- 
             TTGCCAAGGT TGGGGTCGAG GGTTCGAATC CCTTCGCCCG CT-GCGGGTG TAGCTCAAT- 
             TTGCCAAGGT CGGGGTCGAG GGTTCGAATC CCTTCGCCCG CT-GCGGGTG TAGCTCAAT- 
             TTGCCAAGGT CGGGGTCGAG GGTTCGAATC CCTTCGCCCG CT-GCGGATT TAGCTTAGT- 
             TTGCCAAGGT CGGGGTCGAG GGTTCGAATC CCTTCGCCCG CT-GCGGGTG TAGCTCAAT- 
             TTGCCAAGGT TGGGGTCGAG GGTTCGAATC CCTTCGCCCG CT-GCGGGTA TAGCTTAGT- 
             TTGCCAAGGT GAGGGTCGTG AGTTCGAATC TCATCGCCCG CT-GCGGGTG TAGTTCAAT- 
             TTGCCAAGGT AAGGGTCGTG AGTTCGAATC TCATCGCCCG CT-GCGGGTA TGGTGTAAC- 
             TTGCCAAGGT AAGGGTCGTG AGTTCGAATC TCATCACCCG CT-GCGGGCA TGGTGAAAT- 
             TTGCCAAGGT TGGGGTCGAG GGTTCGAATC CCTTCGCCCG CT-GCGGGTA TAGCTCAAT- 
             TTGCCAAGGT TGGGGTCGAG GGTTCGAATC CCTTCGCCCG CT-GCGGGTA TAGCTCAAT- 
             TTGCCAAGGT CGGGGTCGAG GGTTCGAATC CCTTCGCCCG CT-GCGGGTG TAGCTCAAT- 
             TTGCCAAGGT AAAAGTCGTG GGTTCAATTC CCATCATCCG CT-GCGGGTG TAGCTCAAT- 
             TTGCCAAGGT AAAAGTCGTG GGTTCAATTC CCATCATCCG CT-GCGGGTG TAGCTCAAT- 
             TTGCCAAGGT AAGGGTCGTG AGTTCGAATC TCATCGCCCG CT-GCGGGTG TAGCTCAAT- 
             TTGCCAAGGT TGGGGTCGAG GGTTCGAATC CCTTCGCCCG CT-GCGGGTG TAGCTCAAT- 
             TTGCCAACGT TTAGGTCGTG GGTTCAATTC CCTTCACCCG CT-GCGGGTG TAGTTCAGT- 
             TTGCCAACGA GAAGGTCGAG GGTTCGACCC CCTTTGCCCG CT-GCGGGTG TAGTTCAAT- 
             TTGCCAAGGT TGAAGTCGAG GGTTCGAATC CCTTCGCCCG CT-GCGGGTG TAGCTTAAT- 
             TTGCCAACGA TTAGGTAGAG GGTTCGATTC CCTTGACCCG CT-GCGGGTG TAGTTCAAT- 
             TTGCCAACGA TTAGGTAGAG GGTTCGATTC CCTTGACCCG CT-GCGGGTG TAGTTCAAT- 
             TTGCCAACGA GAAGGTCGAG GGTTCGACCC CCTTTGCCCG CT-GCGGGTG TAGTTCAAT- 
             TTGCCAACGA TTAGGTAGAG GGTTCGATTC CCTTGACCCG CT-GCGGGTG TAGTTCAAT- 
             TTGCCAACGA TTAGGCAGAG GGTTCGATTC CCTTGACCCG CT-GCGGGTG TAGTTCAAT- 
             TTGCCAAGGT TAGGGTCGGG CGTTCGAATC GCCTCGCCCG CT-GCGGGTA TGGTGAAAT- 
             TTGCCAAGGT TGGGGTCGGG CGTTCGAATC GCCTCGCCCG CT-GCGGGTA TAGCACAAT- 
             TTGCCAAGGT TGGGGTCGAG GGTTCGAATC CCTTCGCCCG CT-GCGGGTA TAGCTCAAT- 
             TTGCCAAGGT TGGGGTCGAG GGTTCGAATC CCTTCGCCCG CT-GCGGGTA TAGCTCAAT- 
             TTGCCAAGGT TGGGGTCGAG GGTTCGAATC CCTTCGCCCG CT-GCGGGTA TAGCTCAAT- 
             TTGCCAAGGT TGGGGTCGAG GGTTCGAATC CCTTCGCCCG CT-GCGGGTA TAGCTCAAT- 
             TTGCCAAGGT TGGGGTCGAG CGTTCGAATC GCTTCACCCG CT-GCGGGTA TAGCTCAAT- 
             TTGCCAAGGT TAGGGTCGGG CGTTCGAATC GCCTCGCCCG CT-GCGGGCG TTGTGTAGT- 
             TTGCCAAGGT TTAGGTCGGG CGTTCGAATC GCCTCGCCCG CT-GCGGGCG TTGTGTAAT- 
             TTGCCAAGGT TAGGGTCGGG CGTTCGAATC GCCTCGCCCG CT-GCGGGCG TTGTGTAAT- 
             TTGCCAAGGT TAGGGTCGGG CGTTCGAATC GCCTCGCCCG CT-GCGGGCG TTGTGTAAT- 
             TTGCCAAGGT AAGGGTCGTG AGTTCGAATC TCATCGCCCG CT-GCGGGTA TGGTGAAAT- 
             TTGCCAAGGT AAGGGTCGTG AGTTCGAATC TCATCGCCCG CT-GCGGGTA TGGTGAAAT- 
             TTGCCAAGGT AAGGGTCGTG AGTTCGAATC TCATCGCCCG CT-GCGGGTA TGGTGAAAT- 
             TTGCCAAGGT AAGGGTCGTG AGTTCGAATC TCATCGCCCG CT-GCGGACG TAGCTCAGTT 
             TTGCCAAGGT AAGGGTCGTG AGTTCGAATC TCATCGCCCG CT-GCGGGTA TGGTGAAAT- 
             TTGCCAAGGT AAGGGTCGTG AGTTCGAATC TCATCGCCCG CT-GCGGGTA TGGTGAAAT- 
             TTGCCAAGGT TGGGGTCGAG GGTTCGAATC CCTTCGCCCG CT-GCGGGTG TAGCTCAAT- 
             TTGCCAAGGT CGGGGTCGAG GGTTCGAATC CCTTCGCCCG CT-GCGGGTG TAGCTCAAT- 
             TTGCCAAGGT CGGGGTCGAG GGTTCGAATC CCTTCGCCCG CT-GCGGGTG TAGCTCAAT- 
             TTGCCAAGGT TGGGGTCGAG GGTTCGAATC CCTTCGCCCG CT-GCGGGTG TAGCTCAAT- 
             TTGCCAAGGT TGGGGTCGAG GGTTCGAATC CCTTCGCCCG CT-GCGGGTG TAGCTCAAT- 
             TTGCCAAGGT TGGGGTCGAG GGTTCGAATC CCTTCGCCCG CT-GGGGGCG TGGCGAAACT 
             TTGCCAAGGT TGGGGTCGAG GGTTCGAATC CCTTCGCCCG CT-GCGGGTG TAGCTCAAT- 
             TTGCCAAGGT TGGGGTCGTG AGTTCGAATC TCATCACCCG CT-GCGGGTG TAGCTCAAT- 
             TTGCCAAGGT TGGGGTCGTG AGTTCGAATC TCATCACCCG CT-GCGGGTG TAGCTCAAT- 
             TTGCCAAGGT TGAAGTCGAG GGTTCGAATC CCTTCACCCG CT-GCGGGTG TAGCTCAAT- 
             TTGCCAAGGT CGAAGTCGAG GGTTCGAATC CCTTCACCCG CT-GCGGGTG TAGCTCAAT- 
             TTGCCAAGGT CGAAGTCGAG GGTTCGAATC CCTTCACCCG CT-GCGGGTG TAGCTCAAT- 
             TTGCCAAGGT CGAAGTCGAG GGTTCGAATC CCTTCACCCG CT-GCGGGTG TAGCTCAAT- 
             TTGCCAAGGT CGAAGTCGAG GGTTCGAATC CCTTCACCCG CT-GCGGGTG TAACTCAAT- 
             TTGCCAAGGT TGAAGTCGAG GGTTCGAATC CCTTCACCCG CT-GCGGGTG TAGCTCAAT- 
             TTGCCAAGGT CGAAGTCGAG GGTTCGAATC CCTTCACCCG CT-GCGGGTG TAGCTCAAT- 
             TTGCCAAGGT CGAAGTCGAG GGTTCAAATC CCTTCACCCG CT-GCGGGTG TAGCTCAAT- 
             TTGCCAAGGT TGAAGTCGAG GGTTCGAATC CCTTCACCCG CT-GCGGGTG TAGCTCAAT- 
             TTGCCAAGGT TGAAGTCGAG GGTTCGAATC CCTTCACCCG CT-GCGGGTG TAGCTCAAT- 
             TTGCCAAGGT TGAAGTCGAG GGTTCGAATC CCTTCACCCG CT-GCGGGTG TAGCTCAAT- 
             TTGCCAAGGT TGAAGTCGAG GGTTCGAATC CCTTCACCCG CT-GCGGGTG TAGCTCAAT- 
             TTGCCAAGGT CGAAGTCGAG GGTTCGAATC CCTTCACCCG CT-GCGGGTG TAACTCAAT- 
             TTGCCAAGGT AAATGTCGTG AGTTCGAATC TCATCACCCG CT-GCGGGCG TTGTGTAAT- 
             TTGCCAAGGT TTAGGTCGTG AGTTCGAATC TCATCGCCCG CT-GCGGGCG TTGTGTAAT- 
             TTGCCAAGGT TAGGGTCGGG CGTTCGAATC GCCTCGCCCG CT-GCGGGCG TTGTGTAAT- 
             TTGCCAAGGT AAATGTCGTG AGTTCGAATC TCATCACCCG CT-GCGGGTA TGGTGAAAT- 
             TTGCCAAGGT TAGGGTCGGG CGTTCGAATC GCCTCGCCCG CT-GCGGGCG TTGTGTAAT- 
             TTGCCAAGGT AAGGGTCGGG CGTTCGAATC GCCTCGCCCG CT-GCGGGCG TTGTGTAAT- 
             TTGCCAAGGT TAGGGTCGGG CGTTCGAATC GCCTCGCCCG CT-GCGGGCG TTGTGTAAT- 
             TTGCCAAGGT TAGGGTCGGG CGTTCGAATC GCCTCGCCCG CT-GCGGGTA TGGTGAAAT- 
             TTGCCAAGGT TAGGGTCGGG CGTTCGAATC GCCTCGCCCG CT-GCGGGTA TAGCTTAAT- 
             TTGCCAAGGT AAGGGTCGTG AGTTCGAATC TCATCGCCCG CT-GCGGGTA TAGCTTAAT- 
             TTGCCAAGGT AAGGGTCGTG AGTTCGAATC TCATCGCCCG CT-GCGGGCG TCGTATACT- 
             TTGCCAAGGT TGGGGTCGGG CGTTCGAATC GCCTCACCCG CT-GCGGGTA TAGCTCAAT- 
             TTGCCAAGGT TGGGGTCGGG CGTTCGAATC GCCTCACCCG CT-GCGGGTA TAGCTCAAT- 
             TTGCCAAGGT TGGGGTCGAG GGTTCGAATC CCTTCGCCCG CT-GCGGGTA TAGCTCAAT- 
             TTGCCAAGGT TGGGGTCGAG GGTTCGAATC CCTTCGCCCG CT-GCGGGCG TAGCATAGT- 
             TTGCCAAGGT TGGGGTCGAG GGTTCGAATC CCTTCGCCCG CT-GCGGGTA TAGCATAGT- 
             TTGCCAAGGT TGGGGTCGTG GGTTCGAATC CCATCGCCCG CT-GCGGGTG TAGCTCAAT- 
             TTGCCAAGGT TGAGGTCGAG GGTTCGAACC CCTTCTCCCG CT-GCGGGTA TAGCTCAAT- 
             TTGCCAAGGT TGAGGTCGAG GGTTCGAACC CCTTCTCCCG CT-GCGGGTA TAGCTCAAT- 
             TTGCCAAGGT TGAAGTCGAG GGTTCGAACC CCTTCTTCCG CT-GCGGGTA TAGCTTAATT 
             TTGCCAAGGT TGAGGTCGAG GGTTCGAACC CCTTCTCCCG CT-GCGGGTA TAGCTCAAT- 
             TTGCCAAGGT GGG-GTCGAG GGTTCGAATC CCTTTGCCCG CT-GCGGGCG TAGCATAGT- 

             -GGT--AGAG TTCCAGCCTT CCAAGCTGGC TG-TGCGGGT TCGATTCCCG TCACCCGCTG 
             -GGT--AGAG CAGCAGCCTT CCAAGCTGAA TA-CGCGGGT TCGATTCCCG CTACCCGCT- 
             -GGT--AGAG CAGCAGCCTT CCAAGCTGAA TA-CGCGGGT TCGATTCCCG CTACCCGCT- 
             -GGT--AGAG CAGCAGCCTT CCAAGCTGAA TA-CGCGGGT TCGATTCCCG CTACCCGCT- 
             -GGCT-ATTA CCTCAGCCTT CCAAGCTGAT GA-TGCGGGT TCGATTCCCG CTGCCCGCT- 
             -GGT--AGAG TAGCAGCCTT CCAAGCTGCC CG-CGTGGGT TCGATTCCCA TTACCCGCTG 
             -GGT--AGAG TAGCAGCCTT CCAAGCTGCC CG-CGTGGGT TCGATTCCCA TTACCCGCTG 
             -GGT--AGAG TAGCAGCCTT CCAAGCTGCC CG-CGTGGGT TCGATTCCCA TTACCCGCTG 
             -GGT--AGAG TAGCAGCCTT CCAAGCTGCC CG-CGTGGGT TCGATTCCCA TTACCCGCTG 
             -GGT--AGAG TAGCAGCCTT CCAAGCTGCC TG-TGTGGGT TCGATTCCCA TTACCCGCTG 
             -GGT--AGAG CAGCAGCCTT CCAAGCTGAA TA-TGCGGGT TCGATTCCCG CTACCCGCT- 
             -GGT--AGAG CAACAGCCTT CCAAGCTGAT GA-CGAGGGT TCGATTCCCT TCACCCGCT- 
             -GGT--AGAG CAGCAGCCTT CCAAGCTGAA TA-TGCGGGT TCGATTCCCG CTACCCGCT- 
             -GGT--AGAG CAGCAGCCTT CCAAGCTGAA TA-TGCGGGT TCGATTCCCG CTACCCGCT- 
             -GGT--AGAG CAGCAGCCTT CCAAGCTGAA TA-TGCGGGT TCGATTCCCG CTACCCGCT- 
             -GGT--AGAG CAGCAGCCTT CCAAGCTGAA TA-TGCGGGT TCGATTCCCG CTACCCGCT- 
             -GGT--AGAG CAGCAGCCTT CCAAGCTGAA TA-CGAGGGT TCGATTCCCT TCACCCGCT- 
             -GGT--AGAG CAGCAGCCTT CCAAGCTGAA TA-CGAGGGT TCGATTCCCT TCACCCGCT- 
             -GGT--AGAG CAGCAGCCTT CCAAGCTGAA TA-CGAGGGT TCGATTCCCT TCACCCGCT- 
             -GGT--AGTG CAGCAGCCTT CCAAGCTGAG GA-TGTCGGT TCGATCCCGT CTACCCGCT- 
             -GGT--AGAG CAGCAGCCTT CCAAGCTGAA TA-CGCGGGT TCGATTCCCG CTACCCGCT- 
             -GGT--AGAG CAGCAGCCTT CCAAGCTGAA TA-CGCGGGT TCGATTCCCG CTACCCGCT- 
             -GGT--AGAG CAGCAGCCTT CCAAGCTGAA TA-CGCGGGT TCGATTCCCG CTACCCGCT- 
             -GGT--AGAG CAGCAGCCTT CCAAGCTGAA TA-CGCGGGT TCGATTCCCG CTACCCGCT- 
             -GGT--AGAG CAGCAGCCTT CCAAGCTGAA TA-CGCGGGT TCGATTCCCG CTACCCGCT- 
             -GGT--AGAG CAGCAGCCTT CCAAGCTGAA TA-CGCGGGT TCGATTCCCG CTACCCGCT- 
             -GGT--AGAG CAGCAGCCTT CCAAGCTGAA TA-CGCGGGT TCGATTCCCG CTACCCGCT- 
             -GGT--AGAG CAGCAGCCTT CCAAGCTGAA TA-CGCGGGT TCGATTCCCG CTACCCGCT- 
             -GGT--AGAG CAGCAGCCTT CCAAGCTGAA TA-CGCGGGT TCGATTCCCG CTACCCGCT- 
             -GGT--AGAG CAGCAGCCTT CCAAGCTGAA TA-CGCGGGT TCGATTCCCG CTACCCGCT- 
             -GGT--AGAG CAGCAGCCTT CCAAGCTGAA TA-CGCGGGT TCGATTCCCG CTACCCGCT- 
             -GGT--AGAG CAGCAGCCTT CCAAGCTGAA TA-CGCGGGT TCGATTCCCG CTACCCGCT- 
             -GGT--AGAG CAGCAGCCTT CCAAGCTGAA TA-CGCGGGT TCGATTCCCG CTACCCGCT- 
             -GGT--AGAG CAGCAGCCTT CCAAGCTGAA TA-CGCGGGT TCGATTCCCG CTACCCGCT- 
             -GGT--AGAG CAGCAGCCTT CCAAGCTGAA TA-CGCGGGT TCGATTCCCG CTACCCGCT- 
             -GGT--AGAG CAGCAGCCTT CCAAGCTGAA TA-CGCGGGT TCGATTCCCG CTACCCGCT- 
             -GGT--AGAG CAGCAGCCTT CCAAGCTGAA TA-CGCGGGT TCGATTCCCG CTACCCGCT- 
             -GGT--AGAG CAGCAGCCTT CCAAGCTGAA TA-CGCGGGT TCGATTCCCG CTACCCGCT- 
             -GGT--AGAG CAGCAGCCTT CCAAGCTGAA TA-CGCGGGT TCGATTCCCG CTACCCGCT- 
             -GGT--AGAG CAGCAGCCTT CCAAGCTGAA TA-CGCGGGT TCGATTCCCG CTACCCGCT- 
             -GGT--AGAG CAGCAGCCTT CCAAGCTGAA TA-CGCGGGT TCGATTCCCG CTACCCGCT- 
             -GGT--AGAG CAGCAGCCTT CCAAGCTGAA TA-CGCGGGT TCGATTCCCG CTACCCGCT- 
             -GGT--AGAG CAGCAGCCTT CCAAGCTGAA TA-CGCGGGT TCGATTCCCG CTACCCGCT- 
             -GGT--AGAG CAGCAGCCTT CCAAGCTGAA TA-CGCGGGT TCGATTCCCG CTACCCGCT- 
             -GGT--AGAG CAGCAGCCTT CCAAGCTGAA TA-CGCGGGT TCGATTCCCG CTACCCGCT- 
             -GGT--AGAG CAGCAGCCTT CCAAGCTGAA TA-CGCGGGT TCGATTCCCG CTACCCGCT- 
             -GGT--AGAG CAGCAGCCTT CCAAGCTGAA TA-CGCGGGT TCGATTCCCG CTACCCGCT- 
             -GGT--AGAG CAGCAGCCTT CCAAGCTGAA TA-CGCGGGT TCGATTCCCG CTACCCGCT- 
             -GGT--AGAG CAGCAGCCTT CCAAGCTGAA TA-CGCGGGT TCGATTCCCG CTACCCGCT- 
             -GGT--AGAG CAGCAGCCTT CCAAGCTGAA TA-CGCGGGT TCGATTCCCG CTACCCGCT- 
             -GGT--AGTG CAGCAGCCTT CCAAGCTGAG GA-TGCGGGT TCGATTCCCG CTACCCGCT- 
             -GGT--AGTG CAGCAGCCTT CCAAGCTGAG GA-TGCGGGT TCGATTCCCG CTACCCGCT- 
             -GGT--AGTG CAGCAGCCTT CCAAGCTGAG GA-TGCGGGT TCGATTCCCG CTACCCGCT- 
             -GGT--AAGA CCTCAGCCTT CCAAGCTGAT GA-TACGGGT TCGATTCCCG TCGCCCGCT- 
             -GGT--AAAG CCCCTGCCTT CCAAGCAGGC TA-TGTCGGT TCGATTCCGT CTACCCGCT- 
             -GGT--AGAG CTCCAGCCTT CCAAGCTGGT AA-TGTGGGT TCGATTCCCA CTATCCGCTG 
             -GGT--AGAG TCCCAGCCTT CCAAGCTGGC TA-CGTGGGT TCGATTCCCA CTATCCGCTG 
             -GGT--AGAG TGCCAGCCTT CCAAGCTGGT TA-TGTGGGT TCGATTCCCA CTATCCGCTG 
             -GGT--AGAG TGCCAGCCTT CCAAGCTGGT TA-TGTGGGT TCGATTCCCA CTATCCGCTG 
             -GGT--AATG CTCCAGCCTT CCAAGCTGGC TA-GAGGGGT TCGATTCCCC TTACCCGCTG 
             -GGT--AATG CTCCAGCCTT CCAAGCTGGC TA-GAGGGGT TCGATTCCCC TTACCCGCTG 
             -GGT--AGAG CAGCAGCCTT CCAAGCTGAA TA-CGCGGGT TCGATTCCCG CTACCCGCT- 
             -GGT--AATG CAGTAGCCTT CCAAGCTTCT GA-GGAGGGT TCGATTCCCT TCGCCCGCTG 
             -GGT--AATG CAGTAGCCTT CCAAGCTTCT GA-GGAGGGT TCGATTCCCT TCGCCCGCTG 
             -GGT--AATG CAGTAGCCTT CCAAGCTTCT TA-GGAGGGT TCGATTCCCT TCGCCCGCTG 
             -GGT--AGAG TTCCAGCCTT CCAAGCTGGC TG-TGCGGGT TCGATTCCCG TCACCCGCTG 
             -GGT--AATG CACTAGCCTT CCAAGCTATG TA-CCTCGGT TCGATTCCGT GTACCCGCT- 
             -GGT--AGAG CAGCAGCCTT CCAAGCTGAA TA-TGCGGGT TCGATTCCCG CTACCCGCT- 
             -GGT--AGTG CAGCAGCCTT CCAAGCTGAG TA-TGTCGGT TCGATTCCGT CTACCCGCT- 
             -GGT--AAGA CCTCAGCCTT CCAAGCTGAT GA-TACGGGT TCGATTCCCG TCGCCCGCT- 
             -GGT--AGAG CAGCAGCCTT CCAAGCTGAC GA-CGAGGGT TCGATTCCCT TCACCCGCT- 
             -GGT--AAGA CCCTTGCCTT CCAAGCAAGA GA-CGCGGGT TCGATTCCCG CCGCCCGCT- 
             -GGT--AGAG CAACAGCCTT CCAAGCTGAT GA-CGGGGGT TCGATTCCCC TCACCCGCTG 
             -GGT--AGAG CAGCAGCCTT CCAAGCTGAA TA-CGAGGGT TCGATTCCCT TCACCCGCTG 
             -GGT--AGTG CAGCAGCCTT CCAAGCTGAG GA-TGCCGGT TCGATCCCGA CTACCCGCT- 
             -GGT--AGAG CAGCAGCCTT CCAAGCTGAA TA-TGCGGGT TCGATTCCCG CTACCCGCT- 
             -GGT--ATCA CAGGAGCCTT CCAAGCTCTT AG-TGCGGGT TCGATTCCCG CTGCCCGCT- 
             -GGT--AGAG CAGCAGCCTT CCAAGCTGAA TA-CCCGGGT TCGATTCCCG GTACCCGCT- 
             -GGT--AGAG CAGCAGCCTT CCAAGCTGAA TA-CCCGGGT TCGATTCCCG GTACCCGCT- 
             -GGT--AGAG CAGCAGCCTT CCAAGCTGAA TA-CCCGGGT TCGATTCCCG GTACCCGCT- 
             -GGT--AGAG CAGCAGCCTT CCAAGCTGAA TA-CCCGGGT TCGATTCCCG GTACCCGCT- 
             -GGT--AGAG CAACAGCCTT CCAAGCTGAT GA-CGAGGGT TCGATTCCCT TCACCCGCT- 
             -GGT--AGAG CAGCAGCCTT CCAAGCTGAA TA-CGAGGGT TCGATTCCCT TCACCCGCT- 
             -GGT--AGAG CAGCAGCCTT CCAAGCTGAA TA-CGAGGGT TCGATTCCCT TCACCCGCT- 
             -GGT--AGAG CAGCAGCCTT CCAAGCTGAA TA-CGAGGGT TCGATTCCCT TCACCCGCT- 
             -GGT--AGAG CAGCAGCCTT CCAAGCTGAA TA-CGAGGGT TCGATTCCCT TCACCCGCT- 
             -GGT--AGAG CAGCAGCCTT CCAAGCTGAA TA-CGAGGGT TCGATTCCCT CCACCCGCT- 
             -GGC--AAAG CAGCGGCTTT CCAGGTCGCA GA-CCGATGT TCGATTCATC GAATCCGCT- 
             -GGT--AGAG CAGCAGCCTT CCAAGCTGAA TA-CGAGGGT TCGATTCCCT TCACCCGCT- 
             -GGT--AAAG CCCTAGCCTT CCAAGCTAGT TA-TGCGGGT TCGATTCCCG CTACCCGCTG 
             -GGT--AGAA CGGCAGCCTT CCAAGCTGCA TA-CGTGGGT TCGATTCCCA TCACCCGCT- 
             -GGT--AGCG CCCTAGCCTT CCAAGCTAGT CG-TGCGGGT TCGATTCCCG CTACCCGCT- 
             -GGT--ATCA CACGAGCCTT CCAAGCTCTT GG-TGCGGGT TCGATTCCCG CTGCCCGCT- 
             -GGT--AGAG CAGCAGCCTT CCAAGCTGAA TA-CGCGGGT TCGATTCCCG CTACCCGCT- 
             -GGT--AGAG CAGCAGCCTT CCAAGCTGAA TA-CGCGGGT TCGATTCCCG CTACCCGCT- 
             -GGT--AGAG CAGCAGCCTT CCAAGCTGAA TA-CGAGGGT TCGATTCCCT TCACCCGCT- 
             -GGT--AGAG CCTCAGCCTT CCAAGCTGGT TA-CGTGGGT TCGATTCCCA TCATCCGCTG 
             -GGT--AGAG CCTCAGCCTT CCAAGCTGGT TA-CGTGGGT TCGATTCCCA TCATCCGCTG 
             -GGT--AGAG CAGCAGCCTT CCAAGCTGAA TA-CGTGGGT TCGATTCCCA TCACCCGCT- 
             -GGT--AGAG CAACAGCCTT CCAAGCTGAT GA-CGAGGGT TCGATTCCCT TCACCCGCT- 
             -GGT--AGAA CTCCAGCCTT CCAAGCTGGT TG-CGTGAGT TCGATTCTCA TCACCCGCT- 
             -GGT--AGAA CGCTAGCCTT CCAAGCTGGA TG-TAAGGGT TCGATTCCCT TTACCCGCT- 
             -GGT--AAAG CTCCAGCCTT CCAAGCTGGC TA-CGAGGGT TCGATTCCCT TCACCCGCTG 
             -GGT--AGAA CGCTAGCCTT CCAAGCTGGA TG-TAAGAGT TCGATTCTCT TTACCCGCT- 
             -GGT--AGAA CGCTAGCCTT CCAAGCTGGA TG-TAAGAGT TCGATTCTCT TTACCCGCT- 
             -GGT--AGAA CGCTAGCCTT CCAAGCTGGA TG-TAAGGGT TCGATTCCCT TTACCCGCT- 
             -GGT--AGAA CGCTAGCCTT CCAAGCTGGA TG-TAAGAGT TCGATTCTCT TTACCCGCT- 
             -GGT--AGAA CTCCAGCCTT CCAAGCTGGT TG-TGAGAGT TCGATTCTCT TCACCCGCT- 
             -GGT--ATCA TAAGAGCCTT CCAAGCTTAA GG-TGCGGGT TCGATTCCCG CTACCCGCT- 
             -GGT--AGTG CAGCAGCCTT CCAAGCTGAG GA-TGCGGGT TCGATTCCCG CTACCCGCT- 
             -GGT--AGAG CAGCAGCCTT CCAAGCTGAA TA-CGCGGGT TCGATTCCCG CTACCCGCT- 
             -GGT--AGAG CAGCAGCCTT CCAAGCTGAA TA-CGCGGGT TCGATTCCCG CTACCCGCT- 
             -GGT--AGAG CAGCAGCCTT CCAAGCTGAA TA-CGCGGGT TCGATTCCCG CTACCCGCT- 
             -GGT--AGAG CAGCAGCCTT CCAAGCTGAA TA-CGCGGGT TCGATTCCCG CTACCCGCT- 
             -GGT--AGAG CAGCAGCCTT CCAAGCTGAA TA-CGCGGGT TCGATTCCCG CTACCCGCT- 
             -GGT--AAGA CCTTAGCCTT CCAAGCTAAT GA-CGCGGGT TCGATTCCCG CCGCCCGCT- 
             -GGTT-AAGA CCCCAGTTTT CCAAACTGGA GA-TGAGGGT TCGATTCCCT CCGCCCGCT- 
             -GGT--AAGA CCTCAGCCTT CCAAGCTGAT GA-CACGGGT TCGATTCCCG TCGCCCGCT- 
             -GGT--AAGA CCTCAGCCTT CCAAGCTGAT GA-TACGGGT TCGATTCCCG TCGCCCGCT- 
             -GGT--ATCA TAAGAGCCTT CCAAGCTTAA GG-TGCGGGT TCGATTCCCG CTACCCGCT- 
             -GGT--ATCA CACGAGCCTT CCAAGCTCTT GG-CGCGGGT TCGATTCCCG CTACCCGCT- 
             -GGT--ATCA CACGAGCCTT CCAAGCTCTT GG-CGCGGGT TCGATTCCCG CTACCCGCT- 
             -GGT--AGAG CACCTGCCTT CCAAGCAGGA TGTCGCGAGT TCGAACCTCG TCGTCCGCT- 
             -GGT--ATCA CACGAGCCTT CCAAGCTCTT GG-CGCGGGT TCGATTCCCG CTACCCGCT- 
             -GGT--ATCA CACGAGCCTT CCAAGCTCTT GG-CGCGGGT TCGATTCCCG CTACCCGCT- 
             -GGT--AGAG CAGCAGCCTT CCAAGCTGAA TA-CGAGGGT TCGATTCCCT TCACCCGCT- 
             -GGT--AGAG CAGCAGCCTT CCAAGCTGAA TA-CGAGGGT TCGATTCCCT TCACCCGCT- 
             -GGT--AGAG CAGCAGCCTT CCAAGCTGAA TA-CGAGGGT TCGATTCCCT TCACCCGCT- 
             -GGT--AGAG CAGCAGCCTT CCAAGCTGAA TA-CGAGGGT TCGATTCCCT TCACCCGCT- 
             -GGT--AGAG CAGCAGCCTT CCAAGCTGAA TA-CGAGGGT TCGATTCCCT TCACCCGCT- 
             -GGTA-AACG CAGTGGTCTT CCAAACCACT TATTGCGGGT TCAAGTCCCG CCGCCCCCA- 
             -GGT--AGAG CAGCAGCCTT CCAAGCTGAA TA-CGAGGGT TCGATTCCCT TCACCCGCT- 
             -GGT--AGAG CCCCAGCCTT CCAAGCTGGT TG-TGTGGGT TCGATTCCCA TCACCCGCTG 
             -GGT--AGAG CCCCAGCCTT CCAAGCTGGT TG-TGTGGGT TCGATTCCCA TCACCCGCTG 
             -GGT--AGAG TTCCAGCCTT CCAAGCTGGC TG-TGTGGGT TCGATTCCCA TCACCCGCTG 
             -GGT--AGAG TCCTAGCCTT CCAAGCTGGT TG-TGTGGGT TCGATTCCCA TCACCCGCTG 
             -GGT--AGAG TTCCAGCCTT CCAAGCTGGC TG-TGTGGGT TCGATTCCCA TCACCCGCTG 
             -GGT--AGAG TTCCAGCCTT CCAAGCTGGC TG-TGTGGGT TCGATTCCCA TCACCCGCTG 
             -GGT--AGAG TTCCAGCCTT CCAAGCTGGT TG-TGTGGGT TCGATTCCCA TCACCCGCTG 
             -GGT--AGAG TTCCAGCCTT CCAAGCTGGC TG-TGTGGGT TCGATTCCCA TCACCCGCTG 
             -GGT--AGAG TTCCAGCCTT CCAAGCTGGC TG-TGTGGGT TCGATTCCCA TCACCCGCTG 
             -GGT--AGAG TTCCAGCCTT CCAAGCTGGC TG-TGTGGGT TCGATTCCCA TCACCCGCTG 
             -GGT--AGAG TTCCAGCCTT CCAAGCTGGC TG-TGTGGGT TCGATTCCCA TCACCCGCTG 
             -GGT--AGAG TTCCAGCCTT CCAAGCTGGC TG-TGTGGGT TCGATTCCCA TCACCCGCTG 
             -GGT--AGAG TTCCAGCCTT CCAAGCTGGC TG-TGTGGGT TCGATTCCCA TCACCCGCTG 
             -GGT--AGAG TTCCAGCCTT CCAAGCTGGC TG-TGTGGGT TCGATTCCCA TCACCCGCTG 
             -GGT--AGAG TTCCAGCCTT CCAAGCTGGC TG-TGTGGGT TCGATTCCCA TCATCCGCTG 
             -GGT--AAGA CCCTTGCCTT CCAAGCAAGA GA-TGCGGGT TCGATTCCCG CCGCCCGCT- 
             -GGT--AAGA CCTCAGATTT CCAATCTGAT GA-TAGGGGT TCGATTCCCC TCGCCCGCT- 
             -GGT--AAGA CCTTAGCCTT CCAAGCTAAT GA-CGCGGGT TCGATTCCCG CCGCCCGCT- 
             -GGT--ATCA TAAGAGCCTT CCAAGCTTAA GG-TGCGGGT TCGATTCCCG CTACCCGCT- 
             -GGT--AAGA CCCTTGCCTT CCAAGCAAGA GA-CGCGGGT TCGATTCCCG CCGCCCGCT- 
             -GGT--AAGA CCCTTGCCTT CCAAGCAAGA GA-TACGGGT TCGATTCCCG TCGCCCGCT- 
             -GGT--AAGA CCCTTGCCTT CCAAGCAAGA GA-CGCGGGT TCGATTCCCG CCGCCCGCT- 
             -GGT--ATCA TAAGAGCCTT CCAAGCTTAA GG-TGCGGGT TCGATTCCCG CTACCCGCT- 
             -GGT--AAAG CCCCTGCCTT CCAAGCAGGT TA-TCTCGGT TCGATCCCGT GTACCCGCT- 
             -GGT--AAAG CCCCTGCCTT CCAAGCAGGT TA-TGTCGGT TCGATTCCGT CTACCCGCT- 
             -GGCT-ATTA CCTCAGCCTT CCAAGCTGAT GA-AGCGGGT TCGATTCCCG CCGCCCGCT- 
             -GGT--AGAG CAGCAGCCTT CCAAGCTGAA TA-CGCGGGT TCGATTCCCG CTACCCGCT- 
             -GGT--AGAG CAGCAGCCTT CCAAGCTGAA TA-CGCGGGT TCGATTCCCG CTACCCGCT- 
             -GGT--AGAG CACTAGCCTT CCAAGCTTGT GA-TGCGGGT TCGATCCCCG CTACCCGCTG 
             -GGT--AATG CTCTAGCCTT CCAAGCTAGC TA-GGAGGGT TCGATTCCCT TCGCCCGCTG 
             -GGT--AATG CTCTAGCCTT CCAAGCTAGC TA-GGCGGGT TCGATTCCCG CTACCCGCTG 
             -GGT--AGAG CAGCAGCCTT CCAAGCTGAC GA-CGAGGGT TCGATTCCCT TCACCCGCT- 
             -GGT--AGAG CTCTAGCCTT CCAAGCTAGT GA-CGTGGGT TCGATTCCCA CTATCCGCTG 
             -GGT--AGAG CTCTAGCCTT CCAAGCTAGT GA-CGTGGGT TCAATTCCCA CTATCCGCTG 
             -GGT--AGAG CTCTAGCCTT CCAAGCTAGT GG-AGTGGGT TCGAACCCCA CTATCCGCTG 
             -GGT--AGAG CTCTAGCCTT CCAAGCTAGT GA-CGTGGGT TCGATTCCCA CTATCCGCTG 
             -GGT--AATG CACTAGCCTT CCAAGCTAGC TA-GGAGGGT TCGATTCCCT TCGCCCGCTG 

             GCGGACGTAG CTCAGCT-GG T--AGAGCGC CAGGTTGTGG TCCTGGATGT CGTGGGTTCG 
             GCGGTTGTAG CTCAGTT-GG TT-AGAGCGC AGGTTTGTGG CACCTGAGGT CGGAGGTTCG 
             GCGGTTGTAG CTCAGTT-GG TT-AGAGCGC AGGTTTGTGG CACCTGAGGT CGGTGGTTCG 
             GCGGTTGTAG CTCAGTT-GG TT-AGAGCGC AGGTTTGTGG CACCTGAGGT CGGAGGTTCG 
             GTGGGCGTAG CTCAGTT-GG T--AGAGCTC CGGATTGTGA TTCCGGCGGT CGTGGGTTCG 
             GCGGGCGTAG CTCAGTC-GG T--AGAGCAT CAGTTTGTGG CACTGGAGGT CGCCAGTTCG 
             GCGGGCGTAG CTCAGTC-GG T--AGAGCAT CAGTTTGTGG CACTGGAGGT CGCCAGTTCG 
             GCGGGCGTAG CTCAGTC-GG T--AGAGCAT CAGTTTGTGG CACTGGAGGT CGCCAGTTCG 
             GCGGGCGTAG CTCAGTC-GG T--AGAGCAT CAGTTTGTGG CACTGGAGGT CGCCAGTTCG 
             GCGGACGTAG CTCAATC-GG T--GGAGCGT CAGTTTGTGG CACTGAAGGT CGCCAGTTCG 
             GCGGTTGTAG CTCAGTT-GG TT-AGAGCGT CGGATTGTGG CTCCGGAGGT CGGTGGTTCG 
             GCAGCTGTAG CTCAGTT-GG TT-AGAGCGC CGGTCTGTGG AACCGGAGGT CGGTGGTTCG 
             GCGGTTGTAG CTCAGCT-GG TT-AGAGCGC TGGTTTGTGG CACCAGAGGT CGTAGGTTCA 
             GCGGTTGTAG CTCAGTT-GG TT-AGAGCGC TGGTTTGTGG CACCAGAGGT CGTAGGTTCA 
             GCGGTTGTAG CTCAGTT-GG TT-AGAGCGC TGGTTTGTGG CACCAGAGGT CGTAGGTTCG 
             GCGGTTGTAG CTCAGTT-GG TT-AGAGCGC TGGTTTGTGG CACCAGAGGT CGTAGGTTCA 
             GCAGTTGTAG CTCAGTT-GG TT-AGAGCGC CTGTCTGTGG AACAGGAGGT CGGTGGTTCG 
             GCAGTTGTAG CTCAGTT-GG TT-AGAGCGC CTGTCTGTGG AACAGGAGGT CGGTGGTTCG 
             GCAGTTGTAG CTCAGTT-GG TT-AGAGCGC CTGTCTGTGG AACAGGAGGT CGGTGGTTCG 
             GCCGCCTTAG CTCAGTT-GG TT-AGAGCGC CGGTTTGTGG AACCGGAGGT CCTCAGTTCA 
             GCGGTCGTAG CTCAGTT-GG TT-AGAGCGC AGGATTGTGG CTCCTGAGGT CGTTGGTTCA 
             GCGGTCGTAG CTCAGTT-GG TT-AGAGCGC AGGATTGTGG CTCCTGAGGT CGTTGGTTCA 
             GCGGTCGTAG CTCAGTT-GG TT-AGAGCGC AGGATTGTGG CTCCTGAGGT CGTTGGTTCA 
             GCGGTCGTAG CTCAGTT-GG TT-AGAGCGC AGGATTGTGG CTCCTGAGGT CGTTGGTTCA 
             GCGGTCGTAG CTCAGTT-GG TT-AGAGCGC AGGATTGTGG CTCCTGAGGT CGTTGGTTCA 
             GCGGTCGTAG CTCAGTT-GG TT-AGAGCGC AGGATTGTGG CTCCTGAGGT CGTTGGTTCA 
             GCGGTCGTAG CTCAGTT-GG TT-AGAGCGC AGGATTGTGG CTCCTGAGGT CGTTGGTTCA 
             GCGGTCGTAG CTCAGTT-GG TT-AGAGCGC AGGATTGTGG CTCCTGAGGT CGTTGGTTCA 
             GCGGTCGTAG CTCAGTT-GG TT-AGAGCGC AGGATTGTGG CTCCTGAGGT CGTTGGTTCA 
             GCGGTCGTAG CTCAGTT-GG TT-AGAGCGC AGGATTGTGG CTCCTGAGGT CGTTGGTTCA 
             GCGGTCGTAG CTCAGTT-GG TT-AGAGCGC AGGATTGTGG CTCCTGAGGT CGTTGGTTCA 
             GCGGTCGTAG CTCAGTT-GG TT-AGAGCGC AGGATTGTGG CTCCTGAGGT CGTTGGTTCA 
             GCGGTCGTAG CTCAGTT-GG TT-AGAGCGC AGGATTGTGG CTCCTGAGGT CGTTGGTTCA 
             GCGGTCGTAG CTCAGTT-GG TT-AGAGCGC AGGATTGTGG CTCCTGAGGT CGTTGGTTCA 
             GCGGTCGTAG CTCAGTT-GG TT-AGAGCGC AGGATTGTGG CTCCTGAGGT CGTTGGTTCA 
             GCGGTCGTAG CTCAGTT-GG TT-AGAGCGC AGGATTGTGG CTCCTGAGGT CGTTGGTTCA 
             GCGGTCGTAG CTCAGTT-GG TT-AGAGCGC AGGATTGTGG CTCCTGAGGT CGTTGGTTCA 
             GCGGTCGTAG CTCAGTT-GG TT-AGAGCGC AGGATTGTGG CTCCTGAGGT CGTTGGTTCA 
             GCGGTCGTAG CTCAGTT-GG TT-AGAGCGC AGGATTGTGG CTCCTGAGGT CGTTGGTTCA 
             GCGGTCGTAG CTCAGTT-GG TT-AGAGCGC AGGATTGTGG CTCCTGAGGT CGTTGGTTCA 
             GCGGTCGTAG CTCAGTT-GG TT-AGAGCGC AGGATTGTGG CTCCTGAGGT CGTTGGTTCA 
             GCGGTCGTAG CTCAGTT-GG TT-AGAGCGC AGGATTGTGG CTCCTGAGGT CGTTGGTTCA 
             GCGGTCGTAG CTCAGTT-GG TT-AGAGCGC AGGATTGTGG CTCCTGAGGT CGTTGGTTCA 
             GCGGTCGTAG CTCAGTT-GG TT-AGAGCGC AGGATTGTGG CTCCTGAGGT CGTTGGTTCA 
             GCGGTCGTAG CTCAGTT-GG TT-AGAGCGC AGGATTGTGG CTCCTGAGGT CGTTGGTTCA 
             GCGGTCGTAG CTCAGTT-GG TT-AGAGCGC AGGATTGTGG CTCCTGAGGT CGTTGGTTCA 
             GCGGTCGTAG CTCAGTT-GG TT-AGAGCGC AGGATTGTGG CTCCTGAGGT CGTTGGTTCA 
             GCGGTCGTAG CTCAGTT-GG TT-AGAGCGC AGGATTGTGG CTCCTGAGGT CGTTGGTTCA 
             GCGGTCGTAG CTCAGTT-GG TT-AGAGCGC AGGATTGTGG CTCCTGAGGT CGTTGGTTCA 
             GCGGTCGTAG CTCAGTT-GG TT-AGAGCGC AGGATTGTGG CTCCTGAGGT CGTTGGTTCA 
             GCCGGCTTAG CTCAGTT-GG TT-AGAGCGC TAGATTGTGG ATCTAGAGGT CCTCGGTTCG 
             GCCGGCTTAG CTCAGTT-GG TT-AGAGCGC TAGATTGTGG ATCTAGAGGT CCTCGGTTCG 
             GCCGCCTTAG CTCAGTT-GG TT-AGAGCGC CGGTTTGTGG AACCGGAGGT CCTCAGTTCA 
             GCCGCCTTAG CTCAGTA-GG TT-AGAGCGC TTGATTGTGG ATCAAGAGGT CTCCCGTTCG 
             GCCGCCGTAG CTCAGTT-GG TT-AGAGCGC CTGATTGTGG ATCAGGAGGT CCCCCGTTCG 
             GCGGGTGTAG CTCAGTT-GG T--AGAGCAT CAGTTTGTGG CACTGAGGGT CGCCAGTTCA 
             GCGGGTGTAG CTCAGTT-GG T--AGAGCGT CAGTTTGTGG CACTGAAGGT CGCCAGTTCA 
             GCGGATGTAG CTCAGCA-GG TT-AGAGCGT CAGTTTGTGG CACTGAAGGT CGCCAGTTCG 
             GCGGATGTAG CTCAGCA-GG TT-AGAGCGT CAGTTTGTGG CACTGAAGGT CGCCAGTTCG 
             GCGATCGTAG CTCAGTT-GG TT-AGAGCGC CGGTTTGTGG TACCGGAGGT CGGGGGTTCG 
             GCGATCGTAG CTCAGTT-GG TT-AGAGCGC CGGTTTGTGG TACCGGAGGT CGGGGGTTCG 
             GCGGTTGTAG CTCAGTT-GG TT-AGAGCGT CGGATTGTGG CTCCGAAGGT CGCTGGTTCA 
             GCGGACGTAG CTCAGCT-GG T--AGAGCGC CGGTTTGTGG TACCGGTGGT CGCGGGTTCG 
             GCGGACGTAG CTCAGCT-GG T--AGAGCGC CGGTTTGTGG TACCGGTGGT CGCGGGTTCG 
             GCGGATGTAG CTCAGTT-GG T--AGAGCGC CGGTTTGTGG TACCGGTTGT CGCGGGTTCG 
             GCGGGTGTAG CTCAGAT-GG T--AGAGCGC CAGGTTGTGG TCTTGGATGT CGCGGGTTCG 
             GCCGTCTTAG CTCAGTA-GG TT-AGAGCGC CTGGTTGTGG ACCAGGAGGT CCCAGGTTCG 
             GCGGTTGTAG CTCAGTT-GG TT-AGAGCGC CGGATTGTGG ATCCGGAGGT CGGTGGTTCG 
             GCCGCCTTAG CTCAGTT-GG TT-AGAGCGC TGGTTTGTGG AACCAGAGGT CCTCCGTTCA 
             GCCGGCGTAG CTCAGTA-GG TT-AGAGCGC CTGATTGTGG ATCAGGAGGT CCCCCGTTCG 
             GCAGACGTAG CTCAGTT-GG TT-AGAGCGT CGGATTGTGG CTCCGAAGGT CGGTGGTTCG 
             GCCGCGTTAG CTCAGTT-GG TT-AGAGCGC TTGATTGTGG ATCAAGAGGT CGCTGGTTCG 
             GCGGGTGTAG CTCAGTT-GG TT-AGAGCGC CAGTTTGTGG TACTGGATGT CGTCGGTTCG 
             GCGGGTGTAG CTCAGTT-GG TT-AGAGCGC CAGTTTGTGG TACTGGATGT CGTCGGTTCG 
             GCCGCCTTAG CTCAGTT-GG TT-AGAGCGC TAGATTGTGG ATCTAGAGGT CCCCTGTTCA 
             GCCGTTGTAG CTCAGCT-GG TT-AGAGCGC CGGATTGTGG ATCCGGAGGT CGCTGGTTCG 
             GCGGTTGTAG CTCAGTT-GG TT-AGAGCGC AGGATTGTGG CTCCTGAGGT CGGTGGTTCG 
             GCCGCCGTAG CTCAGTT-GG TT-AGAGCAC TAGATTGTGG ATCTAGGGGT CCCCCGTTCG 
             GCCGCCGTAG CTCAGTT-GG TT-AGAGCAC TAGATTGTGG ATCTAGGGGT CCCCCGTTCG 
             GCCGCCGTAG CTCAGTT-GG TT-AGAGCAC TAGATTGTGG ATCTAGGGGT CCCCCGTTCG 
             GCCGCCGTAG CTCAGTT-GG TT-AGAGCAC TAGATTGTGG ATCTAGGGGT CCCCCGTTCG 
             GCCGCCATAG CTCAGTT-GG TT-AGAGCGC TAGATTGTGG ATCTAGAGGT CCCCCGTTCG 
             GCCGCCGTAG CTCAGTT-GG TT-AGAGCAC TAGATTGTGG ATCTAGGGGT CCCCCGTTCG 
             GCCGCCGTAG CTCAGTT-GG TT-AGAGCAC CAGATTGTGG ATCTGGGGGT CCCCCGTTCG 
             GCCGCCATAG CTCAGTT-GG TT-AGAGCGC TAGATTGTGG ATCTAGAGGT CCCCCGTTCG 
             GCCGCCATAG CTCAGTT-GG TT-AGAGCGC TAGATTGTGG ATCTAGAGGT CCCCCGTTCG 
             GCAGTTGTAG CTCAGTT-GG TT-AGAGCGC CTGTCTGTGG AACAGGAGGT CGGTGGTTCG 
             GCAGTTGTAG CTCAGTT-GG TT-AGAGCGC CTGTCTGTGG AACAGGAGGT CGGTGGTTCG 
             GCAGTTGTAG CTCAGTT-GG TT-AGAGCGC CTGTCTGTGG AACAGGAGGT CGGTGGTTCG 
             GCGACCGTAG CTCAGTT-GG TT-AGAGCGC CGGTTTGTGG TACCGGAGGT CGTGGGTTCG 
             GCCGCCTTAG CTCAGTT-GG TT-AGAGCGC TAGATTGTGG ATCTAGAGGT CCCCCGTTCG 
             GCCGCCTTAG CTCAGTT-GG TT-AGAGCGC TGGATTGTGG ATCCAGAGGT CCCCTGTTCA 
             GCCGCCTTAG CTCAGTA-GG TT-AGAGCGC TTGATTGTGG ATCAAGAGGT CTCCCGTTCG 
             GCGGTCGTAG CTCAGTT-GG TT-AGAGCGC AGGATTGTGG CTCCTGAGGT CGTTGGTTCA 
             GCGGTCGTAG CTCAGTT-GG TT-AGAGCGC AGGATTGTGG CTCCTGAGGT CGTTGGTTCA 
             GCAGTTGTAG CTCAGCT-GG TT-AGAGCGC CGGATTGTGG ATCCGGAGGT CGGTGGTTCG 
             GCGAATATAG CTCAGTT-GG TT-AGAGCAT CAGATTGTGG ATCTGAGGGT CGCCGGTTCG 
             GCGAATATAG CTCAGTT-GG TT-AGAGCAT CAGATTGTGG ATCTGAGGGT CGCCGGTTCG 
             GCCGCCTTAG CTCAGTT-GG TT-AGAGCGC TAGATTGTGG ATCTAGAGGT CCCCCGTTCG 
             GCAGCCGTAG CTCAGTT-GG TT-AGAGCGC TAGATTGTGG ATCTAGAGGT CCCCCGTTCG 
             GCAGCTGTAG CTCAGTT-AG TT-AGAGCGC CTGTCTGTGG AACAGGAGGT CGTTGGTGCA 
             GCCCGGGTGG TGTAAT--GG TT-AGCACGG AAGTTTGTGG AACTTTAAG- TTTGAGTTCG 
             GCGGGTGTAG CTCAGCT-GG TT-AGAGCGC CGGTTTGTGG TACCGGAGGT CGGGGGTTCA 
             GCCTGGGTGG TGTAAC--GG TT-AGCACGA AAGTTTGTGG AACTTTAAG- TTTGAGTTCG 
             GCCTGCGTAG TATAAC--GG TT-AGTACGA TAGTTTGTGG AACTATAGG- ATTTGGTTCG 
             GCCTGGGTGG TGTAAC--GG TT-AGCACGA AAGTTTGTGG AACTTTAAG- TTTGAGTTCG 
             GCCTGCGTAG TATAAC--GG TT-AGTACGA TAGTTTGTGG AACTATAGG- ATTTGGTTCG 
             GCAGCTGTAG CTCAGTT-GG TT-AGAGCGC TGGTTTGTGG AACCAGATGT CGGTGGTTCG 
             GCCGCCTTAG CTCAGTA-GG TT-AGAGCGC CTGATTGTGG ATCAGGAGGT CCCCCGTTCG 
             GCCGCCTTAG CTCAGTT-GG TT-AGAGCGC CAGATTGTGG CTCTGGAGGT CCTCCGTTCG 
             GCGGTTGTAG CTCAGTT-GG TT-AGAGCGC AGGTTTGTGG CACCTGAGGT CGGAGGTTCG 
             GCGGTTGTAG CTCAGTT-GG TT-AGAGCGC AGGTTTGTGG CACCTGAGGT CGGAGGTTCG 
             GCGGTTGTAG CTCAGTT-GG TT-AGAGCGC AGGTTTGTGG CACCTGAGGT CGGAGGTTCG 
             GCGGTTGTAG CTCAGTT-GG TT-AGAGCGC AGGTTTGTGG CACCTGAGGT CGGAGGTTCG 
             GCGGTTGTAG CTCAGTT-GG TT-AGAGCGC AGGTTTGTGG CACCTGAGGT CGGTGGTTCG 
             GCCGCCTTAG CTCAGTT-GG TT-AGAGCGC TGGATTGTGG ATCCAGAGGT CCCCTGTTCA 
             GCCGCCTTAG CTCAGTT-GG TT-AGAGCGC TGGTTTGTGG AACCAGAGGT CCCCCGTTCA 
             GCCGCCGTAG CTCAGTA-GG TT-AGAGCGC TTGATTGTGG ATCAAGAGGC CCCCCGTTCG 
             GCCGACATAG CTCAGTT-GG TT-AGAGCGC TTGATTGTGG ATCAAGAGGT CCCCCGTTCG 
             GCCGCCTTAG CTCAGTT-GG TT-AGAGCGC TGGATTGTGG ATCCAGAGGT CCCCCGTTCA 
             GCCGGCTTAG CTCAGTT-GG TT-AGAGCAC CAGATTGTGG ATCTGGGGGT CCCCCGTTCG 
             GCCGGCTTAG CTCAGTT-GG TT-AGAGCAC CAGATTGTGG ATCTGGGGGT CCCCCGTTCG 
             GCCGGCTTAG CTCAGTT-GG TT-AGAGCAC CAGATTGTGG ATCTGGGGGT CCCCCGTTCG 
             GCCGGCTTAG CTCAGTT-GG TT-AGAGCAC CAGATTGTGG ATCTGGGGGT CCCCCGTTCG 
             GCCGGCTTAG CTCAGTT-GG TT-AGAGCAC CAGATTGTGG ATCTGGGGGT CCCCCGTTCG 
             GCAGTTGTAG CTCAGTT-GG TT-AGAGCGC CTGTCTGTGG AACAGGAGGT CGGTGGTTCG 
             GCAGTTGTAG CTCAGTT-GG TT-AGAGCGC CTGTCTGTGG AACAGGAGGT CGGTGGTTCG 
             GCAGTTGTAG CTCAGTT-GG TT-AGAGCGC CTGTCTGTGG AACAGGAGGT CGGTGGTTCG 
             GCAGTTGTAG CTCAGTT-GG TT-AGAGCGC CTGTCTGTGG AACAGGAGGT CGGTGGTTCG 
             GCAGTTGTAG CTCAGTT-GG TT-AGAGCGC CTGTCTGTGG AACAGGAGGT CGGTGGTTCG 
             GCAGTTGTAG CTCAGTT-GG TT-AGAGCGC CTGTCTGTGG AACAGGAGGT CGGTGGTTCG 
             GCAGTTGTAG CTCAGTT-GG TT-AGAGCGC CTGTCTGTGG AACAGGAGGT CGGTGGTTCG 
             GCGGGCGTAG CTCAGTT-GG TT-AGAGCGC GTGGTTGTGG TCCATGAGGT CGTCGGTTCG 
             GCGGGCGTAG CTCAGTT-GG TT-AGAGCGC GTGGTTGTGG TCCATGAGGT CGTCGGTTCG 
             GCGGGTGTAG CTCAGTT-GG TT-AGAGCAT CAGGTTGTGG TTCTGAGGGT CGCGGGTTCG 
             GCGGGTGTAG CTCAGTT-GG TT-AGAGCAT CAGGTTGTGG TTCTGAGGGT CACGGGTTCG 
             GCGGGTGTAG CTCAGTT-GG TT-AGAGCAT CAGGTTGTGG TTCTGAGGGT TGCGGGTTCG 
             GCGGGTGTAG CTCAGTT-GG TT-AGAGCAT CAGGTTGTGG TTCTGAGGGT TGCGGGTTCG 
             GCGGGTGTAG CTCAGTT-GG TT-AGAGCAT CAGGTTGTGG TTCTGAGGGC TGCGGGTTCG 
             GCGGGTGTAG CTCAGTT-GG TT-AGAGCAT CAGGTTGTGG TTCTGAGGGT CGCGGGTTCG 
             GCGGGTGTAG CTCAGTT-GG TC-AGAGCAT CAGGTTGTGG TTCTGAGGGT CGCGGGTTCG 
             GCGGGTGTAG CTCAGTT-GG TT-AGAGCAT CAGGTTGTGG TTCTGAGGGT CGCGGGTTCG 
             GCGGGTGTAG CTCAGTT-GG TT-AGAGCAT CAGGTTGTGG TTCTGAGGGT CGCGGGTTCG 
             GCGGGTGTAG CTCAGTT-GG TT-AGAGCAT CAGGTTGTGG TTCTGAGGGT CGCGGGTTCG 
             GCGGGTGTAG CTCAGTT-GG TT-AGAGCAT CAGGTTGTGG TTCTGAGGGT CGCGGGTTCG 
             GCGGGTGTAG CTCAGTT-GG TT-AGAGCAT CAGGTTGTGG TTCTGAGGGT CACGGGTTCG 
             GCGAGTGTAG CTCAGTT-GG TT-AGAGCAT CAGGTTGTGG TTCTGAGGGC CACGGGTTCG 
             GCCGCCTTAG CTCAGTT-GG TT-AGAGCGC TGGATTGTGG ATCCAGAGGT CCCCCGTTCA 
             GCCGCCTTAG CTCAGTT-GG TT-AGAGCAC TGGTTTGTGG AACCAGGGGT CCCCCGTTCA 
             GCCGCCTTAG CTCAGTA-GG TT-AGAGCGC CTGATTGTGG ATCAGGAGGT CCCCCGTTCG 
             GCCGCCTTAG CTCAGTT-GG TT-AGAGCGC TAGATTGTGG ATCTAGAGGT CCCCCGTTCA 
             GCCGCCTTAG CTCAGTT-GG TT-AGAGCGC TGGATTGTGG ATCCAGAGGT CCCCTGTTCA 
             GCCGCCTTAG CTCAGTA-GG TT-AGAGCGC TTGATTGTGG ATCAAGAGGT CTCCCGTTCG 
             GCCGCCTTAG CTCAGTT-GG TT-AGAGCGC TGGATTGTGG ATCCAGAGGT CCCCTGTTCA 
             GCCGCCTTAG CTCAGTT-GG TT-AGAGCGC CTGATTGTGG ATCAGGAGGT CCCCCGTTCG 
             GCCGCCTTAG CTCAGTT-GG TT-AGAGCGC CTGATTGTGG ATCAGGAGGT CCCCCGTTCG 
             GCCGCCTTAG CTCAGTT-GG TT-AGAGCGC TGGATTGTGG ATCCAGAGGT CCCCTGTTCA 
             GCCGCCTTAG CTCAGTT-GG TT-AGAGCGC TGGATTGTGG ATCCAGAGGT CCCCTGTTCA 
             GCGGTTGTAG CTCAGTT-GG TT-AGAGCGC AGGTTTGTGG CACCTGAGGT CGGAGGTTCG 
             GCGGTTGTAG CTCAGTT-GG TT-AGAGCGC AGGTTTGTGG CACCTGAGGT CGGAGGTTCG 
             GCGATCGTAG CTCAGTT-GG TT-AGAGCGC CGGTTTGTGG TACCGGAGGT CGCGGGTTCG 
             GCGATCGTAG CTCAATT-GG TT-AGAGCGC CGGTTTGTGG TACCGGAGGT TGCGGGTTCA 
             GCGATCGTAG CTCAGTT-GG TT-AGAGCAC CGGTTTGTGG TACCGGGGGT CGCGGGTTCA 
             GCAGACGTAG CTCAGTT-GG TT-AGAGCGT CGGATTGTGG CTCCGAAGGT CGGTGGTTCG 
             GCGGGCGTAG CTCAGTT-GG T--AGAGCGT CAGTTTGTGG TACTGAATGT CGCCAGTTCG 
             GCGGGCGTAG CTCAGTT-GG T--AGAGCGT CAGTTTGTGG TACTGAATGT TGCCAGTTCG 
             GCGGGCGTAG CTCAGTT-GG T--AGAGCGT CAGTTTGTGG TACTGAATGT CGCCAGTTCG 
             GCGGGCGTAG CTCAGTT-GG T--AGAGCGT CAGTTTGTGG TACTGAATGT CGCCAGTTCG 
             GCGATCGTAG CTCAATT-GG TT-AGAGCGC CGGTTTGTGG TACCGGAGGT TGCGGGTTCA 

             AGCCCCATCG TTCGCC-GGG CTAGTAGCTC AGTT-GGTT- AGAGCACACG CTTGATAAGC 
             AGACCCCCCA ACCGTA-GGG CCCGTAGCTC AGTT-GGTT- AGAGCACACG CTTGATAAGC 
             ACCCCACTCA ACCGTA-GGG CCCGTAGCTC AGTT-GGTT- AGAGCACACG CTTGATAAGC 
             AGACCCCCCA ACCGTA-GGG CCCGTAGCTC AGTT-GGTT- AGAGCACACG CTTGATAAGC 
             AACCCCATCG TCCACC-AGG CTTGTAGCTC AGCT-GGTT- AGAGCGCACC CCTGATAAGG 
             ATCCTGGTCG CTCGCC-GGG TCTGTAGCTC AGC--GGTT- GGAGCGCACG CCTGATAAGC 
             ATCCTGGTCG CTCGCC-GGG TCTGTAGCTC AGC--GGTT- GGAGCGCACG CCTGATAAGC 
             ATCCTGGTCG CTCGCC-GGG TCTGTAGCTC AGC--GGTT- GGAGCGCACG CCTGATAAGC 
             ATCCTGGTCG CTCGCC-GGG TCTGTAGCTC AGC--GGTT- GGAGCGCACG CCTGATAAGC 
             ATCCTGGTCG TTCGCC-GGG TCTGTAGCTC AGT--GGTT- AGAGCGCACG CCTGATAAGC 
             AGACCACCCA ACCGTA-GGG CCCGTAGCTC AGTT-GGTT- AGAGCGCACC CCTGATAAGG 
             AGCCCACCCA GCTGTA-GGG CCTGTAGCTC AGGT-GGTT- AGAGCGCACC CCTGATAAGG 
             AATCCCACCA ACCGTA-GGG CTTGTAGCTC AGTT-GGTT- AGAGCGCGCG CTTGATAAGC 
             AATCCCACCA ACCGTA-GGG CTTGTAGCTC AGTT-GGTT- AGAGCGCGCG CTTGATAAGC 
             AATCCCACCA ACCGTA-GGG CTTGTAGCTC AGCT-GGTT- AGAGCGCGCG CTTGATAAGC 
             AATCCCACCA ACCGTA-GGG CTTGTAGCTC AGTT-GGTT- AGAGCGCGCG CTTGATAAGC 
             AGCCCACCCA ACTGTA-GGG CTTGTAGCTC AGTT-GGTT- AGAGCGCGCG CTTGATAAGC 
             AGCCCACCCA ACTGTA-GGG CTTGTAGCTC AGTT-GGTT- AGAGCGCGCG CTTGATAAGC 
             AGCCCACCCA ACTGTA-GGG CTTGTAGCTC AGTT-GGTT- AGAGCGCGCG CTTGATAAGC 
             AGCCTGAGAG GCGGTA-AGG CCCGTAGCTC AGGT-GGTT- AGAGCGTACG CCTGATAAGC 
             ACTCCAACCG ACCGTA-GGG CTTGTAGCTC AGTT-GGTT- AGAGCACACG CTTGATAAGC 
             ACTCCAACCG ACCGTA-GGG CTTGTAGCTC AGTT-GGTT- AGAGCACACG CTTGATAAGC 
             ACTCCAACCG ACCGTA-GGG CTTGTAGCTC AGTT-GGTT- AGAGCACACG CTTGATAAGC 
             ACTCCAACCG ACCGTA-GGG CTTGTAGCTC AGTT-GGTT- AGAGCACACG CTTGATAAGC 
             ACTCCAACCG ACCGTA-GGG CTTGTAGCTC AGTT-GGTT- AGAGCACACG CTTGATAAGC 
             ACTCCAACCG ACCGTA-GGG CTTGTAGCTC AGTT-GGTT- AGAGCACACG CTTGATAAGC 
             ACTCCAACCG ACCGTA-GGG CTTGTAGCTC AGTT-GGTT- AGAGCACACG CTTGATAAGC 
             ACTCCAACCG ACCGTA-GGG CTTGTAGCTC AGTT-GGTT- AGAGCACACG CTTGATAAGC 
             ACTCCAACCG ACCGTA-GGG CTTGTAGCTC AGTT-GGTT- AGAGCACACG CTTGATAAGC 
             ACTCCAACCG ACCGTA-GGG CTTGTAGCTC AGTT-GGTT- AGAGCACACG CTTGATAAGC 
             ACTCCAACCG ACCGTA-GGG CTTGTAGCTC AGTT-GGTT- AGAGCACACG CTTGATAAGC 
             ACTCCAACCG ACCGTA-GGG CTTGTAGCTC AGTT-GGTT- AGAGCACACG CTTGATAAGC 
             ACTCCAACCG ACCGTA-GGG CTTGTAGCTC AGTT-GGTT- AGAGCACACG CTTGATAAGC 
             ACTCCAACCG ACCGTA-GGG CTTGTAGCTC AGTT-GGTT- AGAGCACACG CTTGATAAGC 
             ACTCCAACCG ACCGTA-GGG CTTGTAGCTC AGTT-GGTT- AGAGCACACG CTTGATAAGC 
             ACTCCAACCG ACCGTA-GGG CTTGTAGCTC AGTT-GGTT- AGAGCACACG CTTGATAAGC 
             ACTCCAACCG ACCGTA-GGG CTTGTAGCTC AGTT-GGTT- AGAGCACACG CTTGATAAGC 
             ACTCCAACCG ACCGTA-GGG CTTGTAGCTC AGTT-GGTT- AGAGCACACG CTTGATAAGC 
             ACTCCAACCG ACCGTA-GGG CTTGTAGCTC AGTT-GGTT- AGAGCACACG CTTGATAAGC 
             ACTCCAACCG ACCGTA-GGG CTTGTAGCTC AGTT-GGTT- AGAGCACACG CTTGATAAGC 
             ACTCCAACCG ACCGTA-GGG CTTGTAGCTC AGTT-GGTT- AGAGCACACG CTTGATAAGC 
             ACTCCAACCG ACCGTA-GGG CTTGTAGCTC AGTT-GGTT- AGAGCACACG CTTGATAAGC 
             ACTCCAACCG ACCGTA-GGG CTTGTAGCTC AGTT-GGTT- AGAGCACACG CTTGATAAGC 
             ACTCCAACCG ACCGTA-GGG CTTGTAGCTC AGTT-GGTT- AGAGCACACG CTTGATAAGC 
             ACTCCAACCG ACCGTA-GGG CTTGTAGCTC AGTT-GGTT- AGAGCACACG CTTGATAAGC 
             ACTCCAACCG ACCGTA-GGG CTTGTAGCTC AGTT-GGTT- AGAGCACACG CTTGATAAGC 
             ACTCCAACCG ACCGTA-GGG CTTGTAGCTC AGTT-GGTT- AGAGCACACG CTTGATAAGC 
             ACTCCAACCG ACCGTA-GGG CTTGTAGCTC AGTT-GGTT- AGAGCACACG CTTGATAAGC 
             ACTCCAACCG ACCGTA-GGG CTTGTAGCTC AGTT-GGTT- AGAGCACACG CTTGATAAGC 
             ACTCCAACCG ACCGTA-GGG CTTGTAGCTC AGTT-GGTT- AGAGCACACG CTTGATAAGC 
             AGCCCGAGAG CTGGTA-AGG CCTGTAGCTC AGGT-GGTT- AGAGCGTACG CCTGATAAGC 
             AGCCCGAGAG CTGGTA-AGG CCTGTAGCTC AGGT-GGTT- AGAGCGTACG CCTGATAAGC 
             AGCCTGAGAG GCGGTA-GGG CCCGTAGCTC AGTT-GGTT- AGAGCGCACG CTTGATAAGC 
             AACCGGGAAG GCGGTA-GGG TCGGTAGCTC AGGT-GGTT- AGAGCGCACG CCTGATAAGC 
             AGCCGGGGCG GTGGTA-GGG TCGGTAGCTC AGGT-GGTT- AGAGCGCACG CCTGATAAGC 
             ATCCTGGTCA CTCGCC-GCG AGCGTAGCTC AGTT-GGTT- AGAGCACACG GCTGATAATC 
             ATCCTGGTCA TTCGCC-GGG TTTGTAGCTC AGGT-GGTT- AGAGCGCACG CCTGATAAGC 
             ATTCTGGTCA TTCGCC-GGG CTTGTAGCTC AGGT-GGTT- AGAGTGCACG CCTGATAAGC 
             ATTCTGGTCA TTCGCC-GGG CTTGTAGCTC AGGT-GGTT- AGAGTGCACG CCTGATAAGC 
             AGACCCCTCG ATCGCC-AGG CCTGTAGCTC AGTT-GGTT- AGAGCGCACC CCTGATAAGG 
             AGACCCCTCG ATCGCC-GGG CCTGTAGCTC AGTT-GGTT- AGAGCGCACC CCTGATAAGG 
             ACTCCAGCCA ACCGTA-GGG CCCGTAGCTC AGTT-GGTT- AGAGCGCACC CCTGATAAGG 
             AGCCCCGTCG TTCGCC-GGG CTAGTAGCTC AGTT-GGTT- AGAGCACACG CTTGATAAGC 
             AGCCCCGTCG TTCGCC-GGG CTAGTAGCTC AGTT-GGTT- AGAGCACACG CTTGATAAGC 
             ATCCCCGTCA TTCGCC-GGG CTAGTAGCTC AGTT-GGTT- AGAGCACACG CTTGATAAGC 
             AGTCCCGTCG CTCGCC-GGG CTAGTAGCTC AGCT-GGTT- AGAGCACACG CTTGATAAGC 
             AGACCCGGAG GCGGTA-GGG TCTGTAGCTC AGGT-GGTT- AGAGCGCACC CCTGATAAGG 
             AGCCCACCCA ACCGTA-GGG CCCGTAGCTC AGTT-GGTT- AGAGCGCACC CCTGATAAGG 
             AGCCGGAGAG GCGGTA-GGG CCGGTAGCTC AGGT-GGTT- AGAGCGCACG CCTGATAAGC 
             AGCCGGGGCG CTGGTA-GGG TCGGTAGCTC AGGT-GGTT- AGAGCGCACG CCTGATAAGC 
             AATCCACTCG TCTGTA-GGG CCGGTAGCTC AGGT-GGTT- AGAGCGCACG CCTGATAAGC 
             AGACCAGCAG GTGGTA-GGG TCGGTAGCTC AGGT-GGTT- AGAGCGCACG CCTGATAAGC 
             ATTCCGATCA CTCGCC-GGG CTCGTAGCTC AGCT-GGTC- AGAGCACACG CTTGATAAGC 
             ATTCCGATCA CTCGCC-GGG CTCGTAGCTC AGCT-GGTC- AGAGCACACG CTTGATAAGC 
             AACCAGGGAG GCGGTA-GGG CCTGTAGCTC AGGT-GGTT- AGAGCGCACG CCTGATAAGC 
             ATCCCAGCCA ACGGTA-GGG CTTGTAGCTC AGTT-GGTT- AGAGCGCGCG CTTGATAAGC 
             AATCCACCCA ACCGTA-GGG CCTGTAGCTC AGGT-GGTT- AGAGCGCACC CCTGATAAGG 
             AGCCGGGGCG GTGGTA-GGG CCTGTAGCTC AGGT-GGTT- AGAGCGCACC CCTGATAAGG 
             AGCCGGGGCG GTGGTA-GGG CCTGTAGCTC AGGT-GGTT- AGAGCGCACC CCTGATAAGG 
             AGCCGGGGCG GTGGTA-GGG CCTGTAGCTC AGGT-GGTT- AGAGCGCACC CCTGATAAGG 
             AGCCGGGGCG GTGGTA-GGG CCTGTAGCTC AGGT-GGTT- AGAGCGCACC CCTGATAAGG 
             AGCCGGGGTG GCGGTA-GGG CCTGTAGCTC AGGT-GGTT- AGAGCGCACC CCTGATAAGG 
             AGCCGGGGCG GTGGTA-GGG CCTGTAGCTC AGGT-GGTT- AGAGCGCACC CCTGATAAGG 
             AGCCGGGGCG GTGGTA-GGG CCTGTAGCTC AGGT-GGTT- AGAGCGCACC CCTGATAAGG 
             AGCCGGGGTG GCGGTA-GGG CCTGTAGCTC AGGT-GGTT- AGAGCGCACC CCTGATAAGG 
             AGCCGGGGTG GCGGTA-GGG CTTGTAGCTC AGTT-GGTT- AGAGCGCGCG CTTGATAAGC 
             AGCCCACCCA ACTGTA-GGG CTTGTAGCTC AGTT-GGTT- AGAGCGCGCG CTTGATAAGC 
             AGCCCACCCA ACTGTA-GGG CTTGTAGCTC AGTT-GGTT- AGAGCGCGCG CTTGATAAGC 
             AGCCCACCCA ACTGTA-GGG CTTGTAGCTC AGTT-GGTT- AGAGCGCGCG CTTGATAAGC 
             AACCCCATCG GTCGCC-GGG CCGGTAGCTC AGGT-GGTT- AGAGCGCACG CCTGATAAGC 
             AACCGGGGAG GCGGTA-GGG CCTGTAGCTC AGGT-GGTT- AGAGCGCACG CCTGATAAGC 
             AGCCAGGGAG GCGGTA-GGG TCGGTAGCTC AGGT-GGTT- AGAGCGCACG CCTGATAAGC 
             AACCGGGAAG GCGGTA-GGG TCGGTAGCTC AGGT-GGTT- AGAGCGCACG CCTGATAAGC 
             ACTCCAACCG ACCGTA-GGG CTTGTAGCTC AGTT-GGTT- AGAGCACACG CTTGATAAGC 
             ACTCCAACCG ACCGTA-GGG CTTGTAGCTC AGTT-GGTT- AGAGCACACG CTTGATAAGC 
             ATCCCACCCA ACTGTA-GGG CTTGTAGCTC AGTT-GGTT- AGAGCGCGCG CTTGATAAGC 
             AGGCCGGTTA TTCGCC-GGG TTTGTAGCTC AGCT-GGTT- AGAGCACACG TCTGATAAAC 
             AGGCCGGTTA TTCGCC-GGG TTTGTAGCTC AGCT-GGTT- AGAGCACACG TCTGATAAAC 
             AGCCGGGGAG GCGGTA-GGG TCGGTAGCTC AGGT-GGTT- AGAGCGCACG CCTGATAAGC 
             AGCCGGGGCG GCTGTA-GGG CCTGTAGCTC AGGT-GGTT- AGAGCGCACG CCTGATAAGC 
             ACTCCAACCA GCTGTA-GGG CCGGTAGCTC AGTT-GGTT- AGAGCACACC CTTGATAAGG 
             ACTCTCAGCC CGGGTA-GGG CCGGTAGCTC AGTT-GGTT- AGAGCACACC CTTGATAAGG 
             AGTCCCCTTA CTCGCC-GGG CGTGTAGCTC AGTT-GGTT- AGAGCGCGCG CTTGATAAGC 
             ATTCTCAGCC CGGGTA-GGG CCGGTAGCTC AGTT-GGTT- AGAGCACACC CTTGATAAGG 
             ATTCCAAGCG CGGGTA-GGG CCGGTAGCTC AGTT-GGTT- AGAGCACACC CTTGATAAGG 
             ATTCTCAGCC CGGGTA-GGG CCGGTAGCTC AGTT-GGTT- AGAGCACACC CTTGATAAGG 
             ATTCCAAGCG CGGGTA-GGG CCGGTAGCTC AGTT-GGTT- AGAGCACACC CTTGATAAGG 
             AATCCACCCA GCTGTA-GGG CCGGTAGCTC AGTT-GGTT- AGAGCACACC CTTGATAAGG 
             AGCCGGGGAG GTGGTA-GGG TCGGTAGCTC AGGT-GGTT- AGAGCGCACG CCTGATAAGC 
             ATCCGGAGAG GCGGTA-GGG CCTGTAGCTC AGCT-GGTT- AGAGCACACG CCTGATAAGC 
             AGACCCCCCA ACCGTA-GGG CCCGTAGCTC AGTT-GGTT- AGAGCACACG CTTGATAAGC 
             AGACCCCCCA ACCGTA-GGG CCCGTAGCTC AGTT-GGTT- AGAGCACACG CTTGATAAGC 
             AGACCCCCCA ACCGTA-GGG CCCGTAGCTC AGTT-GGTT- AGAGCACACG CTTGATAAGC 
             AGACCCCCCA ACCGTA-GGG CCCGTAGCTC AGTT-GGTT- AGAGCACACG CTTGATAAGC 
             AGACCACCCA ACCGTA-GGG CCCGTAGCTC AGGT-GGTT- AGAGCGCACG CCTGATAAGC 
             AGCCAGGGAG GCGGTA-GGG TCGGTAGCTC AGGT-GGTT- AGAGCGCACG CCTGATAAGC 
             AGCCGGGGAG GCGGTA-GGG TCGGTAGCTC AGTT-GGTT- AGAGCGCACC CCTGATAAGG 
             AGCCGGGGCG GTGGTA-GGG TCGGTAGCTC AGGT-GGTT- AGAGCGCACG CCTGATAAGC 
             AGCCGGGGTG TCGGTA-GGG TCGGTAGCTC AGGT-GGTT- AGAGCGCACG CCTGATAAGC 
             AGCCGGGGAG GCGGTA-GGG TCGGTAGCTC AGGT-GGTT- AGAGCGCACG CCTGATAAGC 
             AGCCGGGGAG TCGGTA-GGG TCGGTAGCTC AGGT-GGTT- AGAGCGCACG CCTGATAAGC 
             AGCCGGGGAG TCGGTA-GGG TCGGTAGCTC AGGT-GGTT- AGAGCGCACG CCTGATAAGC 
             AGCCGGGGAG TCGGTA-GGG TCGGTAGCTC AGGT-GGTT- AGAGCGCACG CCTGATAAGC 
             AGCCGGGGAG TCGGTA-GGG TCGGTAGCTC AGGT-GGTT- AGAGCGCACG CCTGATAAGC 
             AGCCGGGGAG TCGGTA-GGG TCGGTAGCTC AGGT-GGTT- AGAGCGCACG CCTGATAAGC 
             AGCCCACCCA ACTGTA-GGG CTTGTAGCTC AGTT-GGTT- AGAGCGCGCG CTTGATAAGC 
             AGCCCACCCA ACTGTA-GGG CTTGTAGCTC AGTT-GGTT- AGAGCGCGCG CTTGATAAGC 
             AGCCCACCCA ACTGTA-GGG CTTGTAGCTC AGTT-GGTT- AGAGCGCGCG CTTGATAAGC 
             AGCCCACCCA ACTGTA-GGG CTTGTAGCTC AGTT-GGTT- AGAGCGCGCG CTTGATAAGC 
             AGCCCACCCA ACTGTA-GGG CTTGTAGCTC AGTT-GGTT- AGAGCGCGCG CTTGATAAGC 
             AGCCCACCCA ACTGTA-GGG CTTGTAGCTC AGTT-GGTT- AGAGCGCGCG CTTGATAAGC 
             AGCCCACCCA ACTGTA-GGG CTTGTAGCTC AGTT-GGTT- AGAGCGCGCG CTTGATAAGC 
             ATTCCGATCG CTCGCC-GGG CCTGTAGCTC AGGT-GGTT- AGAGCGCACG CCTGATAAGC 
             ATTCCGATCG CTCGCC-GGG CCTGTAGCTC AGGT-GGTT- AGAGCGCACG CCTGATAAGC 
             AATCCCGTCA CTCGCC-GGG TTTGTAGCTC AGCT-GGTT- AGAGCACACG CCTGATAAGC 
             AAACCCGTCA CTCGCC-GGG TTTGTAGCTC AGCT-GGTT- AGAGCACACG CCTGATAAGC 
             ATTCCCGTCA CTCGCC-GGG TTTGTAGCTC AGCT-GGTT- AGAGCACACG CCTGATAAGC 
             ATTCCCGTCA CTCGCC-GGG TTTGTAGCTC AGCT-GGTT- AGAGCACACG CCTGATAAGC 
             AATCCCGTCA CTCGCC-GGG TTTGTAGCTC AGGT-GGTT- AGAGCACACG CCTGATAAGC 
             AATCCCGTCA CTCGCC-GGG TTTGTAGCTC AGCT-GGTT- AGAGCACACG CCTGATAAGC 
             AAACCCGTCA CTCGCC-GGG TTTGTAGCTC AGCT-GGTT- AGAGCACACG CCTGATAAGC 
             AATCCCGTCA CTCGCC-GGG TTTGTAGCTC AGCT-GGTT- AGAGCACACG CCTGATAAGC 
             AATCCCGTCA CTCGCC-GGG TTTGTAGCTC AGCT-GGTT- AGAGCACACG CCTGATAAGC 
             AATCCCGTCA CTCGCC-GGG TTTGTAGCTC AGCT-GGTT- AGAGCACACG CCTGATAAGC 
             AATCCCGTCA CTCGCC-GGG TTTGTAGCTC AGCT-GGTT- AGAGCACACG CCTGATAAGC 
             AATCCCGTCA CTCGCC-GGG TTTGTAGCTC AGCT-GGTT- AGAGCACACG CCTGATAAGC 
             AATCCCGTCA CTCGCC-GGG TTTGTAGCTC AGAT-GGTT- AGAGCACACG CCTGATAAGC 
             AGCCGGGGAG GCGGTA-GGG TCGGTAGCTC AGGT-GGTT- AGAGCGCACG CCTGATAAGC 
             AGCCGGGGAG GCGGTA-GGG TCGGTAGCTC AGGT-GGTT- AGAGCGCACG CCTGATAAGC 
             AGCCGGGGAG GTGGTA-GGG TCGGTAGCTC AGGT-GGTT- AGAGCGCACG CCTGATAAGC 
             AGCCGGGGAG GCGGTA-GGG TCGGTAGCTC AGGT-GGTT- AGAGCGCACG CCTGATAAGC 
             AGCCAGGGAG GCGGTA-GGG TCGGTAGCTC AGGT-GGTT- AGAGCGCACG CCTGATAAGC 
             AACCGGGAAG GCGGTA-GGG TCGGTAGCTC AGGT-GGTT- AGAGCGCACG CCTGATAAGC 
             AGCCAGGGAG GCGGTA-GGG TCGGTAGCTC AGGT-GGTT- AGAGCGCACG CCTGATAAGC 
             AGCCGGGGAG GTGGTA-GGG TCGGTAGCTC AGGT-GGTT- AGAGCGCACG CCTGATAAGC 
             AGCCGGGGAG GTGGTA-GGG TCGGTAGCTC AGGT-GGTT- AGAGCGCACG CCTGATAAGC 
             AGCCAGGGAG GCGGTA-GGG TCGGTAGCTC AGGT-GGTT- AGAGCGCACG CCTGATAAGC 
             AGCCAGGGAG GCGGTA-GGG TCGGTAGCTC AGGT-GGTT- AGAGCGCACG CCTGATAAGC 
             ATCCCCCCCA ACCGTA-GGG CCCGTAGCTC AGGT-GGTT- AGAGCGCACG CCTGATAAGC 
             ATCCCCCCCA ACCGTA-GGG CCCGTAGCTC AGGT-GGTT- AGAGCGCACG CCTGATAAGC 
             GATCCCGTCG ATCGCC-GGG CCGGTAGCTC AGGT-GGTT- AGAGCGCACG CCTGATAAGC 
             ATCCCCGTCG ATCGCC-GGG CCGGTAGCTC AGGT-GGTT- AGAGTGCACG CTTGATAAGC 
             AGTCCCGTCG ATCGCC-GGG CCGGTAGCTC AGGT-GGTT- AGAGCGCACG CCTGATAAGC 
             AATCCACTCG TCTGTA-GGG CCGGTAGCTC AGGT-GGTT- AGAGCGCACG CCTGATAAGC 
             ATCCTGGTCG CTCGCC-GGG TCTGTAGCTC AGGT-GGTT- AGAGCGCACG CCTGATAAGC 
             ATCCTGGTCG CTCGCC-GGG TCTGTAGCTC AGGT-GGTT- AGAGCGCACG CCTGATAAGC 
             ATTCTGGTCG CTCGCC-GGG TCTGTAGCTC AGGT-GGTT- AGAGCGCACG TCTGATAAGC 
             ATCCTGGTCG CTCGCC-GGG TCTGTAGCTC AGGT-GGTT- AGAGCGCACG CCTGATAAGC 
             ATTCCCGTCG ATCGCC-GGG CCGGTAGCTC AGGT-GGTT- AGAGCGCACG CCTGATAAGC 

             GTGGGGTCGG AGGTTCAAGT CCTCCCTGGC CCA-GCGCCG GTAGCTCAAC --GGTT-AGA 
             GTGGGGTCGG TAGTTCAAGT CTACCCGGGC CCA-GGGCCT GTAGCTCAAT --GGTT-AGA 
             GTGGGGTCGG TAGTTCGAGT CTACCCGGGC CCA-GGGCCT GTAGCTCAAT --GGTT-AGA 
             GTGGGGTCGG TAGTTCAAGT CTACCCGGGC CCA-GGGCCT GTAGCTCAAT --GGTT-AGA 
             GTGAGGTCGG CAGTTCAAGT CTGCCCAAGC CTA-GGGCCT GTAGCTCAGT T-GGTT-AGA 
             GTGAGGACGG AAGTTCGATT CTTCCCAGGC CCA-GGGGCT GTAGCTCAGG --GGTT-AGA 
             GTGAGGACGG AAGTTCGATT CTTCCCAGGC CCA-GGGGCT GTAGCTCAGG --GGTT-AGA 
             GTGAGGACGG AAGTTCGATT CTTCCCAGGC CCA-GGGGCT GTAGCTCAGG --GGTT-AGA 
             GTGAGGACGG AAGTTCGATT CTTCCCAGGC CCA-GGGGCT GTAGCTCAGG --GGTT-AGA 
             GTGAGGTCGG AGGTTCGACT CTTCCCAGGC CCA-GGGGCT GTAGCTCAGT --GGTT-AGA 
             GTGAGGTCGG TAGTTCGAAT CTACCCGGGC CCA-GGGCCT GTAGCTCAAT T-GGTC-AGA 
             GTGAGGTCGG ACGTTCGAGT CGTCCCAGGC CCA-GGGCCT GTAGCTCAAT --GGTT-AGA 
             GTGAGGTCGG AGGTTCAAGT CCTCCCAGGC CCA-GGGCCT GTAGCTCAAT T-GGTT-AGA 
             GTGAGGTCGG AGGTTCAAGT CCTCCCAGGC CCA-GGGCCT GTAGCTCAAT T-GGTT-AGA 
             GTGAGGTCGG AGGTTCAAGT CCTCCCAGGC CCA-GGGCCT GTAGCTCAAT T-GGTT-AGA 
             GTGAGGTCGG AGGTTCAAGT CCTCCCAGGC CCA-GGGCCT GTAGCTCAAT T-GGTT-AGA 
             GTGAGGTCGG AAGTTCAAGT CTTCCCAGGC CCA-GGGCCT GTAGCTCAAT --GGTT-AGA 
             GTGAGGTCGG AAGTTCAAGT CTTCCCAGGC CCA-GGGCCT GTAGCTCAAT --GGTT-AGA 
             GTGAGGTCGG AAGTTCAAGT CTTCCCAGGC CCA-GGGCCT GTAGCTCAAT --GGTT-AGA 
             GTAAGGTCGG CAGTTCGAGT CTGCCCGGGC CTA-GGGCCT GTAGCTCAAT --GGTT-AGA 
             GTGGGGTCGG AGGTTCAAGT CCTCCCAGGC CCA-GGGCCT GTAGCTCAAT T-GGTT-AGA 
             GTGGGGTCGG AGGTTCAAGT CCTCCCAGGC CCA-GGGCCT GTAGCTCAAT T-GGTT-AGA 
             GTGGGGTCGG AGGTTCAAGT CCTCCCAGGC CCA-GGGCCT GTAGCTCAAT T-GGTT-AGA 
             GTGGGGTCGG AGGTTCAAGT CCTCCCAGGC CCA-GGGCCT GTAGCTCAAT T-GGTT-AGA 
             GTGGGGTCGG AGGTTCAAGT CCTCCCAGGC CCA-GGGCCT GTAGCTCAAT T-GGTT-AGA 
             GTGGGGTCGG AGGTTCAAGT CCTCCCAGGC CCA-GGGCCT GTAGCTCAAT T-GGTT-AGA 
             GTGGGGTCGG AGGTTCAAGT CCTCCCAGGC CCA-GGGCCT GTAGCTCAAT T-GGTT-AGA 
             GTGGGGTCGG AGGTTCAAGT CCTCCCAGGC CCA-GGGCCT GTAGCTCAAT T-GGTT-AGA 
             GTGGGGTCGG AGGTTCAAGT CCTCCCAGGC CCA-GGGCCT GTAGCTCAAT T-GGTT-AGA 
             GTGGGGTCGG AGGTTCAAGT CCTCCCAGGC CCA-GGGCCT GTAGCTCAAT T-GGTT-AGA 
             GTGGGGTCGG AGGTTCAAGT CCTCCCAGGC CCA-GGGCCT GTAGCTCAAT T-GGTT-AGA 
             GTGGGGTCGG AGGTTCAAGT CCTCCCAGGC CCA-GGGCCT GTAGCTCAAT T-GGTT-AGA 
             GTGGGGTCGG AGGTTCAAGT CCTCCCAGGC CCA-GGGCCT GTAGCTCAAT T-GGTT-AGA 
             GTGGGGTCGG AGGTTCAAGT CCTCCCAGGC CCA-GGGCCT GTAGCTCAAT T-GGTT-AGA 
             GTGGGGTCGG AGGTTCAAGT CCTCCCAGGC CCA-GGGCCT GTAGCTCAAT T-GGTT-AGA 
             GTGGGGTCGG AGGTTCAAGT CCTCCCAGGC CCA-GGGCCT GTAGCTCAAT T-GGTT-AGA 
             GTGGGGTCGG AGGTTCAAGT CCTCCCAGGC CCA-GGGCCT GTAGCTCAAT T-GGTT-AGA 
             GTGGGGTCGG AGGTTCAAGT CCTCCCAGGC CCA-GGGCCT GTAGCTCAAT T-GGTT-AGA 
             GTGGGGTCGG AGGTTCAAGT CCTCCCAGGC CCA-GGGCCT GTAGCTCAAT T-GGTT-AGA 
             GTGGGGTCGG AGGTTCAAGT CCTCCCAGGC CCA-GGGCCT GTAGCTCAAT T-GGTT-AGA 
             GTGGGGTCGG AGGTTCAAGT CCTTCCAGGC CCA-GGGCCT GTAGCTCAAT T-GGTT-AGA 
             GTGGGGTCGG AGGTTCAAGT CCTCCCAGGC CCA-GGGCCT GTAGCTCAAT T-GGTT-AGA 
             GTGGGGTCGG AGGTTCAAGT CCTCCCAGGC CCA-GGGCCT GTAGCTCAAT T-GGTT-AGA 
             GTGGGGTCGG AGGTTCAAGT CCTCCCAGGC CCA-GGGCCT GTAGCTCAAT T-GGTT-AGA 
             GTGGGGTCGG AGGTTCAAGT CCTCCCAGGC CCA-GGGCCT GTAGCTCAAT T-GGTT-AGA 
             GTGGGGTCGG AGGTTCAAGT CCTCCCAGGC CCA-GGGCCT GTAGCTCAAT T-GGTT-AGA 
             GTGGGGTCGG AGGTTCAAGT CCTCCCAGGC CCA-GGGCCT GTAGCTCAAT T-GGTT-AGA 
             GTGGGGTCGG AGGTTCAAGT CCTCCCAGGC CCA-GGGCCT GTAGCTCAAT T-GGTT-AGA 
             GTGGGGTCGG AGGTTCAAGT CCTCCCAGGC CCA-GGGCCT GTAGCTCAAT T-GGTT-AGA 
             GTGGGGTCGG AGGTTCAAGT CCTCCCAGGC CCA-GGGCCT GTAGCTCAAT T-GGTT-AGA 
             GTAAGGTCGG CAGTTCGAGT CTGCCCAGGC CTA-GGGCCT GTAGCTCAAT --GGTT-AGA 
             GTAAGGTCGG CAGTTCGAGT CTGCCCAGGC CTA-GGGCCT GTAGCTCAAT --GGTT-AGA 
             GTGAGGTCAT AAGTTCAAAT CTTATCGGGC CTA-GGGCCT GTAGCTCAAT --GGTT-AGA 
             GTGAGGTCGG AGGTTCAAGT CCTCCTCGAC CCA-GGGCCT GTAGCTCAAT T-GGTT-AGA 
             GTGAGGTCGG AGGTTCAAGT CCTCCTCGAC CCA-GGGCCT GTAGCTCAAT T-GGTT-AGA 
             GTGTGGTCGA TGGTTCGAGT CCATTCGTTC GCA-GGGGCT GTAGCTCAGT T-GGTT-AGA 
             GTGAGGTCGG AAGTTCAACT CTTCCCAGGC CCA-GGGGCT GTAGCTCAGT T-GGTT-GGA 
             GTGAGGTCGG AAGTTCAACT CTTCCCAAGC CCA-GGGGCT GTAGCTCAGT T-GGTT-AGA 
             GTGAGGTCGG AAGTTCAACT CTTCCCAAGC CCA-GGGGCT GTAGCTCAGT T-GGTT-AGA 
             GTGAGGTCGG TGGTTCAAAT CCACTCAGGC CTA-GGGCCT GTAGCTCAGT T-GGTT-AGA 
             GTGAGGTCAG AAGTTCAAAT CTTCTCAGGC CCA-GGGCCT GTAGCTCAGC --GGTT-AGA 
             GTGAGGTCGG TAGTTCGAGT CTACCCGGGC CCA-GGGCCT GTAGCTCAAC T-GGTT-AGA 
             GTGGGGTCGG AGGTTCAAGT CCTCCCTGGC CCA-GCGCCC GTAGCTCAAT T-GGTT-AGA 
             GTGGGGTCGG AGGTTCAAGT CCTCCCTGGC CCA-GCGCCC GTAGCTCAAT T-GGTT-AGA 
             GTGGGGTCGG AGGTTCAAGT CCTCCCTGGC CCA-GCGCCT GTAGCTCAAT T-GGTT-AGA 
             GTGGGGTCGG AGGTTCAAAT CCTCCCTGGC CCA-GCGCCT GTAGCTCAAT --GGTT-AGA 
             GTGAGGTCGG AAGTTCAAGT CTTCCCAGAC CCA-GGGCCT GTAGCTCAGT T-GGTT-AGA 
             GTGAGGTCGG TAGTTCGAAT CTACCCGGGC CCA-GGGCCT GTAGCTCAAC T-GGTT-AGA 
             GTGAGGTCGG AAGTTCAACT CTTCCTCGGC CCA-GGGCCT GTAGCTCAGT T-GGTT-AGA 
             GTGAGGTCGG AGGTTCAAGT CCTCCTCGAC CCA-GGGCCT GTAGCTCAAT T-GGTT-AGA 
             GTGAGGTCGG AGGTTCAAGT CCTCCTCGGC CCA-GGGCCT GTAGCTCAAC T-GGTT-AGA 
             GTGAGGTCGG AGGTTCAAGT CCTCCTCGAC CCA-GGGCCT GTAGCTCAAT T-GGTC-AGA 
             GTGGGGTCGT AAGTTCAAAT CTTACCGGGC CCA-GGGCCT GTAGCTCAAT --GGTT-AGA 
             GTGGGGTCGT AAGTTCAAAT CTTACCGGGC CCA-GGGCCT GTAGCTCAAT --GGTT-AGA 
             GTGAGGTCGG TGGTTCGAGT CCACCCAGGC CCA-GGGCCT GTAGCTCAAT T-GGTT-AGA 
             GTGAGGTCGG AGGTTCAAGT CCTCCCAGGC CCA-GGGCCT GTAGCTCAAT --GGTT-AGA 
             GTGAGGTCGA TAGTTCGAGT CTATCCAGGC CCA-GGGCCT GTAGCTCAAT --GGTT-AGA 
             GTGAGGTCGG ACGTTCGAGT CGTCCCAGGC CCA-GGGCCT GTAGCTCAAT --GGTT-AGA 
             GTGAGGTCGG ACGTTCGAGT CGTCCCAGGC CCA-GGGCCT GTAGCTCAAT --GGTT-AGA 
             GTGAGGTCGG ACGTTCGAGT CGTCCCAGGC CCA-GGGCCT GTAGCTCAAT --GGTT-AGA 
             GTGAGGTCGG ACGTTCGAGT CGTCCCAGGC CCA-GGGCCT GTAGCTCAAT --GGTT-AGA 
             GTGAGGTCGG ACGTTCGAGT CGTCCCAGGC CCA-GGGCCC GTAGCTCAAC --GGTT-AGA 
             GTGAGGTCGG ACGTTCGAGT CGTCCCAGGC CCA-GGGCCT GTAGCTCAAT --GGTT-AGA 
             GTGAGGTCGG ACGTTCGAGT CGTCCCAGGC CCA-GGGCCT GTAGCTCAAT --GGTT-AGA 
             GTGAGGTCGG ACGTTCGAGT CGTCCCAGGC CCA-GGGCCC GTAGCTCAAT --GGTT-AGA 
             GTGAGGTCGG AAGTTCAAGT CTTCCCAGGC CCA-GGGCCG GTAGCTCAAT --GGTT-AGA 
             GTGAGGTCGG AAGTTCAAGT CTTCCCAGGC CCA-GGGCCT GTAGCTCAAT --GGTT-AGA 
             GTGAGGTCGG AAGTTCAAGT CTTCCCAGGC CCA-GGGCCT GTAGCTCAAT --GGTT-AGA 
             GTGAGGTCGG AAGTTCAAGT CTTCCCAGGC CCA-GGGCCT GTAGCTCAAT --GGTT-AGA 
             GTGAGGTCGC AAGTTCAACT CTTGCTCGGC CCA-GGGCCT GTAGCTCAGC --GGTT-AGA 
             GTGAGGTCGG TAGTTCGAGT CTACCCAGGC CCA-GGGCCT GTAGCTCAAT T-GGTT-AGA 
             GTGAGGTCGG AGGTTCAAGT CCTCCTCGAC CCA-GGGCCT GTAGCTCAAC --GGTT-AGA 
             GTGAGGTCGG AGGTTCAAGT CCTCCTCGAC CCA-GGGCCT GTAGCTCAAC --GGTT-AGA 
             GTGGGGTCGG AGGTTCAAGT CCTCCCAGGC CCA-GGGCCT GTAGCTCAAT T-GGTT-AGA 
             GTGGGGTCGG AGGTTCAAGT CCTCCCAGGC CCA-GGGCCT GTAGCTCAAT T-GGTT-AGA 
             GTGAGGTCGG AAGTTCAAGT CTTCCCAGGC CCA-GGGCCT GTAGCTCAAT --GGTT-AGA 
             GTGAGGTCGG AAGTTCAAGT CTTCTCAAGC CCA-AGGCCC ATAGCTCAGT T-GGTT-AGA 
             GTGAGGTCGG AAGTTCAAGT CTTCTCAAGC CCA-AGGCCC ATAGCTCAGT T-GGTT-AGA 
             GTGAGGTCGG AGGTTCAAGT CCTCCTCGAC CCA-GGGCCT GTAGCTCAAT --GGTC-AGA 
             GTGAGGTCGA TAGTTCGAGT CTATCCAGGC CCA-GGGCCT GTAGCTCAGT T-GGTT-AGA 
             GTGGGGTCGA AAGTTCAAGT CTTTCTCGGC CCA-GGGCCT GTAGCTCAGT T-GGTT-AGA 
             GTGGGGTCGA AAGTTCGAGT CTTTCTCGGC CCA-GGGCCT GTAGCTCAGT T-GGTT-AGA 
             GTGAGGTCGG AGGTTCAAGT CCTCCCTCGC CCA-GGGCCT GTAGTTCAGT T-GGTT-AGA 
             GTGGGGTCGA AAGTTCGAGT CTTTCTCGGC CCA-GGGCCT GTAGCTCAGT T-GGTT-AGA 
             GTGGGGTCGA AAGTTCGAGT CTTTCTCGGC CCA-GGGCCT GTAGCTCAGT T-GGTT-AGA 
             GTGGGGTCGA AAGTTCGAGT CTTTCTCGGC CCA-GGGCCT GTAGCTCAGT T-GGTT-AGA 
             GTGGGGTCGA AAGTTCGAGT CTTTCTCGGC CCA-GGGCCT GTAGCTCAGT T-GGTT-AGA 
             GTGGGGTCGA AAGTTCGAGT CTTTCTCGGC CCA-GGGCCT GTAGCTCAGT T-GGTT-AGA 
             GTGAGGTCGG AGGTTCAAGT CCTCCTCGAC CCA-GGGCCT GTAGCTCAAC --GGTT-AGA 
             GTGAGGTCGG CAGTTCGAGT CTGCCTGGGC CCA-GGGCCT GTAGCTCAAT --GGTT-AGA 
             GTGGGGTCGG AAGTTCAAGT CTTCCCGGGC CCA-GGGCCT GTAGCTCAAT --GGTT-AGA 
             GTGGGGTCGG AAGTTCAAGT CTTCCCGGGC CCA-GGGCCT GTAGCTCAAT --GGTT-AGA 
             GTGGGGTCGG AAGTTCAAGT CTTCCCGGGC CCA-GGGCCT GTAGCTCAAT --GGTT-AGA 
             GTGGGGTCGG AAGTTCAAGT CTTCCCGGGC CCA-GGGCCT GTAGCTCAAT --GGTT-AGA 
             GTGAGGTCGG CAGTTCGAGT CTGCCCGGGC CCA-GGGCCT GTAGCTCAAT --GGTT-AGA 
             GTGAGGTCGG AGGTTCAAGT CCTCCTCGAC CCA-GGGCCT GTAGCTCAAT T-GGTT-AGA 
             GTGAGGTCGG AGGTTCAAAT CCTCCTCGAC CCA-GGGCCT GTAGCTCAAT T-GGTT-AGA 
             GTGAGGTCGG AGGTTCAAGT CCTCCTCGAC CCA-GGGCCT GTAGCTCAGT T-GGTT-AGA 
             GTGAGGTCGG AGGTTCAAGT CCTCCTCGAC CCA-GGGCCT GTAGCTCAAT T-GGTT-AGA 
             GTGAGGCCGG AGGTTCAAGT CCTCCTCGAC CCA-GGGCCT GTAGCTCAAC --GGTT-AGA 
             GTGAGGTCGG AGGTTCAAGT CCTCCTCGAC CCA-GGGCCT GTAGCTCAAT --GGTC-AGA 
             GTGAGGTCGG AGGTTCAAGT CCTCCTCGAC CCA-GGGCCT GTAGCTCAAT --GGTC-AGA 
             GTGAGGTCGG AGGTTCAAGT CCTCCTCGAC CCA-GGGCCT GTAGCTCAAT --GGTC-AGA 
             GTGAGGTCGG AGGTTCAAGT CCTCCTCGAC CCA-GGGCCT GTAGCTCAAT --GGTC-AGA 
             GTGAGGTCGG AGGTTCAAGT CCTCCTCGAC CCA-GGGCCT GTAGCTCAAT --GGTC-AGA 
             GTGAGGTCGG AAGTTCAAGT CTTCCCAGGC CCA-GGGCCT GTAGCTCAAT --GGTT-AGA 
             GTGAGGTCGG AAGTTCGAGT CTTCCCAGGC CCA-GGGCCT GTAGCTCAAT --GGTT-AGA 
             GTGAGGTCGG AAGTTCAAGT CTTCCCAGGC CCA-GGGCCT GTAGCTCAAT --GGTT-AGA 
             GTGAGGTCGG AAGTTCAAGT CTTCCCAGGC CCA-GGGCCT GTAGCTCAAT --GGTT-AGA 
             GTGAGGTCGG AAGTTCAAGT CTTCCCAGGC CCA-GGGCCT GTAGCTCAAT --GGTT-AGA 
             GTGAGGTCGG AAGTTCAAGT CTTCCCAGGC CCA-GGGCCT GTAGCTCAAT --GGTT-AGA 
             GTGAGGTCGG AAGTTCAAGT CTTCCCAGGC CCA-GGGCCT GTAGCTCAAT --GGTT-AGA 
             GTGAGGTCGG CAGTTCGAGT CTGCCCAGGC CCA-GGGCCT GTAGCTCAAT --GGTT-AGA 
             GTGAGGTCGG CAGTTCGAGT CTGCCCAGGC CCA-GGGCCT GTAGCTCAAT --GGTT-AGA 
             GTGAGGTCGG AAGTTCAAGT CTTCTCAAAC CCA-GGGGCT GTAGCTCAGT T-GGTT-AGA 
             GTGAGGTCGG AAGTTCAAGT CTTCTCAAAC CTA-GGGGCT GTAGCTCAGT T-GGTT-AGA 
             GTGAGGTCGG AAGTTCAAGT CTTCTCAAAC CCA-GGGGCT GTAGCTCAGT T-GGTT-AGA 
             GTGAGGTCGG AAGTTCAAGT CTTCTCAAAC CCA-GGGGCT GTAGCTCAGT T-GGTT-AGA 
             GTGAGGTCGG AAGTTCAAGT CTTCTCAAAC CCA-GGGGCT GTAGCTCAGT T-GGTT-AGA 
             GTGAGGTCGG AAGTTCAAGT CTTCTCAAAC CCA-GGGGCT GTAGCTCAGT T-GGTT-AGA 
             GTGAGGTCGG AAGTTCAAGT CTTCTCAAAC CCA-GGGGCT GTAGCTCAGT T-GGTT-AGA 
             GTGAGGTCGG AAGTTCAAGT CTTCTCAAAC CCA-GGGGCT GTAGCTCAGT T-GGTC-AGA 
             GTGAGGTCGG AAGTTCAAGT CTTCTCAAAC CCA-GGGGCT GTAGCTCAGT T-GGTT-AGA 
             GTGAGGTCGG AAGTTCAAGT CTTCTCAAAC CCA-GGGGCT GTAGCTCAGT T-GGTT-AGA 
             GTGAGGTCGG AAGTTCAAGT CTTCTCAAAC CCA-GGGGCT GTAGCTCAGT T-GGTT-AGA 
             GTGAGGTCGG AAGTTCAAGT CTTCTCAAAC CCA-GGGGCT GTAGCTCAGT T-GGTT-AGA 
             GTGAGGTCGG AAGTTCAAGT CTTCTCAAAC CCA-GGGGCT GTAGCTCAGT T-GGTT-AGA 
             GTGAGGTCGG AGGTTCAAGT CCTCCTCGAC CCA-GGGCCT GTAGCTCAAT T-GGTT-AGA 
             GTGAGGTCGG AGGTTCAAGT CCTCCTCGAC CCA-GGGCCT GTAGCTCAAT T-GGTT-AGA 
             GTGAGGTCGG AGGTTCAAGT CCTCCTCGAC CCA-GGGTCT GTAGCTCAAT T-GGTT-AGA 
             GTGAGGTCGG AGGTTCAAGT CCTCCTCGAC CCA-GGGCCT GTAGCTCAAC T-GGTT-AGA 
             GTGAGGTCGG AGGTTCAAGT CCTCCTCGAC CCA-GGGCCT GTAGCTCAAT T-GGTT-AGA 
             GTGAGGTCGG AGGTTCAAGT CCTCCTCGAC CCA-GGGCCT GTAGCTCAAT T-GGTT-AGA 
             GTGAGGTCGG AGGTTCAAGT CCTCCTCGAC CCA-GGGCCT GTAGCTCAAT T-GGTT-AGA 
             GTGAGGTCGG AGGTTCAAGT CCTCCTCGAC CCA-GGGCCT GTAGCTCAAC --GGTT-AGA 
             GTGAGGTCGG AGGTTCAAGT CCTCCTCGAC CCA-GGGCCT GTAGCTCAAT T-GGTT-AGA 
             GTGAGGTCGG AGGTTCAAGT CCTCCTCGAC CCA-GGGCCT GTAGCTCAAT T-GGTT-AGA 
             GTGAGGTCGG AGGTTCAAGT CCTCCTCGAC CCA-GGGCCT GTAGCTCAAC --GGTT-AGA 
             GTGAGGTCGG CAGTTCGAGT CTGCCCGGGC CCA-GGGCCT GTAGCTCAAT --GGTT-AGA 
             GTGAGGTCGG CAGTTCGAGT CTGCCCGGGC CCA-GGGCCT GTAGCTCAAT --GGTT-AGA 
             GTGAGGTCGG AGGTTCAACT CCTCCCCGGC CCA-GGGCCT GTAGCTCAAT --GGTT-AGA 
             GTGAGGTCGT AGGTTCAACT CCTACTCGGC CCA-GGGCCT GTAGCTCAAT --GGTT-AGA 
             GTGAGGTCGT AGGTTCAACT CCTACTCGGC CCA-GGGCCT GTAGCTCAAT --GGTT-AGA 
             GTGAGGTCGG AGGTTCAAGT CCTCCTCGGC CCA-GGGCCT GTAGCTCAAT T-GGTT-AGA 
             GTGAGGTCGG AGGTTCAACT CTTCCCAGAC CCA-GGGATT GTAGCTCAGT C-GGTT-AGA 
             GTGAGGTCGG AGGTTCAACT CTTCCCAGAC CCA-GGGATT GTAGCTCAGT C-GGTT-AGA 
             GTGAGGTCGG AAGTTCAACT CTTCCCAGGC CCA-GGGATT GTAGCTCAGT T-GGTT-AGA 
             GTGAGGTCGG AGGTTCAACT CTTCCCAGAC CCA-GGGATT GTAGCTCAGT C-GGTT-AGA 
             GTGAGGTCGG AGGTTCAACT CCTCCCCGGC CCA-GGGCCT GTAGCTCAAC --GGT--AGA 

             GCGGACCGCT CATAACGGTT TGGTTGCGGG TTCGAGTCCT GCCCGGCGCA -GAGCCCGTA 
             GCCGGCGGCT CATAACCGCT TGGTTGGGGG TTCGAGTCCC TCCGGGCCCA -GAGAGCGTA 
             GCCGGCGGCT CATAACCGCT TGGTTGGGAG TTCGAGTCTC TCCGGGCCCA -GAGAGCGTA 
             GCCGGCGGCT CATAACCGCT TGGTTGGGAG TTCGAGTCTC TCCAGGCCCA -GAGCGCGTA 
             GCAGAGCGCT CATAACGCTT TGGTCGCAGG TTCGAGTCCT GCCGGGCCTA -GGGCCGGTA 
             GCAGCTCGCT CATAACGAGT TGGCCGCAGG TTCAAATCCT GCCAGCCCCA -GGTCCTGTA 
             GCAGCTCGCT CATAACGAGT TGGCCGCAGG TTCAAATCCT GCCAGCCCCA -GGTCCTGTA 
             GCAGCTCGCT CATAACGAGT TGGCCGCAGG TTCAAATCCT GCCAGCCCCA -GGTCCTGTA 
             GCAGCTCGCT CATAACGAGT TGGCCGCAGG TTCAAATCCT GCCAGCCCCA -GGTCCTGTA 
             GCGACTCGCT CATAACGAGT GGGCCGTAGG TTCAAATCCT ACCAGCCCCA -GGTCCTGTA 
             GCCGGCGGCT CATAACCGCT TGGTTGCAGG TTCGAGTCCT GCCGGGCCCA -GAGCGCGTA 
             GCTGACCGCT CATAACGGTC TGGTTGGGGG TTCGAGTCCC TCCGGGCCCA -GAGCCCGTA 
             GCCAGCGGCT CATAACCGCT TGGTTGGGGG TTCGAGTCCC TCCGGGCCCA -GAGCGCGTA 
             GCCAGCGGCT CATAACCGCT TGGTTGGGGG TTCGAGTCCC TCCGGGCCCA -GAGCGCGTA 
             GCCAGCGGCT CATAACCGCT TGGTTGGGGG TTCGAGTCCC TCCGGGCCCA -GAGCGCGTA 
             GCCAGCGGCT CATAACCGCT TGGTTGGGGG TTCGAGTCCC TCCGGGCCCA -GAGCGCGTA 
             GCCGGCCGCT CATAACGGTC TGGTTGCAGG TTCGAGTCCT GCCGGGCCCA -GAGCGCGTA 
             GCCGGCCGCT CATAACGGTC TGGTTGCAGG TTCGAGTCCT GCCGGGCCCA -GAGCGCGTA 
             GCCGGCCGCT CATAACGGTC TGGTTGCAGG TTCGAGTCCT GCCGGGCCCA -GAGCGCGTA 
             GCCGACCGCT CATAACGGTC TGGTTGGGGG TTCGAGTCCC TCCGGGCCTA -GCGTCCTTA 
             GCCGGCGGCT CATAACCGCT TGGTTGGGGG TTCGAGTCCC TCCGGGCCCA -GAGCGCGTA 
             GCCGGCGGCT CATAACCGCT TGGTTGGGGG TTCGAGTCCC TCCGGGCCCA -GAGCGCGTA 
             GCCGGCGGCT CATAACCGCT TGGTTGGGGG TTCGAGTCCC TCCGGGCCCA -GAGCGCGTA 
             GCCGGCGGCT CATAACCGCT TGGTTGGGGG TTCGAGTCCC TCCGGGCCCA -GAGCGCGTA 
             GCCGGCGGCT CATAACCGCT TGGTTGGGGG TTCGAGTCCC TCCGGGCCCA -GAGCGCGTA 
             GCCGGCGGCT CATAACCGCT TGGTTGGGGG TTCGAGTCCC TCCGGGCCCA -GAGCGCGTA 
             GCCGGCGGCT CATAACCGCT TGGTTGGGGG TTCGAGTCCC TCCGGGCCCA -GAGCGCGTA 
             GCCGGCGGCT CATAACCGCT TGGTTGGGGG TTCGAGTCCC TCCGGGCCCA -GAGCGCGTA 
             GCCGGCGGCT CATAACCGCT TGGTTGGGGG TTCGAGTCCC TCCGGGCCCA -GAGCGCGTA 
             GCCGGCGGCT CATAACCGCT TGGTTGGGGG TTCGAGTCCC TCCGGGCCCA -GAGCGCGTA 
             GCCGGCGGCT CATAACCGCT TGGTTGGGGG TTCGAGTCCC TCCGGGCCCA -GAGCGCGTA 
             GCCGGCGGCT CATAACCGCT TGGTTGGGGG TTCGAGTCCC TCCGGGCCCA -GAGCGCGTA 
             GCCGGCGGCT CATAACCGCT TGGTTGGGGG TTCGAGTCCC TCCGGGCCCA -GAGCGCGTA 
             GCCGGCGGCT CATAACCGCT TGGTTGGGGG TTCGAGTCCC TCCGGGCCCA -GAGCGCGTA 
             GCCGGCGGCT CATAACCGCT TGGTTGGGGG TTCGAGTCCC TCCGGGCCCA -GAGCGCGTA 
             GCCGGCGGCT CATAACCGCT TGGTTGGGGG TTCGAGTCCC TCCGGGCCCA -GAGCGCGTA 
             GCCGGCGGCT CATAACCGCT TGGTTGGGGG TTCGAGTCCC TCCGGGCCCA -GAGCGCGTA 
             GCCGGCGGCT CATAACCGCT TGGTTGGGGG TTCGAGTCCC TCCGGGCCCA -GAGCGCGTA 
             GCCGGCGGCT CATAACCGCT TGGTTGGGGG TTCGAGTCCC TCCGGGCCCA -GAGCGCGTA 
             GCCGGCGGCT CATAACCGCT TGGTTGGGGG TTCGAGTCCC TCCGGGCCCA -GAGCGCGTA 
             GCCGGCGGCT CATAACCGCT TGGTTGGGGG TTCGAGTCCC TCCGGGCCCA -GAGCGCGTA 
             GCCGGCGGCT CATAACCGCT TGGTTGGGGG TTCGAGTCCC TCCGGGCCCA -GAGCGCGTA 
             GCCGGCGGCT CATAACCGCT TGGTTGGGGG TTCGAGTCCC TCCGGGCCCA -GAGCGCGTA 
             GCCGGCGGCT CATAACCGCT TGGTTGGGGG TTCGAGTCCC TCCGGGCCCA -GAGCGCGTA 
             GCCGGCGGCT CATAACCGCT TGGTTGGGGG TTCGAGTCCC TCCGGGCCCA -GAGCGCGTA 
             GCCGGCGGCT CATAACCGCT TGGTTGGGGG TTCGAGTCCC TCCGGGCCCA -GAGCGCGTA 
             GCCGGCGGCT CATAACCGCT TGGTTGGGGG TTCGAGTCCC TCCGGGCCCA -GAGCGCGTA 
             GCCGGCGGCT CATAACCGCT TGGTTGGGGG TTCGAGTCCC TCCGGGCCCA -GAGCGCGTA 
             GCCGGCGGCT CATAACCGCT TGGTTGGGGG TTCGAGTCCC TCCGGGCCCA -GAGCGCGTA 
             GCCGGCGGCT CATAACCGCT TGGTTGGGGG TTCGAGTCCC TCCGGGCCCA -GAGCGCGTA 
             GCCGACCGCT CATAACGGTC TGGTTGGGGG TTCGAGTCCC TCCGGGCCTA -GGGCCGGTA 
             GCCGACCGCT CATAACGGTC TGGTTGGGGG TTCGAGTCCC TCCGGGCCTA -GGGCCGGTA 
             GCCGACCGCT CATAACGGTC TGGTTGGGGG TTCGAGTCCC TCCGGGCCTA -GGGCCGGTA 
             GCAGGGCGCT CATAACGCCT TGGTTGCGGG TTCAAGTCCT GCCGGGCCTA -GGGCCGTTA 
             GCAGAGCGCT CATAACGCTT TGGTTGCGGG TTCAAGTCCT GCCGGGCCTA -GGGCCGTTA 
             GCGGGTCGCT CATAACGATC AGGTCGTAGG TTCAAGTCCT ACCGGCCCCA -GATCCCGTA 
             GCGGATCGCT CATAACGATA TGGCCGTAGG TTCAAGTCCT ACCAGCCCTA -GATCCCGTA 
             GCAGGTCGCT CATAACGACA AGGTCGTAGG TTCAAGTCCT ACCCGCCCCA -GATCCTGTA 
             GCAGGTCGCT CATAACGACA AGGTCGTAGG TTCAAGTCCT ACCTGCCCCA -GATCCTGTA 
             GCTGGCCGCT CATAACGGCT AGGTCGCGGG TTCGAGTCCT GCCGGGCCCA -GGGCCCTTA 
             GCTGGCCGCT CATAACGGCT AGGTCGCGGG TTCGAATCCT GCCGGGCCCA -GGGCCCTTA 
             GCCGGCGGCT CATAACCGCT TGGTTGGGGG TTCGAGTCCC TCCGGGCCCA -GGGCGCGTA 
             GCGGGCCGCT CATAACGGCT TGGTTGCGGG TTCAAGTCCT GCCGGGCGCA -GAGCCGGTA 
             GCGGGCCGCT CATAACGGCT TGGTTGCGGG TTCAAGTCCT GCCGGGCGCA -GAGCCGGTA 
             GCCGGCCGCT CATAACGGCT TGGTTGGGGG TTCGAGTCCC TCCGGGCGCA -GAACCGGTA 
             GCGGACCGCT CATAACGGTT TGGTTGCGGG TTCGAGTCCT GCCGGGCGCA -GAGCCCGTA 
             GCAAACCGCT CATAACGGTT TGGTCGGGGG TTCGATTCCC TCCGGGCCTA -GAGCCCGTA 
             GCCGTCCGCT CATAACGGAT TGGTTGGGGG TTCGAGTCCC TCCGGGCCCA -GAGAGCGTA 
             GCGGACCGCT CATAACGGTT TGGTCGGGGG TTCAAGTCCC TCCGGGCCCA -GTGCCCATA 
             GCAGAGCGCT CATAACGCTT TGGTTGCGGG TTCAAGTCCT GCCGGGCCTA -GGGCCCTTA 
             GCCGTCCGCT CATAACGGAT TGGTTGGGGG TTCGAGTCCC TCCGGGCCCA -GAGCCGATA 
             GCAGAGCGCT CATAACGCTT TGGTTGCGGG TTCAAGTCCT GCCGGGCCTA -GGGCCGGTA 
             GCCGGCCGCT CATAACGGTC TGGTTGCAGG TTCGAGTCCT GCCGGGCCCA -GGGTCCGTA 
             GCCGGCCGCT CATAACGGTC TGGTTGCAGG TTCGAGTCCT GCCGGGCCCA -GAGCGCGTA 
             GCCGGCGGCT CATAACCGCT TGGTTGGGGG TTCGAGTCCC TCCGGGCCCA -GAGCCGATA 
             GCCGGCGGCT CATAACCGCT TGGTTGGGGG TTCGAGTCCC TCCGGGCCCA -GAGCGCGTA 
             GCCGGCGGCT CATAACCGCT TGGTTGGGGG TTCGAGTCCC TCCGGGCCCA -GAGCGCGTA 
             GCCGACCGCT CATAACGGTC TGGTTGCAGG TTCGAGTCCT GCCGGGCCCA -GAGCGCGTA 
             GCCGACCGCT CATAACGGTC TGGTTGCAGG TTCGAGTCCT GCCAGGCCCA -GAGCGCGTA 
             GCCGACCGCT CATAACGGTC TGGTTGCAGG TTCGAGTCCT GCCAGGCCCA -GAGCGCGTA 
             GCCGACCGCT CATAACGGTC TGGTTGCAGG TTCGAGTCCT GCCGGGCCCA -GAGCGCGTA 
             GCCGGCCGCT CATAACGGTC TGGTTGCAGG TTCGAATCCT GCCGGGCCCA -GAGCGCGTA 
             GCCGACCGCT CATAACGGTC TGGTTGCAGG TTCGAGTCCT GCCGGGCCCA -GAGCGCGTA 
             GCCGGCCGCT CATAACGGTC TGGTTGCAGG TTCGAGTCCT GCCGGGCCCA -GAGCGCGTA 
             GCCGGCCGCT CATAACGGTG TGGTTGCAGG TTCAAGTCCT GCCGGGCCCA -GAGCGCGTA 
             GCCGGCCGCT CATAACGGTC TGGTTGCAGG TTCGAGTCCT GCCCGGCCCA -GAGCGCGTA 
             GCCGGCCGCT CATAACGGTC TGGTTGGGGG TTCGAGTCCC TCCGGGCCCA -GAGCGCGTA 
             GCCGACCGCT CATAACGGTC TGGTTGGGGG TTCGAGTCCC TCCGGGCCCA -GAGCGCGTA 
             GCCGGCCGCT CATAACGGTC TGGTTGGGGG TTCGAGTCCC TCCGGGCCCA -GAGCGCGTA 
             GCTGGCCGCT CATAACGGCT AGGTCGCGGG TTCGAATCCT GCCGGGCCCA -GGGCCCTTA 
             GCCGGCGGCT CATAACCGCT TGGTTGGGGG TTCGAGTCCC TCCGGGCCCA -GAGCCGATA 
             GCAGAGCGCT CATAACGCTT TGGTTGCAGG TTCGAATCCT GCCGGGCCTA -GGGCCGTTA 
             GCAGAGCGCT CATAACGCTT AGGTTGGGGG TTCGAATCCC TCCGGGCCTA -GGGCCGTTA 
             GCCGGCGGCT CATAACCGCT TGGTTGGGGG TTCGAGTCCC TCCGGGCCCA -GAGCGCGTA 
             GCCGGCGGCT CATAACCGCT TGGTTGGGGG TTCGAGTCCC TCCGGGCCCA -GAGCGCGTA 
             GCCGACCGCT CATAACGGTC TGGTTGCAGG TTCGAGTCCT GCCGGGCCCA -GAGCGCGTA 
             GCCCCTCGCT CATAACGAGG TTGTCACAGG TTCAAGTCCT GTTGGGCCTA -GAGCCTGTA 
             GCCCCTCGCT CATAACGAGG TTGTCACAGG TTCAAGTCCT GTTGGGCCTA -GAGCCTGTA 
             GCAGGGCGCT CATAACGCCT TGGTTGGGGG TTCGAGTCCC TCCGGGCCTA -GGGCCCGTA 
             GCGGACCGCT CATAACGGTT TGGTCGCAGG TTCGAGTCCT GCCGGGCCCA -GGGCCCTTA 
             GCCCCCCGCT CATAACGGGG TTGTCGGGGG TTCAAATCCC TCCGGGCCCA -GGGCCCTTA 
             GCAGTACACT CATAATGTAT TGGTCCCAGG TTCGAGTCCT GGCGGGCCCA -GGGCCGTTA 
             ACGCGGTGCT CATAACGCCG TTGTCGCAGG TTCGAGTCCT GCCGGGCCCA -GGGCCCATA 
             GCAGTACACT CATAATGTAT TGGTCCCAGG TTCGAGTCCT GGCGGGCCCA -GGGCCCTTA 
             GCAGTACACT CATAATGTAT TGGTCCCAGG TTCGAGTCCT GGCGGGCCCA -GGGCCCTTA 
             GCAGTACACT CATAATGTAT TGGTCCCAGG TTCGAGTCCT GGCGGGCCCA -GGGCCCTTA 
             GCAGTACACT CATAATGTAT TGGTCCCAGG TTCGAGTCCT GGCGGGCCCA -GGGCCCTTA 
             GCCCCCCGCT CATAACGGGG TTGTCCGGGG TTCAAATCCC TGCGGGCCCA -GGGCCCTTA 
             GCAGAGCGCT CATAACGCTT TGGTTGCAGG TTCGAATCCT GCCGGGCCTA -GGGCCGTTA 
             GCCGGCCGCT CATAACGGTC TGGTTGCAGG TTCGAGTCCT GCCGGGCCCA -GGGCCGGTA 
             GCCGGCGGCT CATAACCGCT TGGTTGGGGG TTCGAGTCCC TCCGGGCCCA -GAGAGCGTA 
             GCCGGCGGCT CATAACCGCT TGGTTGGGGG TTCGAGTCCC TCCGGGCCCA -GAGAGCGTA 
             GCCGGCGGCT CATAACCGCT TGGTTGGGGG TTCGAGTCCC TCCGGGCCCA -GAGAGCGTA 
             GCCGGCGGCT CATAACCGCT TGGTTGGGGG TTCGAGTCCC TCCGGGCCCA -GAGAGCGTA 
             GCCGGCGGCT CATAACCGCT TGGTTGGGGG TTCGAGTCCC TCCGGGCCCA -GAGCGCGTA 
             GCAGAGCGCT CATAACGCTT TGGTTGCGGG TTCAAGTCCT GCCGGGCCTA -GGGCCGTTA 
             GCAGCGTGCT CATAACGCGT TGGTTGCAGG TTCAAGTCCT GCCGGGCCTA -GGGCCGTTA 
             GCAGAGCGCT CATAACGCTT TGGTCGCAGG TTCGAGTCCT GCCGGGCCTA -GGGCCCTTA 
             GCAGAGCGCT CATAACGCTT TGGTTGCGGG TTCAAGTCCT GCCGGGCCTA -GGGCCGTTA 
             GCAGAGCGCT CATAACGCTT TGGTTGGGGG TTCGAATCCC TCCGGGCCTA -GGGCCGTTA 
             GCAGGGCGCT CATAACGCCT TGGTTGGGGG TTCGAGTCCC TCCGGGCCTA -GGGCGGGTA 
             GCAGGGCGCT CATAACGCCT TGGTTGGGGG TTCGAGTCCC TCCGGGCCTA -GGGCGGGTA 
             GCAGGGCGCT CATAACGCCT TGGTTGGGGG TTCGAGTCCC TCCGGGCCTA -GGGCGGGTA 
             GCAGGGCGCT CATAACGCCT TGGTTGGGGG TTCGAGTCCC TCCGGGCCTA -GGGCGGGTA 
             GCAGGGCGCT CATAACGCCT TGGTTGGGGG TTCGAGTCCC TCCGGGCCTA -GGGCGGGTA 
             GCCGACCGCT CATAACGGTC TGGTTGCAGG TTCGAGTCCT GCCGGGCCCA -GAGCGCGTA 
             GCCGACCGCT CATAACGGTC TGGTTGCAGG TTCGAGTCCT GCCGGGCCCA -GAGCGCGTA 
             GCCGGCCGCT CATAACGGTC TGGTTGCAGG TTCGAGTCCT GCCGGGCCCA -GAGCGCGTA 
             GCCGGCCGCT CATAACGGTC TGGTTCCTGG TTCGAGTCCA GGCGGGCCCA -GAGCGCGTA 
             GCCGACCGCT CATAACGGTC TGGTTGCAGG TTCGAGTCCT GCCGGGCCCA -GAGCGCGTA 
             GCCGGCCGCT CATAACGGTC TGGTTGCAGG TTCGAGTCCT GCCGGGCCCA -GAGCGCGTA 
             GCCGACCGCT CATAACGGTC TGGTTGCAGG TTCGAATCCT GCCGGGCCCA -GAGCGCGTA 
             GCCGGCGGCT CATAACCGTC TGGTTGCAGG TTCGAGTCCT GCCGGGCCCA -GAGCCCGTA 
             GCCGGCGGCT CATAACCGTC TGGTTGCAGG TTCGAGTCCT GCCGGGCCCA -GAGCCCGTA 
             GCACGCCGCT CATAACGGTG TAGTCGTAGG TTCAAGTCCT ACCAGCCCCA -GAGCTCGTA 
             GCACGCCGCT CATAACGGTG TGGTCGTAGG TTCAAGTCCT ACCAGCCCTA -GAGCTTGTA 
             GCACGCCGCT CATAACGGTG TGGTCGTAGG TTCAAGTCCT ACCAGCCCCA -GAGCTCGTA 
             GCACGCCGCT CATAACGGTG TGGTCGTAGG TTCAAGTCCT ACCAGCCCCA -GAGCTCGTA 
             GCCCGCCGCT CATAACGGTG TGGTCGTAGG TTCAAGTCCT ACCAGCCCCA -GAGCTCGTA 
             GCACGCCGCT CATAACGGTG TGGTCGTAGG TTCAAGTCCT ACCAGCCCCA -GAGCTCGTA 
             GCACGCCGCT CATAACGGTG TGGTCGTAGG TTCAAGTCCT ACCAGCCCCA -GAGCTCGTA 
             GCACGCCGCT CATAACGGTG TGGTCGTAGG TTCAAGTCCT ACCAGCCCCA -GAGCTCGTA 
             GCACGCCGCT CATAACGGTG TGGTCGTAGG TTCAAGTCCT ACCAGCCCCA -GAGCTCGTA 
             GCACGCCGCT CATAACGGTG TGGTCGTAGG TTCAAGTCCT ACCAGCCCCA -GAGCTCGTA 
             GCACGCCGCT CATAACGGTG TGGTCGTAGG TTCAAGTCCT ACCAGCCCCA -GAGCTCGTA 
             GCACGCCGCT CATAACGGTG TAGTCGTAGG TTCAAGTCCT ACCAGCCCCA -GAGCTCGTA 
             GCACGCCGCT CATAACGGTG TGGTCGTAGG TTCAAGTCCT ACCAGCCCCA -GAGCTCGTA 
             GCAGAGCGCT CATAACGCTT TGGTTGGGGG TTCGAGTCCC TCCGGGCCTA -GGGCCGTTA 
             GCAGAGCGCT CATAACGCTT TGGTTGCGGG TTCAAGTCCT GCCGGGCCTA -GGGCCGTTA 
             GCATAGCGCT CATAACGCTT TGGTTGCGGG TTCAAGTCCT GCCGGACCTA -GGGCCGTTA 
             GCAGAGCGCT CATAACGCTT TGGTTGGGGG TTCAAGTCCC TCCGGGCCTA -GGGCCGTTA 
             GCAGAGCGCT CATAACGCTT TGGTTGGGGG TTCGAGTCCC TCCGGGCCTA -GGGCCGTTA 
             GCAGGGCGCT CATAACGCCT TGGTTGCGGG TTCAAGTCCT GCCGGGCCTA -GGGCCGTTA 
             GCAGAGCGCT CATAACGCTT TGGTTGGGGG TTCGAGTCCC TCCGGGCCTA -GGGCCGTTA 
             GCAGAGCGCT CATAACGCTT TGGTTGCAGG TTCGAATCCT GCCGGGCCTA -GGGCCGTTA 
             GCAGGGCGCT CATAACGCCT TGGTTGCGGG TTCAAGTCCT GCCGGGCCTA -GGGCCGTTA 
             GCAGAGCGCT CATAACGCTT TGGTTGGGGG TTCGAGTCCC TCCGGGCCTA -GGGCCGTTA 
             GCAGAGCGCT CATAACGCTT TGGTTGCGGG TTCAAATCCT GCCGGGCCTA -GGGCCGTTA 
             GCCGGCGGCT CATAACCGCT TGGTTGGGGG TTCGAGTCCC TCCGGGCCCA -GAGCGCGTA 
             GCCGGCGGCT CATAACCGCT TGGTTGGGGG TTCGAGTCCC TCCGGGCCCA -GAGCGCGTA 
             GCTGGCCGCT CATAACGGCT AGGTTGCGGG TTCGAGTCCT GCCGGGCCCA -GGGTCCATA 
             GCTGGCCGCT CATAACGGCT AGGTTGCGGG TTCGAGTCCT GCCGGGCCCA -GGGTCCGTA 
             GCTGGCCGCT CATAACGGCT AGGTTGCGGG TTCGAGTCCT GCCGGGCCCA -GGGCCCTTA 
             GCCGTCCGCT CATAACGGAT TGGTTGGGGG TTCGAGTCCC TCCGGGCCCA -GAGCCGATA 
             GCAGTTCGCT CATAACGAAT TGGTCGTAGG TTCGAGTCCT ACCAATCCCA -GATCCCGTA 
             GCAGTTCGCT CATAACGAAT TGGCCGTAGG TTCGAGTCCT ACCAATCCCA -GATCCCGTA 
             GCAGTTCGCT CATAACGAAT TGGTCGTAGG TTCGAGACCT ACCAATCCCA -GATCCCGTA 
             GCAGTTCGCT CATAACGAAT TGGTCGTAGG TTCGAGTCCT ACCAATCCCA -GATCCCGTA 
             GCCGGCCGCT CATAACGGCT AGGTTGCGGG TTCGATTCCT GCCGGGCCCA -GGGTCCGTA 

             GCTCAGTT-G GT--AGAGCA CGAGACTTTT AATCTTGGGG TCCAGGGTTC GAATCCCTGC 
             GCTCAGCT-G GT--AGAGCA ACTGACTTTT AATCAGTAGG TCTCGGGTTC GAACCCCGAC 
             GCTCAGCC-G GT--AGAGCA ACTGACTTTT AATCAGTAGG TCCAGGGTTC GAATCCCTGC 
             GCTCAGCC-G GT--AGAGCA ACTGACTTTT AATCAGTAGG TCCAGGGTTC GAATCCCTGC 
             GCTCAGTT-G GT--AGAGCA ACTGACTTTT AATCAGTAGG TCTCGGGTTC GAGCCCCGAC 
             GCTCAGT--G GT--AGAGCA GGTGGCTTTT AATCACCGTG CCGCGCGTTC GATCCGCGCC 
             GCTCAGT--G GT--AGAGCA GGTGGCTTTT AATCACCGTG CCGCGCGTTC GATCCGCGCC 
             GCTCAGT--G GT--AGAGCA GGTGGCTTTT AATCACCGTG CCGCGCGTTC GATCCGCGCC 
             GCTCAGT--G GT--AGAGCA GGTGGCTTTT AATCACCGTG CCGCGCGTTC GATCCGCGCC 
             GCTCAGT--G GT--AGAGCA GGTGGCTTTT AATCACCGTG TCGCGCGTTC GATTCGCGCT 
             GCTCAGTT-G GT--AGAGCA ACGGACTTTT AATCTGTAGG TCCAGGGTTC GAGTCCCTGC 
             GCTCAGCC-G GT--AGAGCA CGTGACTTTT AATCATGGGG TCTCGGGTTC GAATCCCGAC 
             GCTCAGCT-G GT--AGAGCA ACTGACTTTT AATCAGTAGG TCCAGGGTTC GAATCCCTGC 
             GCTCAGCT-G GT--AGAGCA ACTGACTTTT AATCAGTAGG TCCAGGGTTC GAATCCCTGC 
             GCTCAGCT-G GT--AGAGCA ACTGACTTTT AATCAGTAGG TCCAGGGTTC AAATCCCTGC 
             GCTCAGCT-G GT--AGAGCA ACTGACTTTT AATCAGTAGG TCCAGGGTTC GAATCCCTGC 
             GCTCAGCC-G GT--AGAGCA CGTGACTTTT AATCACGGGG TCCTGGGTTC GAGCCCCAGC 
             GCTCAGCC-G GT--AGAGCA CGTGACTTTT AATCACGGGG TCCTGGGTTC GAGCCCCAGC 
             GCTCAGCC-G GT--AGAGCA CGTGACTTTT AATCATGGGG TCCCGGGTTC GAGTCCCGGC 
             GCTCAGTT-G GTT-AGAGCA TCTGACTTTT AATCAGAGGG TCCTCGGTTC GAGCCCGAGA 
             GCTCAGCC-G GT--AGAGCA ACTGACTTTT AATCAGTAGG TCCAGGGTTC GAATCCCTGC 
             GCTCAGCC-G GT--AGAGCA ACTGACTTTT AATCAGTAGG TCCAGGGTTC GAATCCCTGC 
             GCTCAGCC-G GT--AGAGCA ACTGACTTTT AATCAGTAGG TCCAGGGTTC GAATCCCTGC 
             GCTCAGCC-G GT--AGAGCA ACTGACTTTT AATCAGTAGG TCCAGGGTTC GAATCCCTGC 
             GCTCAGCC-G GT--AGAGCA ACTGACTTTT AATCAGTAGG TCCAGGGTTC GAATCCCTGC 
             GCTCAGCC-G GT--AGAGCA ACTGACTTTT AATCAGTAGG TCCAGGGTTC GAATCCCTGC 
             GCTCAGCC-G GT--AGAGCA ACTGACTTTT AATCAGTAGG TCCAGGGTTC GAATCCCTGC 
             GCTCAGCC-G GT--AGAGCA ACTGACTTTT AATCAGTAGG TCCAGGGTTC GAATCCCTGC 
             GCTCAGCC-G GT--AGAGCA ACTGACTTTT AATCAGTAGG TCCAGGGTTC GAATCCCTGC 
             GCTCAGCC-G GT--AGAGCA ACTGACTTTT AATCAGTAGG TCCAGGGTTC GAATCCCTGC 
             GCTCAGCC-G GT--AGAGCA ACTGACTTTT AATCAGTAGG TCCAGGGTTC GAATCCCTGC 
             GCTCAGCC-G GT--AGAGCA ACTGACTTTT AATCAGTAGG TCCAGGGTTC GAATCCCTGC 
             GCTCAGCC-G GT--AGAGCA ACTGACTTTT AATCAGTAGG TCCAGGGTTC GAATCCCTGC 
             GCTCAGCC-G GT--AGAGCA ACTGACTTTT AATCAGTAGG TCCAGGGTTC GAATCCCTGC 
             GCTCAGCC-G GT--AGAGCA ACTGACTTTT AATCAGTAGG TCCAGGGTTC GAATCCCTGC 
             GCTCAGCC-G GT--AGAGCA ACTGACTTTT AATCAGTAGG TCCAGGGTTC GAATCCCTGC 
             GCTCAGCC-G GT--AGAGCA ACTGACTTTT AATCAGTAGG TCCAGGGTTC GAATCCCTGC 
             GCTCAGCC-G GT--AGAGCA ACTGACTTTT AATCAGTAGG TCCAGGGTTC GAATCCCTGC 
             GCTCAGCC-G GT--AGAGCA ACTGACTTTT AATCAGTAGG TCCAGGGTTC GAATCCCTGC 
             GCTCAGCC-G GT--AGAGCA ACTGACTTTT AATCAGTAGG TCCAGGGTTC GAATCCCTGC 
             GCTCAGCC-G GT--AGAGCA ACTGACTTTT AATCAGTAGG TCCAGGGTTC GAATCCCTGC 
             GCTCAGCC-G GT--AGAGCA ACTGACTTTT AATCAGTAGG CCCAGGGTTC GAATCCCTGC 
             GCTCAGCC-G GT--AGAGCA ACTGACTTTT AATCAGTAGG TCCAGGGTTC GAATCCCTGC 
             GCTCAGCC-G GT--AGAGCA ACTGACTTTT AATCAGTAGG TCCAGGGTTC GAATCCCTGC 
             GCTCAGCC-G GT--AGAGCA ACTGACTTTT AATCAGTAGG TCCAGGGTTC GAATCCCTGC 
             GCTCAGCC-G GT--AGAGCA ACTGACTTTT AATCAGTAGG TCCAGGGTTC GAATCCCTGC 
             GCTCAGCC-G GT--AGAGCA ACTGACTTTT AATCAGTAGG TCCAGGGTTC GAATCCCTGC 
             GCTCAGCC-G GT--AGAGCA ACTGACTTTT AATCAGTAGG TCCAGGGTTC GAATCCCTGC 
             GCTCAGCC-G GT--AGAGCA ACTGACTTTT AATCAGTAGG TCCAGGGTTC GAATCCCTGC 
             GCTCAGCC-G GT--AGAGCA ACTGACTTTT AATCAGTAGG TCCAGGGTTC GAATCCCTGC 
             GCTCAGT--G GT--AGAGCA TTCGACTTTT AATCGAATGG TCCTGGGTTC GAGTCCCAGC 
             GCTCAGT--G GT--AGAGCA TTCGACTTTT AATCGAATGG TCCTGGGTTC GAGTCCCAGC 
             GCTCAGT--G GT--AGAGCA TTCGACTTTT AATCGAATGG TCCTGGGTTC GAATCCCAGC 
             GCTCAGTT-G GT--AGAGCA ACTGACTTTT AATCAGTGGG TCGCAGGTTC GAATCCTGCA 
             GCTCAGTT-G GT--AGAGCA ACTGACTTTT AATCAGTGGG TCGCAGGTTC GAATCCTGCA 
             GCTCAGTC-G GT--AGAGCA ATTGACTTTT AATCAGTGTG TCGCGCGTTC GATTCGCGCC 
             GCTCAGTC-G GT--AGAGCG TCTGACTTTT AATCAGCAGG TCGCGCGTTC AATTCGCGCC 
             GCTCAGTC-G GT--AGAGCA ACTGACTTTT AATCAGTAGG TCGCGCGTTC AACCCGCGCC 
             GCTCAGTC-G GT--AGAGCA ACTGACTTTT AATCAGTAGG TCGCGCGTTC AACCCGCGCC 
             GCTCAGTC-G GT--AGAGCA ACTGACTTTT AATCAGTAGG TCGCAGGTTC GACCCCTGCA 
             GCTCAGTC-G GT--AGAGCA ACTGACTTTT AATCAGTAGG TCGCTGGTTC GAACCCAGCA 
             GCTCAGTT-G GT--AGAGCA ACGGACTTTT AATCTGTAGG TCCAGGGTTC GAGTCCCTGC 
             GCTCAGTC-G GT--AGAGCA TTCGACTTTT AATCGAATGG TCGTGGGTTC GAATCCCACC 
             GCTCAGTC-G GT--AGAGCA TTCGACTTTT AATCGAATGG TCGTGGGTTC GAATCCCACC 
             GCTCAGTT-G GT--AGAGCA TTCGACTTTT AATCGAATGG TCCTGGGTTC GAGTCCCAGC 
             GCTCAGCT-G GT--AGAGCA ACGGACTTTT AATCTGTAGG TCGTGGGTTC GAGTCCCACC 
             GCTCAGTC-G GT--AGAGCG GTTGACTTTT AATCAATAGG TCACAGGTTC GATCCCTGTC 
             GCTCAGTT-G GT--AGAGCA ACTGACTTTT AATCAGTAGG TCCAGGGTTC GAACCCCTGC 
             GCTCAGCT-G GT--AGAGCA ACTGACTTTT AATCAGTAGG TCACAGGTTC GAACCCTGTT 
             GCTCAGTT-G GT--AGAGCA GTTGACTTTT AATCAATTTG TCGCAGGTTC GAATCCTGCA 
             GCTCAGCT-G GT--AGAGCA ACTGACTTTT AATCAGTAGG TCCAGGGTTC GAACCCCTGT 
             GCTCAGTT-G GT--AGAGCA ACTGACTTTT AATCAGTAGG TCTCGGGTTC GGATCCCGAC 
             GCTCAGTT-G GT--AGAGCA AGCGACTTTT AATCGAGAGG TCCCGGGTTC GAGTCCCGGC 
             GCTCAGTT-G GT--AGAGCA ACGGACTTTT AATCTGTAGG TCCTGGGTTC GAGTCCCAGC 
             GCTCAGCT-G GT--AGAGCA ACTGACTTTT AATCAGTAGG TCCAGGGTTC GAGCCCCTGT 
             GCTCAGCC-G GT--AGAGCA ACTGACTTTT AATCAGTAGG TCATGGGTTC GAATCCCATC 
             GCTCAGCC-G GT--AGAGCA ACTGACTTTT AATCAGTAGG TCCAGGGTTC GAATCCCTGC 
             GCTCAGTT-G GT--AGAGCA ACGGACTTTT AATCTGTAGG TCCTGGGTTC GAGTCCCAGC 
             GCTCAGTT-G GT--AGAGCA ACGGACTTTT AATCTGTAGG TCCTGGGTTC GAGTCCCAGC 
             GCTCAGTT-G GT--AGAGCA ACGGACTTTT AATCTGTAGG TCCTGGGTTC GAGTCCCAGC 
             GCTCAGTT-G GT--AGAGCA ACGGACTTTT AATCTGTAGG TCCTGGGTTC GAGTCCCAGC 
             GCTCAGCT-G GT--AGAGCA ACGGACTTTT AATCTGTAGG TCCTGGGTTC GAGTCCCAGC 
             GCTCAGTT-G GT--AGAGCA ACGGACTTTT AATCTGTAGG TCCTGGGTTC GAGTCCCAGC 
             GCTCAGCT-G GT--AGAGCA ACGGACTTTT AATCTGTAGG TCCTGGGTTC GAGTCCCAGC 
             GCTCAGCT-G GT--AGAGCA ACGGACTTTT AATCTGTAGG TCCTGGGTTC GAGTCCCAGC 
             GCTCAGTT-G GT--AGAGCA TCTGACTTTT AATCAGAGGG TCATGGGTTC GAGTCCCATC 
             GCTCAGGC-G GT--AGAGCA CGTGACTTTT AATCATGGGG TCGTGGGTTC GAGTCCCACC 
             GCTCAGGT-G GT--AGAGCA CGTGACTTTT AATCATGGGG TCGAGGGTTC GAGTCCCTCC 
             GCTCAGTT-G GT--AGAGCA CGTGACTTTT AATCATGGGG TCGAGGGTTC GAGTCCCTCC 
             GCTCAGTC-G GT--AGAGCA ACTGACTTTT AATCAGTAGG TCGCTGGTTC GAACCCAGCA 
             GCTCAGCT-G GT--AGAGCA ACTGACTTTT AATCAGTAGG TCCAGGGTTC GAATCCCTGT 
             GCTCAGTT-G GT--AGAGCA ACTGACTTTT AATCAGTGGG TCGCAGGTTC GAATCCTGCA 
             GCTCAGTT-G GT--AGAGCA ACTGACTTTT AATCAGTGGG TCGCAGGTTC GAATCCTGCA 
             GCTCAGCC-G GT--AGAGCA ACTGACTTTT AATCAGTAGG TCCAGGGTTC GAATCCCTGC 
             GCTCAGCC-G GT--AGAGCA ACTGACTTTT AATCAGTAGG TCCAGGGTTC GAATCCCTGC 
             GCTCAGGT-G GT--AGAGCA CGTGACTTTT AATCATGGGG TCGAGGGTTC GAGTCCCTCC 
             GCTCAGCT-G GT--AGAGCA CTTGACTTTT AATCAAGGTG TCCCGGGTTC GAATCCCGGC 
             GCTCAGCT-G GT--AGAGCA CTTGACTTTT AATCAAGGTG TCCCGGGTTC GAATCCCGGC 
             GCTCAGTT-G GT--AGAGCA ACTGACTTTT AATCAGTGGG TCACAGGTTC GAATCCTGTC 
             GCTCAGC--G GT--AGAGCG GCTGACTTTT AATCAGTAGG TCGATGGTTC GATCCCATCA 
             GCTCAGTT-G GT--AGAGCA ATTCCCTTTT AAGGAATGGG TCGCAAGTTC GAATCTTGCA 
             GCTCAGTT-G GT--AGAGCA ATTCCCTTTT AAGGAATGGG TCGCTGGTTC GAGCCCAGCA 
             GCTCAGCC-G GT--AGAGCA CCTGACTTTT AATCAGGGTG TCGCAGGTTC GAATCCTGCT 
             GCTCAGTT-G GT--AGAGCA ATTCCCTTTT AAGGAATGGG TCGATGGTTC GAGTCCATCA 
             GCTCAGTT-G GT--AGAGCA ATTCCCTTTT AAGGAATGGG TCGATGGTTC GAGTCCATCA 
             GCTCAGTT-G GT--AGAGCA ATTCCCTTTT AAGGAATGGG TCGATGGTTC GAGTCCATCA 
             GCTCAGTT-G GT--AGAGCA ATTCCCTTTT AAGGAATGGG TCGATGGTTC GAGTCCATCA 
             GCTCAGTC-G GT--AGAGCA ATTCCCTTTT AAGGAATGGG TCGCAAGTTC GAATCTTGCA 
             GCTCAGTT-G GT--AGAGCA ACTGACTTTT AATCAGTGGG TCGCAGGTTC GAATCCTGCA 
             GCTCAGT--G GT--AGAGCA TTCGACTTTT AATCGAATGG TCCTGGGTTC GAATCCCAGC 
             GCTCAGCC-G GT--AGAGCA ACTGACTTTT AATCAGTAGG TCTCGGGTTC GAACCCCGAC 
             GCTCAGCC-G GT--AGAGCA ACTGACTTTT AATCAGTAGG TCTCGGGTTC GAACCCCGAC 
             GCTCAGCT-G GT--AGAGCA ACTGACTTTT AATCAGTAGG TCTCGGGTTC GAACCCCGAC 
             GCTCAGCT-G GT--AGAGCA ACTGACTTTT AATCAGTAGG TCTCGGGTTC GAACCCCGAC 
             GCTCAGCC-G GT--AGAGCA ACTGACTTTT AATCAGTAGG TCCAGGGTTC GAATCCCTGC 
             GCTCAGTT-G GT--AGAGCA ACTGACTTTT AATCAGTGGG TCGCAGGTTC GAATCCTGCA 
             GCTCAGTT-G GT--AGAGCA ACTGACTTTT AATCAGTAGG TCGATGGTTC GAACCCATCA 
             GCTCAGTT-G GT--AGAGCA ACTGACTTTT AATCAGTAGG TCGATGGTTC GAATCCATCA 
             GCTCAGTT-G GT--AGAGCA ACTGACTTTT AATCAGTGGG TCGCAGGTTC GAATCCTGCA 
             GCTCAGTT-G GT--AGAGCA ACTGACTTTT AATCAGTGGG TCGCAGGTTC GAATCCTGCA 
             GCTCAGT--G GT--AGAGCA GCTGACTTTT AATCAGCTGG TCGTGGGTTC GATACCCACC 
             GCTCAGT--G GT--AGAGCA GCTGACTTTT AATCAGCTGG TCGTGGGTTC GATACCCACC 
             GCTCAGT--G GT--AGAGCA GCTGACTTTT AATCAGCTGG TCGTGGGTTC GATACCCACC 
             GCTCAGT--G GT--AGAGCA GCTGACTTTT AATCAGCTGG TCGTGGGTTC GATACCCACC 
             GCTCAGT--G GT--AGAGCA GCTGACTTTT AATCAGCTGG TCGTGGGTTC GATACCCACC 
             GCTCAGCC-G GT--AGAGCA CGTGACTTTT AATCATGGGG TCGAGGGTTC GAGTCCCTCC 
             GCTCAGGC-G GT--AGAGCA CGTGACTTTT AATCATGGGG TCGTGGGTTC GAGTCCCACC 
             GCTCAGAC-G GT--AGAGCA CGTGACTTTT AATCATGGGG TCGAGGGTTC GAGTCCCTCC 
             GCTCAGAC-G GT--AGAGCA CGTGACTTTT AATCATGGGG TCGAGGGTTC GAGTCCCTCC 
             GCTCAGCC-G GT--AGAGCA CGTGACTTTT AATCATGGGG TCGAGGGTTC GAGTCCCTCC 
             GCTCAGCC-G GT--AGAGCA CGTGACTTTT AATCATGGGG TCGAGGGTTC GAGTCCCTCC 
             GCTCAGCC-G GT--AGAGCA CGTGACTTTT AATCATGGGG TCGAGGGTTC GAGTCCCTCC 
             GCTCAGCT-G GT--AGAGCA GTTGACTTTT AATCAACGGG TCACGCGTTC GAATCGCGTC 
             GCTCAGCT-G GT--AGAGCA GTTGACTTTT AATCAACGGG TCACGCGTTC GAATCGCGTC 
             GCTCAGTC-G GT--AGAGCA TTTGACTTTT AATCAAAGGG TCCCGGGTTC AAATCCCGGC 
             GCTCAGTC-G GT--AGAGCA TTTGACTTTT AATCAAAGGG TCCCGGGTTC GAATCCCGGC 
             GCTCAGTT-G GT--AGAGCA TTTGACTTTT AATCAAAGGG TCCCGGGTTC GAATCCCGGC 
             GCTCAGTT-G GT--AGAGCA TTTGACTTTT AATCAAAGGG TCCCGGGTTC GAATCCCGGC 
             GCTCAGTC-G GT--AGAGCA TTTGACTTTT AATCAAAGGG TCCCGGGTTC GAATCCCGGC 
             GCTCAGTC-G GT--AGAGCA TTTGACTTTT AATCAAAGGG TCCCGGGTTC AAATCCCGGC 
             GCTCAGTC-G GT--AGAGCA TTTGACTTTT AATCAAAGGG TCCCGGGTTC GAATCCCGGC 
             GCTCAGTC-G GT--AGAGCA TTTGACTTTT AATCAAAGGG TCCCGAGTTC GAATCTCGGC 
             GCTCAGTC-G GT--AGAGCA TTTGACTTTT AATCAAAGGG TCCCGGGTTC AAATCCCGGC 
             GCTCAGTC-G GT--AGAGCA TTTGACTTTT AATCAAAGGG TCCCGGGTTC AAATCCCGGC 
             GCTCAGTC-G GT--AGAGCA TTTGACTTTT AATCAAAGGG TCCCGGGTTC AAATCCCGGC 
             GCTCAGGC-G GT--AGAGCA TTTGACTTTT AATCAAAGGG TCCCGGGTTC AAATCCCGGC 
             GCTCAGTT-G GT--AGAGCA TTTGACTTTT AATCAAAGGG TCCCGGGTTC AAATCCCGGC 
             GCTCAGTT-G GT--AGAGCA ACTGACTTTT AATCAGTGGG TCGCAGGTTC GAATCCTGCA 
             GCTCAGTT-G GT--AGAGCA ACTGACTTTT AATCAGTAGG TCGATGGTTC GAACCCATCA 
             GCTCAGCT-G GT--AGAGCA ACTGACTTTT AATCAGTAGG TCGATGGTTC GAACCCATCA 
             GCTCAGTT-G GT--AGAGCA ACTGACTTTT AATCAGTGGG TCGCAGGTTC GAATCCTGCA 
             GCTCAGTT-G GT--AGAGCA ACTGACTTTT AATCAGTGGG TCGCAGGTTC GAATCCTGCA 
             GCTCAGTT-G GT--AGAGCA ACTGACTTTT AATCAGTGGG TCGCAGGTTC GAATCCTGCA 
             GCTCAGTT-G GT--AGAGCA ACTGACTTTT AATCAGTGGG TCGCAGGTTC GAATCCTGCA 
             GCTCAGTT-G GT--AGAGCA ACTGACTTTT AATCAGTGGG TCGCAGGTTC GAATCCTGCA 
             GCTCAGTT-G GT--AGAGCA ACTGACTTTT AATCAGTGGG TCGCAGGTTC GAATCCTGCA 
             GCTCAGTT-G GT--AGAGCA ACTGACTTTT AATCAGTGGG TCGCAGGTTC GAATCCTGCA 
             GCTCAGTT-G GT--AGAGCA ACTGACTTTT AATCAGTGGG TCGCAGGTTC GAATCCTGCA 
             GCTCAGCC-G GT--AGAGCA ACTGACTTTT AATCAGTAGG TCCAGGGTTC GAATCCCTGC 
             GCTCAGCC-G GT--AGAGCA ACTGACTTTT AATCAGTAGG TCCAGGGTTC GAATCCCTGC 
             GCTCAGTC-G GT--AGAGCA ACTGACTTTT AATCAGTAGG TCGCTGGTTC GAACCCAGCT 
             GCTCAGTC-G GT--AGAGCA AGCGACTTTT AATCGAGAGG TCCCGGGTTC GAATCCCGGC 
             GCTCAGTC-G GT--AGAGCA ACTGACTTTT AATCAGTAGG TCGCTGGTTC GAACCCAGCA 
             GCTCAGCT-G GT--AGAGCA ACTGACTTTT AATCAGTAGG TCCAGGGTTC GAACCCCTGT 
             GCTCAGCC-G GT--AGAGCA ACTGACTTTT AATCAGTGGG TCACGCGTTC GAATCGCGTC 
             GCTCAGCC-G GT--AGAGCA ACTGACTTTT AATCAGTGGG TCACGCGTTC GAATCGCGTC 
             GCTCAGCC-G GT--AGAGCA ACTGACTTTT AATCAGTGGG TCGCGCGTTC GATTCGCGCC 
             GCTCAGCC-G GT--AGAGCA ACTGACTTTT AATCAGTGGG TCACGCGTTC GAATCGCGTC 
             GCTCAGTT-G GT--AGAGCA AGCGACTTTT AATCGAGAGG TCCCGGGTTC GAATCCCGGC 

             GGGCTCA-GC GGATGTGGCG GAAT--GGTA -GACGTAGCA GACTTAAAAT CTGTT-G-TG 
             GCTCTCA-GC GGACGTGGCG AAACT-GGTA -GACGCAAGG GACTTAAAAT CCCTC-G-TA 
             GCTCTCA-GC CCGCATGGTG AAATT-GGTA -AACACATCG CACTTAAAAT GCGCC-T-TG 
             GCGCTCA-GC GGACGTGGCG AAACT-GGTA -GACGCAAGG GACTTAAAAT CCCTC-G-TA 
             CGGCTCA-GC CCGGGTGGTG AAATT-GGTA -GACACAAGG GATTTAAAAT CCCTC-G-TG 
             GGGACCA-GT CCATGTGGCG GAAT--GGTA -GACGCTGCG GACTTAAAAT CCGCT-G-TG 
             GGGACCA-GT CCATGTGGCG GAAT--GGTA -GACGCTGCG GACTTAAAAT CCGCT-G-TG 
             GGGACCA-GT CCATGTGGCG GAAT--GGTA -GACGCTGCG GACTTAAAAT CCGCT-G-TG 
             GGGACCA-GT CCATGTGGCG GAAT--GGTA -GACGCTGCG GACTTAAAAT CCGCT-G-TG 
             GGGACCA-GT CCATGTGGCG GAAT--GGTA -GACGCTGCG GACTTAAAAT CCGTT-G-TG 
             GCGCTCA-GC GGGCGTGGCG GAAT--GGTA -GACGCAAGG GACTTAAAAT CCCTCGG-TG 
             GGGCTCA-GC GGGCGTGGCG AAACT-GGTA -AACGCAGCG GACTTAAAAT TCGCCGCTTG 
             GCGCTCA-GC GGACGTGATG AAATT-GGTA -AACATAGCA GACTTAAAAT CTGCCGCTTG 
             GCGCTCA-GC GGACGTGATG AAAAC-GGTA -AACATAGCA GACTTAAAAT CTGCCGCTTG 
             GCGCTCA-GC GGATGTGATG AAATC-GGTA -AACATAGCA GACTTAAAAT CTGCCGCTTG 
             GCGCTCA-GC GGACGTGATG AAAAC-GGTA -AACATAGCA GACTTAAAAT CTGCCGCTTG 
             GCGCTCA-GC GGGCATGGCG GAATT-GGTA -GACGCAAGG GACTTAAAAT CCCTC-G-TG 
             GCGCTCA-GC GGACGTGGCG GAATT-GGTA -GACGCAAGG GACTTAAAAT CCCTC-G-TG 
             GCGCTCA-GC GGACGTGGCG GAATC-GGTA -GACGCAAGG GACTTAAAAT CCCTC-A-TG 
             GGACGTA-GC GGGCGTGGCG AAACT-GGTA -GACGCAGCA GACTTAAAAT CTGCCGCTTG 
             GCGCTCA-GC GGTCGTGGCG AAATT-GGTA -TACGCAACG GACTTAAAAT CCGTC-T-TG 
             GCGCTCA-GC GGTCGTGGCG AAATT-GGTA -TACGCAACG GACTTAAAAT CCGTC-T-TG 
             GCGCTCA-GC GGTCGTGGCG AAATT-GGTA -TACGCAACG GACTTAAAAT CCGTC-T-TG 
             GCGCTCA-GC GGTCGTGGCG AAATT-GGTA -TACGCAACG GACTTAAAAT CCGTC-T-TG 
             GCGCTCA-GC GGTCGTGGCG AAATT-GGTA -TACGCAACG GACTTAAAAT CCGTC-T-TG 
             GCGCTCA-GC GGTCGTGGCG AAATT-GGTA -TACGCAACG GACTTAAAAT CCGTC-T-TG 
             GCGCTCA-GC GGTCGTGGCG AAATT-GGTA -TACGCAACG GACTTAAAAT CCGTC-T-TG 
             GCGCTCA-GC GGTCGTGGCG AAATT-GGTA -TACGCAACG GACTTAAAAT CCGTC-T-TG 
             GCGCTCA-GC GGTCGTGGCG AAATT-GGTA -TACGCAACG GACTTAAAAT CCGTC-T-TG 
             GCGCTCA-GC GGTCGTGGCG AAATT-GGTA -TACGCAACG GACTTAAAAT CCGTC-T-TG 
             GCGCTCA-GC GGTCGTGGCG AAATT-GGTA -TACGCAACG GACTTAAAAT CCGTC-T-TG 
             GCGCTCA-GC GGTCGTGGCG AAATT-GGTA -TACGCAACG GACTTAAAAT CCGTC-T-TG 
             GCGCTCA-GC GGTCGTGGCG AAATT-GGTA -TACGCAACG GACTTAAAAT CCGTC-T-TG 
             GCGCTCA-GC GGTCGTGGCG AAATT-GGTA -TACGCAACG GACTTAAAAT CCGTC-T-TG 
             GCGCTCA-GC GGTCGTGGCG AAATT-GGTA -TACGCAACG GACTTAAAAT CCGTC-T-TG 
             GCGCTCA-GC GGTCGTGGCG AAATT-GGTA -TACGCAACG GACTTAAAAT CCGTC-T-TG 
             GCGCTCA-GC GGTCGTGGCG AAATT-GGTA -TACGCAACG GACTTAAAAT CCGTC-T-TG 
             GCGCTCA-GC GGTCGTGGCG AAATT-GGTA -TACGCAACG GACTTAAAAT CCGTC-T-TG 
             GCGCTCA-GC GGTCGTGGCG AAATT-GGTA -TACGCAACG GACTTAAAAT CCGTC-T-TG 
             GCGCTCA-GC GGTCGTGGCG AAATT-GGTA -TACGCAACG GACTTAAAAT CCGTC-T-TG 
             GCGCTCA-GC GGTCGTGGCG AAATT-GGTA -TACGCAACG GACTTAAAAT CCGTC-T-TG 
             GCGCTCA-GC GGCCGTGGCG AAATT-GGTA -TACGCAACG GACTTAAAAT CCGTC-T-TG 
             GCGCTCA-GC GGTCGTGGCG AAATT-GGTA -TACGCAACG GACTTAAAAT CCGTC-T-TG 
             GCGCTCA-GC GGTCGTGGCG AAATT-GGTA -TACGCAACG GACTTAAAAT CCGTC-T-TG 
             GCGCTCA-GC GGTCGTGGCG AAATT-GGTA -TACGCAACG GACTTAAAAT CCGTC-T-TG 
             GCGCTCA-GC GGTCGTGGCG AAATT-GGTA -TACGCAACG GACTTAAAAT CCGTC-T-TG 
             GCGCTCA-GC GGTCGTGGCG AAATT-GGTA -TACGCAACG GACTTAAAAT CCGTC-T-TG 
             GCGCTCA-GC GGTCGTGGCG AAATT-GGTA -TACGCAACG GACTTAAAAT CCGTC-T-TG 
             GCGCTCA-GC GGTCGTGGCG AAATT-GGTA -TACGCAACG GACTTAAAAT CCGTC-T-TG 
             GCGCTCA-GC GGTCGTGGCG AAATT-GGTA -TACGCAACG GACTTAAAAT CCGTC-T-TG 
             CGGCCTA-GG GGACGTGGCG GAATC-GGTA -GACGCGCCG GACTTAAAAT CCGTT-G-TG 
             CGGCCTA-GG GGACGTGGCG GAATC-GGTA -GACGCGCCG GACTTAAAAT CCGTT-G-TG 
             CGGCCCA-GC GGGCGTGGCG GAACT-GGTA -GACGCAACG GACTTAAAAT CCGTC-A-TG 
             CGGCTCA-GC CCGCGTGGTG GAAT--GGTA -GACACAGGG GACTTAAAAT CCCTA-G-TG 
             CGGCTCA-GC GGGCGTGATG GAAT--GGTA -GACATATCG GACTTAAAAT CCGAA-G-TG 
             GGGATCA-GC CCACGTGGCG GAATC-GGTA -GACGCTGCG GACTTAAAAT CCGTT-G-TG 
             GGGATCA-GC CCACGTGGCG GAATC-GGTA -GACGTTGCG GACTTAAAAT CCGTTGCGTG 
             AGGATCA-GC CCATGTGGTG GAAT--GGTA -GACACGACG GACTTAAAAT CCGTT-A-TG 
             AGGATCA-GC CCATGTGGTG GAAT--GGTA -GACACGACG GACTTAAAAT CCGTT-A-TG 
             GGGCTCA-GC GGGTGTGGCG GAAT--GGTA -GACGCCGGG GACTTAAAAT CCCCT-G-TG 
             GGGCTCA-GC GGGTGTGGCG GAAT--GGTA -GACGCCGGG GACTTAAAAT CCCCT-G-TG 
             GCGCCCA-GC GGGCGTGATG GAAT--GGTA -GACATACGG GACTTAAAAT CCCGA-G-TG 
             CGGCTCA-GC GAGCTTGGCG GAAT--GGTA -GACGCACGA GACTTAAAAT CTTGC-G-TG 
             CGGCTCA-GC GAGCTTGGCG GAAT--GGTA -GACGCACGA GACTTAAAAT CTTGC-G-TG 
             CGGTTCA-GC GAGCTTGGCG GAAT--GGTA -GACGCACGA GACTTAAAAT CTCGA-G-TG 
             GGGCTCA-CC GGGCGTGGCG GAAC--GGTA -TACGCATTC GACTTAAAAT CGAAC-T-TA 
             GGGCTCA-GC GGGCGTGGCG GAATT-GGTA -GACGCGCCA GACTTAAAAT CTGTT-G-TG 
             GCTCTCA-GC GGACGTGGCG AAACT-GGTA -GACGCAAGG GACTTAAAAT CCCTC-G-TA 
             GGGCACA-GC CGGCGTGGTG AAAC--GGTA -GACACAGGG GACTTAAAAT CCCTA-G-TG 
             GGGCTCA-GC GGGCGTGATG GAATT-GGTA -GACATACCA GACTTAAAAT CTGTTGG-TG 
             CGGCTCA-GC GGGCGTGGTG GAACT-GGTA -GACACAAGG GACTTAAAAT CCCTCGG-TA 
             CGGCTCA-GC CTGCGTGGTG GAAT--GGTA -GACATCGGA GACTTAAAAT CTCTT-G-TG 
             GGACCCA-GG CCCCTTGGCG GAACT-GGTA -GACGCAAGC GACTTAAAAT CGCTC-G-TG 
             GCGCTCA-GC CCCCATGGCC CAACT-GGCA -GAGGCGGCC GGCTTAAACC CGGCGTGTTC 
             CGGCTCA-GC GGGCGTGGCG GAATC-GGTA -GACGCAGCA GACTTAAAAT CTGTC-G-TG 
             GCGCTCA-GC GGACGTGGCG GAATT-GGTA -GACGCAAGG GACTTAAAAT CCCTC-G-TA 
             GCGCTCA-GC GGACGTGGCG GAACT-GGTA -GACGCAAGG GACTTAAAAT CCCTCGG-TG 
             GCGCTCA-GC GGACGTGGCG AAACC-GGTA -GACGCACGA GACTTAAAAT CTTGC-G-TG 
             GCGCTCA-GC GGACGTGGCG AAACC-GGTA -GACGCACGA GACTTAAAAT CTTGC-G-TG 
             GCGCTCA-GC GGACGTGGCG AAACC-GGTA -GACGCACGA GACTTAAAAT CTTGC-G-TG 
             GCGCTCA-GC GGACGTGGCG AAACC-GGTA -GACGCACGA GACTTAAAAT CTTGC-G-TG 
             GCGCTCA-GC GGACGTGGCG GAATC-GGTA -GACGCACGA GACTTAAAAT CTTGC-G-TG 
             GCGCTCA-GC GGACGTGGCG AAACC-GGTA -GACGCACGA GACTTAAAAT CTTGC-G-TG 
             GCGCTCA-GC GGACGTGGCG GAACC-GGTA -GACGCACGA GACTTAAAAT CTTGC-G-TG 
             GCGCTCA-GC GGACGTGGCG GAATC-GGTA -GACGCACGA GACTTAAAAT CTTGC-G-TG 
             GCGCTCA-GC GGACGTGGCG AAACT-GGTA -GACGCAAGG GACTTAAAAT CCCTC-A-TG 
             GCGCTCA-GC GGGCATGGCG GAATC-GGTA -GACGCAAGG GACTTAAAAT CCCTCGTGTG 
             GCGCTCA-GC CCCCATGGCG AAATT-GGTA -GACGCAACA GACTTAAAAT CTGTA-G-TA 
             GCGCTCA-GC CCCCATGGCG AAATT-GGTA -GACGCAACA GACTTAAAAT CTGTA-G-TA 
             GGGCTCA-GC GGACGTGGCG GAAT--GGTA -GACGCCGGG GACTTAAAAT CCCTT-G-TG 
             CGGCTCA-GG CCCCTTGGTG GAAT--GGTA -GACACAGCA GACTTAAAAT CTGCG-G-TC 
             CGGCTCA-GC CCGCGTGGTG GAAT--GGTA -GACACAGGG GACTTAAAAT CCCTA-G-TG 
             CGGCTCA-GC CCGCGTGGTG GAAT--GGTA -GACACAGGA GACTTAAAAT CTCTA-G-TG 
             GCGCTCA-GC GGTCGTGGCG AAATT-GGTA -TACGCAACG GACTTAAAAT CCGTC-T-TG 
             GCGCTCA-GC GGTCGTGGCG AAATT-GGTA -TACGCAACG GACTTAAAAT CCGTC-T-TG 
             GCGCTCA-GC GGACGTGGCG GAATT-GGTA -GACGCAAGG GACTTAAAAT CCCTC-G-TG 
             AGGCTCA-GC CCGTGTGATG GAAT--GGTA -GACATAACG GACTTAAAAT CCGTGGCTTG 
             AGGCTCA-GC CCGTGTGATG GAAT--GGTA -GACATAACG GACTTAAAAT CCGTGGCTTG 
             GGGCTCA-GC GGGCGTGGCG GAAT--GGTA -GACGCATGG GACTTAAACT CCCTGGTGTG 
             GGGCTCA-GG CCCCTTGGCG AAACT-GGTA -TACGCAGCA GACTTAAAAT CTGCT-G-TG 
             GGGCTCA-GC CCTCGTGGTG GAATT-GGTA -GACACAAAG GACTTAAAAT CCTTG-AGTG 
             CGGCTCA-GC CCTCGTGGTG AAATT-GGTA -GACACAAAG GACTTAAAAT CCTTG-AGTG 
             GGGCTCA-GG CCTCGTGCTG GAATT-GGTA -GACAGTCTG GACTTAAAAT CCAGTGG-TG 
             GGGCTCA-GC CCTCGTGGTG AAATT-GGTA -GACACAACG GACTTAAAAT CCGTG-G-TG 
             GGGCTCA-GC CCTCGTGGTG AAATT-GGTA -GACACAACG GACTTAAAAT CCGTG-G-TG 
             GGGCTCA-GC CCTCGTGGTG AAATT-GGTA -GACACAAAG GACTTAAAAT CCTTG-AGTG 
             GGGCTCA-GC CCTCGTGGTG AAATT-GGTA -GACACAAAG GACTTAAAAT CCTTG-AGTG 
             GGGCTCA-GC CCTCGTGGTG GAAT--GGTA -GACACAAAG GACTTAAAAT CCTTG-AGTG 
             CGGCTCA-GC GGACGTGGTG GAAT--GGTA -GACACCGGA GACTTAAAAT CTCCT-G-TG 
             CGGCCTA-GC GGGCGTGGCG AAATT-GGTA -GACGCAACG GACTTAAAAT CCGTAGCGTG 
             GCTCTCA-GC GGACGTGGTG GAATC-GGTA -GACACAAGG GACTTAAAAT CCCTCGTATG 
             GCTCTCA-GC GGGCGTGGCG AAACT-GGTA -GACGCAAGG GACTTAAAAT CCCTC-G-TA 
             GCTCTCA-GC GGGCGTGGCG AAACT-GGTA -GACGCAAGG GACTTAAAAT CCCTC-G-TA 
             GCTCTCA-GC GGGCGTGGCG AAACT-GGTA -GACGCAAGG GACTTAAAAT CCCTC-G-TA 
             GCGCTCA-GC GGACGTGGCG AAACT-GGTA -GACGCAAGG GACTTAAAAT CCCTC-G-TA 
             CGGCTCA-GC CCGCGTGGTG GAAT--GGTA -GACACAAGA GACTTAAAAT CTCTG-G-TG 
             CGGCTCA-GC GGGCGTGGTG GAAT--GGTA -GACACACCA GACTTAAAAT CTGTT-G-TG 
             GGGCTCA-GC CCGCGTGATG GAAT--GGTA -GACATAAGA GACTTAAAAT CTCTG-G-TG 
             CGGCTCA-GC CCGCGTGGTG GAAT--GGTA -GACACTGGG GACTTAAAAT CCCTT-G-TG 
             CGGCTCA-GC GGACGTGGTG GAAT--GGTA -GACACCGGA GACTTAAAAT CTCCT-G-TG 
             CCGCTCA-GC GGGCATGGCG GAAGT-GGTA -GACGCAAGG GTCTTAAACA CCCTGTG-TG 
             CCGCTCA-GC GGGCATGGCG GAAGT-GGTA -GACGCAAGG GTCTTAAACA CCCTGTG-TG 
             CCGCTCA-GC GGGCATGGCG GAATT-GGTA -GACGCAAGG GTCTTAAACA CCCTGTG-TG 
             CCGCTCA-GC GGGCATGGCG GAAGT-GGTA -GACGCAAGG GTCTTAAACA CCCTGTG-TG 
             CCGCTCA-GC GGGCATGGCG GAAGT-GGTA -GACGCAAGG GTCTTAAACA CCCTGTG-TG 
             GCGCTCA-GC GGGCGTGGCG AAATT-GGTA -GACGCAAGG GACTTAAAAT CCCTCGTGTG 
             GCGCTCA-GC GGACGTGGCG GAATT-GGTA -GACGCAAGG GACTTAAAAT CCCTC-G-TG 
             GCGCTCA-GC GGACGTGGCG GAATT-GGTA -GACGCAAGG GACTTAAAAT CCCTC-G-TG 
             GCGCTCA-GC GGACGTGGCG GAACT-GGTA -GACGCAAGG GACTTAAAAT CCCTC-G-TG 
             GCGCTCA-GC GGGCGTGGCG AAATT-GGTA -GACGCAAGG GACTTAAAAT CCCTCGTGTG 
             GCGCTCA-GC GGACGTGGCG AAACT-GGTA -GACGCAAGG GACTTAAAAT CCCTC-G-TG 
             GCGCTCA-GC GGGCGTGGCG AAATT-GGTA -GACGCAAGG GACTTAAAAT CCCTCGTGTG 
             GGGCTCA-GC GGACGTGGCG GAACC-GGTA -GACGCAGCA GACTTAAAAT CTGCT-G-TG 
             GGGCTCA-GC GGACGTGGCG GAACC-GGTA -GACGCAGCA GACTTAAAAT CTGCT-G-TG 
             GAGCTCA-GC CCGCGTGATG GAAT--GGTA -GACATAACG GACTTAAAAT CCGTGGCTTG 
             GAGCTCA-GC CCGCGTGATG GAAT--GGTA -GACATAACG GACTTAAAAT CCGTGGCTTG 
             GAGCTCA-GC CCGCATGATG GAAT--GGTA -GACATAACG GACTTAAAAT CCGTGGCTTG 
             GAGCTCA-GC CCGCATGATG GAAT--GGTA -GACATAACG GACTTAAAAT CCGTGGCTTG 
             GAGCTCA-GC CCGCGTGATG GAAT--GGTA -GACATAACG GACTTAAAAT CCGTGGCTTG 
             GAGCTCA-GC CCGCGTGATG GAAT--GGTA -GACATAACG GACTTAAAAT CCGTGGCTTG 
             GAGCTCA-GC CCGCGTGATG GAAT--GGTA -GACATAACG GACTTAAAAT CCGTGGCTTG 
             GAGCTCA-GC CCGCGTGATG GAAT--GGTA -GACATAACG GACTTAAAAT CCGTGGCTTG 
             GAGCTCA-GC CCGCGTGATG GAAT--GGTA -GACATAACG GACTTAAAAT CCGTGGCTTG 
             GAGCTCA-GC CCGCGTGATG GAAT--GGTA -GACATAACG GACTTAAAAT CCGTGGCTTG 
             GAGCTCA-GC CCGCGTGATG GAAT--GGTA -GACATAACG GACTTAAAAT CCGTGGCTTG 
             GAGCTCA-GC CCGCGTGATG GAAT--GGTA -GACATAACG GACTTAAAAT CCGTGGCTTG 
             GAGCTCA-GC CCGCGTGATG GAAT--GGTA -GACATAACG GACTTAAAAT CCGTGGCTTG 
             CGGCTCA-GC CCGCGTGGTG GAAT--GGTA -GACACAGGA GACTTAAAAT CTCCA-G-TG 
             CGGCTCA-GC GGGCGTGGTG GAAT--GGTA -GACACGCCA GACTTAAAAT CTGTT-G-TG 
             CGGCTCA-GC CCCCTTGGTG GAAT--GGTA -GACACACGA GACTTAAAAT CTCCTGG-TG 
             CGGCTCA-GC GGGCGTGATG GAAT--GGTA -GACATACCA GACTTAAAAT CTGTTGG-TG 
             CGGCTCA-GC CCGCGTGGTG GAAT--GGTA -GACACATGA GACTTAAAAT CTCCC-G-TG 
             CGGCTCA-GC GGGCGTGGTG GAAT--GGTA -GACACAAGC GACTTAAAAT CGCTAGG-TG 
             CGGCTCA-GC CCGCGTGGTG GAAT--GGTA -GACACATGA GACTTAAAAT CTCCC-G-TG 
             CGGCTCA-GC GGGCGTGATG GAAT--GGTA -GACATACCA GACTTAAAAT CTGTTGG-TG 
             CGGCTCA-GC CCGCGTGGTG GAAT--GGTA -GACACAGGA GACTTAAAAT CTCCAGG-TG 
             CGGCTCA-GC GGGCGTGGTG GAAC--GGTA -GACACAAGC GACTTAAAAT CGCTA-G-TG 
             CGGCTCA-GC GGGCGTGGTG GAAT--GGTA -GACACATGG CACTTAAAAT GCCTG-G-TG 
             GCGCTCA-GC GGACGTGGCG AAACT-GGTA -GACGCAAGG GACTTAAAAT CCCTC-G-TA 
             GCGCTCA-GC GGACGTGGCG AAACT-GGTA -GACGCAAGG GACTTAAAAT CCCTC-G-TA 
             GGACTCA-GC GGACGTGGCG AAATC-GGTA -GACGCAGCG GACTTAAAAT CCGCCTA-TG 
             GGACCCA-GC GGGCGTGGCG AAACT-GGTA -GACGCAACG GACTTAAAAT CCGTAATGTG 
             GGGCTCA-GC GGACGTGGCG AAATC-GGTA -GACGCAGCA GACTTAAAAT CTGCCGGTCG 
             CGGCTCA-GC GGGCGTGGTG GAATT-GGTA -GACACAAGG GACTTAAAAT CCCTCGG-TA 
             GGGATCA-GC CCGTGTGGCG GAATC-GGTA -GACGCAGCG GACTTAAAAT CCGTGGCTTG 
             GGGATCA-GC CCGTGTGGCG GAATC-GGTA -GACGCAGCG GACTTAAAAT CCGTGGCTTG 
             GGGATCA-GC CCGTGTGGCG GAATC-GGTA -GACGCAGCG GACTTAAAAT CCGTGGCTTG 
             GGGATCA-GC CCGTGTGGCG GAATC-GGTA -GACGCAGCG GACTTAAAAT CCGTGGCTTG 
             GGACCCA-GC GGGCGTGGCG GAAT--GGTA -GACGCTACG GACTTAAAAT CCGTT-G-TG 

             CGGGTTCAAG TCCCGCCATC CGCA-GCGGG CGTGGTGGAA CT-GGTA-GA CACGCCAGAT 
             CGGGTTCGAC CCCCGTCGTC CGCA-GCGGG TATGGTGAAA TT-GGTA-GA CACGCCAGAT 
             CCGGTTCAAG TCCGGCTGCG GGCA-GCGGG TATGGCGGAA TT-GGTA-GA CGCATTGGTT 
             CGGGTTCGAC CCCCGTCGTC CGCA-GCGGG TATGGTGAAA TT-GGTA-GA CACGCCAGAT 
             CCGGTTCAAG TCCGGCCCTG GGCA-GCGGG AGTGGTGGAA TT-GGTA-GA CACGCTGGAT 
             GGAGTTCAAG TCTCCCCATG GGCA-GCGGA TATGGCGGAA TT-GGTA-GA CGCGCTAGGT 
             GGAGTTCAAG TCTCCCCATG GGCA-GCGGA TATGGCGGAA TT-GGTA-GA CGCGCTAGGT 
             GGAGTTCGAG TCTCCCCATG GGCA-GCGGA TATGGCGGAA TT-GGTA-GA CGCGCTAGGT 
             GGAGTTCAAG TCTCCCCATG GGCA-GCGGA TATGGCGGAA TT-GGTA-GA CGCGCTAGGT 
             GGAGTTCAAG TCTCCCCATG GGCA-GCGGA TATGGCGGAA TT-GGTA-GA CGTGCTAGGT 
             CGGGTTCGAG TCCCGCCGCC CGCA-GCGGG TGTGGCGGAA TT-GGCA-GA CGCACTTGGT 
             CGGGTTCGAG CCCCGCCGCC CGCA-GCGGG CGTGGCGGAA CT-GGTA-GA CGCGCGGGAT 
             CGGGTTCAAG TCCCGCCGCC CGCA-GCGGG TGTGGCGAAA TT-GGTA-GA CGCATCAGAT 
             CGGGTTCAAG TCCCGCCGTC CGCA-GCGGA TGTGGCGAAA TT-GGTA-GA CGCACCAGAT 
             CGGGTTCAAG TCCCGCCGTC CGCA-GCGGA TGTGGCGAAA TT-GGTA-GA CGCACCAGAT 
             CGGGTTCAAG TCCCGCCGTC CGCA-GCGGA TGTGGCGAAA TT-GGTA-GA CGCACCAGAT 
             CCGGTTCGAC CCCGGCTGCC CGCA-GCGGG CGTGGCGGAA CT-GGTA-GA CGCGCTGGAT 
             TGGGTTCGAG TCCCACCGCC CGCA-GCGGG CGTGGCGGAA CT-GGTA-GA CGCGCTGGAT 
             TGGGTTCGAG TCCCACCGTC CGCA-GCGGG CGTGGCGGAA CT-GGTA-GA CGCGCTGGAT 
             CCGGTTCGAC CCCGGCCGCC CGCA-GCGGA TGTGGCGGAA CT-GGTA-GA CGCACTGGAT 
             CGGGTTCAAG TCCCGCCGAC CGCA-GCGGA TGTGGCGAAA TT-GGTA-GA CGCACCAGAT 
             CGGGTTCAAG TCCCGCCGAC CGCA-GCGGA TGTGGCGAAA TT-GGTA-GA CGCACCAGAT 
             CGGGTTCAAG TCCCGCCGAC CGCA-GCGGA TGTGGCGAAA TT-GGTA-GA CGCACCAGAT 
             CGGGTTCAAG TCCCGCCGAC CGCA-GCGGA TGTGGCGAAA TT-GGTA-GA CGCACCAGAT 
             CGGGTTCAAG TCCCGCCGAC CGCA-GCGGA TGTGGCGAAA TT-GGTA-GA CGCACCAGAT 
             CGGGTTCAAG TCCCGCCGAC CGCA-GCGGA TGTGGCGAAA TT-GGTA-GA CGCACCAGAT 
             CGGGTTCAAG TCCCGCCGAC CGCA-GCGGA TGTGGCGAAA TT-GGTA-GA CGCACCAGAT 
             CGGGTTCAAG TCCCGCCGAC CGCA-GCGGA TGTGGCGAAA TT-GGTA-GA CGCACCAGAT 
             CGGGTTCAAG TCCCGCCGAC CGCA-GCGGA TGTGGCGAAA TT-GGTA-GA CGCACCAGAT 
             CGGGTTCAAG TCCCGCCGAC CGCA-GCGGA TGTGGCGAAA TT-GGTA-GA CGCACCAGAT 
             CGGGTTCAAG TCCCGCCGAC CGCA-GCGGA TGTGGCGAAA TT-GGTA-GA CGCACCAGAT 
             CGGGTTCAAG TCCCGCCGAC CGCA-GCGGA TGTGGCGAAA TT-GGTA-GA CGCACCAGAT 
             CGGGTTCAAG TCCCGCCGAC CGCA-GCGGA TGTGGCGAAA TT-GGTA-GA CGCACCAGAT 
             CGGGTTCAAG TCCCGCCGAC CGCA-GCGGA TGTGGCGAAA TT-GGTA-GA CGCACCAGAT 
             CGGGTTCAAG TCCCGCCGAC CGCA-GCGGA TGTGGCGAAA TT-GGTA-GA CGCACCAGAT 
             CGGGTTCAAG TCCCGCCGAC CGCA-GCGGA TGTGGCGAAA TT-GGTA-GA CGCACCAGAT 
             CGGGTTCAAG TCCCGCCGAC CGCA-GCGGA TGTGGCGAAA TT-GGTA-GA CGCACCAGAT 
             CGGGTTCAAG TCCCGCCGAC CGCA-GCGGA TGTGGCGAAA TT-GGTA-GA CGCACCAGAT 
             CGGGTTCAAG TCCCGCCGAC CGCA-GCGGA TGTGGCGAAA TT-GGTA-GA CGCACCAGAT 
             CGGGTTCAAG TCCCGCCGAC CGCA-GCGGA TGTGGCGAAA TT-GGTA-GA CGCACCAGAT 
             CGGGTTCAAG TCCCGCCGAC CGCA-GCGGA TGTGGCGAAA TT-GGTA-GA CGCACCAGAT 
             CGGGTTCAAG TCCCGCCGAC CGCA-GCGGA TGTGGCGAAA TT-GGTA-GA CGCACCAGAT 
             CGGGTTCAAG TCCCGCCGAC CGCA-GCGGA TGTGGCGAAA TT-GGTA-GA CGCACCAGAT 
             CGGGTTCAAG TCCCGCCGAC CGCA-GCGGA TGTGGCGAAA TT-GGTA-GA CGCACCAGAT 
             CGGGTTCAAG TCCCGCCGAC CGCA-GCGGA TGTGGCGAAA TT-GGTA-GA CGCACCAGAT 
             CGGGTTCAAG TCCCGCCGAC CGCA-GCGGA TGTGGCGAAA TT-GGTA-GA CGCACCAGAT 
             CGGGTTCAAG TCCCGCCGAC CGCA-GCGGA TGTGGCGAAA TT-GGTA-GA CGCACCAGAT 
             CGGGTTCAAG TCCCGCCGAC CGCA-GCGGA TGTGGCGAAA TT-GGTA-GA CGCACCAGAT 
             CGGGTTCAAG TCCCGCCGAC CGCA-GCGGA TGTGGCGAAA TT-GGTA-GA CGCACCAGAT 
             CGGGTTCAAG TCCCGCCGAC CGCA-GCGGA TGTGGCGAAA TT-GGTA-GA CGCACCAGAT 
             TGGGTTCGAG TCCCACCGTC CCTA-GCGGA TGTGGCGAAA CT-GGTA-GA CGCACTGGAT 
             TGGGTTCGAG TCCCACCGTC CCTA-GCGGA TGTGGCGAAA CT-GGTA-GA CGCACTGGAT 
             CCGGTTCGAT TCCGGCCGCC CGCA-GCGGA TGTGGCGAAA CT-GGTA-GA CGCACCAGAT 
             CCGGTTCGAG TCCGGCCGCG GGTA-GCGGG TGTGGCGAAA TT-GGTA-GA CGCACCAGAT 
             TGGGTTCGAG TCCCACCGCC CGTA-GCGGG TGTGGCGGAA CT-GGTA-GA CGCACCAGAT 
             GGAGTTCAAG TCTCCCCATG GGCA-GCGGA TATGGCGGAA TT-GGTA-GA CGTGCTAGGT 
             GGAGTTCAAG TCTCCCCGTG GGCA-GCGGA TATGGCGGAA TT-GGTA-GA CGTGCTAGGT 
             GGAGTTCGAC TCTCCCCATG GGCA-GCGGA TATGGCGAAA TT-GGTA-GA CGTACTAGGT 
             GGAGTTCGAC TCTCCCCATG GGCA-GCGGA TATGGCGAAA TT-GGTA-GA CGTACTAGGT 
             TGGGTTCGAG TCCCACCACC CGCA-GCGGG CGTGGCGGAA CT-GGTA-GA CGCGCTGGTT 
             TGGGTTCGAG TCCCACCACC CGCA-GCGGG CGTGGCGGAA TT-GGTA-GA CGCGCTGGTT 
             CGGGTTCGAG TCCCGCCGCC CGTA-GCGGG TGTGGCGGAA CT-GGCA-GA CGCACTTGGT 
             CGGGTTCGAG TCCCGCAGTT CGCA-GCGGG CGTGGTGGAA TT-GGCA-GA CACGCCAGAT 
             CGGGTTCGAG TCCCGCAGTT CGCA-GCGGG CGTGGTGGAA TT-GGCA-GA CACGCCAGAT 
             CGGGTTCGAG TCCCGCAGTT CGCA-GCGGG CGTGGTGAAA TT-GGTA-GA CACGCCAGAT 
             CGGGTTCAAA TCCCGTCGCC CGGA-GCGGG CGTGGTGAAA TT-GGCA-GA CACGCCAGAT 
             CCGGTTCGAT TCCGGCCGTC CGTA-GCGGG TATGGCGGAA TT-GGTA-GA CGCACTGGTT 
             CGGGTTCGAG CCCCGTCGTC CGCA-GCGGG TATGGTGAAA TT-GGTA-GA CACGCCAGAT 
             CCGGTTCGAT TCCGGCCGCC GGCA-GCGGA TGTGGCGGAA TT-GGTA-GA CGCACTGGAT 
             CGGGTTCGAG TCCCGCCGCC CGCA-GCGGG TGTGGCGGAA CT-GGTA-GA CGCACCAGAT 
             CGGGTTCGAG TCCCGTCGCC CGCA-GCGGA TGTGGTGAAA TT-GGCA-GA CACGCCAGAT 
             CCGGTTCGAG TCCGGCCGCG GGCA-GCGGG TGTGGCGAAA TT-GGTA-GA CGCACCAGAT 
             CCGGTTCGAT TCCGGCAGGG GCCA-GCGGG CGTGGTGGAA TT-GGTA-GA CACACTGGAT 
             CGGGTTCGAG TCCCGGTGGG GGCA-GCGGG CGTGGTGGAA TT-GGTA-GA CACACTGGAT 
             CCGGTTCAAG TCCGGCCGCC CGCA-GCGGA TGTGGCGGAA CT-GGTA-GA CGCGCCAGAT 
             CGGGTTCGAT TCCCGTCGTC CGCA-GCGGA TGTGGCGGAA CT-GGTA-GA CGCCCTGGAT 
             CGGGTTCGAT TCCCGCCGTC CGCA-GCGGG TGTGGTGGAA TT-GGTA-GA CACGCCAGAT 
             CGGGTTCGAG TCCCGCCGTC CGCA-GCGGG CGTGGCGGAA CT-GGTA-GA CGCGCTGGAT 
             CGGGTTCGAG TCCCGCCGTC CGCA-GCGGG CGTGGCGGAA CT-GGTA-GA CGCGCTGGAT 
             CGGGTTCGAG TCCCGCCGTC CGCA-GCGGG CGTGGCGGAA CT-GGTA-GA CGCGCTGGAT 
             CGGGTTCGAG TCCCGCCGTC CGCA-GCGGG CGTGGCGGAA CT-GGTA-GA CGCGCTGGAT 
             CCGGTTCGAG TCCGGCCGTC CGCA-GCGGG CGTGGCGGAA CT-GGTA-GA CGCGCTGGAT 
             CGGGTTCGAG TCCCGCCGTC CGCA-GCGGG CGTGGCGGAA CT-GGTA-GA CGCGCTGGAT 
             CGGGTTCGAG TCCCGCCGTC CGCA-GCGGG CGTGGCGGAA CT-GGTA-GA CGCGCTGGAT 
             CGGGTTCGAG TCCCGCCGTC CGCA-GCGGG CGTGGCGGAA CT-GGTA-GA CGCGCTGGAT 
             CGGGTTCGAT TCCCGCCGTC CGCA-GCGGG CGTGGCGGAA CT-GGTA-GA CGCGCCGGAT 
             CCGGTTCGAG TCCGGCTGCC CGCA-GCGGG CGTGGCGGAA TT-GGTA-GA CGCGCTGGAT 
             CCCGTTCGAC TCGGGTTGGG GGCA-GCGGG CGTGGCGGAA TT-GGTA-GA CGCGCTGGAT 
             CCCGTTCGAC TCGGGTTGGG GGCA-GCGGG CGTGGCGGAA TT-GGTA-GA CGCGCTGGAT 
             CGGGTTCGAG TCCCGCCGTC CGCA-GCGGG CGTGGCGGAA CT-GGTA-GA CGCAGCAGGT 
             CCGGTTCGAG TCCGGGAGGG GCCA-GCGGG TGTGGCGGAA TT-GGTA-GA CGCGCTGGAT 
             CCGGTTCGAG TCCGGCCGCG GGCA-GCGGG TGTGGCGGAA TT-GGTA-GA CGCACCAGAT 
             CCGGTTCGAG TCCGGCCGCG GGTA-GCGGG TGTGGCGGAA CT-GGTA-GA CGCACCAGAT 
             CGGGTTCAAG TCCCGCCGAC CGCA-GCGGA TGTGGCGAAA TT-GGTA-GA CGCACCAGAT 
             CGGGTTCAAG TCCCGCCGAC CGCA-GCGGA TGTGGCGAAA TT-GGTA-GA CGCACCAGAT 
             CGGGTTCGAT CCCCGCCGTC CGCA-GCGGG CGTGGCGGAA TT-GGTA-GA CGCGCTGGAT 
             CCGGTTCAAG TCCGGCCATG GGTA-GCGGG TGTGGCGAAA TT-GGTA-GA CGTACCAGAT 
             CCGGTTCAAG TCCGGCCATG GGTA-GCGGG TGTGGCGAAA TT-GGTA-GA CGTACCAGAT 
             CGGGTTCGAG TCCCGCCGCC CGCA-GCGGG TGTGGCGAAA TT-GGCA-GA CGCACCAGAT 
             CGGGTTCGAG TCCCGCAGGG GCCA-GCGGG CGTGGCGGAA TT-GGTA-GA CGCGCTGGAT 
             CCGGTTCGAG TCCGGCCGAG GGCA-GCGGG AGTGGTGGAA T--GGTA-GA CACGCTAGTC 
             CCAGTTCGAG TCTGGCCGAG GGCA-GGGGC GATGGCGGAA TT-GGTA-GA CGCGTTGGTC 
             GCGGTTCGAG TCCGCCCGAG GCTA-GCGCC AGTGGCGGAA T--GGTA-GA CGCACTGGTT 
             CCAGTTCGAG TCTGGCCGAG GGCA-GGGCG AATGGCGGAA TT-GGTA-GA CGCGCTGGTC 
             CCAGTTCGAG TCTGGCCGAG GGCA-GGGCG AATGGCGGAA TT-GGTA-GA CGCGCTGGTC 
             CCAGTTCGAG TCTGGCCGAG GGCA-GGGGC GATGGCGGAA TT-GGTA-GA CGCGTTGGTC 
             CCAGTTCGAG TCTGGCCGAG GGCA-GGGCG AATGGCGGAA TT-GGTA-GA CGCGCTGGTC 
             CCGGTTCGAG TCCGGCCGAG GGCA-GCGGA AGTGGCGGAA T--GGTA-GA CGCGCTGGTC 
             CGGGTTCGAG TCCCGCCGTC CGCA-GCGGG TGTGGCGGAA TT-GGTA-GA CGCACCAGAT 
             CCGGTTCGAC CCCGGCCGCC CGCA-GCGGA TGTGGCGGAA TT-GGTA-GA CGCACTGGAT 
             CGGGTTCGAC CCCCGCCGTC CGCA-GCGGG TATGGTGAAA TT-GGTA-GA CACGCCAGAT 
             CGGGTTCGAT CCCCGTCGCC CGCA-GCGGG TATGGTGAAA TT-GGTA-GA CACGCCAGAT 
             CGGGTTCGAC CCCCGTCGCC CGCA-GCGGG TATGGTGAAA TT-GGTA-GA CACGCCAGAT 
             CGGGTTCGAC CCCCGTCGCC CGCA-GCGGG TATGGTGAAA TT-GGTA-GA CACGCCAGAT 
             CGGGTTCGAT CCCCGTCGTC CGCA-GCCCG GTTGGTGGAA TT-GGTA-GA CACACTTGGT 
             CCGGTTCGAG TCCGGCCGCG GGTA-GCGGG TGTGGCGAAA TT-GGTA-GA CGCACCAGAT 
             GGGGTTCGAG TCCCCCCGCC CGCA-GCGGG TGTGGCGGAA TT-GGTA-GA CGCACCAGAT 
             CCGGTTCGAG TCCGGCCGCG GGTA-GCGGG TGTGGCGAAA TT-GGTA-GA CGCACTAGAT 
             CCGGTTCGAG TCCGGCCGCG GGTA-GCGGG TGTGGCGGAA CT-GGTA-GA CGCACCAGAT 
             CGGGTTCGAG TCCCGCCGTC CGCA-GCGGG TGTGGCGGAA TT-GGTA-GA CGCACCAGAT 
             CCGGTTCGAT CCCGGCTGCC CGCA-GCGGG TGTGGCGGAA CT-GGTA-GA CGCAACAGGT 
             CCGGTTCGAT CCCGGCTGCC CGCA-GCGGG TGTGGCGGAA CT-GGTA-GA CGCAACAGGT 
             CCGGTTCGAC CCCGGTTGCC CGCA-GCGGG TGTGGCGAAA CT-GGTA-GA CGCACCAGAT 
             CCGGTTCGAT CCCGGCTGCC CGCA-CCTTT CGTAGCTCAG CT-GGAT-AG AGCACCGGTC 
             CCGGTTCGAT CCCGGCTGCC CGCA-GCGGG TGTGGCGGAA CT-GGTA-GA CGCAACAGGT 
             CCGGTTCGAC CCCGGCCGCC CGCA-GCGGG CGTGGCGGAA TT-GGTA-GA CGCGCTGGAT 
             CGGGTTCGAT TCCCGCCGTC CGCA-GCGGG CGTGGCGGAA CT-GGTA-GA CGCGCTGGAT 
             CGGGTTCGAT TCCCGCCGTC CGCA-GCGGG CGTGGCGGAA TT-GGTA-GA CGCGCTGGAT 
             CGGGTTCGAC CCCCGCCGTC CGCA-GCGGG CGTGGCGGAA CT-GGTA-GA CGCGCTGGAT 
             CCGGTTCGAC CCCGGCCGCC CGCA-GCGGG CGTGGCGGAA TT-GGTA-GA CGCGCTGGAT 
             CGGGTTCGAC CCCCGCCGTC CGCA-GCGGG CGTGGCGGAA TT-GGTA-GA CGCGCTGGAT 
             CCGGTTCGAC CCCGGCCGCC CGCA-GCGGG CGTGGCGGAA TT-GGTA-GA CGCGCTGGAT 
             CGGGTTCGAG TCCCGCCGTC CGCA-GCGGG CGTGGTGGAA CT-GGTA-GA CACGCTGGAT 
             CGGGTTCGAG TCCCGCCGTC CGCA-GCGGG CGTGGTGGAA CT-GGTA-GA CACGCTGGAT 
             CCGGTTCAAG TCCGGCCGCG GGTA-GCGGA TGTGATGGAA CT-GGTA-GA CATGCAAGAT 
             CCGGTTCAAG TCCGGCCGCG GGTA-GCGGA TGTGATGAAA CT-GGTA-GA CATGCAAGAT 
             CCGGTTCAAG TCCGGCTACG GGTA-GCGGA TGTGATGGAA CT-GGTA-GA CATGCAAGAT 
             CCGGTTCAAG TCCGGCTGCG GGTA-GCGGA TGTGATGGAA CT-GGTA-GA CATGCAAGAT 
             CCGGTTCAAG TCCGGCCGCG GGTA-GCGGA TGTGATGGAA CACGGTA-GA CATGCAAGAT 
             CCGGTTCAAG TCCGGCCGCG GGTA-GCGGA TGTGATGGAA CT-GGTA-GA CATGCAAGAT 
             CCGGTTCAAG TCCGGCCGCG GGTA-GCGGA TGTGATGAAA CT-GGTA-GA CATGCAAGAT 
             CCGGTTCAAG TCCGGCCGCG GGTA-GCGGA TGTGATGGAA CT-GGTA-GA CATGCAAGAT 
             CCGGTTCAAG TCCGGCCGCG GGTA-GCGGA TGTGATGGAA CT-GGTA-GA CATGCAAGAT 
             CCGGTTCAAG TCCGGCCGCG GGTA-GCGGA TGTGATGGAA CT-GGTA-GA CATGCAAGAT 
             CCGGTTCAAG TCCGGCCGCG GGTA-GCGGA TGTGATGGAA CT-GGTA-GA CATGCAAGAT 
             CCGGTTCAAG TCCGGCCGCG GGTA-GCGGA TGTGATGGAA CT-GGTA-GA CATGCAAGAT 
             CCGGTTCAAG TCCGGCCGTG GGTA-GCGGA TGTGATGGAA CT-GGTA-GA CATGCAAGAT 
             CCGGTTCGAA TCCGGCCGCG GGTA-GCGGG TGTGGCGGAA TT-GGTA-GA CGCACCAGAT 
             GGGGTTCAAG TCCCCCCGCC CGCA-GCGGG TGTGGCGGAA TT-GGTA-GA CGCACCAGAT 
             CCAGTTCGAG TCTGGCAGGG GGCA-GCGGG TGTGGCGGAA TT-GGTA-GA CGCACCAGAT 
             TGGGTTCGAG TCCCACCGCC CGCA-GCGGG TGTGGCGAAA TT-GGTA-GA CGCACCAGAT 
             CCGGTTCGAG TCCGGCCGCG GGCA-GCGGG TGTGGCGGAA TT-GGTA-GA CGCACCAGAT 
             CGGGTTCGAG TCCCGCCGCC CGCA-GCGGG TGTGGCGGAA TT-GGTA-GA CGCACCAGAT 
             CCGGTTCGAG TCCGGCCGCG GGCA-GCGGG TGTGGCGAAA TT-GGTA-GA CGCACCAGAT 
             TGGGTTCGAG TCCCACCGCC CGTA-GCGGG TGTGGCGAAA TT-GGTA-GA CGCACCAGAT 
             CCGGTTCGAG TCCGGCCGCG GGTA-GCGGG TGTGGCGAAA TT-GGTA-GA CGCACCAGAT 
             CGGGTTCGAA TCCCGCCGCC CGCA-GCGGG TGTGGCGAAA TT-GGTA-GA CGCACCAGAT 
             CCGGTTCAAA TCCGGCCGCC CGTA-GCGGG TGTGGCGGAA TT-GGTA-GA CGCACCAGAT 
             CGGGTTCGAT TCCCGTCGTC CGCA-GCGGG TATGGTGAAA TT-GGTA-GA CACGCCAGAT 
             CGGGTTCGAT TCCCGTCGTC CGCA-GCGGG TATGGTGAAA TT-GGTA-GA CACGCCAGAT 
             CGGGTTCAAG TCCCGCCGTC CGCA-GCGGG CGTGGCGAAA CT-GGTA-GA CGCGCCAGAT 
             GGGGTTCGAT TCCCCCCGCC CGCA-GCGGG CGTGGCGGAA CT-GGTA-GA CGCGCTGGAT 
             CGGGTTCAAG TCCCGCCGTC CGCA-GCGGG CGTGGCGGAA TT-GGTA-GA CGCGCTGGTT 
             CGGGTTCGAG TCCCGTCGCC CGCA-TTTTG GATAGCCAAC T--GGTA-AA GGCACCGGAT 
             GGAGTTCAAG TCTCCCCATG GGCA-GCGGA TATGGCGAAA TT-GGTA-GA CGTGCCAGGT 
             GGAGTTCAAG TCTCCCCATG GGCA-GCGGA TATGGCGGAA TT-GGTA-GA CGTGCCAGGT 
             GGAGTTCAAG TCTCCCCATG GGCA-GCGGA TATGATGGAA TT-GGTA-GA CGTGCCAGGT 
             GGAGTTCAAG TCTCCCCATG GGCA-GCGGA TATGGCGAAA TT-GGTA-GA CGTGCCAGGT 
             AGGGTTCGAG TCCCTCCGCC CGCA-GCGGG CGTGGCGGAA AT-GGTA-GA CGCGCTGGAT 

             TTAGGTTCTG GTGCATGGGG GTTCAAGTCC CTCCGCCCGC A-GGCGGCGT AGCTCAGC-- 
             TTAGGTTCTG GT-G-TGGGA GTTCAAGTCT CTCTACCCGC A-GGCGGAGT AGCTCAGTA- 
             TTAGGTACCA AC-G-TGGGA GTTCGAGTCT CTCTACCCGC A-GGCGGGGT AGCTCAGGT- 
             TTAGGTTCTG GT-G-TGGGA GTTCAAGTCT CTCTACCCGC A-GGCGGGAT AGCTCAGGT- 
             TTAGGTTCCA GT-G-TGAGA GTTCAAGTCT CTCCTTCCGC A-GGCGGGGT AGCTCAGGT- 
             TTAGGTCCTA GTGG-TGGGG GTTCAAGTCC CTCTATCCGC A-GGCTAGGT AGCTCAGG-- 
             TTAGGTCCTA GTGG-TGGGG GTTCAAGTCC CTCTATCCGC A-GGCTAGGT AGCTCAGG-- 
             TTAGGTCCTA GTGG-TGGGG GTTCAAGTCC CTCTATCCGC A-GGCTAGGT AGCTCAGG-- 
             TTAGGTCCTA GTGG-TGGGG GTTCAAGTCC CTCTATCCGC A-GGCTAGGT AGCTCAGG-- 
             TTAGGTCCTA GT-G-TGGGG GTTCAAGTCC CTCTATCCGC A-GGCTAGGT AGCTCAGG-- 
             TTAGGTCCAA GC-A-TGGGG GTTCAAGTCC CTCCACCCGC A-GGCGGGGT AGCTCAGCT- 
             TTAGGTTCCC GT-G-TGGGG GTTCGAAACC CTCCGCCCGC A-GGCAGCGT AGCTCAGTT- 
             TTAGGTTCTG GC-G-TGGGG GTTCGAGTCC CTCCACCCGC A-GGCGGAGT AGCTCAGTA- 
             TTAGGTTCTG GC-G-TGGGG GTTCGAGTCC CTCCATCCGC A-GGCGGAGT AGCTCAGTA- 
             TTAGGTTCTG GC-G-TGGGG GTTCGAGTCC CTCCATCCGC A-GGCGGAGT AGCTCAGTA- 
             TTAGGTTCTG GC-G-TGGGG GTTCGAGTCC CTCCATCCGC A-GGCGGAGT AGCTCAGTA- 
             TTAGGTTCCA GT-G-TGGGG GTTCGAGTCC CTCCGCCCGC A-GGCGGGGT AGCTCAGCT- 
             TTAGGTTCCA GT-G-TGGGG GTTCGAGTCC CTCCGCCCGC A-GGCGGGGT AGCTCAGCT- 
             TTAGGTTCCA GT-G-TGGGG GTTCGAGTCC CTCCGCCCGC A-GGCGGGGT AGCTCAGCT- 
             TTAGGTTCCA GC-G-TGGAG GTTCGAGTCC TCTCATCCGC A-GACTGGGT AGCTCAGAT- 
             TTAGGTTCTG GC-G-TGGGG GTTCGAGTCC CTCCATCCGC A-GGCGGAGT AGCTCAGTA- 
             TTAGGTTCTG GC-G-TGGGG GTTCGAGTCC CTCCATCCGC A-GGCGGAGT AGCTCAGTA- 
             TTAGGTTCTG GC-G-TGGGG GTTCGAGTCC CTCCATCCGC A-GGCGGAGT AGCTCAGTA- 
             TTAGGTTCTG GC-G-TGGGG GTTCGAGTCC CTCCATCCGC A-GGCGGAGT AGCTCAGTA- 
             TTAGGTTCTG GC-G-TGGGG GTTCGAGTCC CTCCATCCGC A-GGCGGAGT AGCTCAGTA- 
             TTAGGTTCTG GC-G-TGGGG GTTCGAGTCC CTCCATCCGC A-GGCGGAGT AGCTCAGTA- 
             TTAGGTTCTG GC-G-TGGGG GTTCGAGTCC CTCCATCCGC A-GGCGGAGT AGCTCAGTA- 
             TTAGGTTCTG GC-G-TGGGG GTTCGAGTCC CTCCATCCGC A-GGCGGAGT AGCTCAGTA- 
             TTAGGTTCTG GC-G-TGGGG GTTCGAGTCC CTCCATCCGC A-GGCGGAGT AGCTCAGTA- 
             TTAGGTTCTG GC-G-TGGGG GTTCGAGTCC CTCCATCCGC A-GGCGGAGT AGCTCAGTA- 
             TTAGGTTCTG GC-G-TGGGG GTTCGAGTCC CTCCATCCGC A-GGCGGAGT AGCTCAGTA- 
             TTAGGTTCTG GC-G-TGGGG GTTCGAGTCC CTCCATCCGC A-GGCGGAGT AGCTCAGTA- 
             TTAGGTTCTG GC-G-TGGGG GTTCGAGTCC CTCCATCCGC A-GGCGGAGT AGCTCAGTA- 
             TTAGGTTCTG GC-G-TGGGG GTTCGAGTCC CTCCATCCGC A-GGCGGAGT AGCTCAGTA- 
             TTAGGTTCTG GC-G-TGGGG GTTCGAGTCC CTCCATCCGC A-GGCGGAGT AGCTCAGTA- 
             TTAGGTTCTG GC-G-TGGGG GTTCGAGTCC CTCCATCCGC A-GGCGGAGT AGCTCAGTA- 
             TTAGGTTCTG GC-G-TGGGG GTTCGAGTCC CTCCATCCGC A-GGCGGAGT AGCTCAGTA- 
             TTAGGTTCTG GC-G-TGGGG GTTCGAGTCC CTCCATCCGC A-GGCGGAGT AGCTCAGTA- 
             TTAGGTTCTG GC-G-TGGGG GTTCGAGTCC CTCCATCCGC A-GGCGGAGT AGCTCAGTA- 
             TTAGGTTCTG GC-G-TGGGG GTTCGAGTCC CTCCATCCGC A-GGCGGAGT AGCTCAGTA- 
             TTAGGTTCTG GC-G-TGGGG GTTCGAGTCC CTCCATCCGC A-GGCGGAGT AGCTCAGTA- 
             TTAGGTTCTG GC-G-TGGGG GTTCGAGTCC CTCCATCCGC A-GGCGGAGT AGCTCAGTA- 
             TTAGGTTCTG GC-G-TGGGG GTTCGAGTCC CTCCATCCGC A-GGCGGAGT AGCTCAGTA- 
             TTAGGTTCTG GC-G-TGGGG GTTCGAGTCC CTCCATCCGC A-GGCGGAGT AGCTCAGTA- 
             TTAGGTTCTG GC-G-TGGGG GTTCGAGTCC CTCCATCCGC A-GGCGGAGT AGCTCAGTA- 
             TTAGGTTCTG GC-G-TGGGG GTTCGAGTCC CTCCATCCGC A-GGCGGAGT AGCTCAGTA- 
             TTAGGTTCTG GC-G-TGGGG GTTCGAGTCC CTCCATCCGC A-GGCGGAGT AGCTCAGTA- 
             TTAGGTTCTG GC-G-TGGGG GTTCGAGTCC CTCCATCCGC A-GGCGGAGT AGCTCAGTA- 
             TTAGGTTCTG GC-G-TGGGG GTTCGAGTCC CTCCATCCGC A-GGCGGAGT AGCTCAGTA- 
             TTAGGTTCTG GC-G-TGGGG GTTCGAGTCC CTCCATCCGC A-GGCGGAGT AGCTCAGTA- 
             TTAGGTTCCA GC-G-TGGAG GTTCGAGTCC TCTCATCCGC A-GGCTGGGT AGCTCAGAT- 
             TTAGGTTCCA GC-G-TGGAG GTTCGAGTCC TCTCATCCGC A-GGCTGGGT AGCTCAGAT- 
             TTAGGTTCTG GC-G-TGGAG GTTCGAGTCC TCTCATCCGC A-GGCTGGGT AGCTCAGAT- 
             TTAGGTTCTG GC-G-TGGGG GTTCAAGTCC CTCCACCCGC A-GGCGGAGT AGCTCAGTT- 
             TTAGGTTCTG GC-G-TGGGG GTTCGAGTCC CTTCACCCGC A-GGCGTGGT AGCTCAGCT- 
             TTAGGTCCTA GT-G-TGGGG GTTCAAGTCC CTCTATCCGC A-GGCTGGGT AGCTCAGTT- 
             TTAGGTCCTA GT-G-TGGGG GTTCAAGTCC CTCTATCCGC A-GGCTAAGT AGTTCAGT-- 
             TTAGGTCCTA GC-A-TGGGG GTTCAAGTCC CTCTATCCGC A-GGCTATGT AGCTCAGTT- 
             TTAGGTCCTA GC-A-TGGGG GTTCAAGTCC CTCTATCCGC A-GGCTATGT AGCTCAGTT- 
             TTAGGTACCA GT-G-TGGGG GTTCGAGTCC CTTCGCCCGC A-GGCGGAGT AGCTCAGGT- 
             TTAGGTACCA GT-G-TGGGG GTTCGAGTCC CTTCGCCCGC A-GGCGGAGT AGCTCAGGT- 
             TTAGGTCCAA GC-A-TGGGG GTTCAAGTCC CTCCACCCGC A-GGCGGGGT AGCTCAGTT- 
             TTAGGTTCTG GT-G-TGGGG GTTCAAGTCC CTCCGCCCGC A-GGCGGCGT AGCTCAGC-- 
             TTAGGTTCTG GT-G-TGGGG GTTCAAGTCC CTCCGCCCGC A-GGCGGCGT AGCTCAGC-- 
             TTAGGTTCTG GT-G-TGGGG GTTCAAGTCC CTCCGCCCGC A-GGCGGTGT AGCTCAGT-- 
             TTAGGTTCTG GT-G-TGGGG GTTCAAGTCC CTCCGCCCGC A-GGCGGTGT AGCTCAGC-- 
             TTAGGTACCA GCGG-TGGGG GTTCGAGTCC CTCTACCCGC A-GGTCAGGT AGCTCAGCT- 
             TTAGGTTCTG GT-G-TGGGA GTTCAAGTCT CTCTACCCGC A-GGCGGGGT AGCTCAGGT- 
             TTAGGTTCCA GC-G-TGAAG GTTCGAGTCC TTTCATCCGC A-GGTTCGGT AGCTCAGTT- 
             TTAGGTTCTG GC-G-TGGGG GTTCGAGTCC CTTCACCCGC A-GGCGGAGT AGCTCAGGT- 
             TTAGGTTCTG GT-G-TGGGG GTTCAAGTCC CTCCATCCGC A-GGCGGGGT AGCTCAGGT- 
             TTAGGTTCTG GC-G-TGGGG GTTCAAGTCC CTCCACCCGC A-GGCGCGGT AGCTCAGTT- 
             TTAGGTTCCA GC-A-TGGGG GTTCAAGTCC CTTCGCCCGC A-GGCGGGGT AGCTCAGCT- 
             TTAGGTTCCA GC-A-TGGGG GTTCAAGTCC CTTCGCCCGC A-GGCGGGGT AGCTCAGCT- 
             TTAGGTTCTG GT-G-TGGGG GTTCGAGTCC CTCCATCCGC A-GGCGAGGT AGCTCAGCT- 
             TTAGGTTCCA GT-G-TGGGG GTTCGAGTCC CTTCATCCGC A-GGCGGGGT AGCTCAGTT- 
             TTAGGTTCTG GT-G-TGGGG GTTCAAGTCC CTCCACCCGC A-GGCGGAGT AGCTCAGTT- 
             TTAGGTTCCA GT-G-TGGGG GTTCGAGCCC CTCCGCCCGC A-GGCGGGGT AGCTCAGCT- 
             TTAGGTTCCA GT-G-TGGGG GTTCGAGCCC CTCCGCCCGC A-GGCGGGGT AGCTCAGCT- 
             TTAGGTTCCA GT-G-TGGGG GTTCGAGCCC CTCCGCCCGC A-GGCGGGGT AGCTCAGCT- 
             TTAGGTTCCA GT-G-TGGGG GTTCGAGCCC CTCCGCCCGC A-GGCGGGGT AGCTCAGCT- 
             TTAGGTTCCA GT-G-TGGGG GTTCGAGCCC CTCCGCCCGC A-GGCGGAGT AGCTCAGCT- 
             TTAGGTTCCA GT-G-TGGGG GTTCGAGCCC CTCCGCCCGC A-GGCGGGGT AGCTCAGCT- 
             TTAGGTTCCA GT-G-TGGGG GTTCGAGCCC CTCCGCCCGC A-GGCGGGGT AGCTCAGCT- 
             TTAGGTTCCA GT-G-TGGGG GTTCGAGCCC CTCCGCCCGC A-GGCGGAGT AGCTCAGCT- 
             TTAGGTTCCG GTGG-TGGGG GTTCGAGTCC CTCCGCCCGC A-GGCGGAGT AGCTCAGCC- 
             TTAGGTTCCA GT-G-TGGGG GTTCGAGTCC CTCCGCCCGC A-GGCGAGGT AGCTCAGCT- 
             TTAGGTTCCA GT-G-TGGGG GTTCGAGTCC CTCCGCCCGC A-GGCGAGGT AGCTCAGCT- 
             TTAGGTTCCA GT-G-TGGGG GTTCGAGTCC CTCCGCCCGC A-GGCGAGGT AGCTCAGCT- 
             TTAGGTCCTG CC-G-TGGGG GTTCGAGTCC CTTCGCCCGC A-GGCGGAGT AGCTCAGCA- 
             TTAGGTTCCA GT-G-TGGAA GTTCGAGTCT TCTCACCCGC A-GGCTGGGT AGCTCAGCT- 
             TTAGGTTCTG GC-G-TGGGG GTTCGAGTCC CTTCACCCGC A-GGCGGAGT AGCTCAGGT- 
             TTAGGTTCTG GC-G-TGGGG GTTCGAGTCC CTTCACCCGC A-GGCGTGGT AGCTCAGCT- 
             TTAGGTTCTG GC-G-TGGGG GTTCGAGTCC CTCCATCCGC A-GGCGGAGT AGCTCAGTA- 
             TTAGGTTCTG GC-G-TGGGG GTTCGAGTCC CTCCATCCGC A-GGCGGAGT AGCTCAGTA- 
             TTAGGTTCCA GT-G-TGGGG GTTCGAGTCC CTCCGCCCGC A-GGCGAGGT AGCTCAGCT- 
             TTAGGTTCTG GC-A-TGGGG GTTCAATTCC CTCCACCCGT A-GGCGAGGT AGCTCAGAT- 
             TTAGGTTCTG GC-A-TGGGG GTTCAATTCC CTCCACCCGT A-GGCGAGGT AGCTCAGAT- 
             TTAGGTTCTG GC-G-TGGGG GTTCAAGTCC CTCCACCCGC A-GGCGGAGT AGCTCAGCT- 
             TTAGGTTCCA GT-G-TGGGG GTTCGAGTCC CTCCGCCCGC A-GGCGGAGT AGCTCAGTT- 
             TTAGGAACTA GT-G-TGAAG GTTCAAGTCC TTTCTCCCGC A-GGCGGGGT AGCTCAGTT- 
             TTAGGAACCA AT-G-TGAAG GTTCGAGTCC TTTTCGCCCT A-GGCGGGGT AGCTCAGTT- 
             TTAGGTACCA GC-G-TGGGG GTTCAAGTCC CTCCTGGCGC A-GGCGGAGT AGCTCAGTT- 
             TTAGGAACCA GT-G-TGAAG GTTCGAGTCC TTTTTCGCCT A-GGCGGGGT AGCTCAGTC- 
             TTAGGAACCA GT-G-TGAAG GTTCGAGTCC TTTTTCGCCT A-GGCGGGGT AGCTCAGTC- 
             TTAGGAACCA AT-G-TGAAG GTTCGAGTCC TTTTCGCCCT A-GGCGGGGT AGCTCAGTT- 
             TTAGGAACCA GT-G-TGAAG GTTCGAGTCC TTTTTCGCCT A-GGCGGGGT AGCTCAGTC- 
             TTAGAAACCA GT-G-TGAAG GTTCAAGTCC TTTCTTCCGC A-GGCGGGGT AGCTCAGGT- 
             TTAGGTTCTG GC-G-TGGGG GTTCGAGTCC CTTCACCCGC A-GGCGCGGT AGCTCAGTT- 
             TTAGGTTCCA GC-G-TGGAG GTTCGACTCC TCTCATCCGC A-GGCTGGGT AGCTCAGCT- 
             TTAGGTTCTG GT-G-TGGGA GTTCAAGTCT CTCTACCCGC A-GGCGGAGT AGCTCAGTA- 
             TTAGGTTCTG GT-G-TGGGA GTTCAAGTCT CTCTACCCGC A-GGCGGAGT AGCTCAGTA- 
             TTAGGTTCTG GT-G-TGGGA GTTCAAGTCT CTCTACCCGC A-GGCGGAGT AGCTCAGTA- 
             TTAGGTTCTG GT-G-TGGGA GTTCAAGTCT CTCTACCCGC A-GGCGGAGT AGCTCAGTA- 
             TTAGGTCCAA GC-A-TGGGG GTTCGAGTCC CTCACCGGGC A-GGCGGAGT AGCTCAGTA- 
             TTAGGTTCTG GC-G-TGGGG GTTCAAGTCC CTCCACCCGC A-GGAAGGGT AGCTCAGG-- 
             TTAGGTTCTG GC-G-TGGGG GTTCGAGTCC CTTCACCCGC A-GGCGATGT AGCTCAGTT- 
             TTAGGTTCTA GC-G-TGGGG GTTCAAGTCC CTCCACCCGC A-GGCGGTGT AGCTCAGTT- 
             TTAGGTTCTG GC-G-TGGGG GTTCGAGTCC CTTCACCCGC A-GGCGTGGT AGCTCAGCC- 
             TTAGGTTCTG GC-G-TGGGG GTTCAAGTCC CTTCACCCGC A-GGCGGAGT AGCTCAGTT- 
             TTAGGTCCTG TC-G-TGGGG GTTCGAGTCC CTTCACCCGC A-GGCGAGGT AGCTCAGCT- 
             TTAGGTCCTG TC-G-TGGGG GTTCGAGTCC CTTCACCCGC A-GGCGAGGT AGCTCAGCT- 
             TTAGGTTCTG GC-G-TGGGG GTTCAAATCC CTTCACCCGC A-GGCGAGGT AGCTCAGCT- 
             TTAGAAACCG GAGGTCGCAG GTTCGAGTCC TGCCGGGAGA T-GGCGAGGT AGCTCAGCT- 
             TTAGGTCCTG TC-G-TGGGG GTTCGAGTCC CTTCACCCGC A-GGCGAGGT AGCTCAGCT- 
             TTAGGTTCCA GT-G-TGGGG GTTCGAGTCC CTCCGCCCGC A-GGCGGGGT AGCTCAGCT- 
             TTAGGTTCCA GT-G-TGGGG GTTCGAGTCC CTCCGCCCGC A-GGCGGGGT AGCTCAGCT- 
             TTAGGTTCCA GT-G-TGGGG GTTCGAGTCC CTCCGCCCGC A-GGCGGGGT AGCTCAGCT- 
             TTAGGTTCCA GT-G-TGGGG GTTCGAGTCC CTCCGCCCGC A-GGCGGGGT AGCTCAGCT- 
             TTAGGTTCCA GT-G-TGGGG GTTCGAGTCC CTCCGCCCGC A-GGCGGGGT AGCTCAGCT- 
             TTAGGTTCCA GT-G-TGGGG GTTCGAGTCC CTCCGCCCGC A-GGCGGGGT AGCTCAGCT- 
             TTAGGTTCCA GT-G-TGGGG GTTCGAGTCC CTCCGCCCGC A-GGCGGGGT AGCTCAGCT- 
             TTAGGTTCCA GT-G-TGGGG GTTCAAATCC CTTCGCCCGC A-GGCGGAGT AGCTCAGTT- 
             TTAGGTTCCA GT-G-TGGGG GTTCAAATCC CTTCGCCCGC A-GGCGGAGT AGCTCAGTT- 
             TTAGGTTCTT GT-G-TGGGG GTTCAAGTCC CTTCATCCGT A-GGCGGGGT AGCTCAGCT- 
             TTAGGTTCTT GT-G-TGGGG GTTCAAGTCC CTTCATCCGT A-GGCGGGGT AGCTCAGCT- 
             TTAGGTTCTT GT-G-TGGGG GTTCAAGTCC CTTCATCCGT A-GGCGGGGT AGCTCAGTT- 
             TTAGGTTCTT GT-G-TAGGG GTTCAAGTCC CTTCATCCGT A-GGCGGGGT AGCTCAGTT- 
             TTAGGTTCTT GT-G-TGGGG GTTCAAGTCC CTCCATCCGT A-GGCGGGGT AGCTCAGTT- 
             TTAGGTTCTT GT-G-TGGGG GTTCAAGTCC CTTCATCCGT A-GGCGGGGT AGCTCAGCT- 
             TTAGGTTCTT GT-G-TGGGG GTTCAAGTCC CTTCATCCGT A-GGCGGGGT AGCTCAGCT- 
             TTAGGTTCTT GT-G-TGGGG GTTCAAGTCC CTTCATCCGT A-GGCGGGGT AGCTCAGCT- 
             TTAGGTTCTT GT-G-TGGGG GTTCAAGTCC CTTCATCCGT A-GGCGGGGT AGCTCAGCT- 
             TTAGGTTCTT GT-G-TGGGG GTTCAAGTCC CTTCATCCGT A-GGCGGGGT AGCTCAGCT- 
             TTAGGTTCTT GT-G-TGGGG GTTCAAGTCC CTTCATCCGT A-GGCGGGGT AGCTCAGCT- 
             TTAGGTTCTT GT-G-TGGGG GTTCAAGTCC CTTCATCCGT A-GGCGGGGT AGCTCAGCT- 
             TTAGGTTCTT GT-G-TGGGG GTTCAAGTCC CTTCATCCGT A-GGCGGGGT AGCTCAGCT- 
             TTAGGTTCTG GC-G-TGGGG GTTCAAGTCC CTCCACCCGC A-GGCGGAGT AGCTCAGTT- 
             TTAGGTTCTG GC-G-TGGGG GTTCGAGTCC CTTCACCCGC A-GGCGCGGT AGCTCAGTT- 
             TTAGGTTCTG GC-G-TGGGG GTTCGAGTCC CTTCACCCGC A-GGCGCGGT AGCTCAGTT- 
             TTAGGTTCTG GC-G-TGGGG GTTCAAGTCC CTCCACCCGC A-GGCGGAGT AGCTCAGTT- 
             TTAGGTTCTG GC-G-TGGGG GTTCGAGTCC CTTCACCCGC A-GGCGGAGT AGCTCAGTT- 
             TTAGGTTCTG GC-G-TGGGG GTTCGAGTCC CTTCACCCGC A-GGCGGAGT AGCTCAGTT- 
             TTAGGTTCTG GC-G-TGGGG GTTCAAGTCC CTCCACCCGC A-GGCGGAGT AGCTCAGTT- 
             TTAGGTTCTG GC-G-TGGGG GTTCAAGTCC CTCCACCCGC A-GGCGCGGT AGCTCAGTT- 
             TTAGGTTCTG GC-G-TGGGG GTTCAAGTCC CTCCACCCGC A-GGCGCGGT AGCTCAGTT- 
             TTAGGTTCTG GC-G-TGGGG GTTCAAGTCC CTCCACCCGC A-GGCGGAGT AGCTCAGTT- 
             TTAGGTTCTG GC-G-TGGGG GTTCGAGTCC CTTCACCCGC A-GGCGTGAT AGCTCAGTT- 
             TTAGGTTCTG GT-G-TGGGA GTTCAAGTCT CTCTACCCGC A-GGCGGAGT AGCTCAGTA- 
             TTAGGTTCTG GT-G-TGGGA GTTCAAGTCT CTCTACCCGC A-GGCGGAGT AGCTCAGTA- 
             TTAGGTTCTG GT-G-TGGGG GTTCGAGTCC CTTCGCCCGC A-GGCGGAGT AGCTCAGCT- 
             TTAGGTTCCA GT-G-TGGGG GTTCGAGTCC CTTCGCCCGC A-GGCGGAGT AGCTCAGCT- 
             TTAGGTACCA GT-G-TGGGG GTTCGAGTCC CTTCGCCCGC A-GGCGGAGT AGCTCAGCA- 
             TTAGTTTCCG CTAA-CGGGG GTTCGAATCC CTCTCCAA-A A-GGCGGAGT AGCTCAGCC- 
             TTAGGTCCTG GT-G-TGGGG GTTCAAGTCC CTCTATCCGC A-GGCTGAGT AGCTCAGT-- 
             TTAGGTCCTG GT-G-TGGGG GTTCAAGTCC CTCTATCCGC A-GGCTGAGT AGCTCAGTT- 
             TTAGGTCCTG GTGCATGGGG GTTCAAGTCC CTCTATCCGC A-GGCTGAGT AGCTCAGTC- 
             TTAGGTCCTG GT-G-TGGGG GTTCAAGTCC CTCTATCCGC A-GGCTGAGT AGCTCAGT-- 
             TTAGGTTCCA GT-G-TGGGG GTTCAAGTCC CTTCGCCCGC A-GGCGGAGT AGCTCAGCT- 

             GGT--AGAGC AGGGGAATCA TAATCCCTTG GTCGGTGGTT CAAATCCGCC CGCCGCTA-T 
             GGTC-AGAGC AGAGGAATCA TAATCCTTGT GTCGGGGGTT CAAATCCCTC CTCCGCTA-T 
             GGTT-AGAGC AGCGGAATCA TAATCCGCGT GTCGGGGGTT CAAGTCCCTC TCCCGCTA-T 
             GGTT-AGAGC GTGGGATTCA TAACCCCAAG GTCGGCGGTT CAAGTCCGCC TCCCGCTA-T 
             GGTT-AGAGC AGCGGAATCA TAATCCGCGT GTCCGGGGTT CAAGTCCCTG TCCCGCTA-T 
             GGT--AGAGC AGGAGCATCA TAATCTCCGG GTCGGGGGTT CGAATCCCTC CTTAGCCA-T 
             GGT--AGAGC AGGAGCATCA TAATCTCCGG GTCGGGGGTT CGAATCCCTC CTTAGCCA-T 
             GGT--AGAGC AGGAGCATCA TAATCTCCGG GTCGGGGGTT CGAATCCCTC CTTAGCCA-T 
             GGT--AGAGC AGGAGCATCA TAATCTCCGG GTCGGGGGTT CGAATCCCTC CTTAGCCA-T 
             GGT--AGAGC AGGAGCATCA TAATCTCCGG GCCGGGGGTT CGAATCCCTC CTTAGCCA-T 
             GGTT-AGAGC AGCGGAATCA TAATCCGCGT GTCGGGGGTT CAAGTCCCTC TCCCGCTA-T 
             GGTG-AGAGC GCCGGATTCA TAACCCGGAG GTCGGCGGTT CAAGTCCGCC CGCTGCTA-T 
             GGTT-AGAGC AGAGGAATCA TAATCCTTGT GTCGGGGGTT CGAATCCCTC CTCCGCTA-T 
             GGTT-AGAGC AGAGGAATCA TAATCCTTGT GTCGGGGGTT CAAATCCCTC CTCCGCTA-T 
             GGTT-AGAGC AGAGGAATCA TAATCCTTGT GTCGGGGGTT CAAATCCCTC CTCCGCTA-T 
             GGTT-AGAGC AGAGGAATCA TAATCCTTGT GTCGGGGGTT CAAATCCCTC CTTCGCTA-T 
             GGTT-AGAGC ACGGGAATCA TAATCCTGGG GTCGGGGGTT CGAGTCCCTC TCCCGCTA-C 
             GGTT-AGAGC ACGGGAATCA TAATCCTGGG GTCGGGGGTT CGAGTCCCTC CCCCGCTA-T 
             GGTT-AGAGC ACGGGAATCA TAATCCTGGG GTCGGGGGTT CGAGTCCCTC CCCCGCTA-T 
             GGTT-AGAGC GGTGGATTCA TAACCCACAG GTCGGCGGTT CGATCCCGCC TCCAGTCA-T 
             GGTT-AGAGC AGAGGAATCA TAATCCTTGT GTCGGGGGTT CGAATCCCTC CTCCGCTA-T 
             GGTT-AGAGC AGAGGAATCA TAATCCTTGT GTCGGGGGTT CGAATCCCTC CTCCGCTA-T 
             GGTT-AGAGC AGAGGAATCA TAATCCTTGT GTCGGGGGTT CGAATCCCTC CTCCGCTA-T 
             GGTT-AGAGC AGAGGAATCA TAATCCTTGT GTCGGGGGTT CGAATCCCTC CTCCGCTA-T 
             GGTT-AGAGC AGAGGAATCA TAATCCTTGT GTCGGGGGTT CGAATCCCTC CTCCGCTA-T 
             GGTT-AGAGC AGAGGAATCA TAATCCTTGT GTCGGGGGTT CGAATCCCTC CTCCGCTA-T 
             GGTT-AGAGC AGAGGAATCA TAATCCTTGT GTCGGGGGTT CGAATCCCTC CTCCGCTA-T 
             GGTT-AGAGC AGAGGAATCA TAATCCTTGT GTCGGGGGTT CGAATCCCTC CTCCGCTA-T 
             GGTT-AGAGC AGAGGAATCA TAATCCTTGT GTCGGGGGTT CGAATCCCTC CTCCGCTA-T 
             GGTT-AGAGC AGAGGAATCA TAATCCTTGT GTCGGGGGTT CGAATCCCTC CTCCGCTA-T 
             GGTT-AGAGC AGAGGAATCA TAATCCTTGT GTCGGGGGTT CGAATCCCTC CTCCGCTA-T 
             GGTT-AGAGC AGAGGAATCA TAATCCTTGT GTCGGGGGTT CGAATCCCTC CTCCGCTA-T 
             GGTT-AGAGC AGAGGAATCA TAATCCTTGT GTCGGGGGTT CGAATCCCTC CTCCGCTA-T 
             GGTT-AGAGC AGAGGAATCA TAATCCTTGT GTCGGGGGTT CGAATCCCTC CTCCGCTA-T 
             GGTT-AGAGC AGAGGAATCA TAATCCTTGT GTCGGGGGTT CGAATCCCTC CTCCGCTA-T 
             GGTT-AGAGC AGAGGAATCA TAATCCTTGT GTCGGGGGTT CGAATCCCTC CTCCGCTA-T 
             GGTT-AGAGC AGAGGAATCA TAATCCTTGT GTCGGGGGTT CGAATCCCTC CTCCGCTA-T 
             GGTT-AGAGC AGAGGAATCA TAATCCTTGT GTCGGGGGTT CGAATCCCTC CTCCGCTA-T 
             GGTT-AGAGC AGAGGAATCA TAATCCTTGT GTCGGGGGTT CGAATCCCTC CTCCGCTA-T 
             GGTT-AGAGC AGAGGAATCA TAATCCTTGT GTCGGGGGTT CGAATCCCTC CTCCGCTA-T 
             GGTT-AGAGC AGAGGAATCA TAATCCTTGT GTCGGGGGTT CGAATCCCTC CTCCGCTA-T 
             GGTT-AGAGC AGAGGAATCA TAATCCTTGT GTCGGGGGTT CGAATCCCTC CTCCGCTA-T 
             GGTT-AGAGC AGAGGAATCA TAATCCTTGT GTCGGGGGTT CGAATCCCTC CTCCGCTA-T 
             GGTT-AGAGC AGAGGAATCA TAATCCTTGT GTCGGGGGTT CGAATCCCTC CTCCGCTA-T 
             GGTT-AGAGC AGAGGAATCA TAATCCTTGT GTCGGGGGTT CGAATCCCTC CTCCGCTA-T 
             GGTT-AGAGC AGAGGAATCA TAATCCTTGT GTCGGGGGTT CGAATCCCTC CTCCGCTA-T 
             GGTT-AGAGC AGAGGAATCA TAATCCTTGT GTCGGGGGTT CGAATCCCTC CTCCGCTA-T 
             GGTT-AGAGC AGAGGAATCA TAATCCTTGT GTCGGGGGTT CGAATCCCTC CTCCGCTA-T 
             GGTT-AGAGC AGAGGAATCA TAATCCTTGT GTCGGGGGTT CGAATCCCTC CTCCGCTA-T 
             GGTT-AGAGC AGAGGAATCA TAATCCTTGT GTCGGGGGTT CGAATCCCTC CTCCGCTA-T 
             GGTT-AGAGC GGTGGATTCA TAACCCACAG GTCGGCGGTT CGATCCCGCC CCCCGCCA-T 
             GGTT-AGAGC GGTGGATTCA TAACCCACAG GTCGGCGGTT CGATCCCGCC CCCCGCCA-T 
             GGTT-AGAGC GGTGGATTCA TAACCCACAG GTCGGCGGTT CGATCCCGCC CCCAGCCA-T 
             GGTT-AGAGC AGCGGAATCA TAATCCGCGT GTCGGGGGTT CAAGTCCCTC CTCCGCTA-T 
             GGTT-AGAGC GCACGACTCA TAATCGTGAG GTCGAGAGTT CAAGTCTCTC CCACGCCA-T 
             GGT--AGAGC GGGAGAATCA TAATCTCTTG GTCGTGGGTT CGAGTCCCTC CTTAGCCA-T 
             GGC--ATAGT AGGAGAATCA TAATTTCTCA GTCGCGGGTT CAAATCCCTC CTTAGCCA-T 
             GGTC-AGAGC AGAAGAATCA TAATCTTTGT GTCGTGGGTT CGAATCCCTC CTTAGCCA-T 
             GGTC-AGAGC AGAAGAATCA TAATCTTTGT GTCGTGGGTT CGAATCCCTC CTTAGCCA-T 
             GGTT-AGAGC AGTGGAATCA TAATCCACGT GTCGGGGGTT CGAGTCCCTC CTCCGCTA-T 
             GGTT-AGAGC AGCGGAATCA TAATCCGCGT GTCGGGGGTT CGAGTCCCTC CTCCGCTA-T 
             GGTT-AGAGC AGCGGAATCA TAATCCGCGT GTCGGGGGTT CAAGTCCCTC TCCCGCTA-T 
             GGT--AGAGC AGGGGAATCA TAATCCCTTG GTCGGCGGTT CAAATCCGTC CGCCGCTA-T 
             GGT--AGAGC AGGGGAATCA TAATCCCTTG GTCGGCGGTT CAAATCCGTC CGCCGCTA-T 
             GGT--AGAGC AGGGGAATCA TAATCCCTTG GTCGGCGGTT CAAATCCGTC CACCGCTA-T 
             GGT--AGAGC AGGGGAATCA TAATCCCTTG GTCGGCGGTT CAAATCCGTC CACCGCTA-T 
             GGTT-AGAGC GCAGGACTCA TAATCCTGAG GTCGAGAGTT CAAGTCTCTC TCTGACCA-T 
             GGTT-AGAGC AGCGGAATCA TAATCCGCGT GTCGGGGGTT CAAGTCCCTC TCCCGCTA-T 
             GGTT-AGAGC GCGCGACTCA TAATCGCGAG GTCGAGAGTT CAAGTCTCTC CCGAACCA-T 
             GGTT-AGAGC AGCGGAATCA TAATCCGCGT GTCGGGGGTT CAAGTCCCTC CTCCGCTA-T 
             GGTT-AGAGC AGCGGAATCA TAATCCGCGT GTCGGGGGTT CGAGTCCCTC TCCCGCTA-T 
             GGTT-AGAGC GATCGACTCA TAATCGATAG GTCGGGAGTT CAAGTCTCCC CCACGCCA-T 
             GGTT-AGAGC ACGGGAATCA TAATCCTGGG GTCGGGGGTT CAAGTCCCTC TCCCGCTA-T 
             GGTT-AGAGC ACGGGAATCA TAATCCTGGG GTCGGGGGTT CAAGTCCCTC TCCCGCTA-T 
             GGTT-AGAGC GCACGACTCA TAATCGTGAG GTCGAGAGTT CAAGTCTCTC CCTCGCCA-T 
             GGTT-AGAGC ACGGGAATCA TAATCCTGGG GTCGGGGGTT CAAGTCCCTC TCCCGCTA-T 
             GGTT-AGAGC AGAGGAATCA TAATCCTTGT GTCGGGGGTT CGAGTCCCTC CTCCGCTA-T 
             GGTT-AGAGC AGAGGAATCA TAATCCTTGT GTCGGGGGTT CAAATCCCTC CCTCGCTA-T 
             GGTT-AGAGC AGAGGAATCA TAATCCTTGT GTCGGGGGTT CAAATCCCTC CCTCGCTA-T 
             GGTT-AGAGC AGAGGAATCA TAATCCTTGT GTCGGGGGTT CAAATCCCTC CCTCGCTA-T 
             GGTT-AGAGC AGAGGAATCA TAATCCTTGT GTCGGGGGTT CAAATCCCTC CCTCGCTA-T 
             GGTT-AGAGC AGAGGAATCA TAATCCTTGT GTCGGGGGTT CGAGTCCCTC CTCCGCTA-T 
             GGTT-AGAGC AGAGGAATCA TAATCCTTGT GTCGGGGGTT CAAATCCCTC CCTCGCTA-T 
             GGTT-AGAGC AGAGGAATCA TAATCCTTGT GTCGGGGGTT CAAATCCCTC CCTCGCTA-T 
             GGTT-AGAGC AGAGGAATCA TAATCCTTGT GTCGGGGGTT CGAGTCCCTC CTCCGCTA-T 
             GGCT-AGAGC AGAGGAATCA TAATCCTTGT GTCGGGGGTT CGAGTCCCTC CTCCGCTA-T 
             GGTT-AGAGC ACGGGAATCA TAATCCTGGG GTCGGGGGTT CGAGTCCCTC CCTCGCTA-T 
             GGTT-AGAGC ACGGGAATCA TAATCCTGGG GTCGGGGGTT CGAGTCCCTC CCTCGCTA-T 
             GGTT-AGAGC ACGGGAATCA TAATCCTGGG GTCGGGGGTT CGAGTCCCTC CCTCGCTA-T 
             GGTT-AGAGC AGCGGAATCA TAATCCGCGT GTCGGGGGTT CGAGTCCCTC CTCCGCTA-T 
             GGTT-AGAGC GCACGACTCA TAATCGTGAG GTCGGGAGTT CAAGTCTCCC CCCCGCCA-T 
             GGTT-AGAGC AGCGGAATCA TAATCCGCGT GTCGGGGGTT CAAGTCCCTC CTCCGCTA-T 
             GGTT-AGAGC ACAGCACTCA TAATGCTGGG GTCGGCGGTT CAAGTCCGCC CCACGCTA-T 
             GGTT-AGAGC AGAGGAATCA TAATCCTTGT GTCGGGGGTT CGAATCCCTC CTCCGCTA-T 
             GGTT-AGAGC AGAGGAATCA TAATCCTTGT GTCGGGGGTT CGAATCCCTC CTCCGCTA-T 
             GGTT-AGAGC ACGGGAATCA TAATCCTGGG GTCGGGGGTT CGAGTCCCTC CCTCGCTA-T 
             GGTT-AGAGC AGTAGAATCA TAATCTACGG GTCGGGGGTT CAATTCCCTC CTTCGCTA-T 
             GGTT-AGAGC AGTAGAATCA TAATCTACGG GTCGGGGGTT CAAGTCCCTC CTTCGCTA-T 
             GGTT-AGAGC AGAGGAATCA TAATCCTTGT GTCGGGGGTT CAAATCCCTC CTCCGCTA-T 
             GGTT-AGAGC AGCGGAATCA TAATCCGCGT GTCGGCGGTT CGAATCCGTC CTCCGCTA-T 
             GGTT-AGAGC ACGGGACTCA TAAGCCCGGT GTCGGCAGTT CAATTCTGCC TCCCGCTA-T 
             GGTT-AGAGC GCGGGACTCA TAAGCCCGAG GTCAGTGGTT CGATCCCACT TCCCGCTA-T 
             GGTT-AGAGC GGTGGAATCA TAATCCATGT GTCGGGGGTT CGAATCCCTC CTCCGCTA-T 
             GGTT-AGAGC GCAGGACTCA TAAGCCTGAG GTCAGTGGTT CGATTCCACT TCCCGCTA-T 
             GGTT-AGAGC GCAGGACTCA TAAGCCTGAG GTCAGTGGTT CGATTCCACT TCCCGCTA-T 
             GGTT-AGAGC GCAGGACTCA TAAGCCTGAG GTCAGTGGTT CGATCCCACT TCCCGCTA-T 
             GGTT-AGAGC GCAGGACTCA TAAGCCTGAG GTCAGTGGTT CGATTCCACT TCCCGCTA-T 
             GGTT-AGAGC GCAGCACTCA TAACGCTGAG GTCGGCAGTT CAAGTCTGCC TCCCGCTA-T 
             GGTT-AGAGC GAACGACTCA TAATCGTTAG GTCGGGAGTT CGAGTCTCCC CCACGCCA-T 
             GGTT-AGAGC GGTGGATTCA TAACCCACAG GTCGGCGGTT CGAGCCCGCC CCCAGCTA-T 
             GGTC-AGAGC AGAGGAATCA TAATCCTTGT GTCGGGGGTT CAAATCCCTC CTCCGCTA-T 
             GGTC-AGAGC AGAGGAATCA TAATCCTTGT GTCGGGGGTT CAAATCCCTC CTCCGCTA-T 
             GGTC-AGAGC AGAGGAATCA TAATCCTTGT GTCGGGGGTT CAAATCCCTC CTCCGCTA-T 
             GGTC-AGAGC AGAGGAATCA TAATCCTTGT GTCGGGGGTT CAAATCCCTC CTCCGCTA-T 
             GGTT-AGAGC AGAGGAATCA TAATCCTTGT GTCGGGGGTT CGAATCCCTC CTCCGCTA-T 
             GGTC-AGAGC TGGGCGCTCA TAACGCTTAG GTCGGGCGTT CGAATCCCTC CCCTTCCA-T 
             GGTT-AGAGC AGCGGAATCA TAATCCGCGT GTCCGGGGTT CAAATCCCTG CATCGCCA-T 
             GGTT-AGAGC AGCGGAATCA TAATCCGCGT GTCCGGGGTT CAAGTCCCTG CACCGCCA-T 
             GGTT-AGAGC ACAGCACTCA TAATGCTGGG GTCGGCGGTT CAAGTCCGCC CCACGCTA-T 
             GGTT-AGAGC AGCGGAATCA TAATCCGCGT GTCGGGGGTT CAAGTCCCTC CTCCGCTA-T 
             GGTT-AGAGC ACACGACTCA TAATCGTGGG GTCGGGGGTT CAAGTCCCCC CCTCGCCA-T 
             GGTT-AGAGC ACACGACTCA TAATCGTGGG GTCGGGGGTT CAAGTCCCCC CCTCGCCA-T 
             GGTT-AGAGC ACACGACTCA TAATCGTGGG GTCGGGGGTT CAAGTCCCCC CCTCGCCA-T 
             GGTT-AGAGC ACACGACTCA TAATCGTGGG GTCGGGGGTT CAAGTCCCCC CCTCGCCA-T 
             GGTT-AGAGC ACACGACTCA TAATCGTGGG GTCGGGGGTT CAAGTCCCCC CCTCGCCA-T 
             GGTT-AGAGC ACGGGAATCA TAATCCTGGG GTCGGGGGTT CGAGTCCCTC TCCCGCTA-T 
             GGTT-AGAGC ACGGGAATCA TAATCCTGGG GTCGGGGGTT CGAGTCCCTC TCCCGCTA-T 
             GGTT-AGAGC ACGGGAATCA TAATCCTGGG GTCGGGGGTT CGAGTCCCTC TCCCGCTA-T 
             GGTT-AGAGC ACGGGAATCA TAATCCTGGG GTCGGGGGTT CGAGTCCCTC TCCCGCTA-T 
             GGTT-AGAGC ACGGGAATCA TAATCCTGGG GTCGGGGGTT CGAGTCCCTC TCCCGCTA-T 
             GGTT-AGAGC ACGGGAATCA TAATCCTGGG GTCGGGGGTT CGAGTCCCTC TCCCGCTA-T 
             GGTT-AGAGC ACGGGAATCA TAATCCTGGG GTCGGGGGTT CAAGTCCCTC TCCCGCTA-T 
             GGTT-AGAGC AGCGGAATCA TAATCCGCGT GTCGGGGGTT CGAGTCCCTC CTCCGCTA-T 
             GGTT-AGAGC AGCGGAATCA TAATCCGCGT GTCGGGGGTT CGAGTCCCTC CTCCGCTA-T 
             GGTT-AGAGC GACGGAATCA TAATCCGTGT GTCGGGGGTT CAAATCCCTC CCTCGCTA-T 
             GGTT-AGAGC AACGGAATCA TAATCCGTGT GTCGTGGGTT CAAATCCCTC CCTCGCTA-T 
             GGTT-AGAGC GACGGAATCA TAATCCGTGT GTCGGGGGTT CAAATCCCTC CCTCGCTA-T 
             GGTT-AGAGC GACGGAATCA TAATCCGTGT GTCGGGGGTT CAAATCCCTC CCTCGCTA-T 
             GGTT-AGAGC GACGGAATCA TAATCCGTGT GTCGGGGGTT CAAATCCCTC CCTCGCTA-T 
             GGTT-AGAGC GACGGAATCA TAATCCGTGT GTCGGGGGTT CAAATCCCTC CCTCGCTA-T 
             GGTT-AGAGC GACGGAATCA TAATCCGTGT GTCGGGGGTT CAAATCCCTC CCTCGCTA-T 
             GGTT-AGAGC GACGGAATCA TAATCCGTGT GTCGGGGGTT CAAATCCCTC CCTCGCTA-T 
             GGTT-AGAGC GACGGAATCA TAATCCGTGT GTCGGGGGTT CAAATCCCTC CCTCGCTA-T 
             GGTT-AGAGC GACGGAATCA TAATCCGTGT GTCGGGGGTT CAAATCCCTC CCTCGCTA-T 
             GGTT-AGAGC GACGGAATCA TAATCCGTGT GTCGGGGGTT CAAATCCCTC CCTCGCTA-T 
             GGTT-AGAGC GACGGAATCA TAATCCGTGT GTCGGGGGTT CAAATCCCTC CCTCGCTA-T 
             GGTT-AGAGC AACGGAATCA TAATCCGTGT GTCGTGGGTT CAAATCCCTC TCCCGCTA-T 
             GGTT-AGAGC AGCGGAATCA TAATCCGCGT GTCGGGGGTT CAAGTCCCTC CTCCGCTA-T 
             GGTT-AGAGC GAACGACTCA TAATCGTTAG GTCGGGAGTT CAAATCTCCC CCACGCCA-T 
             GGTT-AGAGC GATCGACTCA TAATCGATAG GTCGGGAGTT CAAGTCTCCC CCACGCCA-T 
             GGTT-AGAGC AGCGGAATCA TAATCCGCGT GTCGGGGGTT CAAGTCCCTC CTCCGCTA-T 
             GGTT-AGAGC AGCGGAATCA TAATCCGCGT GTCGGGGGTT CGAGTCCCTC CTCCGCTA-T 
             GGTT-AGAGC AGCGGAATCA TAATCCGCGT GTCGGGGGTT CAAGTCCCTC CTCCGCTA-T 
             GGTT-AGAGC AGCGGAATCA TAATCCGCGT GTCGGGGGTT CGAGTCCCTC CTCCGCTA-T 
             GGTT-AGAGC GAACGACTCA TAATCGTTAG GTCGGGAGTT CGAGTCTCCC CCACGCCA-T 
             GGTT-AGAGC GAACGACTCA TAATCGTTAG GTCGGGGGTT CAAGTCCCCC CCACGCCA-T 
             GGTT-AGAGC AGCGGAATCA TAATCCGCGT GTCGGGGGTT CAAGTCCCTC CTCCGCTA-T 
             GGTT-AGAGC ACAGCACTCA TAATGCTGGG GTCGGCGGTT CAAGTCCGCC TCACGCTA-T 
             GGTT-AGAGC AGAGGAATCA TAATCCTTGT GTCGGGGGTT CGAATCCCTC CTCCGCTA-T 
             GGTT-AGAGC AGAGGAATCA TAATCCTTGT GTCGGGGGTT CGAATCCCTC CTCCGCTA-T 
             GGTT-AGAGC AGCGGAATCA TAATCCGCGT GTCGGGGGTT CAAGTCCCTC CTCCGCTA-T 
             GGTT-AGAGC AGCGGAATCA TAATCCGCGT GTCGGGGGTT CAAGTCCCTC CTCCGCTA-T 
             GGTT-AGAGC AGCGGAATCA TAATCCGCGT GTCGGGGGTT CGAGTCCCTC CTCCGCTA-T 
             GGTT-AGAGC AGCGGAATCA TAATCCGCGT GTCGGGGGTT CGAGTCCCTC CTCCGCTA-T 
             GGT--AGAGC AGGAGGATCA TAATCTCTTG GTCGGGGGTT CAAATCCCTC CTCAGCCA-T 
             GGT--AGAGC AGGAGGATCA TAATCTCTTG GTCGGGGGTT CAAGTCCCTC CTCAGCCA-T 
             GGT--AGAGC AGGAGGATCA TAATCTCTTG GTCGTGGGTT CGATTCCCTC CTCAGCCA-T 
             GGT--AGAGC AGGAGGATCA TAATCTCTTG GTCGGGGGTT CAAATCCCTC CTCAGCCA-T 
             GGTT-AGAGC AGCGGAATCA TAATCCGCGT GTCGGGGGTT CAAGTCCCTC CTCCGCTA-T 

             CCCGGATAGC TCAGCT-GGT --AGAGCAAG CGGCTGTTAA CCGCTCGGTC GTAGGTTCGA 
             CCCTGGTAGC TCAGC--GGT --AGAGCATT CGACTGTTAA TCGACAGGTC GCCGGTTCGA 
             CCCTGGTAGC TCAGC--GGT --AGAGCATT CGACTGTTAA TCGACAGGTC GCCGGTTCGA 
             CCCTGGTAGC TCAGC--GGT --AGAGCATT CGACTGTTAA TCGACAGGTC GCCGGTTCGA 
             CCGACGTAGC TCAGT--GGT --AGAGCAGT TGACTGTTAA TCAATTGGTC GTAGGTTCGA 
             CCCTGGTAGC TCAGT--GGC --AGAGCAGC TGGCTGTTAA CCAGTGTGTC GTTGGTTCGA 
             CCCTGGTAGC TCAGT--GGC --AGAGCAGC TGGCTGTTAA CCAGTGTGTC GTTGGTTCGA 
             CCCTGGTAGC TCAGT--GGC --AGAGCAGC TGGCTGTTAA CCAGTGTGTC GTTGGTTCGA 
             CCCTGGTAGC TCAGT--GGC --AGAGCAGC TGGCTGTTAA CCAGTGTGTC GTTGGTTCGA 
             CCCTGGTAGC TCAGC--GGT --AGAGCAAC TGGCTGTTAA CCAGTAGGTC GTTGGTTCGA 
             CCCCGATAGC TCAGTT-GGT --AGAGCGTT CGACTGTTAA TCGAATTGTC GCAGGTTCGA 
             CCCCGGTAGC TCAGT--GGT --AGAGCAAC CGGCTGTTAA CCGGTTGGTC GCTGGTTCGA 
             CCTCGGTAGC TCAGC--GGT --AGAGCAAC CGGCTGTTAA CCGGTTGGTC GCTGGTTCGA 
             CCCCGGTAGC TCAGC--GGT --AGAGCAAC CGGCTGTTAA CCGGTTGGTC GCTGGTTCGA 
             CCCCGGTAGC TCAGT--GGT --AGAGCAAC CGGCTGTTAA CCGGTTGGTC GCTGGTTCGA 
             CCCCGGTAGC TCAGC--GGT --AGAGCAAC CGGCTGTTAA CCGGTTGGTC GCTGGTTCGA 
             AAGGGATAGC TCAGTT-GGT T-AGAGCAGA TGACTGTTAA TCATCTTGTC GCGGGTTCGA 
             CCTCGGTAGC TCAGC--GGT --AGAGCATT CGACTGTTAA TCGAATGGTC GCTGGTTCGA 
             CCTCGGTAGC TCAGC--GGT --AGAGCATT CGACTGTTAA TCGAATGGTC GCTGGTTCGA 
             CCGCGGTAGC TCAGT--GGT --AGAGCAGC CGACTGTTAA TCGGCTGGTC GTAGGTTCGA 
             CCCCGGTAGC TCAGC--GGT --AGAGCAAC CGGCTGTTAA CCGGTTGGTC GCTGGTTCGA 
             CCCCGGTAGC TCAGC--GGT --AGAGCAAC CGGCTGTTAA CCGGTTGGTC GCTGGTTCGA 
             CCCCGGTAGC TCAGC--GGT --AGAGCAAC CGGCTGTTAA CCGGTTGGTC GCTGGTTCGA 
             CCCCGGTAGC TCAGC--GGT --AGAGCAAC CGGCTGTTAA CCGGTTGGTC GCTGGTTCGA 
             CCCCGGTAGC TCAGC--GGT --AGAGCAAC CGGCTGTTAA CCGGTTGGTC GCTGGTTCGA 
             CCCCGGTAGC TCAGC--GGT --AGAGCAAC CGGCTGTTAA CCGGTTGGTC GCTGGTTCGA 
             CCCCGGTAGC TCAGC--GGT --AGAGCAAC CGGCTGTTAA CCGGTTGGTC GCTGGTTCGA 
             CCCCGGTAGC TCAGC--GGT --AGAGCAAC CGGCTGTTAA CCGGTTGGTC GCTGGTTCGA 
             CCCCGGTAGC TCAGC--GGT --AGAGCAAC CGGCTGTTAA CCGGTTGGTC GCTGGTTCGA 
             CCCCGGTAGC TCAGC--GGT --AGAGCAAC CGGCTGTTAA CCGGTTGGTC GCTGGTTCGA 
             CCCCGGTAGC TCAGC--GGT --AGAGCAAC CGGCTGTTAA CCGGTTGGTC GCTGGTTCGA 
             CCCCGGTAGC TCAGC--GGT --AGAGCAAC CGGCTGTTAA CCGGTTGGTC GCTGGTTCGA 
             CCCCGGTAGC TCAGC--GGT --AGAGCAAC CGGCTGTTAA CCGGTTGGTC GCTGGTTCGA 
             CCCCGGTAGC TCAGC--GGT --AGAGCAAC CGGCTGTTAA CCGGTTGGTC GCTGGTTCGA 
             CCCCGGTAGC TCAGC--GGT --AGAGCAAC CGGCTGTTAA CCGGTTGGTC GCTGGTTCGA 
             CCCCGGTAGC TCAGC--GGT --AGAGCAAC CGGCTGTTAA CCGGTTGGTC GCTGGTTCGA 
             CCCCGGTAGC TCAGC--GGT --AGAGCAAC CGGCTGTTAA CCGGTTGGTC GCTGGTTCGA 
             CCCCGGTAGC TCAGC--GGT --AGAGCAAC CGGCTGTTAA CCGGTTGGTC GCTGGTTCGA 
             CCCCGGTAGC TCAGC--GGT --AGAGCAAC CGGCTGTTAA CCGGTTGGTC GCTGGTTCGA 
             CCCCGGTAGC TCAGC--GGT --AGAGCAAC CGGCTGTTAA CCGGTTGGTC GCTGGTTCGA 
             CCCCGGTAGC TCAGC--GGT --AGAGCAAC CGGCTGTTAA CCGGTTGGTC GCTGGTTCGA 
             CCCCGGTAGC TCAGC--GGT --AGAGCAAC CGGCTGTTAA CCGGTTGGTC GCTGGTTCGA 
             CCCCGGTAGC TCAGC--GGT --AGAGCAAC CGGCTGTTAA CCGGTTGGTC GCTGGTTCGA 
             CCCCGGTAGC TCAGC--GGT --AGAGCAAC CGGCTGTTAA CCGGTTGGTC GCTGGTTCGA 
             CCCCGGTAGC TCAGC--GGT --AGAGCAAC CGGCTGTTAA CCGGTTGGTC GCTGGTTCGA 
             CCCCGGTAGC TCAGC--GGT --AGAGCAAC CGGCTGTTAA CCGGTTGGTC GCTGGTTCGA 
             CCCCGGTAGC TCAGC--GGT --AGAGCAAC CGGCTGTTAA CCGGTTGGTC GCTGGTTCGA 
             CCCCGGTAGC TCAGC--GGT --AGAGCAAC CGGCTGTTAA CCGGTTGGTC GCTGGTTCGA 
             CCCCGGTAGC TCAGC--GGT --AGAGCAAC CGGCTGTTAA CCGGTTGGTC GCTGGTTCGA 
             CCCCGGTAGC TCAGC--GGT --AGAGCAAC CGGCTGTTAA CCGGTTGGTC GCTGGTTCGA 
             CCGCGGTAGC TCAGT--GGT --AGAGCAGC CGGCTGTTAA CCGGCTGGTC GTAGGTTCGA 
             CCGCGGTAGC TCAGT--GGT --AGAGCAGC CGGCTGTTAA CCGGCTGGTC GTAGGTTCGA 
             CCGCGGTAGC TCAGT--GGT --AGAGCAGC CGGCTGTTAA CCGGCTGGTC GTAGGTTCGA 
             CCGGCGTAGC TCAGC--GGT --AGAGCAGT TGACTGTTAA TCAATTGGTC GTAGGTTCGA 
             CCGGCGTAGC TCAGC--GGT --AGAGCAGT TGACTGTTAA TCAATTGGTC GTAGGTTCGA 
             CCTCGGTAGC TCAGTT-GGT --AGAGCACT TGGCTGTTAA CCAATAGGTC GCTGGTTCGA 
             CCTCGGTAGC TCAGT--GGT --AGAGCACT TGGCTGTTAA CCAATTGGTC GCTGGTTCGA 
             CCTCGGTAGC TCAGTT-GGT --AGAGCAAT TGGCTGTTAA CCAATCGGTC GCTGGTTCGA 
             CCTCGGTAGC TCAGTT-GGT --AGAGCAAT TGGCTGTTAA CCAATCGGTC GCTGGTTCGA 
             CCCCGATAGC TCAGC--GGT --AGAGTAGG TGACTGTTAA TCACTTGGTC GTTGGTTCGA 
             CCCCGATAGC TCAGC--GGT --AGAGTAGG TGACTGTTAA TCACTTGGTC GTTGGTTCGA 
             CCCCGGTAGC TCAGT--GGT --AGAGCACT CGACTGTTAA TCGATCGGTC GCTGGTTCGA 
             CCCGAATAGC TCAGTC-GGT --AGAGCAAG CGACTGTTAA TCGCTGGGTC GTAGGTTCGA 
             CCCGAATAGC TCAGTC-GGT --AGAGCAAG CGACTGTTAA TCGCTGGGTC GTAGGTTCGA 
             CCCGAATAGC TCAGTT-GGT --AGAGCAAG CGACTGTTAA TCGCTGGGTC GTAGGTTCGA 
             CCCGGATAGC TCAGTT-GGT --AGAGCAAG CGGCTGTTAA CCGCTGGGTC GTAGGTTCGA 
             CCGCGATAGC TCAGTT-GGT --AGAGCAAT CGACTGTTAA TCGATTGGTC GCAGGTTCGA 
             CCCCGGTAGC TCAGT--GGT --AGAGCAAT CGACTGTTAA TCGATCGGTC GCTGGTTCGA 
             CCGCGATAGC TCAGTT-GGT --AGAGCAGG CGACTGTTAA TCGCCCGGTC GCAGGTTCGA 
             CCGGCGTAGC TCAGC--GGT --AGAGCAGT TGACTGTTAA TCAATTTGTC GTAGGTTCGA 
             CCCTGATAGC TCAGTT-GGT --AGAGCAAG CGACTGTTAA TCGCTGGGTC GTAGGTTCGA 
             CCGACGTAGC TCAGC--GGT --AGAGCAGT TGACTGTTAA TCAATTGGTC GTAGGTTCGA 
             CCGGAGTAGC TCAGC--GGT --AGAGCAGC CGGCTGTTAA CCGGCTGGTC GGGGGTTCGA 
             CGGGAGTAGC TCAGC--GGT --AGAGCAGG CGGCTGTTAA CCGCCTGGCC GGGGGTTCGA 
             CCTCGGTAGC TCAGTT-GGT --AGAGCAGG TGACTGTTAA TCACCGGGTC GGCGGTTCGA 
             CCCCGGTAGC TCAGT--GGT --AGAGCAAC CGGCTGTTAA CCGGTTGGTC GCTGGTTCGA 
             CCCCGGTAGC TCAGC--GGT --AGAGCAAC CGGCTGTTAA CCGGTTGGTC GCTGGTTCGA 
             CCCCGATAGC TCAGTT-GGT --AGAGCAAG CGACTGTTAA TCGCTTTGTC GCAGGTTCGA 
             CCCCGATAGC TCAGTT-GGT --AGAGCAAG CGACTGTTAA TCGCTTTGTC GCAGGTTCGA 
             CCCCGATAGC TCAGTT-GGT --AGAGCAAG CGACTGTTAA TCGCTTTGTC GCAGGTTCGA 
             CCCCGATAGC TCAGTT-GGT --AGAGCAAG CGACTGTTAA TCGCTTTGTC GCAGGTTCGA 
             CCCCGATAGC TCAGCT-GGT --AGAGCAGG CGACTGTTAA TCGCCTTGTC GCAGGTTCGA 
             CCCCGATAGC TCAGTT-GGT --AGAGCAAG CGACTGTTAA TCGCTTTGTC GCAGGTTCGA 
             CCCCGATAGC TCAGTT-GGT --AGAGCAGG CGACTGTTAA TCGCCTTGTC GCAGGTTCGA 
             CCCCGATAGC TCAGCT-GGT --AGAGCAGG CGACTGTTAA TCGCCTTGTC GCAGGTTCGA 
             CCCTGATAGC TCAGCT-GGT --AGAGCAAT CGACTGTTAA TCGATCGGTC GCAGGTTCGA 
             CCCTGGTAGC TCAGC--GGT --AGAGCATT CGACTGTTAA TCGAATGGTC GCTGGTTCGA 
             CCCTGGTAGC TCAGC--GGT --AGAGCATT CGACTGTTAA TCGAATGGTC GCTGGTTCGA 
             CCCTGGTAGC TCAGC--GGT --AGAGCATT CGACTGTTAA TCGAATGGTC GCAGGTTCGA 
             CCCTGATAGC TCAGC--GGT --AGAGCTCT CGACTGTTAA TCGAGCGGCC GTAGGTTCGA 
             CCTCGGTAGC TCAGTT-GGT --AGAGCAAG CGACTGTTAA TCGCTGGGTC GGCGGTTCGA 
             CCGGCGTAGC TCAGC--GGT --AGAGCAGT TGACTGTTAA TCAATTGGTC GTAGGTTCGA 
             CCGGCGTAGC TCAGC--GGT --AGAGCAGT TGACTGTTAA TCAATTGGTC GTAGGTTCGA 
             CCCCGGTAGC TCAGC--GGT --AGAGCAAC CGGCTGTTAA CCGGTTGGTC GCTGGTTCGA 
             CCCCGGTAGC TCAGC--GGT --AGAGCAAC CGGCTGTTAA CCGGTTGGTC GCTGGTTCGA 
             CCTCGGTAGC TCAGC--GGT --AGAGCATT CGACTGTTAA TCGAATGGTC GCTGGTTCGA 
             CCTCGGTAGC TCAGT--GGT --AGAGCAAA CGGCTGTTAA CCGTTTGGTC GCTGGTTCGA 
             CCTCGGTAGC TCAGT--GGT --AGAGCAAA CGGCTGTTAA CCGTTTGGTC GCTGGTTCGA 
             CCGGCGTAGC TCAGC--GGT --AGAGCAGT TGACTGTTAA TCAATTGGTC GTAGGTTCGA 
             CCTCGGTAGC TCAGT--GGT --AGAGCAAT CGGCTGTTAA CCGATCGGTC GCTGGTTCGA 
             CCCCGGTAGC TCAGTT-GGT --AGAGCAAG CGGCTGTTAA CCGCTTTGTC GCTGGTTCGA 
             CCTCGGTAGC TCAGTT-GGT --AGAGCAGT TGACTGTTAA TCAATTGGTC GCAGGTTCGA 
             CCGCAGTAGC TCAGC--GGT --AGAGCATT CGGCTGTTAA CCGACAGGTC GTAGGTTCGA 
             CCTCGGTAGC TCAGTT-GGT --AGAGCAGT TGACTGTTAA TCAATTGGTC GCAGGTTCGA 
             CCTCGGTAGC TCAGTT-GGT --AGAGCAGT TGACTGTTAA TCAATTGGTC GCAGGTTCGA 
             CCTCGGTAGC TCAGTT-GGT --AGAGCAGT TGACTGTTAA TCAATTGGTC GCAGGTTCGA 
             CCTCGGTAGC TCAGTT-GGT --AGAGCAGT TGACTGTTAA TCAATTGGTC GCAGGTTCGA 
             CCTCGATAGC TCAGTT-GGT --AGAGCAGT TGACTGTTAA TCAATTGGTC GCAGGTTCGA 
             CCGGCGTAGC TCAGC--GGT --AGAGCAGT TGACTGTTAA TCAATTGGTC GTAGGTTCGA 
             CCTCGGTAGC TCAGTT-GGT --AGAGCAGG CGGCTGTTAA CCGCCGGGTC GCAGGTTCGA 
             CCCTGGTAGC TCAGC--GGT --AGAGCATT CGACTGTTAA TCGACAGGTC GCCGGTTCGA 
             CCCTGGTAGC TCAGC--GGT --AGAGCATT CGACTGTTAA TCGACAGGTC GCCGGTTCGA 
             CCCTGGTAGC TCAGC--GGT --AGAGCATT CGACTGTTAA TCGACAGGTC GCCGGTTCGA 
             CCCTGGTAGC TCAGC--GGT --AGAGCATT CGACTGTTAA TCGACAGGTC GCCGGTTCGA 
             CCCTGGTAGC TCAGC--GGT --AGAGCACT CGACTGTTAA TCGATAGGTC GCCGGTTCGA 
             CCGGCGTAGC TCAGC--GGT --AGAGCAGT TGACTGTTAA TCAATTGGTC GTAGGTTCGA 
             CCGGCGTAGC TCAGC--GGT --AGAGCAGT TGACTGTTAA TCAATTTGTC GTAGGTTCGA 
             CCGACGTAGC TCAGC--GGT --AGAGCAGT TGACTGTTAA TCAATTGGTC GTAGGTTCGA 
             CCGGCGTAGC TCAGC--GGT --AGAGCAGT TGACTGTTAA TCAATTGGTC GTAGGTTCGA 
             CCGGCGTAGC TCAGC--GGT --AGAGCAGT TGACTGTTAA TCAATTGGTC GTAGGTTCGA 
             CCGGCGTAGC TCAGC--GGT --AGAGCAGT TGACTGTTAA TCAATTGGTC GTAGGTTCGA 
             CCGGCGTAGC TCAGC--GGT --AGAGCAGT TGACTGTTAA TCAATTGGTC GTAGGTTCGA 
             CCGGCGTAGC TCAGC--GGT --AGAGCAGT TGACTGTTAA TCAATTGGTC GTAGGTTCGA 
             CCGGCGTAGC TCAGC--GGT --AGAGCAGT TGACTGTTAA TCAATTGGTC GTAGGTTCGA 
             CCGGCGTAGC TCAGC--GGT --AGAGCAGT TGACTGTTAA TCAATTGGTC GTAGGTTCGA 
             CCCTGGTAGC TCAGT--GGT --AGAGCAAC CGGCTGTTAA CCGGTTGGTC GCTGGTTCGA 
             CCCTGGTAGC TCAGT--GGT --AGAGCAAC CGGCTGTTAA CCGGTTGGTC GCTGGTTCGA 
             CCCTGGTAGC TCAGT--GGT --AGAGCAAC CGGCTGTTAA CCGGTTGGTC GCTGGTTCGA 
             CCCTGGTAGC TCAGT--GGT --AGAGCAAC CGGCTGTTAA CCGGTTGGTC GCTGGTTCGA 
             CCCTGGTAGC TCAGT--GGT --AGAGCAAC CGGCTGTTAA CCGGTTGGTC GCTGGTTCGA 
             CCCTGGTAGC TCAGT--GGT --AGAGCAAC CGGCTGTTAA CCGGTTGGTC GCTGGTTCGA 
             CCCTGGTAGC TCAGT--GGT --AGAGCAAC CGGCTGTTAA CCGGTTGGTC GCTGGTTCGA 
             CCGGAGTAGC TCAGC--GGT --AGAGCAAT CGGCTGTTAA CCGATTGGTC GGGGGTTCGA 
             CCGGAGTAGC TCAGC--GGT --AGAGCAAT CGGCTGTTAA CCGATTGGTC GGGGGTTCGA 
             CCTCGGTAGC TTAGT--GGT --AGAGCAAA CGGCTGTTAA CCGTTCGGTC GCTGGTTCGA 
             CCTCGGTAGC TCAGT--GGT --AGAGCAAA CGGCTGTTAA CCGTTTGGTC GCTGGTTCGA 
             CCTCGGTAGC TCAGT--GGT --AGAGCAAA CGGCTGTTAA CCGTTCGGTC GCTGGTTCGA 
             CCTCGGTAGC TCAGT--GGT --AGAGCAAA CGGCTGTTAA CCGTTCGGTC GCTGGTTCGA 
             CCTCGGTAGC TCAGT--GGT --AGAGCAAA CGGCTGTTAA CCGTTCGGTC GCTGGTTCGA 
             CCTCGGTAGC TTAGT--GGT --AGAGCAAA CGGCTGTTAA CCGTTCGGTC GCTGGTTCGA 
             CCTCGGTAGC TCAGT--GGT --AGAGCAAA CGGCTGTTAA CCGTTCGGTC GCTGGTTCGA 
             CCTCGGTAGC TCAGT--GGT --AGAGCAAA CGGCTGTTAA CCGTTTAGTC GCTGGTTCGA 
             CCTCGGTAGC TTAGT--GGT --AGAGCAAA CGGCTGTTAA CCGTTCGGTC GCTGGTTCGA 
             CCTCGGTAGC TTAGT--GGT --AGAGCAAA CGGCTGTTAA CCGTTCGGTC GCTGGTTCGA 
             CCTCGGTAGC TTAGT--GGT --AGAGCAAA CGGCTGTTAA CCGTTCGGTC GCTGGTTCGA 
             CCTCGGTAGC TTAGT--GGT --AGAGCAAA CGGCTGTTAA CCGTTCGGTC GCTGGTTCGA 
             CCTCGGTAGC TCAGT--GGT --AGAGCAAA CGGCTGTTAA CCGTTCGGTC GCTGGTTCGA 
             CCGGCGTAGC TCAGC--GGT --AGAGCAGT TGACTGTTAA TCAATTGGTC GTAGGTTCGA 
             CCGACGTAGC TCAGC--GGT --AGAGCAGT TGACTGTTAA TCAATTGGTC GTAGGTTCGA 
             CCGGCGTAGC TCAGC--GGT --AGAGCAGT TGACTGTTAA TCAATTGGTC GTAGGTTCGA 
             CCGGCGTAGC TCAGC--GGT --AGAGCAGT TGACTGTTAA TCAATTGGTC GTAGGTTCGA 
             CCGGCGTAGC TCAGC--GGT --AGAGCAGT TGACTGTTAA TCAATTGGTC GTAGGTTCGA 
             CCGGCGTAGC TCAGC--GGT --AGAGCAGT TGACTGTTAA TCAATTGGTC GTAGGTTCGA 
             CCGGCGTAGC TCAGC--GGT --AGAGCAGT TGACTGTTAA TCAATTGGTC GTAGGTTCGA 
             CCGGCGTAGC TCAGC--GGT --AGAGCAGT TGACTGTTAA TCAATTGGTC GTAGGTTCGA 
             CCGGCGTAGC TCAGC--GGT --AGAGCAGT TGACTGTTAA TCAATTGGTC GTAGGTTCGA 
             CCGGCGTAGC TCAGC--GGT --AGAGCAGT TGACTGTTAA TCAATTGGTC GTAGGTTCGA 
             CCGGCGTAGC TCAGC--GGT --AGAGCAGT TGACTGTTAA TCAATTGGTC GTAGGTTCGA 
             CCCTGGTAGC TCAGC--GGT --AGAGCACT CGACTGTTAA TCGATAGGTC GCCGGTTCGA 
             CCCTGGTAGC TCAGC--GGT --AGAGCACT CGACTGTTAA TCGATAGGTC GCCGGTTCGA 
             CCCCGATAGC TCAGC--GGT --AGAGCATT CGACTGTTAA TCGAATGGCC GTAGGTTCGA 
             CCCCGGTAGC TCAGC--GGT --AGAGCATC CGACTGTTAA TCGGACGGCC GCCTGTTCGA 
             CCTCGGTAGC TCAGC--GGT --AGAGCAAT CGACTGTTAA TCGATTGGTC GCAGGTTCGA 
             CCCCAGTAGC TCAGTT-GGT --AGAGCAAG CGACTGTTAA TCGCTGGGTC GCTGGTTCGA 
             CCTCGGTAGC TCAGT--GGT --AGAGCAGT TGGCTGTTAA CCAATTGGTC GCTGGTTCGA 
             CCTCGGTAGC TCAGT--GGT --AGAGCAGT TGGCTGTTAA CCAATTGGTC GCTGGTTCGA 
             CCTCGGTAGC TCAGT--GGT --AGAGCAGT TGGCTGTTAA CCAATTGGTC GCTGGTTCGA 
             CCTCGGTAGC TCAGT--GGT --AGAGCAGT TGGCTGTTAA CCAATTGGTC GCTGGTTCGA 
             CCCTGATAGC TCAGC--GGT --AGAGCGTC CGACTGTTAA TCGGCAGGTC GTAGGTTCGA 

             GTCCTACTCC GGGAG-CGGG GCGTGGCGCA GCCTGGT--A GCGCGCTTGT TTTGGGTACA 
             ATCCGGCCCG GGGAG-CGGA GTGTAGCGCA GTCTGGT--A GCGCATCTGG TTTGGGACCA 
             ATCCGGCCCG GGGAG-CGGA GTGTAGCGCA GTCTGGT--A GCGCATCTGG TTTGGGACCA 
             ATCCGGCCCG GGGAG-CGGA GTGTAGCGCA GTCTGGT--A GCGCATCTGG TTTGGGACCA 
             CCCCTACCGT CGGAG-CGGT GAGTGGCGCA GCTTGGT--A GCGCACTTGG TTTGGGTCCA 
             ATCCAACCCG GGGAG-CGGG GTGTGGCGCA GCCTGGT--A GCGCACTTGG TTTGGGGCCA 
             ATCCAACCCG GGGAG-CGGG GTGTGGCGCA GCCTGGT--A GCGCACTTGG TTTGGGGCCA 
             ATCCAACCCG GGGAG-CGGG GTGTGGCGCA GCCTGGT--A GCGCACTTGG TTTGGGGCCA 
             ATCCAACCCG GGGAG-CGGG GTGTGGCGCA GCCTGGT--A GCGCACTTGG TTTGGGGCCA 
             ATCCGACCCG GGGAG-CGGG GTGTGGCGCA GCTTGGT--A GCGCACTTGG TTTGGGACCA 
             GCCCTGCTCG GGGAG-CGGA GCGTAGCGCA GCCTGGT--A GCGCATCTGG TTTGGGACCA 
             ATCCGGCCCG GGGAG-CGGA GCATAGCGCA GCCTGGT--A GCGCATCTGC TTTGGGAGCA 
             ATCCGGCCCG GGGAG-CGGA GCGTAGCGCA GTCTGGT--A GCGCACCTGA TTTGGGATCA 
             ATCCGGCCCG GGGAG-CGGA GCGTAGCGCA GCCTGGT--A GCGCACCTGA TTTGGGATCA 
             ATCCGGCCCG GGGAG-CGGA GCGTAGCGCA GCCTGGT--A GCGCACCTGA TTTGGGATCA 
             ATCCGGCCCG GGGAG-CGGA GCGTAGCGCA GCCTGGT--A GCGCGCCTGA TTTGGGATCA 
             TTCCCGCTCC ATCGC-CGGG GTATAGCGCA GCCTGGT--A GCGCGGCAGT TTTGGGTACT 
             ATCCAGCCCG GGGAG-CGGG GTATAGCGCA GCCTGGT--A GCGCGGCAGT TTTGGGTACT 
             ATCCAGCCCG GGGAG-CGGG GTATAGCGCA GCCTGGT--A GCGCGGCAGT TTTGGGTACT 
             ATCCTACCCG CGGAG-CGGG GTGTAGCGCA GCCTGGT--A GCGCATCTGG TTTGGGACCA 
             ATCCGGCCCG GGGAG-CGGA GCGTAGCGCA GTCTGGT--A GCGCACCTGA TTTGGGATCA 
             ATCCGGCCCG GGGAG-CGGA GCGTAGCGCA GTCTGGT--A GCGCACCTGA TTTGGGATCA 
             ATCCGGCCCG GGGAG-CGGA GCGTAGCGCA GTCTGGT--A GCGCACCTGA TTTGGGATCA 
             ATCCGGCCCG GGGAG-CGGA GCGTAGCGCA GTCTGGT--A GCGCACCTGA TTTGGGATCA 
             ATCCGGCCCG GGGAG-CGGA GCGTAGCGCA GTCTGGT--A GCGCACCTGA TTTGGGATCA 
             ATCCGGCCCG GGGAG-CGGA GCGTAGCGCA GTCTGGT--A GCGCACCTGA TTTGGGATCA 
             ATCCGGCCCG GGGAG-CGGA GCGTAGCGCA GTCTGGT--A GCGCACCTGA TTTGGGATCA 
             ATCCGGCCCG GGGAG-CGGA GCGTAGCGCA GTCTGGT--A GCGCACCTGA TTTGGGATCA 
             ATCCGGCCCG GGGAG-CGGA GCGTAGCGCA GTCTGGT--A GCGCACCTGA TTTGGGATCA 
             ATCCGGCCCG GGGAG-CGGA GCGTAGCGCA GTCTGGT--A GCGCACCTGA TTTGGGATCA 
             ATCCGGCCCG GGGAG-CGGA GCGTAGCGCA GTCTGGT--A GCGCACCTGA TTTGGGATCA 
             ATCCGGCCCG GGGAG-CGGA GCGTAGCGCA GTCTGGT--A GCGCACCTGA TTTGGGATCA 
             ATCCGGCCCG GGGAG-CGGA GCGTAGCGCA GTCTGGT--A GCGCACCTGA TTTGGGATCA 
             ATCCGGCCCG GGGAG-CGGA GCGTAGCGCA GTCTGGT--A GCGCACCTGA TTTGGGATCA 
             ATCCGGCCCG GGGAG-CGGA GCGTAGCGCA GTCTGGT--A GCGCACCTGA TTTGGGATCA 
             ATCCGGCCCG GGGAG-CGGA GCGTAGCGCA GTCTGGT--A GCGCACCTGA TTTGGGATCA 
             ATCCGGCCCG GGGAG-CGGA GCGTAGCGCA GTCTGGT--A GCGCACCTGA TTTGGGATCA 
             ATCCGGCCCG GGGAG-CGGA GCGTAGCGCA GTCTGGT--A GCGCACCTGA TTTGGGATCA 
             ATCCGGCCCG GGGAG-CGGA GCGTAGCGCA GTCTGGT--A GCGCACCTGA TTTGGGATCA 
             ATCCGGCCCG GGGAG-CGGA GCGTAGCGCA GTCTGGT--A GCGCACCTGA TTTGGGATCA 
             ATCCGGCCCG GGGAG-CGGA GCGTAGCGCA GTCTGGT--A GCGCACCTGA TTTGGGATCA 
             ATCCGGCCCG GGGAG-CGGA GCGTAGCGCA GTCTGGT--A GCGCACCTGA TTTGGGATCA 
             ATCCGGCCCG GGGAG-CGGA GCGTAGCGCA GTCTGGT--A GCGCACCTGA TTTGGGATCA 
             ATCCGGCCCG GGGAG-CGGA GCGTAGCGCA GTCTGGT--A GCGCACCTGA TTTGGGATCA 
             ATCCGGCCCG GGGAG-CGGA GCGTAGCGCA GTCTGGT--A GCGCACCTGA TTTGGGATCA 
             ATCCGGCCCG GGGAG-CGGA GCGTAGCGCA GTCTGGT--A GCGCACCTGA TTTGGGATCA 
             ATCCGGCCCG GGGAG-CGGA GCGTAGCGCA GTCTGGT--A GCGCACCTGA TTTGGGATCA 
             ATCCGGCCCG GGGAG-CGGA GCGTAGCGCA GTCTGGT--A GCGCACCTGA TTTGGGATCA 
             ATCCGGCCCG GGGAG-CGGA GCGTAGCGCA GTCTGGT--A GCGCACCTGA TTTGGGATCA 
             ATCCGGCCCG GGGAG-CGGA GCGTAGCGCA GTCTGGT--A GCGCACCTGA TTTGGGATCA 
             ATCCTACCCG CGGAG-CGGA GCGTAGCGCA GCCTGGT--A GCGCATCTGT TTTGGGAGCA 
             ATCCTACCCG CGGAG-CGGA GCGTAGCGCA GCCTGGT--A GCGCATCTGT TTTGGGAGCA 
             ATCCTACCCG CGGAG-CGGA GCGTAGCGCA GCCTGGT--A GCGCATCTGG TTTGGGACCA 
             TCCCTACCGC CGGAG-CGGG GCGTAGCGCA GCCTGGT--A GCGCGTCTGT TTTGGGTACA 
             TCCCTACCGC CGGAG-CGGG GCGTAGCGCA GCCTGGT--A GCGCGACGGT TTTGGGTACC 
             GTCCAGCCCG GGGAG-CGGA GCGTAGCGCA GCCTGGT--A GCGCACTTGG TTTGGGACCA 
             ATCCGGCCCG GGGAG-CGGA GCGTGGCGCA GCCTGGT--A GCGCACTTGG TTTGGGACCA 
             ATCCAGCCCG GGGAG-CGGA GTGTAGCGCA GCCTGGT--A GCGCTCTTGG TTTGGGACCA 
             ATCCAGCCCG GGGAG-CGGA GTGTAGCGCA GCCTGGT--A GCGCTCTTGG TTTGGGACCA 
             ATCCAACTCG GGGAG-CGGG GAGTGGCGCA GCCTGGT--A GCGCACCTGT TTTGGGTACA 
             ATCCAACTCG GGGAG-CGGG GAGTGGCGCA GCCTGGT--A GCGCACCTGT TTTGGGTACA 
             ATCCGGCCCG GGGAG-GGCT TTGTAGTTAA GT--GGT--A AAATACCCGC TTTGGGTGCG 
             GTCCTACTTC GGGAG-CGGG GCGTGGCGCA GCCTGGT--A GCGCGCGTGT TTTGGGTACA 
             GTCCTACTTC GGGAG-CGGG GCGTGGCGCA GCCTGGT--A GCGCGCGTGT TTTGGGTACA 
             GTCCTACTTC GGGAG-CGGG GCGTGGCGCA GCCTGGT--A GCGCGCTTGT TTTGGGTACA 
             GTCCTACTCC GGGAG-CGGG GCGTGGCGCA GCCTGGT--A GCGCGCCTGT TTTGGGTACA 
             GTCCTGCTCG CGGAG-CGGG ACGTAGCGCA GTCTGGT--A GCGCATCTGG TTTGGGACCA 
             ATCCGGCCCG GGGAG-CGGA GCGTAGCGCA GCCTGGT--A GCGCATCTGG TTTGGGACCA 
             GTCCTGCTCG CGGAG-CGGA GCGTAGCGCA GTCTGGT--A GCGCATCTGG TTTGGGACCA 
             TCCCTACCGC CGGAG-CGGG GCGTGGCGCA GTCTGGT--A GCGCACCTGT TTTGGGTACA 
             GTCCTACTCA GGGAG-CGGG GTATAGCGCA GCCTGGT--A GCGCATCTGG TTTGGGACCA 
             TCCCTACCGT CGGAG-CGGG GCGTAGCGCA GCCTGGT--A GCGCATCTGT TTTGGGAACA 
             ATCCCTCCTC CGGAG-CGGG GCGTAGCTCA GCCTGGT--A GAGCGCCAGC TTTGGGAGCT 
             ATCCCTCCTC CCGAG-CGGG GTGTAGCTCA GCCTGGT--A GAGCGCCAGC TTTGGGAGCT 
             GCCCGTCCCG GGGAG-CGGG GCGTGGCGCA GTCTGGT--A GCGCATTCGC TTTGGGAGCG 
             ATCCGGCCCG GGGAG-CGGA GTGTAGCGCA GGCTGGT--A GCGCATCTGG TTTGGGACCA 
             ATCCGGCCCG GGGAG-CGGA GCGTAGCGCA GTCTGGT--A GCGCATCTGG TTTGGGACCA 
             GTCCTGCTCG GGGAG-CGGG GTGTAGCGCA GTCTGGT--A GCGCATCTGC TTTGGGAGCA 
             GTCCTGCTCG GGGAG-CGGG GTGTAGCGCA GTCTGGT--A GCGCATCTGC TTTGGGAGCA 
             GTCCTGCTCG GGGAG-CGGG GTGTAGCGCA GTCTGGT--A GCGCATCTGC TTTGGGAGCA 
             GTCCTGCTCG GGGAG-CGGG GTGTAGCGCA GTCTGGT--A GCGCATCTGC TTTGGGAGCA 
             GTCCTGCTCG GGGAG-CGGG GCGTAGCGCA GTCTGGT--A GCGCATCTGG TTTGGGACCA 
             GTCCTGCTCG GGGAG-CGGG GTGTAGCGCA GTCTGGT--A GCGCATCTGC TTTGGGAGCA 
             GTCCTGCTCG GGGAG-CGGG GTGTGGCGCA GTCTGGT--A GCGCACCTGG TTTGGGACCA 
             GTCCTGCTCG GGGAG-CGGG GCGTAGCGCA GTCTGGT--A GCGCATCTGG TTTGGGACCA 
             GTCCTGCTCA GGGAG-CGGG GTATAGCGCA GTCTGGT--A GCGCGGAAGT TTTGGGAACT 
             ATCCAGCCCG GGGAG-CGGG GTATAGCGCA GCCTGGT--A GCGCGGCAGT TTTGGGTACT 
             ATCCAGCCCG GGGAG-CGGG GTATAGCGCA GCCTGGT--A GCGCGGCAGT TTTGGGTACT 
             ATCCTGCCCG GGGAG-CGGG GTATAGCGCA GCCTGGT--A GCGCGGCAGT TTTGGGTACT 
             ATCCTACTCA GGGAG-CGGG GAGTAGCGCA GCCTGGT--A GCGCATCTGG TTTGGGACCA 
             GCCCGTCCCG AGGAG-CGGG GCGTAGCGCA GCCTGGT--A GCGCATCTGG TTTGGGACCA 
             TCCCTACCGC CGGAG-CGGG GCGTAGCGCA GTCTGGT--A GCGCACCTGT TTTGGGTACA 
             TCCCTACCGC CGGAG-CGGG GCGTGGCGCA GTCTGGT--A GCGCACCTGT TTTGGGTACA 
             ATCCGGCCCG GGGAG-CGGA GCGTAGCGCA GTCTGGT--A GCGCACCTGA TTTGGGATCA 
             ATCCGGCCCG GGGAG-CGGA GCGTAGCGCA GTCTGGT--A GCGCACCTGA TTTGGGATCA 
             ATCCAGCCCG GGGAG-CGGG GTATAGCGTA GCCTGGT--A GCGCGGCGGT TTTGGGTACC 
             GTCCAGCCCG GGGAG-CGGA GCATGGCGCA GTCTGGT--A GCGCATCTGG TTTGGGACCA 
             GTCCAGCCCG GGGAG-CGGA GCATGGCGCA GTCTGGT--A GCGCATCTGG TTTGGGACCA 
             TCCCTACCGC CGGAG-CGGG GCGTAGCGCA GCCTGGT--A GCGCGACGGT TTTGGGTACC 
             ATCCGGCCCG GGGAG-CGGG GCGTAGCGCA GCCTGGT--A GCGCATCTGG TTTGGGACCA 
             GTCCGGCCCG GGGAG-CGGG GCATAGCGCA GCCTGGT--A GCGCATCTGG TTTGGGACCA 
             GTCCTGCCCG AGGAG-CGGA GTGTAGCGCA GCCTGGT--A GCGCATCTGG TTTGGGACCA 
             ATCCTACCTG CGGAG-CGGG GAGTAGCTCA GTCTGGT--A GAGTGTCTGC TTTGGGAGCA 
             GTCCTGCCCG AGGAG-CGGG GCGTAGCGCA GCCTGGT--A GCGCATCTGG TTTGGGACCA 
             GTCCTGCCCG AGGAG-CGGG GCGTAGCGCA GCCTGGT--A GCGCATCTGG TTTGGGACCA 
             GTCCTGCCCG AGGAG-CGGA GTGTAGCGCA GCCTGGT--A GCGCATCTGG TTTGGGACCA 
             GTCCTGCCCG AGGAG-CGGG GCGTAGCGCA GCCTGGT--A GCGCATCTGG TTTGGGACCA 
             GTCCTGCTCG AGGAG-CGGG GTGTAGCGCA GCCTGGT--A GCGCATCTGC TTTGGGAGCA 
             TCCCTACCGC CGGAG-CGGG GCGTGGCGCA GTCTGGT--A GCGCACCTGT TTTGGGTACA 
             GTCCTGCCCG GGGAG-CGGG GCGTAGCGCA GCCTGGT--A GCGCATCTGC TTTGGGAGCA 
             ATCCGGCCCG GGGAG-CGGA GTGTAGCGCA GTCTGGT--A GCGCATCTGG TTTGGGACCA 
             ATCCGGCCCG GGGAG-CGGA GTGTAGCGCA GTCTGGT--A GCGCATCTGG TTTGGGACCA 
             ATCCGGCCCG GGGAG-CGGA GTGTAGCGCA GCCTGGT--A GCGCATCTGG TTTGGGACCA 
             ATCCGGCCCG GGGAG-CGGA GTGTAGCGCA GCCTGGT--A GCGCATCTGG TTTGGGACCA 
             ATCCGGCCCG GGGAG-CGGA GTGTAGCGCA GTCTGGT--A GCGCATCTGG TTTGGGACCA 
             TCCCTACCGC CGGAG-CGGG GCGTGGCGCA GTCTGGT--A GCGCACCTGT TTTGGGTACA 
             TCCCTACCGC CGGAG-CGGG GCGTAGCGCA GCCTGGT--A GCGCGACGGT TTTGGGTACC 
             TCCCTACCGT CGGAG-CGGG GCGTAGCGCA GCCTGGT--A GCGCGACGGT TTTGGGTACC 
             TCCCTACCGC CGGAG-CGGG GCGTAGCGCA GCCTGGT--A GCGCGTCTGT TTTGGGTACA 
             TCCCTACCGC CGGAG-CGGG GCGTGGCGCA GTCTGGT--A GCGCACCTGT TTTGGGTACA 
             TCCCTACCGC CGGAG-CGGA GTGTAGCGCA GCCTGGT--A GCGCGCCTGC TTTGGGAGCA 
             TCCCTACCGC CGGAG-CGGA GTGTAGCGCA GCCTGGT--A GCGCGCCTGC TTTGGGAGCA 
             TCCCTACCGC CGGAG-CGGA GTGTAGCGCA GCCTGGT--A GCGCGCCTGC TTTGGGAGCA 
             TCCCTACCGC CGGAG-CGGA GTGTAGCGCA GCCTGGT--A GCGCGCCTGC TTTGGGAGCA 
             TCCCTACCGC CGGAG-CGGA GTGTAGCGCA GCCTGGT--A GCGCGCCTGC TTTGGGAGCA 
             ATCCGGCCCG GGGAG-CGGG GTATAGCGCA GCCTGGT--A GCGCGGCAGT TTTGGGTACT 
             ATCCGGCCCG GGGAG-CGGG GTATAGCGCA GCCTGGT--A GCGCGGCAGT TTTGGGTACT 
             ATCCGGCCCG GGGAG-CGGG GTATAGCGCA GCCTGGT--A GCGCGGCAGT TTTGGGTACT 
             ATCCGGCCCG GGGAG-CGGG GTATAGCGCA GCCTGGT--A GCGCGGCAGT TTTGGGTACT 
             ATCCGGCCCG GGGAG-CGGG GTATAGCGCA GCCTGGT--A GCGCGGCAGT TTTGGGTACT 
             ATCCGGCCCG GGGAG-CGGG GTATAGCGCA GCCTGGT--A GCGCGGCAGT TTTGGGTACT 
             ATCCGGCCCG GGGAG-CGGG GTATAGCGCA GCCTGGT--A GCGCGGCAGT TTTGGGTACT 
             ATCCCTCCTC CGGAG-CGGG GCGTAGCTCA GCCTGGT--A GAGCGTCGGC TTTGGGAGCC 
             ATCCCTCCTC CGGAG-CGGG GCGTAGCTCA GCCTGGT--A GAGCGTCGGC TTTGGGAGCC 
             GTCCGGCCCG GGGAG-CGGG GCGTAGCGCA GCCTGGT--A GCGCATCTGG TTTGGGACCA 
             GTCCGGCCCG GGGAG-CGGG GCGTAGCGCA GCCTGGT--A GCGCATCTGG TTTGGGACCA 
             GTCCGGCCCG GGGAG-CGGG GCGTAGCGCA GCCTGGT--A GCGCATCTGG TTTGGGACCA 
             GTCCGGCCCG GGGAG-CGGG GCGTAGCGCA GCCTGGT--A GCGCATCTGG TTTGGGACCA 
             ATCCGGCTCG GGGAG-CGGG GCGTAGCGCA GCCTGGT--A GCGCATCTGG TTTGGGACCA 
             GTCCGGCCCG GGGAG-CGGG GCGTAGCGCA GCCTGGT--A GCGCATCTGG TTTGGGACCA 
             GTCCGGCCCG GGGAG-CGGG GCGTAGCGCA GCCTGGT--A GCGCATCTGG TTTGGGACCA 
             GTCCGGCCCG GGGAG-CGGG GCGTAGCGCA GCCTGGT--A GCGCATCTGG TTTGGGACCA 
             GTCCGGCCCG GGGAG-CGGG GCGTAGCGCA GCCTGGT--A GCGCATCTGG TTTGGGACCA 
             GTCCGGCCCG GGGAG-CGGG GCGTAGCGCA GCCTGGT--A GCGCATCTGG TTTGGGACCA 
             GTCCGGCCCG GGGAG-CGGG GCGTAGCGCA GCCTGGT--A GCGCATCTGG TTTGGGACCA 
             GTCCGGCCCG AGGAG-CGGG GCGTAGCGCA GCCTGGT--A GCGCATCTGG TTTGGGACCA 
             GTCCGGCCCG GGGAG-CGGG GCGTAGCGCA GCCTGGT--A GCGCATCTGG TTTGGGACCA 
             TCCCTACCGC CGGAG-CGGG GCGTAGCGCA GTCTGGT--A GCGCACCTGT TTTGGGTACA 
             TCCCTACCGT CGGAG-CGGG GCGTAGCGCA GCCTGGT--A GCGCATCTGT TTTGGGAACA 
             TCCCTACCGC CGGAG-CGGG GCGTGGCGCA GTCTGGT--A GCGCACCTGT TTTGGGTACA 
             TCCCTACCGC CGGAG-CGGG GCGTGGCGCA GTCTGGT--A GCGCACCTGT TTTGGGTACA 
             TCCCTACCGC CGGAG-CGGG GCGTAGCGCA GTCTGGT--A GCGCACCTGT TTTGGGAACA 
             TCCCTACCGC CGGAG-CGGG GCGTAGCGCA GCCTGGT--A GCGCGTCTGT TTTGGGTACA 
             TCCCTACCGC CGGAG-CGGG GCGTAGCGCA GTTTGGT--A GCGCACCTGT TTTGGGAACA 
             TCCCTACCGC CGGAG-CGGG GCGTGGCGCA GTCTGGT--A GCGCACCTGT TTTGGGTACA 
             TCCCTACCGC CGGAG-CGGG GCGTGGCGCA GCCTGGT--A GCGCGTCTGT TTTGGGTACA 
             TCCCTACCGC CGGAG-CGGG GCGTGGCGCA GTCTGGT--A GCGCACCTGT TTTGGGTACA 
             TCCCTACCGC CGGAG-CGGG GCGTGGCGCA GTCTGGT--A GCGCACCTGT TTTGGGTACA 
             ATCCGGCCCG GGGAG-CGGA GTGTAGCGCA GTCTGGT--A GCGCATCTGG TTTGGGACCA 
             ATCCGGCCCG GGGAG-CGGA GTGTAGCGCA GTCTGGT--A GCGCATCTGG TTTGGGACCA 
             ATCCTACTCG GGGAG-CGGG GAGTGGCGCA GTCCGGT--A GCGCGCCTGC TTTGGGAGCA 
             ATCAGGCCCG GGGAG-CGGG GAGTGGCGCA GGCTGGT--A GCGCATCTGG TTTGGGACCA 
             ATCCTGCCCG GGGAG-CGGG GAGTGGCGCA GCCCGGT--A GCGCGCTTGC TTTGGGAGCA 
             GTCCGGCCTG GGGAG-CGGG GTATAGCGCA GCCTGGT--A GCGCATCTGG TTTGGGACCA 
             ATCCGGCCCG GGGAG-CGGG GCGTAGCGCA GCCTGGT--A GCGCATTTGG TTTGGGACCA 
             ATCCGGCCCG GGGAG-CGGG GCGTAGCGCA GCCTGGT--A GCGCATTTGG TTTGGGACCA 
             ATCCGGCCCG GGGAG-CGGG GCGTAGCGCA GTCTGGT--A GCGCATTTGG TTTGGGACCA 
             ATCCGGCCCG GGGAG-CGGG GCGTAGCGCA GCCTGGT--A GCGCATTTGG TTTGGGACCA 
             ATCCTACTCG GGGAG-CGGG GAGTAGCGCA GCCTGGT--A GCGCATCTGC TTTGGGAGCA 

             AGAGGCCCCC GGTTCGAATC CGGGCGCCCC GA-TGGGGTG TAGCCAAGC- -GGT--AAGG 
             GAGGGTCGGG AGTTCGAATC TCTCCACTCC GA-TGGGGCG TAGCCAAGC- -GGT--AAGG 
             GAGGGTCGGG AGTTCGAATC TCTCCACTCC GA-TGGGGCG TCGCCAAGC- -GGT--AAGG 
             GAGGGTCGGG AGTTCGAATC TCTCCACTCC GA-TGGGGCG TAGCCAAGC- -GGT--AAGG 
             AGGGGTCGTA GGTTCGAATC CTATCTCACC GA-TGGGTCG TAGCATAAT- -GGT--AATG 
             AGGGGTCGGG AGTTCGAATC TCTCCACCCC GA-TGGGATG TAGCCAAGC- -GGT--AAGG 
             AGGGGTCGGG AGTTCGAATC TCTCCACCCC GA-TGGGATG TAGCCAAGC- -GGT--AAGG 
             AGGGGTCGGG AGTTCGAATC TCTCCACCCC GA-TGGGATG TAGCCAAGC- -GGT--AAGG 
             AGGGGTCGGG AGTTCGAATC TCTCCACCCC GA-TGGGATG TAGCCAAGC- -GGT--AAGG 
             AGGGGTCGGG AGTTCAAATC TCTCCACCCC GA-TGGGATG TCGCCAAGC- -GGT--AAGG 
             GAGGGTCGCA GGTTCGAATC CTGCCGCTCC GA-TGGGGCG TCGCCAAGT- -GGT--AAGG 
             GAGGGTCGCA GGTTCAAATC CTGCTGCTCC GA-TGGGGCG TAGCCAAGT- -GGT--AAGG 
             GGGGGTCGTA GGTTCGAATC CTATCGCTCC GA-TGGGGTA TAGCCAAGC- -GGT--AAGG 
             GGGGGTCGTA GGTTCGAATC CTATCGCTCC GA-TGGGGTA TAGCCAAGC- -GGT--AAGG 
             GGGGGTCGTA GGTTCGAATC CTATCGCTCC GA-TGGGGTA TAGCCAAGC- -GGT--AAGG 
             GGGGGTCGTA GGTTCGAATC CTATCGCTCC GA-TGGGGTA TAGCCAAGC- -GGT--AAGG 
             GCAGGTCGTT GGTTCGAATC CAGCTGCCCC GA-TGGGGCG TAGCCAAGC- -GGT--AAGG 
             GCAGGTCGTT GGTTCGAATC CAGCTGCCCC GA-TGGGGCG TAGCCAAGC- -GGT--AAGG 
             GCAGGTCGTT GGTTCGAATC CAGCTGCCCC GA-TGGGGCG TAGCCAAGC- -GGT--AAGG 
             GAGGGTCGGA GGTTCGAATC CTCTCGCCCC GA-TGGGGAA TGGTGTAAT- -GGT--AACA 
             GGGGGTCGCA GGTTCGAATC CTGCCGCTCC GA-TGGGGCG TAGCCAAGC- -GGT--AAGG 
             GGGGGTCGCA GGTTCGAATC CTGCCGCTCC GA-TGGGGCG TAGCCAAGC- -GGT--AAGG 
             GGGGGTCGCA GGTTCGAATC CTGCCGCTCC GA-TGGGGCG TAGCCAAGC- -GGT--AAGG 
             GGGGGTCGCA GGTTCGAATC CTGCCGCTCC GA-TGGGGCG TAGCCAAGC- -GGT--AAGG 
             GGGGGTCGCA GGTTCGAATC CTGCCGCTCC GA-TGGGGCG TAGCCAAGC- -GGT--AAGG 
             GGGGGTCGCA GGTTCGAATC CTGCCGCTCC GA-TGGGGCG TAGCCAAGC- -GGT--AAGG 
             GGGGGTCGCA GGTTCGAATC CTGCCGCTCC GA-TGGGGCG TAGCCAAGC- -GGT--AAGG 
             GGGGGTCGCA GGTTCGAATC CTGCCGCTCC GA-TGGGGCG TAGCCAAGC- -GGT--AAGG 
             GGGGGTCGCA GGTTCGAATC CTGCCGCTCC GA-TGGGGCG TAGCCAAGC- -GGT--AAGG 
             GGGGGTCGCA GGTTCGAATC CTGCCGCTCC GA-TGGGGCG TAGCCAAGC- -GGT--AAGG 
             GGGGGTCGCA GGTTCGAATC CTGCCGCTCC GA-TGGGGCG TAGCCAAGC- -GGT--AAGG 
             GGGGGTCGCA GGTTCGAATC CTGCCGCTCC GA-TGGGGCG TAGCCAAGC- -GGT--AAGG 
             GGGGGTCGCA GGTTCGAATC CTGCCGCTCC GA-TGGGGCG TAGCCAAGC- -GGT--AAGG 
             GGGGGTCGCA GGTTCGAATC CTGCCGCTCC GA-TGGGGCG TAGCCAAGC- -GGT--AAGG 
             GGGGGTCGCA GGTTCGAATC CTGCCGCTCC GA-TGGGGCG TAGCCAAGC- -GGT--AAGG 
             GGGGGTCGCA GGTTCGAATC CTGCCGCTCC GA-TGGGGCG TAGCCAAGC- -GGT--AAGG 
             GGGGGTCGCA GGTTCGAATC CTGCCGCTCC GA-TGGGGCG TAGCCAAGC- -GGT--AAGG 
             GGGGGTCGCA GGTTCGAATC CTGCCGCTCC GA-TGGGGCG TAGCCAAGC- -GGT--AAGG 
             GGGGGTCGCA GGTTCGAATC CTGCCGCTCC GA-TGGGGCG TAGCCAAGC- -GGT--AAGG 
             GGGGGTCGCA GGTTCGAATC CTGCCGCTCC GA-TGGGGCG TAGCCAAGC- -GGT--AAGG 
             GGGGGTCGCA GGTTCGAATC CTGCCGCTCC GA-TGGGGCG TAGCCAAGC- -GGT--AAGG 
             GGGGGTCGCA GGTTCGAATC CTGCCGCTCC GA-TGGGGCG TAGCCAAGC- -GGT--AAGG 
             GGGGGTCGCA GGTTCGAATC CTGCCGCTCC GA-TGGGGCG TAGCCAAGC- -GGT--AAGG 
             GGGGGTCGCA GGTTCGAATC CTGCCGCTCC GA-TGGGGCG TAGCCAAGC- -GGT--AAGG 
             GGGGGTCGCA GGTTCGAATC CTGCCGCTCC GA-TGGGGCG TAGCCAAGC- -GGT--AAGG 
             GGGGGTCGCA GGTTCGAATC CTGCCGCTCC GA-TGGGGCG TAGCCAAGC- -GGT--AAGG 
             GGGGGTCGCA GGTTCGAATC CTGCCGCTCC GA-TGGGGCG TAGCCAAGC- -GGT--AAGG 
             GGGGGTCGCA GGTTCGAATC CTGCCGCTCC GA-TGGGGCG TAGCCAAGC- -GGT--AAGG 
             GGGGGTCGCA GGTTCGAATC CTGCCGCTCC GA-TGGGGCG TAGCCAAGC- -GGT--AAGG 
             GGGGGTCGCA GGTTCGAATC CTGCCGCTCC GA-TGGGGCG TAGCCAAGC- -GGT--AAGG 
             GAGGGTCGCA GGTTCAAATC CTGCCGCTCC GA-TGGGGAA TGGTGTAAT- -GGT--AACA 
             GAGGGTCGCA GGTTCAAATC CTGCCGCTCC GA-TGGGGAA TGGTGTAAT- -GGT--AACA 
             GAGGGTCGCA GGTTCAAATC CTGCCGCTCC GA-TGGGGAA TGGTGTAAT- -GGT--AACA 
             GAAGGCCGTG AGTTCGAATC TCGCCGCCCC GA-TGGGGTG TAGCCAAGT- -GGT--AAGG 
             GTAGGTCGCA AGTTCGAATC TTGCCGTCCC GA-TGGGGTG TAGCCAAGC- -GGT--AAGG 
             AGTGGTCGGG AGTTCAAATC TCTCCGCTCC GA-TGGGATG TAGCCAAGT- -GGT--AAGG 
             AGTGGTCGGG AGTTCAAATC TCTCCGCTCC GA-TGGGATG TCGCCAAGT- -GGT--AAGG 
             AGAGGTCGGG AGTTCAAATC TCTCCACTCC GA-TGGGATG TAGCCAAGT- -GGT--AAGG 
             AGAGGTCGGG AGTTCAAATC TCTCCACTCC GA-TGGGATG TAGCCAAGT- -GGT--AAGG 
             GGGGGTCGCT GGTTCGAATC CAGTCTCCCC GA-TGGGGTG TAGCCAAGT- -GGT--AAGG 
             GGGGGTCGCT GGTTCGAATC CAGTCTCCCC GA-TGGGGTG TAGCCAAGT- -GGT--AAGG 
             GGTGG-CCCG GGTTCGATTC CCGGCGAAGC CC-TGGGGCG TCGCCAAGT- -GGT--AAGG 
             CGAGGCCCCC GGTTCGAGTC CGGGCGCCCC GA-TGGGGCG TAGCCAAGC- -GGT--AAGG 
             CGAGGCCCCC GGTTCGAGTC CGGGCGCCCC GA-TGGGGCG TAGCCAAGC- -GGT--AAGG 
             AGAGGCCCCC GGTTCGAGTC CGGGCGCCCC GA-TGGGGTG TAGCCAAGC- -GGT--AAGG 
             GGAGGTCGTG GGTTCGAGTC CCGCCGCCCC GA-TGGGGCG TAGCCAAGC- -GGT--AAGG 
             GAGGGTCGGG AGTTCGAATC TCTCCGTCCC GA-TGGGGCA TCGCCAAGT- -GGT--AAGG 
             GAGGGTCGCA GGTTCGAATC CTGCCGCTCC GA-TGGGGCG TAGCCAAGT- -GGT--AAGG 
             GAGGGTCGTA GGTTCGAATC CTATCGCTCC GA-TGGGGTG TCGCCAAGT- -GGT--AAGG 
             GGGGGTCGTG AGTTCGAATC TCGCCGCCCC GA-TGGGGTG TAGCCAAGC- -GGT--AAGG 
             GAGGGTCGCA AGTTCGAATC TTGCTGCCCC GA-TGGGGTG TAGCCAAGC- -GGT--AAGG 
             GAGGGTCGGG AGTTCGAATC TCTCCGCCCC GA-TGGGATG TAGCCAAGT- -GGT--AAGG 
             GGATGTCGGA GGTTCGAATC CTCTCGCCCC GA-TGGGGCG TCGCCAAGC- -GGT--AAGG 
             GGATGTCGTA GGTTCGAATC CTATCGCCCC GA-TGGGGCG TCGCCAAGC- -GGT--AAGG 
             AAGGGTCGCA AGTTCGAATC TTGCCGCCCC GA-TGGGGCG TCGCCAAGT- -GGT--AAGG 
             GAGGGTCGGG AGTTCGAATC TCTCCACTCC GA-TCCCGCT TCGTCTAAT- -GGT--AGGA 
             GAGGGTCGCA GGTTCAAATC CTGCCGCTCC GA-TGGGGCG TAGCCAAGC- -GGT--AAGG 
             GAGGGTCGTA GGTTCGAATC CTATCGCCCC GA-TGGGGCG TCGCCAAGT- -GGT--AAGG 
             GAGGGTCGTA GGTTCGAATC CTATCGCCCC GA-TGGGGCG TCGCCAAGT- -GGT--AAGG 
             GAGGGTCGTA GGTTCGAATC CTATCGCCCC GA-TGGGGCG TCGCCAAGT- -GGT--AAGG 
             GAGGGTCGTA GGTTCGAATC CTATCGCCCC GA-TGGGGCG TCGCCAAGT- -GGT--AAGG 
             GAGGGTCGCT GGTTCGAATC CGGCCGCCCC GA-TGGGGCG TCGCCAAGC- -GGT--AAGG 
             GAGGGTCGTA GGTTCGAATC CTATCGCCCC GA-TGGGGCG TCGCCAAGT- -GGT--AAGG 
             GGGGGTCGTA GGTTCGAATC CTATCGCCCC GA-TGGGGCG TCGCCAAGT- -GGT--AAGG 
             GAGGGTCGCT GGTTCGAATC CGGCCGCCCC GA-TGGGGCG TCGCCAAGC- -GGT--AAGG 
             TCAGGTCGCA GGTTCGAATC CTGCTGCCCC GA-TGGGGCG TCGCCAAGC- -GGT--AAGG 
             GCAGGTCGTT GGTTCGAATC CAGCTGCCCC GA-TGGGGCG TAGCCAAGC- -GGT--AAGG 
             GCAGGTCGTT GGTTCGAATC CAGCTGCCCC GA-TGGGGCG TAGCCAAGC- -GGT--AAGG 
             GCAGGTCGTT GGTTCGAATC CAGCTGCCCC GA-TGGGGCG TAGCCAAGC- -GGT--AAGG 
             GAGGGTCGTA GGTTCGAATC CTATCTCCCC GA-TGGGGCG TCGCCAAGT- -GGT--AAGG 
             GAGGGTCGCA AGTTCGAATC TTGCCGCCCC GA-TGGGGCG TCGCCAAGT- -GGT--AAGG 
             GGGGGTCGTG AGTTCGAATC TCGCCGCCCC GA-TGGGGTG TAGCCAAGT- -GGT--AAGG 
             GGGGGTCGTG AGTTCGAATC TCGCCGCCCC GA-TGGGGTG TAGCCAAGC- -GGT--AAGG 
             GGGGGTCGCA GGTTCGAATC CTGCCGCTCC GA-TGGGGCG TAGCCAAGC- -GGT--AAGG 
             GGGGGTCGCA GGTTCGAATC CTGCCGCTCC GA-TGGGGCG TAGCCAAGC- -GGT--AAGG 
             GCAGGTCGGA GGTTCGAATC CTCCTGCCCC GA-TGGGGCG TCGCCAAGT- -GGT--AAGG 
             GAGGGCCGGG AGTTCAAATC TCTCTGCTCC GA-TGGGACG TAGCCAAGC- -GGT--AAGG 
             GAGGGCCGGG AGTTCAAATC TCTCTGCTCC GA-TGGGACG TAGCCAAGC- -GGT--AAGG 
             GTAGGCCGGA GGTTCAAATC CTCTCGCCCC GA-TGGGGCG TGGCCAAGT- -GGT--AAGG 
             GAGGGTCGGG AGTTCGAATC TCTCCGCCCC GA-TGGGGCG TAGCCAAGT- -GGT--AAGG 
             GAGGGTCGCA AGTTCAAATC TTGCTGCCCC GA-TGGGGCA TAGCCAAGC- -GGT--AAGG 
             GAGGGTCGCA GGTTCGAATC CTGCCACTCC GA-TGGGGCG TAGCCAAGC- -GGT--AAGG 
             GAAAGTCGCA GGTTCGAATC CTGTCTCCCC GA-TGGGGCG TAGCCAAGC- -GGT--AAGG 
             GAGGGTCGCA GGTTCAAATC CTGCCGCCCC GA-TGGCCCA TGGTGAAGT- -GGT--ATCA 
             GAGGGTCGCA GGTTCAAATC CTGCCGCCCC GA-TGGCCCA TGGTGAAGT- -GGT--ATCA 
             GAGGGTCGCA GGTTCGAATC CTGCCACTCC GA-TGGGGCG TAGCCAAGC- -GGT--AAGG 
             GAGGGTCGCA GGTTCAAATC CTGCCGCCCC GA-TGGCCCA TGGTGAAGT- -GGT--ATCA 
             GAGGGTCCGC GGTTCGAATC CGTGCACCCC GA-TGGGGCT TAGCCAAGC- -GGT--AAGG 
             GGGGGTCGTG AGTTCGAATC TCGCCGCCCC GA-TGGGGTG TGGCCAAGT- -GGT--AAGG 
             GAGGGTCGCA GGTTCAAATC CTGCCGCCCC GA-TGGGGAA TGGTGTAAT- -GGT--AACA 
             GAGGGTCGGG AGTTCGAATC TCTCCACTCC GA-TGGGGCG TAGCCAAGC- -GGT--AAGG 
             GAGGGTCGGG AGTTCGAATC TCTCCACTCC GA-TGGGGCG TAGCCAAGC- -GGT--AAGG 
             GAGGGTCGGG AGTTCGAATC TCTCCACTCC GA-TGGGGCG TCGCCAAGC- -GGT--AAGG 
             GAGGGTCGGG AGTTCGAATC TCTCCACTCC GA-TGGGGCG TCGCCAAGC- -GGT--AAGG 
             GAGGGTCGGG AGTTCGAATC TCTCCACTCC GA-TGGGGCG TAGCCAAGC- -GGT--AAGG 
             GGGGGTCGTA GGTTCGAATC CTGCCGCCCC GA-TGGGGTG TAGCCAAGT- -GGT--AAGG 
             GTAGGTCGCA AGTTCGAATC TTGCCGTCCC GA-TGGGGTG TAGCCAAGC- -GGT--AAGG 
             GTAGGCCGCA AGTTCGAATC TTGCCGTCCC GA-TGGGTCG TGGCCTAGT- -GGT--AGGG 
             GAAGGTCGTG AGTTCGAATC TCGCCGCCCC GA-TGGGGTG TAGCCAAGT- -GGT--AAGG 
             GGGGGTCGTG AGTTCGAATC TCGCCGCCCC GA-TGGGGTG TAGCCAAGT- -GGT--AAGG 
             GGATGTCGGG GGTTCGAATC CCTCCACTCC GA-TGGGGCG TCGCCAAGT- -GGT--AAGG 
             GGATGTCGGG GGTTCGAATC CCTCCACTCC GA-TGGGGCG TCGCCAAGC- -GGT--AAGG 
             GGATGTCGGG GGTTCGAATC CCTCCACTCC GA-TGGGGCG TCGCCAAGT- -GGT--AAGG 
             GGATGTCGGG GGTTCGAATC CCTCCACTCC GA-TGGGGCG TCGCCAAGT- -GGT--AAGG 
             GGATGTCGGG GGTTCGAATC CCTCCACTCC GA-TGGGGCG TCGCCAAGT- -GGT--AAGG 
             GCAGGTCGTT GGTTCGAATC CAGCTGCCCC GA-TGGGGCG TAGCCAAGC- -GGT--AAGG 
             GCAGGTCGTT GGTTCGAATC CAGCTGCCCC GA-TGGGGCG TCGCCAAGT- -GGT--AAGG 
             GCAGGTCCAC GGTTCGAATC CGTGTGCCCC GA-TGGGGCG TCGCCAAGT- -GGT--AAGG 
             GCAGGTCGTT GGTTCGAATC CAGCTGCCCC GA-TGGGGCG TAGCCAAGC- -GGT--AAGG 
             GCAGGTCGTT GGTTCGAATC CAGCTGCCCC GA-TGGGGCG TAGCCAAGC- -GGT--AAGG 
             GCAGGTCACA GGTTCGAATC CTGTTGCCCC GA-TGGGGCG TAGCCAAGC- -GGT--AAGG 
             GCAGGTCGTT GGTTCGAATC CAGCTGCCCC GA-TGGGGCG TAGCCAAGC- -GGT--AAGG 
             GAAAGCCGGA GGTTCGAATC CTCTCGCCCC GA-TGGGGCG TGGCCAAGC- -GGT--AAGG 
             GAAAGCCGGA GGTTCGAATC CTCTCGCCCC GA-TGGGGCG TGGCCAAGC- -GGT--AAGG 
             GAGGGTCGGG AGTTCGAATC TCTCCGCCCC GA-TGGGACG TCGCCAAGT- -GGT--AAGG 
             GAGGGTCGGG AGTTCGAATC TCTCCGCCCC GA-TGGGACG TCGCCAAGT- -GGT--AAGG 
             GAGGGTCGGG AGTTCGAATC TCTCCGCCCC GA-TGGGACG TCGCCAAGC- -GGT--AAGG 
             GAGGGTCGGG AGTTCGAATC TCTCCGCCCC GA-TGGGACG TCGCCAAGT- -GGT--AAGG 
             GAGGGTCGGG AGTTCGAATC TCTCCGCCCC GA-TGGGACG TCGCCAAGT- -GGT--AAGG 
             GAGGGTCGGG AGTTCGAATC TCTCCGCCCC GA-TGGGACG TCGCCAAGT- -GGT--AAGG 
             GAGGGTCGGG AGTTCGAATC TCTCCGCCCC GA-TGGGATG TCGCCAAGT- -GGT--AAGG 
             GAGGGTCGGG AGTTCGAATC TCTCCGCCCC GA-TGGGACG TCGCCAAGT- -GGT--AAGG 
             GAGGGTCGGG AGTTCGAATC TCTCCGCCCC GA-TGGGACG TCGCCAAGT- -GGT--AAGG 
             GAGGGTCGGG AGTTCGAATC TCTCCGCCCC GA-TGGGACG TCGCCAAGT- -GGT--AAGG 
             GAGGGTCGGG AGTTCGAATC TCTCCGCCCC GA-TGGGACG TCGCCAAGT- -GGT--AAGG 
             GAGGGTCGGG AGTTCGAATC TCTCCGCCCC GA-TGGGACG TCGCCAAGT- -GGT--AAGG 
             GAGGGTCGGG AGTTCGAATC TCTCCGCCCC GA-TGGGACG TCGCCAAGT- -GGT--AAGG 
             GGGGGTCGTG AGTTCGAATC TCGCCGCCCC GA-TGGGGTG TAGCCAAGC- -GGT--AAGG 
             GAGGGTCGGG AGTTCGAATC TCTCCGCCCC GA-TGGGATG TAGCCAAGT- -GGT--AAGG 
             GGGGGTCGTG AGTTCGAATC TCGCCGCCCC GA-TGGGGTG TGGCCAAGT- -GGT--AAGG 
             GGGGGTCGTG AGTTCGAATC TCGCCGCCCC GA-TGGGGTG TAGCCAAGC- -GGT--AAGG 
             GGGGGTCGTA GGTTCGAATC CTATCGCCCC GA-TGGGGTG TAGCCAAGT- -GGT--AAGG 
             GAAGGTCGTG AGTTCGAATC TCGCCGCCCC GA-TGGGGTG TAGCCAAGT- -GGT--AAGG 
             GGGGGTCGTA GGTTCGAATC CTATCGCCCC GA-TGGGGTG TAGCCAAGT- -GGT--AAGG 
             GGGGGTCGTG AGTTCGAATC TCGCCGCCCC GA-TGGGGTG TAGCCAAGT- -GGT--AAGG 
             GAAGGTCGTG AGTTCGAATC TCGCCGCCCC GA-TGGGGTG TAGCCAAGT- -GGT--AAGG 
             GGGGGTCGTG AGTTCGAATC TCGCCGCCCC GA-TGGGGTG TAGCCAAGT- -GGT--AAGG 
             GGGGGTCGTG AGTTCGAATC TCGCCGCCCC GA-TGGGGTG TAGCCAAGT- -GGT--AAGG 
             GAGGGTCGGG AGTTCGAATC TCTCCACTCC GA-TGGGGCG TAGCCAAGC- -GGT--AAGG 
             GAGGGTCGGG AGTTCGAATC TCTCCACTCC GA-TGGGGCG TAGCCAAGC- -GGT--AAGG 
             GGATGTCGCA GGTTCGAATC CTGTCTCCCC GA-TGGGGCG TAGCCAAGC- -GGT--AAGG 
             GAGGGTCGCA GGTTCGAATC CTGTCTCCCC GA-TGGGGCG TCGCCAAGT- -GGT--AAGG 
             AGATGTCGCA GGTTCGAATC CTGTCTCCCC GA-TGGGGCG TAGCCAAGC- -GGT--AAGG 
             GAGGGTCGCA AGTTCGAATC TTGCTGCCCC GA-TGGGGTG TAGCCAAGC- -GGT--AAGG 
             AAGGGTCGGG AGTTCAAATC TCTCCGCCCC GA-TGGGGTG TAGCCAAGT- -GGT--AAGG 
             AAGGGTCGGG AGTTCAAATC TCTCCGCCCC GA-TGGGGTG TAGCCAAGT- -GGT--AAGG 
             AAGGGTCGGG AGTTCAAATC TCTCCGCCCC GA-TGGGGTG TAGCCAAGT- -GGT--AAGG 
             AAGGGTCGGG AGTTCAAATC TCTCCGCCCC GA-TGGGGTG TAGCCAAGT- -GGT--AAGG 
             GAGGGTCGCA GGTTCGAATC CTGTCTCCCC GA-TGGGGCG TAGCCAAGC- -GGT--AAGG 

             CAGCGGATTT TGATTCCGCC ATGCGGAGGT TCGAATCCTC CCACCCCAG- GGACCCGTAG 
             CAGTGGTTTT TGGTACCGCC -ATCCCTGGT TCGAATCCAG GCGCCCCAG- GCACCCGTAG 
             CACCGGTTTT TGGTACCGGC ATTCCCAGGT TCGAATCCTG GCGCCCCAG- GCACCCGTAG 
             CAGTGGTTTT TGGTACCGCC -ATCCCTGGT TCGAATCCAG GCGCCCCAG- GCACCCGTAG 
             CACCGCTTTT TGGTAGCGTA GAGTATAGGT TCGAGTCCTA TCGACCCAG- GCGTGCGTAG 
             CAGCGGTTTT TGGTACCGTC ATTCGGAGGT TCGATCCCTC CCATCCCAG- GCGCCCTTAG 
             CAGCGGTTTT TGGTACCGTC ATTCGGAGGT TCGATCCCTC CCATCCCAG- GCGCCCTTAG 
             CAGCGGTTTT TGGTACCGTC ATTCGGAGGT TCGATCCCTC CCATCCCAG- GCGCCCTTAG 
             CAGCGGTTTT TGGTACCGTC ATTCGGAGGT TCGATCCCTC CCATCCCAG- GCGCCCTTAG 
             CAACGGTTTT TGGTACCGTT ATGCGGAGGT TCGATTCCTC CCATCCCAG- GCGCCCTTAG 
             CAGCGGCTTT TGGTGCCGCC ATTCGCAGGT TCGAATCCTG CCGCCCCAG- GCGCCCGTAG 
             CAGGGGATTT TGATTCCCCC ATTCCCAGGT TCGAATCCTG GCGCCCCAG- GCGCCCGTAG 
             CACCGGTTTT TGGTACCGGC ATTCCCTGGT TCGAATCCAG GTACCCCAG- GCACCCGTAG 
             CACCGGTTTT TGGTACCGGC ATTCCCTGGT TCGAATCCAG GTACCCCAG- GCACCCGTAG 
             CACCGGTTTT TGGTACCGGC ATTCCCTGGT TCGAATCCAG GTACCCCAG- GCACCCGTAG 
             CACCGGTTTT TGGTACCGGC ATTCCCTGGT TCGAATCCAG GTACCCCAG- GCACCCGTAG 
             CAGCGGATTT TGATTCCGCC ATTCGGAGGT TCGATCCCTC CCGCCCCAG- GCGCCCGTAG 
             CAGCGGATTT TGATTCCGCC ATTCGGAGGT TCGATCCCTC CCGCCCCAG- GCGCCCGTAG 
             CAGCGGATTT TGATTCCGCC ATTCGGAGGT TCGATCCCTC CCGCCCCAG- GCGCCCGTAG 
             CTCCGGTTTT TGGTACCGTC -ATTCTAGGT TCGAGTCCTA GTTCCCCAG- GCACCCGTAG 
             CAGCGGTTTT TGGTACCGCC ATTCCCTGGT TCGAATCCAG GCGCCCCAG- GCACCCGTAG 
             CAGCGGTTTT TGGTACCGCC ATTCCCTGGT TCGAATCCAG GCGCCCCAG- GCACCCGTAG 
             CAGCGGTTTT TGGTACCGCC ATTCCCTGGT TCGAATCCAG GCGCCCCAG- GCACCCGTAG 
             CAGCGGTTTT TGGTACCGCC ATTCCCTGGT TCGAATCCAG GCGCCCCAG- GCACCCGTAG 
             CAGCGGTTTT TGGTACCGCC ATTCCCTGGT TCGAATCCAG GCGCCCCAG- GCACCCGTAG 
             CAGCGGTTTT TGGTACCGCC ATTCCCTGGT TCGAATCCAG GCGCCCCAG- GCACCCGTAG 
             CAGCGGTTTT TGGTACCGCC ATTCCCTGGT TCGAATCCAG GCGCCCCAG- GCACCCGTAG 
             CAGCGGTTTT TGGTACCGCC ATTCCCTGGT TCGAATCCAG GCGCCCCAG- GCACCCGTAG 
             CAGCGGTTTT TGGTACCGCC ATTCCCTGGT TCGAATCCAG GCGCCCCAG- GCACCCGTAG 
             CAGCGGTTTT TGGTACCGCC ATTCCCTGGT TCGAATCCAG GCGCCCCAG- GCACCCGTAG 
             CAGCGGTTTT TGGTACCGCC ATTCCCTGGT TCGAATCCAG GCGCCCCAG- GCACCCGTAG 
             CAGCGGTTTT TGGTACCGCC ATTCCCTGGT TCGAATCCAG GCGCCCCAG- GCACCCGTAG 
             CAGCGGTTTT TGGTACCGCC ATTCCCTGGT TCGAATCCAG GCGCCCCAG- GCACCCGTAG 
             CAGCGGTTTT TGGTACCGCC ATTCCCTGGT TCGAATCCAG GCGCCCCAG- GCACCCGTAG 
             CAGCGGTTTT TGGTACCGCC ATTCCCTGGT TCGAATCCAG GCGCCCCAG- GCACCCGTAG 
             CAGCGGTTTT TGGTACCGCC ATTCCCTGGT TCGAATCCAG GCGCCCCAG- GCACCCGTAG 
             CAGCGGTTTT TGGTACCGCC ATTCCCTGGT TCGAATCCAG GCGCCCCAG- GCACCCGTAG 
             CAGCGGTTTT TGGTACCGCC ATTCCCTGGT TCGAATCCAG GCGCCCCAG- GCACCCGTAG 
             CAGCGGTTTT TGGTACCGCC ATTCCCTGGT TCGAATCCAG GCGCCCCAG- GCACCCGTAG 
             CAGCGGTTTT TGGTACCGCC ATTCCCTGGT TCGAATCCAG GCGCCCCAG- GCACCCGTAG 
             CAGCGGTTTT TGGTACCGCC ATTCCCTGGT TCGAATCCAG GCGCCCCAG- GCACCCGTAG 
             CAGCGGTTTT TGGTACCGCC ATTCCCTGGT TCGAATCCAG GCGCCCCAG- GCACCCGTAG 
             CAGCGGTTTT TGGTACCGCC ATTCCCTGGT TCGAATCCAG GCGCCCCAG- GCACCCGTAG 
             CAGCGGTTTT TGGTACCGCC ATTCCCTGGT TCGAATCCAG GCGCCCCAG- GCACCCGTAG 
             CAGCGGTTTT TGGTACCGCC ATTCCCTGGT TCGAATCCAG GCGCCCCAG- GCACCCGTAG 
             CAGCGGTTTT TGGTACCGCC ATTCCCTGGT TCGAATCCAG GCGCCCCAG- GCACCCGTAG 
             CAGCGGTTTT TGGTACCGCC ATTCCCTGGT TCGAATCCAG GCGCCCCAG- GCACCCGTAG 
             CAGCGGTTTT TGGTACCGCC ATTCCCTGGT TCGAATCCAG GCGCCCCAG- GCACCCGTAG 
             CAGCGGTTTT TGGTACCGCC ATTCCCTGGT TCGAATCCAG GCGCCCCAG- GCACCCGTAG 
             CAGCGGTTTT TGGTACCGCC ATTCCCTGGT TCGAATCCAG GCGCCCCAG- GCACCCGTAG 
             CTGCGGTTTT TGGTACCGTC -ATTCTAGGT TCGAGTCCTA GTTCCCCAG- GCGCCCGTAG 
             CTGCGGTTTT TGGTACCGTC -ATTCTAGGT TCGAGTCCTA GTTCCCCAG- GCGCCCGTAG 
             CTGCGGTTTT TGGTACCGTC -ATTCTAGGT TCGAGTCCTA GTTCCCCAG- GCGCCCGTAG 
             CAACGGTTTT TGGTACCGCG TACCGTAGGT TCGAATCCTA CCACCCCAG- GGACCGATAG 
             CAGCGGTTTT TGGTACCGTG TACCGTAGGT TCGAATCCTA CCACCCCAG- GGACCGATAG 
             CAGCGGTTTT TGATACCGTC ATTCGGAGGT TCGAACCCTT CCATCCCAG- GCACCCTTAG 
             CAACGGTTTT TGATACCGTC ATTCGGAGGT TCGAACCCTT CCATCCCAG- GCACCCTTAG 
             CAGCGGTTTT TGATACCGTC ATTCGAAGGT TCGAATCCTT CCATCCCAG- GCACCCTTAG 
             CAGCGGTTTT TGATACCGTC ATTCGAAGGT TCGAATCCTT CCATCCCAG- GCACCCTTAG 
             CATCGGTTTT TGGTACCGAC ATTCGCAGGT TCGATCCCTG CCACCCCAG- GCGCCAGTAG 
             CAGCGGTTTT TGGTACCGCC ATTCGCAGGT TCGATCCCTG CCACCCCAG- GCGCCAGTAG 
             CAGCGGCTTT TGGTGCCGCC ATTCGCAGGT TCGAATCCTG CCGCCCCAG- GCGCCCGTAG 
             CAGCGGATTT TGATTCCGCC ATTCGGAGGT TCGATCCCTC CCGCCCCAG- GCACCCGTAG 
             CAGCGGATTT TGATTCCGCC ATTCGGAGGT TCGATCCCTC CCGCCCCAG- GCACCCGTAG 
             CAGCGGATTT TGATTCCGCC ATGCGGAGGT TCGAATCCTC CCACCCCAG- GCACCCGTAG 
             CAGCGGATTT TGATTCCGCC ATGCGGAGGT TCGAATCCTC CCGCCCCAG- GCGCCCGTAG 
             CACCGCTTTT TGGTAGCGGT ATTCCCAGGT TCGAATCCTG GTGCCCCAG- GGTTTGGTAG 
             CAGCGGTTTT TGGTATCGCC ATTCCCTGGT TCGAATCCAG GCGCCCCAG- GCGCCCGTAG 
             CAGCGGTTTT TGGTACCGCC AC-CCTAGGT TCGAATCCTA GCACCCCAG- GCACCCGTAG 
             CATCGGTTTT TGGTACCGTG TATCGTAGGT TCGAATCCTA CCACCCCAG- GGATTGGTAG 
             CACCGGTTTT TGGTACCGGC ATGCGAAGGT TCGAATCCTT CCACCCCAG- GCACCGGTAG 
             CATCGGTTTT TGATACCGTG TATCGTAGGT TCGAATCCTA CCATCCCAG- GGATTGGTAG 
             CACCGGTTTT TGGTACCGGC ATTCCCAGGT TCGAATCCTG GCGCCCCAG- GCGCCCGTAG 
             CACCGGTTTT TGGTACCGGC ATTCCCAGGT TCGAATCCTG GCGCCCCAG- GCGCCCGTAG 
             CACCGGTTTT TGGTATCGGC ATTCCCAGGT TCGAATCCTG GCGCCCCAG- GCACCGGTAG 
             CAGCGCCCTT TGAAGGCGTG AA-TCGTGGT TCGAGCCCAT GAGCGGGAA- GCGCCCGTAG 
             CAGCGGTTTT TGGTACCGCC ATTCCCAGGT TCGAATCCTG GCGCCCCAG- GCGCCCGTAG 
             CAGCGGTTTT TGGTACCGCC ATTCCCAGGT TCGAATCCTG GCGCCCCAG- GCGCCCGTAG 
             CAGCGGTTTT TGGTACCGCC ATTCCCAGGT TCGAATCCTG GCGCCCCAG- GCGCCCGTAG 
             CAGCGGTTTT TGGTACCGCC ATTCCCAGGT TCGAATCCTG GCGCCCCAG- GCGCCCGTAG 
             CAGCGGTTTT TGGTACCGCC ATTCCCAGGT TCGAATCCTG GCGCCCCAG- GCGCCCGTAG 
             CAGCGGTTTT TGGTACCGCC ATTCCCAGGT TCGAATCCTG GCGCCCCAG- GCGCCCGTAG 
             CAGCGGTTTT TGGTACCGCC ATTCCCAGGT TCGAATCCTG GCGCCCCAG- GCGCCCGTAG 
             CAGCGGTTTT TGGTACCGCC ATTCCCAGGT TCGAATCCTG GCGCCCCAG- GCGCCCGTAG 
             CAGCGGTTTT TGGTACCGCC ATTCCCAGGT TCGAATCCTG GCGCCCCAG- GCGCCCGTAG 
             CAGCGGATTT TGATTCCGCC ATGCGGAGGT TCGAATCCTC CCGCCCCAG- GCGCCCGTAG 
             CAGGGGATTT TGATTCCCCC ATGCGGAGGT TCGATCCCTC CCGCCCCAG- GCGCCCGTAG 
             CAGGGGATTT TGATTCCCCC ATTCGGAGGT TCGATCCCTC CCGCCCCAG- GCGCCCGTAG 
             CAGGGGATTT TGATTCCCCC ATTCGGAGGT TCGATCCCTC CCGCCCCAG- GCGCCCGTAG 
             CACCGGTTTT TGGTACCGGC ATTCGCAGGT TCGAATCCTG CCGCCCCAG- GCACCCGTAG 
             CAGCGGTTTT TGGTACCGCC ATTCCCAGGT TCGAATCCTG GCGCCCCAG- GCGCCGGTAG 
             CAGCGGTTTT TGGTACCGTG TACCGTAGGT TCGAATCCTA CCACCCCAG- GGACCGATAG 
             CAGCGGTTTT TGGTACCGTG TACCGTAGGT TCGAATCCTA CCACCCCAG- GCGCTGGTAG 
             CAGCGGTTTT TGGTACCGCC ATTCCCTGGT TCGAATCCAG GCGCCCCAG- GCACCCGTAG 
             CAGCGGTTTT TGGTACCGCC ATTCCCTGGT TCGAATCCAG GCGCCCCAG- GCACCCGTAG 
             CAGGGGATTT TGATTCCCCC ATGCGGAGGT TCGAATCCTC CCGCCCCAG- GCGCCCGTAG 
             CAACGGTTTT TGGTATCGTC ATGCGGTGGT TCGATCCCAC CCGTCCCAG- GCACCTATAG 
             CAACGGTTTT TGGTATCGTC ATGCGGTGGT TCGATCCCAC CCGTCCCAG- GCACCTATAG 
             CAACGGTTTT TGGTACCGTG TACCGTAGGT TCGAATCCTA CCGCCCCAG- GGACCCGTAG 
             CAGCGGATTT TGATTCCGCC ATTCGGAGGT TCGAACCCTC CCGCCCCAG- GCGCCCGTAG 
             CAGCGGTTTT TGGTACCGCC ATTCCTAGGT TCGAATCCTA GTGCCCCAG- GCGCCCGTAG 
             CACGGGTTTT TGGTACCTGC -ATCCTAGGT TCGAATCCTA GCGCCCCAG- GCGCCTGTAG 
             CACCGGTTTT TGGTATCGGC ATGCGTAGGT TCGAATCCTA CCGCCCCAG- GGTTCTGTGG 
             CATCTGTTTT TGGTACAGAG -ATCCGAGGT TCGAATCCTT GTGGGCCAG- GGACCGCTGG 
             CATCTGTTTT TGGTACAGAG -ATCCGAGGT TCGAATCCTT GTGGGCCAG- GGACCGCTGG 
             CACTGGTTTT TGGTACCGGC -ATCCTAGGT TCGAATCCTA GCGCCCCAG- GGACCGCTGG 
             CATCTGTTTT TGGTACAGAG -ATCCGAGGT TCGAATCCTT GTGGGCCAG- GGACCGCTGG 
             CAGCGGTTTT TGATACCGCC -ATCCCAGGT TCGATCCCTG GAGCCCCAG- GCGCTCGTAG 
             CAACAGTTTT TGGTACTGAA GATCGTAGGT TCGAATCCTA CCACCCCAG- GGACCGATAG 
             CAGCGGTTTT TGGTACCGTT -ATTCTAGGT TCGAGTCCTA GTTCCCCAG- GCGCCCGTAG 
             CAGCGGTTTT TGGTACCGCC ATCCCCTGGT TCGAATCCAG GCGCCCCAG- GCACCCGTAG 
             CAGCGGTTTT TGGTACCGCC ATCCCCTGGT TCGAATCCAG GCGCCCCAG- GCACCCGTAG 
             CAACGGTTTT TGGTACCGTC -ATCCCTGGT TCGAATCCAG GCGCCCCAG- GCACCCGTAG 
             CAACGGTTTT TGGTACCGTC AC-CCCTGGT TCGAATCCAG GCGCCCCAG- GCACCCGTAG 
             CAGCGGTTTT TGGTACCGCC ATCCCCTGGT TCGAATCCAG GCGCCCCAG- GCACCCGTAG 
             CAGCGGTTTT TGGTACCGTG TATCGTAGGT TCGAATCCTA CCACCCCAG- GGACCGATAG 
             CAACGCTTTT TGGTAGCGTG TACCGTAGGT TCGAATCCTA CCACCCCAG- GGACCGATAG 
             CAACGCTTTT TGGTAGCGCA GATCGTAGGT TCGAATCCTA CCGACCCAG- GGACCGATAG 
             CAGCGGTTTT TGGTACCGTG TATCGTAGGT TCGAATCCTA CCACCCCAG- GCGCTGGTAG 
             CAGCGGTTTT TGGTACCGTG TACCGTAGGT TCGAATCCTA CCACCCCAG- GGACCGATAG 
             CAGCGGTTTT TGGTACCGCC ATTCGTTGGT TCGAATCCAG CCGCCCCAG- GCACCCGTAG 
             CAGCGGTTTT TGGTACCGCC ATTCGTTGGT TCGAATCCAG CCGCCCCAG- GCACCCGTAG 
             CAGCGGTTTT TGGTACCGCC ATTCGTTGGT TCGAATCCAG CCGCCCCAG- GCACCCGTAG 
             CAGCGGTTTT TGGTACCGCC ATTCGTTGGT TCGAATCCAG CCGCCCCAG- GCACCCGTAG 
             CAGCGGTTTT TGGTACCGCC ATTCGTTGGT TCGAATCCAG CCGCCCCAG- GCACCCGTAG 
             CAGGGGATTT TGATTCCCCC ATGCGGAGGT TCGATCCCTC CCGCCCCAG- GCGCCCGTAG 
             CAGGGGATTT TGATTCCCCC ATGCGGAGGT TCGAATCCTC CCGCCCCAG- GCGCCCGTAG 
             CAGGGGATTT TGATTCCCCC ATGCGGAGGT TCGAATCCTC CCGCCCCAG- GCGCCCGTAG 
             CAGGGGATTT TGATTCCCCC ATGCGGAGGT TCGATCCCTC CCGCCCCAG- GCGCCCGTAG 
             CAGGGGATTT TGATTCCCCC ATGCGGAGGT TCGATCCCTC CCGCCCCAG- GCGCCCGTAG 
             CAGGGGATTT TGATTCCCCC ATGCGGAGGT TCGATCCCTC CCGCCCCAG- GCGCCCGTAG 
             CAGGGGATTT TGATTCCCCC ATGCGGAGGT TCGATCCCTC CCGCCCCAG- GCGCCCGTAG 
             CAGCGGCTTT TGGTGCCGCC ATTCGCAGGT TCGATCCCTG CCGCCCCAG- GCGCCCGTAG 
             CAGCGGCTTT TGGTGCCGCC ATTCGCAGGT TCGATCCCTG CCGCCCCAG- GCGCCCGTAG 
             CAACGGTTTT TGGTATCGTC ATCCGGAGGT TCGAATCCTC CCGTCCCAG- GCACCCGTAG 
             CAACGGTTTT TGGTATCGTC ATTCGGAGGT TCGAATCCTC CCGTCCCAG- GCACCCGTAG 
             CAACGGTTTT TGGTACCGTC ATTCGTTAGT TCGAATCCTC CCGTCCCAG- GCACCCGTAG 
             CAACGGTTTT TGGTATCGTC ATCCGGAGGT TCGAATCCTC CCGTCCCAG- GCACCCGTAG 
             CAACGGTTTT TGGTATCGTC ATCCGGAGGT TCGAATCCTC CCGTCCCAG- GCACCCGTAG 
             CAACGGTTTT TGGTATCGTC -ATCGGAGGT TCGAATCCTC CCGTCCCAG- GCACCCGTAG 
             CAACGGTTTT TGGTATCGTC ATTCGGAGGT TCGAATCCTC CCGTCCCAG- GCACCCGTAG 
             CAACGGTTTT TGGTATCGTC ATCCGGAGGT TCGAATCCTC CCGTCCCAG- GCACCCGTAG 
             CAACGGTTTT TGGTATCGTC ATCCGGAGGT TCGAATCCTC CCGTCCCAG- GCACCCGTAG 
             CAACGGTTTT TGGTATCGTC ATCCGGAGGT TCGAATCCTC CCGTCCCAG- GCACCCGTAG 
             CAACGGTTTT TGGTATCGTC ATCCGGAGGT TCGAATCCTC CCGTCCCAG- GCACCCGTAG 
             CAACGGTTTT TGGTATCGTC -ATCGGAGGT TCGAATCCTC CCGTCCCAG- GCACCCGTAG 
             CAACGGTTTT TGGTATCGTC ATGCGGAGGT TCGAATCCTC CCGTCCCAG- GCACCCGTAG 
             CAGCGGTTTT TGGTACCGTG TACCGTAGGT TCGAATCCTA CCACCCCAG- GGACCGATAG 
             CAACTGTTTT TGGTACAGTG TACCGTAGGT TCGAATCCTA CCATCCCAG- GGATTGGTAG 
             CAACAGTTTT TGGTACTGAA GATCGTAGGT TCGAATCCTA CCACCCCAG- GGACCGATAG 
             CATCGGTTTT TGGTACCGTG TATCGTAGGT TCGAATCCTA CCACCCCAG- GGACCGATAG 
             CATCGGTTTT TGGTACCGTG TACCGTAGGT TCGAATCCTA CCACCCCAG- GGACCGATAG 
             CAACGGTTTT TGGTACCGCG TACCGCAGGT TCGAATCCTG CCACCCCAG- GGACCGATAG 
             CGTCGGTTTT TGGTACCGTG TACCGTAGGT TCGAATCCTA CCACCCCAG- GGACCGATAG 
             CAGCGGTTTT TGGTACCGTG TATCGTAGGT TCGAATCCTA CCACCCCAG- GGACCGATAG 
             CACCGGTTTT TGGTACCGCG CACCGTAGGT TCGAATCCTA CCACCCCAG- GGACCGATAG 
             CAGCGGTTTT TGGTACCGTG TATCGTAGGT TCGAATCCTA CCACCCCAG- GGACCGATAG 
             CAACGGTTTT TGGTACCGCG TACCGTAGGT TCGAATCCTA CCACCCCAG- GGACCGATAG 
             CAGCGGTTTT TGGTACCGCC ATTCCCTGGT TCGAATCCAG GCGCCCCAG- GCACCCGTAG 
             CAGCGGTTTT TGGTACCGCC ATTCCCTGGT TCGAATCCAG GCGCCCCAG- GCACCCGTAG 
             CAGCGGTTTT TGGTACCGCC ATGCGCAGGT TCGAATCCTG CCGCCCCAG- GCACCCGTAG 
             CAGCGGCTTT TGGTGCCGCC ATTCGCAGGT TCGAATCCTG CCGCCCCAG- GCGCCCGTAG 
             CAGCGGTTTT TGGTACCGCC ATGCGCAGGT TCGAATCCTG CCGCCCCAG- GCACCCGTAG 
             CAGCGGTTTT TGGTACCGCC ATGCGAAGGT TCGAATCCTT CCACCCCAG- GCACCGGTAG 
             CAGCGGTTTT TGATACCGCC ACGCGAAGGT TCGAATCCTT CCACCCCAG- GCACCCTTAG 
             CAGCGGTTTT TGATACCGCC ACGCGAAGGT TCGAATCCTT CCACCCCAG- GCACCCTTAG 
             CAGCGGTTTT TGATACCGCC ATGCGAAGGT TCGAATCCTT CTACCCCAG- GCACCCTTAG 
             CAGCGGTTTT TGATACCGCC ACGCGAAGGT TCGAATCCTT CCACCCCAG- GCACCCTTAG 
             CAACGGGTTT TGATCCCGTC ATGCGCAGGT TCGAATCCTG CCGCCCCAA- GCGCCCGTAG 

             CTCAACT-GG AT-AGAGCAC CAGACTACGA ATCTGGGGGT TAGGAGTTCG AGTCTCTTCG 
             CTCAGCT-GG AT-AGAGCAC CAGACTACGA ATCTGGGGGT CAGGAGTTCG AATCTCTTCG 
             CTCAGCT-GG AT-AGAGCAC CAGACTACGA ATCTGGGGGT CAGGAGTTCG AATCTCTTCG 
             CTCAGCT-GG AT-AGAGCAC CAGACTACGA ATCTGGGGGT CAGGAGTTCG AATCTCTTCG 
             CTCAGCT-GG AT-AGAGTAC CTGGCTACGA ACCAGGCGGT CGGAGGTTCG AATCCTTCCG 
             CTCAGAT-GG AT-AGAGCAT TTGACTACGG ATCAAAAGGT CGGGCGTTCG AGTCGTCCAG 
             CTCAGAT-GG AT-AGAGCAT TTGACTACGG ATCAAAAGGT CGGGCGTTCG AGTCGTCCAG 
             CTCAGAT-GG AT-AGAGCAT TTGACTACGG ATCAAAAGGT CGGGCGTTCG AGTCGTCCAG 
             CTCAGAT-GG AT-AGAGCAT TTGACTACGG ATCAAAAGGT CGGGCGTTCG AGTCGTCCAG 
             CTCAGTT-GG AT-AGAGCAT TTGACTACGG ATCAGAAGGT CGGGCGTTCG AGTCGCTCAG 
             CTCAGCT-GG AT-AGAGCAC CAGACTACGA ATCTGGGGGT CAGAGGTTCG AATCCTTTCG 
             CTCAGCT-GG AT-AGAGCAC CAGACTACGA ATCTGGGGGT CAGAGGTTCG AATCCTTTCG 
             CTCAGCT-GG AT-AGAGCAC CAGACTACGA ATCTGGGGGT CAGGAGTTCG AATCTCTTCG 
             CTCAGCT-GG AT-AGAGCAC CAGACTACGA ATCTGGGGGT CAGGAGTTCG AATCTCTTCG 
             CTCAGCT-GG AT-AGAGCAC CAGACTACGA ATCTGGGGGT CAGGAGTTCG AATCTCTTCG 
             CTCAGCT-GG AT-AGAGCAC CAGACTACGA ATCTGGGGGT CAGGAGTTCG AATCTCTTCG 
             CTCAGCT-GG AT-AGAGCAT CAGACTACGA ATCTGAGGGT CGGACGTTCG AATCGTTCCG 
             CTCAGCT-GG AT-AGAGCAT CAGACTACGA ATCTGAGGGT CGGACGTTCG AATCGTTCCG 
             CTCAGCT-GG AT-AGAGCAT CAGACTACGA ATCTGAGGGT CGGACGTTCG AATCGTTCCG 
             CTCAGCT-GG AT-AGAGCAC CAGACTACGA ATCTGGGGGT CGGGCGTTCG AATCGCTCCG 
             CTCAGCT-GG AT-AGAGCAC CAGACTACGA ATCTGGGGGT CAGAGGTTCG AATCCTTTCG 
             CTCAGCT-GG AT-AGAGCAC CAGACTACGA ATCTGGGGGT CAGAGGTTCG AATCCTTTCG 
             CTCAGCT-GG AT-AGAGCAC CAGACTACGA ATCTGGGGGT CAGAGGTTCG AATCCTTTCG 
             CTCAGCT-GG AT-AGAGCAC CAGACTACGA ATCTGGGGGT CAGAGGTTCG AATCCTTTCG 
             CTCAGCT-GG AT-AGAGCAC CAGACTACGA ATCTGGGGGT CAGAGGTTCG AATCCTTTCG 
             CTCAGCT-GG AT-AGAGCAC CAGACTACGA ATCTGGGGGT CAGAGGTTCG AATCCTTTCG 
             CTCAGCT-GG AT-AGAGCAC CAGACTACGA ATCTGGGGGT CAGAGGTTCG AATCCTTTCG 
             CTCAGCT-GG AT-AGAGCAC CAGACTACGA ATCTGGGGGT CAGAGGTTCG AATCCTTTCG 
             CTCAGCT-GG AT-AGAGCAC CAGACTACGA ATCTGGGGGT CAGAGGTTCG AATCCTTTCG 
             CTCAGCT-GG AT-AGAGCAC CAGACTACGA ATCTGGGGGT CAGAGGTTCG AATCCTTTCG 
             CTCAGCT-GG AT-AGAGCAC CAGACTACGA ATCTGGGGGT CAGAGGTTCG AATCCTTTCG 
             CTCAGCT-GG AT-AGAGCAC CAGACTACGA ATCTGGGGGT CAGAGGTTCG AATCCTTTCG 
             CTCAGCT-GG AT-AGAGCAC CAGACTACGA ATCTGGGGGT CAGAGGTTCG AATCCTTTCG 
             CTCAGCT-GG AT-AGAGCAC CAGACTACGA ATCTGGGGGT CAGAGGTTCG AATCCTTTCG 
             CTCAGCT-GG AT-AGAGCAC CAGACTACGA ATCTGGGGGT CAGAGGTTCG AATCCTTTCG 
             CTCAGCT-GG AT-AGAGCAC CAGACTACGA ATCTGGGGGT CAGAGGTTCG AATCCTTTCG 
             CTCAGCT-GG AT-AGAGCAC CAGACTACGA ATCTGGGGGT CAGAGGTTCG AATCCTTTCG 
             CTCAGCT-GG AT-AGAGCAC CAGACTACGA ATCTGGGGGT CAGAGGTTCG AATCCTTTCG 
             CTCAGCT-GG AT-AGAGCAC CAGACTACGA ATCTGGGGGT CAGAGGTTCG AATCCTTTCG 
             CTCAGCT-GG AT-AGAGCAC CAGACTACGA ATCTGGGGGT CAGAGGTTCG AATCCTTTCG 
             CTCAGCT-GG AT-AGAGCAC CAGACTACGA ATCTGGGGGT CAGAGGTTCG AATCCTTTCG 
             CTCAGCT-GG AT-AGAGCAC CAGACTACGA ATCTGGGGGT CAGAGGTTCG AATCCTTTCG 
             CTCAGCT-GG AT-AGAGCAC CAGACTACGA ATCTGGGGGT CAGAGGTTCG AATCCTTTCG 
             CTCAGCT-GG AT-AGAGCAC CAGACTACGA ATCTGGGGGT CAGAGGTTCG AATCCTTTCG 
             CTCAGCT-GG AT-AGAGCAC CAGACTACGA ATCTGGGGGT CAGAGGTTCG AATCCTTTCG 
             CTCAGCT-GG AT-AGAGCAC CAGACTACGA ATCTGGGGGT CAGAGGTTCG AATCCTTTCG 
             CTCAGCT-GG AT-AGAGCAC CAGACTACGA ATCTGGGGGT CAGAGGTTCG AATCCTTTCG 
             CTCAGCT-GG AT-AGAGCAC CAGACTACGA ATCTGGGGGT CAGAGGTTCG AATCCTTTCG 
             CTCAGCT-GG AT-AGAGCAC CAGACTACGA ATCTGGGGGT CAGAGGTTCG AATCCTTTCG 
             CTCAGCT-GG AT-AGAGCAC CAGACTACGA ATCTGGGGGT CAGAGGTTCG AATCCTTTCG 
             CTCAGCT-GG AT-AGAGCAT CAGACTACGA ATCTGAGGGT CGGACGTTCG AATCGTTCCG 
             CTCAGCT-GG AT-AGAGCAT CAGACTACGA ATCTGAGGGT CGGACGTTCG AATCGTTCCG 
             CTCAGCT-GG AT-AGAGCAT CAGACTACGA ATCTGAGGGT CGGACGTTCG AATCGTTCCG 
             CTCAGCT-GG AT-AGAGTAC TTGACTACGA ATCAAGGGGT CGGGGGTTCG AATCCTCCTC 
             CTCAGCT-GG AT-AGAGTAC TTGACTACGA ATCAAGGGGT CGGGGGTTCG AATCCTCCTC 
             CTCAGCT-GG AT-AGAGTTT TTGACTACGG ATCAAAAGGT CGGGCGTTCG AATCGCTCAG 
             CTCAGCT-GG AT-AGAGTTT TTGACTACGG ATCAAAAGGT CGGGCGTTCG AATCGCTCAG 
             CTCAGCT-GG AT-AGAGTTT TTGACTACGG ATCAAAAGGT CGGGCGTTCG AATCGCTCAG 
             CTCAGCT-GG AT-AGAGTTT TTGACTACGG ATCAAAAGGT CGGGCGTTCG AATCGCTCAG 
             CTCAGCT-GG AT-AGAGTAC CTGACTACGA ATCAGGCGGT CGGAGGTTCG AATCCTTCCT 
             CTCAGCT-GG AT-AGAGTAC CTGACTACGA ATCAGGCGGT CGGAGGTTCG AATCCTTCCT 
             CTCAGCT-GG AT-AGAGCAC CAGACTACGA ATCTGGGGGT CAGAGGTTCG AATCCTTTCG 
             CTCAATT-GG AT-AGAGCAC CAGACTACGA ATCTGGGGGT TAGAGGTTCG AGTCCTTTCG 
             CTCAATT-GG AT-AGAGCAC CAGACTACGA ATCTGGGGGT TAGAGGTTCG AGTCCTTTCG 
             CTCAACT-GG AT-AGAGCAC CAGACTACGA ATCTGGGGGT TAGAGGTTCA AGTCCTTTCG 
             CTCAACT-GG AT-AGAGCAC CAGACTACGA ATCTGGGGGT TGGAGGTTCG AGTCCTTCCG 
             CTCAGTT-GG AT-AGAGCAC TTGACTACGA ATCAAGGGGT CGGGGGTTCG AATCCTCCCC 
             CTCAGCT-GG AT-AGAGCAC CAGACTACGA ATCTGGGGGT CAGAGGTTCG AATCCTTTCG 
             CTCAGCT-GG AT-AGAGCAC CAGACTACGA ATCTGGGGGT CAGGAGTTCG AATCTCTTCG 
             CTCAGCT-GG AT-AGAGTAC TTGACTACGA ATCAAGGGGT CGGGGGTTCG AATCCTCCCC 
             CTCAGCT-GG AT-AGAGCAC CAGACTACGA ATCTGGGGGT CGGGGGTTCG AATCCTCCCC 
             CTCAGTT-GG AT-AGAGTAC TTGACTACGA ATCAAGGGGT CGGGGGTTCG AATCCTCCCC 
             CTCAATT-GG AT-AGAGCAC CAGACTACGA ATCTGGGGGT TGGAGGTTCG AGTCCTTCCG 
             CTCAATT-GG AT-AGAGCAC CAGACTACGA ATCTGGGGGC TGGAGGTTCG AGTCCTTCCG 
             CTCAGTT-GG AT-AGAGCAC TAGACTACGA ATCTAGGGGT CGGGGGTTCG AATCCTCCCC 
             CTCAGCT-GG AT-AGAGCAC CAGACTACGA ATCTGGGGGT CAGGAGTTCG AATCTCTTCG 
             CTCAGCT-GG AT-AGAGCAC CAGACTACGA ATCTGGGGGT CAGAGGTTCG AATCCTTTCG 
             CTCAGCT-GG AT-AGAGCAC CAGACTACGA ATCTGGGGGT CAGAGGTTCG AATCCTTTCG 
             CTCAGCT-GG AT-AGAGCAC CAGACTACGA ATCTGGGGGT CAGAGGTTCG AATCCTTTCG 
             CTCAGCT-GG AT-AGAGCAC CAGACTACGA ATCTGGGGGT CAGAGGTTCG AATCCTTTCG 
             CTCAGCT-GG AT-AGAGCAC CAGACTACGA ATCTGGGGGT CAGAGGTTCG AATCCTTTCG 
             CTCAGCT-GG AT-AGAGCAC CAGACTACGA ATCTGGGGGT CAGAGGTTCG AATCCTTTCG 
             CTCAGCT-GG AT-AGAGCAC CAGACTACGA ATCTGGGGGT CAGAGGTTCG AATCCTTTCG 
             CTCAGCT-GG AT-AGAGCAC CAGACTACGA ATCTGGGGGT CAGAGGTTCG AATCCTTTCG 
             CTCAGCT-GG AT-AGAGCAC CAGACTACGA ATCTGGGGGT CAGAGGTTCG AATCCTTTCG 
             CTCAGCT-GG AT-AGAGCAC TAGACTACGA ATCTAGGGGT CAGGAGTTCG AATCTCTTCG 
             CTCAGCT-GG AT-AGAGCAC CAGACTACGA ATCTGGGGGT CAGGAGTTCG AATCTCTTCG 
             CTCAGCT-GG AT-AGAGCAC CAGACTACGA ATCTGGGGGT CAGGAGTTCG AATCTCTTCG 
             CTCAGCT-GG AT-AGAGCAC CAGACTACGA ATCTGGGGGT CAGAGGTTCG AATCCTTTCG 
             CTCAGCT-GG AT-AGAGCAT CAGACTACGA ATCTGAGGGT CGGACGTTCG AATCGTTCCG 
             CTCAGCT-GG AT-AGAGCAC CAGACTACGA ATCTGGGGGT CGGGAGTTCG AATCTTCCCC 
             CTCAGCT-GG AT-AGAGTAC TTGACTACGA ATCAAGGGGT CGGGGGTTCG AATCCTCCTC 
             CTCAGTT-GG AT-AGAGTAC TTGACTACGA ATCAAGGGGT CGGGGGTTCG AATCCTCCCC 
             CTCAGCT-GG AT-AGAGCAC CAGACTACGA ATCTGGGGGT CAGAGGTTCG AATCCTTTCG 
             CTCAGCT-GG AT-AGAGCAC CAGACTACGA ATCTGGGGGT CAGAGGTTCG AATCCTTTCG 
             CTCAGCT-GG AT-AGAGCAC CAGACTACGA ATCTGGGGGT CAGAGGTTCG AATCCTTTCG 
             CTTAACT-GA AT-AGAGCAC ATGACTACGG ATCATGAGGT TAGGGGTTTG AGTCCTCTTA 
             CTTAACT-GA AT-AGAGCAC ATGACTACGG ATCATGAGGT TAGGGGTTTG AGTCCTCTTA 
             CTCAGCT-GG AT-AGAGCAC CAGACTACGA ATCTGGGGGT CGGGCGTTCG AATCGCTCCG 
             CTCAGCT-GG AT-AGAGCAT CAGACTACGA ATCTGAGGGT CGGACGTTCG AATCGTTCCG 
             ATCAACT-GG AT-AGATCGT CTGACTACGG ATCAGAAGGT TGGGAGTTCG AATCTTCCCG 
             CTCAATT-GG AT-AGAGCGC TTGGCTACGG ACCAGGAGGT TCTGGGTTCG ACTCCTAGCA 
             TGAAAC--GG AT-ATCACAC TTGACTACGG ATCAAGA-AT TCAGGGTTCG AATCCTTGCA 
             CCAAATT-GG AT-AAGGCGC TCGGCTACGA ACCGGGAGAT TCCAGATTCG AGTTCTGGGC 
             CCAAATT-GG AT-AAGGCGC TCGGCTACGA ACCGGGAGAT TCCAGATTCG AGTTCTGGGC 
             CCAAATT-GG AT-AAGGCGC TCGGCTACGA ACCGGGAGAT TCCAGATTCG AGTTCTGGGC 
             CCAAATT-GG AT-AAGGCGC TCGGCTACGA ACCGGGAGAT TCCAGATTCG AGTTCTGGGC 
             ATCAACT-GG AT-AGATCGT CTGATTACGA ATCAGAAGGT TAGGGGTTCG AATCCCTTCG 
             CTCAGCT-GG AT-AGAGTAC TTGACTACGA ATCAAGGGGT CGGGGGTTCG AATCCTCCTC 
             CTCAGCT-GG AT-AGAGCAT CAGACTACGA ATCTGAGGGT CGGACGTTCG AATCGTTCCG 
             CTCAGCT-GG AT-AGAGCAC CAGACTACGA ATCTGGGGGT CAGGAGTTCG AATCTCTTCG 
             CTCAGCT-GG AT-AGAGCAC CAGACTACGA ATCTGGGGGT CAGGAGTTCG AATCTCTTCG 
             CTCAGCT-GG AT-AGAGCAC CAGACTACGA ATCTGGGGGT CAGGAGTTCG AATCTCTTCG 
             CTCAGCT-GG AT-AGAGCAC CAGACTACGA ATCTGGGGGT CAGGAGTTCG AATCTCTTCG 
             CTCAGCT-GG AT-AGAGCAC CAGACTACGA ATCTGGGGGT CAGGAGTTCG AATCTCTTCG 
             CTCAGCT-GG AT-AGAGTAC TTGACTACGA ATCAAGGGGT CGGGGGTTCG AATCCTCCTC 
             CTCAGCT-GG AT-AGAGTAC CTGACTACGA ATCAGGGGGT CGGGGGTTCG AATCCTCCTC 
             CTCAGCT-GG AT-AGAGTAC CTGACTACGA ATCAGGGGGT CGGGGGTTCG AATCCTCCTC 
             CTCAGTT-GG AT-AGAGTAC TTGACTACGA ATCAAGGGGT CGGGGGTTCG AATCCTCCCC 
             CTCAGCT-GG AT-AGAGTAC TTGACTACGA ATCAAGGGGT CGGGGGTTCG AATCCTCCTC 
             CTCAGCT-GG AT-AGAGCAT CAGACTACGA ATCTGAGGGT CGGGCGTTCG AATCGCTCCG 
             CTCAGCT-GG AT-AGAGCAT CAGACTACGA ATCTGAGGGT CGGGCGTTCG AATCGCTCCG 
             CTCAGCT-GG AT-AGAGCAT CAGACTACGA ATCTGAGGGT CGGGCGTTCG AATCGCTCCG 
             CTCAGCT-GG AT-AGAGCAT CAGACTACGA ATCTGAGGGT CGGGCGTTCG AATCGCTCCG 
             CTCAGCT-GG AT-AGAGCAT CAGACTACGA ATCTGAGGGT CGGGCGTTCG AATCGCTCCG 
             CTCAGCT-GG AT-AGAGCAC CAGACTACGA ATCTGGGGGT CAGAGGTTCG AATCCTTTCG 
             CTCAGCT-GG AT-AGAGCAC TAGACTACGA ATCTAGGGGT CAGGAGTTCG AATCTCTTCG 
             CTCAGCT-GG AT-AGAGCAC TAGACTACGA ATCTAGGGGT CAGGAGTTCG AATCTCTTCG 
             CTCAGCT-GG AT-AGAGCAC CAGACTACGA ATCTGGGGGT CAGAGGTTCG AATCCTTTCG 
             CTCAGCT-GG AT-AGAGCAC CAGACTACGA ATCTGGGGGT CAGAGGTTCG AATCCTTTCG 
             CTCAGCT-GG AT-AGAGCAC CAGACTACGA ATCTGGGGGT CAGAGGTTCG AATCCTTTCG 
             CTCAGCT-GG AT-AGAGCAC CAGACTACGA ATCTGGGGGT CAGAGGTTCG AATCCTTTCG 
             CTCAACT-GG AT-AGAGCAT CTGACTACGG ATCAGAAGGC TAGGAGTTCG AATCTCTTCG 
             CTCAACT-GG AT-AGAGCAT CTGACTACGG ATCAGAAGGC TAGGAGTTCG AATCTCTTCG 
             CTCAATT-GG AT-AGAGTAT ATGACTACGG ATCATAAGGT TAGGGGTTCG ACTCCTCTCG 
             CTCAATT-GG AT-AGAGTGT ATGACTACGG ATCATAAGGT TGGGGGTTCG ACTCCTCTCG 
             CTCAATT-GG AT-AGAGTAT ATGACTACGG ATCATAAGGT TAGGGGTTCG ACTCCTCTCG 
             CTCAATT-GG AT-AGAGTAT ATGACTACGG ATCATAAGGT TAGGGGTTCG ACTCCTCTCG 
             CTCAATT-GG AT-AGAGTAT ATGACTACGG ATCATAAGGT TAGGGGTTCG ACTCCTCTCG 
             CTCAATT-GG AT-AGAGTAT ATGACTACGG ATCATAAGGT TAGGGGTTCG ACTCCTCTCG 
             CTCAATT-GG AT-AGAGTAT ATGACTACGG ATCATAAGGT TAGGGGTTCG ACTCCTCTCG 
             CTCAATT-GG AT-AGAGTAT ATGACTACGG ATCATAAGGT TAGGGGTTCG ACTCCTCTCG 
             CTCAATT-GG AT-AGAGTAT ATGACTACGG ATCATAAGGT TAGGGGTTCG ACTCCTCTCG 
             CTCAATT-GG AT-AGAGTAT ATGACTACGG ATCATAAGGT TAGGGGTTCG ACTCCTCTCG 
             CTCAATT-GG AT-AGAGTAT ATGACTACGG ATCATAAGGT TAGGGGTTCG ACTCCTCTCG 
             CTCAATT-GG AT-AGAGTAT ATGACTACGG ATCATAAGGT TAGGGGTTCG ACTCCTCTCG 
             CTCAATT-GG AT-AGAGTAT ATGACTACGG ATCATAAGGT TAGGGGTTCG ACTCCTCTCG 
             CTCAGCT-GG AT-AGAGTAC CTGACTACGA ATCAGGGGGT CGGGGGTTCG AATCCTCCTC 
             CTCAGCT-GG AT-AGAGTAC TTGACTACGA ATCAAGGGGT CGGGGGTTCG AATCCTCCCC 
             CTCAGCT-GG AT-AGAGTAC CTGACTACGA ATCAGGGGGT CGGGGGTTCG AATCCTCCTC 
             CTCAGCT-GG AT-AGAGTAC TTGACTACGA ATCAAGGGGT CGGGGGTTCG AATCCTCCTC 
             CTCAGCT-GG AT-AGAGTAC TTGACTACGA ATCAAGGGGT CGGGGGTTCG AATCCTCCTC 
             CTCAGCT-GG AT-AGAGTAC TTGACTACGA ATCAAGGGGT CGGGGGTTCG AATCCTCCTC 
             CTCAGCT-GG AT-AGAGTAC TTGACTACGA ATCAAGGGGT CGGGGGTTCG AATCCTCCTC 
             CTCAGCT-GG AT-AGAGTAC TTGACTACGA ATCAAGGGGT CGGGGGTTCG AATCCTCCTC 
             CTCAGCT-GG AT-AGAGTAC TTGACTACGA ATCAAGGGGT CGGGGGTTCG AATCCTCCTC 
             CTCAGCT-GG AT-AGAGTAC TTGACTACGA ATCAAGGGGT CGGGGGTTCG AATCCTCCTC 
             CTCAGTT-GG AT-AGAGTAC TTGACTACGA ATCAAGGGGT CGGGGGTTCG AATCCTCCTC 
             CTCAGCT-GG AT-AGAGCAC CAGACTACGA ATCTGGGGGT CAGGAGTTCG AATCTCTTCG 
             CTCAGCT-GG AT-AGAGCAC CAGACTACGA ATCTGGGGGG CAGGAGTTCG AATCTCTTCG 
             CTCAGCT-GG AT-AGAGCAT CAGACTACGA ATCTGAGGGT CGGACGTTCG AATCGTTCCG 
             CTCAGCT-GG AT-AGAGCAT CAGACTACGA ATCTGAGGGT CGGACGTTCG AATCGTTCCG 
             CTCAGCT-GG AT-AGAGCAT CAGACTACGA ATCTGAGGGT CGGGCGTTCG AATCGCTCCG 
             CTCAGCT-GG AT-AGAGCAC CAGACTACGA ATCTGGGGGT CGGGGGTTCG AATCCTCCCC 
             CTCAGTT-GG ATTAGAGCAT TTGACTACGG ATCAAAAGGT CGGGCGTTCA AGTCGCTCAG 
             CTCAGTT-GG ATTAGAGCAT TTGACTACGG ATCAAAAGGT CGGGCGTTCA AGTCGCTCAG 
             CTCAGTT-GG ATTAGAGCAT TTGACTACGG ATCAAAAGGT CGGGCGTTCA AGTCGCTCAG 
             CTCAGTT-GG ATTAGAGCAT TTGACTACGG ATCAAAAGGT CGGGCGTTCA AGTCGCTCAG 
             CTCAGCT-GG AT-AGAGCAT CAGACTACGA ATCTGAGGGT CGGACGTTCG AATCGTTCCG 

             GGTCCG-GGC CCTGTAGCTC AACT-GGAT- AGAGCACCCG CCTTCTAAGC GGGTGGTTGC 
             GGTGCG-GGC CCCTTAGCTC AGCT-GGAT- AGAGCACCTG CCTTCTAAGC AGGTGGTCGC 
             GGTGCG-GGC CCCTTAGCTC AACT-GGAT- AGAGCAACTG CCTTCTAAGC AGTAGGTCGC 
             GGTGCG-GGC CCCTTAGCTC AGCT-GGAT- AGAGCACCTG CCTTCTAAGC AGGTTGTCGC 
             CACGCG-GAC TCCATAGCTC AACT-GGAT- AGAGCACCTG CCTTCTAAGC AGGGGGTTGC 
             GGCGCG-GTG TCCGTAGCTC AGCT-GGACA AGAGCAGCAG CCTTCTAAGC TGCGGGTCAG 
             GGCGCG-GTG TCCGTAGCTC AGCT-GGACA AGAGCAGCAG CCTTCTAAGC TGCGGGTCAG 
             GGCGCG-GTG TCCGTAGCTC AGCT-GGACA AGAGCAGCAG CCTTCTAAGC TGCGGGTCAG 
             GGCGCG-GTG TCCGTAGCTC AGCT-GGACA AGAGCAGCAG CCTTCTAAGC TGCGGGTCAG 
             GGCGCA-GTG TCCGTAGCTC AGCT-GGAT- AGAGCAACAG CCTTCTAAGC TGTGGGTCAG 
             GGCGCA-GGC CCCGTAGCTC AGA--GGAT- AGAGCACCGG CCTTCTAAGC CGATGGTCGC 
             GGCGCG-GGC CCCGTAGCTC AGCT-GGAT- AGAGCAAGTG CCTTCTAAGC ACTAGGTCGC 
             GGTGCG-GGT CCCGTAGCTC AGCT-GGAT- AGAGCAACGG CCTTCTAAGC CGTGGGTCAC 
             GGTGCG-GGT CCCGTAGCTC AGCT-GGAT- AGAGCAACGG CCTTCTAAGC CGTGGGTCAC 
             GGTGCG-GGT CCCGTAGCTC AGCT-GGAT- AGAGCAACGG CCTTCTAAGC CGTGGGTCAC 
             GGTGCG-GGT CCCGTAGCTC AGCT-GGAT- AGAGCAACGG CCTTCTAAGC CGTGGGTCAC 
             GGCGCG-GGT CCCATAGCTC AACT-GGAT- AGAGTAGCGG ATTTCTACTC CGCGGGTTGC 
             GGCGCG-GGT CCCATAGCTC AACT-GGAT- AGAGTAGCGG ATTTCTACTC CGCGGGTTGC 
             GGCGCG-GGT CCCATAGCTC AACT-GGAT- AGAGTAGCGG ATTTCTACTC CGCGGGTTGC 
             GGTGCG-GCG CCCTTAGCTC AACC-GGAT- AGAGCACCCG CCTTCTAAGC GGACGGTTGC 
             GGTGCG-GGT CCCGTAGCTC AGTT-GGAT- AGAGCACCGG CCTTCTAAGC CGATGGTCGC 
             GGTGCG-GGT CCCGTAGCTC AGTT-GGAT- AGAGCACCGG CCTTCTAAGC CGATGGTCGC 
             GGTGCG-GGT CCCGTAGCTC AGTT-GGAT- AGAGCACCGG CCTTCTAAGC CGATGGTCGC 
             GGTGCG-GGT CCCGTAGCTC AGTT-GGAT- AGAGCACCGG CCTTCTAAGC CGATGGTCGC 
             GGTGCG-GGT CCCGTAGCTC AGTT-GGAT- AGAGCACCGG CCTTCTAAGC CGATGGTCGC 
             GGTGCG-GGT CCCGTAGCTC AGTT-GGAT- AGAGCACCGG CCTTCTAAGC CGATGGTCGC 
             GGTGCG-GGT CCCGTAGCTC AGTT-GGAT- AGAGCACCGG CCTTCTAAGC CGATGGTCGC 
             GGTGCG-GGT CCCGTAGCTC AGTT-GGAT- AGAGCACCGG CCTTCTAAGC CGATGGTCGC 
             GGTGCG-GGT CCCGTAGCTC AGTT-GGAT- AGAGCACCGG CCTTCTAAGC CGATGGTCGC 
             GGTGCG-GGT CCCGTAGCTC AGTT-GGAT- AGAGCACCGG CCTTCTAAGC CGATGGTCGC 
             GGTGCG-GGT CCCGTAGCTC AGTT-GGAT- AGAGCACCGG CCTTCTAAGC CGATGGTCGC 
             GGTGCG-GGT CCCGTAGCTC AGTT-GGAT- AGAGCACCGG CCTTCTAAGC CGATGGTCGC 
             GGTGCG-GGT CCCGTAGCTC AGTT-GGAT- AGAGCACCGG CCTTCTAAGC CGATGGTCGC 
             GGTGCG-GGT CCCGTAGCTC AGTT-GGAT- AGAGCACCGG CCTTCTAAGC CGATGGTCGC 
             GGTGCG-GGT CCCGTAGCTC AGTT-GGAT- AGAGCACCGG CCTTCTAAGC CGATGGTCGC 
             GGTGCG-GGT CCCGTAGCTC AGTT-GGAT- AGAGCACCGG CCTTCTAAGC CGATGGTCGC 
             GGTGCG-GGT CCCGTAGCTC AGTT-GGAT- AGAGCACCGG CCTTCTAAGC CGATGGTCGC 
             GGTGCG-GGT CCCGTAGCTC AGTT-GGAT- AGAGCACCGG CCTTCTAAGC CGATGGTCGC 
             GGTGCG-GGT CCCGTAGCTC AGTT-GGAT- AGAGCACCGG CCTTCTAAGC CGATGGTCGC 
             GGTGCG-GGT CCCGTAGCTC AGTT-GGAT- AGAGCACCGG CCTTCTAAGC CGATGGTCGC 
             GGTGCG-GGT CCCGTAGCTC AGTT-GGAT- AGAGCACCGG CCTTCTAAGC CGATGGTCGC 
             GGTGCG-GAT CCCGTAGCTC AGTT-GGAT- AGAGCACCGG CCTTCTAAGC CGATGGTCGC 
             GGTGCG-GGT CCCGTAGCTC AGTT-GGAT- AGAGCACCGG CCTTCTAAGC CGATGGTCGC 
             GGTGCG-GGT CCCGTAGCTC AGTT-GGAT- AGAGCACCGG CCTTCTAAGC CGATGGTCGC 
             GGTGCG-GGT CCCGTAGCTC AGTT-GGAT- AGAGCACCGG CCTTCTAAGC CGATGGTCGC 
             GGTGCG-GGT CCCGTAGCTC AGTT-GGAT- AGAGCACCGG CCTTCTAAGC CGATGGTCGC 
             GGTGCG-GGT CCCGTAGCTC AGTT-GGAT- AGAGCACCGG CCTTCTAAGC CGATGGTCGC 
             GGTGCG-GGT CCCGTAGCTC AGTT-GGAT- AGAGCACCGG CCTTCTAAGC CGATGGTCGC 
             GGTGCG-GGT CCCGTAGCTC AGTT-GGAT- AGAGCACCGG CCTTCTAAGC CGATGGTCGC 
             GGTGCG-GGT CCCGTAGCTC AGTT-GGAT- AGAGCACCGG CCTTCTAAGC CGATGGTCGC 
             GGCGCG-GCG CCCTTAGCTC AGAC-GGAT- AGAGCATTCG CCTTCTAAGC GAACGGTCGC 
             GGCGCG-GCG CCCTTAGCTC AGAC-GGAT- AGAGCATTCG CCTTCTAAGC GAACGGTCGC 
             GGCGCG-GCG CCCTTAGCTC AGCT-GGAT- AGAGCACTCG CCTTCTAAGC GAGCGGTCGC 
             GGTCCG-GGC CCGTTAGCTC AACT-GGAT- AGAGCAGCCG ACTTCTAATC GGCAGGTTGA 
             GGTCCG-GGT CCCTTAGCTC AGCT-GGAT- AGAGCAATCG CCTTCTAAGC GATCGGTCGA 
             GGTGCG-GTG CCTGTAGCTC AGCCTGGAT- AGAGCATCAG CCTTCTAAGC TGTTGGTCAG 
             GGTGCA-GTG CCCGTAGCTC AGCT-GGAT- AGAGCACCAG CCTTCTAAGC TGTGGGTCAG 
             GGTGCA-GTG TCCGTAGCTC AGCT-GGAT- AGAGCATCAG CCTTCTAAGT TGTTGGTCAG 
             GGTGCA-GTG TCCGTAGCTC AGCT-GGAT- AGAGCATCAG CCTTCTAAGT TGTTGGTCAG 
             GGCGCG-GCG CCCTTAGCTC AGCT-GGAT- AGAGCACGGG ACTTCTAATC CTGAGGTCGC 
             GGCGCG-GCG CCCGTAGCTC ATCT-GGAT- AGAGCGCGAG ACTTCTAATC TTGAGGCAGC 
             GGCGCG-GGT CCCATAGCTC AGCT-GGAT- AGAGCAACGG CCTTCTAAGC CGTAGGTCCC 
             GGTGCG-GCG CCCTTAGCTC AGTT-GGAT- AGAGCAACAG CCTTCTAAGC TGTGGGTCGC 
             GGTGCG-GCG CCCTTAGCTC AGTT-GGAT- AGAGCAACAG CCTTCTAAGC TGTGGGTCGC 
             GGTGCA-GCG CCCTTAGCTC AGCT-GGAT- AGAGCAACAG CCTTCTAAGC TGTGGGTCAC 
             GGCGCG-GCG CCCTTAGCTC AGTT-GGAT- AGAGCACTCG CCTTCTAAGC GAGGGGTCGC 
             AGACCA-GGT TCCTTAGCTC AGCT-GGAT- AGAGCGCCCG CCTTCTAAGC GGATGGTCGC 
             GGCGCG-GGC CCCGTAGCTC AGCT-GGAT- AGAGCGTCGG TCTTCTAAAC CGAATGTCGC 
             GGTGCA-GGC CCCGTAGCTC AGCT-GGAT- AGAGCACTCG CCTTCTAAGC GAATGGTCGC 
             AGTCCG-GGG CTCTTAGCTC AACT-GGAT- AGAGCAGCCG ACTTCTAATC GGCAGGTTGA 
             GGTGCG-GGC CCCGTAGCTC AGCT-GGAT- AGAGCACTCG CCTTCTAAGC GAATGGTCGC 
             AGTCCG-GGT CTCATAGCTC AACT-GGAT- AGAGCAGCTG ACTTCTAATC AGCAGGTTCG 
             GGCGCG-GCG CCCTTAGCTC AGTT-GGAT- AGAGCAGCCG CCTTCTAAGC GGCAGGTCGC 
             GGCGCG-GCG CCCTTAGCTC AGTT-GGAT- AGAGCAGCCG CCTTCTAAGC GGCAGGTCGC 
             GGTGCG-GCT TCCGTAGCTC AACC-GGAT- AGAGCGCCCG CCTTCTAAGC GGATGGTTGC 
             GGCGCG-GGT CCCGTAGCTC AGCT-GGAT- AGAGCACCGG CCTTCTAAGC CGATGGTCAC 
             GGCGCG-GGC CCCGTAGCTC AGTC-GGAT- AGAGCACCGG CCTTCTAAGC CGATGGTCGC 
             GGCGCG-GAC TCCGTAGCTC AGCT-GGAT- AGAGCAGCCG CCTTCTAAGC GGCAGGTCGT 
             GGCGCG-GAC TCCGTAGCTC AGCT-GGAT- AGAGCAGCCG CCTTCTAAGC GGCAGGTCGT 
             GGCGCG-GAC TCCGTAGCTC AGCT-GGAT- AGAGCAGCCG CCTTCTAAGC GGCAGGTCGT 
             GGCGCG-GAC TCCGTAGCTC AGCT-GGAT- AGAGCAGCCG CCTTCTAAGC GGCAGGTCGT 
             GGCGCG-GGC CCCGTAGCTC AGCT-GGAT- AGAGCAGCCG CCTTCTAAGC GGCAGGTCGT 
             GGCGCG-GAC TCCGTAGCTC AGCT-GGAT- AGAGCAGCCG CCTTCTAAGC GGCAGGTCGT 
             GGCGCG-GAC TCCGTAGCTC AGCT-GGAT- AGAGCAGCCG CCTTCTAAGC GGCAGGTCGT 
             GGCGCG-GGC CCCGTAGCTC AGCT-GGAT- AGAGCAGCCG CCTTCTAAGC GGCAGGTCGT 
             GGCGCG-GAC TCCGTAGCTC AGTT-GGAT- AGAGCAGCCG CCTTCTAAGC GGCAGGTCGC 
             GGCGCG-GGT CCCGTAGCTC AACT-GGAT- AGAGTAGCGG ATTTCTACTC CGCGGGTTGC 
             GGCGCG-GGT CCCGTAGCTC AACT-GGAT- AGAGTAGCGG ATTTCTACTC CGCGGGTTGC 
             GGCGCG-GGT CCCGTAGCTC AACT-GGAT- AGAGTAGCGG ATTTCTACTC CGCGGGTTGC 
             GGTGCG-GCG CCCTTAGCTC ATCT-GGAT- AGAGCGCGAG ACTTCTAATC TTGAGGTAGC 
             GGCGCG-GGC CCCGTAGCTC AACT-GGAT- AGAGCACCGG ACTTCTAATC CGACGGTTGT 
             GGTCCG-GGT CCCTTAGCTC AACT-GGAT- AGAGCAGCTG ACTTCTAATC AGCAGGTTTG 
             AGCGCG-GGT CCCTTAGCTC AACT-GGAT- AGAGCAGCTG ACTTCTAATC AGCAGGTTCG 
             GGTGCG-GGT CCCGTAGCTC AGTT-GGAT- AGAGCGTCAG CCTTCTAAGC TGAATGTCAC 
             GGTGCG-GGT CCCGTAGCTC AGCT-GGAT- AGAGCACCGG CCTTCTAAGC CGTAGGTCGC 
             GGCGCG-GGT CCCGTAGCTC AACT-GGAT- AGAGTAGCGG ATTTCTACTC CGCGGGTTGC 
             GGTGCG-GCG TCCTTAGCTC AGTT-GAAT- AGAGCAATAG ATTTCTAATC TGTGGGTCAG 
             GGTGCG-GCG TCCTTAGCTC AGTT-GAAT- AGAGCAATAG ATTTCTAATC TGTGGGTCAG 
             GGTCCG-GGC CCCGTAGCTC AACT-GGAT- AGAGCAAGCG CCTTCTAAGC GCTAGGTTCC 
             GGCGCA-GGT CCCGTAGCTC AACC-GGAT- AGAGCAACAG ATTTCTAATC TGTCGGTTGC 
             GGCGCG-GCG CCCTTAGCTC AGCT-GGAT- AGAGCAACGG TTTTCTAAAC CGTGGGTCCC 
             GGCGCA-GCG CCCTTAGCTC AGCT-GGAT- AGAGCATCGG TTTTCTAAAC CGAGGGTCGT 
             GAACCG-GCG CTCTTAGCTC AGCT-GGAT- AGAGCATCTG CCTTCTAAGC AGAGGGTCGC 
             GGTCCA-GCG CTCTTAGCTC AGCT-GGAT- AGAGCATCGG TTTTCTAAAC CGAGGGTCGG 
             GGTCCA-GCG CTCTTAGCTC AGCT-GGAT- AGAGCATCGG TTTTCTAAAC CGAGGGTCGG 
             GGTCCA-GCG CCCTTAGCTC AGCT-GGAT- AGAGCATCGG TTTTCTAAAC CGAGGGTCGG 
             GGTCCA-GCG CTCTTAGCTC AGCT-GGAT- AGAGCATCGG TTTTCTAAAC CGAGGGTCGG 
             AGCGCA-GCG CTCTTAGCTC AGCT-GGAT- AGAGCATCGG TTTTCTAAAC CGAGGGTCGG 
             GGTCCG-GGT CCCTTAGCTC AACT-GGAT- AGAGCAGCTG ACTTCTAATC AGCAGGTTGA 
             GGCGCG-GCG CCCGTAGCTC AGCT-GGAT- AGAGCACGTG CCTTCTAAGC ATGTGGTCGC 
             GGTGCG-GGC CCCTTAGCTC AGCT-GGAT- AGAGCACCTG CCTTCTAAGC AGGTTGTCGC 
             GGTGCG-GGC CCCTTAGCTC AGCT-GGAT- AGAGCACCTG CCTTCTAAGC AGGTTGTCGC 
             GGTGCG-GGC CCCTTAGCTC AGCT-GGAT- AGAGCACCTG CCTTCTAAGC AGGTTGTCGC 
             GGTGCG-GGC CCCTTAGCTC AGCT-GGAT- AGAGCACCTG CCTTCTAAGC AGGTTGTCGC 
             GGTGCG-GGC CCCTTAGCTC AGCT-GGAT- AGAGCACCTG CCTTCTAAGC AGGTTGTCGC 
             GGTCCG-GCC CACGTAATTC AACT-GGAT- AGAATATCCG ACTTCTAATC GGGCTGTTGG 
             GGTCCG-GGT CCCGTAGCTC AACT-GGAT- AGAGCACCTG CCTTCTAAGC AGGGGGTTCG 
             GGTCCG-GGT CCCATAGCTC AACT-GGAT- AGAGCACCTG CCTTCTAAGC AGGGGGTTTC 
             AGCGCG-GGC CCCTTAGCTC AACT-GGAT- AGAGCAGCTG ACTTCTAATC AGCAGGTTCC 
             GGTCCG-GGT CCCTTAGCTC AACT-GGAT- AGAGCAGCTG ACTTCTAATC AGCAGGTTGA 
             GGTGCG-GGG CTCATAGCTC AACT-GGAT- AGAGCAGCCG ACTTCTAATC GGCAGGTTGA 
             GGTGCG-GGG CTCATAGCTC AACT-GGAT- AGAGCAGCCG ACTTCTAATC GGCAGGTTGA 
             GGTGCG-GGC CCCGTAGCAC AACT-GGAT- AGTGCAGCGG TCTTCTAAAC CGCAGGTTCC 
             GGTGCG-GGG CTCATAGCTC AACT-GGAT- AGAGCAGCCG ACTTCTAATC GGCAGGTTGA 
             GGTGCG-GGG CTCATAGCTC AACT-GGAT- AGAGCAGCCG ACTTCTAATC GGCAGGTTGA 
             GGCGCG-GGT CCCATAGCTC AACT-GGAT- AGAGTAGCGG ATTTCTACTC CGCGGGTTGC 
             GGCGCG-GGT CCCATAGCTC AACT-GGAT- AGAGTAGCGG ATTTCTACTC CGCGGGTTGC 
             GGCGCG-GGT CCCATAGCTC AACT-GGAT- AGAGTAACGG ATTTCTACTC CGTGGGTTGC 
             GGCGCG-GGT CCCATAGCTC AACT-GGAT- AGAGTAGCGG ATTTCTACTC CGCGGGTTGC 
             GGCGCG-GGT CCCATAGCTC AACT-GGAT- AGAGTAGCGG ATTTCTACTC CGCGGGTTGC 
             GGCGCG-GGT CCCATAGCTC AACT-GGAT- AGAGTAGCGG ATTTCTACTC CGCGGGTTGC 
             GGCGCG-GGT CCCATAGCTC AACT-GGAT- AGAGTAGCGG ATTTCTACTC CGCGGGTTGC 
             GGCGCA-GCG CCCTTAGCTC AGTT-GGAT- AGAGCACTCG CCTTCTAAGC GAGATGTCGC 
             GGCGCA-GCG CCCTTAGCTC AGTT-GGAT- AGAGCACTCG CCTTCTAAGC GAGATGTCGC 
             GGTGCG-GCA CCCTTAGCTC AGCT-GGAT- AGAGCAACAG ATTTCTAATC TGTGGGTCAG 
             GGTGCG-GCA CCCTTAGCTC AGCT-GGAT- AGAGCAACAG ATTTCTAATC TGTGTGTCAG 
             GGTGCG-GCG CCCTTAGCTC AGCT-GGAT- AGAGCAACGG ATTTCTAATC CGTAGGTCAG 
             GGTGCG-GCG CCCTTAGCTC AGCT-GGAT- AGAGCAACGG ATTTCTAATC CGTAGGTCAG 
             GGTGCA-GCA CCCTTAGCTC AGCT-GGAT- AGAGCAACAG ATTTCTAATC TGTGGGTCAG 
             GGTGCG-GCA CCCTTAGCTC AGCT-GGAT- AGAGCAACAG ATTTCTAATC TGTGGGTCAG 
             GGTGCG-GCA CCCTTAGCTC AGCT-GGAT- AGAGCAACAG ATTTCTAATC TGTGGGTCAG 
             GGTGCG-GCA CCCTTAGCTC AGCT-GGAT- AGAGCAACAG ACTTCTAATC TGTGGGTCAG 
             GGTGCG-GCA CCCTTAGCTC AGCT-GGAT- AGAGCAACAG ATTTCTAATC TGTGGGTCAG 
             GGTGCG-GCA CCCTTAGCTC AGCT-GGAT- AGAGCAACAG ATTTCTAATC TGTGGGTCAG 
             GGTGCG-GCA CCCTTAGCTC AGCT-GGAT- AGAGCAACAG ATTTCTAATC TGTGGGTCAG 
             GGTGCA-GCA CCCTTAGCTC AGCT-GGAT- AGAGCAACAG ATTTCTAATC TGTGGGTCAG 
             GGTGCG-GCA CCCTTAGCTC AGCT-GGAT- AGAGCAACAG ATTTCTAATC TGTGGGTCAG 
             GGTCCG-GGT CCCGTAGCTC AACT-GGAT- AGAGCAGCTG ACTTCTAATC AGCAGGTTGA 
             AGTCCG-GGT CCGATAGCTC AACT-GGAT- AGAGCAGCTG ACTTCTAATC AGCAGGTTGA 
             GGTCCG-GGG CCGTTAGCTC AGCT-GGATT AGAGCAGGGA ACTTCTAATT CTCAGGTCGG 
             GGTCCG-GGT CCCGTAGCTC AACT-GGAT- AGAGCAGCTG ACTTCTAATC AGCAGGTTGA 
             GGTCCG-GGC CCCGTAGCTC AACT-GGAT- AGAGCACGGA CCTTCTAAGT CTGGGGTTGG 
             GGTCCG-GGC CCGTTAGCTC AACT-GGAT- AGAGCAGCTG ACTTCTAATC AGCAGGTTCG 
             GGTCCG-GGT CCCGTAGCTC AACC-GGAT- AGAGCACCTG ACTTCTAATC AGGATGTTGG 
             GGTCCG-GGT CCCTTAGCTC AACT-GGAT- AGAGCAGCTG ACTTCTAATC AGCAGGTTGA 
             GGTCCG-GGT CCCTTAGCTC AACT-GGAT- AGAGCAGCTG ACTTCTAATC AGCAGGTTGA 
             GGTCCG-GGT CCCGTAGCTC AACT-GGAT- AGAGCAGCTG ACTTCTAATC AGCAGGTTCG 
             GGTCCG-GGT CCCATAGCTC AACT-GGAT- AGAGCAGCTG ACTTCTAATC AGCAGGTTCG 
             GGTGCG-GGC CCCTTAGCTC AGCT-GGAT- AGAGCACCTG CCTTCTAAGC AGGTTGTCGC 
             GGTGCG-GGC CCCTTAGCTC AGCT-GGAT- AGAGCACCTG CCTTCTAAGC AGGTTGTCGC 
             GGTGCG-GGC CCCGTAGCTC AGTT-GGAT- AGAGCATCCG CCTTCTAAGC GGATGGTCGC 
             GGCGCG-GCG CCCGTAGCTC AGTT-GGAT- AGAGCACGAG CCTTCTAAGC TTGGGGTCGC 
             GGTGCG-GCG CCCGTAGCTC AGCT-GGAT- AGAGCACCCG CCTTCTAAGC GGGTGGCCGC 
             GGTGCG-GGC TCCGTAGCTC AGCT-GGAT- AGAGCACTCG CCTTCTAAGC GAATGGTCGC 
             GGTGCA-GTG CCCGTAGCTC AGTT-GGAT- AGAGCAACAG CCTTCTAAGC TGTGGGTCGT 
             GGTGCG-GTG CCCGTAGCTC AGCT-GGAT- AGAGCAACAG CCTTCTAAGC TGTGGGTCGT 
             GGTGCA-GCG CCCGTAGCTC AGCT-GGAT- AGAGCAACAG CCTTCTAAGC TGTGGGTCGT 
             GGTGCA-GTG CCCGTAGCTC AGTT-GGAT- AGAGCAACAG CCTTCTAAGC TGTGGGTCGT 
             GGCGCA-GGC CCCGTAGCTC AACC-GGAT- AGAGCACCTG CCTTCTAAGC AGGATGTTGC 

             GTGTTCGAGT CACGCCAGGG TCG-GGAGGG GTGGCCGAGT --GGCCGAAG GCGGCGGTTT 
             AGGTTCGAAT CCTGCAGGGG TCG-GGAGAG GTGGCCGAGT --GGTCGAAG GCGCTCCCCT 
             AGGTTCGAGT CCTGCAGGGG TCG-GGAGAG GTGGCCGAGT --GGTCGAAG GCGCTCCCCT 
             AGGTTCGAGT CCTGCAGGGG TCG-GGAGAG GTGGCCGAGT --GGTCGAAG GCGCTCCCCT 
             AGGTTCGAGT CCTGCTGGGG TCG-GGAGAC GTGGCCGAGT --GGTCGAAG GCGCTCCCCT 
             GGGTTCGAGT CCCTTCGGGC ACA-GGAGAG GTGGCCGAGA --GGCTGAAG GCGGCGGTTT 
             GGGTTCGAGT CCCTTCGGGC ACA-GGAGAG GTGGCCGAGA --GGCTGAAG GCGGCGGTTT 
             GGGTTCGAGT CCCTTCGGGC ACA-GGAGAG GTGGCCGAGA --GGCTGAAG GCGGCGGTTT 
             GGGTTCGAGT CCCTTCGGGC ACA-GGAGAG GTGGCCGAGA --GGCTGAAG GCGGCGGTTT 
             GGGTTCGAAT CCCTTCGGGC ACA-GGAGAG GTGGCCGAGA --GGCTGAAG GCGGCGGTTT 
             AGGTTCGAAT CCTGCCGGGG TCG-GGAGAG GTGGCCGAGT --GGTCGAAG GCGCTCCCCT 
             AGGTTCGAGC CCTGCCGGGG TCG-GGAGAC GTGGCCGAGA --GGCTGAAG GCACTCGTTT 
             AGGTTCGAAT CCTGTCGGGA TCA-GGAGAG GTGGCCGAGT --GGTCGAAG GCGCTCCCCT 
             AGGTTCGAAT CCTGTCGGGA TCA-GGAGAG GTGGCCGAGT --GGTCGAAG GCGCTCCCCT 
             AGGTTCGAAT CCTGTCGGGA TCG-GGAGAG GTGGCCGAGT --GGTCGAAG GCGCTCCCCT 
             AGGTTCGAAT CCTGTCGGGA TCA-GGAGAG GTGGCCGAGT --GGTCGAAG GCGCTCCCCT 
             AGGTTCGAGT CCTGCTGGGA TCG-GGAGAG GTGGCCGAGT --GGCTGAAG GCAACGCTTT 
             AGGTTCGAGT CCTGCTGGGA TCG-GGAGAC GTGGCCGAGT --GGCTGAAG GCGGCGGTTT 
             AGGTTCGAGT CCTGCTGGGA TCG-GGAGAC GTGGCCGAGT --GGCTGAAG GCGGCGGTTT 
             AGGTTCGAGT CCTGCAGGGC GCG-GGAGAC GTGGCCGAGT --GGCTGAAG GCAACGGTTT 
             AGGTTCGAAT CCTGCCGGGA TCG-GGAGAG GTGGCCGAGT --GGTCGAAG GCGCTCCCCT 
             AGGTTCGAAT CCTGCCGGGA TCG-GGAGAG GTGGCCGAGT --GGTCGAAG GCGCTCCCCT 
             AGGTTCGAAT CCTGCCGGGA TCG-GGAGAG GTGGCCGAGT --GGTCGAAG GCGCTCCCCT 
             AGGTTCGAAT CCTGCCGGGA TCG-GGAGAG GTGGCCGAGT --GGTCGAAG GCGCTCCCCT 
             AGGTTCGAAT CCTGCCGGGA TCG-GGAGAG GTGGCCGAGT --GGTCGAAG GCGCTCCCCT 
             AGGTTCGAAT CCTGCCGGGA TCG-GGAGAG GTGGCCGAGT --GGTCGAAG GCGCTCCCCT 
             AGGTTCGAAT CCTGCCGGGA TCG-GGAGAG GTGGCCGAGT --GGTCGAAG GCGCTCCCCT 
             AGGTTCGAAT CCTGCCGGGA TCG-GGAGAG GTGGCCGAGT --GGTCGAAG GCGCTCCCCT 
             AGGTTCGAAT CCTGCCGGGA TCG-GGAGAG GTGGCCGAGT --GGTCGAAG GCGCTCCCCT 
             AGGTTCGAAT CCTGCCGGGA TCG-GGAGAG GTGGCCGAGT --GGTCGAAG GCGCTCCCCT 
             AGGTTCGAAT CCTGCCGGGA TCG-GGAGAG GTGGCCGAGT --GGTCGAAG GCGCTCCCCT 
             AGGTTCGAAT CCTGCCGGGA TCG-GGAGAG GTGGCCGAGT --GGTCGAAG GCGCTCCCCT 
             AGGTTCGAAT CCTGCCGGGA TCG-GGAGAG GTGGCCGAGT --GGTCGAAG GCGCTCCCCT 
             AGGTTCGAAT CCTGCCGGGA TCG-GGAGAG GTGGCCGAGT --GGTCGAAG GCGCTCCCCT 
             AGGTTCGAAT CCTGCCGGGA TCG-GGAGAG GTGGCCGAGT --GGTCGAAG GCGCTCCCCT 
             AGGTTCGAAT CCTGCCGGGA TCG-GGAGAG GTGGCCGAGT --GGTCGAAG GCGCTCCCCT 
             AGGTTCGAAT CCTGCCGGGA TCG-GGAGAG GTGGCCGAGT --GGTCGAAG GCGCTCCCCT 
             AGGTTCGAAT CCTGCCGGGA TCG-GGAGAG GTGGCCGAGT --GGTCGAAG GCGCTCCCCT 
             AGGTTCGAAT CCTGCCGGGA TCG-GGAGAG GTGGCCGAGT --GGTCGAAG GCGCTCCCCT 
             AGGTTCGAAT CCTGCCGGGA TCG-GGAGAG GTGGCCGAGT --GGTCGAAG GCGCTCCCCT 
             AGGTTCGAAT CCTGCCGGGA TCG-GGAGAG GTGGCCGAGT --GGTCGAAG GCGCTCCCCT 
             AGGTTCGAAT CCTGCCGGGA TCG-GGAGAG GTGGCCGAGT --GGTCGAAG GCGCTCCCCT 
             AGGTTCGAAT CCTGCCGGGA TCG-GGAGAG GTGGCCGAGT --GGTCGAAG GCGCTCCCCT 
             AGGTTCGAAT CCTGCCGGGA TCG-GGAGAG GTGGCCGAGT --GGTCGAAG GCGCTCCCCT 
             AGGTTCGAAT CCTGCCGGGA TCG-GGAGAG GTGGCCGAGT --GGTCGAAG GCGCTCCCCT 
             AGGTTCGAAT CCTGCCGGGA TCG-GGAGAG GTGGCCGAGT --GGTCGAAG GCGCTCCCCT 
             AGGTTCGAAT CCTGCCGGGA TCG-GGAGAG GTGGCCGAGT --GGTCGAAG GCGCTCCCCT 
             AGGTTCGAAT CCTGCCGGGA TCG-GGAGAG GTGGCCGAGT --GGTCGAAG GCGCTCCCCT 
             AGGTTCGAAT CCTGCCGGGA TCG-GGAGAG GTGGCCGAGT --GGTCGAAG GCGCTCCCCT 
             AGGTTCGAAT CCTGCCGGGA TCG-GGAGAG GTGGCCGAGT --GGTCGAAG GCGCTCCCCT 
             AGGTTCGAAT CCTGCAGGGC GCG-GGAGAC GTGGCCGAGA --GGCTGAAG GCACCGCTTT 
             AGGTTCGAAT CCTGCAGGGC GCG-GGAGAC GTGGCCGAGA --GGCTGAAG GCACCGCTTT 
             TGGTTCGAAT CCAGCAGGGC GCG-GGAGAC GTGGCCGAGA --GGCTGAAG GCACCGCTTT 
             GGGTTCGAGT CCTTCACGGG TCG-GGAGAC GTGGCCGAGT --GGTCGAAG GCACACCCCT 
             GGGTTCGAAT CCTTCAGGGA CCG-GGAGAC GTGGCCGAGT --GGTCGAAG GCGCTCCCCT 
             GGGTTCGAAT CCCTTCGGGC ACG-GGAGAG GTGGCCGAGA --GGCTGAAG GCGACGGTTT 
             GGGTTCGAAT CCCTTCGGGC ACA-GGAGAG ATGGCCGAGA --GGCTGAAG GCGACGGTTT 
             GGGTTCGAAT CCCTTCGGAC ACA-GGAGAG ATGGCCGAGA --GGCTGAAG GCGACGGTTT 
             GGGTTCGAAT CCCTTCGGAC ACA-GGAGAG ATGGCCGAGA --GGCTGAAG GCGACGGTTT 
             AGGTTCGACT CCTGCAGGGC GCG-GGAGAC GTGGGTGAGT --GGCTGAAA CCAGCTCCCT 
             AGGTTCGAGT CCTGCCGGGC GCG-GGAGAC GTGGGTGAGT --GGCTGAAA CCAGTTCCCT 
             AGGTTCGAAT CCTGGTGGGA TCG-GGAGAG GTGGCCGAGT --GGTCGAAG GCGCTCCCCT 
             TGGTTCGAAT CCAGCAGGGC GCG-GGAGGG GTGGCCGAGT --GGCTGAAG GCGGCGGTTT 
             TGGTTCGAAT CCAGCAGGGC GCG-GGAGGG GTGGCCGAGT --GGCTGAAG GCGGCGGTTT 
             TGGTTCGAAT CCAGTAGGGC GCG-GGAGGG GTGGCCGAGA --GGCTGAAG GCGGCGGATT 
             TGGTTCGAAT CCAGCAGGGC GCG-GGAGGG GTGGCCGAGA --GGCTGAAG GCGGCGGTTT 
             AGGTTCGAAT CCTGCAGGGA CCA-GGAGAG GTGGCCGAGC --GGCTGAAG GCGCTCCCCT 
             AGGTTCGAGC CCTGCCGGGG TCG-GGAGAG GTGGCCGAGT --GGTCGAAG GCGCTCCCCT 
             AGGTTCAAGT CCTGCCGGGG TCA-GGAGAG GTGGCCGAGT --GGCTGAAG GCGCGCCCCT 
             GGGTTCGAGT CCTTCAGGGC CCG-GGAGAC GTGGCCGAGT --GGTCGAAG GCGCTCCCCT 
             AGGTTCGAAT CCTGCCGGGG TCG-GGAGAG GTGGCCGAGT --GGTCGAAG GCGCTCCCCT 
             GGGTTCGAGT CCTCGTGGGA TCA-GGAGAT GTGGCCGAGT --GGTCGAAG GCGCTCCCCT 
             TGGTTCGAGC CCAGCAGGGC GCG-GGAGGG GTGGGTGAGT --GGCTGAAA CCAACGGTTT 
             TGGTTCGAGC CCAGCAGGGC GCG-GGAGGG GTGGGTGAGT --GGCTGAAA CCAACGGTTT 
             AGGTTCGAGT CCTGCCGGAA GCG-GGAGAG GTGGCCGAGT --GGTCGAAG GCGCTCCCCT 
             AGGTTCGAAT CCTGTCGGGA TCG-GGAGAG GTGGCCGAGT --GGTCGAAG GCGCTCCCCT 
             AGGTTCGAAT CCTGCCGGGG TCG-GGAGAG GTGGCCGAGT --GGTCGAAG GCGCTCCCCT 
             AGGTTCGAGC CCTACCGGGG TCG-GGAGAC GTGGCCGAGA --GGCTGAAG GCACTCGTTT 
             AGGTTCGAGC CCTACCGGGG TCG-GGAGAC GTGGCCGAGA --GGCTGAAG GCACTCGTTT 
             AGGTTCGAGC CCTACCGGGG TCG-GGAGAC GTGGCCGAGA --GGCTGAAG GCACTCGTTT 
             AGGTTCGAGC CCTACCGGGG TCG-GGAGAC GTGGCCGAGA --GGCTGAAG GCACTCGTTT 
             AGGTTCGAGC CCTACCGGGG TCG-GGAGAC GTGGCCGAGC --GGCTGAAG GCACTCGTTT 
             AGGTTCGAGC CCTACCGGGG TCG-GGAGAC GTGGCCGAGA --GGCTGAAG GCACTCGTTT 
             AGGTTCGAGC CCTACCGGGG TCG-GGAGAC GTGGCCGAGC --GGCTGAAG GCACTCGTTT 
             AGGTTCGAGC CCTACCGGGG TCG-GGAGAC GTGGCCGAGC --GGCTGAAG GCACTCGTTT 
             AGGTTCGAAT CCTGCCGGGG TCG-GGAGAT GTGGCCGAGA --GGCTGAAG GCGGCGGTTT 
             AGGTTCGAAT CCTGCCGGGA TCG-GGAGCT GTGGCCGAGT --GGCTGAAG GCGGCGGTTT 
             AGGTTCGAAT CCTGCCGGGA TCG-GGAGCT GTGGCCGAGT --GGCTGAAG GCGGCGGTTT 
             AGGTTCGAAT CCTGCCGGGA TCG-GGAGCT GTGGCCGAGT --GGCTGAAG GCGGCGGTTT 
             AGGTTCGAGT CCTGCAGGGC GCG-GGAGAC GTGGGTGAGT --GGCTGAAA CCAACGGTTT 
             AGGTTCGAGT CCTACCGGGG TCG-GGAGAC GTGGCCGAGT --GGTCGAAG GCGCTCCCCT 
             GGGTTCGAGT CCTCAAGGGA TCG-GGAGAC GTGGCCGAGT --GGTCGAAG GCGCTCCCCT 
             GGGTTCGAGT CCTCGAGGGA TCG-GGAGAC GTGGCCGAGT --GGTCGAAG GCGCTCCCCT 
             AGGTTCGAAT CCTGTCGGGA TCG-GGAGAG GTGGCCGAGT --GGTCGAAG GCGCTCCCCT 
             AGGTTCGAAT CCTGCCGGGA TCG-GGAGAG GTGGCCGAGT --GGTCGAAG GCGCTCCCCT 
             AGGTTCGAAT CCTGCCGGGA TCG-GGAGAC GTGGCCGAGC --GGCTGAAG GCACTCGTTT 
             AGGTTTGAGT CCTCTAGGAC GCG-GGAGAG GTGGCCGAGA --GGCTTAAG GCGACGGTTT 
             AGGTTTGAGT CCTCTAGGAC GCG-GGAGAG GTGGCCGAGA --GGCTTAAG GCGGCGGTTT 
             GGGTTCAAGT CCTGGCGGGG TCG-GGAGAC GTGGCCGAGT --GGTCGAAG GCACACCCCT 
             AGGTTCGAGT CCTGCCGGGA TCA-GGAGAG GTGGCCGAGT --GGCTGAAG GCGGCGGTTT 
             GTGTTCGAGT CGCGGAGGGC GCG-GGACAG GTGGGTGAGT --GGTTGAAA CCAGCTGGTT 
             AGGTTCGAAT CCTTCAGGGC GCG-GGAGAG ATGGGTGAGA --GGCTGAAA CCAGTCGTTT 
             AGGTTCGAAT CCTGCAGAGC GCG-GGAGAG GTGGGTGAGT --GGCTGAAA CCAGCGGTTT 
             TGGTTCGAGT CCACCAGAGC GCA-GGAAGA GTGGGTGAGA --GGCTGAAA CCAGTCGTTT 
             TGGTTCGAGT CCACCAGAGC GCA-GGAAGA GTGGGTGAGA --GGCTGAAA CCAGTCGTTT 
             AGGTTCGAAT CCTCCAGGGC GCG-GGAAGA GTGGGTGAGA --GGCTGAAA CCAGTCGTTT 
             TGGTTCGAGT CCACCAGAGC GCA-GGAAGA GTGGGTGAGA --GGCTGAAA CCAGTCGTTT 
             TGGTTCGAGT CCACCAGAGC GCA-GGTTAG GTGGGTGAGA --GGCTGAAA CCAGTCGTTT 
             GGGTTCGAGT CCTTCAGGGA TCG-GGAGAC GTGGCCGAGT --GGTCGAAG GCGCTCCCCT 
             AGGTTCGAAT CCTGCCGGGC GCG-GGTGAC GTGGCCGAGT --GGCTGAAG GCAACGGTTT 
             AGGTTCGATT CCTGCAGGGG TCG-GGAGAG GTGGCCGAGT --GGTCGAAG GCGCTCCCCT 
             AGGTTCGATT CCTGCAGGGG TCG-GGAGAG GTGGCCGAGT --GGTCGAAG GCGCTCCCCT 
             AGGTTCGATT CCTGCAGGGG TCG-GGAGAG GTGGCCGAGT --GGTCGAAG GCGCTCCCCT 
             AGGTTCGATT CCTGCAGGGG TCG-GGAGAG GTGGCCGAGT --GGTCGAAG GCGCTCCCCT 
             AGGTTCGAGT CCTGCAGGGG TCG-GGAGAG GTGGCCGAGT --GGTCGAAG GCGCTCCCCT 
             GGGTTCGAGT CCTCCCGTGG GCG-GGAGAC GTGGCCGAGT --GGTCGAAG GCGCTCCCCT 
             GGGTTCGAGT CCTCGCGGGA TCG-GGAGAC GTGGCCGAGT --GGTCGAAG GCGCTCCCCT 
             AGGTTCGAGT CCTGATGGGA TCG-GGAGAC GTGGCCGAGT --GGTCGAAG GCGCTCCCCT 
             GGGTTCGAGT CCTGGAGGGG TCG-GGAGAC GTGGCCGAGT --GGTCGAAG GCGCTCCCCT 
             GGGTTCGAGT CCTTCAGGGA TCG-GGAGAC GTGGCCGAGT --GGTCGAAG GCGCTCCCCT 
             GGGTTCGAGT CCTTCTGGGC CCG-GGAGAC GTGGCCGAGT --GGTCGAAG GCACACCCCT 
             GGGTTCGAGT CCTTCTGGGC CCG-GGAGAC GTGGCCGAGT --GGTCGAAG GCACACCCCT 
             GCGTTCGAGT CGCGGCGGGG TCG-GGAGAC GTGGCCGAGT --GGTCGAAG GCACACCCCT 
             GGGTTCGAGT CCTTCTGGGC CCG-GGAGAC GTGGCCGAGT --GGTCGAAG GCACACCCCT 
             GGGTTCGAGT CCTTCTGGGC CCG-GGAGAC GTGGCCGAGT --GGTCGAAG GCACACCCCT 
             AGGTTCGAAT CCTGCTGGGA TCG-GGAGAC GTGGCCGAGT --GGCTGAAG GCGGCGGTTT 
             AGGTTCGAAT CCTGCTGGGA TCG-GGAGAT GTGGCCGAGT --GGCTGAAG GCGGCGGTTT 
             AGGTTCGAAT CCTGCTGGGA TCG-GGAGAT GTGGCCGAGT --GGCTGAAG GCGGCGGTTT 
             AGGTTCGAAT CCTGCTGGGA TCG-GGAGAC GTGGCCGAGT --GGCTGAAG GCGGCGGTTT 
             AGGTTCGAAT CCTGCTGGGA TCG-GGAGAC GTGGCCGAGT --GGCTGAAG GCGGCGGTTT 
             AGGTTCGAAT CCTGCTGGGA TCG-GGAGAC GTGGCCGAGT --GGCTGAAG GCGGCGGTTT 
             AGGTTCGAAT CCTGCTGGGA TCG-GGAGAC GTGGCCGAGT --GGCTGAAG GCGGCGGTTT 
             TGGTTCGAAT CCAGCAGGGC GCG-GGAGTG GTGGGTGAGT --GGCTGAAA CCAGCGGTTT 
             TGGTTCGAAT CCAGCAGGGC GCG-GGAGTG GTGGGTGAGT --GGCTGAAA CCAGCGGTTT 
             AGGTTCGAAT CCTTTAGGGT GCG-GGAGAG ATGGCCGAGT --GGCCGAAG GCGGCGGTTT 
             AGGTTCGAAT CCTTTAGGGT GCG-GGAGAG ATGGCCGAGT --GGCCGAAG GCGGCGGTTT 
             AGGTTCGAAT CCTTTAGGGC GTG-GGAGAG ATGGCCGAGT --GGCCGAAG GCGGCGGTTT 
             AGGTTCGAAT CCTTTAGGGC GTG-GGAGAG ATGGCCGAGT --GGCCGAAG GCGGCGGTTT 
             AGGTTCGAAT CCTTTAGGGT GCA-GGAGAG ATGGCCGAGT --GGCTGAAG GCGACGGTTT 
             AGGTTCGAAT CCTTTAGGGT GCG-GGAGAG ATGGCCGAGT --GGCCGAAG GCGGCGGTTT 
             AGGTTCGAAT CCTTTAGGGT GCA-GGAGAG ATGGCCGAGT --GGCCGAAG GCGGCGGTTT 
             AGGTTCGAAT CCTTTAGGGT GCG-GGAGAG ATGGCCGAGT --GGCCGAAG GCGGCGGTTT 
             AGGTTCGAAT CCTTTAGGGT GCG-GGAGAG ATGGCCGAGT --GGCCGAAG GCGGCGGTTT 
             AGGTTCGAAT CCTTTAGGGT GCG-GGAGAG ATGGCCGAGT --GGCCGAAG GCGGCGGTTT 
             AGGTTCGAAT CCTTTAGGGT GCG-GGAGAG ATGGCCGAGT --GGCCGAAG GCGGCGGTTT 
             AGGTTCGAAT CCTTTAGGGT GCG-GGAGAG ATGGCCGAGT --GGCCGAAG GCGGCGGTTT 
             AGGTTCGAAT CCTTTAGGGT GCG-GGAGAG ATGGCCGAGT --GGCCGAAG GCGACGGTTT 
             GGGTTCGAGT CCTTCCGGGA TCG-GGAGAC GTGGCCGAGT --GGTCGAAG GCGCTCCCCT 
             GGGTTCGAGT CCTTCTCGGA TCG-GGAGAC GTGGCCGAGT --GGTCGAAG GCGCTCCCCT 
             GGGTTCGAGT CCTCCACGGC TCG-GGAGAC GTGGCCGAGT --GGTCGAAG GCGCTCCCCT 
             GGGTTCGAGT CCTTCCGGGA TCG-GGAGCT GTGGCCGAGT --GGTCGAAG GCGCTCCCCT 
             GGGTTCAAGT CCTCCCGGGG TCG-GGAGCT GTGGCCGAGT --GGTCGAAG GCGCTCCCCT 
             GGGTTCGAGT CCTCGACGGG TCG-GGAGAC GTGGCCGAGT --GGTCGAAG GCGCTCCCCT 
             GGGTTCGAGT CCTCCCGGGA TCG-GGAGCT GTGGCCGAGT --GGTCGAAG GCGCTCCCCT 
             GGGTTCGAGT CCTTCAGGGA TCG-GGAGAC GTGGCCGAGT --GGTCGAAG GCGCTCCCCT 
             GGGTTCGAGT CCTTCAGGGA TCG-GGAGAC GTGGCCGAGT --GGTCGAAG GCGCTCCCCT 
             GGGTTCGAGT CCTCGCGGGA TCG-GGAGAC GTGGCCGAGT --GGTCGAAG GCGCTCCCCT 
             GGGTTCGAGT CCTCGTGGGA TCG-GGAGCT GTGGCCGAGT --GGTCGAAG GCGCTCCCCT 
             AGGTTCGAGT CCTGCAGGGG TCG-GGAGAG GTGGCCGAGT --GGTCGAAG GCGCTCCCCT 
             AGGTTCGAGT CCTGCAGGGG TCG-GGAGAG GTGGCCGAGT --GGTCGAAG GCGCTCCCCT 
             AGGTTCGAAT CCTGCCGGGG TCG-GGAGAC GTGGGTGAGT --GGCTGAAA CCAGCGGTTT 
             AGGTTCGAAT CCTGCCGGGC GCG-GGAGAC GTGGGTGAGT --GGCTGAAA CCAGCGGTTT 
             AGGTTCGAAT CCTGCCGGGC GCG-GGAGAC GTGGGTGAGT --GGCTGAAA CCAACGGTTT 
             AGGTTCGAAT CCTGCCGGAG TCG-GGAGAG GTGGCCGAGT --GGTCGAAG GCGCTCCCCT 
             AGGTTCGAAT CCTACCGGGC ACA-GGAAGG GTGGCCGAGC --GGCTGAAG GCGGCGGTTT 
             AGGTTCGAAT CCCACCGGGC ACA-GGAAGG GTGGCCGAGC --GGCTGAAG GCGGCGGTTT 
             AGGTTCAAAT CCTACTGGGC GCA-GGAAGG GTGGCTGAGC --GGCTGAAG GCGGCGGTTT 
             AGGTTCGAAT CCTACCGGGC ACA-GGAAGG GTGGCCGAGC --GGCTGAAG GCGGCGGTTT 
             GTGTTCGAGT CACGCCGGGG TCA-GGAGAC GTGGGTGAGT --GGCTGAAA CCAACGGTTT 

             GCTAAACCGT T---CGTGGG TTCGAATCCC ATCCCCTCCG -GGAGGGATG GCCGAGC--G 
             GCTAAGGGAG TAT-CGTGGG TTCGAATCCC ATCTTCTCCG -GGACAGGTG GCCGAGT--G 
             GCTAAGGGAG T---CGTGGG TTCGAATCCC ATCCTCTCCG -GGACAGGTG GCCGAGT--G 
             GCTAAGGGAG TAT-CGTGGG TTCGAATCCC ATCCTCTCCG -GGACAGGTG GCCGAGT--G 
             GCTAAGGGAG T---CGAGGG TTCGAATCCC TTCGTCTCCG -GGACAGGTG GCCGAGT--G 
             GCTAAACCGT T---CGAGGG TTCGAATCCC TCTCTCTCCG -GGAGAGATG GCTGAGC--G 
             GCTAAACCGT T---CGAGGG TTCGAATCCC TCTCTCTCCG -GGAGAGATG GCTGAGC--G 
             GCTAAACCGT T---CGAGGG TTCGAATCCC TCTCTCTCCG -GGAGAGATG GCTGAGC--G 
             GCTAAACCGT T---CGAGGG TTCGAATCCC TCTCTCTCCG -GGAGAGATG GCTGAGC--G 
             GCTAAACCGT T---CGAGGG TTCGAATCCC TCTCTCTCCG -GGAGAGATG GCTGAGT--G 
             GCTAAGGGAG T---CGAGGG TTCGAATCCC TTCCTCTCCG -GGTGAGGTG GCCGAGT--G 
             GCTAAATGAG CAT-CGAGGG TTCGAATCCC TCCGTCTCCG -GGAGAGGTG GCCGAGT--G 
             GCTAAGGGAG TACTCGAGAG TTCGAATCTC TTCCTCTCCG -GGAGAGGTG GCCGAGT--G 
             GCTAAGGGAG TACTCGAGAG TTCGAATCTC TTCCTCTCCG -GGAGAGGTG GCCGAGT--G 
             GCTAAGGGAG TACTCGAGAG TTCGAATCTC TTCCTCTCCG -GGAGAGGTG GCCGAGT--G 
             GCTAAGGGAG TACTCGAGAG TTCGAATCTC TTCCTCTCCG -GGAGAGGTG GCCGAGT--G 
             GCTAAAGCGT C---CGAGGG TTCGAATCCC TCCCTCTCCG -GGAGAGATG GCCGAGT--G 
             GCTAAACCGT TAT-CGAGGG TTCGAATCCC TCCGTCTCCG -GGAGAGATG GCCGAGT--G 
             GCTAAACCGT TAT-CGAGGG TTCGAATCCC TCCGTCTCCG -GGAGAGATG GCCGAGT--G 
             GCTAAATCGT CGC-CGAGGG TTCGAATCCC TCCGTCTCCG -GGACAGGTG GCGGAGT--G 
             GCTAAGGGAG TAT-CGTGGG TTCGAATCCC ATCCTCTCCG -GGAGAGGTG GCCGAGT--G 
             GCTAAGGGAG TAT-CGTGGG TTCGAATCCC ATCCTCTCCG -GGAGAGGTG GCCGAGT--G 
             GCTAAGGGAG TAT-CGTGGG TTCGAATCCC ATCCTCTCCG -GGAGAGGTG GCCGAGT--G 
             GCTAAGGGAG TAT-CGTGGG TTCGAATCCC ATCCTCTCCG -GGAGAGGTG GCCGAGT--G 
             GCTAAGGGAG TAT-CGTGGG TTCGAATCCC ATCCTCTCCG -GGAGAGGTG GCCGAGT--G 
             GCTAAGGGAG TAT-CGTGGG TTCGAATCCC ATCCTCTCCG -GGAGAGGTG GCCGAGT--G 
             GCTAAGGGAG TAT-CGTGGG TTCGAATCCC ATCCTCTCCG -GGAGAGGTG GCCGAGT--G 
             GCTAAGGGAG TAT-CGTGGG TTCGAATCCC ATCCTCTCCG -GGAGAGGTG GCCGAGT--G 
             GCTAAGGGAG TAT-CGTGGG TTCGAATCCC ATCCTCTCCG -GGAGAGGTG GCCGAGT--G 
             GCTAAGGGAG TAT-CGTGGG TTCGAATCCC ATCCTCTCCG -GGAGAGGTG GCCGAGT--G 
             GCTAAGGGAG TAT-CGTGGG TTCGAATCCC ATCCTCTCCG -GGAGAGGTG GCCGAGT--G 
             GCTAAGGGAG TAT-CGTGGG TTCGAATCCC ATCCTCTCCG -GGAGAGGTG GCCGAGT--G 
             GCTAAGGGAG TAT-CGTGGG TTCGAATCCC ATCCTCTCCG -GGAGAGGTG GCCGAGT--G 
             GCTAAGGGAG TAT-CGTGGG TTCGAATCCC ATCCTCTCCG -GGAGAGGTG GCCGAGT--G 
             GCTAAGGGAG TAT-CGTGGG TTCGAATCCC ATCCTCTCCG -GGAGAGGTG GCCGAGT--G 
             GCTAAGGGAG TAT-CGTGGG TTCGAATCCC ATCCTCTCCG -GGAGAGGTG GCCGAGT--G 
             GCTAAGGGAG TAT-CGTGGG TTCGAATCCC ATCCTCTCCG -GGAGAGGTG GCCGAGT--G 
             GCTAAGGGAG TAT-CGTGGG TTCGAATCCC ATCCTCTCCG -GGAGAGGTG GCCGAGT--G 
             GCTAAGGGAG TAT-CGTGGG TTCGAATCCC ATCCTCTCCG -GGAGAGGTG GCCGAGT--G 
             GCTAAGGGAG TAT-CGTGGG TTCGAATCCC ATCCTCTCCG -GGAGAGGTG GCCGAGT--G 
             GCTAAGGGAG TAT-CGTGGG TTCGAATCCC ATCCTCTCCG -GGAGAGGTG GCCGAGT--G 
             GCTAAGGGAG TAT-CGTGGG TTCGAATCCC ATCCTCTCCG -GGAGAGGTG GCCGAGT--G 
             GCTAAGGGAG TAT-CGTGGG TTCGAATCCC ATCCTCTCCG -GGAGAGGTG GCCGAGT--G 
             GCTAAGGGAG TAT-CGTGGG TTCGAATCCC ATCCTCTCCG -GGAGAGGTG GCCGAGT--G 
             GCTAAGGGAG TAT-CGTGGG TTCGAATCCC ATCCTCTCCG -GGAGAGGTG GCCGAGT--G 
             GCTAAGGGAG TAT-CGTGGG TTCGAATCCC ATCCTCTCCG -GGAGAGGTG GCCGAGT--G 
             GCTAAGGGAG TAT-CGTGGG TTCGAATCCC ATCCTCTCCG -GGAGAGGTG GCCGAGT--G 
             GCTAAGGGAG TAT-CGTGGG TTCGAATCCC ATCCTCTCCG -GGAGAGGTG GCCGAGT--G 
             GCTAAGGGAG TAT-CGTGGG TTCGAATCCC ATCCTCTCCG -GGAGAGGTG GCCGAGT--G 
             GCTAAGGGAG TAT-CGTGGG TTCGAATCCC ATCCTCTCCG -GGAGAGGTG GCCGAGT--G 
             GCTAAAGCGG CAATCGAGGG TTCGAATCCC TCCGTCTCCG -GGTGAGGTG GCCGAGT--G 
             GCTAAAGCGG CAATCGAGGG TTCGAATCCC TCCGTCTCCG -GGTGAGGTG GCCGAGT--G 
             GCTAAAGCGG CAATCGAGGG TTCGAATCCC TCCGTCTCCG -GGTGAGGTG GCCGAGT--G 
             GCTAAGGGTG CAT-CGAGGG TTCGAATCCC TTCGTCTCCG -GGAGAGGTG GCCGAGT--G 
             GCTAAGGGAG TAT-CGTGGG TTCGAATCCC ATCGTCTCCG -GGAGAGGTG GCCGAGT--G 
             GCTAAACCGT T---CGAGGG TTCGAATCCC TCTCTCTCCG -GGAAAGGTG GCTGAGT--G 
             GCTAAACCGT T---CGAGGG TTCGAATCCC TCTCTCTCCG -GGAAAGGTG GCTGAGT--G 
             GCTAAACCGT T---CGGGGG TTCGAATCCC TCTCTCTCCG -GGAAAGGTG GCTGAGT--G 
             GCTAAACCGT T---CGGGGG TTCGAATCCC TCTCTCTCCG -GGAAAGGTG GCTGAGT--G 
             GCTAAGGAGC C---CGAGGG TTCGAATCCC TCCGTCTCCG -GGAGCGGTG GCCGAGT--G 
             GCTAAGGAAC CAATCGAGGG TTCGAATCCC TCCGTCTCCG -GGAGCAGTG GCCGAGT--G 
             GCTAAGGGAG TAT-CGAGGG TTCGAATCCC TTCCTCTCCG -GGTGAGGTG GCCGAGC--G 
             GCTAAACCGT T---CGTGGG TTCGAATCCC ATCCCCTCCG -GGAGAGATG GCCGAGC--G 
             GCTAAACCGT T---CGTGGG TTCGAATCCC ATCCCCTCCG -GGAGAGATG GCCGAGC--G 
             GCTAATCCGT T---CGTGGG TTCGAATCCC ATCCCCTCCG -GGAGAGATG GCCGAGC--G 
             GCTAAACCGT T---CGTGGG TTCGAATCCC ATCCCCTCCG -GGAGAGATG GCCGAGC--G 
             GCTAAGGGAG T---CGAGGG TTCGAATCCC TTCCTCTCCT -GGTGAGGTG GCCGAGT--G 
             GCTAAGGGAG TAATCGAGGG TTCGAATCCC TTCCTCTCCG -GGAGAGGTG GCCGAGT--G 
             GCTAAGGGCG T---CGAGGG TTCGAATCCC TTCCTCTCCG -GGAGAGGTG GCCGAGT--G 
             GCTAAGGGAG T---CGAGGG TTCGAATCCC TTCGTCTCCG -GGACAGGTG GCCGAGT--G 
             GCTAAGGGAG TAT-CGAGGG TTCGAATCCC TTCCTCTCCG -GGACAGGTG GCCGAGT--G 
             GCTAAGGGAG TAT-CGAGGG TTCGAATCCC TTCGTCTCCG -GGACAGGTG GCCGAGT--G 
             GCTAAATCGT CCG-CGCGGG TTCGAATCCC GCCCCCTCCG -GGAGGGGTG GCCGAGT--G 
             GCTAAATCGT CCG-CGCGGG TTCGAATCCC GCCCCCTCCG -GGAGGGGTG GCCGAGC--G 
             GCTAAGGGAG T---CGTGGG TTCGAATCCC ATCCTCTCCG -GGTGAGGTG GCCGAGT--G 
             GCTAAGGGAG TAT-CGTGGG TTCGAATCCC ATCCTCTCCG -GGAGAGGTG GCCGAGT--G 
             GCTAAGGGAG TAT-CGCGGG TTCGAATCCC GCTCTCTCCG -GGAGAGGTG GCCGAGT--G 
             GCTAAATGAG C---CGAGGG TTCGAATCCC TCCGTCTCCG -GGAGGGGTG GCCGAGT--G 
             GCTAAATGAG C---CGAGGG TTCGAATCCC TCCGTCTCCG -GGAGGGGTG GCCGAGT--G 
             GCTAAATGAG C---CGAGGG TTCGAATCCC TCCGTCTCCG -GGAGGGGTG GCCGAGT--G 
             GCTAAATGAG C---CGAGGG TTCGAATCCC TCCGTCTCCG -GGAGGGGTG GCCGAGT--G 
             GCTAAATGAG CAT-CGAGGG TTCGAATCCC TCCGTCTCCG -GGAGAGGTG GCCGAGT--G 
             GCTAAATGAG C---CGAGGG TTCGAATCCC TCCGTCTCCG -GGAGGGGTG GCCGAGT--G 
             GCTAAATGAG CAATCGAGGG TTCGAATCCC TCCGTCTCCG -GGAGGGGTG GCCGAGT--G 
             GCTAAATGAG CAT-CGAGGG TTCGAATCCC TCCGTCTCCG -GGAGAGGTG GCCGAGT--G 
             GCTAAACCGT TAT-CGAGGG TTCGAATCCC TCCGTCTCCG -GGAGGGGTG GCCGAGC--G 
             GCTAAACCGT TAT-CGAGGG TTCGAATCCC TCCGGCTCCG -GGAGAGATG GCCGAGT--G 
             GCTAAACCGT TAT-CGAGGG TTCGAATCCC TCCGGCTCCG -GGAGAGATG GCCGAGT--G 
             GCTAAACCGT TAT-CGAGGG TTCGAATCCC TCCGGCTCCG -GGAGAGATG GCCGAGT--G 
             GCTAAACCGT C---CGAGGG TTCGAATCCC TCCGTCTCCG -GGAGCGGTG GCCGAGT--G 
             GCTAAGGGAG TAATCGTGGG TTCGAATCCC ATCGTCTCCG -GGTGAGGTG GCCGAGT--G 
             GCTAAGGGAG TAT-CGAGGG TTCGAATCCC TTCGTCTCCG -GGAGAGGTG GCCGAGT--G 
             GCTAAGGGAG TAT-CGAGGG TTCGAATCCC TTCGTCTCCG -GGAGAGGTG GCCGAGT--G 
             GCTAAGGGAG TAT-CGTGGG TTCGAATCCC ATCCTCTCCG -GGAGAGGTG GCCGAGT--G 
             GCTAAGGGAG TAT-CGTGGG TTCGAATCCC ATCCTCTCCG -GGAGAGGTG GCCGAGT--G 
             GCTAAATGAG C---CATGGG TTCGAATCCC ATCGTCTCCG -GGAGAGGTG GCCGAGT--G 
             GCTAAACCGT T---CAAGGG TTCGAATCCC TTTCTCTCCA -GGAAAAGTG GCCGAGT--G 
             GCTAAACCGT T---CAAGGG TTCGAATCCC TTTCTCTCCA -GGAAAAGTG GCCGAGT--G 
             GCTAAGGGTG CAT-CGAGGG TTCGAATCCC TTCGTCTCCG -GGACGGTTG GCCGAGT--G 
             GCTAAACCGT T---CGTGGG TTCGAATCCC ATCCTCTCCG -GGAGGGGTG GCCGAGT--G 
             GCTAACTAGC C---CGAGGG TTCGAATCCC TCCCTGTCCG -GGAGAGATG GCCGAGT--G 
             GCTAAATGAC C---CGAGGG TTCGAATCCC TCTCTCTCCG -GGAGAGATG GCCGAGT--G 
             GCTAAACCGC C---CGAGGG TTCGAATCCC TCTCTCTCCG -GGAGAGATG GCCGAGT--G 
             GCTAAATGAC C---CGAGGG TTCGAATCCC TCCTCTTCCG -GGAGAGATG GCTGAGC--G 
             GCTAAATGAC C---CGAGGG TTCGAATCCC TCCTCTTCCG -GGAGAGATG GCTGAGC--G 
             GCTAAATGAC C---CGAGGG TTCGAATCCC TCCTCTTCCG -GGAGAGGTG GCCGAGT--G 
             GCTAAATGAC C---CGAGGG TTCGAATCCC TCCTCTTCCG -GGAGAGATG GCCGAGC--G 
             GCTAAATGAC C---CGAGGG TTCGAATCCC TCCCTGACCG -GGAGAGATG TGAGAGT--G 
             GCTAAGGGAG TAT-CGAGGG TTCGAATCCC TTCGTCTCCG -GGAGAGGTG GCCGAGT--G 
             GCTAAATCGT C---CGAGGG TTCGAATCCC TCCGTCACCG -GGTGAGGTG GCCGAGT--G 
             GCTAAGGGAG T---CGTGGG TTCGAATCCC ATCTTCTCCG -GGACAGGTG GCCGAGT--G 
             GCTAAGGGAG T---CGTGGG TTCGAATCCC ATCTTCTCCG -GGACAGGTG GCCGAGT--G 
             GCTAAGGGAG T---CGTGGG TTCGAATCCC ATCTTCTCCG -GGACAGGTG GCCGAGT--G 
             GCTAAGGGAG T---CGTGGG TTCGAATCCC ATCTTCTCCG -GGACAGGTG GCCGAGT--G 
             GCTAAGGGAG TAT-CGAGGG TTCGAATCCC TTCTTCTCCG -GGACAGGTG GCCGAGT--G 
             GCTAAGGGAG TAT-CGAGGG TTCGAATCCC TTCGTCTCCG -GGAGAGGTG GCCGAGT--G 
             GCTAAGGGAG TAT-CGAGGG TTCGAATCCC TTCGTCTCCG -GGACAGGTG GCCGAGT--G 
             GCTAAGGGAG TAT-CGAGGG TTCGAATCCC TTCGTCTCCG -GGATAGGTG GCCGAGT--G 
             GCTAAGGGAG TAT-CGAGGG TTCGAATCCC TTCGTCTCCG -GGAGAGGTG GCCGAGT--G 
             GCTAAGGGAG TAT-CGTGGG TTCGAATCCC ATCGTCTCCG -GGAGAGGTG GCCGAGT--G 
             GCTAAGGGTG CAT-CGAGGG TTCGAATCCC TTCGTCTCCG -GGAGCGGTG GCCGAGT--G 
             GCTAAGGGTG CAT-CGAGGG TTCGAATCCC TTCGTCTCCG -GGAGCGGTG GCCGAGT--G 
             GCTAAGGGTG CAT-CGAGGG TTCGAATCCC TTCGTCTCCG -GGAGCGGTG GCCGAGT--G 
             GCTAAGGGTG CAT-CGAGGG TTCGAATCCC TTCGTCTCCG -GGAGCGGTG GCCGAGT--G 
             GCTAAGGGTG CAT-CGAGGG TTCGAATCCC TTCGTCTCCG -GGAGCGGTG GCCGAGT--G 
             GCTAAACCGT TAT-CGAGGG TTCGAATCCC TCCGTCTCCG -GGAGAGGTG GCCGAGT--G 
             GCTAAACCGT TAT-CGAGGG TTCGAATCCC TCCGTCTCCG -GGAGAGATG GCCGAGT--G 
             GCTAAACCGT TAT-CGAGGG TTCGAATCCC TCCGTCTCCG -GGAGAGATG GCCGAGT--G 
             GCTAAACCGT TAT-CGAGGG TTCGAATCCC TCCGTCTCCG -GGAGAGATG GCCGAGT--G 
             GCTAAACCGT TAT-CGAGGG TTCGAATCCC TCCGTCTCCG -GGAGAGGTG GCCGAGT--G 
             GCTAAACCGT TAT-CGAGGG TTCGAATCCC TCCGTCTCCG -GGAGAGATG GCCGAGT--G 
             GCTAAACCGT TAT-CGAGGG TTCGAATCCC TCCGTCTCCG -GGAGAGGTG GCCGAGT--G 
             GCTAAACCGC CAT-CGAGGG TTCGAATCCC TCCTACTCCG -GGAGGGGTG GCCGAGT--G 
             GCTAAACCGC CAT-CGAGGG TTCGAATCCC TCCTACTCCG -GGAGGGGTG GCCGAGT--G 
             GCTAAACCGT T---CGAGGG TTCGAATCCC TCTCTCTCCG -GGAGAGATG GCCGAGT--G 
             GCTAAACCGT T---CGAGGG TTCGAATCCC TCTCTCTCCG -GGAGAGATG GCCGAGC--G 
             GCTAAACCGT T---CGAGGG TTCGAATCCC TCTCTCTCCG -GGATAGATG GCCGAGC--G 
             GCTAAACCGT T---CGAGGG TTCGAATCCC TCTCTCTCCG -GGATAGATG GCCGAGC--G 
             GCTAAACCGT T---CGAGGG TTCGAATCCC TCTCTCTCCG -GGAGAGATG GCCGAGC--G 
             GCTAAACCGT T---CGAGGG TTCGAATCCC TCTCTCTCCG -GGAGAGATG GCCGAGT--G 
             GCTAAACCGT T---CGAGGG TTCGAATCCC TCTCTCTCCG -GGAGAGATG GCCGAGC--G 
             GCTAAACCGT T---CGAGGG TTCGAATCCC TCTCTCTCCG -GGAGAGATG GCCGAGC--G 
             GCTAAACCGT T---CGAGGG TTCGAATCCC TCTCTCTCCG -GGAGAGATG GCCGAGT--G 
             GCTAAACCGT T---CGAGGG TTCGAATCCC TCTCTCTCCG -GGAGAGATG GCCGAGT--G 
             GCTAAACCGT T---CGAGGG TTCGAATCCC TCTCTCTCCG -GGAGAGATG GCCGAGT--G 
             GCTAAACCGT T---CGAGGG TTCGAATCCC TCTCTCTCCG -GGAGAGATG GCCGAGT--G 
             GCTAAACCGT T---CGAGGG TTCGAATCCC TCTCTCTCCG -GGAGAGATG GCCGAGC--G 
             GCTAAGGGAG TAT-CGTGGG TTCGAATCCC ATCGTCTCCG -GGAGAGGTG GCCGAGT--G 
             GCTAAGGGAG T---CGAGGG TTCGAATCCC TTCGTCTCCG -GGACAGGTG GCCGAGT--G 
             GCTAAGGGAG TAT-CGAGGG TTCGAATCCC TTCGTCTCCG -GGAGAGGTG GCCGAGT--G 
             GCTAAGGGAG TAT-CGTGGG TTCGAATCCC ATCGGCTCCG -GGAGCGGTG GCCGAGT--G 
             GCTAAGGGAG TAT-CGTGGG TTCGAATCCC ATCGGCTCCG -GGAGCGGTG GCCGAGT--G 
             GCTAAGGGAG TAT-CGAGGG TTCGAATCCC TTCGTCTCCG -GGAGAGGTG GCCGAGT--G 
             GCTAAGGGAG TAT-CGTGGG TTCGAATCCC ATCGGCTCCG -GGAGCGGTG GCCGAGT--G 
             GCTAAGGGAG TAT-CGAGGG TTCGAATCCC TTCGTCTCCG -GGAGAGGTG GCCGAGT--G 
             GCTAAGGGAG TAT-CGAGGG TTCGAATCCC TTCGTCTCCG -GGAGAGGTG GCCGAGT--G 
             GCTAAGGGAG TAT-CGAGGG TTCGAATCCC TTCGTCTCCG -GGAGAGGTG GCCGAGT--G 
             GCTAAGGGAG TAT-CGTGGG TTCGAATCCC ATCGGCTCCG -GGACAGTTG GCCGAGT--G 
             GCTAAGGGAG TAT-CGAGGG TTCGAATCCC TTCTTCTCCG -GGACAGGTG GCCGAGT--G 
             GCTAAGGGAG TAT-CGAGGG TTCGAATCCC TTCTTCTCCG -GGACAGGTG GCCGAGT--G 
             GCTAAACCGT C---CGAGGG TTCGAATCCC TCCGTCTCCG -GGAGCGGTG GCCGAGT--G 
             GCTAAACCGC C---CGAGGG TTCGAATCCC TCCGTCTCCG -GGAGCGGTG GCCGAGT--G 
             GCTAAACCGT C---CGAGGG TTCGAATCCC TCCGTCTCCG -GGAGCGGTG GCCGAGT--G 
             GCTAAGGGAG TAT-CGAGGG TTCGAATCCC TTCCTCTCCG -GGACAGGTG GCCGAGT--G 
             GCTAAACCGT TAT-CGAGGG TTCGAATCCC TCTCCTTCCG -GGAAAGGTG GCTGAGC--G 
             GCTAAACCGT T---CGAGGG TTCGAATCCC TCTCCTTCCG -GGAAAGGTG GCTGAGT--G 
             GCTAAACCGT T---CGAGGG TTCGAATCCC TCTCCTTCCG -GGAAAGGTG GCTGAGT--G 
             GCTAAACCGT TAT-CGAGGG TTCGAATCCC TCTCCTTCCG -GGAAAGGTG GCTGAGC--G 
             GCTAAACCGT C---CGAGGG TTCGAATCCC TCCGTCTCCG -GGAGTGGTG GCCGAGT--G 

             GTCGAAGGCG CACGCTTGGA AAGCGTGT-- -CGTGGGTTC GAATCCCACT CCCTCCG-GG 
             GTTTAAGGCG CACGCCTGGA ACGCGTGT-- -CGTGGGTTC GAATCCCACC TTGTCCG-GG 
             GTTTAAGGCG CACGCCTGGA ACGCGTGT-- -CGTGGGTTC GAATCCCACC CTGTCCG-GG 
             GTTTAAGGCG CACGCCTGGA ACGCGTGT-- -CGAGGGTTC GAATCCCTCC CTGTCCG-GG 
             GTCGAAGGCG CACGCCTGGA AAGTGTGTAT -CCAGGGTTC GAATCCCTGT CTGTCCG-GG 
             GTCGAAAGCG CACGCTTGGA GAGCGTGT-G TCGGGGGTTC GAATCCCCCT CTTTCCG-GG 
             GTCGAAAGCG CACGCTTGGA GAGCGTGT-G TCGGGGGTTC GAATCCCCCT CTTTCCG-GG 
             GTCGAAAGCG CACGCTTGGA GAGCGTGT-G TCGGGGGTTC GAATCCCCCT CTTTCCG-GG 
             GTCGAAAGCG CACGCTTGGA GAGCGTGT-G TCGGGGGTTC GAATCCCCCT CTTTCCG-GG 
             GTCGAAAGCG CACGCCTGGA AAGTGTGT-G TCGGGGGTTC GAATCCCCCT CTTTCCG-GG 
             GTTGAAGGCG CACGCCTGGA ACGCGTGT-- -CGAGGGTTC GAATCCCTCT CTCACCG-GG 
             GTTGAAGGCG CACGCCTGGA ACGCGTGT-- -CGAGGGTTC GAATCCCTCT CTCTCCG-GG 
             GTTGAAGGCG CACGCCTGGA ACGCGTGT-- -CGAGGGTTC GAATCCCTCT CTCTCCG-GG 
             GTTGAAGGCG CACGCCTGGA ACGCGTGT-- -CGAGGGTTC GAATCCCTCT CTCTCCG-GG 
             GTTGAAGGCG CACGCCTGGA ACGCGTGT-- -CGAGGGTTC GAATCCCTCT CTCTCCG-GG 
             GTTGAAGGCG CACGCCTGGA ACGCGTGT-- -CGAGGGTTC GAATCCCTCT CTCTCCG-GG 
             GCTTAAGGCG CACGCTTGGA AAGCGTGT-- -CGTGGGTTC GAATCCCACT CTCTCCG-GG 
             GCTTAAGGCG CACGCTTGGA AAGCGTGT-- -CGTGGGTTC GAATCCCACT CTCTCCG-GG 
             GCTTAAGGCG CACGCTTGGA AAGCGTGT-- -CGTGGGTTC GAATCCCACT CTCTCCG-GG 
             GTCGATCGCG CACGCTTGGA AAGCGTGT-- -CGAGGGTTC GAATCCCTCT CTGTCCG-GG 
             GTTGAAGGCG CACGCCTGGA ACGCGTGT-- -CGAGGGTTC GAATCCCTCT CTCTCCG-GG 
             GTTGAAGGCG CACGCCTGGA ACGCGTGT-- -CGAGGGTTC GAATCCCTCT CTCTCCG-GG 
             GTTGAAGGCG CACGCCTGGA ACGCGTGT-- -CGAGGGTTC GAATCCCTCT CTCTCCG-GG 
             GTTGAAGGCG CACGCCTGGA ACGCGTGT-- -CGAGGGTTC GAATCCCTCT CTCTCCG-GG 
             GTTGAAGGCG CACGCCTGGA ACGCGTGT-- -CGAGGGTTC GAATCCCTCT CTCTCCG-GG 
             GTTGAAGGCG CACGCCTGGA ACGCGTGT-- -CGAGGGTTC GAATCCCTCT CTCTCCG-GG 
             GTTGAAGGCG CACGCCTGGA ACGCGTGT-- -CGAGGGTTC GAATCCCTCT CTCTCCG-GG 
             GTTGAAGGCG CACGCCTGGA ACGCGTGT-- -CGAGGGTTC GAATCCCTCT CTCTCCG-GG 
             GTTGAAGGCG CACGCCTGGA ACGCGTGT-- -CGAGGGTTC GAATCCCTCT CTCTCCG-GG 
             GTTGAAGGCG CACGCCTGGA ACGCGTGT-- -CGAGGGTTC GAATCCCTCT CTCTCCG-GG 
             GTTGAAGGCG CACGCCTGGA ACGCGTGT-- -CGAGGGTTC GAATCCCTCT CTCTCCG-GG 
             GTTGAAGGCG CACGCCTGGA ACGCGTGT-- -CGAGGGTTC GAATCCCTCT CTCTCCG-GG 
             GTTGAAGGCG CACGCCTGGA ACGCGTGT-- -CGAGGGTTC GAATCCCTCT CTCTCCG-GG 
             GTTGAAGGCG CACGCCTGGA ACGCGTGT-- -CGAGGGTTC GAATCCCTCT CTCTCCG-GG 
             GTTGAAGGCG CACGCCTGGA ACGCGTGT-- -CGAGGGTTC GAATCCCTCT CTCTCCG-GG 
             GTTGAAGGCG CACGCCTGGA ACGCGTGT-- -CGAGGGTTC GAATCCCTCT CTCTCCG-GG 
             GTTGAAGGCG CACGCCTGGA ACGCGTGT-- -CGAGGGTTC GAATCCCTCT CTCTCCG-GG 
             GTTGAAGGCG CACGCCTGGA ACGCGTGT-- -CGAGGGTTC GAATCCCTCT CTCTCCG-GG 
             GTTGAAGGCG CACGCCTGGA ACGCGTGT-- -CGAGGGTTC GAATCCCTCT CTCTCCG-GG 
             GTTGAAGGCG CACGCCTGGA ACGCGTGT-- -CGAGGGTTC GAATCCCTCT CTCTCCG-GG 
             GTTGAAGGCG CACGCCTGGA ACGCGTGT-- -CGAGGGTTC GAATCCCTCT CTCTCCG-GG 
             GTTGAAGGCG CACGCCTGGA ACGCGTGT-- -CGAGGGTTC GAATCCCTCT CTCTCCG-GG 
             GTTGAAGGCG CACGCCTGGA ACGCGTGT-- -CGAGGGTTC GAATCCCTCT CTCTCCG-GG 
             GTTGAAGGCG CACGCCTGGA ACGCGTGT-- -CGAGGGTTC GAATCCCTCT CTCTCCG-GG 
             GTTGAAGGCG CACGCCTGGA ACGCGTGT-- -CGAGGGTTC GAATCCCTCT CTCTCCG-GG 
             GTTGAAGGCG CACGCCTGGA ACGCGTGT-- -CGAGGGTTC GAATCCCTCT CTCTCCG-GG 
             GTTGAAGGCG CACGCCTGGA ACGCGTGT-- -CGAGGGTTC GAATCCCTCT CTCTCCG-GG 
             GTTGAAGGCG CACGCCTGGA ACGCGTGT-- -CGAGGGTTC GAATCCCTCT CTCTCCG-GG 
             GTTGAAGGCG CACGCCTGGA ACGCGTGT-- -CGAGGGTTC GAATCCCTCT CTCTCCG-GG 
             GTTGAAGGCG CACGCCTGGA ACGCGTGT-- -CGAGGGTTC GAACCCCTCT CTCTCCG-GG 
             GTTGAAGGCG CACGCCTGGA ACGCGTGT-- -CGAGGGTTC GAATCCCTCT CTCACCG-GG 
             GTTGAAGGCG CACGCCTGGA ACGCGTGT-- -CGAGGGTTC GAATCCCTCT CTCACCG-GG 
             GTTGATGGCG CACGCTTGGA AAGCGTGT-- -CGAGGGTTC GAATCCCTCT CTCACCG-GG 
             GTCGAAGGCG CACGCCTGGA AAGTGTGTAT -CGAGGGTTC GAATCCCTTC CTCTCCG-GG 
             GTCGAAGGCG CACGCCTGGA AAGTGTGTAT -CCAGGGTTC GAATCCCTGT CTCTCCG-GG 
             GTCTAAAGCG CACGCCTGGA AAGTGTGT-- -CGAGGGTTC GAATCCCTCT CTTTCCG-GG 
             GTCTAAAGCG CACGCCTGGA AAGTGTGT-- -CGAGGGTTC GAATCCCTCT CTTTCCG-GG 
             GTCTAAAGCG CACGCCTGGA AAGTGTGT-- -CGAGGGTTC GAATCCCTCT CTTTCCG-GG 
             GTCTAAAGCG CACGCCTGGA AAGTGTGT-- -CGAGGGTTC GAATCCCTCT CTTTCCG-GG 
             GTCGAAGGCG CACGCCTGGA AAGTGTGT-- -CGTGGGTTC GAATCCCACC CGCTCCG-GG 
             GTCGAAGGCG CACGCCTGGA AAGTGTGT-- -CGAGGGTTC GAATCCCTCC TGCTCCG-GG 
             GTCGAAGGCG CACGCCTGGA ACGCGTGT-- -CGAGGGTTC GAATCCCTCT CTCACCG-GG 
             GCTTAAGGCG CACGCTTGGA AAGCGTGT-- -CGTGGGTTC GAATCCCACT CTCTCCG-GG 
             GCTTAAGGCG CACGCTTGGA AAGCGTGT-- -CGTGGGTTC GAATCCCACT CTCTCCG-GG 
             GCTTAAGGCG CACGCTTGGA AAGCGTGT-- -CGTGGGTTC GAATCCCACT CTCTCCG-GG 
             GCTTAAGGCG CACGCTTGGA AAGCGTGT-- -CGTGGGTTC GAATCCCACT CTCTCCG-GG 
             GTCGAAGGCG CACGCCTGGA AAGTGTGTAT -CCAGGGTTC GAATCCCTGT CTCACCG-GG 
             GTCGAAGGCG CACGCCTGGA AAGTGTGTAT -CGAGGGTTC GAATCCCTCT CTCTCCG-GG 
             GTCGAAGGCG CACGCCTGGA AAGTGTGTAT -CCAGGGTTC GAATCCCTGT CTCTCCG-GG 
             GTCGAAGGCG CACGCCTGGA AAGTGTGTAT -CCAGGGTTC GAATCCCTGT CTGTCCG-GG 
             GCTGAAGGCG CACGCCTGGA ACGCGTGT-- -CGAGGGTTC GAATCCCTCT CTGTCCG-GG 
             GTCGAAGGCG CACGCCTGGA AAGTGTGTAT -CCAGGGTTC GAATCCCTGT CTGTCCG-GG 
             GTTGAAGGCG CACGCCTGGA AAGTGTGT-- -CGAGGGTTC GAATCCCTCT CCCTCCG-GG 
             GTTGAAGGCG CACGCCTGGA AAGTGTGT-- -CGAGGGTTC GAATCCCTCT CCCTCCG-GG 
             GTCGAAGGCG CACGCCTGGA ACGCGTGTAT -CGTGGGTTC GAATCCCACC CTCACCG-GG 
             GTTGAAGGCG CACGCCTGGA AAGTGTGT-- -CGCGGGTTC GAATCCCGCT CTCTCCG-GG 
             GTTGAAGGCG CACGCCTGGA ACGCGTGT-- -CGAGGGTTC GAATCCCTCT CTCTCCG-GG 
             GTTGAAGGCG CACGCCTGGA AAGTGTGTAT -CGCGGGTTC GAATCCCGCT CCCTCCG-GG 
             GTTGAAGGCG CACGCCTGGA AAGTGTGTAT -CGCGGGTTC GAATCCCGCT CCCTCCG-GG 
             GTTGAAGGCG CACGCCTGGA AAGTGTGTAT -CGCGGGTTC GAATCCCGCT CCCTCCG-GG 
             GTTGAAGGCG CACGCCTGGA AAGTGTGTAT -CGCGGGTTC GAATCCCGCT CCCTCCG-GG 
             GTTGAAGGCG CACGCCTGGA ACGCGTGT-- -CGAGGGTTC GAATCCCTCT CTCTCCG-GG 
             GTTGAAGGCG CACGCCTGGA AAGTGTGTAT -CGCGGGTTC GAATCCCGCT CCCTCCG-GG 
             GTTGAAGGCG CACGCCTGGA AAGTGTGTAT -CGCGGGTTC GAATCCCGCT CCCTCCG-GG 
             GTTGAAGGCG CACGCCTGGA ACGCGTGT-- -CGAGGGTTC GAATCCCTCT CTCTCCG-GG 
             GTTGAAGGCG CACGCCTGGA AAGTGTGT-- -CGCGGGTTC GAATCCCGCT CCCTCCG-GG 
             GCTTAAGGCG CACGCTTGGA AAGCGTGT-- -CGTGGGTTC GAATCCCACT CTCTCCG-GG 
             GCTTAAGGCG CACGCTTGGA AAGCGTGT-- -CGTGGGTTC GAATCCCACT CTCTCCG-GG 
             GCTTAAGGCG CACGCTTGGA AAGCGTGT-- -CGTGGGTTC GAATCCCACT CTCTCCG-GG 
             GTCGAAGGCG CTCGCCTGGA AAGTGAGT-- -CGAGGGTTC GAATCCCTCC CGCTCCG-GG 
             GTCGAAGGCG CACGCCTGGA ACGCGTGTAT -CGTGGGTTC GAATCCCACC CTCACCG-GG 
             GTCGAAGGCG CACGCCTGGA AAGTGTGTAT -CGAGGGTTC GAATCCCTTC CTCTCCG-GG 
             GTCGAAGGCG CACGCCTGGA AAGTGTGTAT -CGAGGGTTC GAATCCCTTC CTCTCCG-GG 
             GTTGAAGGCG CACGCCTGGA ACGCGTGT-- -CGAGGGTTC GAATCCCTCT CTCTCCG-GG 
             GTTGAAGGCG CACGCCTGGA ACGCGTGT-- -CGAGGGTTC GAATCCCTCT CTCTCCG-GG 
             GTTGAAGGCG CACGCCTGGA AAGTGTGT-- -CGCGGGTTC GAATCCCGCT CTCTCCG-GG 
             GTTTAAGGCG CATGCCTGGA AAGCGTGTTT -CAGGGGTTC AAATCCCCTC TTTTCCG-GG 
             GTTTAAGGCG CATGCCTGGA AAGCGTGTTT -CAGGGGTTC AAATCCCCTC TTTTCCG-GG 
             GTCGAAGGCG CACGCCTGGA AAGTGTGTAT -CGAGGGTTC GAATCCCTCA CCGTCCG-GG 
             GCTGAAGGCG CACGCTTGGA AAGCGTGT-- -CGAGGGTTC GAATCCCTCT CCCTCCG-GG 
             GTTTAAGGCG CACGCTTGGA AAGCGTGT-- -CGCGGGTTC GAATCCCGCT CTCTCCG-GG 
             GTTGAAGGCG CACGCTTGGA AAGCGTGTAT TCATGGGTTC GAATCCCATT CTCTCCG-GG 
             GTTTAAGGCG CACGCCTGGA ACGCGTGT-- -CGTGGGTTC GAATCCCACT CTCTCCG-GG 
             GTTTAAAGCG CACGCTTGGA AAGTGTGT-- -CCAGGGTTC GAATCCCTGT CTCTCCG-GG 
             GTTTAAAGCG CACGCTTGGA AAGTGTGT-- -CCAGGGTTC GAATCCCTGT CTCTCCG-GG 
             GTTGAAGGCG CACGCTTGGA AAGCGTGTAT -CATGGGTTC GAATCCCATT CTCTCCG-GG 
             GTTTAAGGCG CACGCTTGGA AAGTGTGT-- -CGTGGGTTC GAATCCCACT CTCTCCG-GG 
             GTTTAATCAG CACGCTTGGA AAGTGTGTAT -CGAGGGTTC GAATCCCTCT CTCTCCG-GG 
             GTCGAAGGCG CACGCCTGGA AAGTGTGTAT -CCAGGGTTC GAATCCCTGT CTCTCCG-GG 
             GTTGAAGGCG CACGCCTGGA ACGCGTGT-- -CGAGGGTTC GAATCCCTCT CTCACCG-GG 
             GTTTAAGGCG CACGCCTGGA ACGCGTGT-- -CGAGGGTTC GAATCCCTCC CTGTCCG-GG 
             GTTTAAGGCG CACGCCTGGA ACGCGTGT-- -CGAGGGTTC GAATCCCTCC CTGTCCG-GG 
             GTTTAAGGCG CACGCCTGGA ACGCGTGT-- -CGTGGGTTC GAATCCCACC CTGTCCG-GG 
             GTTTAAGGCG CACGCCTGGA ACGCGTGT-- -CGTGGGTTC GAATCCCACC CTGTCCG-GG 
             GTTGAAGGCG CACGCCTGGA ACGCGTGT-- -CGAGGGTTC GAATCCCTCT CTGTCCG-GG 
             GTCGAAGGCG CACGCCTGGA AAGTGTGTAT -CCAGGGTTC GAATCCCTGT CTCTCCG-GG 
             GTCGAAGGCG CACGCCTGGA AAGTGTGTAT -CCAGGGTTC GAATCCCTGT CTGTCCG-GG 
             GTCGAAGGCG CACGCCTGGA AAGTGTGTAT -CCAGGGTTC GAATCCCTGT CTGTCCG-GG 
             GTCGAAGGCG CACGCCTGGA AAGTGTGTAT -CCAGGGTTC GAATCCCTGT CTCTCCG-GG 
             GTCGAAGGCG CACGCCTGGA AAGTGTGTAT -CCAGGGTTC GAATCCCTGT CTCTCCG-GG 
             GTCGAAGGCG CACGCCTGGA AAGTGTGTAT -CGAGGGTTC GAATCCCTCT CGCTCCG-GG 
             GTCGAAGGCG CACGCCTGGA AAGTGTGTAT -CGAGGGTTC GAATCCCTCT CGCTCCG-GG 
             GTCGAAGGCG CACGCCTGGA AAGTGTGTAT -CGAGGGTTC GAATCCCTCT CGCTCCG-GG 
             GTCGAAGGCG CACGCCTGGA AAGTGTGTAT -CGAGGGTTC GAATCCCTCT CGCTCCG-GG 
             GTCGAAGGCG CACGCCTGGA AAGTGTGTAT -CGAGGGTTC GAATCCCTCT CGCTCCG-GG 
             GTTGAAGGCG CACGCCTGGA ACGCGTGT-- -CGAGGGTTC GAATCCCTCT CTCTCCG-GG 
             GCTTAAGGCG CACGCTTGGA AAGCGTGT-- -CGTGGGTTC GAATCCCACT CTCTCCG-GG 
             GCTTAAGGCG CACGCTTGGA AAGCGTGT-- -CGTGGGTTC GAATCCCACT CTCTCCG-GG 
             GCTTAAGGCG CACGCTTGGA AAGCGTGT-- -CGTGGGTTC GAATCCCACT CTCTCCG-GG 
             GTTGAAGGCG CACGCCTGGA ACGCGTGT-- -CGAGGGTTC GAATCCCTCT CTCTCCG-GG 
             GCTTAAGGCG CACGCTTGGA AAGCGTGT-- -CGTGGGTTC GAATCCCACT CTCTCCG-GG 
             GTTGAAGGCG CACGCCTGGA ACGCGTGT-- -CGAGGGTTC GAATCCCTCT CTCTCCG-GG 
             GTCGATGGCG CACGCCTGGA AAGTGTGT-- -CGTGGGTTC GAATCCCACC CCCTCCG-GG 
             GTCGATGGCG CACGCCTGGA AAGTGTGT-- -CGTGGGTTC GAATCCCACC CCCTCCG-GG 
             GTTTAAGGCG CACGCCTGGA AAGCGTGTTG TCGGGGGTTC GAATCCCCCT CTCTCCG-GG 
             GTTTAAGGCG CACGCCTGGA AAGCGTGTTG TCGGGGGTTC GAATCCCCCT CTCTCCG-GG 
             GTTTAAGGTG CACGCCTGGA AAGCGTGTTG TCGGGGGTTC GAATCCCCCT CTATCCG-GG 
             GTTTAAGGTG CACGCCTGGA AAGCGTGTTG TCGGGGGTTC GAATCCCCCT CTATCCG-GG 
             GTTTAAGGCG CATGCCTGGA AAGCGTGTTG TCGGGGGTTC GAATCCCCCT CTCTCCG-GG 
             GTTTAAGGCG CACGCCTGGA AAGCGTGTTG TCGGGGGTTC GAATCCCCCT CTCTCCG-GG 
             GTTTAAGGCG CACGCCTGGA AAGCGTGTTG TCGGGGGTTC GAATCCCCCT CTCTCCG-GG 
             GTTTAAGGCG CACGCCTGGA AAGCGTGTTG TCGGGGGTTC GAATCCCCCT CTCTCCG-GG 
             GTTTAAGGCG CACACCTGGA AAGCGTGTTG TCGGGGGTTC GAATCCCCCT CTCTCCG-GG 
             GTTTAAGGCG CACGCCTGGA AAGCGTGTTG TCGGGGGTTC GAATCCCCCT CTCTCCG-GG 
             GTTTAAGGCG CACGCCTGGA AAGCGTGTTG TCGGGGGTTC GAATCCCCCT CTCTCCG-GG 
             GTTTAAGGCG CACGCCTGGA AAGCGTGTTG TCGGGGGTTC GAATCCCCCT CTCTCCG-GG 
             GCTTAAGGCG CACGCCTGGA AAGCGTGTTG TCGGGGGTTC GAATCCCCCT CTCTCCG-GG 
             GTCGAAGGCG CACGCCTGGA ACGCGTGTAT -CCAGGGTTC GAATCCCTGT CTCTCCG-GG 
             GTCGAAGGCG CACGCCTGGA AAGTGTGTAT -CCAGGGTTC GAATCCCTGT CTGTCCG-GG 
             GTCGAAGGCG CACGCCTGGA AAGTGTGTAT -CCAGGGTTC GAATCCCTGT CTCTCCG-GG 
             GTCGAAGGCG CACGCCTGGA AAGTGTGTAT -CCAGGGTTC GAATCCCTGT CGCTCCG-GG 
             GTCGAAGGCG CACGCCTGGA AAGTGTGTAT -CGAGGGTTC GAATCCCTCC CGCTCCG-GG 
             GTCGAAGGCG CACGCCTGGA AAGTGTGTAT -CGAGGGTTC GAATCCCTTC CTCTCCG-GG 
             GTCGAAGGCG CACGCCTGGA AAGTGTGTAT -CGAGGGTTC GAATCCCTCC CGCTCCG-GG 
             GTCGAAGGCG CACGCCTGGA AAGTGTGTAT -CCAGGGTTC GAATCCCTGT CTCTCCG-GG 
             GTCGAAGGCG CACGCCTGGA AAGTGTGTAT -CGAGGGTTC GAATCCCTTC CTCTCCG-GG 
             GTCGAAGGCG CACGCCTGGA AAGTGTGTAT -CCAGGGTTC GAATCCCTGT CTCTCCG-GG 
             GTCGAAGGCG CACGCCTGGA AAGTGTGTAT -CGAGGGTTC GAATCCCTCA CTGTCCG-GG 
             GTTGAAGGCG CACGCCTGGA ACGCGTGT-- -CGAGGGTTC GAATCCCTCT CTGTCCG-GG 
             GTTGAAGGCG CACGCCTGGA ACGCGTGT-- -CGAGGGTTC GAATCCCTCT CTGTCCG-GG 
             GTCGAAGGCG CTCGCCTGGA AAGTGAGT-- -CGAGGGTTC GAATCCCTCC CGCTCCG-GG 
             GTCGAAGGCG CTCGCCTGGA AAGTGAGT-- -CGAGGGTTC GAATCCCTCC CGCTCCG-GG 
             GTCGAAGGCG CTCGCCTGGA AAGTGAGT-- -CGAGGGTTC GAATCCCTCC CGCTCCG-GG 
             GTTGAAGGCG CACGCCTGGA ACGCGTGT-- -CGAGGGTTC GAATCCCTCT CTGTCCG-GG 
             GTCTAAAGCA CACGCTTGGA AAGCGTGCAG TCGGGGGTTC GAATCCCCCC TTTTCCG-GG 
             GTCTAAAGCA CACGCTTGGA AAGCGTGCAG TCGGGGGTTC GAATCCCCCC TTTTCCG-GG 
             GTCTAAAGCA CACGCTTGGA AAGCGTACAG TCGGGGGTTC GAATCCCCCC TTTTCCG-GG 
             GTCTAAAGCA CACGCTTGGA AAGCGTGCAG TCGGGGGTTC GAATCCCCCC TTTTCCG-GG 
             GTCGAAGGCG CACGCCTGGA AAGTGTGT-C TCGTGGGTTC GAATCCCACC CGCTCCG-GG 

             ATGGGTGGCC GAGT--GGTT TAAGGCAGCG GTCTTGAAAA CCGCC---CG TGGGTTCGAA 
             AAGAGTGTCC GAGT--GGTT TAAGGAACCG GTCTTGAAAA CCGGC---CG TGGGTTCGAA 
             ATGGGTGTCC GAGT--GGTT TAAGGAACCG GTCTTGAAAA CCGGC---CG TGGGTTCGAA 
             AAGAGTGTCC GAGT--GGTT TAAGGAACCG GTCTTGAAAA CCGGC---CG TGGGTTCGAA 
             AGAGTTGGCA GAGTCCGGTT GAATGCACCT GACTTGAAAT CAGAC---CG GGGGTTCGAA 
             ACGGATGGCC GAGC--GGTT GAAGGCACCA GTCTTGAAAA CTGAC---CG TGGGTTCGAA 
             ACGGATGGCC GAGC--GGTT GAAGGCACCA GTCTTGAAAA CTGAC---CG TGGGTTCGAA 
             ACGGATGGCC GAGC--GGTT GAAGGCACCA GTCTTGAAAA CTGAC---CG TGGGTTCGAA 
             ACGGATGGCC GAGC--GGTT GAAGGCACCA GTCTTGAAAA CTGAC---CG TGGGTTCGAA 
             ACGGATGGCC GAGC--GGTT TAAGGCACCA GTCTTGAAAA CTGAC---CG TGGGTTCGAA 
             ATGGGTGGCC GAGC--GGTT GAAGGCACCG GTCTTGAAAA CCGGC---CG TGGGTTCGAA 
             AAGGGTGGCC GAGT--GGTT TAAGGCAGCG GTCTTGAAAA CCGCC---CG TGGGTTCGAA 
             AGGGGTGGCC GAGC--GGTT TAAGGCACCG GTCTTGAAAA CCGGC---CG TGGGTTCGAA 
             AGGGGTGGCC GAGC--GGTT TAAGGCACCG GTCTTGAAAA CCGGC---CG TGGGTTCGAA 
             ATGGGTGGCC GAGC--GGTT TAAGGCACCG GTCTTGAAAA CCGGC---CG TGGGTTCGAA 
             AGGGGTGGCC GAGC--GGTT TAAGGCACCG GTCTTGAAAA CCGGC---CG TGGGTTCGAA 
             AAGGGTGGCC GAGT--GGTT TAAGGCACCG GTCTTGAAAA CCGGC---CG TGGGTTCGAA 
             AAGGGTGGCC GAGT--GGTT TAAGGCACCG GTCTTGAAAA CCGGC---CG TGGGTTCGAA 
             AAGGGTGGCC GAGT--GGTT TAAGGCACCG GTCTTGAAAA CCGGC---CG TGGGTTCGAA 
             AAGTGTGGCC GAGT--GGTT TAAGGCACTG GTCTTGAAAA CCAGC---CG TGGGTTCGAA 
             AAGGGTGGCC GAGC--GGTT TAAGGCACCG GTCTTGAAAA CCGGC---CG TGGGTTCGAA 
             AAGGGTGGCC GAGC--GGTT TAAGGCACCG GTCTTGAAAA CCGGC---CG TGGGTTCGAA 
             AAGGGTGGCC GAGC--GGTT TAAGGCACCG GTCTTGAAAA CCGGC---CG TGGGTTCGAA 
             AAGGGTGGCC GAGC--GGTT TAAGGCACCG GTCTTGAAAA CCGGC---CG TGGGTTCGAA 
             AAGGGTGGCC GAGC--GGTT TAAGGCACCG GTCTTGAAAA CCGGC---CG TGGGTTCGAA 
             AAGGGTGGCC GAGC--GGTT TAAGGCACCG GTCTTGAAAA CCGGC---CG TGGGTTCGAA 
             AAGGGTGGCC GAGC--GGTT TAAGGCACCG GTCTTGAAAA CCGGC---CG TGGGTTCGAA 
             AAGGGTGGCC GAGC--GGTT TAAGGCACCG GTCTTGAAAA CCGGC---CG TGGGTTCGAA 
             AAGGGTGGCC GAGC--GGTT TAAGGCACCG GTCTTGAAAA CCGGC---CG TGGGTTCGAA 
             AAGGGTGGCC GAGC--GGTT TAAGGCACCG GTCTTGAAAA CCGGC---CG TGGGTTCGAA 
             AAGGGTGGCC GAGC--GGTT TAAGGCACCG GTCTTGAAAA CCGGC---CG TGGGTTCGAA 
             AAGGGTGGCC GAGC--GGTT TAAGGCACCG GTCTTGAAAA CCGGC---CG TGGGTTCGAA 
             AAGGGTGGCC GAGC--GGTT TAAGGCACCG GTCTTGAAAA CCGGC---CG TGGGTTCGAA 
             AAGGGTGGCC GAGC--GGTT TAAGGCACCG GTCTTGAAAA CCGGC---CG TGGGTTCGAA 
             AAGGGTGGCC GAGC--GGTT TAAGGCACCG GTCTTGAAAA CCGGC---CG TGGGTTCGAA 
             AAGGGTGGCC GAGC--GGTT TAAGGCACCG GTCTTGAAAA CCGGC---CG TGGGTTCGAA 
             AAGGGTGGCC GAGC--GGTT TAAGGCACCG GTCTTGAAAA CCGGC---CG TGGGTTCGAA 
             AAGGGTGGCC GAGC--GGTT TAAGGCACCG GTCTTGAAAA CCGGC---CG TGGGTTCGAA 
             AAGGGTGGCC GAGC--GGTT TAAGGCACCG GTCTTGAAAA CCGGC---CG TGGGTTCGAA 
             AAGGGTGGCC GAGC--GGTT TAAGGCACCG GTCTTGAAAA CCGGC---CG TGGGTTCGAA 
             AAGGGTGGCC GAGC--GGTT TAAGGCACCG GTCTTGAAAA CCGGC---CG TGGGTTCGAA 
             AAGGGTGGCC GAGC--GGTT TAAGGCACCG GTCTTGAAAA CCGGC---CG TGGGTTCGAA 
             AAGGGTGGCC GAGC--GGTT TAAGGCACCG GTCTTGAAAA CCGGC---CG TGGGTTCGAA 
             AAGGGTGGCC GAGC--GGTT TAAGGCACCG GTCTTGAAAA CCGGC---CG TGGGTTCGAA 
             AGGGGTGGCC GAGC--GGTT TAAGGCACCG GTCTTGAAAA CCGGC---CG TGGGTTCGAA 
             AAGGGTGGCC GAGC--GGTT TAAGGCACCG GTCTTGAAAA CCGGC---CG TGGGTTCGAA 
             AAGGGTGGCC GAGC--GGTT TAAGGCACCG GTCTTGAAAA CCGGC---CG TGGGTTCGAA 
             AAGGGTGGCC GAGC--GGTT TAAGGCACCG GTCTTGAAAA CCGGC---CG TGGGTTCGAA 
             AAGGGTGGCC GAGC--GGTT TAAGGCACCG GTCTTGAAAA CCGGC---CG TGGGTTCGAA 
             AAGGGTGGCC GAGC--GGTT TAAGGCACCG GTCTTGAAAA CCGGC---CG TGGGTTCGAA 
             ACAGGTGGCC GAGT--GGTT TAAGGCAGCG GTCTTGAAAA CCGCC---CG TGGGTTCGAA 
             ACAGGTGGCC GAGT--GGTT TAAGGCAGCG GTCTTGAAAA CCGCC---CG TGGGTTCGAA 
             GCAGGTGGCC GAGT--GGTT TAAGGCAGCG GTCTTGAAAA CCGCC---CG TGGGTTCGAA 
             AGGTTTGGCA GAGT--GGTC GAATGCGGCG GTCTTGAAAA CCGTT---CC AGGGTTCGAA 
             AGAGGTGGCA GAGT--GGTC GAATGCGGCG GTCTTGAAAA CCGTT---CC AGGGTTCGAA 
             ATGGATGGCC GAGC--GGTT TAAGGCACCA GTCTTGAAAA CTGAC---CG TGGGTTCGAA 
             ATGGATGGCC GAGC--GGTT TAAGGCACCA GTCTTGAAAA CTGAC---CG TGGGTTCGAA 
             ATGGATGGCC GAGC--GGTT TAAGGCACCA GTCTTGAAAA CTGAC---CG TGGGTTCGAA 
             ATGGATGGCC GAGC--GGTT TAAGGCACCA GTCTTGAAAA CTGAC---CG TGGGTTCGAA 
             ACAGGTGGCA GAGC--GGTT GAATGCACCG GTCTTGAAAA CCGGCAT-CG TGGGTTCGAA 
             ACAGGTGGCA GAGC--GGTT GAATGCACCG GTCTTGAAAA CCGGCAT-CG TGGGTTCGAA 
             ATGGGTGGCC GAGC--GGTT TAAGGCACCG GTCTTGAAAA CCGGC---CG TGGGTTCGAA 
             AGAGGTGGCC GAGC--GGTT TAAGGCAGCG GTCTTGAAAA CCGCC---CG TGGGTTCGAA 
             AGAGGTGGCC GAGC--GGTT TAAGGCAGCG GTCTTGAAAA CCGCC---CG TGGGTTCGAA 
             AGAGGTGGCC GAGT--GGTT TAAGGCAGCG GTCTTGAAAA CCGCC---CG TGGGTTCGAA 
             AGAGGTGGCC GAGC--GGTT TAAGGCAGCG GTCTTGAAAA CCGCC---CG TGGGTTCGAA 
             AGAAGTGGCA GAGT--GGTC GAATGCGGCG GTCTTGAAAA CCGTTGTCCG GGGGTTCGAA 
             AGGGGTGGCC GAGC--GGTT TAAGGCACCG GTCTTGAAAA CCGGC---CG TGGGTTCGAA 
             AGGAGTGGCA GAGT--GGTT TAATGCGGCG GTCTTGAAAA CCGTTGC-CG GGGGTTCGAA 
             AGGAGTGGCA GAGT--GGTC GAATGCACCG GTCTTGAAAA CCGGC---CG TGGGTTCGAA 
             AGGGGTGGCA GAGT--GGTC GATTGCAACG GTCTTGAAAA CCGTC---CG TGGGTTCGAA 
             AGGAGTGGCA GAGT--GGTT GAATGCACCG GTCTTGAAAA CCGAC---CG TGGGTTCGAA 
             ATGGGTGGCA GAGT--GGTC TATTGCACCG GTCTTGAAAA CCGGAGC-CG TGGGTTCGAA 
             AAGGGTGGCA GAGT--GGTC TATTGCAGCG GTCTTGAAAA CCGCAGC-CG GGGGTTCGAA 
             AGGGGTGGCA GAGT--GGTC GATTGCGGCG GTCTTGAAAA CCGTTGC-CG GGGGTTCGAA 
             AGGGATGGCC GAGC--GGTT TAAGGCACCG GTCTTGAAAA CCGGC---CG TGGGTTCGAA 
             AGGGATGGCC GAGC--GGTT TAAGGCACCG GTCTTGAAAA CCGGC---CG TGGGTTCGAA 
             AAGGGTGGCC GAGT--GGTT TAAGGCAGCG GTCTTGAAAA CCGCC---CG TGGGTTCGAA 
             AAGGGTGGCC GAGT--GGTT TAAGGCAGCG GTCTTGAAAA CCGCC---CG TGGGTTCGAA 
             AAGGGTGGCC GAGT--GGTT TAAGGCAGCG GTCTTGAAAA CCGCC---CG TGGGTTCGAA 
             AAGGGTGGCC GAGT--GGTT TAAGGCAGCG GTCTTGAAAA CCGCC---CG TGGGTTCGAA 
             AAGGGTGGCC GAGT--GGTT TAAGGCAGCG GTCTTGAAAA CCGCC---CG TGGGTTCGAA 
             AAGGGTGGCC GAGT--GGTT TAAGGCAGCG GTCTTGAAAA CCGCC---CG TGGGTTCGAA 
             AAGGGTGGCC GAGT--GGTT TAAGGCAGCG GTCTTGAAAA CCGCC---CG TGGGTTCGAA 
             AAGGGTGGCC GAGT--GGTT TAAGGCAGCG GTCTTGAAAA CCGCC---CG TGGGTTCGAA 
             AAGGGTGGCC GAGT--GGTT TAAGGCAGCG GTCTTGAAAA CCGCC---CG TGGGTTCGAA 
             AAGGGTGGCC GAGT--GGTT TAAGGCACCG GTCTTGAAAA CCGGC---CG TGGGTTCGAA 
             AAGGGTGGCC GAGT--GGTT TAAGGCACCG GTCTTGAAAA CCGGC---CG TGGGTTCGAA 
             AAGGGTGGCC GAGT--GGTT TAAGGCACCG GTCTTGAAAA CCGGC---CG TGGGTTCGAA 
             ACAGGTGGCC GAGT--GGTT TAAGGCAGCG GTCTTGAAAA CCGCC---CG TGGGTTCGAA 
             AGGGGTGGCA GAGT--GGTC GATTGCGGCG GTCTTGAAAA CCGTTGC-CG GGGGTTCGAA 
             AGGAGTGGCA GAGT--GGTC GAATGCACCG GTCTTGAAAA CCGGC---CG TGGGTTCGAA 
             AGGAGTGGCA GAGT--GGTC GATTGCGGCG GTCTTGAAAA CCGTT---CG TGGGTTCGAA 
             AGGGGTGGCC GAGC--GGTT TAAGGCACCG GTCTTGAAAA CCGGC---CG TGGGTTCGAA 
             AGGGGTGGCC GAGC--GGTT TAAGGCACCG GTCTTGAAAA CCGGC---CG TGGGTTCGAA 
             AAGGGTGGCC GAGT--GGTT TAAGGCACCG GTCTTGAAAA CCGGC---CG TGGGTTCGAA 
             ATAGATGTCC GAGT--GGTT TAAGGAACCG GTCTTGAAAA CCGGCG--CG TGGGTTCGAA 
             ATAGATGTCC GAGT--GGTT TAAGGAACCG GTCTTGAAAA CCGGCG--CG TGGGTTCGAA 
             AAGCGTGGCC GAGT--GGTT TAAGGCTCTG GTCTTGAAAA CCAGC---CG TGGGTTCGAA 
             ATGGGTGGCC GAGT--GGTT TAAGGCACCG GTCTTGAAAA CCGGC---CG TGGGTTCGAA 
             AGAGGTGGCT GAGC--GGTT GAAAGCACCG GTCTTGAAAA CCGGCAT-CG TGGGTTCGAA 
             AGAGATGGCT GAGC--GGTT GAAAGCACCG GTCTTGAAAA CCGGC---CC TGGGTTCGAA 
             AAGGATGGCT GAGC--GGTT GAAAGCACCG GTCTTGAAAA CCGGC---CC TGGGTTCGAA 
             AGAGATGGCA GAGT--GGTT GAATGCACCG GTCTTGAAAA CCGGC---CC TGAGTTCGAA 
             AGAGATGGCA GAGC--GGTT GAATGCACCG GTCTTGAAAA CCGGC---CC TGAGTTCGAA 
             AGAGATGGCT GAGC--GGTT GAAAGCACCG GTCTTGAAAA CCGGC---CC TGGGTTCGAA 
             AGAGATGGCA GAGC--GGTT GAATGCACCG GTCTTGAAAA CCGGC---CC TGAGTTCGAA 
             AGGGATGGGA GAGT--GGTT TAATCCAGCG GTCTTGAAAA CCGCCGC-CG TGAGTTCGAA 
             GGAGGTGGCA GAGT--GGTC GAATGCGGCG GTCTTGAAAA CCGTT---CC AGGGTTCGAA 
             ATGGGTGGCC GAGT--GGTT TAAGGCAGCG GTCTTGAAAA CCGCC---CG TGGGTTCGAA 
             AAGAGTGTCC GAGT--GGTT TAAGGAACCG GTCTTGAAAA CCGGC---CG TGGGTTCGAA 
             AAGAGTGTCC GAGT--GGTT TAAGGAACCG GTCTTGAAAA CCGGC---CG TGGGTTCGAA 
             AAGAGTGTCC GAGT--GGTT TAAGGAACCG GTCTTGAAAA CCGGC---CG TGGGTTCGAA 
             AAGAGTGTCC GAGT--GGTT TAAGGAACCG GTCTTGAAAA CCGGC---CG TGGGTTCGAA 
             AGGAGTGTCC GAGT--GGTT TAAGGAACCG GTCTTGAAAA CCGGC---CG TGGGTTCGAA 
             GGAGGTGGCA GAGT--GGTC GAATGCGGCG GTCTTGAAAA CCGTT---CC AGGGTTCGAA 
             AGGCTTGGCA GAGT--GGTC GAATGCACCG GTCTTGAAAA CCGAC---CC AGGGTTCGAA 
             AGGAGTGGCA GAGT--GGTT GAATGCACCG GTCTTGAAAA CCGAC---CG TGGGTTCGAA 
             AGGAGTGGCA GAGT--GGTC GAATGCACCG GTCTTGAAAA CCGGC---CG TGGGTTCGAA 
             GGAGGTGGCA GAGT--GGTC GAATGCGGCG GTCTTGAAAA CCGTT---CC AGGGTTCGAA 
             AAGCGTGGCC GAGT--GGTT TAAGGCTCTG GTCTTGAAAA CCAGC---CG TGGGTTCGAA 
             AAGCGTGGCC GAGT--GGTT TAAGGCTCTG GTCTTGAAAA CCAGC---CG TGGGTTCGAA 
             AAGAGTGGCC GAGT--GGTT TAAGGCACTG GTCTTGAAAA CCAGCGC-CG TGGGTTCGAA 
             AAGCGTGGCC GAGT--GGTT TAAGGCTCTG GTCTTGAAAA CCAGC---CG TGGGTTCGAA 
             AAGCGTGGCC GAGT--GGTT TAAGGCTCTG GTCTTGAAAA CCAGC---CG TGGGTTCGAA 
             AAGGGTGGCC GAGT--GGTT TAAGGCACCG GTCTTGAAAA CCGGC---CG TGGGTTCGAA 
             AAGGGTGGCC GAGT--GGTT TAAGGCACCG GTCTTGAAAA CCGGC---CG TGGGTTCGAA 
             AAGGGTGGCC GAGT--GGTT TAAGGCAGCG GTCTTGAAAA CCGCC---CG TGGGTTCGAA 
             AAGGGTGGCC GAGT--GGTT TAAGGCACCG GTCTTGAAAA CCGGC---CG TGGGTTCGAA 
             AAGGGTGGCC GAGT--GGTT TAAGGCACCG GTCTTGAAAA CCGGC---CG TGGGTTCGAA 
             AAGGGTGGCC GAGC--GGTT TAAGGCACCG GTCTTGAAAA CCGGC---CG TGGGTTCGAA 
             AAGGGTGGCC GAGT--GGTT TAAGGCACCG GTCTTGAAAA CCGGC---CG TGGGTTCGAA 
             AGGGGTGGCC GAGT--GGTT TAAGGCAGCG GTCTTGAAAA CCGCC---CG TGGGTTCGAA 
             AGGGGTGGCC GAGT--GGTT TAAGGCAGCG GTCTTGAAAA CCGCC---CG TGGGTTCGAA 
             ATAGGTGGCC GAGT--GGTT TAAGGCACTA GTCTTGAAAA CTGGC---CG TGGGTTCGAA 
             ATAGGTGGCC GAGT--GGTT TAAGGCACTA GTCTTGAAAA CTGGC---CG TGGGTTCGAA 
             ATAGGTGGCC GAGC--GGTT TAAGGCACTA GTCTTGAAAA CTGGC---CG TGGGTTCGAA 
             ATAGGTGGCC GAGC--GGTT TAAGGCACTA GTCTTGAAAA CTGGC---CG TGGGTTCGAA 
             ATAGGTGGCC GAGC--GGTT TAAGGCACTA GTCTTGAAAA CTGGC---CG TGGGTTCGAA 
             GTAGGTGGCC GAGT--GGTT TAAGGCACTA GTCTTGAAAA CTGGC---CG TGGGTTCGAA 
             ATAGGTGGCC GAGC--GGTT TAAGGCACTA GTCTTGAAAA CTGGC---CG TGGGTTCGAA 
             ATAGGTGGCC GAGC--GGTT TAAGGCACTA GTCTTGAAAA CTGGC---CG TGGGTTCGAA 
             ATAGGTGGCC GAGT--GGTT TAAGGCACTA GTCTTGAAAA CTGGC---CG TGGGTTCGAA 
             ATAGGTGGCC GAGT--GGTT TAAGGCACTA GTCTTGAAAA CTGGC---CG TGGGTTCGAA 
             ATAGGTGGCC GAGT--GGTT TAAGGCACTA GTCTTGAAAA CTGGC---CG TGGGTTCGAA 
             ATAGGTGGCC GAGT--GGTT TAAGGCACTA GTCTTGAAAA CTGGC---CG TGGGTTCGAA 
             ATAGGTGGCC GAGC--GGTT TAAGGCACTA GTCTTGAAAA CTGGC---CG TGGGTTCGAA 
             AGGAGTGGCA GAGT--GGTC GATTGCACCG GTCTTGAAAA CCGGC---CG TGGGTTCGAA 
             AGGAGTGGCA GAGT--GGTC GAATGCACCG GTCTTGAAAA CCGAC---CG TGGGTTCGAA 
             GGAGGTGGCA GAGT--GGTC GAATGCGGCG GTCTTGAAAA CCGTT---CC AGGGTTCGAA 
             AGGAGTGGCA GAGT--GGTC GAATGCACCG GTCTTGAAAA CCGGC---CG TGGGTTCGAA 
             AAGCTTGGCA GAGT--GGTC GATTGCACTG GTCTTGAAAA CCAGCGC-CC AGGGTTCGAA 
             AGGTTTGGCA GAGT--GGTC GAATGCGGCG GTCTTGAAAA CCGTT---CC AGGGTTCGAA 
             AAGCTTGGCA GAGT--GGTC GATTGCACTG GTCTTGAAAA CCAGCGC-CC AGGGTTCGAA 
             GGAGGTGGCA GAGT--GGTC GAATGCGGCG GTCTTGAAAA CCGTT---CC AGGGTTCGAA 
             AGGTTTGGCA GAGT--GGTC GATTGCGGCG GTCTTGAAAA CCGTT---CC AGGGTTCGAA 
             GGAGGTGGCA GAGT--GGTC GAATGCGGCG GTCTTGAAAA CCGTT---CC AGGGTTCGAA 
             GGAGGTGGCA GAGT--GGTC GAATGCGGCG GTCTTGAAAA CCGTTGC-CC AGGGTTCGAA 
             AAGAGTGGCC GAGC--GGTT TAAGGCACCG GTCTTGAAAA CCGGC---CG TGGGTTCGAA 
             ACAGGTGGCC GAGT--GGTT TAAGGCTCTG GTCTTGAAAA CCAGC---CG TGGGTTCGAA 
             ACAGGTGGCC GAGT--GGTT TAAGGCAGCG GTCTTGAAAA CCGCC---CG TGGGTTCGAA 
             AGAGGTGGCC GAGT--GGTT TAAGGCAGCG GTCTTGAAAA CCGCC---CG TGGGTTCGAA 
             ACAGGTGGCC GAGT--GGTT TAAGGCAGCG GTCTTGAAAA CCGCC---CG TGGGTTCGAA 
             TGAGGTGGCC GAGT--GGTT TAAGGCAGCG GTCTTGAAAA CCGCC---CG TGGGTTCGAA 
             ACGGATGGCC GAGC--GGTT TAAGGCACCA GTCTTGAAAA CTGAC---CA TGGGTTCGAA 
             ACGGATGGCC GAGC--GGTT TAAGGCACCA GTCTTGAAAA CTGAC---CA TGGGTTCGAA 
             ACGGATGGCC GAGC--GGTT TAAGGCACCA GTCTTGAAAA CTGAC---CA TGGGTTCGAA 
             ACGGATGGCC GAGC--GGTT TAAGGCACCA GTCTTGAAAA CTGAC---CA TGGGTTCGAA 
             AGAGGTGGTC GAGT--GGTT TAAGGCAACG GTCTTGAAAA CCGTC---CG TGGGTTCGAA 

             TCCCACCCCA TCCG-GCCGG GTTAGCACAG C--GGT--AG TGCAGCGGTT TTGTAAACCG 
             TCCCACCTCT TCCG-GCCCT TGTAGCTCAG TT-GGT--AG AGCACCTGAT TTGTAATCAG 
             TCCCACCCCA TCTG-GCCCT TGTAGCTCAG TT-GGT--AG AGCACCTGAT TTGTAATCAG 
             TCCCACCTCT TCCG-GCCCT TGTAGCTCAG TT-GGT--AG AGCACCTGAT TTGTAATCAG 
             TCCCTCACTC TCCG-GCCCC TATAGCTCAG CT-GGT--AG AGCAATTGAT TTGTAATCAA 
             TCCCACTCCG TCCG-GCCGG CTTAGCTTAA TT-GGT--AG AGCACCTGAC TTGTAATCAG 
             TCCCACTCCG TCCG-GCCGG CTTAGCTTAA TT-GGT--AG AGCACCTGAC TTGTAATCAG 
             TCCCACTCCG TCCG-GCCGG CTTAGCTTAA TT-GGT--AG AGCACCTGAC TTGTAATCAG 
             TCCCACTCCG TCCG-GCCGG CTTAGCTTAA TT-GGT--AG AGCACCTGAC TTGTAATCAG 
             TCCCACTCCG TCCG-GCCGG CTTAGCTTAA TT-GGT--AG AGCGCCTGAC TTGTAATCAG 
             TCCCACCCCA TCCG-GCCGG ATTAGCTCAG C--GGT--AG AGCAGCGGTT TTGTAAACCG 
             TCCCACCCCT TCCG-GCCGG CTTAGCACAG C--GGT--AG TGCAGCGGTT TTGTAAACCG 
             TCCCACCCCC TCCG-GCCCT TATAGCTCAG TT-GGT--AG AGCACCTGAT TTGTAATCAG 
             TCCCACCCCC TCCG-GCCCT TATAGCTCAG TT-GGT--AG AGCACCTGAT TTGTAATCAG 
             TCCCACCCCC TCCG-GCCCT TATAGCTCAG TT-GGT--AG AGCACCTGAT TTGTAATCAG 
             TCCCACCCCC TCCG-GCCCT TATAGCTCAG TT-GGT--AG AGCACCTGAT TTGTAATCAG 
             TCCCACCCCT TCCG-GCCGG CTTAGCTCAG C--GGT--AG AGCAGCGGTT TTGTAAACCG 
             TCCCACCCCT TCCG-GCCGG CTTAGCTCAG C--GGT--AG AGCAGCGGTT TTGTAAACCG 
             TCCCACCCCT TCCG-GCCGG CTTAGCTCAG C--GGT--AG AGCAGCGGTT TTGTAAACCG 
             TCCCACCGCT TCCG-GCCGG TTTAGCTCAG TT-GGT--AG AGCGCCAGTT TTGTAAACTG 
             TCCCACCCCC TCCG-GCCCT TATAGCTCAG TT-GGT--AG AGCACCTGAT TTGTAATCAG 
             TCCCACCCCC TCCG-GCCCT TATAGCTCAG TT-GGT--AG AGCACCTGAT TTGTAATCAG 
             TCCCACCCCC TCCG-GCCCT TATAGCTCAG TT-GGT--AG AGCACCTGAT TTGTAATCAG 
             TCCCACCCCC TCCG-GCCCT TATAGCTCAG TT-GGT--AG AGCACCTGAT TTGTAATCAG 
             TCCCACCCCC TCCG-GCCCT TATAGCTCAG TT-GGT--AG AGCACCTGAT TTGTAATCAG 
             TCCCACCCCC TCCG-GCCCT TATAGCTCAG TT-GGT--AG AGCACCTGAT TTGTAATCAG 
             TCCCACCCCC TCCG-GCCCT TATAGCTCAG TT-GGT--AG AGCACCTGAT TTGTAATCAG 
             TCCCACCCCC TCCG-GCCCT TATAGCTCAG TT-GGT--AG AGCACCTGAT TTGTAATCAG 
             TCCCACCCCC TCCG-GCCCT TATAGCTCAG TT-GGT--AG AGCACCTGAT TTGTAATCAG 
             TCCCACCCCC TCCG-GCCCT TATAGCTCAG TT-GGT--AG AGCACCTGAT TTGTAATCAG 
             TCCCACCCCC TCCG-GCCCT TATAGCTCAG TT-GGT--AG AGCACCTGAT TTGTAATCAG 
             TCCCACCCCC TCCG-GCCCT TATAGCTCAG TT-GGT--AG AGCACCTGAT TTGTAATCAG 
             TCCCACCCCC TCCG-GCCCT TATAGCTCAG TT-GGT--AG AGCACCTGAT TTGTAATCAG 
             TCCCACCCCC TCCG-GCCCT TATAGCTCAG TT-GGT--AG AGCACCTGAT TTGTAATCAG 
             TCCCACCCCC TCCG-GCCCT TATAGCTCAG TT-GGT--AG AGCACCTGAT TTGTAATCAG 
             TCCCACCCCC TCCG-GCCCT TATAGCTCAG TT-GGT--AG AGCACCTGAT TTGTAATCAG 
             TCCCACCCCC TCCG-GCCCT TATAGCTCAG TT-GGT--AG AGCACCTGAT TTGTAATCAG 
             TCCCACCCCC TCCG-GCCCT TATAGCTCAG TT-GGT--AG AGCACCTGAT TTGTAATCAG 
             TCCCACCCCC TCCG-GCCCT TATAGCTCAG TT-GGT--AG AGCACCTGAT TTGTAATCAG 
             TCCCACCCCC TCCG-GCCCT TATAGCTCAG TT-GGT--AG AGCACCTGAT TTGTAATCAG 
             TCCCACCCCC TCCG-GCCCT TATAGCTCAG TT-GGT--AG AGCACCTGAT TTGTAATCAG 
             TCCCACCCCC TCCG-GCCCT TATAGCTCAG TT-GGT--AG AGCACCTGAT TTGTAATCAG 
             TCCCACCCCC TCCG-GCCCT TATAGCTCAG TT-GGT--AG AGCACCTGAT TTGTAATCAG 
             TCCCACCCCC TCCG-GCCCT TATAGCTCAG TT-GGT--AG AGCACCTGAT TTGTAATCAG 
             TCCCACCCCC TCCG-GCCCT TATAGCTCAG TT-GGT--AG AGCACCTGAT TTGTAATCAG 
             TCCCACCCCC TCCG-GCCCT TATAGCTCAG TT-GGT--AG AGCACCTGAT TTGTAATCAG 
             TCCCACCCCC TCCG-GCCCT TATAGCTCAG TT-GGT--AG AGCACCTGAT TTGTAATCAG 
             TCCCACCCCC TCCG-GCCCT TATAGCTCAG TT-GGT--AG AGCACCTGAT TTGTAATCAG 
             TCCCACCCCC TCCG-GCCCT TATAGCTCAG TT-GGT--AG AGCACCTGAT TTGTAATCAG 
             TCCCACCCCC TCCG-GCCCT TATAGCTCAG TT-GGT--AG AGCACCTGAT TTGTAATCAG 
             TCCCACCCTG TCCG-GCCGG CTTAGCACAG C--GGT--AG TGCAGCGGTT TTGTAAACCG 
             TCCCACCCTG TCCG-GCCGG CTTAGCACAG C--GGT--AG TGCAGCGGTT TTGTAAACCG 
             TCCCACCCTG CCCG-GCCGG ATTAGCTCAG C--GGT--AG AGCAGCGGTT TTGTAAACCG 
             TCCCTGAGCC TCCG-GCCCC TATAGCTCAG CT-GGT--AG AGCAACTGAT TTGTAATCAG 
             TCCCTGTCTC TCCG-GCCCC TATAGCTCAG CT-GGT--AG AGCAACTGAT TTGTAATCAG 
             TCCCACTCCA TCCG-GCCGG CTTAGCTCAA TT-GGT--AG AGCATCTGAT TTGTAATCAG 
             TCCCACTCCA TCCG-GCCGG CTTAGCTCAA CT-GGG--AG AGCATCTGAT TTGTAATCAG 
             TCCCACTCCA TCCG-GCCGA CTTAGCTCAA TT-GGT--AG AGCAACTGAC TTGTAATCAG 
             TCCCACTCCA TCCG-GCCGA CTTAGCTCAA TT-GGT--AG AGCAACTGAC TTGTAATCAG 
             TCCCACCCTG TCCG-GCCGG CTTAGCTCAG TT-GGT--AG AGCAGTTGAT TTGTAATCAT 
             TCCCACCCTG TCCG-GCCGG TTTAGCTCAG TT-GGT--AG AGCAGTTGAT TTGTAATCAT 
             TCCCACCCCA TCCG-GCCGG CTTAGCTCAG TT-GGT--AG AGCAATGGTT TTGTAAACCG 
             TCCCACCCTC TCCG-GCCGG GTTAGCACAG C--GGT--AG TGCAGCGGTT TTGTAAACCG 
             TCCCACCCTC TCCG-GCCGG GTTAGCACAG C--GGT--AG TGCAGCGGTT TTGTAAACCG 
             TCCCACCCTC TCCG-GCCGG GTTAGCACAG T--GGT--AG TGCAGCGGTT TTGTAAACCG 
             TCCCACCCTC TCCG-GCCGG GTTAGCACAG T--GGT--AG TGCAGCGGTT TTGTAAACCG 
             TCCCTCCTTC TCCG-GCCGG CTTAGCTCAG TT-GGT--AG AGCAGTTGAT TTGTAATCAT 
             TCCCACCCCC TCCG-GCCCT TGTAGCTCAG TT-GGT--AG AGCACCTGAT TTGTAATCAG 
             TCCCTCCTCC TCCG-GCCGG CTTAGCTCAG CT-GGT--AG AGCATCTGAT TTGTAATCAG 
             TCCCACCTCC TCCG-GCCCC TATAGCTCAG CT-GGT--AG AGCAACTGAT TTGTAATCAG 
             TCCCACCCCC TCCG-GCCGG TATAGCTCAG TT-GGT--AG AGCACGTGAT TTGTAATCTC 
             TCCCACCTCC TCCG-GCCCC TATAGCTCAG CT-GGT--AG AGCAACTGAT TTGTAATCAG 
             TCCTACCCCA TCCG-GCCGG CTTAGCTCAG TT-GGT--AG AGCAGTAGTT TTGTAAACTT 
             TCCCTCCCCT TCCG-GCCGG TTTAGCTCAG TT-GGT--AG AGCAACCGCC TTGTAAGCGG 
             TCCCTCCCCC TCCG-GCCGG CTTAGCTCAG CT-GGT--AG AGCACCTGAT TTGTAATCAG 
             TCCCACTCCC TCCG-GCCCT TGTAGCTCAG CT-GGT--AG AGCAGCGGTT TTGTAAACCG 
             TCCCACTCCC TCCG-GCCCT TGTAGCTCAG TT-GGT--AG AGCACCTGAT TTGTAATCAG 
             TCCCACCCCT TCCG-GCCGG TTTAGCTCAG TT-GGT--AG AGCAACCGCC TTGTAAGCGG 
             TCCCACCCCT TCCG-GCCGG TTTAGCTCAG TT-GGT--AG AGCAACCGCC TTGTAAGCGG 
             TCCCACCCCT TCCG-GCCGG TTTAGCTCAG TT-GGT--AG AGCAACCGCC TTGTAAGCGG 
             TCCCACCCCT TCCG-GCCGG TTTAGCTCAG TT-GGT--AG AGCAACCGCC TTGTAAGCGG 
             TCCCACCCCT TCCG-GCCGG TGTAGCACAG C--GGT--AG TGCAGCGGTT TTGTAAACCG 
             TCCCACCCCT TCCG-GCCGG TTTAGCTCAG TT-GGT--AG AGCAACCGCC TTGTAAGCGG 
             TCCCACCCCT TCCG-GCCGG TGTAGCACAG C--GGT--AG TGCAGCGGTT TTGTAAACCG 
             TCCCACCCCT TCCG-GCCGG TGTAGCACAG C--GGT--AG TGCAGCGGTT TTGTAAACCG 
             TCCCACCTCT TCCG-GCCGG CTTAGCTCAG TT-GGT--AG AGCAACTCAT TTGTAATGAG 
             TCCCACCCCT TCCG-GCCGG CGTAGCACAG C--GGT--AG TGCAGCGGTT TTGTAAACCG 
             TCCCACCCCT TCCG-GCCGG CGTAGCACAG C--GGT--AG TGCAGCGGTT TTGTAAACCG 
             TCCCACCCCT TCCG-GCCGG CGTAGCACAG C--GGT--AG TGCAGCGGTT TTGTAAACCG 
             TCCCACCCTG TCCG-GCCGG CTTAGCTCAG TT-GGT--AG AGCACCTGAT TTGTAATCAG 
             TCCCTCCCCC TCCG-GCCGG CTTAGCTCAG CT-GGT--AG AGCAGCGGTT TTGTAAACCG 
             TCCCACCTCC TCCG-GCCCC TATAGCTCAG CT-GGT--AG AGCAACTGAT TTGTAATCAG 
             TCCCACCTCC TCCG-GCCCC TATAGCTCAG CT-GGT--AG AGCAACTGAT TTGTAATCAG 
             TCCCACCCCC TCCG-GCCCT TATAGCTCAG TT-GGT--AG AGCACCTGAT TTGTAATCAG 
             TCCCACCCCC TCCG-GCCCT TATAGCTCAG TT-GGT--AG AGCACCTGAT TTGTAATCAG 
             TCCCACCCCT TCCG-GCCGG CGTAGCACAG C--GGT--AG TGCAGCGGTT TTGTAAACCG 
             TCCCACTCTA TCCG-GCCGA ATTAGCTCAG T--GGT--AG AGCAACCGCC TTGTAAGCGG 
             TCCCACTCTA TCCG-GCCGA ATTAGCTCAG T--GGT--AG AGCAACCGCC TTGTAAGCGG 
             TCCCACCGCT TCCG-GCCGG TTTAGCTCAG CT-GGT--AG AGCAGCTGAT TTGTAATCAG 
             TCCCACCCCA TCCG-GCCCT TGTAGCTCAG TT-GGT--AG AGCACCTGAT TTGTAATCAG 
             TCCCACCCTC TCCG-GCCCA AATAGCTCAA TT-GGT--AG AGCAACTGAT TTGTAATCAG 
             TCCCAGTCTC TCCG-GCCCT TGTAGCTCAG TT-GGT--AG AGCAATTGAT TTGTAATCAA 
             TCCCAGTCCT TCCG-GCCGG CTTAGCTCAG TT-GGT--AG AGCAGTTGAT TTGTAATCAT 
             TCTCAGTCTC TCCG-GCCCT TGTAGCTCAG CT-GGT--AG AGCAATTGAT TTGTAATCAA 
             TCTCAGTCTC TCCG-GCCCT TGTAGCTCAG CT-GGT--AG AGCAATTGAT TTGTAATCAA 
             TCCCAGTCTC TCCG-GCCCT TGTAGCTCAG TT-GGT--AG AGCAATTGAT TTGTAATCAA 
             TCTCAGTCTC TCCG-GCCCT TGTAGCTCAG CT-GGT--AG AGCAATTGAT TTGTAATCAA 
             TCTCACTCCC TCTG-GCCCC CTTAGCTCAT TT-GGT--AG AGCAATTGAT TTGTAATCAA 
             TCCCTGTCTC CCCG-GCCCC TATAGCTCAG CT-GGT--AG AGCAACTGAT TTGTAATCAG 
             TCCCACCCCA TCCG-GCCGG ATTAGCTCAG CT-GGT--AG AGCAGCGGTT TTGTAAACCG 
             TCCCACCTCT TCCG-GCCCT TGTAGCTCAG TT-GGT--AG AGCACCTGAT TTGTAATCAG 
             TCCCACCTCT TCCG-GCCCT TGTAGCTCAG TT-GGT--AG AGCACCTGAT TTGTAATCAG 
             TCCCACCTCT TCCG-GCCCT TGTAGCTCAG TT-GGT--AG AGCACCTGAT TTGTAATCAG 
             TCCCACCTCT TCCG-GCCCT TGTAGCTCAG TT-GGT--AG AGCACCTGAT TTGTAATCAG 
             TCCCACCTCC TCCG-GCCCT TATAGCTCAG TT-GGT--AG AGCGGCTGAT TTGTAATCAG 
             TCCCTGTCTC CCCG-GCCCC TATAGCTCAG CT-GGT--AG AGCAACTGAT TTGTAATCAG 
             TCCCTGAGCC TCCG-GCCCC TATAGCTCAG CT-GGT--AG AGCAATTGAT TTGTAATCAA 
             TCCCACCTCC TCCG-GCCCC TATAGCTCAG CT-GGT--AG AGCAATTGAT TTGTAATCAA 
             TCCCACCTCC TCCG-GCCCC TATAGCTCAG CT-GGT--AG AGCAACTGAT TTGTAATCAG 
             TCCCTGTCTC CCCG-GCCCC TATAGCTCAG CT-GGT--AG AGCAACTGAT TTGTAATCAG 
             TCCCACCGCT TCCG-GCCCC GTTAGCACAG T--GGT--AG TGCAGCGCTC TTGTAAAGCG 
             TCCCACCGCT TCCG-GCCCC GTTAGCACAG T--GGT--AG TGCAGCGCTC TTGTAAAGCG 
             TCCCACCTCT TCCG-GCCGG TGTAGCACAG C--GGT--AG TGCAGCGGTT TTGTAAACCG 
             TCCCACCGCT TCCG-GCCCC GTTAGCACAG T--GGT--AG TGCAGCGCTC TTGTAAAGCG 
             TCCCACCGCT TCCG-GCCCC GTTAGCACAG T--GGT--AG TGCAGCGCTC TTGTAAAGCG 
             TCCCACCCCT TCCG-GCCGG CGTAGCACAG C--GGT--AG TGCAGCGGTT TTGTAAACCG 
             TCCCACCCCT TCCG-GCCGG CATAGCTCAG C--GGT--AG AGCAGCGGTT TTGTAAACCG 
             TCCCACCCCT TCCG-GCCGG TTTAGCTCAG C--GGT--AG AGCAGCGGTT TTGTAAACCG 
             TCCCACCCCT TCCG-GCCGG CGTAGCACAG C--GGT--AG TGCAGCGGTT TTGTAAACCG 
             TCCCACCCCT TCCG-GCCGG CGTAGCACAG C--GGT--AG TGCAGCGGTT TTGTAAACCG 
             TCCCACCCCT TCCG-GCCGG CGTAGCACAG C--GGT--AG TGCAGCGGTT TTGTAAACCG 
             TCCCACCCCT TCCG-GCCGG CGTAGCACAG C--GGT--AG TGCAGCGGTT TTGTAAACCG 
             TCCCACCCCC TCCG-GCCGG ATTAGCTCAG TT-GGT--AG AGCACCTGAT TTGTAATCAG 
             TCCCACCCCC TCCG-GCCGG ATTAGCTCAG TT-GGT--AG AGCACCTGAT TTGTAATCAG 
             TCCCACCCTA TCCG-GCCGG ATTAGCTCAG T--GGT--AG AGCAACCGCC TTGTAAGCGG 
             TCCCACCCTA TCCG-GCCGG ATTAGCTCAG T--GGT--AG AGCAACCGCC TTGTAAGCGG 
             TCCCACCCTA TCCG-GCCGG ATTAGCTCAG T--GGT--AG AGCAACCGCC TTGTAAGCGG 
             TCCCACCCTA TCCG-GCCGG ATTAGCTCAG T--GGT--AG AGCAACCGCC TTGTAAGCGG 
             TCCCACCCTA TCCG-GCCGG ATTAGCTCAG T--GGT--AG AGCAACCGCC TTGTAAGCGG 
             TCCCACCCTA TCCG-GCCGG ATTAGCTCAG T--GGT--AG AGCAACCGCC TTGTAAGCGG 
             TCCCACCCTA TCCG-GCCGG ATTAGCTCAG T--GGT--AG AGCAACCGCC TTGTAAGCGG 
             TCCCACCCTA TCCG-GCCGG ATTAGCTCAG T--GGT--AG AGCAACCGCC TTGTAAGCGG 
             TCCCACCCTA TCCG-GCCGG ATTAGCTCAG T--GGT--AG AGCAACCGCC TTGTAAGCGG 
             TCCCACCCTA TCCG-GCCGG ATTAGCTCAG T--GGT--AG AGCAACCGCC TTGTAAGCGG 
             TCCCACCCTA TCCG-GCCGG ATTAGCTCAG T--GGT--AG AGCAACCGCC TTGTAAGCGG 
             TCCCACCCTA TCCG-GCCGG ATTAGCTCAG T--GGT--AG AGCAACCGCC TTGTAAGCGG 
             TCCCACCCTA TCCG-GCCGG ATTAGCTCAG T--GGT--AG AGCAACCGCC TTGTAAGCGG 
             TCCCACCTCC TCCG-GCCCC TATAGCTCAG CT-GGT--AG AGCAACTGAT TTGTAATCAG 
             TCCCACCTCC TCCG-GCCCC TATAGCTCAG CT-GGT--AG AGCAACTGAT TTGTAATCAG 
             TCCCTGTCTC CCCG-GCCCC TATAGCTCAG CT-GGT--AG AGCAACTGAT TTGTAATCAG 
             TCCCACCTCC TCCG-GCCCC TATAGCTCAG CT-GGT--AG AGCAACTGAT TTGTAATCAG 
             TCCCTGAGCT TCCG-GCCCC TATAGCTCAG CT-GGT--AG AGCAACTGAT TTGTAATCAG 
             TCCCTGAGCC TCCG-GCCCC TATAGCTCAG CT-GGT--AG AGCAACTGAT TTGTAATCAG 
             TCCCTGAGCT TCCG-GCCCC TATAGCTCAG CT-GGT--AG AGCAACTGAT TTGTAATCAG 
             TCCCTGTCTC CCCG-GCCCC TATAGCTCAG CT-GGT--AG AGCAACTGAT TTGTAATCAG 
             TCCCTGAGCC TCCG-GCCCC TATAGCTCAG CT-GGT--AG AGCAACTGAT TTGTAATCAG 
             TCCCTGTCTC CCCG-GCCCC TATAGCTCAG CT-GGT--AG AGCAACTGAT TTGTAATCAG 
             TCCCTGTCTC CCCG-GCCCC TATAGCTCAG CT-GGT--AG AGCAACTGAT TTGTAATCAG 
             TCCCACCTCT TCCG-GCCCT TATAGCTCAG TT-GGT--AG AGCGGCTGAT TTGTAATCAG 
             TCCCACCCTG TCCG-GCCCT TATAGCTCAG TT-GGT--AG AGCGGCTGAT TTGTAATCAG 
             TCCCACCCTG TCCG-GCCGG CTTAGCACAG C--GGT--AG TGCAGCGGTT TTGTAAACCG 
             TCCCACCCTC TCCG-GCCGG CTTAGCACAG T--GGT--AG TGCAGCGGTT TTGTAAACCG 
             TCCCACCCTG TCCG-GCCGG CTTAGCTCAG TT-GGT--AG AGCAACCGCC TTGTAAGCGG 
             TCCCACCCTC ACCG-GCCGG TATAGCTCAG CT-GGT--AG AGCACGTGAT TTGTAATCTC 
             TCCCATTCCG TCCG-GCCGG CTTAGCTCAA TT-GGT--AG AGCAACTGAC TTGTAATCAG 
             TCCCATTCCG TCCG-GCCGG CTTAGCTCAA TT-GGT--AG AGCAACTGAC TTGTAATCAG 
             TCCCATTCCG TCCG-GCCGG CTTAGCTCAA TT-GGT--AG AGCAACTGAC TTGTAATCAG 
             TCCCATTCCG TCCG-GCCGG CTTAGCTCAA TT-GGT--AG AGCAACTGAC TTGTAATCAG 
             TCCCACCCTC TCCG-GCCGG GTTGGCCGAA T--GGT--TA GGCACCTACC TTGTAAGTAG 

             AAGGTCGGGG GTTCAAATCC CTCACCCGGC A-GGGCGCGT AGCTCAGC-- GGG--AGAGC 
             GGGGTCCCGG GTTCGAACCC TGGCGGGGGC A-GGGCGTGT AGCTCAGC-- GGG--AGAGC 
             GGGGTCACGA GTTCGAACCT TGTCGGGGGC A-GGGCGTGT AGCTCAGC-- GGG--AGAGC 
             GGGGTCGCGG GTTCGAATCC TGCCGGGGGC A-GGGCGTGT AGCTCAGC-- GGG--AGAGC 
             TAGGTCCGCG GTTCGAGTCC GTGTGGGGGC A-GGGCGTAT AGCTCAGC-- GGG--AGAGC 
             GGGGTTGTCG GTTCGAGTCC GGCAGCCGGC T-GGGTGATT AGCTCAGGT- GGT--AGAGC 
             GGGGTTGTCG GTTCGAGTCC GGCAGCCGGC T-GGGTGATT AGCTCAGGT- GGT--AGAGC 
             GGGGTTGTCG GTTCGAGTCC GGCAGCCGGC T-GGGTGATT AGCTCAGGT- GGT--AGAGC 
             GGGGTTGTCG GTTCGAGTCC GGCAGCCGGC T-GGGTGATT AGCTCAGGT- GGT--AGAGC 
             GATGTTGTCG GTTCGAGTCC GGCAGTCGGC T-GGGTGATT AGCTCAGGT- GGT--AGAGC 
             AAGGTCGGGG GTTCAATCCC CTCATCCGGC A-GGGCGTGT AGCTCAGC-- GGG--AGAGC 
             AAGGTCGGGG GTTCGATCCC CTCAGCCGGC A-GGGCGCGT AGCTCAGC-- GGG--AGAGC 
             GGGGTCGGGA GTTCGAGTCT CTCTGGGGGC A-GGGCGTGT AGCTCAGC-- GGG--AGAGC 
             GGGGTCGGGA GTTCGAGTCT CTCTGGGGGC A-GGGCGTGT AGCTCAGC-- GGG--AGAGC 
             GGGGTCGGGA GTTCGAGTCT CTCTGGGGGC A-GGGCGTGT AGCTCAGC-- GGG--AGAGC 
             GGGGTCGGGA GTTCGAGTCT CTCTGGGGGC A-GGGCGTGT AGCTCAGC-- GGG--AGAGC 
             AAGGTCGGGG GTTCAATCCC CTCAGCCGGC A-GGGCACGT AGCTCAGC-- GGG--AGAGC 
             AAGGTCGGGG GTTCAATCCC CTCAGCCGGC A-GGGCACGT AGCTCAGC-- GGG--AGAGC 
             AAGGTCGGGG GTTCAATCCC CTCAGCCGGC A-GGGCACGT AGCTCAGC-- GGG--AGAGC 
             GATGTCGCGG GTTCGATTCC TGCAACCGGC A-GGATGCGT AGCTCAGC-- GGG--AGAGC 
             GGGGTCGGGA GTTCGAGTCT CTCTGGGGGC A-GGGCGTGT AGCTCAGC-- GGG--AGAGC 
             GGGGTCGGGA GTTCGAGTCT CTCTGGGGGC A-GGGCGTGT AGCTCAGC-- GGG--AGAGC 
             GGGGTCGGGA GTTCGAGTCT CTCTGGGGGC A-GGGCGTGT AGCTCAGC-- GGG--AGAGC 
             GGGGTCGGGA GTTCGAGTCT CTCTGGGGGC A-GGGCGTGT AGCTCAGC-- GGG--AGAGC 
             GGGGTCGGGA GTTCGAGTCT CTCTGGGGGC A-GGGCGTGT AGCTCAGC-- GGG--AGAGC 
             GGGGTCGGGA GTTCGAGTCT CTCTGGGGGC A-GGGCGTGT AGCTCAGC-- GGG--AGAGC 
             GGGGTCGGGA GTTCGAGTCT CTCTGGGGGC A-GGGCGTGT AGCTCAGC-- GGG--AGAGC 
             GGGGTCGGGA GTTCGAGTCT CTCTGGGGGC A-GGGCGTGT AGCTCAGC-- GGG--AGAGC 
             GGGGTCGGGA GTTCGAGTCT CTCTGGGGGC A-GGGCGTGT AGCTCAGC-- GGG--AGAGC 
             GGGGTCGGGA GTTCGAGTCT CTCTGGGGGC A-GGGCGTGT AGCTCAGC-- GGG--AGAGC 
             GGGGTCGGGA GTTCGAGTCT CTCTGGGGGC A-GGGCGTGT AGCTCAGC-- GGG--AGAGC 
             GGGGTCGGGA GTTCGAGTCT CTCTGGGGGC A-GGGCGTGT AGCTCAGC-- GGG--AGAGC 
             GGGGTCGGGA GTTCGAGTCT CTCTGGGGGC A-GGGCGTGT AGCTCAGC-- GGG--AGAGC 
             GGGGTCGGGA GTTCGAGTCT CTCTGGGGGC A-GGGCGTGT AGCTCAGC-- GGG--AGAGC 
             GGGGTCGGGA GTTCGAGTCT CTCTGGGGGC A-GGGCGTGT AGCTCAGC-- GGG--AGAGC 
             GGGGTCGGGA GTTCGAGTCT CTCTGGGGGC A-GGGCGTGT AGCTCAGC-- GGG--AGAGC 
             GGGGTCGGGA GTTCGAGTCT CTCTGGGGGC A-GGGCGTGT AGCTCAGC-- GGG--AGAGC 
             GGGGTCGGGA GTTCGAGTCT CTCTGGGGGC A-GGGCGTGT AGCTCAGC-- GGG--AGAGC 
             GGGGTCGGGA GTTCGAGTCT CTCTGGGGGC A-GGGCGTGT AGCTCAGC-- GGG--AGAGC 
             GGGGTCGGGA GTTCGAGTCT CTCTGGGGGC A-GGGCGTGT AGCTCAGC-- GGG--AGAGC 
             GGGGTCGGGA GTTCGAGTCT CTCTGGGGGC A-GGGCGTGT AGCTCAGC-- GGG--AGAGC 
             GGGGTCGGGA GTTCGAGTCT CTCTGGGGGC A-GGGCGTGT AGCTCAGC-- GGG--AGAGC 
             GGGGTCGGGA GTTCGAGTCT CTCTGGGGGC A-GGGCGTGT AGCTCAGC-- GGG--AGAGC 
             GGGGTCGGGA GTTCGAGTCT CTCTGGGGGC A-GGGCGTGT AGCTCAGC-- GGG--AGAGC 
             GGGGTCGGGA GTTCGAGTCT CTCTGGGGGC A-GGGCGTGT AGCTCAGC-- GGG--AGAGC 
             GGGGTCGGGA GTTCGAGTCT CTCTGGGGGC A-GGGCGTGT AGCTCAGC-- GGG--AGAGC 
             GGGGTCGGGA GTTCGAGTCT CTCTGGGGGC A-GGGCGTGT AGCTCAGC-- GGG--AGAGC 
             GGGGTCGGGA GTTCGAGTCT CTCTGGGGGC A-GGGCGTGT AGCTCAGC-- GGG--AGAGC 
             GGGGTCGGGA GTTCGAGTCT CTCTGGGGGC A-GGGCGTGT AGCTCAGC-- GGG--AGAGC 
             GGGGTCGGGA GTTCGAGTCT CTCTGGGGGC A-GGGCGTGT AGCTCAGC-- GGG--AGAGC 
             AAGGTCGGGG GTTCGATCCC CTCAGCCGGC A-GGACGCGT AGCTCAGC-- GGG--AGAGC 
             AAGGTCGGGG GTTCGATCCC CTCAGCCGGC A-GGACGCGT AGCTCAGC-- GGG--AGAGC 
             AAGGTCGGGG GTTCAATCCC CTCATCCGGC A-GGACGCGT AGCTCAGC-- GGG--AGAGC 
             TAGGTCCGCG GTTCGAGTCC GTGTGGGGGC A-GGGCGGTT AGCTCAGC-- GGT--AGAGC 
             TAGGTCCGCG GTTCGAGTCC GTGTGGGGGC A-GGGCGGTT AGCTCAGC-- GGT--AGAGC 
             GGGGTTATGA GTTCAAGTCT TATAGCCGGC A-GGGTAATT AGCTCATTT- GGTT-AGAGC 
             AGGGTTATGA GTTCAAGTCT TATAGCCGGC A-GGGTAATT AGCTCATTT- GGTT-AGAGC 
             TAGGTTATAA GTTCGAGTCT TATAGTCGGC A-GGGTGATT AGCTCATTT- GGTT-AGAGC 
             TAGGTTATAA GTTCGAGTCT TATAGTCGGC A-GGGTGATT AGCTCATTT- GGTT-AGAGC 
             CAGGTCAGGG GTTCGATTCC TCTAGCCGGC A-GGGCGTAT AGCTCAGT-- GGT--AGAGC 
             CAGGCCAGGG GTTCGAATCC TCTAACCGGC A-GGGCGTAT AGCTCAGT-- GGT--AGAGC 
             GAGGTCGGGG GTTCGAGTCC CTCAGCCGGC A-GGGCGTGT AGCTCAGC-- GGG--AGAGC 
             AAGGCCGGGG GTTCAAATCC CTCACCCGGC A-GGGCGCAT AGCTCAGC-- GGT--AGAGC 
             AAGGCCGGGG GTTCAAATCC CTCACCCGGC A-GGGCGCAT AGCTCAGC-- GGT--AGAGC 
             AAGGCCGGGG GTTCAAATCC CTCACCCGGC A-GGGCGCAT AGCTCAGC-- GGT--AGAGC 
             AAGGTCGGGG GTTCAAATCC CTCACCCGGC A-GGGCGCGT AGCTCAGC-- GGT--AGAGC 
             CAGGTCGCGA GTTCGACTCT TGCAGCCGGC A-GCGCGGTT AGCTCAGT-- GGT--AGAGC 
             GGGGTCGCGG GTTCGAATCC TGCCGGGGGC A-GGGCGTGT AGCTCAGC-- GGG--AGAGC 
             AGGGTCGCGG GTTCGAGTCC TGCAGCCGGC A-GGGCGGTT AGCTCAGC-- GGT--AGAGC 
             TAGGTCCGCG GTTCGAGTCC GTGTGGGGGC A-GGGCGATT AGCTCAGC-- GGT--AGAGC 
             GGGGTCGCGG GTTCGAATCC TGCTGCCGGC A-GGGCGTGT AGCTCAGC-- GGG--AGAGC 
             TAGGTCCGCG GTTCGAGTCC GTGTGGGGGC A-GGATGATT AGCTCAGC-- GGT--AGAGC 
             CAGGTCGCGG GTTCGAATCC TGCAGCCGGC A-GGGCGGTT AGCTCAGC-- GGT--AGAGC 
             TAGGTCGCGA GTTCGAGTCC CGCAACCGGC A-GGGCGATT GGCGCAGC-- GGT--AGCGC 
             GGGGTCGGGG GTTCGAGTCC CTCAGCCGGC A-GGGCGATT AGCTCAGC-- GGG--AGAGC 
             AAGGTCGGCG GTTCGATTCC GTCCGGGGGC A-GGGCGTGT AGCTCAGC-- GGG--AGAGC 
             GGGGTCGCGG GTTCGAGTCC TGCCGGGGGC A-GGGCGTGT AGCTCAGC-- GGG--AGAGC 
             TAGGTCGCGA GTTCGAGTCC CGCAACCGGC A-GGGCGCGT AGCTCAGC-- GGG--AGAGC 
             TAGGTCGCGA GTTCGAGTCC CGCAACCGGC A-GGGCGCGT AGCTCAGC-- GGG--AGAGC 
             TAGGTCGCGA GTTCGAGTCC CGCAACCGGC A-GGGCGCGT AGCTCAGC-- GGG--AGAGC 
             TAGGTCGCGA GTTCGAGTCC CGCAACCGGC A-GGGCGCGT AGCTCAGC-- GGG--AGAGC 
             AAGGTCGGGG GTTCGATCCC CTCCGCCGGC A-GGGCGCGT AGCTCAGC-- GGG--AGAGC 
             TAGGTCGCGA GTTCGAGTCC CGCAACCGGC A-GGGCGCGT AGCTCAGC-- GGG--AGAGC 
             AAGGTCGGGG GTTCGATCCC CTCCGCCGGC A-GGAGACGT AGCACAGC-- GGT--AGTGC 
             AAGGTCGGGG GTTCGATCCC CTCCGCCGGC A-GGGCGCGT AGCTCAGC-- GGG--AGAGC 
             AAGGTCGCGG GTTCGACTCC TGCAGCCGGC A-GGGCGCGT AGCTCAGC-- GGG--AGAGC 
             AAGGTCGGGA GTTCGATCCT CTCCGCCGGC A-GGGCGCGT AGCTCAGC-- GGG--AGAGC 
             AAGGTCGGGA GTTCGATCCT CTCCGCCGGC A-GGGCGCGT AGCTCAGC-- GGG--AGAGC 
             AAGGTCGGGA GTTCGATCCT CTCCGCCGGC A-GGGCGCGT AGCTCAGC-- GGG--AGAGC 
             GGGGCCACGG GTTCGAATCC TGTAGCCGGC A-GGGCGTAT AGCTCAGT-- GGT--AGAGC 
             AAGGTCGGGG GTTCGAGTCC CTCAGCCGGC G-GGGCGCGT AGCTCAGTT- GGTC-AGAGC 
             TGGGTCCGCG GTTCGAGTCC GTGTGGGGGC A-GGGCGGTT AGCTCAGC-- GGT--AGAGC 
             TGGGTCCGCG GTTCGAGTCC GTGTGGGGGC A-GGGTGATT AGCTCAGC-- GGT--AGAGC 
             GGGGTCGGGA GTTCGAGTCT CTCTGGGGGC A-GGGCGTGT AGCTCAGC-- GGG--AGAGC 
             GGGGTCGGGA GTTCGAGTCT CTCTGGGGGC A-GGGCGTGT AGCTCAGC-- GGG--AGAGC 
             AAGGTCGGGA GTTCGATCCT CTCCGCCGGC A-GGGCGCGT AGCTCAGC-- GGG--AGAGC 
             TAGGTCGTCA GTTCAAATCC GACATTCGGC A-GGGCGATT AGCTCAGTT- GGTT-AGAGC 
             TAGGTCGTCA GTTCAAATCC GACATTCGGC A-GGGCGATT AGCTCAGTT- GGTT-AGAGC
[truncated: 86,132 more chars]
