# Supplementary material for: tRNA Signatures Reveal a Polyphyletic Origin of SAR11 Strains among Alphaproteobacteria
Source: PLoS Comput Biol. 2014 Feb 27;10(2):e1003454. doi: 10.1371/journal.pcbi.1003454 (PMC3937112; doi:10.1371/journal.pcbi.1003454)
Supplement: Dataset S8 — Source code and data to reproduce Figures S3 and S4. (ZIP) [file pcbi.1003454.s008.zip › Source_data_and_methods_for_Supplementary_Figure_S3_and_S4/outtree.tre]

((((((((((((((((((((((((1079:100.0,1078:100.0):100.0,1077:100.0):100.0,
1080:100.0):100.0,1082:100.0):100.0,1083:100.0):100.0,(1084:100.0,1081:100.0):100.0):100.0,
1085:100.0):98.0,((((((1129:100.0,1125:100.0):100.0,1131:100.0):100.0,(((1126:100.0,
1127:100.0):100.0,1128:100.0):100.0,1130:100.0):100.0):100.0,(1016:100.0,(1018:100.0,
1017:100.0):100.0):100.0):100.0,(1086:100.0,(1088:100.0,1087:100.0):100.0):100.0):100.0,
1095:100.0):100.0):100.0,1011:100.0):100.0,1099:100.0):56.0,((((1089:100.0,(1060:100.0,
1059:100.0):100.0):100.0,(1160:100.0,1162:100.0):100.0):100.0,(1161:100.0,1168:100.0):100.0):100.0,
(((((((1056:100.0,1055:100.0):100.0,(1058:100.0,1057:100.0):100.0):100.0,(((1005:100.0,
1008:100.0,1006:100.0):100.0,1007:100.0):100.0,1009:100.0):100.0):100.0,(((1167:100.0,
1164:100.0):100.0,1165:100.0):100.0,1166:100.0):100.0):100.0,((((((1135:100.0,
1140:100.0):100.0,1146:100.0):100.0,((1142:100.0,(((1144:100.0,1143:100.0):100.0,
1134:100.0):100.0,(1139:100.0,1145:100.0):100.0):100.0):100.0,1141:100.0):100.0):100.0,
1138:100.0):100.0,(1137:100.0,1136:100.0):100.0):100.0,(1096:100.0,1097:100.0):100.0):100.0):100.0,
((((((1103:100.0,1104:100.0):100.0,1106:100.0):100.0,(1101:100.0,1105:100.0):89.0):100.0,
1107:100.0):99.0,1100:100.0):100.0,1102:100.0):99.0):100.0,((((1062:100.0,1063:100.0):100.0,
1064:100.0):100.0,(1065:100.0,1000:100.0):92.0):100.0,((1073:100.0,1072:100.0):100.0,
(1133:100.0,1132:100.0):100.0):98.0):77.0):81.0):99.0):98.0,((((1066:100.0,1068:100.0):100.0,
(1074:100.0,1090:100.0):100.0):92.0,(((((((((1152:100.0,1053:100.0):100.0,1155:100.0):88.0,
(((((((1147:100.0,(1153:100.0,1151:100.0):100.0):51.0,1091:100.0):26.0,1150:100.0):30.0,
1119:100.0):32.0,1156:100.0):33.0,(1157:100.0,1115:100.0):26.0):47.0,((1149:100.0,
1108:100.0):69.0,1154:100.0):100.0):76.0):80.0,1054:100.0):82.0,(1069:100.0,(1117:100.0,
1116:100.0):98.0):74.0):83.0,(1071:100.0,1148:100.0):100.0):87.0,(1118:100.0,1092:100.0):94.0):88.0,
(((((1120:100.0,1121:100.0):99.0,1124:100.0):82.0,1123:100.0):100.0,1122:100.0):100.0,
1098:100.0):100.0):62.0,1004:100.0):99.0):99.0,((((1051:100.0,1050:100.0):100.0,
1052:100.0):100.0,1019:100.0):100.0,1109:100.0):100.0):99.0):100.0,(1070:100.0,
1163:100.0):100.0):100.0,(1010:100.0,1061:100.0):100.0):100.0,((((1002:100.0,
1003:100.0):100.0,(((1110:100.0,1111:100.0):100.0,(1112:100.0,1113:100.0):100.0):100.0,
1001:100.0):100.0):100.0,((1159:100.0,1114:100.0):100.0,1158:100.0):100.0):100.0,
1067:100.0):100.0):77.0,1076:100.0):100.0,1075:100.0):100.0,(((1015:100.0,1012:100.0):100.0,
1013:100.0):100.0,1014:100.0):100.0):100.0,1094:100.0):77.0,1093:100.0):100.0,1044:100.0):100.0,
((((1031:100.0,1029:100.0):100.0,1039:100.0):12.0,(((1024:100.0,1026:100.0):5.00,
(((1035:100.0,1025:100.0):5.00,1022:100.0):4.00,1021:100.0):1.00):1.00,(1020:100.0,
1023:100.0):7.00):2.00,((1034:100.0,(1048:100.0,((1036:100.0,1046:100.0,1042:100.0,
1027:100.0,1028:100.0,1043:100.0,1032:100.0,1033:100.0,1045:100.0,1030:100.0):4.00,
1037:100.0):11.0):11.0):8.00,1038:100.0):5.00):2.00,(1041:100.0,1049:100.0):11.0):17.0):20.0,
1040:100.0):100.0,1047:100.0);
