# Supplementary material for: tRNA Signatures Reveal a Polyphyletic Origin of SAR11 Strains among Alphaproteobacteria
Source: PLoS Comput Biol. 2014 Feb 27;10(2):e1003454. doi: 10.1371/journal.pcbi.1003454 (PMC3937112; doi:10.1371/journal.pcbi.1003454)
Supplement: Dataset S8 — Source code and data to reproduce Figures S3 and S4. (ZIP) [file pcbi.1003454.s008.zip › Source_data_and_methods_for_Supplementary_Figure_S3_and_S4/outtree_species.tre]

((((((((((((((((((((((((METHYLOBACTERIUM_EXTORQUENS_DM4:100.0,METHYLOBACTERIUM_EXTORQUENS_AM1:100.0):100.0,METHYLOBACTERIUM_CHLOROMETHANICUM_CM4:100.0):100.0,

METHYLOBACTERIUM_EXTORQUENS_PA1:100.0):100.0,METHYLOBACTERIUM_POPULI_BJ001:100.0):100.0,METHYLOBACTERIUM_RADIOTOLERANS_JCM_2831:100.0):100.0,(METHYLOBACTERIUM_SP-_4-46:100.0,METHYLOBACTERIUM_NODULANS_ORS_2060:100.0):100.0):100.0,

METHYLOCELLA_SILVESTRIS_BL2:100.0):98.0,((((((RHODOPSEUDOMONAS_PALUSTRIS_CGA009:100.0,RHODOPSEUDOMONAS_PALUSTRIS:100.0):100.0,RHODOPSEUDOMONAS_PALUSTRIS_TIE-1:100.0):100.0,(((RHODOPSEUDOMONAS_PALUSTRIS_BISA53:100.0,

RHODOPSEUDOMONAS_PALUSTRIS_BISB18:100.0):100.0,RHODOPSEUDOMONAS_PALUSTRIS_BISB5:100.0):100.0,RHODOPSEUDOMONAS_PALUSTRIS_HAA2:100.0):100.0):100.0,(BRADYRHIZOBIUM_JAPONICUM_USDA_110:100.0,(BRADYRHIZOBIUM_SP-_ORS278:100.0,

BRADYRHIZOBIUM_SP-_BTAI1:100.0):100.0):100.0):100.0,(NITROBACTER_HAMBURGENSIS_X14:100.0,(NITROBACTER_WINOGRADSKYI_NB-255:100.0,NITROBACTER_SP-_NB-311A:100.0):100.0):100.0):100.0,

OLIGOTROPHA_CARBOXIDOVORANS_OM5:100.0):100.0):100.0,AZORHIZOBIUM_CAULINODANS_ORS_571:100.0):100.0,PARVIBACULUM_LAVAMENTIVORANS_DS-1:100.0):56.0,((((NOVOSPHINGOBIUM_AROMATICIVORANS_DSM_12444:100.0,(ERYTHROBACTER_SP-_NAP1:100.0,

ERYTHROBACTER_LITORALIS_HTCC2594:100.0):100.0):100.0,(SPHINGOMONAS_SP-_SKA58:100.0,SPHINGOPYXIS_ALASKENSIS_RB2256:100.0):100.0):100.0,(SPHINGOMONAS_WITTICHII_RW1:100.0,ZYMOMONAS_MOBILIS_SUBSP-_MOBILIS_ZM4:100.0):100.0):100.0,

(((((((EHRLICHIA_CHAFFEENSIS_STR-_ARKANSAS:100.0,EHRLICHIA_CANIS_STR-_JAKE:100.0):100.0,(EHRLICHIA_RUMINANTIUM_STR-_WELGEVONDEN_.U-PRETORIA.:100.0,EHRLICHIA_RUMINANTIUM_STR-_GARDEL:100.0):100.0):100.0,(((ANAPLASMA_MARGINALE_STR-_MISSISSIPPI:100.0,

ANAPLASMA_MARGINALE_STR-_VIRGINIA:100.0,ANAPLASMA_MARGINALE_STR-_PUERTO_RICO:100.0):100.0,ANAPLASMA_MARGINALE_STR-_ST-_MARIES:100.0):100.0,ANAPLASMA_PHAGOCYTOPHILUM_HZ:100.0):100.0):100.0,(((WOLBACHIA_PIPIENTIS:100.0,

WOLBACHIA_ENDOSYMBIONT_OF_CULEX_QUINQUEFASCIATUS_JHB:100.0):100.0,WOLBACHIA_ENDOSYMBIONT_OF_DROSOPHILA_MELANOGASTER:100.0):100.0,WOLBACHIA_ENDOSYMBIONT_STRAIN_TRS_OF_BRUGIA_MALAYI:100.0):100.0):100.0,((((((RICKETTSIA_AKARI_STR-_HARTFORD:100.0,

RICKETTSIA_FELIS_URRWXCAL2:100.0):100.0,RICKETTSIA_TYPHI_STR-_WILMINGTON:100.0):100.0,((RICKETTSIA_PEACOCKII_STR-_RUSTIC:100.0,(((RICKETTSIA_RICKETTSII_STR-_'SHEILA_SMITH':100.0,RICKETTSIA_RICKETTSII:100.0):100.0,

RICKETTSIA_AFRICAE_ESF-5:100.0):100.0,(RICKETTSIA_CONORII_STR-_MALISH_7:100.0,RICKETTSIA_SIBIRICA_246:100.0):100.0):100.0):100.0,RICKETTSIA_MASSILIAE_MTU5:100.0):100.0):100.0,

RICKETTSIA_CANADENSIS_STR-_MCKIEL:100.0):100.0,(RICKETTSIA_BELLII_RML369-C:100.0,RICKETTSIA_BELLII_OSU_85-389:100.0):100.0):100.0,(ORIENTIA_TSUTSUGAMUSHI_BORYONG:100.0,ORIENTIA_TSUTSUGAMUSHI_STR-_IKEDA:100.0):100.0):100.0):100.0,

((((((PELAGIBACTER_UBIQUE_HTCC1002:100.0,PELAGIBACTER_UBIQUE_HTCC1062:100.0):100.0,PELAGIBACTER_UBIQUE_HTCC9565:100.0):100.0,(PELAGIBACTER_UBIQUE_HIMB5:100.0,PELAGIBACTER_UBIQUE_HTCC7211:100.0):89.0):100.0,

PELAGIBACTER_UBIQUE_IMCC9063:100.0):99.0,PELAGIBACTER_UBIQUE_HIMB114:100.0):100.0,PELAGIBACTER_UBIQUE_HIMB59:100.0):99.0):100.0,((((GLUCONACETOBACTER_DIAZOTROPHICUS_PAL_5:100.0,GLUCONACETOBACTER_DIAZOTROPHICUS_PAL_5_.JGI.:100.0):100.0,

GLUCONOBACTER_OXYDANS_621H:100.0):100.0,(GRANULIBACTER_BETHESDENSIS_CGDNIH1:100.0,ACIDIPHILIUM_CRYPTUM_JF-5:100.0):92.0):100.0,((MAGNETOSPIRILLUM_MAGNETOTACTICUM:100.0,MAGNETOSPIRILLUM_MAGNETICUM_AMB-1:100.0):100.0,

(RHODOSPIRILLUM_RUBRUM_ATCC_11170:100.0,RHODOSPIRILLUM_RUBRUM:100.0):100.0):98.0):77.0):81.0):99.0):98.0,((((HIRSCHIA_BALTICA_ATCC_49814:100.0,HYPHOMONAS_NEPTUNIUM_ATCC_15444:100.0):100.0,

(MARICAULIS_MARIS_MCS10:100.0,OCEANICAULIS_ALEXANDRII_HTCC2633:100.0):100.0):92.0,(((((((((ROSEOVARIUS_SP-_HTCC2601:100.0,CITREICELLA_SP-_SE45:100.0):100.0,SAGITTULA_STELLATA_E-37:100.0):88.0,

(((((((ROSEOBACTER_SP-_AZWK-3B:100.0,(ROSEOVARIUS_SP-_TM1035:100.0,ROSEOVARIUS_SP-_217:100.0):100.0):51.0,OCEANICOLA_BATSENSIS_HTCC2597:100.0):26.0,ROSEOVARIUS_NUBINHIBENS_ISM:100.0):30.0,

RHODOBACTERALES_BACTERIUM_Y4I:100.0):32.0,SILICIBACTER_LACUSCAERULENSIS_ITI-SILICIBACTER_POMEROYI_DSS-3:100.0):33.0,(1157:100.0,RHODOBACTERACEAE_BACTERIUM_KLH11:100.0):26.0):47.0,((ROSEOBACTER_SP-_MED193:100.0,

PHAEOBACTER_GALLAECIENSIS_BS107:100.0):69.0,RUEGERIA_SP-_R11:100.0):100.0):76.0):80.0,DINOROSEOBACTER_SHIBAE_DFL_12:100.0):82.0,(JANNASCHIA_SP-_CCS1:100.0,(RHODOBACTERALES_BACTERIUM_HTCC2150:100.0,

RHODOBACTERALES_BACTERIUM_HTCC2083:100.0):98.0):74.0):83.0,(LOKTANELLA_VESTFOLDENSIS_SKA53:100.0,ROSEOBACTER_SP-_CCS2:100.0):100.0):87.0,(RHODOBACTERALES_BACTERIUM_HTCC2654:100.0,OCEANICOLA_GRANULOSUS_HTCC2516:100.0):94.0):88.0,

(((((RHODOBACTER_SPHAEROIDES:100.0,RHODOBACTER_SPHAEROIDES_2-4-1:100.0):99.0,RHODOBACTER_SPHAEROIDES_KD131:100.0):82.0,RHODOBACTER_SPHAEROIDES_ATCC_17029:100.0):100.0,RHODOBACTER_SPHAEROIDES_ATCC_17025:100.0):100.0,

PARACOCCUS_DENITRIFICANS_PD1222:100.0):100.0):62.0,ALPHA_PROTEOBACTERIUM_HTCC2255:100.0):99.0):99.0,((((CAULOBACTER_CRESCENTUS_NA1000:100.0,CAULOBACTER_CRESCENTUS_CB15:100.0):100.0,

CAULOBACTER_SP-_K31:100.0):100.0,BREVUNDIMONAS_SP-_BAL3:100.0):100.0,PHENYLOBACTERIUM_ZUCINEUM_HLK1:100.0):100.0):99.0):100.0,(LABRENZIA_ALEXANDRII_DFL-11:100.0,

STAPPIA_AGGREGATA_IAM_12614:100.0):100.0):100.0,(AURANTIMONAS_SP-_SI85-9A1:100.0,FULVIMARINA_PELAGI_HTCC2506:100.0):100.0):100.0,((((AGROBACTERIUM_TUMEFACIENS_STR-_C58:100.0,

AGROBACTERIUM_VITIS_S4:100.0):100.0,(((RHIZOBIUM_ETLI_CFN_42:100.0,RHIZOBIUM_ETLI_CIAT_652:100.0):100.0,(RHIZOBIUM_LEGUMINOSARUM_BV-_TRIFOLII_WSM1325:100.0,RHIZOBIUM_LEGUMINOSARUM_BV-_VICIAE_3841:100.0):100.0):100.0,

AGROBACTERIUM_RADIOBACTER_K84:100.0):100.0):100.0,((SINORHIZOBIUM_MELILOTI_1021:100.0,RHIZOBIUM_SP-_NGR234:100.0):100.0,SINORHIZOBIUM_MEDICAE_WSM419:100.0):100.0):100.0,

HOEFLEA_PHOTOTROPHICA_DFL-43:100.0):100.0):77.0,MESORHIZOBIUM_SP-_BNC1:100.0):100.0,MESORHIZOBIUM_LOTI_MAFF303099:100.0):100.0,(((BARTONELLA_TRIBOCORUM_CIP_105476:100.0,BARTONELLA_BACILLIFORMIS_KC583:100.0):100.0,

BARTONELLA_GRAHAMII_AS4AUP:100.0):100.0,BARTONELLA_QUINTANA_STR-_TOULOUSE:100.0):100.0):100.0,OCHROBACTRUM_INTERMEDIUM_LMG_3301:100.0):77.0,OCHROBACTRUM_ANTHROPI_ATCC_49188:100.0):100.0,BRUCELLA_SP-_83/13:100.0):100.0,

((((BRUCELLA_CETI_M644/93/1:100.0,BRUCELLA_CETI_M13/05/1:100.0):100.0,BRUCELLA_MICROTI_CCM_4915:100.0):12.0,(((BRUCELLA_ABORTUS_BV-_9_STR-_C68:100.0,BRUCELLA_ABORTUS_STR-_2308_A:100.0):5.00,

(((BRUCELLA_MELITENSIS_BIOVAR_ABORTUS_2308:100.0,BRUCELLA_ABORTUS_S19:100.0):5.00,BRUCELLA_ABORTUS_BV-_4_STR-_292:100.0):4.00,BRUCELLA_ABORTUS_BV-_2_STR-_86/8/59:100.0):1.00):1.00,(BRUCELLA_ABORTUS_BIOVAR_1_STR-_9-941:100.0,

BRUCELLA_ABORTUS_BV-_6_STR-_870:100.0):7.00):2.00,((BRUCELLA_MELITENSIS_ATCC_23457:100.0,(BRUCELLA_SUIS_BV-_3_STR-_686:100.0,((BRUCELLA_MELITENSIS_BV-_1_STR-_REV-1:100.0,BRUCELLA_SUIS_1330:100.0,BRUCELLA_PINNIPEDIALIS_B2/94:100.0,

BRUCELLA_CANIS_ATCC_23365:100.0,BRUCELLA_CETI_B1/94:100.0,BRUCELLA_PINNIPEDIALIS_M292/94/1:100.0,BRUCELLA_CETI_STR-_CUDO:100.0,BRUCELLA_MELITENSIS_16M:100.0,BRUCELLA_SP-_F5/99:100.0,BRUCELLA_CETI_M490/95/1:100.0):4.00,

BRUCELLA_MELITENSIS_BV-_2_STR-_63/9:100.0):11.0):11.0):8.00,BRUCELLA_MELITENSIS_BV-_3_STR-_ETHER:100.0):5.00):2.00,(BRUCELLA_OVIS_ATCC_25840:100.0,BRUCELLA_SUIS_BV-_5_STR-_513:100.0):11.0):17.0):20.0,

BRUCELLA_NEOTOMAE_5K33:100.0):100.0,BRUCELLA_SUIS_ATCC_23445:100.0);
