# Supplementary material for: tRNA Signatures Reveal a Polyphyletic Origin of SAR11 Strains among Alphaproteobacteria
Source: PLoS Comput Biol. 2014 Feb 27;10(2):e1003454. doi: 10.1371/journal.pcbi.1003454 (PMC3937112; doi:10.1371/journal.pcbi.1003454)
Supplement: Dataset S8 — Source code and data to reproduce Figures S3 and S4. (ZIP) [file pcbi.1003454.s008.zip › Source_data_and_methods_for_Supplementary_Figure_S3_and_S4/RAxML_result.tree.nwk.txt]

((((1011:0.05971317367292939410,1099:0.08377447704204099566):0.01676588948777891358,((((1109:0.03502316905913727130,(1019:0.07597428483888182815,(1052:0.02328373918482085428,(1051:0.00000157542316059026,1050:0.00000157542316059026):0.03115543382200585895):0.01397286751241076479):0.01740220441906626531):0.08467770474838089145,(((1098:0.05436466313721598220,(1122:0.01643164134269363419,(1123:0.01986862493521417833,(1124:0.00211173903353268667,(1120:0.00000157542316059026,1121:0.00106309519058627876):0.00108044752473171251):0.00113339972985982708):0.03036776331512391555):0.04251065892060604257):0.01822719139164201071,(1092:0.02450673410240948591,(((1071:0.03116360117945227506,1148:0.02796119872538231632):0.02281881349532700540,((1069:0.03604418305573998255,(1116:0.04352988983564645004,(1004:0.15712523179617496338,1117:0.01315741243777632935):0.02713536916605981120):0.02353340955349223287):0.00824142215765433922,((1091:0.02438535749027802985,(((1153:0.00253619888072408560,1151:0.00815026792414386830):0.03153289629953098111,1147:0.01155631241926639505):0.00566862261495003524,(1150:0.01935313534701953858,(((1154:0.00708875179889473152,(1149:0.04064747388379767734,1108:0.00000157542316059026):0.00678122084295340946):0.02212956160022758884,1119:0.00102174548143676796):0.00959526504301790040,((1115:0.03771939255939934371,1157:0.02691966690011319413):0.01139364811313548116,1156:0.01171353948205165231):0.01056899697281539138):0.00941977062471653290):0.00977841971658518529):0.00520149203316680117):0.00953456644803238849,((1053:0.00733475904462736143,1152:0.01590779923279795477):0.00684113790734811825,(1155:0.00912590462115261611,1054:0.05184700035885467934):0.02090668125785878628):0.01601756883419529209):0.00799104617703736211):0.01264721480025581511):0.02060869819169892578,1118:0.01586449160959777990):0.00942023206005893239):0.06055298877583156769):0.09332282998220838011,((1068:0.06856194392349854172,1066:0.10382077041185755473):0.02332899735927149859,(1074:0.05340690727560480633,1090:0.05946076362791528902):0.03571437790181344191):0.02261260166823867226):0.02281357256066021341):0.03599117403318549679,(((1076:0.02886334922882882389,((1067:0.05026086716617153560,(((1159:0.00638650725869470675,1114:0.01903255937072774115):0.00277106985117341704,1158:0.00000157542316059026):0.02003307241108956763,((1001:0.00587007593629410452,((1113:0.00191743919040266407,1112:0.00127390166076519107):0.00560995787551225346,(1111:0.00058234993290726188,1110:0.00739461630640068923):0.00426977095533501074):0.00870791439649446636):0.00952672172738051361,(1002:0.04341987757347872540,1003:0.00964905378624304061):0.00679908038776223193):0.01628930259093580579):0.02464037793729120795):0.01983697193690029878,(1075:0.07875601186133186771,((((1015:0.00260456487284746767,1013:0.00000157542316059026):0.00051744308305042279,1012:0.00681813309182429435):0.00336046960104348326,1014:0.00349619212467948068):0.03092731325053585043,((1044:0.00104938128805258509,((((((((1037:0.00000157542316059026,(1024:0.00000157542316059026,1038:0.00000157542316059026):0.00000157542316059026):0.00000157542316059026,1026:0.00000157542316059026):0.00000157542316059026,(1022:0.00000157542316059026,(1021:0.00000157542316059026,1025:0.00000157542316059026):0.00000157542316059026):0.00052383323439451370):0.00052386634487560117,1047:0.00052413006932325757):0.00000157542316059026,(1042:0.00000157542316059026,1045:0.00000157542316059026):0.00000157542316059026):0.00000157542316059026,(((1028:0.00000157542316059026,(1030:0.00000157542316059026,(1043:0.00000157542316059026,(1033:0.00000157542316059026,1036:0.00000157542316059026):0.00000157542316059026):0.00000157542316059026):0.00000157542316059026):0.00000157542316059026,(((1027:0.00000157542316059026,1046:0.00000157542316059026):0.00000157542316059026,1032:0.00000157542316059026):0.00000157542316059026,1034:0.00000157542316059026):0.00000157542316059026):0.00000157542316059026,((1040:0.00052382879613575449,1041:0.00262883589032221259):0.00000157542316059026,(((1023:0.00000157542316059026,1020:0.00000157542316059026):0.00052392019170104597,(1035:0.00000157542316059026,1048:0.00000157542316059026):0.00000157542316059026):0.00052393972724028065,1039:0.00052411037932499356):0.00000157542316059026):0.00000157542316059026):0.00000157542316059026):0.00000157542316059026,1049:0.00052389243154592896):0.00000157542316059026,(1029:0.00000157542316059026,1031:0.00052357053478216755):0.00052383031591450059):0.00052435540700501910):0.00000157542316059026,(1093:0.00742226606524681344,1094:0.00105116031342411716):0.00052452430562414628):0.01201941283590736605):0.01182121849010855062):0.01080126859226636024):0.00382262744659025988):0.01578140922549835234,(1061:0.05775871292334976842,1010:0.02831601954134137580):0.03464707580582663399):0.01910895445561909545,(1070:0.01544860360051311492,1163:0.02185199913078458150):0.06281816424885137973):0.03661180679181584574):0.02834586215932070191,(((1084:0.00158519642078001378,1081:0.00379781798857303224):0.00833185237947695577,(1083:0.01594270387255918367,(1082:0.00066706731571101660,((1077:0.00429455880400785202,(1078:0.00000157542316059026,1079:0.00000157542316059026):0.00051973187144270635):0.00161082777341988912,1080:0.00000157542316059026):0.00361888669247899426):0.02558609394800740594):0.01722484848465532375):0.03374699246570136285,(((1016:0.03214082600909879545,(1018:0.00476978079849045122,1017:0.00000157542316059026):0.00729146607765365166):0.00825359845578171533,((1095:0.03395413842285188027,(1086:0.00740557995273603917,(1088:0.00176092198103554743,1087:0.01724984745286112231):0.01110581207622503112):0.00991613951168665922):0.00215139191675518555,(((1125:0.00000157542316059026,1129:0.00000157542316059026):0.00000157542316059026,1131:0.00966438715580821700):0.00700353382649566633,(1130:0.01782596164266036717,((1127:0.01444129574157082541,1126:0.00887844191432495509):0.01832518202550328587,1128:0.00276668808743558373):0.00061958379108244027):0.00635201976350602358):0.00954663297445818536):0.01311443930552679167):0.07653735795183672086,1085:0.03840443125302357708):0.01774924436538987196):0.02163465196832217718):0.00391059709062411588):0.03493652315496074967,(((1132:0.00000157542316059026,1133:0.00000157542316059026):0.08645601095114202606,(1072:0.02633361642092765104,1073:0.05812021729690096394):0.06474505562064650221):0.03171547194266398362,(((1161:0.03198957403517140030,1168:0.06642525198094115235):0.01584500277532435025,((1089:0.03284002871289177367,(1060:0.01233361214694976733,1059:0.01901409202600516310):0.07894554974522244306):0.02335738180292488975,(1162:0.03852358236101065259,1160:0.03354681031252667450):0.00894011791384931136):0.01609714644361679228):0.05856164206803528283,((1102:0.11194633404123525977,(1100:0.05529513477941238458,(1107:0.07567675209887454735,(1101:0.01034242522685972603,(1105:0.00178802984270571056,(1106:0.00000157542316059026,(1103:0.00730619081722341541,1104:0.00363754991565290670):0.01063464877803355600):0.06490360935925991448):0.02357593530306198795):0.12470045428217313432):0.02440179056455249462):0.12824617580174252351):0.01852844450560221096,(((1096:0.00092645275995434742,1097:0.00059306441387500797):0.11035429233694182827,((1137:0.00052817813416443263,1136:0.00357775853018738087):0.00924206618335518537,(1146:0.01587038691522764736,(((1140:0.00498202366706919104,1135:0.01122736468622349826):0.00233711967058498589,1138:0.01629449188508996435):0.00333902591411912048,(1141:0.00677201695482117661,(1142:0.00103776197409712273,(((1143:0.00000157542316059026,1144:0.00000157542316059026):0.00312956509008028650,1134:0.00360087078866052441):0.00152159799238621874,(1139:0.00207360686294054929,1145:0.00410616950132835796):0.00412808938647995973):0.00000157542316059026):0.00355386413772413928):0.00054511633582644532):0.00086624869272825195):0.00584326276058433434):0.03763626510641918804):0.04395542557337068362,((((1055:0.03077046435791963921,1056:0.03390508931921504959):0.01011200505290126006,(1058:0.00114759052420539197,1057:0.00135313376734788279):0.03878417079089361424):0.02517741267253153364,(1009:0.01829160881503625810,(1007:0.00052248575616390487,(1005:0.00000157542316059026,(1008:0.00000157542316059026,1006:0.00000157542316059026):0.00000157542316059026):0.00000157542316059026):0.03090620617990003094):0.05150110224962417549):0.01984743098225079036,(1166:0.01814173815045489607,((1167:0.00000157542316059026,1164:0.00000157542316059026):0.00306006602958223918,1165:0.00307475423371009800):0.00550224264509690218):0.04418055903119880862):0.07968521235852332740):0.06208399568410609415):0.06221779096403819848):0.00000157542316059026):0.01370946980922653144):0.09112982486873265342,((1064:0.02093375432476411377,(1063:0.00159610591022710290,1062:0.00000157542316059026):0.01106330899573357805):0.04043606048250909107,1065:0.02970271411135951348):0.01044346929604314696,1000:0.04603300621101849566):0.0;
