# Supplementary material for: tRNA Signatures Reveal a Polyphyletic Origin of SAR11 Strains among Alphaproteobacteria
Source: PLoS Comput Biol. 2014 Feb 27;10(2):e1003454. doi: 10.1371/journal.pcbi.1003454 (PMC3937112; doi:10.1371/journal.pcbi.1003454)
Supplement: Dataset S8 — Source code and data to reproduce Figures S3 and S4. (ZIP) [file pcbi.1003454.s008.zip › Source_data_and_methods_for_Supplementary_Figure_S3_and_S4/README]

####
# This directory will allow the user to re-create the RAxML run 
# on the iPlant web server, located at http://www.iplantcollaborative.org
# Also included is the test of random isoacceptor choice with FastTree
# test. Requires FastTree (http://www.microbesonline.org/fasttree/FastTree-2.1.3.c)
# and CONSENSE (http://evolution.genetics.washington.edu/phylip/getme.html)
# most of the code in this directory requires BioPerl
####

#Files
--------

tRNAseq_parse			    -executable to parse through a fasta file with tRNA and turns it into 
				    fasta file with concatenated tRNAs (outputs masteralign_raxml.fas
				    and internally, backrelate.txt)  with shortened identifiers
fas2phylip		      	    -executable to turn a fasta tRNA file into a phylip file for RAxML
				     input
back_relate_tags		    -executable that relates the tagfile.txt back to the output of RAxML
all_alphaproteobacterial_trnas.fas  -original data file
masteralign_raxml.fas		    -input tRNA fasta file
masteralign_raxml.phy		    -output of fas2phylip with masteraling_raxml.fas
backrelate.txt			    -tab-delimited file that relates the new identifiers in 
				    masteralign_mrbayes.phy to the original genome names (made by 
				    tRNAseq_parse).  
RAxML_result.tree.nwk.txt	    -RAxML output
tree_final.tre			    -the final tree with species names in newick format
alpha_raxml.pdf			    -visualization of the tree_final.tre using FigTree v1.4.0
fasttree_wrapper		    -code to run tRNAseq_parse and FastTree v. 2.1.3
treefile.tre			    -output of fasttree_wrapper which is a newick tree file 
				    with each replicate on a new line
outtree.tre			    -consensus tree from CONSENSE with boostrap values
outtree_species.tre		    -consensus tree from CONSENSE with boostrap values and species names
fasttree_bootstrap_randomiso.pdf    -visualization of consensus tree from random selection of isoacceptors

#Code
------


./tRNAseq_parse all_alphaproteobacterial_tRNAs.fas > masteralign_raxml.fas
./fas2phylip

## upload files to iPlant Collaborative and select RaxMLHPC-SSE3 and it runs the following:

/usr/local2/RAxML-7.2.8-ALPHA/raxmlHPC-SSE3 -s 'masteralign_mrbayes.phy' -m 'GTRGAMMA' -n 'tree.nwk'

## Downolad the result file (RAxML_result.tree.nwk.txt)

#now run 
./back_relate_tags backrelate.txt RAxML_result.tree.nwk.txt > tree_final.tre

#to test isoacceptor randomization using fasttree_wrapper (included) which runs
# tRNAseq_parse (code included) and FastTree version 2.1.3 SSE3 (with options -nt -gtr). 
# the output is run through CONSENSE from the phylip package version 3.69 for Mac OSX
-------
./fasttree_wrapper 100 all_alphaproteobacterial_trnas.fas

#this creates a file called "treefile.tre" and this is put into CONSENSE with default parameters
# (Majority rule (extended), no outgroup root, not a rooted tree) and output to a file outtree.tre
# then the names are replaced in the file:

./back_relate_tags backrelate.txt outtree.tre > outtree_species.tre

#and this is visualized using figtree v. 1.4.0
