# Supplementary material for: tRNA Signatures Reveal a Polyphyletic Origin of SAR11 Strains among Alphaproteobacteria
Source: PLoS Comput Biol. 2014 Feb 27;10(2):e1003454. doi: 10.1371/journal.pcbi.1003454 (PMC3937112; doi:10.1371/journal.pcbi.1003454)
Supplement: Dataset S8 — Source code and data to reproduce Figures S3 and S4. (ZIP) [file pcbi.1003454.s008.zip › Source_data_and_methods_for_Supplementary_Figure_S3_and_S4/tree_final.tre]

((((AZORHIZOBIUM_CAULINODANS_ORS_571:0.05971317367292939410,PARVIBACULUM_LAVAMENTIVORANS_DS-1:0.08377447704204099566):0.01676588948777891358,((((PHENYLOBACTERIUM_ZUCINEUM_HLK1:0.03502316905913727130,(BREVUNDIMONAS_SP-_BAL3:0.07597428483888182815,(CAULOBACTER_SP-_K31:0.02328373918482085428,(CAULOBACTER_CRESCENTUS_NA1000:0.00000157542316059026,CAULOBACTER_CRESCENTUS_CB15:0.00000157542316059026):0.03115543382200585895):0.01397286751241076479):0.01740220441906626531):0.08467770474838089145,(((PARACOCCUS_DENITRIFICANS_PD1222:0.05436466313721598220,(RHODOBACTER_SPHAEROIDES_ATCC_17025:0.01643164134269363419,(RHODOBACTER_SPHAEROIDES_ATCC_17029:0.01986862493521417833,(RHODOBACTER_SPHAEROIDES_KD131:0.00211173903353268667,(RHODOBACTER_SPHAEROIDES:0.00000157542316059026,RHODOBACTER_SPHAEROIDES_2-4-1:0.00106309519058627876):0.00108044752473171251):0.00113339972985982708):0.03036776331512391555):0.04251065892060604257):0.01822719139164201071,(OCEANICOLA_GRANULOSUS_HTCC2516:0.02450673410240948591,(((LOKTANELLA_VESTFOLDENSIS_SKA53:0.03116360117945227506,ROSEOBACTER_SP-_CCS2:0.02796119872538231632):0.02281881349532700540,((JANNASCHIA_SP-_CCS1:0.03604418305573998255,(RHODOBACTERALES_BACTERIUM_HTCC2083:0.04352988983564645004,(ALPHA_PROTEOBACTERIUM_HTCC2255:0.15712523179617496338,RHODOBACTERALES_BACTERIUM_HTCC2150:0.01315741243777632935):0.02713536916605981120):0.02353340955349223287):0.00824142215765433922,((OCEANICOLA_BATSENSIS_HTCC2597:0.02438535749027802985,(((ROSEOVARIUS_SP-_TM1035:0.00253619888072408560,ROSEOVARIUS_SP-_217:0.00815026792414386830):0.03153289629953098111,ROSEOBACTER_SP-_AZWK-3B:0.01155631241926639505):0.00566862261495003524,(ROSEOVARIUS_NUBINHIBENS_ISM:0.01935313534701953858,(((RUEGERIA_SP-_R11:0.00708875179889473152,(ROSEOBACTER_SP-_MED193:0.04064747388379767734,PHAEOBACTER_GALLAECIENSIS_BS107:0.00000157542316059026):0.00678122084295340946):0.02212956160022758884,RHODOBACTERALES_BACTERIUM_Y4I:0.00102174548143676796):0.00959526504301790040,((RHODOBACTERACEAE_BACTERIUM_KLH11:0.03771939255939934371,SILICIBACTER_POMEROYI_DSS-3:0.02691966690011319413):0.01139364811313548116,SILICIBACTER_LACUSCAERULENSIS_ITI-1157:0.01171353948205165231):0.01056899697281539138):0.00941977062471653290):0.00977841971658518529):0.00520149203316680117):0.00953456644803238849,((CITREICELLA_SP-_SE45:0.00733475904462736143,ROSEOVARIUS_SP-_HTCC2601:0.01590779923279795477):0.00684113790734811825,(SAGITTULA_STELLATA_E-37:0.00912590462115261611,DINOROSEOBACTER_SHIBAE_DFL_12:0.05184700035885467934):0.02090668125785878628):0.01601756883419529209):0.00799104617703736211):0.01264721480025581511):0.02060869819169892578,RHODOBACTERALES_BACTERIUM_HTCC2654:0.01586449160959777990):0.00942023206005893239):0.06055298877583156769):0.09332282998220838011,((HYPHOMONAS_NEPTUNIUM_ATCC_15444:0.06856194392349854172,HIRSCHIA_BALTICA_ATCC_49814:0.10382077041185755473):0.02332899735927149859,(MARICAULIS_MARIS_MCS10:0.05340690727560480633,OCEANICAULIS_ALEXANDRII_HTCC2633:0.05946076362791528902):0.03571437790181344191):0.02261260166823867226):0.02281357256066021341):0.03599117403318549679,(((MESORHIZOBIUM_SP-_BNC1:0.02886334922882882389,((HOEFLEA_PHOTOTROPHICA_DFL-43:0.05026086716617153560,(((SINORHIZOBIUM_MELILOTI_1021:0.00638650725869470675,RHIZOBIUM_SP-_NGR234:0.01903255937072774115):0.00277106985117341704,SINORHIZOBIUM_MEDICAE_WSM419:0.00000157542316059026):0.02003307241108956763,((AGROBACTERIUM_RADIOBACTER_K84:0.00587007593629410452,((RHIZOBIUM_LEGUMINOSARUM_BV-_VICIAE_3841:0.00191743919040266407,RHIZOBIUM_LEGUMINOSARUM_BV-_TRIFOLII_WSM1325:0.00127390166076519107):0.00560995787551225346,(RHIZOBIUM_ETLI_CIAT_652:0.00058234993290726188,RHIZOBIUM_ETLI_CFN_42:0.00739461630640068923):0.00426977095533501074):0.00870791439649446636):0.00952672172738051361,(AGROBACTERIUM_TUMEFACIENS_STR-_C58:0.04341987757347872540,AGROBACTERIUM_VITIS_S4:0.00964905378624304061):0.00679908038776223193):0.01628930259093580579):0.02464037793729120795):0.01983697193690029878,(MESORHIZOBIUM_LOTI_MAFF303099:0.07875601186133186771,((((BARTONELLA_TRIBOCORUM_CIP_105476:0.00260456487284746767,BARTONELLA_GRAHAMII_AS4AUP:0.00000157542316059026):0.00051744308305042279,BARTONELLA_BACILLIFORMIS_KC583:0.00681813309182429435):0.00336046960104348326,BARTONELLA_QUINTANA_STR-_TOULOUSE:0.00349619212467948068):0.03092731325053585043,((BRUCELLA_SP-_83/13:0.00104938128805258509,((((((((BRUCELLA_MELITENSIS_BV-_2_STR-_63/9:0.00000157542316059026,(BRUCELLA_ABORTUS_BV-_9_STR-_C68:0.00000157542316059026,BRUCELLA_MELITENSIS_BV-_3_STR-_ETHER:0.00000157542316059026):0.00000157542316059026):0.00000157542316059026,BRUCELLA_ABORTUS_STR-_2308_A:0.00000157542316059026):0.00000157542316059026,(BRUCELLA_ABORTUS_BV-_4_STR-_292:0.00000157542316059026,(BRUCELLA_ABORTUS_BV-_2_STR-_86/8/59:0.00000157542316059026,BRUCELLA_ABORTUS_S19:0.00000157542316059026):0.00000157542316059026):0.00052383323439451370):0.00052386634487560117,BRUCELLA_SUIS_ATCC_23445:0.00052413006932325757):0.00000157542316059026,(BRUCELLA_PINNIPEDIALIS_B2/94:0.00000157542316059026,BRUCELLA_SP-_F5/99:0.00000157542316059026):0.00000157542316059026):0.00000157542316059026,(((BRUCELLA_CETI_B1/94:0.00000157542316059026,(BRUCELLA_CETI_M490/95/1:0.00000157542316059026,(BRUCELLA_PINNIPEDIALIS_M292/94/1:0.00000157542316059026,(BRUCELLA_MELITENSIS_16M:0.00000157542316059026,BRUCELLA_MELITENSIS_BV-_1_STR-_REV-1:0.00000157542316059026):0.00000157542316059026):0.00000157542316059026):0.00000157542316059026):0.00000157542316059026,(((BRUCELLA_CANIS_ATCC_23365:0.00000157542316059026,BRUCELLA_SUIS_1330:0.00000157542316059026):0.00000157542316059026,BRUCELLA_CETI_STR-_CUDO:0.00000157542316059026):0.00000157542316059026,BRUCELLA_MELITENSIS_ATCC_23457:0.00000157542316059026):0.00000157542316059026):0.00000157542316059026,((BRUCELLA_NEOTOMAE_5K33:0.00052382879613575449,BRUCELLA_OVIS_ATCC_25840:0.00262883589032221259):0.00000157542316059026,(((BRUCELLA_ABORTUS_BV-_6_STR-_870:0.00000157542316059026,BRUCELLA_ABORTUS_BIOVAR_1_STR-_9-941:0.00000157542316059026):0.00052392019170104597,(BRUCELLA_MELITENSIS_BIOVAR_ABORTUS_2308:0.00000157542316059026,BRUCELLA_SUIS_BV-_3_STR-_686:0.00000157542316059026):0.00000157542316059026):0.00052393972724028065,BRUCELLA_MICROTI_CCM_4915:0.00052411037932499356):0.00000157542316059026):0.00000157542316059026):0.00000157542316059026):0.00000157542316059026,BRUCELLA_SUIS_BV-_5_STR-_513:0.00052389243154592896):0.00000157542316059026,(BRUCELLA_CETI_M13/05/1:0.00000157542316059026,BRUCELLA_CETI_M644/93/1:0.00052357053478216755):0.00052383031591450059):0.00052435540700501910):0.00000157542316059026,(OCHROBACTRUM_ANTHROPI_ATCC_49188:0.00742226606524681344,OCHROBACTRUM_INTERMEDIUM_LMG_3301:0.00105116031342411716):0.00052452430562414628):0.01201941283590736605):0.01182121849010855062):0.01080126859226636024):0.00382262744659025988):0.01578140922549835234,(FULVIMARINA_PELAGI_HTCC2506:0.05775871292334976842,AURANTIMONAS_SP-_SI85-9A1:0.02831601954134137580):0.03464707580582663399):0.01910895445561909545,(LABRENZIA_ALEXANDRII_DFL-11:0.01544860360051311492,STAPPIA_AGGREGATA_IAM_12614:0.02185199913078458150):0.06281816424885137973):0.03661180679181584574):0.02834586215932070191,(((METHYLOBACTERIUM_SP-_4-46:0.00158519642078001378,METHYLOBACTERIUM_NODULANS_ORS_2060:0.00379781798857303224):0.00833185237947695577,(METHYLOBACTERIUM_RADIOTOLERANS_JCM_2831:0.01594270387255918367,(METHYLOBACTERIUM_POPULI_BJ001:0.00066706731571101660,((METHYLOBACTERIUM_CHLOROMETHANICUM_CM4:0.00429455880400785202,(METHYLOBACTERIUM_EXTORQUENS_AM1:0.00000157542316059026,METHYLOBACTERIUM_EXTORQUENS_DM4:0.00000157542316059026):0.00051973187144270635):0.00161082777341988912,METHYLOBACTERIUM_EXTORQUENS_PA1:0.00000157542316059026):0.00361888669247899426):0.02558609394800740594):0.01722484848465532375):0.03374699246570136285,(((BRADYRHIZOBIUM_JAPONICUM_USDA_110:0.03214082600909879545,(BRADYRHIZOBIUM_SP-_ORS278:0.00476978079849045122,BRADYRHIZOBIUM_SP-_BTAI1:0.00000157542316059026):0.00729146607765365166):0.00825359845578171533,((OLIGOTROPHA_CARBOXIDOVORANS_OM5:0.03395413842285188027,(NITROBACTER_HAMBURGENSIS_X14:0.00740557995273603917,(NITROBACTER_WINOGRADSKYI_NB-255:0.00176092198103554743,NITROBACTER_SP-_NB-311A:0.01724984745286112231):0.01110581207622503112):0.00991613951168665922):0.00215139191675518555,(((RHODOPSEUDOMONAS_PALUSTRIS:0.00000157542316059026,RHODOPSEUDOMONAS_PALUSTRIS_CGA009:0.00000157542316059026):0.00000157542316059026,RHODOPSEUDOMONAS_PALUSTRIS_TIE-1:0.00966438715580821700):0.00700353382649566633,(RHODOPSEUDOMONAS_PALUSTRIS_HAA2:0.01782596164266036717,((RHODOPSEUDOMONAS_PALUSTRIS_BISB18:0.01444129574157082541,RHODOPSEUDOMONAS_PALUSTRIS_BISA53:0.00887844191432495509):0.01832518202550328587,RHODOPSEUDOMONAS_PALUSTRIS_BISB5:0.00276668808743558373):0.00061958379108244027):0.00635201976350602358):0.00954663297445818536):0.01311443930552679167):0.07653735795183672086,METHYLOCELLA_SILVESTRIS_BL2:0.03840443125302357708):0.01774924436538987196):0.02163465196832217718):0.00391059709062411588):0.03493652315496074967,(((RHODOSPIRILLUM_RUBRUM:0.00000157542316059026,RHODOSPIRILLUM_RUBRUM_ATCC_11170:0.00000157542316059026):0.08645601095114202606,(MAGNETOSPIRILLUM_MAGNETICUM_AMB-1:0.02633361642092765104,MAGNETOSPIRILLUM_MAGNETOTACTICUM:0.05812021729690096394):0.06474505562064650221):0.03171547194266398362,(((SPHINGOMONAS_WITTICHII_RW1:0.03198957403517140030,ZYMOMONAS_MOBILIS_SUBSP-_MOBILIS_ZM4:0.06642525198094115235):0.01584500277532435025,((NOVOSPHINGOBIUM_AROMATICIVORANS_DSM_12444:0.03284002871289177367,(ERYTHROBACTER_SP-_NAP1:0.01233361214694976733,ERYTHROBACTER_LITORALIS_HTCC2594:0.01901409202600516310):0.07894554974522244306):0.02335738180292488975,(SPHINGOPYXIS_ALASKENSIS_RB2256:0.03852358236101065259,SPHINGOMONAS_SP-_SKA58:0.03354681031252667450):0.00894011791384931136):0.01609714644361679228):0.05856164206803528283,((PELAGIBACTER_UBIQUE_HIMB59:0.11194633404123525977,(PELAGIBACTER_UBIQUE_HIMB114:0.05529513477941238458,(PELAGIBACTER_UBIQUE_IMCC9063:0.07567675209887454735,(PELAGIBACTER_UBIQUE_HIMB5:0.01034242522685972603,(PELAGIBACTER_UBIQUE_HTCC7211:0.00178802984270571056,(PELAGIBACTER_UBIQUE_HTCC9565:0.00000157542316059026,(PELAGIBACTER_UBIQUE_HTCC1002:0.00730619081722341541,PELAGIBACTER_UBIQUE_HTCC1062:0.00363754991565290670):0.01063464877803355600):0.06490360935925991448):0.02357593530306198795):0.12470045428217313432):0.02440179056455249462):0.12824617580174252351):0.01852844450560221096,(((ORIENTIA_TSUTSUGAMUSHI_BORYONG:0.00092645275995434742,ORIENTIA_TSUTSUGAMUSHI_STR-_IKEDA:0.00059306441387500797):0.11035429233694182827,((RICKETTSIA_BELLII_RML369-C:0.00052817813416443263,RICKETTSIA_BELLII_OSU_85-389:0.00357775853018738087):0.00924206618335518537,(RICKETTSIA_TYPHI_STR-_WILMINGTON:0.01587038691522764736,(((RICKETTSIA_FELIS_URRWXCAL2:0.00498202366706919104,RICKETTSIA_AKARI_STR-_HARTFORD:0.01122736468622349826):0.00233711967058498589,RICKETTSIA_CANADENSIS_STR-_MCKIEL:0.01629449188508996435):0.00333902591411912048,(RICKETTSIA_MASSILIAE_MTU5:0.00677201695482117661,(RICKETTSIA_PEACOCKII_STR-_RUSTIC:0.00103776197409712273,(((RICKETTSIA_RICKETTSII:0.00000157542316059026,RICKETTSIA_RICKETTSII_STR-_'SHEILA_SMITH':0.00000157542316059026):0.00312956509008028650,RICKETTSIA_AFRICAE_ESF-5:0.00360087078866052441):0.00152159799238621874,(RICKETTSIA_CONORII_STR-_MALISH_7:0.00207360686294054929,RICKETTSIA_SIBIRICA_246:0.00410616950132835796):0.00412808938647995973):0.00000157542316059026):0.00355386413772413928):0.00054511633582644532):0.00086624869272825195):0.00584326276058433434):0.03763626510641918804):0.04395542557337068362,((((EHRLICHIA_CANIS_STR-_JAKE:0.03077046435791963921,EHRLICHIA_CHAFFEENSIS_STR-_ARKANSAS:0.03390508931921504959):0.01011200505290126006,(EHRLICHIA_RUMINANTIUM_STR-_WELGEVONDEN_.U-PRETORIA.:0.00114759052420539197,EHRLICHIA_RUMINANTIUM_STR-_GARDEL:0.00135313376734788279):0.03878417079089361424):0.02517741267253153364,(ANAPLASMA_PHAGOCYTOPHILUM_HZ:0.01829160881503625810,(ANAPLASMA_MARGINALE_STR-_ST-_MARIES:0.00052248575616390487,(ANAPLASMA_MARGINALE_STR-_MISSISSIPPI:0.00000157542316059026,(ANAPLASMA_MARGINALE_STR-_VIRGINIA:0.00000157542316059026,ANAPLASMA_MARGINALE_STR-_PUERTO_RICO:0.00000157542316059026):0.00000157542316059026):0.00000157542316059026):0.03090620617990003094):0.05150110224962417549):0.01984743098225079036,(WOLBACHIA_ENDOSYMBIONT_STRAIN_TRS_OF_BRUGIA_MALAYI:0.01814173815045489607,((WOLBACHIA_PIPIENTIS:0.00000157542316059026,WOLBACHIA_ENDOSYMBIONT_OF_CULEX_QUINQUEFASCIATUS_JHB:0.00000157542316059026):0.00306006602958223918,WOLBACHIA_ENDOSYMBIONT_OF_DROSOPHILA_MELANOGASTER:0.00307475423371009800):0.00550224264509690218):0.04418055903119880862):0.07968521235852332740):0.06208399568410609415):0.06221779096403819848):0.00000157542316059026):0.01370946980922653144):0.09112982486873265342,((GLUCONOBACTER_OXYDANS_621H:0.02093375432476411377,(GLUCONACETOBACTER_DIAZOTROPHICUS_PAL_5_.JGI.:0.00159610591022710290,GLUCONACETOBACTER_DIAZOTROPHICUS_PAL_5:0.00000157542316059026):0.01106330899573357805):0.04043606048250909107,GRANULIBACTER_BETHESDENSIS_CGDNIH1:0.02970271411135951348):0.01044346929604314696,ACIDIPHILIUM_CRYPTUM_JF-5:0.04603300621101849566):0.0;
