# Supplementary material for: tRNA Signatures Reveal a Polyphyletic Origin of SAR11 Strains among Alphaproteobacteria
Source: PLoS Comput Biol. 2014 Feb 27;10(2):e1003454. doi: 10.1371/journal.pcbi.1003454 (PMC3937112; doi:10.1371/journal.pcbi.1003454)
Supplement: Dataset S8 — Source code and data to reproduce Figures S3 and S4. (ZIP) [file pcbi.1003454.s008.zip › Source_data_and_methods_for_Supplementary_Figure_S3_and_S4/treefile.tre]

(((1047:0.00052	1039:0.00053)0.000:0.00014	(1029:0.00014	1031:0.00052)0.861:0.00052)0.000:0.00014	1049:0.00052	(((((1044:0.00052	(1094:0.01209	(1093:0.00689	((1014:0.00338	(1013:0.00015	(1012:0.00678	1015:0.00209)0.235:0.00051)0.958:0.00393)1.000:0.02994	(1075:0.07454	(1076:0.02911	(((1010:0.02691	1061:0.05626)1.000:0.03215	((1070:0.01593	1163:0.02129)1.000:0.05751	(((1109:0.03347	(1019:0.07202	(1052:0.02275	(1050:0.00014	1051:0.00014)1.000:0.03017)0.688:0.01452)0.704:0.01631)1.000:0.08216	(((1098:0.04964	(1122:0.01544	(1123:0.01833	(1124:0.00223	(1120:0.00041	1121:0.00064)0.695:0.00108)0.994:0.01174)1.000:0.02246)1.000:0.04477)0.996:0.02335	(((1092:0.02830	1118:0.01854)0.957:0.01228	(((1054:0.05015	((1155:0.02747	(1053:0.00833	1152:0.01410)0.886:0.00894)0.985:0.01197	((1091:0.02432	(1147:0.01750	1150:0.02199)0.926:0.00781)0.968:0.00683	((1156:0.01506	(1157:0.04967	(1115:0.01490	(1151:0.00884	1153:0.00176)1.000:0.03291)0.913:0.01046)0.875:0.00581)0.610:0.00498	(1119:0.00553	(1154:0.00333	(1108:0.00360	1149:0.03106)0.950:0.00687)1.000:0.02214)0.999:0.01214)0.929:0.00548)0.912:0.00841)0.961:0.00823)0.645:0.01179	(1069:0.03334	(1116:0.03849	1117:0.04123)0.997:0.02317)0.464:0.00635)0.964:0.01044
(1049:0.00052	((1021:0.0	1022:0.0	1024:0.0	1026:0.0	1035:0.0):0.00053	(1023:0.0	1025:0.0):0.00012)0.836:0.00052	((((1020:0.00052	(1034:0.0	1037:0.0	1038:0.0):0.00012)0.858:0.00052	(((1047:0.00052	1040:0.00052)0.000:0.00014	(1044:0.00106	(1093:0.01705	(1094:0.00040	((1014:0.00335	(1013:0.00015	(1012:0.00678	1015:0.00209)0.243:0.00050)0.962:0.00396)1.000:0.02984	(1075:0.07375	(1076:0.02794	(((1010:0.02724	1061:0.05600)1.000:0.03544	((1070:0.01949	1163:0.01207)1.000:0.05544	(((1109:0.03360	(1019:0.07095	(1052:0.02277	(1050:0.00014	1051:0.00014)1.000:0.03010)0.795:0.01531)0.831:0.01576)1.000:0.08331	((1004:0.12846	(((((((1155:0.01959	(1053:0.00883	1152:0.01343)0.997:0.01667)0.998:0.01370	((1154:0.00285	(1108:0.00411	1149:0.03057)0.866:0.00691)0.999:0.01970	(1157:0.04623	((((1115:0.02044	(1151:0.00886	1153:0.00173)1.000:0.02811)0.693:0.01154	(1091:0.03329	(1147:0.01677	1150:0.02282)0.951:0.00576)0.982:0.00743)0.953:0.00793	1156:0.01410)0.917:0.00497	1119:0.01237)0.920:0.00727)0.928:0.00651)0.992:0.01086)0.927:0.00625	1054:0.04279)0.974:0.01459	(1069:0.03192
((((1041:0.00313	((1020:0.0	1023:0.0	1034:0.0	1038:0.0):0.00012	1035:0.00052)0.852:0.00052)0.000:0.00014	(((1027:0.0	1028:0.0	1030:0.0	1032:0.0	1033:0.0	1036:0.0	1037:0.0	1042:0.0	1043:0.0	1045:0.0	1046:0.0):0.00014	((1044:0.00052	(1093:0.01706	(1094:0.00031	((1014:0.00336	(1013:0.00015	(1012:0.00678	1015:0.00209)0.227:0.00051)0.963:0.00395)1.000:0.02977	(1075:0.05709	(1076:0.02752	(((1010:0.02859	1061:0.03474)1.000:0.03529	((1070:0.01952	1163:0.01266)1.000:0.05663	(((1109:0.03438	(1019:0.07209	(1052:0.02286	(1050:0.00014	1051:0.00014)1.000:0.03009)0.652:0.01448)0.720:0.01561)1.000:0.07871	((1066:0.09608	1068:0.08718)0.993:0.02464	((1004:0.12672	(((1092:0.02953	1118:0.01749)0.300:0.00939	(((1054:0.04843	((((((1156:0.01886	(1091:0.02276	(1147:0.01748	(1119:0.01692	1150:0.01664)0.937:0.01007)0.580:0.00614)0.984:0.00924)0.059:0.00753	(1151:0.00845	1153:0.00213)1.000:0.03114)0.526:0.00461	1115:0.01715)0.974:0.00881	1157:0.04955)0.966:0.00797
((((1027:0.0	1028:0.0	1030:0.0	1032:0.0	1033:0.0	1034:0.0	1036:0.0	1037:0.0	1038:0.0	1042:0.0	1043:0.0	1045:0.0	1046:0.0):0.00014	1047:0.00052)0.000:0.00014	1049:0.00052)0.000:0.00012	((1041:0.00314	1040:0.00052)0.000:0.00014	(1044:0.00052	(1094:0.01209	(1093:0.00678	((1014:0.00338	(1013:0.00015	(1012:0.00679	1015:0.00209)0.232:0.00050)0.957:0.00393)1.000:0.02964	(1075:0.05484	(1076:0.02815	(((1010:0.02708	1061:0.05610)1.000:0.03361	((1070:0.02049	1163:0.02788)1.000:0.05541	(((1109:0.03433	(1019:0.07175	(1052:0.02289	(1050:0.00014	1051:0.00014)1.000:0.02997)0.661:0.01470)0.725:0.01545)1.000:0.08186	((1004:0.14429	((((1071:0.03263	1148:0.02534)1.000:0.02501	((1054:0.04978	((1155:0.02765	(1053:0.00852	1152:0.01391)0.876:0.00889)0.983:0.01188	(((1119:0.00545	(1154:0.00376	(1108:0.00320	1149:0.03439)0.955:0.00687)1.000:0.02179)0.999:0.01217	(1156:0.01496	((1115:0.01486	(1151:0.00884	1153:0.00177)1.000:0.03349)0.899:0.00991
(1041:0.00313	(1039:0.00052	1049:0.00052)0.000:0.00012	(((1029:0.0	1031:0.0):0.00104	((1020:0.0	1022:0.0):0.00053	(1023:0.0	1024:0.0	1035:0.0	1048:0.0):0.00012)0.815:0.00053)0.000:0.00014	(((1044:0.00104	(1094:0.01207	(1093:0.00671	((1014:0.00342	(1013:0.00015	(1012:0.00678	1015:0.00209)0.233:0.00051)0.958:0.00389)1.000:0.02968	(1075:0.05511	(1076:0.02786	(((1010:0.02712	1061:0.05606)1.000:0.03362	((1070:0.01839	1163:0.04062)1.000:0.05547	(((1109:0.03359	(1019:0.07151	(1052:0.02259	(1050:0.00014	1051:0.00014)1.000:0.03033)0.788:0.01488)0.786:0.01596)1.000:0.08230	((1004:0.12830	(((1092:0.02912	1118:0.01780)0.405:0.00948	((1071:0.03145	1148:0.02660)1.000:0.02586	(1069:0.03513	((1054:0.05104	(1116:0.03649	1117:0.04398)0.996:0.01707)0.787:0.00928	((1155:0.02562	(1053:0.00890	1152:0.01413)0.979:0.00735)0.998:0.01168	((((1119:0.00336	(1154:0.00638	(1108:0.00043	1149:0.03638)0.999:0.00697)1.000:0.02120)0.998:0.01291	(1157:0.04921	1156:0.01254)0.712:0.00481)0.988:0.01041	((1147:0.01670	1150:0.02281)0.969:0.00723	1091:0.02266)0.954:0.00495)0.967:0.00782
(((1047:0.00052	1039:0.00051)0.000:0.00014	1049:0.00052)0.000:0.00014	((1029:0.00014	1031:0.00051)0.856:0.00052	1040:0.00052)0.000:0.00014	(((1044:0.00104	(1093:0.01706	(1094:0.00040	((1014:0.00335	(1013:0.00015	(1012:0.00678	1015:0.00209)0.229:0.00051)0.964:0.00395)1.000:0.02991	(1075:0.07364	(1076:0.02783	(((1010:0.02721	1061:0.05602)1.000:0.03578	((1070:0.01626	1163:0.01136)1.000:0.05687	(((1109:0.03373	(1019:0.07112	(1052:0.02279	(1050:0.00014	1051:0.00014)1.000:0.03005)0.795:0.01533)0.805:0.01556)1.000:0.07874	((1066:0.09638	1068:0.08721)0.990:0.02267	((1004:0.17172	((((1071:0.03230	1148:0.02570)1.000:0.02425	((1054:0.04971	((1155:0.02748	(1053:0.00854	1152:0.01392)0.884:0.00903)0.979:0.01187	(((1119:0.00391	(1154:0.00639	(1108:0.00045	1149:0.03636)0.998:0.00693)1.000:0.01948)1.000:0.01255	(1156:0.01361	(1115:0.03547	1157:0.02736)0.973:0.00913)0.938:0.00676)0.949:0.00529	((1150:0.02354	(1147:0.00990	(1151:0.00820	1153:0.00241)1.000:0.03253)0.949:0.00887)0.680:0.00685	1091:0.02369)0.981:0.00734)0.954:0.00849)0.959:0.00822)0.692:0.01225	(1069:0.03353	(1116:0.03831	1117:0.04156)0.997:0.02294)0.490:0.00623)0.978:0.01105)0.994:0.01688	(1092:0.02899	1118:0.01799)0.694:0.00924)1.000:0.04246
(1049:0.00051	((1021:0.0	1048:0.0):0.00012	(1023:0.0	1026:0.0):0.00052)0.845:0.00052	((((1044:0.00052	(1093:0.00736	(1094:0.00019	((1014:0.00334	(1013:0.00015	(1012:0.00679	1015:0.00209)0.241:0.00050)0.963:0.00397)1.000:0.02961	(1075:0.05674	(1076:0.02817	(((1010:0.02704	1061:0.05607)1.000:0.03378	((1070:0.01470	1163:0.00567)1.000:0.05933	(((1109:0.03446	(1019:0.07211	(1052:0.02276	(1050:0.00014	1051:0.00014)1.000:0.03026)0.680:0.01439)0.694:0.01561)1.000:0.08110	((1004:0.13172	((((1071:0.03248	1148:0.02548)1.000:0.02481	((1054:0.04980	((((1147:0.01782	1150:0.02170)0.927:0.00753	1091:0.03381)0.965:0.00659	((1156:0.01488	(1157:0.04979	(1115:0.01506	(1151:0.00887	1153:0.00175)1.000:0.03340)0.880:0.00977)0.886:0.00588)0.660:0.00498	(1119:0.00421	(1154:0.00634	(1108:0.00046	1149:0.03639)0.998:0.00699)1.000:0.02042)1.000:0.01329)0.928:0.00532)0.914:0.00867	(1155:0.02763	(1053:0.00846	1152:0.01397)0.876:0.00893)0.980:0.01197)0.959:0.00840)0.711:0.01201	(1069:0.03344	(1116:0.03827	1117:0.04163)0.997:0.02293)0.469:0.00615)0.968:0.01062)0.991:0.01698	(1092:0.02883	1118:0.01812)0.763:0.00972)1.000:0.03576	(1098:0.05214	(1122:0.01745	(1123:0.02213
(((1039:0.00053	(1027:0.0	1028:0.0	1030:0.0	1032:0.0	1033:0.0	1036:0.0	1037:0.0	1038:0.0	1042:0.0	1043:0.0	1045:0.0	1046:0.0):0.00014)0.982:0.00014	((1022:0.0	1024:0.0):0.00053	(1023:0.0	1025:0.0	1034:0.0):0.00012)0.858:0.00052)0.000:0.00012	((1047:0.00052	1040:0.00052)0.000:0.00014	(1044:0.00104	(1093:0.00737	(1094:0.00026	((1014:0.00335	(1013:0.00015	(1012:0.00678	1015:0.00210)0.234:0.00050)0.964:0.00396)1.000:0.02987	(1075:0.07511	(1076:0.02825	(((1010:0.02721	1061:0.05602)1.000:0.03507	((1070:0.01636	1163:0.01186)1.000:0.05746	(((1109:0.03435	(1019:0.07201	(1052:0.02287	(1050:0.00014	1051:0.00014)1.000:0.03010)0.764:0.01480)0.700:0.01537)1.000:0.07922	(((1074:0.05143	1090:0.05592)0.999:0.03656	(1066:0.09535	1068:0.06570)0.891:0.01959)0.729:0.01853	(1004:0.18937	((((1071:0.03300	1148:0.02497)1.000:0.02472	((1054:0.04847	(((1115:0.02634	(1157:0.03354	1156:0.01394)0.286:0.00256)0.834:0.00588	((1119:0.00309
((((1044:0.00052	(1093:0.00739	(1094:0.00026	((1014:0.00332	(1013:0.00015	(1012:0.00679	1015:0.00209)0.230:0.00050)0.964:0.00399)1.000:0.02939	(1075:0.07438	((1067:0.03335	((1158:0.00015	(1114:0.01932	1159:0.00628)0.552:0.00276)0.998:0.02221	((1001:0.00585	((1112:0.00110	1113:0.00206)0.990:0.00559	(1111:0.00056	1110:0.00736)0.486:0.00410)0.987:0.00820)0.994:0.01011	(1003:0.00978	1002:0.04288)0.818:0.00647)0.982:0.01366)0.888:0.02476)1.000:0.02169	(((1010:0.02871	1061:0.03470)1.000:0.03498	((1070:0.01693	1163:0.02521)1.000:0.05636	(((1109:0.03425	(1019:0.07220	(1052:0.02283	(1050:0.00014	1051:0.00014)1.000:0.03012)0.670:0.01429)0.681:0.01569)1.000:0.08144	(((1098:0.04662	(1122:0.01590	(1123:0.01899	(1124:0.00263	(1120:0.00014	1121:0.00053)0.896:0.00106)0.863:0.00111)1.000:0.02982)1.000:0.04670)0.996:0.02667	(1004:0.12781	(((1071:0.03222	1148:0.02578)1.000:0.02109	((1069:0.03878	(1054:0.04841	(((1091:0.02392	(1150:0.02343	(1147:0.00996	(1151:0.00827	1153:0.00234)1.000:0.03250)0.941:0.00888)0.593:0.00679)0.981:0.00741	((1119:0.00560	(1154:0.00330	(1108:0.00362	1149:0.03105)0.955:0.00690)1.000:0.02214)1.000:0.01154	(1156:0.01347	(1115:0.03275
(1049:0.00052	1041:0.00209	((((1044:0.00052	(1093:0.01707	(1094:0.00039	((1014:0.00334	(1013:0.00015	(1012:0.00679	1015:0.00210)0.228:0.00051)0.964:0.00398)1.000:0.02964	(1075:0.07598	((1067:0.03382	((1158:0.00015	(1114:0.01989	1159:0.00629)0.427:0.00272)0.998:0.02180	((1001:0.00589	((1112:0.00112	1113:0.00152)0.991:0.00562	(1111:0.00056	1110:0.00736)0.465:0.00407)0.987:0.00820)0.995:0.00963	(1003:0.00977	1002:0.04297)0.908:0.00653)0.987:0.01442)0.895:0.02477)1.000:0.02123	(((1010:0.02894	1061:0.03458)1.000:0.03503	((1070:0.01644	1163:0.01181)1.000:0.05717	(((1109:0.03366	(1019:0.07214	(1052:0.02290	(1050:0.00014	1051:0.00014)1.000:0.03015)0.690:0.01443)0.714:0.01628)1.000:0.08100	(((1098:0.05041	(1122:0.01621	(1124:0.00016	(1123:0.00060	(1120:0.00096	1121:0.00016)0.814:0.00105)0.787:0.00037)1.000:0.03068)1.000:0.04225)0.990:0.02037	((1092:0.02658	1118:0.02033)0.197:0.00833	(((1071:0.02990	1148:0.02836)1.000:0.02676	(((1116:0.03877	1117:0.04108)0.995:0.02533	(1069:0.03046	1054:0.05122)0.000:0.00800)0.306:0.00611	(1091:0.03197	(((1119:0.01545	1150:0.01810)0.998:0.01228	(1147:0.01229	(1151:0.00815	1153:0.00245)1.000:0.03000)0.976:0.00603)0.960:0.00424
(((1021:0.0	1022:0.0	1023:0.0):0.00053	(1035:0.0	1037:0.0	1038:0.0):0.00012)0.857:0.00052	1049:0.00053	(((((1044:0.00053	(1093:0.01709	(1094:0.00040	((1014:0.00337	(1013:0.00015	(1012:0.00678	1015:0.00210)0.000:0.00050)0.963:0.00395)1.000:0.02969	(1075:0.07607	((1067:0.04747	((1158:0.00016	(1114:0.01820	1159:0.00627)0.819:0.00278)0.998:0.01989	((1001:0.00619	((1112:0.00118	1113:0.00198)0.991:0.00562	(1111:0.00056	1110:0.00736)0.544:0.00413)0.987:0.00838)0.995:0.00944	(1003:0.00961	1002:0.04249)0.917:0.00697)0.987:0.01603)0.847:0.02421)0.999:0.01931	(((1010:0.02923	1061:0.03420)1.000:0.03453	((1070:0.01763	1163:0.02678)1.000:0.05547	(((((1109:0.03266	(1019:0.07199	(1052:0.02324	(1050:0.00014	1051:0.00014)1.000:0.02970)0.653:0.01506)0.862:0.01651)1.000:0.07302	(((1098:0.05232	(1122:0.01607	(1123:0.03912	((1120:0.0	1121:0.0):0.00105	1124:0.00014)0.983:0.00746)1.000:0.02335)1.000:0.04133)0.995:0.02185	(((((((1155:0.01899	(1053:0.00857	1152:0.01428)0.998:0.01681)0.997:0.01325	((1157:0.06531	(((1091:0.02409	(1147:0.01671	1150:0.02282)0.948:0.00603)0.972:0.00750	(1115:0.01986	(1151:0.00886
(((1044:0.00052	(1093:0.00738	(1094:0.00029	((1014:0.00337	(1013:0.00015	(1012:0.00678	1015:0.00209)0.236:0.00050)0.962:0.00394)1.000:0.02960	(1075:0.07461	((1067:0.04726	((1158:0.00014	(1114:0.01875	1159:0.00629)0.707:0.00220)0.997:0.02022	((1001:0.00661	((1112:0.00170	1113:0.00149)0.988:0.00573	(1111:0.00057	1110:0.00734)0.468:0.00394)0.987:0.00813)0.996:0.00942	(1003:0.00970	1002:0.04238)0.911:0.00665)0.987:0.01532)0.881:0.02495)1.000:0.01991	(((1010:0.02866	1061:0.03469)1.000:0.03360	((1070:0.02182	1163:0.04209)1.000:0.05411	(((1109:0.03396	(1019:0.07205	(1052:0.02290	(1050:0.00014	1051:0.00014)1.000:0.02999)0.639:0.01462)0.780:0.01570)1.000:0.08290	((1004:0.15246	(((((((1155:0.01969	(1053:0.00840	1152:0.01389)0.997:0.01641)0.997:0.01317	((1157:0.06567	(((1091:0.03356	(1147:0.01685	1150:0.02271)0.938:0.00541)0.973:0.00737	(1115:0.02011	(1151:0.00885	1153:0.00175)1.000:0.02784)0.845:0.01319)0.968:0.00742	(1119:0.01549	1156:0.01595)0.000:0.00125)0.940:0.00784)0.897:0.00646	(1154:0.00180	(1108:0.00416	1149:0.03341)0.676:0.00756)1.000:0.02279)0.978:0.00871)0.951:0.00670	1054:0.04261)0.976:0.01490	(1069:0.03201	(1116:0.03832	1117:0.04126)0.997:0.02282)0.905:0.01110)0.856:0.00615	(1071:0.03295	1148:0.02494)1.000:0.02445)0.992:0.01715
(((1029:0.00052	1031:0.00014)0.862:0.00052	(1021:0.0	1023:0.0	1035:0.0):0.00052)0.000:0.00014	(1049:0.00051	(((1039:0.00052	1047:0.00052)0.000:0.00014	((1027:0.0	1028:0.0	1030:0.0	1032:0.0	1033:0.0	1034:0.0	1036:0.0	1037:0.0	1038:0.0	1042:0.0	1043:0.0	1045:0.0	1046:0.0):0.00014	1041:0.00260)0.000:0.00014)0.753:0.00014	1040:0.00052)0.000:0.00014)1.000:0.00014	((1044:0.00104	(1093:0.00737	(1094:0.00019	((1014:0.00337	(1013:0.00015	(1012:0.00678	1015:0.00210)0.229:0.00051)0.962:0.00393)1.000:0.02972	(1075:0.05560	(1076:0.02773	(((1010:0.02727	1061:0.05582)1.000:0.03387	((1070:0.01729	1163:0.02700)1.000:0.05552	(((1109:0.03406	(1019:0.07093	(1052:0.02269	(1050:0.00014	1051:0.00014)1.000:0.03020)0.824:0.01535)0.758:0.01518)1.000:0.08406	((1004:0.15919	((((1071:0.03305	1148:0.02482)1.000:0.02420	((1054:0.04307	((1155:0.01990	(1053:0.00855	1152:0.01428)0.997:0.01625)0.997:0.01322	((1154:0.00465	(1108:0.00069
((1039:0.00052	(1020:0.00053	(1021:0.0	1022:0.0	1026:0.0	1048:0.0):0.00012)0.841:0.00051)0.000:0.00014	(1049:0.00052	1047:0.00052)0.000:0.00014	((((1027:0.0	1028:0.0	1030:0.0	1032:0.0	1033:0.0	1036:0.0	1037:0.0	1042:0.0	1043:0.0	1045:0.0	1046:0.0):0.00014	((1023:0.0	1024:0.0	1025:0.0):0.00053	(1034:0.0	1035:0.0	1038:0.0):0.00012)0.858:0.00052)0.000:0.00012	(1029:0.00014	1031:0.00053)0.861:0.00052)0.000:0.00014	((1041:0.00313	1040:0.00052)0.000:0.00014	(1044:0.00104	(1093:0.01707	(1094:0.00040	((1014:0.00336	(1013:0.00015	(1012:0.00679	1015:0.00209)0.245:0.00051)0.962:0.00394)1.000:0.02967	(1075:0.07601	((1067:0.04720	((1158:0.00015	(1114:0.01989	1159:0.00632)0.260:0.00216)0.997:0.02083	((1001:0.00587	((1112:0.00112	1113:0.00153)0.991:0.00560	(1111:0.00057	1110:0.00736)0.546:0.00408)0.987:0.00818)0.995:0.00988	(1003:0.00957	1002:0.04243)0.920:0.00690)0.982:0.01512)0.851:0.02454)1.000:0.01991	(((1010:0.02872	1061:0.03460)1.000:0.03392
((((1027:0.0	1028:0.0	1030:0.0	1032:0.0	1033:0.0	1036:0.0	1038:0.0	1042:0.0	1043:0.0	1045:0.0	1046:0.0):0.00014	1041:0.00260)0.000:0.00014	1049:0.00051)0.000:0.00012	((1047:0.00052	1040:0.00052)0.000:0.00014	(1044:0.00104	(1093:0.01706	(1094:0.00039	((1014:0.00334	(1013:0.00015	(1012:0.00678	1015:0.00209)0.242:0.00051)0.964:0.00396)1.000:0.02985	(1075:0.07366	(1076:0.02826	(((1010:0.02822	1061:0.03517)1.000:0.03513	((1070:0.01648	1163:0.01063)1.000:0.05664	(((1109:0.03376	(1019:0.07178	(1052:0.02275	(1050:0.00014	1051:0.00014)1.000:0.03022)0.720:0.01466)0.768:0.01612)1.000:0.08205	((1004:0.13806	((((1071:0.03254	1148:0.02537)1.000:0.02384	((1054:0.04235	((1155:0.01913	(1053:0.00800	1152:0.01483)0.998:0.01673)0.997:0.01235	((1154:0.00457	(1108:0.00081	1149:0.03896)0.519:0.00846)1.000:0.02264	((1156:0.01472	(((1147:0.01788	(1119:0.01697	1150:0.01657)0.886:0.00950)0.842:0.00716	1091:0.02218)0.985:0.00942	(1115:0.01710	(1151:0.00889
(1049:0.00052	((1020:0.0	1025:0.0	1035:0.0	1048:0.0):0.00012	(1023:0.0	1024:0.0):0.00052)0.835:0.00052	(((((1021:0.0	1022:0.0	1037:0.0	1038:0.0):0.00012	1026:0.00052)0.846:0.00052	(1044:0.00104	(1093:0.00738	(1094:0.00027	((1014:0.00334	(1013:0.00015	(1012:0.00679	1015:0.00210)0.231:0.00051)0.964:0.00398)1.000:0.02942	(1075:0.07449	((1067:0.03329	((1158:0.00014	(1114:0.01818	1159:0.00628)0.867:0.00279)0.999:0.02239	((1001:0.00585	((1112:0.00144	1113:0.00173)0.976:0.00560	(1111:0.00055	1110:0.00737)0.496:0.00432)0.987:0.00856)0.995:0.00963	(1003:0.00969	1002:0.04242)0.900:0.00650)0.980:0.01339)0.887:0.02480)1.000:0.02238	(((1010:0.02859	1061:0.03483)1.000:0.03354	((1070:0.01839	1163:0.04123)1.000:0.05595	(((1109:0.03438	(1019:0.07246	(1052:0.02288	(1050:0.00014	1051:0.00014)1.000:0.03013)0.585:0.01424)0.682:0.01578)1.000:0.08099	(((1098:0.05071	(1122:0.01613	(1123:0.00715	(1121:0.00015	(1120:0.00015	1124:0.00317)0.004:0.00105)0.996:0.00840)1.000:0.02533)1.000:0.04342)0.995:0.02212	(((1092:0.03024	1118:0.01696)0.946:0.01455	(((1054:0.04290	(((1154:0.00408
(((1020:0.0	1024:0.0):0.00052	1022:0.00012)0.857:0.00052	1049:0.00051	((((1044:0.00053	(1093:0.00737	(1094:0.00019	((1014:0.00337	(1013:0.00015	(1012:0.00678	1015:0.00209)0.228:0.00051)0.963:0.00394)1.000:0.02967	(1075:0.05702	(1076:0.02772	(((1010:0.02717	1061:0.05589)1.000:0.03401	((1070:0.01868	1163:0.02045)1.000:0.05629	(((1109:0.03366	(1019:0.07199	(1052:0.02287	(1050:0.00014	1051:0.00014)1.000:0.03007)0.611:0.01458)0.724:0.01603)1.000:0.08309	(((1098:0.04150	(1122:0.01648	(1123:0.01116	(1124:0.00014	(1120:0.00015	1121:0.00106)0.894:0.00104)0.833:0.00014)1.000:0.03098)1.000:0.05144)0.992:0.02669	((((1054:0.04956	(((((1147:0.01632	1150:0.02327)0.971:0.00694	(1091:0.02181	(1092:0.01868	1118:0.02835)1.000:0.03397)0.987:0.01104)0.983:0.00663	((1119:0.00477	(1154:0.00303	(1108:0.00382	1149:0.03088)0.951:0.00696)1.000:0.02326)0.997:0.01044	(1157:0.03449	1156:0.01378)0.692:0.00604)0.982:0.00867)0.862:0.00578	(1115:0.01927	(1151:0.00881	1153:0.00178)1.000:0.02925)0.954:0.00971)0.947:0.00834	(1155:0.02622	(1053:0.00757	1152:0.01541)0.947:0.00805)0.998:0.01104)1.000:0.01332)0.945:0.01166	((1071:0.03323	1148:0.02504)1.000:0.03250	1069:0.03308)0.422:0.00417)0.471:0.00528	(1116:0.03675
((1020:0.00052	(1029:0.00051	1031:0.00014)0.850:0.00052)0.000:0.00014	(((1021:0.0	1024:0.0	1035:0.0):0.00052	(1022:0.0	1023:0.0	1025:0.0	1026:0.0	1034:0.0	1037:0.0	1038:0.0):0.00014)0.850:0.00052	1041:0.00261)0.000:0.00014	((((1047:0.00052	1040:0.00052)0.000:0.00014	(1044:0.00104	(1093:0.00737	(1094:0.00019	((1014:0.00333	(1013:0.00015	(1012:0.00678	1015:0.00209)0.238:0.00051)0.963:0.00397)1.000:0.02962	(1075:0.05666	(1076:0.02842	(((1010:0.02692	1061:0.05618)1.000:0.03291	((1070:0.01587	1163:0.02082)1.000:0.05752	(((1109:0.03457	(1019:0.07157	(1052:0.02280	(1050:0.00014	1051:0.00014)1.000:0.03016)0.777:0.01499)0.679:0.01496)1.000:0.08218	((1004:0.18133	((((1071:0.03303	1148:0.02493)1.000:0.02386	((1054:0.04191	((((1156:0.01532	(1119:0.01096	((1091:0.03445	(1147:0.01144	(1151:0.00822	1153:0.00237)1.000:0.03095)0.995:0.00858)0.977:0.00658	1150:0.01936)0.971:0.00956)0.917:0.00568)0.936:0.00885	(1115:0.03195	1157:0.04650)0.652:0.00946)0.601:0.00508	(1154:0.00010	(1108:0.00563	1149:0.02907)0.882:0.00806)1.000:0.02387)0.986:0.00844
(1039:0.00052	1049:0.00052	((((1047:0.00052	1040:0.00052)0.000:0.00014	(1044:0.00104	(1093:0.00738	(1094:0.00026	((1014:0.00335	(1013:0.00015	(1012:0.00678	1015:0.00209)0.228:0.00050)0.964:0.00395)1.000:0.02974	(1075:0.07363	(1076:0.02856	(((1010:0.02830	1061:0.03512)1.000:0.03439	((1070:0.01648	1163:0.01117)1.000:0.05731	(((1109:0.03384	(1019:0.07209	(1052:0.02267	(1050:0.00014	1051:0.00014)1.000:0.03021)0.678:0.01431)0.747:0.01616)1.000:0.08293	((1004:0.14174	(((((1071:0.02857	1148:0.02954)1.000:0.02383	(1116:0.04557	1117:0.03343)0.998:0.02394)0.000:0.00847	(1069:0.03964	(1091:0.03283	(((1053:0.00676	1152:0.01618)0.955:0.00753	(1155:0.00950	1054:0.04959)0.993:0.02079)0.992:0.01390	((1115:0.01554	(1151:0.00888	1153:0.00172)1.000:0.03298)0.535:0.00831	((1156:0.01258	((1147:0.02406	1150:0.01532)0.973:0.01262	(1119:0.00192	(1154:0.00629	(1108:0.00045	1149:0.03642)0.999:0.00702)1.000:0.02166)0.906:0.00633)0.988:0.01166)0.958:0.00686	1157:0.06536)0.802:0.00403)0.929:0.00723)0.781:0.01014)0.991:0.01278)0.825:0.00654)0.991:0.01419	(1092:0.02657	1118:0.02023)0.828:0.01067)1.000:0.04473	(1098:0.04912	(1122:0.01754	(1124:0.00052	((1120:0.00015
(((1020:0.0	1021:0.0	1023:0.0	1025:0.0	1026:0.0):0.00053	(1022:0.0	1024:0.0	1035:0.0):0.00052)0.812:0.00052	1049:0.00052	((((1041:0.00313	(1044:0.00052	(1093:0.01709	(1094:0.00038	((1014:0.00337	(1013:0.00015	(1012:0.00680	1015:0.00209)0.229:0.00051)0.964:0.00395)1.000:0.02992	(1075:0.07359	(1076:0.02842	(((1010:0.02695	1061:0.05631)1.000:0.03457	((1070:0.01677	1163:0.02549)1.000:0.05690	(((1109:0.03413	(1019:0.07227	(1052:0.02283	(1050:0.00014	1051:0.00014)1.000:0.03015)0.611:0.01432)0.724:0.01587)1.000:0.08074	(((1098:0.05137	(1122:0.01630	(1123:0.01905	(1124:0.00014	(1120:0.00053	1121:0.00015)0.912:0.00158)0.978:0.00665)1.000:0.02501)1.000:0.04202)0.996:0.02309	(1004:0.14322	((((1069:0.02888	(1116:0.03768	1117:0.04165)0.998:0.02321)0.950:0.01147	((((1156:0.01742	(((((1091:0.03370	(1119:0.01721	1150:0.01746)0.993:0.00920)0.933:0.00686	1147:0.01395)0.232:0.00659	(1151:0.00845	1153:0.00215)1.000:0.02670)0.917:0.00827	(1155:0.02702	(1053:0.00973	1152:0.01277)0.939:0.00605)1.000:0.01725)0.961:0.00742	1115:0.02138)0.572:0.00479)0.744:0.00969	1157:0.02705)0.984:0.01396
(1049:0.00052	(1021:0.00052	(1022:0.0	1024:0.0	1048:0.0):0.00012)0.836:0.00052	(((((((1020:0.0	1025:0.0	1026:0.0	1037:0.0	1038:0.0):0.00012	(1023:0.0	1035:0.0):0.00051)0.855:0.00052	(1029:0.0	1031:0.0):0.00052)0.000:0.00014	(1047:0.00052	(1044:0.00052	(1093:0.00738	(1094:0.00028	((1014:0.00338	(1013:0.00015	(1012:0.00679	1015:0.00209)0.233:0.00051)0.964:0.00394)1.000:0.02965	(1075:0.07490	((1067:0.04762	((1158:0.00015	(1114:0.01874	1159:0.00626)0.807:0.00277)0.997:0.02008	((1001:0.00588	((1112:0.00112	1113:0.00152)0.991:0.00561	(1111:0.00056	1110:0.00737)0.549:0.00408)0.987:0.00821)0.996:0.00957	(1003:0.00970	1002:0.04303)0.898:0.00664)0.990:0.01615)0.841:0.02419)0.999:0.01925	(((1010:0.02899	1061:0.03440)1.000:0.03464	((1070:0.01777	1163:0.00646)1.000:0.05676	(((1109:0.03430	(1019:0.07133	(1052:0.02280	(1050:0.00014	1051:0.00014)1.000:0.03012)0.815:0.01517)0.788:0.01505)1.000:0.07969	((1004:0.16098	((((1071:0.03207	1148:0.02584)1.000:0.02338	((1054:0.04703	((1155:0.02174	(1053:0.00826	1152:0.01405)0.994:0.01422)0.997:0.01258
(((1027:0.0	1028:0.0	1030:0.0	1032:0.0	1033:0.0	1036:0.0	1037:0.0	1038:0.0	1042:0.0	1043:0.0	1045:0.0	1046:0.0):0.00014	1040:0.00052)0.000:0.00014	1049:0.00052	(((1044:0.00052	(1093:0.00737	(1094:0.00027	((1014:0.00334	(1013:0.00015	(1012:0.00678	1015:0.00209)0.229:0.00050)0.964:0.00396)1.000:0.02982	(1075:0.07364	(1076:0.02847	(((1010:0.02720	1061:0.05595)1.000:0.03459	((1070:0.01637	1163:0.01073)1.000:0.05749	(((1109:0.03367	(1019:0.07212	(1052:0.02281	(1050:0.00014	1051:0.00014)1.000:0.03013)0.596:0.01433)0.720:0.01638)1.000:0.08377	(((1098:0.04411	(1122:0.01565	(1123:0.01389	(1124:0.00014	(1120:0.00052	1121:0.00015)0.901:0.00105)0.860:0.00015)1.000:0.03158)1.000:0.04866)0.994:0.02229	(((1116:0.04137	1117:0.03743)0.999:0.02022	(((1091:0.03346	(((1119:0.01564	1150:0.01794)0.991:0.00895	(1147:0.01197	(1151:0.00815	1153:0.00244)1.000:0.03035)0.996:0.00990)0.943:0.00432	((((1115:0.03260	(1154:0.00016	(1108:0.00560	1149:0.02965)0.304:0.00808)1.000:0.03033)0.323:0.00565
((1027:0.0	1028:0.0	1030:0.0	1032:0.0	1033:0.0	1034:0.0	1036:0.0	1037:0.0	1038:0.0	1042:0.0	1043:0.0	1045:0.0	1046:0.0):0.00014	(((1044:0.00052	(1093:0.00737	(1094:0.00019	((1014:0.00335	(1013:0.00015	(1012:0.00680	1015:0.00209)0.235:0.00051)0.963:0.00397)1.000:0.02949	(1075:0.05540	(1076:0.02755	(((1010:0.02812	1061:0.03531)1.000:0.03533	((1070:0.01706	1163:0.02515)1.000:0.05676	(((1109:0.03468	(1019:0.07216	(1052:0.02309	(1050:0.00014	1051:0.00014)1.000:0.02992)0.677:0.01472)0.732:0.01514)1.000:0.07911	(((1074:0.05029	1090:0.05715)0.999:0.03515	(1066:0.09561	1068:0.06613)0.908:0.02151)0.741:0.01828	(1004:0.14260	((((1071:0.03278	1148:0.02530)1.000:0.02372	((1054:0.04641	((1155:0.02024	(1053:0.01058	1152:0.01175)0.997:0.01503)0.997:0.01296	((1149:0.02857	(1108:0.00934	1154:0.00446)0.109:0.01104)0.993:0.01292	(1115:0.03302	(((1119:0.01075	(((1147:0.01158	(1151:0.00811	1153:0.00248)1.000:0.03077)0.995:0.00866
((((1029:0.0	1031:0.0):0.00052	((1022:0.0	1025:0.0):0.00012	1035:0.00052)0.834:0.00053)0.000:0.00014	1039:0.00052)0.000:0.00014	((1027:0.0	1028:0.0	1030:0.0	1032:0.0	1033:0.0	1036:0.0	1037:0.0	1042:0.0	1043:0.0	1045:0.0	1046:0.0	1048:0.0):0.00014	(1044:0.00052	(1093:0.00737	(1094:0.00020	((1014:0.00334	(1013:0.00015	(1012:0.00679	1015:0.00209)0.231:0.00050)0.963:0.00397)1.000:0.02947	(1075:0.05543	(1076:0.02779	(((1010:0.02799	1061:0.03545)1.000:0.03487	((1070:0.01684	1163:0.02535)1.000:0.05728	(((1109:0.03380	(1019:0.07211	(1052:0.02285	(1050:0.00014	1051:0.00014)1.000:0.03009)0.726:0.01451)0.737:0.01616)1.000:0.08056	(((1098:0.05117	(1122:0.01753	(1124:0.00259	(1123:0.00053	(1120:0.00014	1121:0.00052)0.936:0.00105)0.993:0.00014)1.000:0.03005)1.000:0.04095)0.994:0.02104	(1004:0.15889	(((((1069:0.03189	(1054:0.04765	(1116:0.03740	1117:0.04293)0.996:0.01662)0.949:0.00801)0.744:0.01369	((1155:0.02564	(1053:0.00887	1152:0.01362)0.981:0.00721)0.999:0.01222
(1049:0.00052	((1022:0.0	1024:0.0	1035:0.0):0.00051	(1023:0.0	1025:0.0	1048:0.0):0.00012)0.831:0.00053	((1039:0.00052	(1027:0.0	1028:0.0	1030:0.0	1032:0.0	1033:0.0	1036:0.0	1038:0.0	1042:0.0	1043:0.0	1045:0.0	1046:0.0):0.00014)0.000:0.00012	(((((1020:0.0	1026:0.0):0.00053	(1021:0.0	1034:0.0	1037:0.0):0.00012)0.846:0.00052	(1044:0.00103	(1093:0.00737	(1094:0.00027	((1014:0.00332	(1013:0.00015	(1012:0.00679	1015:0.00209)0.233:0.00050)0.964:0.00399)1.000:0.02954	(1075:0.07585	((1067:0.03322	((1158:0.00016	(1114:0.01932	1159:0.00629)0.449:0.00273)0.999:0.02238	((1001:0.00626	((1112:0.00113	1113:0.00151)0.991:0.00566	(1111:0.00056	1110:0.00736)0.511:0.00401)0.987:0.00842)0.995:0.00949	(1003:0.00965	1002:0.04238)0.930:0.00686)0.983:0.01358)0.916:0.02483)1.000:0.02146	(((1010:0.02879	1061:0.03461)1.000:0.03482	((1070:0.01556	1163:0.01958)1.000:0.05778	(((1109:0.03359	(1019:0.07133	(1052:0.02281
((1044:0.00053	(1094:0.01209	(1093:0.00690	((1014:0.00337	(1013:0.00015	(1012:0.00679	1015:0.00209)0.229:0.00051)0.958:0.00394)1.000:0.02985	(1075:0.07319	(1076:0.02890	(((1010:0.02795	1061:0.03539)1.000:0.03354	((1070:0.01857	1163:0.04177)1.000:0.05601	(((1109:0.03409	(1019:0.07221	(1052:0.02279	(1050:0.00014	1051:0.00014)1.000:0.03017)0.717:0.01439)0.697:0.01584)1.000:0.08225	(((1098:0.04347	(1122:0.01579	(1123:0.01073	(1124:0.00213	(1120:0.00015	1121:0.00050)0.839:0.00159)0.878:0.00351)1.000:0.02888)1.000:0.04973)0.995:0.02431	(1004:0.15648	(((((1092:0.02735	1118:0.01972)1.000:0.02058	(1071:0.03087	1148:0.02726)1.000:0.02386)0.999:0.01316	1069:0.03678)0.854:0.00428	(1091:0.03346	(((1119:0.01566	1150:0.01798)0.992:0.00896	(1147:0.01207	(1151:0.00814	1153:0.00245)1.000:0.03034)0.996:0.00970)0.951:0.00436	((((1115:0.03257	(1154:0.00015	(1108:0.00561	1149:0.02909)0.436:0.00808)1.000:0.03046)0.361:0.00567	1157:0.03075)0.751:0.00561	1156:0.01683)0.961:0.00729	((1155:0.01216	1054:0.04693)0.978:0.01864	(1053:0.00881	1152:0.01358)0.976:0.00916)1.000:0.01582)0.965:0.00738)0.818:0.00328)0.986:0.01275)0.680:0.00944	(1116:0.03711	1117:0.04192)0.998:0.02110)0.857:0.01831)1.000:0.04361)1.000:0.07802	((1074:0.05087	1090:0.05640)0.996:0.03496
(((1029:0.00014	1031:0.00052)0.855:0.00052	1047:0.00052)0.000:0.00014	((1021:0.0	1022:0.0	1023:0.0	1024:0.0	1025:0.0):0.00052	1041:0.00261)0.000:0.00014	(((1020:0.00052	(1026:0.0	1034:0.0	1035:0.0	1038:0.0):0.00014)0.858:0.00052	((1044:0.00052	(((1014:0.00333	(1013:0.00015	(1012:0.00678	1015:0.00209)0.245:0.00050)0.962:0.00397)1.000:0.03013	(1075:0.07357	(1076:0.02804	(((1010:0.02794	1061:0.03543)1.000:0.03506	((1070:0.01687	1163:0.02472)1.000:0.05636	(((1109:0.03350	(1019:0.07143	(1052:0.02276	(1050:0.00014	1051:0.00014)1.000:0.03013)0.669:0.01473)0.752:0.01615)1.000:0.08101	(((1098:0.04998	(1122:0.01588	(1123:0.03021	(1124:0.00014	(1120:0.00015	1121:0.00052)0.879:0.00105)0.990:0.01104)1.000:0.02217)1.000:0.04397)0.996:0.02498	((((1071:0.03306	1148:0.02486)1.000:0.02409	((1054:0.04934	((1155:0.02759	(1053:0.00844	1152:0.01454)0.891:0.00895)0.980:0.01225	(((1156:0.01429	((1115:0.01466	(1151:0.00886	1153:0.00173)1.000:0.03313)0.944:0.01041	1157:0.06463)0.861:0.00556)0.728:0.00529	(1119:0.00430	(1154:0.00634	(1108:0.00041
((1021:0.0	1022:0.0	1035:0.0):0.00052	1049:0.00052	(((((1044:0.00052	(1093:0.00738	(1094:0.00027	((1014:0.00337	(1013:0.00015	(1012:0.00679	1015:0.00210)0.234:0.00051)0.964:0.00394)1.000:0.02983	(1075:0.07345	(1076:0.02894	(((1010:0.02683	1061:0.05632)1.000:0.03320	((1070:0.01830	1163:0.04141)1.000:0.05590	(((1109:0.03383	(1019:0.07220	(1052:0.02286	(1050:0.00014	1051:0.00014)1.000:0.03013)0.609:0.01425)0.748:0.01615)1.000:0.08143	(((1074:0.05092	1090:0.05622)0.995:0.03525	(1066:0.09568	1068:0.06589)0.877:0.02118)0.763:0.02020	((1098:0.05044	(1122:0.01577	(1123:0.01344	(1124:0.00014	(1120:0.00053	1121:0.00014)0.936:0.00104)0.765:0.00015)1.000:0.03098)1.000:0.04252)0.991:0.02068	(((1071:0.03312	1148:0.02489)1.000:0.02323	((1069:0.03115	(1004:0.16741	(1116:0.03830	1117:0.04090)0.116:0.01043)0.972:0.01419)0.861:0.00894	(1054:0.04594	(((1115:0.03334	(((1119:0.01086	((1091:0.02496	(1147:0.01177	(1151:0.00810	1153:0.00250)1.000:0.03056)0.995:0.00872)0.980:0.00658	1150:0.02007)0.967:0.01061)0.933:0.00693	1156:0.01367)0.978:0.00962	1157:0.04800)0.474:0.00647)0.961:0.00694	(1149:0.02798	(1108:0.00925
((1029:0.00052	1031:0.00014)0.861:0.00052	((1027:0.0	1028:0.0	1030:0.0	1032:0.0	1033:0.0	1036:0.0	1042:0.0	1043:0.0	1045:0.0	1046:0.0	1048:0.0):0.00014	1041:0.00261)0.000:0.00014	(((((1044:0.00104	(1093:0.00738	(1094:0.00026	((1014:0.00335	(1013:0.00015	(1012:0.00679	1015:0.00209)0.228:0.00050)0.964:0.00397)1.000:0.02975	(1075:0.07357	(1076:0.02943	(((1010:0.02788	1061:0.03546)1.000:0.03223	((1070:0.01723	1163:0.03432)1.000:0.05772	(((1109:0.03437	(1019:0.07247	(1052:0.02293	(1050:0.00014	1051:0.00014)1.000:0.03005)0.637:0.01424)0.682:0.01565)1.000:0.08256	((1004:0.15794	(((1092:0.03012	1118:0.01691)0.734:0.01100	(((1054:0.04407	(((1154:0.00169	(1108:0.00476	1149:0.02997)0.400:0.00740)1.000:0.02220	(((1156:0.01426	(((1091:0.02513	(1147:0.01176	(1151:0.00817	1153:0.00241)1.000:0.03059)0.995:0.00868)0.983:0.00686	1150:0.01957)0.955:0.00947	1119:0.01087)0.933:0.00704)0.940:0.00785	1157:0.03244)0.435:0.00600	1115:0.03496)0.906:0.00554)0.977:0.00765	(1155:0.01826	(1053:0.01002
((((1047:0.00052	1040:0.00052)0.000:0.00014	(1044:0.00104	(1093:0.00736	(1094:0.00019	((1014:0.00335	(1013:0.00015	(1012:0.00678	1015:0.00209)0.247:0.00050)0.962:0.00396)1.000:0.02959	(1075:0.05533	(1076:0.02818	(((1010:0.02722	1061:0.05582)1.000:0.03351	((1070:0.01773	1163:0.00651)1.000:0.05754	(((1109:0.03467	(1019:0.07212	(1052:0.02289	(1050:0.00014	1051:0.00014)1.000:0.03005)0.610:0.01426)0.761:0.01550)1.000:0.08024	((1004:0.14023	(((((((1155:0.01922	(1053:0.00822	1152:0.01460)0.999:0.01688)0.997:0.01332	((1157:0.06556	(((1091:0.03347	(1147:0.01683	1150:0.02273)0.948:0.00559)0.974:0.00741	(1115:0.02000	(1151:0.00886	1153:0.00175)1.000:0.02852)0.795:0.01245)0.967:0.00733	(1119:0.01573	1156:0.01574)0.000:0.00127)0.938:0.00783)0.924:0.00702	(1154:0.00161	(1108:0.00419	1149:0.03340)0.655:0.00765)1.000:0.02254)0.976:0.00861)0.948:0.00682	1054:0.04231)0.973:0.01485	(1069:0.03207	(1116:0.03847	1117:0.04120)0.997:0.02264)0.924:0.01155)0.901:0.00682	(1071:0.03279	1148:0.02513)1.000:0.02367)0.998:0.01780	(1092:0.02894	1118:0.01799)0.780:0.01001)0.999:0.03659	(1098:0.05340	(1122:0.01829	(1123:0.04466	(1124:0.00014	(1120:0.00015	1121:0.00052)0.897:0.00157)0.908:0.00397)1.000:0.02584)1.000:0.04054)1.000:0.03229)0.853:0.03809)1.000:0.05762
(((1027:0.0	1028:0.0	1030:0.0	1032:0.0	1033:0.0	1036:0.0	1042:0.0	1043:0.0	1045:0.0	1046:0.0):0.00014	1040:0.00052)0.000:0.00014	1049:0.00052	(((1044:0.00052	(1093:0.00737	(1094:0.00027	((1014:0.00334	(1013:0.00015	(1012:0.00678	1015:0.00209)0.229:0.00051)0.963:0.00396)1.000:0.02978	(1075:0.07346	(1076:0.02865	(((1010:0.02696	1061:0.05609)1.000:0.03343	((1070:0.01861	1163:0.02042)1.000:0.05704	(((1109:0.03392	(1019:0.07241	(1052:0.02296	(1050:0.00014	1051:0.00014)1.000:0.02999)0.592:0.01414)0.664:0.01613)1.000:0.08070	(((1074:0.05018	1090:0.05691)0.996:0.03532	(1066:0.09539	1068:0.08949)0.813:0.01936)0.606:0.01931	((1098:0.05102	(1122:0.01655	(1124:0.00102	(1123:0.00053	(1120:0.00052	1121:0.00013)0.885:0.00105)0.786:0.00014)1.000:0.03032)1.000:0.04214)0.994:0.02246	((1092:0.02170	((((1069:0.03330	(1116:0.04123	1117:0.03863)0.997:0.02463)0.195:0.00798	(((((1119:0.00980	1156:0.02125)0.961:0.01028	1150:0.01871)0.994:0.01032	(1147:0.01158	(1151:0.00807	1153:0.00250)1.000:0.03072)0.977:0.00537)0.534:0.00531
(((1039:0.00052	1047:0.00052)0.000:0.00014	(((1020:0.0	1022:0.0	1024:0.0):0.00052	(1021:0.0	1035:0.0	1048:0.0):0.00012)0.848:0.00052	1040:0.00052)0.000:0.00014)0.000:0.00014	(1049:0.00052	1041:0.00313)0.000:0.00014	(((((1023:0.0	1025:0.0):0.00052	(1026:0.0	1034:0.0	1037:0.0):0.00012)0.846:0.00052	(1044:0.00052	(1093:0.00738	(1094:0.00027	((1014:0.00336	(1013:0.00015	(1012:0.00679	1015:0.00209)0.231:0.00051)0.962:0.00394)1.000:0.02975	(1075:0.07484	(1076:0.02885	(((1010:0.02688	1061:0.05623)1.000:0.03298	((1070:0.01550	1163:0.01898)1.000:0.05826	(((1109:0.03468	(1019:0.07202	(1052:0.02278	(1050:0.00014	1051:0.00014)1.000:0.03012)0.708:0.01433)0.720:0.01538)1.000:0.07966	((1004:0.15805	(((((((1155:0.01918	(1053:0.00824	1152:0.01458)0.999:0.01681)0.997:0.01319	((1157:0.06543	(((1091:0.03346	(1147:0.01682	1150:0.02265)0.946:0.00556)0.973:0.00735	(1115:0.02010	(1151:0.00886	1153:0.00174)1.000:0.02784)0.846:0.01310)0.968:0.00738	(1119:0.01560	1156:0.01580)0.000:0.00124)0.941:0.00790)0.921:0.00699	(1154:0.00185	(1108:0.00413	1149:0.03345)0.650:0.00754)1.000:0.02231)0.976:0.00872)0.950:0.00671
(((1047:0.00052	1040:0.00052)0.000:0.00014	(1044:0.00104	(1093:0.00737	(1094:0.00020	((1014:0.00336	(1013:0.00015	(1012:0.00679	1015:0.00209)0.230:0.00051)0.963:0.00396)1.000:0.02965	(1075:0.05536	(1076:0.02857	(((1010:0.02687	1061:0.05627)1.000:0.03254	((1070:0.02037	1163:0.03603)1.000:0.05557	(((1109:0.03373	(1019:0.07215	(1052:0.02280	(1050:0.00014	1051:0.00014)1.000:0.03016)0.665:0.01436)0.781:0.01617)1.000:0.08373	(((1074:0.05093	1090:0.05625)0.995:0.03493	(1066:0.09558	1068:0.06617)0.884:0.02024)0.963:0.02692	((1098:0.04053	(1122:0.01646	(1123:0.04393	((1120:0.0	1121:0.0):0.00160	1124:0.00207)0.803:0.00098)1.000:0.02995)1.000:0.05205)0.987:0.02361	(((1054:0.04917	(((((1147:0.01649	1150:0.02309)0.966:0.00659	(1091:0.02174	(1092:0.01854	1118:0.02848)1.000:0.03402)0.989:0.01138)0.984:0.00668	((1119:0.00450	(1154:0.00315	(1108:0.00370	1149:0.03100)0.943:0.00696)1.000:0.02228)0.998:0.01051	(1156:0.01249	1157:0.04904)0.904:0.00738)0.983:0.00766)0.831:0.00563	(1115:0.01928	(1151:0.00883	1153:0.00177)1.000:0.02972)0.947:0.00930)0.955:0.00862	(1155:0.02606	(1053:0.00750	1152:0.01494)0.949:0.00831)0.997:0.01098)0.999:0.01345)0.772:0.01113	(1069:0.03227	(1071:0.03315
(1049:0.00052	((1020:0.0	1021:0.0	1023:0.0	1048:0.0):0.00014	(1022:0.0	1035:0.0):0.00052)0.835:0.00052	((((1044:0.00052	(1094:0.01208	(1093:0.00689	((1014:0.00338	(1013:0.00015	(1012:0.00678	1015:0.00209)0.236:0.00050)0.958:0.00393)1.000:0.02983	(1075:0.07426	(1076:0.02856	(((1010:0.02683	1061:0.05625)1.000:0.03378	((1070:0.01838	1163:0.04116)1.000:0.05575	(((1109:0.03394	(1019:0.07192	(1052:0.02294	(1050:0.00014	1051:0.00014)1.000:0.02998)0.750:0.01469)0.787:0.01570)1.000:0.07943	((1004:0.18200	((((1071:0.03164	1148:0.02638)1.000:0.02521	(1069:0.03483	((1054:0.05080	(1116:0.03634	1117:0.04416)0.996:0.01715)0.797:0.00920	((1155:0.02564	(1053:0.00884	1152:0.01418)0.982:0.00734)0.998:0.01144	((((1119:0.00303	(1154:0.00645	(1108:0.00042	1149:0.03637)0.999:0.00692)1.000:0.02146)0.998:0.01295	(1156:0.01319	1157:0.03508)0.561:0.00469)0.988:0.01034	((1147:0.01671	1150:0.02283)0.966:0.00683	1091:0.03178)0.954:0.00492)0.964:0.00785	(1115:0.02154	(1151:0.00875	1153:0.00184)1.000:0.02837)0.681:0.00571)0.988:0.01053)0.995:0.01151)0.279:0.00754)0.995:0.01240)0.995:0.01567	(1092:0.02914	1118:0.01770)0.379:0.00849)1.000:0.04722	(1098:0.05050
(((((1021:0.0	1024:0.0	1026:0.0):0.00012	(1022:0.0	1025:0.0):0.00052)0.857:0.00052	(1047:0.00052	1041:0.00261)0.000:0.00014)0.000:0.00014	((((1020:0.0	1037:0.0):0.00012	(1023:0.0	1035:0.0):0.00053)0.851:0.00052	1040:0.00052)0.000:0.00014	(1044:0.00052	(1093:0.00738	(1094:0.00019	((1014:0.00335	(1013:0.00015	(1012:0.00679	1015:0.00209)0.241:0.00050)0.963:0.00396)1.000:0.02948	(1075:0.05536	(1076:0.02778	(((1010:0.02808	1061:0.03532)1.000:0.03442	((1070:0.01686	1163:0.02534)1.000:0.05737	(((1109:0.03314	(1019:0.07250	(1052:0.02296	(1050:0.00014	1051:0.00014)1.000:0.03005)0.465:0.01395)0.820:0.01721)1.000:0.07745	((1074:0.04829	1090:0.05896)0.997:0.03148	((1004:0.11126	((((((1116:0.03643	1117:0.04345)0.998:0.02491	((((1150:0.01926	(1119:0.01012	1156:0.02100)0.957:0.01035)0.947:0.00773	(1147:0.01149	(1151:0.00808	1153:0.00250)1.000:0.03088)0.984:0.00753)0.265:0.00556	1091:0.02525)0.847:0.00890	((((1149:0.02832	(1108:0.00865	1154:0.00513)0.178:0.01003)0.954:0.01120	(1155:0.02030	1054:0.03892)0.968:0.01306)0.780:0.00913	(1115:0.03089	1157:0.04662)0.878:0.00919)0.974:0.00867	(1053:0.01185
(((1049:0.00051	1041:0.00313)0.000:0.00014	((1020:0.0	1021:0.0	1022:0.0	1025:0.0):0.00053	(1026:0.0	1035:0.0	1048:0.0):0.00012)0.857:0.00052)0.000:0.00014	(((1044:0.00052	(1093:0.00738	(1094:0.00021	((1014:0.00334	(1013:0.00015	(1012:0.00679	1015:0.00209)0.235:0.00050)0.963:0.00396)1.000:0.02949	(1075:0.05546	(1076:0.02779	(((1010:0.02811	1061:0.03534)1.000:0.03502	((1070:0.01689	1163:0.02527)1.000:0.05679	(((1109:0.03433	(1019:0.07221	(1052:0.02294	(1050:0.00014	1051:0.00014)1.000:0.03003)0.673:0.01457)0.700:0.01557)1.000:0.08108	((1004:0.14800	((((1071:0.03289	1148:0.02506)1.000:0.02414	((1054:0.04318	(((1154:0.00500	(1108:0.00067	1149:0.03971)0.966:0.00813)0.999:0.01743	(((1156:0.01403	((1115:0.02040	(1151:0.00887	1153:0.00173)1.000:0.02767)0.794:0.01219	(1091:0.02408	(1147:0.01666	1150:0.02296)0.952:0.00605)0.981:0.00744)0.955:0.00796)0.928:0.00526	1119:0.01222)0.880:0.00720	1157:0.04628)0.929:0.00656)0.992:0.01108	(1155:0.01946	(1053:0.00906	1152:0.01323)0.997:0.01681)0.997:0.01346)0.897:0.00604)0.968:0.01469	(1069:0.03212	(1116:0.03841	1117:0.04137)0.997:0.02287)0.893:0.01110)0.874:0.00617)0.994:0.01773	(1092:0.02987
(1047:0.00052	1049:0.00051	((1041:0.00209	(1023:0.00052	(1024:0.0	1026:0.0):0.00012)0.851:0.00052)0.000:0.00012	((((1029:0.0	1031:0.0):0.00052	(1020:0.00052	(1021:0.0	1022:0.0	1025:0.0	1034:0.0	1035:0.0	1038:0.0):0.00012)0.855:0.00052)0.000:0.00014	((1039:0.00052	1040:0.00052)0.000:0.00014	(1027:0.0	1028:0.0	1030:0.0	1032:0.0	1033:0.0	1036:0.0	1037:0.0	1042:0.0	1043:0.0	1045:0.0	1046:0.0	1048:0.0):0.00014)0.000:0.00014)0.000:0.00014	(1044:0.00052	(1094:0.01208	(1093:0.00681	((1014:0.00340	(1013:0.00015	(1012:0.00679	1015:0.00209)0.223:0.00051)0.958:0.00391)1.000:0.02959	(1075:0.05637	(1076:0.02839	(((1010:0.02815	1061:0.03516)1.000:0.03273	((1070:0.01601	1163:0.02067)1.000:0.05682	(((1109:0.03458	(1019:0.07210	(1052:0.02297	(1050:0.00014	1051:0.00014)1.000:0.03000)0.739:0.01475)0.722:0.01519)1.000:0.08158	((1004:0.17492	(((1092:0.02971	1118:0.01723)0.844:0.01095
(1049:0.00052	((1020:0.0	1035:0.0	1048:0.0):0.00012	(1021:0.0	1022:0.0	1023:0.0):0.00053)0.854:0.00052	((((1039:0.00052	1040:0.00052)0.000:0.00014	((((1024:0.0	1025:0.0	1037:0.0	1038:0.0):0.00012	1026:0.00052)0.853:0.00052	1047:0.00052)0.000:0.00014	((1029:0.0	1031:0.0):0.00052	1041:0.00261)0.000:0.00014)1.000:0.00014)0.653:0.00014	(1027:0.0	1028:0.0	1030:0.0	1032:0.0	1033:0.0	1034:0.0	1036:0.0	1042:0.0	1043:0.0	1045:0.0	1046:0.0):0.00014)0.000:0.00012	(1044:0.00104	(1093:0.00738	(1094:0.00027	((1014:0.00334	(1013:0.00015	(1012:0.00677	1015:0.00209)0.242:0.00050)0.964:0.00397)1.000:0.02970	(1075:0.07497	(1076:0.02783	(((1010:0.02792	1061:0.03551)1.000:0.03515	((1070:0.01690	1163:0.02528)1.000:0.05596	(((1109:0.03383	(1019:0.07088	(1052:0.02269	(1050:0.00014	1051:0.00014)1.000:0.03026)0.826:0.01543)0.802:0.01533)1.000:0.08129	((1004:0.12048	(((1092:0.02857	1118:0.01835)0.787:0.00952
(((1021:0.0	1038:0.0):0.00012	(1022:0.0	1024:0.0	1035:0.0):0.00052)0.857:0.00052	1049:0.00051	(((1027:0.0	1028:0.0	1030:0.0	1032:0.0	1033:0.0	1034:0.0	1036:0.0	1037:0.0	1042:0.0	1043:0.0	1045:0.0	1046:0.0	1048:0.0):0.00014	((((1047:0.00052	((1020:0.0	1023:0.0	1026:0.0):0.00053	1025:0.00012)0.843:0.00052)0.000:0.00014	1041:0.00209)0.000:0.00014	(1029:0.00052	1031:0.00014)0.861:0.00052)0.000:0.00012	1039:0.00052)0.000:0.00014)0.000:0.00014	(1040:0.00052	(1044:0.00104	(1093:0.00736	(1094:0.00019	((1014:0.00335	(1013:0.00015	(1012:0.00678	1015:0.00209)0.237:0.00050)0.963:0.00396)1.000:0.02949	(1075:0.05661	(1076:0.02812	(((1010:0.02794	1061:0.03534)1.000:0.03401	((1070:0.01838	1163:0.04135)1.000:0.05563	(((1109:0.03455	(1019:0.07148	(1052:0.02274	(1050:0.00014	1051:0.00014)1.000:0.03016)0.835:0.01511)0.792:0.01484)1.000:0.08058	((1004:0.20742	((((1071:0.03296	1148:0.02503)1.000:0.02389
(((1021:0.0	1022:0.0	1023:0.0	1024:0.0	1025:0.0):0.00051	(1034:0.0	1035:0.0	1038:0.0):0.00012)0.857:0.00052	1049:0.00053	(((((1044:0.00052	(1094:0.01208	(1093:0.00687	((1014:0.00339	(1013:0.00015	(1012:0.00679	1015:0.00209)0.232:0.00050)0.958:0.00392)1.000:0.02989	(1075:0.07462	(1076:0.02826	(((1010:0.02827	1061:0.03510)1.000:0.03529	((1070:0.01946	1163:0.01271)1.000:0.05564	(((1109:0.03355	(1019:0.07204	(1052:0.02287	(1050:0.00014	1051:0.00014)1.000:0.03010)0.648:0.01455)0.715:0.01619)1.000:0.08423	(((1098:0.04051	(1122:0.01627	(1123:0.01110	(1124:0.00014	(1120:0.00053	1121:0.00012)0.941:0.00105)0.863:0.00016)1.000:0.03161)1.000:0.05217)0.988:0.02413	((((((((1147:0.01629	1150:0.02331)0.968:0.00686	(1091:0.02193	(1092:0.01867	1118:0.02836)1.000:0.03402)0.987:0.01100)0.983:0.00665	((1119:0.00313	(1154:0.00641	(1108:0.00043	1149:0.03701)0.999:0.00694)1.000:0.02027)0.998:0.01178	(1156:0.01368	1157:0.03447)0.835:0.00714)0.982:0.00757)0.821:0.00563	(1115:0.01929	(1151:0.00881	1153:0.00179)1.000:0.02914)0.956:0.00994)0.953:0.00856	(1155:0.02630	(1053:0.00745	1152:0.01553)0.944:0.00818)0.997:0.01097)1.000:0.01362
((((1020:0.00052	1048:0.00012)0.857:0.00052	(1049:0.00052	1041:0.00313)0.000:0.00014)0.606:0.00014	((1021:0.0	1022:0.0	1024:0.0	1025:0.0	1026:0.0	1035:0.0):0.00051	(1023:0.0	1037:0.0	1038:0.0):0.00012)0.858:0.00052)0.000:0.00012	((1027:0.0	1028:0.0	1030:0.0	1032:0.0	1033:0.0	1034:0.0	1036:0.0	1042:0.0	1043:0.0	1045:0.0	1046:0.0):0.00014	1039:0.00052)0.000:0.00014	((((1044:0.00052	(1093:0.00738	(1094:0.00019	((1014:0.00335	(1013:0.00015	(1012:0.00679	1015:0.00209)0.233:0.00050)0.963:0.00397)1.000:0.02958	(1075:0.05545	(1076:0.02834	(((1010:0.02815	1061:0.03516)1.000:0.03294	((1070:0.01918	1163:0.02156)1.000:0.05532	(((1109:0.03408	(1019:0.07192	(1052:0.02293	(1050:0.00014	1051:0.00014)1.000:0.03000)0.689:0.01462)0.813:0.01560)1.000:0.07894	((1004:0.13198	((((1071:0.03205	1148:0.02584)1.000:0.02387	((1054:0.04777	(((1149:0.02899	(1108:0.00366	1154:0.01012)0.247:0.01238)0.997:0.01641
(1049:0.00052	((1021:0.0	1023:0.0	1024:0.0):0.00051	1035:0.00012)0.839:0.00051	((((1027:0.0	1028:0.0	1030:0.0	1032:0.0	1033:0.0	1036:0.0	1042:0.0	1043:0.0	1045:0.0	1046:0.0	1048:0.0):0.00014	((1044:0.00052	(1093:0.00737	(1094:0.00028	((1014:0.00339	(1013:0.00015	(1012:0.00678	1015:0.00210)0.230:0.00050)0.964:0.00393)1.000:0.02981	(1075:0.07370	(1076:0.02852	(((1010:0.02734	1061:0.05576)1.000:0.03420	((1070:0.01698	1163:0.02456)1.000:0.05733	(((1109:0.03451	(1019:0.07237	(1052:0.02285	(1050:0.00014	1051:0.00014)1.000:0.03001)0.618:0.01401)0.686:0.01572)1.000:0.07858	((1004:0.15818	((((1071:0.03256	1148:0.02552)1.000:0.02410	((1054:0.04355	(((1115:0.03585	((1156:0.01430	(1119:0.01106	((1091:0.03411	(1147:0.01167	(1151:0.00818	1153:0.00239)1.000:0.03066)0.993:0.00857)0.978:0.00655	1150:0.01960)0.955:0.00951)0.925:0.00673)0.936:0.00749	1157:0.05143)0.000:0.00565)0.911:0.00559	(1154:0.00183	(1108:0.00451	1149:0.03305)0.173:0.00747)1.000:0.02152)0.978:0.00744
((((1049:0.00052	1041:0.00313)0.634:0.00014	(1021:0.00052	(1024:0.0	1025:0.0	1026:0.0	1035:0.0):0.00012)0.858:0.00052)0.000:0.00012	(((1044:0.00052	(1093:0.00737	(1094:0.00027	((1014:0.00337	(1013:0.00015	(1012:0.00678	1015:0.00209)0.234:0.00050)0.964:0.00394)1.000:0.02976	(1075:0.07491	(1076:0.02813	(((1010:0.02711	1061:0.05608)1.000:0.03465	((1070:0.02019	1163:0.02543)1.000:0.05505	(((1109:0.03412	(1019:0.07174	(1052:0.02295	(1050:0.00014	1051:0.00014)1.000:0.02993)0.731:0.01468)0.737:0.01544)1.000:0.07972	((1004:0.14946	((((1071:0.03260	1148:0.02531)1.000:0.02367	((1054:0.04382	((1155:0.01823	(1053:0.00986	1152:0.01296)0.998:0.01655)0.996:0.01232	((1115:0.03475	(((1119:0.01075	((1091:0.03397	(1147:0.01162	(1151:0.00816	1153:0.00241)1.000:0.03066)0.994:0.00866)0.980:0.00674	1150:0.01933)0.953:0.00951)0.937:0.00734	1156:0.01405)0.941:0.00794	1157:0.03227)0.460:0.00593)0.919:0.00586	(1154:0.00166	(1108:0.00474	1149:0.02994)0.339:0.00741)1.000:0.02204)0.978:0.00757)0.952:0.00741)0.973:0.01549	(1069:0.03270	(1116:0.03857	1117:0.04106)0.997:0.02270)0.821:0.00866)0.930:0.00817)0.993:0.01735	(1092:0.02991	1118:0.01702)0.700:0.01053)1.000:0.04403	(1098:0.05133
(((((1044:0.00104	(1093:0.00738	(1094:0.00027	((1014:0.00335	(1013:0.00015	(1012:0.00679	1015:0.00209)0.238:0.00051)0.964:0.00396)1.000:0.02984	(1075:0.07484	(1076:0.02855	(((1010:0.02720	1061:0.05580)1.000:0.03360	((1070:0.01494	1163:0.00598)1.000:0.05913	(((1109:0.03426	(1019:0.07215	(1052:0.02288	(1050:0.00014	1051:0.00014)1.000:0.03000)0.710:0.01444)0.715:0.01562)1.000:0.07786	((1066:0.09669	1068:0.08732)0.992:0.02350	((1074:0.05292	1090:0.05405)0.998:0.03228	(1004:0.19241	((1092:0.02420	(((1071:0.03051	1148:0.02746)1.000:0.02264	(((1091:0.03313	((1147:0.01151	(1151:0.00813	1153:0.00247)1.000:0.03077)0.977:0.00538	(1150:0.01918	((1156:0.01174	(1115:0.03670	1157:0.02638)0.973:0.01136)0.972:0.00904	((1154:0.00663	(1108:0.00032	1149:0.03935)0.999:0.00682)1.000:0.02283	1119:0.00156)0.980:0.00927)0.950:0.01036)0.985:0.00980)0.277:0.00497)0.979:0.00899	((1155:0.00903	1054:0.05036)0.994:0.02060	(1053:0.00724	1152:0.01516)0.942:0.00678)1.000:0.01591)0.964:0.00781	(1069:0.03378	(1116:0.04152	1117:0.03835)0.997:0.02419)0.813:0.00961)0.997:0.01240)1.000:0.02003	1118:0.01582)0.359:0.00943)1.000:0.04335	(1098:0.05219	(1122:0.01603	(1123:0.01098	(1124:0.00014
(((((1021:0.0	1048:0.0):0.00012	(1022:0.0	1024:0.0	1025:0.0	1026:0.0):0.00051)0.841:0.00052	1041:0.00313)0.606:0.00014	((1020:0.0	1034:0.0	1038:0.0):0.00012	(1023:0.0	1035:0.0):0.00051)0.858:0.00052)0.000:0.00012	(1027:0.0	1028:0.0	1030:0.0	1032:0.0	1033:0.0	1036:0.0	1037:0.0	1042:0.0	1043:0.0	1045:0.0	1046:0.0):0.00014	(((1049:0.00052	1039:0.00051)0.000:0.00014	(1029:0.00014	1031:0.00052)0.861:0.00052)0.000:0.00014	(((1044:0.00104	(1093:0.00737	(1094:0.00018	((1014:0.00335	(1013:0.00015	(1012:0.00678	1015:0.00209)0.235:0.00051)0.963:0.00396)1.000:0.02959	(1075:0.05530	(1076:0.02842	(((1010:0.02692	1061:0.05620)1.000:0.03304	((1070:0.01825	1163:0.04085)1.000:0.05598	(((1109:0.03418	(1019:0.07236	(1052:0.02283	(1050:0.00014	1051:0.00014)1.000:0.03014)0.571:0.01409)0.664:0.01600)1.000:0.08134	(((1074:0.05068	1090:0.05650)0.996:0.03539	(1066:0.09581	1068:0.08929)0.756:0.01916)0.801:0.02032	((1098:0.05087
(((1022:0.0	1024:0.0	1034:0.0	1035:0.0	1037:0.0	1038:0.0):0.00016	((1020:0.0	1021:0.0	1025:0.0):0.00016	(1023:0.0	1026:0.0):0.00102)0.450:0.00052)0.930:0.00050	1049:0.00051	(((1041:0.00261	(1040:0.00052	1039:0.00052)0.000:0.00014)0.000:0.00014	((1027:0.0	1028:0.0	1030:0.0	1032:0.0	1033:0.0	1036:0.0	1042:0.0	1043:0.0	1045:0.0	1046:0.0	1048:0.0):0.00014	(1044:0.00052	(1094:0.01208	(1093:0.00676	((1014:0.00339	(1013:0.00015	(1012:0.00678	1015:0.00210)0.230:0.00050)0.958:0.00392)1.000:0.02960	(1075:0.05630	(1076:0.02742	(((1010:0.02823	1061:0.03515)1.000:0.03545	((1070:0.01625	1163:0.01140)1.000:0.05650	(((1109:0.03436	(1019:0.07167	(1052:0.02281	(1050:0.00014	1051:0.00014)1.000:0.03012)0.791:0.01494)0.711:0.01517)1.000:0.08020	((1004:0.18934	(((1092:0.02970	1118:0.01727)0.813:0.01112	(((1054:0.04211	((1155:0.01842	(1053:0.00867
((1047:0.00052	1040:0.00052)0.000:0.00014	(1027:0.0	1028:0.0	1030:0.0	1032:0.0	1033:0.0	1036:0.0	1037:0.0	1042:0.0	1043:0.0	1045:0.0	1046:0.0	1048:0.0):0.00014	(((((1022:0.0	1026:0.0):0.00051	(1024:0.0	1034:0.0	1038:0.0):0.00012)0.854:0.00052	(1020:0.00052	(1021:0.0	1023:0.0	1025:0.0	1035:0.0):0.00012)0.836:0.00052)0.000:0.00014	((1029:0.00052	1031:0.00014)0.858:0.00052	1039:0.00052)0.000:0.00014)0.000:0.00012	((1041:0.00209	(1044:0.00052	(1093:0.00737	(1094:0.00028	((1014:0.00333	(1013:0.00015	(1012:0.00678	1015:0.00209)0.225:0.00050)0.964:0.00398)1.000:0.02952	(1075:0.07591	((1067:0.03365	((1158:0.00015	(1114:0.01873	1159:0.00628)0.745:0.00273)0.998:0.02185	((1001:0.00586	((1112:0.00111	1113:0.00206)0.991:0.00560	(1111:0.00056	1110:0.00735)0.558:0.00409)0.987:0.00820)0.996:0.00954	(1003:0.00970	1002:0.04241)0.901:0.00653)0.990:0.01448)0.875:0.02467)1.000:0.02227	(((1010:0.02876	1061:0.03457)1.000:0.03314	((1070:0.01590
((1023:0.0	1025:0.0	1048:0.0):0.00052	1049:0.00052	(((1044:0.00052	(1093:0.00737	(1094:0.00026	((1014:0.00333	(1013:0.00015	(1012:0.00679	1015:0.00209)0.227:0.00050)0.964:0.00399)1.000:0.02944	(1075:0.07427	((1067:0.03319	((1158:0.00014	(1114:0.01874	1159:0.00630)0.662:0.00218)0.999:0.02225	((1001:0.00598	((1112:0.00113	1113:0.00150)0.993:0.00626	(1111:0.00058	1110:0.00733)0.388:0.00397)0.987:0.00818)0.995:0.00949	(1003:0.00969	1002:0.04297)0.910:0.00658)0.982:0.01337)0.926:0.02551)1.000:0.02160	(((1010:0.02867	1061:0.03465)1.000:0.03489	((1070:0.01697	1163:0.02470)1.000:0.05675	(((1109:0.03404	(1019:0.07229	(1052:0.02287	(1050:0.00014	1051:0.00014)1.000:0.03009)0.638:0.01427)0.704:0.01586)1.000:0.08157	(((1074:0.05072	1090:0.05652)0.997:0.03505	(1066:0.09605	1068:0.06589)0.889:0.02090)0.914:0.02280	((1098:0.04498	(1122:0.01480	(1123:0.01036	((1120:0.0	1121:0.0):0.00159	1124:0.00014)0.908:0.00394)1.000:0.02947)1.000:0.04854)0.994:0.02604	((1004:0.15270	(1116:0.04835	1117:0.03027)0.000:0.01092)0.647:0.01110	((1071:0.03113	1148:0.02721)1.000:0.02097	((1092:0.03014	1118:0.01721)1.000:0.02278	((1054:0.04722
((((1049:0.00051	1040:0.00052)0.000:0.00014	1039:0.00052)0.000:0.00014	(1029:0.00014	1031:0.00053)0.861:0.00052)0.000:0.00014	(1044:0.00104	(1093:0.00737	(1094:0.00019	((1014:0.00337	(1013:0.00015	(1012:0.00679	1015:0.00209)0.233:0.00051)0.963:0.00395)1.000:0.02978	(1075:0.05559	(1076:0.02791	(((1010:0.02742	1061:0.05561)1.000:0.03378	((1070:0.01500	1163:0.00592)1.000:0.05880	(((1109:0.03382	(1019:0.07211	(1052:0.02278	(1050:0.00014	1051:0.00014)1.000:0.03018)0.635:0.01441)0.688:0.01598)1.000:0.08172	(((1098:0.05082	(1122:0.01612	(1123:0.04183	((1120:0.0	1121:0.0):0.00107	1124:0.00104)0.895:0.00346)1.000:0.02729)1.000:0.04251)0.995:0.02373	(1004:0.16835	((1092:0.02916	1118:0.01782)0.962:0.01383	(((1054:0.04791	(((1157:0.06411	((1115:0.01562	(1151:0.00885	1153:0.00175)1.000:0.03242)0.313:0.00713	(1156:0.01685	(1091:0.03265	(1147:0.01925	(1119:0.01679	1150:0.01676)0.469:0.00853)0.385:0.00634)0.985:0.01046)0.692:0.00668)0.513:0.00860)0.655:0.00657	(1149:0.02859	(1108:0.00417	1154:0.00959)0.452:0.01322)0.997:0.01527)0.964:0.00678	(1155:0.02134	(1053:0.00988	1152:0.01245)0.995:0.01382)0.998:0.01265)0.938:0.00686)0.812:0.01195	(1069:0.03300	(1116:0.03878
((((((1041:0.00261	((1020:0.0	1022:0.0):0.00053	(1023:0.0	1034:0.0	1035:0.0):0.00012)0.840:0.00052)0.000:0.00014	1047:0.00052)0.000:0.00014	1039:0.00051)0.000:0.00014	1040:0.00052)0.000:0.00012	((1027:0.0	1028:0.0	1030:0.0	1032:0.0	1033:0.0	1036:0.0	1037:0.0	1038:0.0	1042:0.0	1043:0.0	1045:0.0	1046:0.0	1048:0.0):0.00014	(1029:0.0	1031:0.0):0.00052)0.000:0.00014)0.000:0.00014	(1044:0.00105	(1094:0.01209	(1093:0.00686	((1014:0.00338	(1013:0.00015	(1012:0.00678	1015:0.00209)0.234:0.00050)0.958:0.00393)1.000:0.02975	(1075:0.07310	(1076:0.02811	(((1010:0.02826	1061:0.03511)1.000:0.03522	((1070:0.01947	1163:0.01205)1.000:0.05592	(((1109:0.03428	(1019:0.07175	(1052:0.02280	(1050:0.00014	1051:0.00014)1.000:0.03006)0.681:0.01467)0.738:0.01562)1.000:0.07981	((1066:0.09553	1068:0.08797)0.993:0.02340	((1074:0.05087	1090:0.05607)0.998:0.03166	(1004:0.16142	((((1071:0.03240	1148:0.02541)1.000:0.02316	((1054:0.04211
((1020:0.00052	(1021:0.0	1022:0.0	1023:0.0	1026:0.0	1038:0.0):0.00012)0.857:0.00052	1049:0.00052	((1047:0.00052	(((1024:0.0	1025:0.0):0.00052	1035:0.00012)0.854:0.00052	1040:0.00052)0.000:0.00014)0.000:0.00014	(((1039:0.00052	((1029:0.00014	1031:0.00053)0.860:0.00052	1041:0.00209)0.000:0.00014)0.946:0.00014	(1027:0.0	1028:0.0	1030:0.0	1032:0.0	1033:0.0	1034:0.0	1036:0.0	1037:0.0	1042:0.0	1043:0.0	1045:0.0	1046:0.0	1048:0.0):0.00014)0.124:0.00014	(1044:0.00052	(1093:0.00737	(1094:0.00027	((1014:0.00337	(1013:0.00015	(1012:0.00678	1015:0.00209)0.230:0.00050)0.964:0.00395)1.000:0.02972	(1075:0.07495	(1076:0.02875	(((1010:0.02823	1061:0.03509)1.000:0.03371	((1070:0.01477	1163:0.00558)1.000:0.05835	(((1109:0.03372	(1019:0.07224	(1052:0.02285	(1050:0.00014	1051:0.00014)1.000:0.03009)0.630:0.01414)0.745:0.01644)1.000:0.08176	(((1098:0.05031	(1122:0.01549	(1123:0.05137
((((1024:0.0	1026:0.0	1048:0.0):0.00012	1035:0.00053)0.857:0.00051	((1027:0.0	1028:0.0	1030:0.0	1032:0.0	1033:0.0	1036:0.0	1037:0.0	1038:0.0	1042:0.0	1043:0.0	1045:0.0	1046:0.0):0.00014	(1044:0.00104	(1093:0.00737	(1094:0.00020	((1014:0.00333	(1013:0.00015	(1012:0.00679	1015:0.00209)0.236:0.00051)0.963:0.00398)1.000:0.02971	(1075:0.05532	(1076:0.02794	(((1010:0.02698	1061:0.05617)1.000:0.03383	((1070:0.01728	1163:0.02710)1.000:0.05593	(((1109:0.03344	(1019:0.07113	(1052:0.02267	(1050:0.00014	1051:0.00014)1.000:0.03026)0.785:0.01531)0.781:0.01580)1.000:0.08337	((1004:0.16365	((((1071:0.03255	1148:0.02539)1.000:0.02475	((1054:0.04426	(((1157:0.04941	((((1151:0.00845	1153:0.00216)1.000:0.03161	((1147:0.01682	(1119:0.01694	1150:0.01662)0.972:0.01116)0.000:0.00360	1091:0.03471)0.300:0.00454)0.887:0.01044	1156:0.01609)0.000:0.00440	1115:0.02386)0.848:0.00722)0.899:0.00723	(1154:0.00173	(1108:0.00492	1149:0.02978)0.237:0.00718)1.000:0.02747)0.925:0.00605
(((((1029:0.00014	1031:0.00053)0.862:0.00052	(1020:0.0	1022:0.0	1037:0.0	1038:0.0):0.00052)0.000:0.00014	1039:0.00052)0.000:0.00014	((1040:0.00052	1047:0.00052)0.000:0.00014	(1044:0.00052	(1094:0.01209	(1093:0.00679	((1014:0.00341	(1013:0.00015	(1012:0.00679	1015:0.00209)0.232:0.00051)0.958:0.00390)1.000:0.02969	(1075:0.05653	(1076:0.02762	(((1010:0.02742	1061:0.05579)1.000:0.03458	((1070:0.02028	1163:0.02594)1.000:0.05552	(((1109:0.03463	(1019:0.07259	(1052:0.02308	(1050:0.00014	1051:0.00014)1.000:0.02993)0.572:0.01419)0.763:0.01550)1.000:0.08007	((1004:0.13721	((((1071:0.03210	1148:0.02588)1.000:0.02309	((1054:0.04745	((1155:0.01993	(1053:0.00990	1152:0.01295)0.997:0.01493)0.997:0.01231	((1115:0.03224	(1157:0.02762	(1156:0.01371	(1119:0.01058	(((1147:0.01163	(1151:0.00809	1153:0.00251)1.000:0.03075)0.995:0.00865	1091:0.03390)0.978:0.00653	1150:0.01986)0.965:0.01075)0.936:0.00713)0.987:0.01118)0.930:0.00709)0.964:0.00674	(1149:0.03143	(1108:0.00588	1154:0.00790)0.022:0.01253)0.990:0.01195)0.983:0.00719)0.930:0.00663)0.842:0.01251	(1069:0.03327	(1116:0.03919	1117:0.04051)0.997:0.02255)0.785:0.00930)0.955:0.00851)0.999:0.01726	(1092:0.02985
(1049:0.00051	(1020:0.00052	(1023:0.0	1024:0.0):0.00012)0.831:0.00052	((((1044:0.00052	(1094:0.01210	(1093:0.00677	((1014:0.00343	(1013:0.00015	(1012:0.00679	1015:0.00209)0.219:0.00050)0.958:0.00389)1.000:0.02979	(1075:0.05650	(1076:0.02728	(((1010:0.02730	1061:0.05588)1.000:0.03494	((1070:0.01709	1163:0.02506)1.000:0.05714	(((1109:0.03436	(1019:0.07163	(1052:0.02268	(1050:0.00014	1051:0.00014)1.000:0.03020)0.803:0.01479)0.775:0.01529)1.000:0.07875	((1004:0.15025	((1092:0.02362	(((1071:0.03052	1148:0.02752)1.000:0.02272	(((1091:0.02403	((1147:0.01147	(1151:0.00812	1153:0.00247)1.000:0.03084)0.978:0.00561	(1150:0.01912	((1156:0.01121	(1115:0.03612	1157:0.04074)0.972:0.01083)0.975:0.00926	((1154:0.00654	(1108:0.00037	1149:0.03935)0.999:0.00688)1.000:0.02268	1119:0.00180)0.980:0.00931)0.950:0.01035)0.983:0.00966)0.230:0.00514)0.967:0.00927	((1155:0.00907	1054:0.05036)0.992:0.02053	(1053:0.00724	1152:0.01573)0.948:0.00686)1.000:0.01597)0.963:0.00774	(1069:0.03381	(1116:0.04145	1117:0.03837)0.997:0.02426)0.818:0.00963)0.996:0.01240)1.000:0.01998	1118:0.01587)0.438:0.00976)1.000:0.04924	(1098:0.05085	(1122:0.01731	((1120:0.00053	1121:0.00014)0.902:0.00148
((((1020:0.0	1021:0.0	1023:0.0	1024:0.0):0.00053	(1026:0.0	1034:0.0	1037:0.0):0.00014)0.853:0.00052	1047:0.00052)0.000:0.00014	(1022:0.0	1025:0.0	1035:0.0):0.00051	(((1040:0.00052	(((1044:0.00052	(1093:0.01705	(1094:0.00039	((1014:0.00335	(1013:0.00015	(1012:0.00679	1015:0.00209)0.234:0.00051)0.962:0.00395)1.000:0.02992	(1075:0.07499	(1076:0.02795	(((1010:0.02722	1061:0.05597)1.000:0.03560	((1070:0.01925	1163:0.01234)1.000:0.05512	(((1109:0.03368	(1019:0.07131	(1052:0.02274	(1050:0.00014	1051:0.00014)1.000:0.03017)0.750:0.01503)0.796:0.01594)1.000:0.07835	((1066:0.09633	1068:0.06408)0.996:0.02606	((1074:0.05011	1090:0.05695)0.998:0.03068	(1004:0.13346	((((1071:0.03349	1148:0.02435)1.000:0.02218	((1069:0.02878	(1116:0.03786	1117:0.04157)0.998:0.02318)0.944:0.01185	(1054:0.04225	((1149:0.02514	(1108:0.00977	1154:0.00403)0.869:0.01176)0.965:0.01033	((1156:0.01770	((((1147:0.01399	(1091:0.03372	(1119:0.01601	1150:0.01754)0.995:0.00920)0.933:0.00686)0.203:0.00665	(1151:0.00844
(1039:0.00051	(1029:0.00014	1031:0.00052)0.858:0.00052	((((1049:0.00052	1041:0.00261)0.000:0.00014	((1022:0.0	1024:0.0):0.00052	(1025:0.0	1026:0.0	1048:0.0):0.00012)0.857:0.00052)0.000:0.00014	((1047:0.00052	1040:0.00052)0.000:0.00014	(1044:0.00052	(1093:0.00737	(1094:0.00028	((1014:0.00337	(1013:0.00015	(1012:0.00679	1015:0.00209)0.236:0.00050)0.964:0.00395)1.000:0.02962	(1075:0.07483	((1067:0.04753	((1158:0.00015	(1114:0.01931	1159:0.00631)0.226:0.00217)0.997:0.02032	((1001:0.00599	((1112:0.00113	1113:0.00151)0.995:0.00626	(1111:0.00059	1110:0.00733)0.486:0.00397)0.987:0.00815)0.995:0.00940	(1003:0.00964	1002:0.04245)0.912:0.00668)0.987:0.01528)0.850:0.02486)0.999:0.01945	(((1010:0.02908	1061:0.03430)1.000:0.03432	((1070:0.01794	1163:0.00684)1.000:0.05685	(((1109:0.03467	(1019:0.07198	(1052:0.02301	(1050:0.00014	1051:0.00014)1.000:0.02992)0.733:0.01469)0.717:0.01503)1.000:0.08082	((1004:0.13245	(((1092:0.02976	1118:0.01726)0.852:0.01085	(((1054:0.04214	((1155:0.01842	(1053:0.00879	1152:0.01349)0.999:0.01731)0.996:0.01318	((1154:0.00013	(1108:0.00560	1149:0.02907)0.846:0.00806)1.000:0.02324
(((1029:0.00053	1031:0.00014)0.862:0.00052	1049:0.00052)0.000:0.00014	(1027:0.0	1028:0.0	1030:0.0	1032:0.0	1033:0.0	1036:0.0	1038:0.0	1042:0.0	1043:0.0	1045:0.0	1046:0.0	1048:0.0):0.00014	((1039:0.00052	(((1020:0.0	1022:0.0	1023:0.0	1024:0.0):0.00053	(1026:0.0	1034:0.0	1035:0.0	1037:0.0):0.00012)0.845:0.00052	1041:0.00313)0.000:0.00014)0.383:0.00014	(1047:0.00052	(((1021:0.00053	1025:0.00012)0.851:0.00051	(1044:0.00104	(1093:0.00738	(1094:0.00028	((1014:0.00337	(1013:0.00015	(1012:0.00679	1015:0.00209)0.231:0.00050)0.964:0.00395)1.000:0.02971	(1075:0.07475	((1067:0.04752	((1158:0.00014	(1114:0.01820	1159:0.00631)0.669:0.00219)0.998:0.02077	((1001:0.00605	((1112:0.00112	1113:0.00151)0.990:0.00609	(1111:0.00057	1110:0.00734)0.429:0.00415)0.987:0.00817)0.994:0.00976	(1003:0.00960	1002:0.04246)0.914:0.00682)0.985:0.01525)0.785:0.02421)1.000:0.02044	(((1010:0.02884	1061:0.03455)1.000:0.03263	((1070:0.01611
(((1047:0.00052	1040:0.00052)0.000:0.00014	(1027:0.0	1028:0.0	1030:0.0	1032:0.0	1033:0.0	1036:0.0	1037:0.0	1042:0.0	1043:0.0	1045:0.0	1046:0.0):0.00014)0.000:0.00014	((1020:0.0	1035:0.0	1048:0.0):0.00052	(1044:0.00052	(1093:0.01706	(1094:0.00041	((1014:0.00335	(1013:0.00015	(1012:0.00678	1015:0.00209)0.236:0.00050)0.962:0.00396)1.000:0.02981	(1075:0.07450	((1067:0.04721	((1158:0.00014	(1114:0.01872	1159:0.00631)0.686:0.00218)0.998:0.02116	((1001:0.00581	((1112:0.00126	1113:0.00190)0.990:0.00556	(1111:0.00055	1110:0.00736)0.580:0.00426)0.988:0.00862)0.995:0.00953	(1003:0.00957	1002:0.04243)0.906:0.00661)0.988:0.01509)0.826:0.02416)1.000:0.01963	(((1010:0.02793	1061:0.05505)1.000:0.03402	((1070:0.01550	1163:0.01899)1.000:0.05787	(((1099:0.08624	(1011:0.05420	((1095:0.01796	((1086:0.00744	(1087:0.01711	1088:0.00168)0.998:0.01095)0.998:0.00965	((((1125:0.0	1129:0.0):0.00014	1131:0.00853)0.988:0.00608	((1128:0.00256	(1126:0.00884
(((1041:0.00208	(1044:0.00104	(1093:0.00737	(1094:0.00019	((1014:0.00335	(1013:0.00015	(1012:0.00679	1015:0.00209)0.227:0.00051)0.963:0.00397)1.000:0.02953	(1075:0.05538	(1076:0.02828	(((1010:0.02799	1061:0.03540)1.000:0.03383	((1070:0.02184	1163:0.04266)1.000:0.05421	(((1109:0.03310	(1019:0.07204	(1052:0.02288	(1050:0.00014	1051:0.00014)1.000:0.03008)0.668:0.01462)0.779:0.01659)1.000:0.08330	(((1098:0.04376	(1122:0.01779	(1124:0.00256	(1123:0.01071	(1120:0.00050	1121:0.00013)0.931:0.00159)0.808:0.00014)1.000:0.02934)1.000:0.04876)0.997:0.02692	(1004:0.12556	(1054:0.03990	(((1155:0.02474	(1053:0.00858	1152:0.01379)0.961:0.01219)0.998:0.01449	(((1119:0.01018	(1147:0.02347	1150:0.01599)0.979:0.01309)0.730:0.00679	(1156:0.01271	(1115:0.01603	(1151:0.00888	1153:0.00173)1.000:0.03161)1.000:0.01592)0.616:0.00476)0.000:0.00577	((1154:0.00214	(1108:0.00421	1149:0.03339)0.521:0.00731)1.000:0.02282	1157:0.04844)0.074:0.00596)0.981:0.00782)0.980:0.00752	(((1071:0.03397	1148:0.02380)1.000:0.03389	(1069:0.03185	(1116:0.03679	1117:0.04284)0.998:0.02316)0.428:0.00624)0.951:0.00811	(1091:0.02342	(1092:0.02012	1118:0.02668)0.999:0.02357)0.971:0.01417)0.811:0.00855)0.061:0.00644)0.978:0.02259)1.000:0.04498)1.000:0.07472	((1074:0.05104
(((1041:0.00209	1040:0.00052)0.000:0.00014	1047:0.00052)0.000:0.00014	(1049:0.00052	((1020:0.0	1035:0.0):0.00052	(1021:0.0	1037:0.0):0.00012)0.856:0.00051)0.000:0.00014	(((1029:0.00014	1031:0.00052)0.861:0.00052	(((1027:0.0	1028:0.0	1030:0.0	1032:0.0	1033:0.0	1034:0.0	1036:0.0	1038:0.0	1042:0.0	1043:0.0	1045:0.0	1046:0.0	1048:0.0):0.00014	(1044:0.00104	(1093:0.00737	(1094:0.00027	((1014:0.00337	(1013:0.00015	(1012:0.00678	1015:0.00209)0.239:0.00050)0.962:0.00395)1.000:0.02986	(1075:0.07377	(1076:0.02846	(((1010:0.02750	1061:0.05545)1.000:0.03392	((1070:0.01781	1163:0.00637)1.000:0.05672	(((1109:0.03454	(1019:0.07151	(1052:0.02281	(1050:0.00014	1051:0.00014)1.000:0.03008)0.741:0.01494)0.714:0.01502)1.000:0.08210	(((1074:0.05096	1090:0.05612)0.999:0.03679	(1066:0.09503	1068:0.08881)0.827:0.01747)0.625:0.02013	(1004:0.17473	(((((((1155:0.02004	(1053:0.00792	1152:0.01491)0.998:0.01589)0.997:0.01275	((1157:0.06458
(1049:0.00051	((1020:0.0	1021:0.0	1025:0.0	1048:0.0):0.00012	(1022:0.0	1026:0.0	1035:0.0):0.00052)0.832:0.00052	(((1047:0.00052	((1044:0.00105	(1094:0.01208	(1093:0.00686	((1014:0.00339	(1013:0.00015	(1012:0.00679	1015:0.00209)0.227:0.00051)0.958:0.00391)1.000:0.02965	(1075:0.07421	((1067:0.04733	((1158:0.00015	(1114:0.01930	1159:0.00629)0.244:0.00218)0.998:0.02108	((1001:0.00578	((1112:0.00110	1113:0.00152)0.988:0.00552	(1111:0.00055	1110:0.00737)0.749:0.00471)0.987:0.00822)0.995:0.00959	(1003:0.00957	1002:0.04307)0.907:0.00661)0.990:0.01520)0.826:0.02401)1.000:0.01935	(((1010:0.02795	1061:0.05518)1.000:0.03516	((1070:0.01698	1163:0.02452)1.000:0.05592	(((1109:0.03341	(1019:0.07213	(1052:0.02283	(1050:0.00014	1051:0.00014)1.000:0.03012)0.595:0.01422)0.788:0.01644)1.000:0.08135	(((1098:0.05024	(1122:0.01651	(1124:0.00205	((1120:0.0	1121:0.0):0.00159	1123:0.00053)1.000:0.00015)1.000:0.03089)1.000:0.04212)0.990:0.01991	((1092:0.02892	1118:0.01796)0.806:0.00972	((1071:0.03287	1148:0.02505)1.000:0.02450	((1054:0.04907	((1155:0.02766	(1053:0.00874
(((1039:0.00052	1041:0.00313)0.000:0.00014	(1027:0.0	1028:0.0	1030:0.0	1032:0.0	1033:0.0	1034:0.0	1036:0.0	1037:0.0	1042:0.0	1043:0.0	1045:0.0	1046:0.0	1048:0.0):0.00014)0.000:0.00012	((1044:0.00052	(((1014:0.00335	(1013:0.00015	(1012:0.00679	1015:0.00209)0.245:0.00051)0.964:0.00396)1.000:0.03010	(1075:0.07473	((1067:0.04758	((1158:0.00014	(1114:0.01872	1159:0.00626)0.872:0.00279)0.997:0.02024	((1001:0.00612	((1112:0.00112	1113:0.00151)0.991:0.00601	(1111:0.00057	1110:0.00736)0.447:0.00422)0.988:0.00816)0.994:0.00992	(1003:0.00959	1002:0.04246)0.917:0.00662)0.988:0.01541)0.813:0.02413)0.999:0.01941	(((1010:0.02903	1061:0.03431)1.000:0.03453	((1070:0.01488	1163:0.00601)1.000:0.05844	(((1109:0.03387	(1019:0.07171	(1052:0.02282	(1050:0.00014	1051:0.00014)1.000:0.03011)0.789:0.01489)0.755:0.01560)1.000:0.07966	((1004:0.14457	((1092:0.02251	(((1071:0.03016	1148:0.02813)1.000:0.02522	(1069:0.03689	((1054:0.05190	(1116:0.03789	1117:0.04267)0.993:0.01686)0.855:0.01072	((1155:0.02550
(1049:0.00051	((1020:0.0	1025:0.0	1026:0.0):0.00053	1022:0.00012)0.832:0.00052	(((1044:0.00103	(1093:0.00739	(1094:0.00027	((1014:0.00335	(1013:0.00015	(1012:0.00678	1015:0.00210)0.232:0.00051)0.962:0.00396)1.000:0.02974	(1075:0.07494	(1076:0.02909	(((1010:0.02796	1061:0.03538)1.000:0.03315	((1070:0.02185	1163:0.04208)1.000:0.05387	(((1109:0.03392	(1019:0.07233	(1052:0.02286	(1050:0.00014	1051:0.00014)1.000:0.03013)0.580:0.01413)0.707:0.01629)1.000:0.08069	(((1098:0.04943	(1122:0.01668	(1123:0.02216	(1124:0.00014	(1120:0.00014	1121:0.00053)0.968:0.00158)0.807:0.00202)1.000:0.02896)1.000:0.04306)0.995:0.02247	(1004:0.14554	((1092:0.02641	1118:0.02050)0.899:0.01197	((1071:0.03065	1148:0.02752)1.000:0.02660	((1091:0.03259	(((1119:0.01555	1150:0.01811)0.998:0.01181	(1147:0.01230	(1151:0.00809	1153:0.00252)1.000:0.03011)0.980:0.00681)0.966:0.00448	(((1115:0.02957	(1149:0.02400	(1108:0.00362	1154:0.01018)0.284:0.01505)0.999:0.02088)0.933:0.00922	(1157:0.04903	1156:0.01724)0.408:0.00700)0.936:0.00535	((1155:0.01016	1054:0.04894)0.990:0.02077	(1053:0.00741	1152:0.01554)0.952:0.00744)1.000:0.01635)0.967:0.00688)0.869:0.00354)0.996:0.01428
((((1020:0.0	1021:0.0	1023:0.0	1034:0.0	1038:0.0):0.00012	1035:0.00051)0.848:0.00052	1039:0.00052)0.000:0.00014	1049:0.00051	(((((1029:0.00052	1031:0.00014)0.853:0.00052	1041:0.00209)0.000:0.00014	(1044:0.00052	(1094:0.01208	(1093:0.00690	((1014:0.00340	(1013:0.00015	(1012:0.00679	1015:0.00209)0.223:0.00051)0.958:0.00392)1.000:0.02995	(1075:0.07444	(1076:0.02883	(((1010:0.02684	1061:0.05635)1.000:0.03280	((1070:0.01693	1163:0.03460)1.000:0.05734	(((1109:0.03433	(1019:0.07179	(1052:0.02291	(1050:0.00014	1051:0.00014)1.000:0.02999)0.784:0.01481)0.700:0.01512)1.000:0.08007	((1004:0.15737	((((1071:0.03258	1148:0.02540)1.000:0.02382	((1054:0.04391	((1155:0.01826	(1053:0.00999	1152:0.01233)0.998:0.01651)0.996:0.01226	((1115:0.03482	(((1119:0.01077	((1091:0.02503	(1147:0.01171	(1151:0.00816	1153:0.00244)1.000:0.03055)0.994:0.00873)0.982:0.00688	1150:0.01949)0.956:0.00948)0.936:0.00718	1156:0.01416)0.945:0.00798	1157:0.03225)0.433:0.00596)0.914:0.00573	(1154:0.00171	(1108:0.00471	1149:0.02995)0.388:0.00737)1.000:0.02205)0.978:0.00764)0.949:0.00740)0.957:0.01531	(1069:0.03270	(1116:0.03859
(1049:0.00051	((1021:0.0	1026:0.0):0.00051	(1022:0.0	1024:0.0	1035:0.0	1048:0.0):0.00012)0.833:0.00052	(((1039:0.00052	((1029:0.0	1031:0.0):0.00103	1040:0.00052)0.000:0.00014)0.709:0.00014	(1027:0.0	1028:0.0	1030:0.0	1032:0.0	1033:0.0	1036:0.0	1042:0.0	1043:0.0	1045:0.0	1046:0.0):0.00014)0.000:0.00012	((((1020:0.0	1023:0.0):0.00053	(1025:0.0	1034:0.0	1037:0.0	1038:0.0):0.00012)0.846:0.00052	(1044:0.00106	(1093:0.00736	(1094:0.00026	((1014:0.00335	(1013:0.00015	(1012:0.00679	1015:0.00209)0.231:0.00050)0.964:0.00395)1.000:0.02974	(1075:0.07353	(1076:0.02868	(((1010:0.02790	1061:0.03533)1.000:0.03367	((1070:0.01546	1163:0.01905)1.000:0.05768	(((1109:0.03349	(1019:0.07232	(1052:0.02282	(1050:0.00014	1051:0.00014)1.000:0.03012)0.556:0.01425)0.757:0.01649)1.000:0.08167	(((1098:0.04851	(1122:0.01551	(1123:0.02514	(1124:0.00217	(1120:0.00045
((((1044:0.00104	(1093:0.00737	(1094:0.00027	((1014:0.00335	(1013:0.00015	(1012:0.00679	1015:0.00209)0.243:0.00051)0.962:0.00395)1.000:0.02982	(1075:0.07484	(1076:0.02796	(((1010:0.02687	1061:0.05626)1.000:0.03511	((1070:0.01669	1163:0.02600)1.000:0.05628	(((1109:0.03297	(1019:0.07104	(1052:0.02276	(1050:0.00014	1051:0.00014)1.000:0.03015)0.823:0.01520)0.858:0.01619)1.000:0.08114	((1004:0.16836	((((1071:0.03153	1148:0.02652)1.000:0.02583	(1069:0.03498	((1054:0.05093	(1116:0.03637	1117:0.04404)0.996:0.01723)0.781:0.00927	((1155:0.02569	(1053:0.00895	1152:0.01350)0.982:0.00732)0.998:0.01146	((((1119:0.00329	(1154:0.00645	(1108:0.00042	1149:0.03637)0.999:0.00692)1.000:0.02122)0.998:0.01301	(1157:0.03477	1156:0.01361)0.521:0.00439)0.990:0.01026	(1091:0.02220	(1147:0.01665	1150:0.02291)0.972:0.00760)0.952:0.00500)0.969:0.00787	((1151:0.00872	1153:0.00188)1.000:0.02854	1115:0.02139)0.825:0.00561)0.987:0.01046)0.995:0.01132)0.251:0.00758)0.988:0.01166)0.981:0.01498	(1092:0.02926	1118:0.01760)0.543:0.00958)1.000:0.04546	(1098:0.04760	(1122:0.01725	(1123:0.04238	(1124:0.00014	(1120:0.00015	1121:0.00053)0.879:0.00105)0.916:0.00419)1.000:0.02666)1.000:0.04529)0.999:0.02892)0.996:0.05061)0.998:0.03792	((1074:0.05203	1090:0.05498)0.995:0.03497
((((1024:0.00102	((1020:0.0	1021:0.0	1025:0.0	1035:0.0):0.00050	(1022:0.0	1023:0.0	1026:0.0):0.00016)0.406:0.00052)0.870:0.00015	(1044:0.00106	(((1014:0.00333	(1013:0.00015	(1012:0.00678	1015:0.00209)0.244:0.00051)0.962:0.00399)1.000:0.03030	(1075:0.07495	(1076:0.02857	(((1010:0.02704	1061:0.05611)1.000:0.03371	((1070:0.01729	1163:0.02715)1.000:0.05560	(((1109:0.03420	(1019:0.07121	(1052:0.02265	(1050:0.00014	1051:0.00014)1.000:0.03026)0.788:0.01492)0.771:0.01565)1.000:0.07882	((1066:0.09367	1068:0.06615)0.993:0.02349	((1004:0.15427	((((1071:0.03217	1148:0.02569)1.000:0.02361	((1054:0.04650	((1155:0.02147	(1053:0.00834	1152:0.01395)0.994:0.01446)0.997:0.01269	((1149:0.02914	(1108:0.00452	1154:0.00927)0.458:0.01311)0.997:0.01464	((1115:0.02215	(1156:0.01604	(((1151:0.00819	1153:0.00239)1.000:0.02718	1147:0.01517)0.741:0.00719	(1091:0.02623	(1119:0.01446	1150:0.01916)0.981:0.00971)0.000:0.00389)0.942:0.01147)0.822:0.00541)0.876:0.00757	1157:0.04328)0.863:0.00756)0.978:0.00777)0.947:0.00638)0.792:0.01227	(1069:0.03273	(1116:0.03944	1117:0.04011)0.997:0.02248)0.902:0.01139)0.895:0.00656)0.995:0.01703	(1092:0.02954	1118:0.01730)0.560:0.01030)1.000:0.03895
((1020:0.0	1022:0.0	1023:0.0	1035:0.0):0.00051	1049:0.00052	(((1041:0.00260	1039:0.00051)0.000:0.00014	(1027:0.0	1028:0.0	1030:0.0	1032:0.0	1033:0.0	1036:0.0	1037:0.0	1038:0.0	1042:0.0	1043:0.0	1045:0.0	1046:0.0	1048:0.0):0.00014)0.000:0.00014	(((1021:0.0	1026:0.0):0.00052	(1024:0.0	1025:0.0	1034:0.0):0.00014)0.858:0.00052	(((1044:0.00105	(1093:0.01707	(1094:0.00040	((1014:0.00338	(1013:0.00015	(1012:0.00679	1015:0.00209)0.233:0.00050)0.962:0.00393)1.000:0.02992	(1075:0.07365	(1076:0.02838	(((1010:0.02712	1061:0.05586)1.000:0.03361	((1070:0.01544	1163:0.01902)1.000:0.05784	(((1109:0.03492	(1019:0.07177	(1052:0.02292	(1050:0.00014	1051:0.00014)1.000:0.02992)0.663:0.01460)0.652:0.01485)1.000:0.07957	((1004:0.15239	((((1071:0.03177	1148:0.02615)1.000:0.02361	((1054:0.04708	((1155:0.02151	(1053:0.00836	1152:0.01393)0.994:0.01403)0.997:0.01227
(((1041:0.00313	1039:0.00052)0.000:0.00014	1049:0.00051)0.000:0.00014	(1027:0.0	1028:0.0	1030:0.0	1032:0.0	1033:0.0	1034:0.0	1036:0.0	1037:0.0	1042:0.0	1043:0.0	1045:0.0	1046:0.0	1048:0.0):0.00014	(((((1044:0.00104	(1093:0.00737	(1094:0.00019	((1014:0.00334	(1013:0.00015	(1012:0.00678	1015:0.00209)0.237:0.00050)0.963:0.00397)1.000:0.02955	(1075:0.05668	(1076:0.02826	(((1010:0.02800	1061:0.03529)1.000:0.03341	((1070:0.01549	1163:0.01901)1.000:0.05888	(((1109:0.03375	(1019:0.07209	(1052:0.02288	(1050:0.00014	1051:0.00014)1.000:0.03009)0.743:0.01444)0.754:0.01599)1.000:0.08098	((1004:0.16520	(((1092:0.03030	1118:0.01663)0.703:0.01060	(((1054:0.04649	(((1115:0.03293	(((1119:0.01080	((1091:0.02495	(1147:0.01174	(1151:0.00809	1153:0.00252)1.000:0.03061)0.993:0.00872)0.980:0.00682	1150:0.01975)0.963:0.01058)0.941:0.00732	1156:0.01336)0.980:0.00971	1157:0.04278)0.910:0.00650)0.962:0.00659	(1149:0.02780	(1108:0.00921	1154:0.00456)0.158:0.01105)0.994:0.01335)0.965:0.00726
((((((1044:0.00104	(1093:0.00737	(1094:0.00019	((1014:0.00335	(1013:0.00015	(1012:0.00679	1015:0.00209)0.231:0.00050)0.963:0.00396)1.000:0.02958	(1075:0.05542	(1076:0.02854	(((1010:0.02807	1061:0.03526)1.000:0.03331	((1070:0.01734	1163:0.02762)1.000:0.05631	(((1109:0.03384	(1019:0.07242	(1052:0.02282	(1050:0.00014	1051:0.00014)1.000:0.03015)0.604:0.01408)0.713:0.01636)1.000:0.08182	(((1098:0.05018	(1122:0.01510	(1123:0.03033	((1120:0.0	1121:0.0):0.00107	1124:0.00051)0.987:0.01037)1.000:0.02258)1.000:0.04339)0.990:0.02035	((1092:0.03069	1118:0.01650)0.000:0.00852	(1004:0.18833	((((1116:0.04122	1117:0.03861)0.992:0.02307	((((1149:0.02767	(1108:0.01169	1154:0.00209)0.205:0.01083)0.943:0.00784	1054:0.04770)0.999:0.02005	(((1156:0.01996	(1091:0.02291	(1147:0.01750	(1119:0.01694	1150:0.01666)0.932:0.01015)0.633:0.00605)0.975:0.00827)0.493:0.00674	(1151:0.00844	1153:0.00218)1.000:0.03110)0.304:0.00444	(1157:0.05669	1115:0.01656)0.524:0.00314)0.967:0.00705)0.916:0.00626	(1155:0.02598	(1053:0.00859	1152:0.01388)0.984:0.00733)0.998:0.01049)0.997:0.01549)0.887:0.00421	1069:0.03648)0.973:0.00987	(1071:0.02996	1148:0.02841)1.000:0.02568)0.000:0.00504)0.842:0.01378)1.000:0.05527)1.000:0.08394	((1074:0.05148	1090:0.05574)0.995:0.03516
(((1047:0.00052	1040:0.00052)0.000:0.00014	((1049:0.00051	1041:0.00313)0.000:0.00014	(1044:0.00104	(1093:0.00736	(1094:0.00019	((1014:0.00335	(1013:0.00015	(1012:0.00679	1015:0.00210)0.230:0.00050)0.963:0.00396)1.000:0.02963	(1075:0.05547	(1076:0.02822	(((1010:0.02725	1061:0.05593)1.000:0.03342	((1070:0.01473	1163:0.00566)1.000:0.05910	(((1109:0.03469	(1019:0.07254	(1052:0.02302	(1050:0.00014	1051:0.00014)1.000:0.02999)0.634:0.01421)0.715:0.01558)1.000:0.07910	((1004:0.13912	(((((1069:0.02885	(1116:0.03785	1117:0.04162)0.998:0.02321)0.948:0.01186	((((1156:0.01746	(((((1091:0.03373	(1119:0.01607	1150:0.01753)0.994:0.00921)0.934:0.00690	1147:0.01394)0.194:0.00656	(1151:0.00845	1153:0.00215)1.000:0.02675)0.917:0.00830	(1155:0.02705	(1053:0.00968	1152:0.01339)0.935:0.00600)1.000:0.01726)0.961:0.00750	1115:0.02076)0.540:0.00478)0.649:0.00928	1157:0.02738)0.989:0.01444	(1149:0.02524	(1108:0.00983	1154:0.00395)0.840:0.01177)0.975:0.01072)0.879:0.01064	1054:0.04224)0.988:0.01236)0.915:0.00795	(1071:0.03371	1148:0.02421)1.000:0.02270)0.996:0.01856	(1092:0.02786	1118:0.01904)0.902:0.01097)1.000:0.03821	(1098:0.05506	(1122:0.01766	(1123:0.00666	((1120:0.0
((1044:0.00052	(1093:0.00737	(1094:0.00030	((1014:0.00336	(1013:0.00015	(1012:0.00679	1015:0.00209)0.232:0.00051)0.962:0.00395)1.000:0.02974	(1075:0.07617	((1067:0.04749	((1158:0.00014	(1114:0.01873	1159:0.00629)0.707:0.00220)0.997:0.02025	((1001:0.00599	((1112:0.00113	1113:0.00150)0.995:0.00626	(1111:0.00059	1110:0.00733)0.486:0.00397)0.987:0.00814)0.995:0.00942	(1003:0.00963	1002:0.04243)0.910:0.00667)0.991:0.01531)0.885:0.02483)0.999:0.01905	(((1010:0.02818	1061:0.05507)1.000:0.03509	((1070:0.01637	1163:0.01183)1.000:0.05732	(((1109:0.03415	(1019:0.07186	(1052:0.02282	(1050:0.00014	1051:0.00014)1.000:0.03010)0.746:0.01467)0.712:0.01560)1.000:0.08028	(((1074:0.05176	1090:0.05536)0.999:0.03636	(1066:0.09621	1068:0.06485)0.894:0.02089)0.571:0.01806	(1004:0.20407	((((1071:0.03138	1148:0.02666)1.000:0.02515	(1069:0.03502	((1054:0.05094	(1116:0.03652	1117:0.04400)0.996:0.01709)0.769:0.00928	((1155:0.02559	(1053:0.00885	1152:0.01416)0.978:0.00735)0.998:0.01158	((((1119:0.00297	(1154:0.00642	(1108:0.00042	1149:0.03642)0.999:0.00693)1.000:0.02043)0.999:0.01273	(1156:0.01203	1157:0.04953)0.899:0.00651)0.985:0.00912	((1147:0.01678	1150:0.02275)0.962:0.00640
(((1049:0.00051	1039:0.00052)0.000:0.00014	(1029:0.0	1031:0.0):0.00052)0.000:0.00014	(1027:0.0	1028:0.0	1030:0.0	1032:0.0	1033:0.0	1036:0.0	1037:0.0	1042:0.0	1043:0.0	1045:0.0	1046:0.0):0.00014	(((((1021:0.0	1026:0.0):0.00052	(1022:0.0	1023:0.0	1048:0.0):0.00012)0.836:0.00053	1047:0.00052)0.606:0.00014	((1020:0.0	1025:0.0	1035:0.0):0.00052	(1024:0.0	1034:0.0	1038:0.0):0.00012)0.858:0.00052)0.000:0.00012	((1041:0.00313	1040:0.00052)0.000:0.00014	(1044:0.00052	(1094:0.01209	(1093:0.00686	((1014:0.00339	(1013:0.00015	(1012:0.00678	1015:0.00209)0.228:0.00051)0.958:0.00391)1.000:0.02953	(1075:0.07420	((1067:0.04784	((1158:0.00015	(1114:0.01986	1159:0.00630)0.301:0.00218)0.998:0.01980	((1001:0.00654	((1112:0.00111	1113:0.00205)0.991:0.00567	(1111:0.00057	1110:0.00736)0.513:0.00401)0.987:0.00812)0.995:0.00941	(1003:0.00965	1002:0.04243)0.916:0.00667)0.990:0.01579)0.860:0.02496)0.997:0.01906	(((1010:0.02875	1061:0.03459)1.000:0.03476
((1039:0.00052	(1044:0.00052	(1093:0.00737	(1094:0.00019	((1014:0.00335	(1013:0.00015	(1012:0.00679	1015:0.00209)0.245:0.00050)0.963:0.00396)1.000:0.02947	(1075:0.05533	(1076:0.02817	(((1010:0.02794	1061:0.03534)1.000:0.03395	((1070:0.01547	1163:0.01910)1.000:0.05803	(((1109:0.03404	(1019:0.07193	(1052:0.02286	(1050:0.00014	1051:0.00014)1.000:0.03012)0.770:0.01451)0.812:0.01588)1.000:0.08022	(((1074:0.05177	1090:0.05540)0.998:0.03590	(1066:0.09664	1068:0.06503)0.905:0.02095)0.933:0.02288	(1004:0.18073	((((1071:0.03292	1148:0.02501)1.000:0.02416	((1054:0.04312	((1155:0.01951	(1053:0.00906	1152:0.01322)0.997:0.01675)0.997:0.01344	((1154:0.00503	(1108:0.00068	1149:0.03913)0.970:0.00810)0.999:0.01745	((1119:0.01218	(((1091:0.02411	(1147:0.01663	1150:0.02300)0.953:0.00600)0.982:0.00744	(1115:0.02043	(1151:0.00885	1153:0.00174)1.000:0.02756)0.792:0.01219)0.953:0.00796	1156:0.01402)0.929:0.00529)0.887:0.00719	1157:0.04628)0.931:0.00652)0.992:0.01107)0.919:0.00607)0.974:0.01483	(1069:0.03199	(1116:0.03825	1117:0.04131)0.997:0.02273)0.903:0.01098)0.885:0.00616)0.986:0.01680	(1092:0.02955	1118:0.01743)0.853:0.01131)1.000:0.04612	(1098:0.04947	(1122:0.01742	(1123:0.01334
((1027:0.0	1028:0.0	1030:0.0	1032:0.0	1033:0.0	1036:0.0	1037:0.0	1042:0.0	1043:0.0	1045:0.0	1046:0.0	1048:0.0):0.00014	((1047:0.00052	(1025:0.0	1034:0.0	1038:0.0):0.00052)0.000:0.00014	(1029:0.00052	1031:0.00014)0.861:0.00052)0.000:0.00014	(((((1039:0.00052	1040:0.00052)0.000:0.00014	(1044:0.00052	(1093:0.00737	(1094:0.00019	((1014:0.00337	(1013:0.00015	(1012:0.00679	1015:0.00209)0.233:0.00050)0.963:0.00394)1.000:0.02971	(1075:0.05569	(1076:0.02783	(((1010:0.02731	1061:0.05590)1.000:0.03403	((1070:0.01736	1163:0.02648)1.000:0.05533	(((1109:0.03339	(1019:0.07135	(1052:0.02270	(1050:0.00014	1051:0.00014)1.000:0.03027)0.741:0.01495)0.817:0.01620)1.000:0.08253	(((1098:0.04816	(1122:0.01690	(1124:0.00016	(1123:0.01291	(1120:0.00014	1121:0.00053)0.897:0.00106)0.905:0.00044)1.000:0.03004)1.000:0.04524)0.996:0.02383	(1004:0.13609	((1092:0.02866	1118:0.01839)0.959:0.01371	(((1054:0.04322	((1155:0.02051	(1053:0.00782
(((((1021:0.0	1023:0.0):0.00053	(1022:0.0	1024:0.0	1035:0.0):0.00012)0.850:0.00052	1047:0.00052)0.000:0.00014	((1044:0.00104	(1093:0.00737	(1094:0.00027	((1014:0.00338	(1013:0.00015	(1012:0.00678	1015:0.00209)0.232:0.00051)0.962:0.00393)1.000:0.02986	(1075:0.07505	(1076:0.02847	(((1010:0.02710	1061:0.05598)1.000:0.03372	((1070:0.01548	1163:0.01961)1.000:0.05834	(((1109:0.03337	(1019:0.07164	(1052:0.02276	(1050:0.00014	1051:0.00014)1.000:0.03009)0.678:0.01456)0.724:0.01630)1.000:0.08128	(((1098:0.04826	(1122:0.01708	(1123:0.01115	(1124:0.00014	(1120:0.00015	1121:0.00052)0.888:0.00105)0.850:0.00015)1.000:0.03028)1.000:0.04437)0.997:0.02427	(1004:0.14167	((1092:0.02819	1118:0.01865)0.957:0.01435	(((1054:0.04239	((1155:0.01998	(1053:0.00778	1152:0.01504)0.998:0.01590)0.998:0.01246	((1157:0.04961	(1156:0.01552	((1115:0.01809	(1151:0.00888	1153:0.00171)1.000:0.02972)0.634:0.01069	(1091:0.03141	(1147:0.01763	(1119:0.01684	1150:0.01667)0.837:0.00993)0.844:0.00668)0.980:0.00877)0.933:0.00463)0.778:0.00784)0.904:0.00771	(1154:0.00172	(1108:0.00473	1149:0.03337)0.412:0.00729)1.000:0.02710)0.925:0.00579)0.963:0.00695)0.970:0.01533	(1069:0.03242
((((1022:0.0	1025:0.0	1035:0.0):0.00052	(1023:0.0	1024:0.0	1026:0.0):0.00014)0.838:0.00053	(1029:0.00052	1031:0.00014)0.850:0.00052)0.000:0.00014	(1027:0.0	1028:0.0	1030:0.0	1032:0.0	1033:0.0	1036:0.0	1038:0.0	1042:0.0	1043:0.0	1045:0.0	1046:0.0	1048:0.0):0.00014	((((1047:0.00052	1041:0.00260)0.000:0.00014	(1020:0.0	1021:0.0	1034:0.0	1037:0.0):0.00052)0.000:0.00014	1049:0.00052)0.000:0.00014	(1039:0.00052	(1040:0.00052	(1044:0.00104	(((1014:0.00333	(1013:0.00015	(1012:0.00678	1015:0.00209)0.234:0.00051)0.962:0.00398)1.000:0.03008	(1075:0.07461	((1067:0.04770	((1158:0.00015	(1114:0.01930	1159:0.00630)0.253:0.00218)0.996:0.02074	((1001:0.00590	((1112:0.00146	1113:0.00172)0.975:0.00559	(1111:0.00055	1110:0.00735)0.570:0.00429)0.988:0.00851)0.995:0.00950	(1003:0.00964	1002:0.04293)0.897:0.00662)0.989:0.01545)0.780:0.02407)1.000:0.01971	(((1010:0.02897	1061:0.03427)1.000:0.03377	((1070:0.01788	1163:0.00686)1.000:0.05774
(1049:0.00052	(1025:0.00052	1035:0.00012)0.835:0.00052	(((((1029:0.0	1031:0.0):0.00052	1040:0.00052)0.000:0.00014	(1044:0.00052	(1093:0.01706	(1094:0.00039	((1014:0.00336	(1013:0.00015	(1012:0.00678	1015:0.00209)0.245:0.00051)0.962:0.00395)1.000:0.02987	(1075:0.07350	(1076:0.02823	(((1010:0.02713	1061:0.05606)1.000:0.03467	((1070:0.01619	1163:0.01143)1.000:0.05665	(((1109:0.03379	(1019:0.07174	(1052:0.02279	(1050:0.00014	1051:0.00014)1.000:0.03010)0.643:0.01455)0.743:0.01598)1.000:0.08123	(((1098:0.05089	(1122:0.01707	(1123:0.04242	(1124:0.00015	(1120:0.00105	1121:0.00015)0.620:0.00105)0.914:0.00409)1.000:0.02694)1.000:0.04194)0.994:0.02153	((((1071:0.03315	1148:0.02487)1.000:0.02423	((1054:0.04931	((1155:0.02753	(1053:0.00853	1152:0.01391)0.879:0.00901)0.983:0.01212	(((1119:0.00424	(1154:0.00633	(1108:0.00039	1149:0.03645)0.999:0.00706)1.000:0.02034)1.000:0.01273	(1156:0.01334	(1115:0.03323	1157:0.04416)0.981:0.01108)0.863:0.00573)0.956:0.00614	((1150:0.02321	(1147:0.00998	(1151:0.00824	1153:0.00235)1.000:0.03251)0.947:0.00910)0.640:0.00667	1091:0.03313)0.976:0.00694)0.933:0.00810)0.962:0.00876)0.771:0.01210	(1069:0.03325	(1116:0.03783
(1049:0.00053	((1020:0.0	1022:0.0	1023:0.0	1025:0.0):0.00012	1024:0.00052)0.853:0.00051	((((1021:0.00012	(1026:0.0	1035:0.0):0.00053)0.859:0.00052	1041:0.00209)0.000:0.00014	(((1047:0.00052	1040:0.00052)0.000:0.00014	(1027:0.0	1028:0.0	1030:0.0	1032:0.0	1033:0.0	1034:0.0	1036:0.0	1037:0.0	1038:0.0	1042:0.0	1043:0.0	1045:0.0	1046:0.0	1048:0.0):0.00014)0.000:0.00014	((1029:0.0	1031:0.0):0.00104	(1044:0.00052	(1093:0.00738	(1094:0.00027	((1014:0.00336	(1013:0.00015	(1012:0.00679	1015:0.00209)0.229:0.00051)0.964:0.00395)1.000:0.02977	(1075:0.07362	(1076:0.02910	(((1010:0.02686	1061:0.05626)1.000:0.03328	((1070:0.02176	1163:0.04209)1.000:0.05467	(((1109:0.03377	(1019:0.07227	(1052:0.02285	(1050:0.00014	1051:0.00014)1.000:0.03012)0.648:0.01435)0.723:0.01620)1.000:0.08086	(((1098:0.04926	(1122:0.01698	(1123:0.03216	(1124:0.00014
(1039:0.00052	(1029:0.00052	1031:0.00014)0.844:0.00052	(((1047:0.00052	(1044:0.00052	(1093:0.00738	(1094:0.00027	((1014:0.00336	(1013:0.00015	(1012:0.00678	1015:0.00209)0.230:0.00051)0.964:0.00395)1.000:0.02971	(1075:0.07507	(1076:0.02857	(((1010:0.02836	1061:0.03503)1.000:0.03364	((1070:0.01481	1163:0.00557)1.000:0.05872	(((1109:0.03400	(1019:0.07222	(1052:0.02298	(1050:0.00014	1051:0.00014)1.000:0.03001)0.666:0.01442)0.674:0.01594)1.000:0.08166	(((1098:0.04887	(1122:0.01694	(1123:0.01901	(1124:0.00014	(1120:0.00014	1121:0.00052)0.952:0.00157)0.971:0.00614)1.000:0.02433)1.000:0.04430)0.996:0.02448	(1004:0.13075	(1054:0.03970	((1069:0.03288	(1116:0.03945	1117:0.04038)0.997:0.02114)0.905:0.01047	(((((1149:0.02334	(1108:0.00727	1154:0.00648)0.173:0.01037)1.000:0.01999	(1115:0.02822	1157:0.04941)0.460:0.00846)0.934:0.00628	(1155:0.02112	(1053:0.00908	1152:0.01324)0.994:0.01287)0.987:0.01404)0.836:0.00949	(((1150:0.01873	(1119:0.00971	1156:0.02133)0.966:0.01032)0.987:0.00961	(1147:0.01154	(1151:0.00807	1153:0.00250)1.000:0.03083)0.977:0.00585)0.221:0.00509	1091:0.02417)0.989:0.01153)0.941:0.00583	((1092:0.02822	1118:0.01894)1.000:0.01898
(1049:0.00051	(1020:0.00053	(1022:0.0	1024:0.0	1048:0.0):0.00012)0.838:0.00052	((((1044:0.00104	(1093:0.01708	(1094:0.00039	((1014:0.00336	(1013:0.00015	(1012:0.00678	1015:0.00209)0.004:0.00050)0.963:0.00395)1.000:0.02988	(1075:0.07476	(1076:0.02787	(((1010:0.02687	1061:0.05621)1.000:0.03520	((1070:0.01689	1163:0.02520)1.000:0.05633	(((1109:0.03332	(1019:0.07137	(1052:0.02282	(1050:0.00014	1051:0.00014)1.000:0.03005)0.793:0.01517)0.799:0.01592)1.000:0.08023	(((1074:0.05120	1090:0.05580)0.999:0.03676	(1066:0.09544	1068:0.08911)0.743:0.01688)0.892:0.02228	(1004:0.20458	((((1071:0.03248	1148:0.02545)1.000:0.02486	((1054:0.04984	((1155:0.02747	(1053:0.00841	1152:0.01456)0.887:0.00899)0.983:0.01193	(((1119:0.00401	(1154:0.00635	(1108:0.00047	1149:0.03636)0.999:0.00696)1.000:0.01940)1.000:0.01259	(1156:0.01312	(1115:0.03490	1157:0.04161)0.960:0.00852)0.947:0.00704)0.950:0.00529	((1150:0.02349	(1147:0.00991	(1151:0.00822	1153:0.00238)1.000:0.03249)0.949:0.00887)0.620:0.00677	1091:0.02384)0.984:0.00736)0.953:0.00839)0.958:0.00809)0.751:0.01232	(1069:0.03319	(1116:0.03819	1117:0.04156)0.997:0.02320)0.383:0.00615)0.976:0.01038)0.955:0.01443	(1092:0.02881
(((((1044:0.00104	(1093:0.00737	(1094:0.00019	((1014:0.00335	(1013:0.00015	(1012:0.00679	1015:0.00209)0.234:0.00051)0.963:0.00395)1.000:0.02968	(1075:0.05539	(1076:0.02750	(((1010:0.02720	1061:0.05600)1.000:0.03432	((1070:0.01472	1163:0.00564)1.000:0.05720	(((1109:0.03316	(1019:0.07094	(1052:0.02262	(1050:0.00014	1051:0.00014)1.000:0.03030)0.829:0.01541)0.807:0.01604)1.000:0.08284	((1004:0.10798	(((1092:0.02974	1118:0.01726)0.842:0.01150	(((1054:0.04605	((1155:0.02026	(1053:0.01061	1152:0.01174)0.997:0.01503)0.996:0.01300	((1149:0.02884	(1108:0.00949	1154:0.00427)0.029:0.01075)0.995:0.01317	(1115:0.03321	(((((1091:0.02499	(1147:0.01173	(1151:0.00811	1153:0.00248)1.000:0.03062)0.993:0.00870)0.982:0.00680	1150:0.01972)0.962:0.01049	1119:0.01093)0.943:0.00712	1156:0.01353)0.978:0.00922	1157:0.06252)0.703:0.00629)0.957:0.00655)0.958:0.00708)0.930:0.00680)0.957:0.01339	(1069:0.03263	(1116:0.03836	1117:0.04133)0.997:0.02265)0.672:0.00782)0.960:0.00850	(1071:0.03312	1148:0.02491)1.000:0.02359)0.994:0.01667)0.999:0.03939	(1098:0.04927	(1122:0.01763	(1123:0.02969	((1120:0.0	1121:0.0):0.00161	1124:0.00261)0.852:0.00107)1.000:0.02824)1.000:0.04457)1.000:0.03315)0.990:0.03720)1.000:0.05658	((1074:0.05042	1090:0.05684)0.998:0.03663
(((1027:0.0	1028:0.0	1030:0.0	1032:0.0	1033:0.0	1034:0.0	1036:0.0	1037:0.0	1038:0.0	1042:0.0	1043:0.0	1045:0.0	1046:0.0):0.00014	1040:0.00052)0.000:0.00014	1049:0.00052	(((1044:0.00052	(1093:0.00738	(1094:0.00020	((1014:0.00336	(1013:0.00015	(1012:0.00679	1015:0.00209)0.235:0.00050)0.963:0.00396)1.000:0.02957	(1075:0.05665	(1076:0.02788	(((1010:0.02677	1061:0.05638)1.000:0.03401	((1070:0.01809	1163:0.04161)1.000:0.05567	(((1109:0.03366	(1019:0.07099	(1052:0.02263	(1050:0.00014	1051:0.00014)1.000:0.03036)0.822:0.01526)0.870:0.01558)1.000:0.08276	((1004:0.17106	((1092:0.02417	(((1071:0.03058	1148:0.02747)1.000:0.02269	(((1091:0.03316	((1147:0.01153	(1151:0.00814	1153:0.00247)1.000:0.03085)0.977:0.00543	(1150:0.01921	((1156:0.01172	(1115:0.03678	1157:0.02643)0.976:0.01140)0.972:0.00902	((1154:0.00662	(1108:0.00033	1149:0.03997)0.999:0.00683)1.000:0.02284	1119:0.00154)0.981:0.00932)0.959:0.01040)0.985:0.00972)0.340:0.00497)0.977:0.00900	((1155:0.00900
(((1027:0.0	1028:0.0	1030:0.0	1032:0.0	1033:0.0	1036:0.0	1037:0.0	1042:0.0	1043:0.0	1045:0.0	1046:0.0	1048:0.0):0.00014	(((((1044:0.00052	(1093:0.00737	(1094:0.00019	((1014:0.00335	(1013:0.00015	(1012:0.00679	1015:0.00209)0.233:0.00051)0.963:0.00397)1.000:0.02957	(1075:0.05538	(1076:0.02800	(((1010:0.02792	1061:0.03539)1.000:0.03419	((1070:0.01547	1163:0.01907)1.000:0.05752	(((1109:0.03345	(1019:0.07215	(1052:0.02282	(1050:0.00014	1051:0.00014)1.000:0.03016)0.628:0.01442)0.766:0.01638)1.000:0.08108	(((1098:0.04812	(1122:0.01677	(1123:0.00736	(1124:0.00014	(1120:0.00014	1121:0.00106)0.922:0.00105)0.986:0.00706)1.000:0.02515)1.000:0.04521)0.996:0.02457	(1004:0.15512	(((1071:0.03366	1148:0.02425)1.000:0.02401	((1069:0.02895	(1116:0.03775	1117:0.04167)0.998:0.02329)0.935:0.01050	(1054:0.04264	((1149:0.02518	(1108:0.00980	1154:0.00401)0.838:0.01177)0.976:0.01132	((1156:0.01752	(((1155:0.02704	(1053:0.00975	1152:0.01275)0.933:0.00604)1.000:0.01727
(1049:0.00052	(1022:0.00052	1048:0.00012)0.831:0.00053	(((1047:0.00052	1039:0.00052)0.000:0.00014	(1029:0.00014	1031:0.00052)0.861:0.00052)0.000:0.00012	(((((1020:0.0	1021:0.0	1025:0.0	1026:0.0	1035:0.0):0.00052	(1023:0.0	1024:0.0	1034:0.0	1037:0.0):0.00012)0.851:0.00052	1040:0.00052)0.000:0.00014	(1044:0.00104	(1093:0.00737	(1094:0.00026	((1014:0.00333	(1013:0.00015	(1012:0.00679	1015:0.00209)0.239:0.00051)0.964:0.00398)1.000:0.02950	(1075:0.07586	((1067:0.03343	((1158:0.00015	(1114:0.01936	1159:0.00633)0.141:0.00215)0.999:0.02220	((1001:0.00658	((1112:0.00114	1113:0.00150)0.991:0.00570	(1111:0.00057	1110:0.00736)0.422:0.00399)0.987:0.00815)0.996:0.00950	(1003:0.00976	1002:0.04240)0.905:0.00655)0.979:0.01344)0.919:0.02559)1.000:0.02163	(((1010:0.02870	1061:0.03479)1.000:0.03488	((1070:0.01688	1163:0.02589)1.000:0.05739	(((1109:0.03378	(1019:0.07240	(1052:0.02290	(1050:0.00014	1051:0.00014)1.000:0.03012)0.590:0.01429)0.728:0.01635)1.000:0.08079	(((1098:0.05055	(1122:0.01585	(1123:0.00101	((1120:0.0	1121:0.0):0.00105
(((((((1021:0.0	1022:0.0	1025:0.0	1048:0.0):0.00012	1026:0.00053)0.848:0.00052	1040:0.00052)0.000:0.00014	1047:0.00052)0.000:0.00014	(1041:0.00313	((1020:0.0	1023:0.0	1024:0.0):0.00012	1035:0.00052)0.852:0.00052)0.000:0.00014)0.000:0.00014	((1027:0.0	1028:0.0	1030:0.0	1032:0.0	1033:0.0	1034:0.0	1036:0.0	1037:0.0	1038:0.0	1042:0.0	1043:0.0	1045:0.0	1046:0.0):0.00014	(1029:0.00014	1031:0.00052)0.861:0.00052)0.000:0.00014)0.000:0.00012	(1044:0.00053	(1094:0.01209	(1093:0.00691	((1014:0.00336	(1013:0.00015	(1012:0.00679	1015:0.00209)0.227:0.00052)0.958:0.00395)1.000:0.02957	(1075:0.07540	((1067:0.03318	((1158:0.00015	(1114:0.01934	1159:0.00630)0.258:0.00215)1.000:0.02316	((1001:0.00584	((1112:0.00112	1113:0.00151)0.989:0.00555	(1111:0.00054	1110:0.00738)0.749:0.00469)0.987:0.00819)0.995:0.00965	(1003:0.01031	1002:0.04241)0.894:0.00646)0.979:0.01316)0.885:0.02473)1.000:0.02257	(((1010:0.02877	1061:0.03467)1.000:0.03354	((1070:0.01735	1163:0.02758)1.000:0.05633
(1039:0.00053	1049:0.00053	((((1029:0.0	1031:0.0):0.00052	(1047:0.00052	1041:0.00260)0.000:0.00014)0.480:0.00014	((((1021:0.0	1023:0.0	1025:0.0	1026:0.0):0.00053	(1035:0.0	1037:0.0	1038:0.0):0.00012)0.850:0.00052	1040:0.00052)0.000:0.00014	(1044:0.00105	(1093:0.00736	(1094:0.00019	((1014:0.00333	(1013:0.00015	(1012:0.00678	1015:0.00209)0.240:0.00051)0.963:0.00398)1.000:0.02966	(1075:0.05665	(1076:0.02830	(((1010:0.02684	1061:0.05628)1.000:0.03360	((1070:0.01835	1163:0.04183)1.000:0.05578	(((1109:0.03339	(1019:0.07189	(1052:0.02272	(1050:0.00014	1051:0.00014)1.000:0.03018)0.715:0.01458)0.741:0.01643)1.000:0.08096	(((1098:0.04706	(1122:0.01602	(1123:0.02221	(1124:0.00051	(1120:0.00053	1121:0.00014)0.905:0.00106)0.782:0.00199)1.000:0.02913)1.000:0.04672)0.997:0.02402	(((1092:0.02863	1118:0.01835)0.959:0.01309	((1071:0.03172	1148:0.02624)1.000:0.02597	((1054:0.05074	((1155:0.02789	(1053:0.00741	1152:0.01557)0.800:0.00776)0.978:0.01074	(((1115:0.01896	(1151:0.00881	1153:0.00179)1.000:0.02927)0.875:0.01084	(1091:0.02301
((1029:0.0	1031:0.0):0.00104	((1044:0.00106	(1093:0.01701	(1094:0.00029	((1014:0.00334	(1013:0.00015	(1012:0.00678	1015:0.00209)0.229:0.00051)0.963:0.00397)1.000:0.02980	(1075:0.05536	(1076:0.02755	(((1010:0.02716	1061:0.05601)1.000:0.03442	((1070:0.01487	1163:0.00605)1.000:0.05797	(((1109:0.03353	(1019:0.07133	(1052:0.02280	(1050:0.00014	1051:0.00014)1.000:0.03017)0.791:0.01533)0.771:0.01560)1.000:0.08065	((1004:0.16034	((((1071:0.03205	1148:0.02592)1.000:0.02391	((1054:0.04703	((1155:0.02173	(1053:0.00817	1152:0.01415)0.994:0.01405)0.997:0.01239	((1149:0.02843	(1108:0.00430	1154:0.00949)0.388:0.01355)0.996:0.01646	(((((1151:0.00837	1153:0.00222)1.000:0.03084	((1147:0.01618	(1119:0.01686	1150:0.01672)0.976:0.01174)0.000:0.00367	1091:0.03520)0.247:0.00468)0.563:0.00957	1156:0.01771)0.634:0.00531	1115:0.02190)0.901:0.00835	1157:0.04811)0.944:0.00707)0.971:0.00678)0.946:0.00644)0.759:0.01226	(1069:0.03300	(1116:0.03956	1117:0.04019)0.997:0.02252)0.884:0.01126)0.905:0.00666)0.987:0.01603	(1092:0.02953	1118:0.01743)0.601:0.01052)1.000:0.04623	(1098:0.05152	(1122:0.01661	(1123:0.01161	(1124:0.00015	(1120:0.00015	1121:0.00049)0.865:0.00105)0.860:0.00014)1.000:0.03078)1.000:0.04215)0.999:0.02825)0.951:0.03744)1.000:0.05014
(((((1020:0.0	1021:0.0):0.00052	1034:0.00012)0.848:0.00052	1039:0.00051)0.000:0.00014	(1029:0.00052	1031:0.00014)0.861:0.00052)0.000:0.00012	((1027:0.0	1028:0.0	1030:0.0	1032:0.0	1033:0.0	1036:0.0	1037:0.0	1038:0.0	1042:0.0	1043:0.0	1045:0.0	1046:0.0):0.00014	1041:0.00314)0.000:0.00014	(((((1022:0.0	1023:0.0	1024:0.0	1035:0.0):0.00052	(1025:0.0	1026:0.0	1048:0.0):0.00012)0.852:0.00052	1040:0.00052)0.000:0.00014	1047:0.00052)0.000:0.00014	(1049:0.00052	(1044:0.00052	(((1014:0.00334	(1013:0.00015	(1012:0.00680	1015:0.00209)0.228:0.00051)0.963:0.00398)1.000:0.03022	(1075:0.05540	(1076:0.02844	(((1010:0.02805	1061:0.03522)1.000:0.03312	((1070:0.01604	1163:0.02125)1.000:0.05679	(((1109:0.03374	(1019:0.07197	(1052:0.02289	(1050:0.00014	1051:0.00014)1.000:0.03011)0.690:0.01461)0.739:0.01596)1.000:0.08148	(((1098:0.05031	(1122:0.01620	(1123:0.02227	(1124:0.00015	(1120:0.00055
(1049:0.00052	((1020:0.0	1021:0.0	1023:0.0):0.00052	(1025:0.0	1035:0.0):0.00012)0.845:0.00052	((((1039:0.00052	1041:0.00260)0.000:0.00014	(1047:0.00052	(1022:0.00052	(1024:0.0	1026:0.0	1034:0.0	1038:0.0):0.00012)0.853:0.00052)0.000:0.00014)0.566:0.00014	(((1029:0.0	1031:0.0):0.00052	1040:0.00052)0.000:0.00014	(1044:0.00104	(((1014:0.00334	(1013:0.00015	(1012:0.00678	1015:0.00209)0.244:0.00050)0.963:0.00397)1.000:0.03023	(1075:0.05675	(1076:0.02808	(((1010:0.02712	1061:0.05585)1.000:0.03379	((1070:0.01788	1163:0.00690)1.000:0.05750	(((1109:0.03432	(1019:0.07213	(1052:0.02274	(1050:0.00014	1051:0.00014)1.000:0.03014)0.703:0.01425)0.786:0.01577)1.000:0.08016	((1004:0.15748	((((1071:0.03271	1148:0.02515)1.000:0.02500	((1054:0.04673	((1115:0.03505	((1156:0.01256	((1119:0.00355	(1154:0.00260	(1108:0.00415	1149:0.03051)0.953:0.00704)1.000:0.02493)0.956:0.00749	(1150:0.01905	((1147:0.01169	(1151:0.00817	1153:0.00242)1.000:0.03063)0.993:0.00884	1091:0.02501)0.979:0.00728)0.934:0.01022)0.960:0.00842)0.990:0.01050	1157:0.02884)0.093:0.00234)0.997:0.01353	(1155:0.02502
(((1020:0.0	1024:0.0	1035:0.0):0.00053	(1039:0.00052	1041:0.00261)0.000:0.00014)0.000:0.00014	(1049:0.00053	(1044:0.00104	(1094:0.01208	(1093:0.00678	((1014:0.00341	(1013:0.00015	(1012:0.00678	1015:0.00209)0.230:0.00050)0.958:0.00391)1.000:0.02970	(1075:0.05482	(1076:0.02787	(((1010:0.02695	1061:0.05621)1.000:0.03373	((1070:0.01553	1163:0.01951)1.000:0.05850	(((1109:0.03367	(1019:0.07221	(1052:0.02283	(1050:0.00014	1051:0.00014)1.000:0.03015)0.668:0.01431)0.774:0.01630)1.000:0.08096	(((1098:0.04908	(1122:0.01627	(1124:0.00252	(1123:0.02403	(1120:0.00013	1121:0.00046)0.875:0.00106)0.975:0.00015)1.000:0.03067)1.000:0.04400)0.995:0.02410	(1004:0.18867	((1092:0.02835	1118:0.01864)0.871:0.01231	((1071:0.03219	1148:0.02598)1.000:0.02685	(1069:0.03446	(((1116:0.03574	1117:0.04478)0.996:0.01729	1054:0.05029)0.813:0.00892	((1155:0.02566	(1053:0.00892	1152:0.01356)0.977:0.00742)0.998:0.01169	((1115:0.02136	(1151:0.00877	1153:0.00182)1.000:0.02795)0.822:0.00677	(((1119:0.00293	(1154:0.00646	(1108:0.00044	1149:0.03641)0.999:0.00691)1.000:0.02045)0.998:0.01257	(1156:0.01318
((((1039:0.00051	(1047:0.00052	((1021:0.0	1037:0.0	1038:0.0):0.00012	(1023:0.0	1024:0.0):0.00052)0.853:0.00052)0.000:0.00014)0.983:0.00014	(((1029:0.0	1031:0.0):0.00052	1040:0.00052)0.000:0.00014	(1044:0.00104	(1093:0.00738	(1094:0.00027	((1014:0.00332	(1013:0.00015	(1012:0.00679	1015:0.00209)0.233:0.00050)0.964:0.00400)1.000:0.02951	(1075:0.07584	((1067:0.03323	((1158:0.00015	(1114:0.01987	1159:0.00627)0.706:0.00277)1.000:0.02228	((1001:0.00586	((1112:0.00112	1113:0.00151)0.991:0.00562	(1111:0.00055	1110:0.00737)0.456:0.00406)0.991:0.00879)0.995:0.00959	(1003:0.00963	1002:0.04306)0.902:0.00652)0.981:0.01347)0.890:0.02474)1.000:0.02214	(((1010:0.02880	1061:0.03463)1.000:0.03464	((1070:0.01730	1163:0.02710)1.000:0.05744	(((1109:0.03409	(1019:0.07150	(1052:0.02281	(1050:0.00014	1051:0.00014)1.000:0.03009)0.792:0.01502)0.785:0.01556)1.000:0.07836	(((1004:0.18006	(((((1069:0.03272	(1116:0.03853	1117:0.04114)0.997:0.02257)0.780:0.00863	(((1155:0.02044	(1053:0.01046	1152:0.01244)0.997:0.01481)0.998:0.01278	((1149:0.02748	(1108:0.00897	1154:0.00479)0.192:0.01125)0.993:0.01332	(1115:0.03379	(1157:0.02961
(1049:0.00052	1041:0.00209	((((1022:0.00052	(1023:0.0	1024:0.0	1034:0.0	1037:0.0):0.00012)0.853:0.00052	1047:0.00052)0.000:0.00014	((1027:0.0	1028:0.0	1030:0.0	1032:0.0	1033:0.0	1036:0.0	1038:0.0	1042:0.0	1043:0.0	1045:0.0	1046:0.0	1048:0.0):0.00014	1040:0.00052)0.000:0.00014)0.000:0.00012	(((1039:0.00051	(1029:0.0	1031:0.0):0.00052)0.000:0.00014	(1044:0.00052	(1094:0.01209	(1093:0.00679	((1014:0.00340	(1013:0.00015	(1012:0.00679	1015:0.00209)0.224:0.00050)0.958:0.00391)1.000:0.02961	(1075:0.05628	(1076:0.02788	(((1010:0.02805	1061:0.03534)1.000:0.03454	((1070:0.01691	1163:0.02469)1.000:0.05722	(((1109:0.03415	(1019:0.07237	(1052:0.02272	(1050:0.00014	1051:0.00014)1.000:0.03022)0.654:0.01416)0.721:0.01599)1.000:0.08183	(((1074:0.05129	1090:0.05599)0.996:0.03527	(1066:0.09632	1068:0.08793)0.853:0.01972)0.690:0.02117	(1004:0.15370	(((((((1155:0.02019	(1053:0.00808	1152:0.01423)0.997:0.01583)0.996:0.01275
(1049:0.00053	((1020:0.0	1021:0.0	1024:0.0	1025:0.0	1048:0.0):0.00012	1035:0.00052)0.850:0.00052	(((1047:0.00052	1039:0.00052)0.000:0.00014	(1029:0.00014	1031:0.00052)0.861:0.00052)0.000:0.00012	(((((1022:0.0	1026:0.0):0.00052	(1023:0.0	1034:0.0):0.00012)0.851:0.00052	1040:0.00052)0.000:0.00014	(1044:0.00105	(1093:0.00737	(1094:0.00019	((1014:0.00333	(1013:0.00015	(1012:0.00679	1015:0.00209)0.233:0.00050)0.963:0.00398)1.000:0.02945	(1075:0.05670	(1076:0.02757	(((1010:0.02800	1061:0.03535)1.000:0.03527	((1070:0.02038	1163:0.02542)1.000:0.05530	(((1109:0.03379	(1019:0.07163	(1052:0.02279	(1050:0.00014	1051:0.00014)1.000:0.03021)0.792:0.01493)0.774:0.01583)1.000:0.07954	(((1074:0.05036	1090:0.05699)1.000:0.03722	(1066:0.09564	1068:0.06555)0.843:0.01821)0.938:0.02270	(1004:0.18035	((((((1071:0.03374	1148:0.02397)1.000:0.03176	(1069:0.03186	(1116:0.03721	1117:0.04233)0.998:0.02245)0.853:0.00866)0.940:0.00831	(1054:0.04310	(((1154:0.00161	(1108:0.00414	1149:0.03403)0.754:0.00767)1.000:0.02419	(((1119:0.01010	(1147:0.02386
(((1040:0.00052	1049:0.00052)0.000:0.00014	((1034:0.0	1035:0.0	1037:0.0	1038:0.0):0.00016	((1020:0.0	1023:0.0	1024:0.0	1025:0.0	1026:0.0):0.00016	(1021:0.0	1022:0.0):0.00102)0.438:0.00052)0.930:0.00050)0.000:0.00014	(1027:0.0	1028:0.0	1030:0.0	1032:0.0	1033:0.0	1036:0.0	1042:0.0	1043:0.0	1045:0.0	1046:0.0	1048:0.0):0.00014	((((1029:0.00014	1031:0.00052)0.858:0.00052	1039:0.00052)0.000:0.00014	1047:0.00052)0.000:0.00014	((1044:0.00104	(1093:0.00737	(1094:0.00019	((1014:0.00336	(1013:0.00015	(1012:0.00679	1015:0.00210)0.244:0.00050)0.963:0.00396)1.000:0.02952	(1075:0.05663	(1076:0.02843	(((1010:0.02790	1061:0.03541)1.000:0.03345	((1070:0.01837	1163:0.04140)1.000:0.05574	(((1109:0.03482	(1019:0.07210	(1052:0.02284	(1050:0.00014	1051:0.00014)1.000:0.03016)0.730:0.01437)0.726:0.01531)1.000:0.07942	((1004:0.14112	(((1092:0.02973	1118:0.01720)0.698:0.01064	((1071:0.03286
(1049:0.00053	((1020:0.0	1035:0.0):0.00052	(1021:0.0	1025:0.0	1026:0.0):0.00012)0.838:0.00052	((1039:0.00052	(1029:0.0	1031:0.0):0.00104)0.000:0.00012	((((1027:0.0	1028:0.0	1030:0.0	1032:0.0	1033:0.0	1036:0.0	1037:0.0	1038:0.0	1042:0.0	1043:0.0	1045:0.0	1046:0.0	1048:0.0):0.00014	(1044:0.00106	(1093:0.00737	(1094:0.00029	((1014:0.00335	(1013:0.00015	(1012:0.00679	1015:0.00209)0.245:0.00050)0.964:0.00395)1.000:0.02964	(1075:0.07451	((1067:0.04743	((1158:0.00014	(1114:0.01817	1159:0.00630)0.682:0.00219)0.998:0.02093	((1001:0.00578	((1112:0.00111	1113:0.00153)0.988:0.00552	(1111:0.00054	1110:0.00737)0.792:0.00471)0.987:0.00820)0.995:0.00956	(1003:0.00957	1002:0.04302)0.915:0.00662)0.989:0.01537)0.820:0.02408)1.000:0.01968	(((1010:0.02892	1061:0.03439)1.000:0.03385	((1070:0.01487	1163:0.00602)1.000:0.05869	(((1109:0.03428	(1019:0.07186	(1052:0.02281	(1050:0.00014	1051:0.00014)1.000:0.03010)0.692:0.01447)0.737:0.01570)1.000:0.08027
(((1021:0.0	1022:0.0	1024:0.0	1034:0.0	1037:0.0):0.00012	1025:0.00052)0.846:0.00052	(1044:0.00052	(1093:0.01705	(1094:0.00030	((1014:0.00334	(1013:0.00015	(1012:0.00678	1015:0.00209)0.233:0.00050)0.963:0.00397)1.000:0.02971	(1075:0.05532	(1076:0.02781	(((1010:0.02698	1061:0.05619)1.000:0.03431	((1070:0.01544	1163:0.01903)1.000:0.05845	(((1109:0.03392	(1019:0.07168	(1052:0.02295	(1050:0.00014	1051:0.00014)1.000:0.02999)0.816:0.01507)0.740:0.01532)1.000:0.08051	(((1074:0.05164	1090:0.05549)0.999:0.03733	(1066:0.09668	1068:0.06456)0.842:0.01938)0.790:0.02024	(1004:0.19542	(((1092:0.02980	1118:0.01720)0.161:0.00779	((1071:0.03118	1148:0.02698)1.000:0.02524	(1069:0.03512	((1054:0.05116	(1116:0.03662	1117:0.04379)0.996:0.01725)0.727:0.00923	((1155:0.02559	(1053:0.00890	1152:0.01413)0.982:0.00730)0.998:0.01144	((((1119:0.00318	(1154:0.00642	(1108:0.00044	1149:0.03695)0.999:0.00693)1.000:0.02022)0.999:0.01287	(1156:0.01239	1157:0.04922)0.895:0.00615)0.988:0.00910	((1147:0.01672	1150:0.02278)0.965:0.00712	1091:0.02276)0.956:0.00509)0.968:0.00792	(1115:0.02134
(((1049:0.00051	1047:0.00052)0.000:0.00014	((1029:0.0	1031:0.0):0.00104	((1021:0.0	1025:0.0	1035:0.0):0.00053	(1024:0.0	1034:0.0	1037:0.0):0.00012)0.849:0.00052)0.000:0.00012)0.205:0.00014	((1027:0.0	1028:0.0	1030:0.0	1032:0.0	1033:0.0	1036:0.0	1038:0.0	1042:0.0	1043:0.0	1045:0.0	1046:0.0	1048:0.0):0.00014	1041:0.00313)0.000:0.00014	((1039:0.00053	(1044:0.00104	(1093:0.00737	(1094:0.00029	((1014:0.00336	(1013:0.00015	(1012:0.00678	1015:0.00209)0.227:0.00051)0.964:0.00395)1.000:0.02961	(1075:0.07462	((1067:0.04734	((1158:0.00015	(1114:0.01931	1159:0.00630)0.198:0.00217)0.997:0.02014	((1001:0.00654	((1112:0.00112	1113:0.00205)0.991:0.00568	(1111:0.00056	1110:0.00736)0.514:0.00402)0.987:0.00814)0.994:0.00943	(1003:0.00967	1002:0.04238)0.915:0.00667)0.989:0.01545)0.862:0.02497)0.999:0.01981	(((1010:0.02878	1061:0.03462)1.000:0.03404	((1070:0.02192	1163:0.04136)1.000:0.05326	(((1109:0.03361	(1019:0.07211	(1052:0.02289
((1039:0.00051	(1029:0.0	1031:0.0):0.00052)0.000:0.00012	((((1021:0.0	1034:0.0	1038:0.0):0.00012	(1024:0.0	1035:0.0):0.00052)0.851:0.00052	1040:0.00052)0.000:0.00014	(1044:0.00052	(1093:0.00737	(1094:0.00026	((1014:0.00335	(1013:0.00015	(1012:0.00678	1015:0.00209)0.233:0.00051)0.963:0.00396)1.000:0.02969	(1075:0.07500	(1076:0.02856	(((1010:0.02830	1061:0.03506)1.000:0.03493	((1070:0.01934	1163:0.01220)1.000:0.05629	(((1109:0.03437	(1019:0.07183	(1052:0.02272	(1050:0.00014	1051:0.00014)1.000:0.03017)0.761:0.01459)0.705:0.01535)1.000:0.08166	((1004:0.16814	((((1071:0.03237	1148:0.02559)1.000:0.02460	((1054:0.04968	((1155:0.02736	(1053:0.00840	1152:0.01459)0.889:0.00899)0.982:0.01186	((((1147:0.00991	(1151:0.00822	1153:0.00238)1.000:0.03247)0.936:0.00883	1150:0.02354)0.609:0.00668	1091:0.02391)0.978:0.00725	((1119:0.00397	(1154:0.00636	(1108:0.00045	1149:0.03640)0.999:0.00697)1.000:0.01945)1.000:0.01266	((1115:0.03236	1157:0.05874)0.980:0.01071	1156:0.01307)0.919:0.00691)0.951:0.00536)0.944:0.00852)0.959:0.00840)0.699:0.01227	(1069:0.03339	(1116:0.03821	1117:0.04155)0.997:0.02290)0.447:0.00616)0.976:0.01078)0.992:0.01690	(1092:0.02894
(1049:0.00052	((1020:0.0	1021:0.0	1022:0.0):0.00051	(1035:0.0	1048:0.0):0.00012)0.831:0.00053	(((1047:0.00052	1039:0.00051)0.000:0.00014	(1029:0.00014	1031:0.00052)0.861:0.00052)0.000:0.00012	(((((1023:0.0	1025:0.0):0.00053	(1024:0.0	1026:0.0	1034:0.0	1037:0.0):0.00012)0.851:0.00052	1040:0.00052)0.000:0.00014	(1044:0.00052	(1093:0.00736	(1094:0.00019	((1014:0.00335	(1013:0.00015	(1012:0.00679	1015:0.00209)0.228:0.00050)0.963:0.00396)1.000:0.02956	(1075:0.05683	(1076:0.02786	(((1010:0.02819	1061:0.03510)1.000:0.03467	((1070:0.01476	1163:0.00563)1.000:0.05804	(((1109:0.03438	(1019:0.07180	(1052:0.02281	(1050:0.00014	1051:0.00014)1.000:0.03012)0.788:0.01489)0.716:0.01514)1.000:0.08122	((1004:0.19751	((((1071:0.03241	1148:0.02565)1.000:0.02459	((1054:0.04970	((1155:0.02745	(1053:0.00851	1152:0.01394)0.884:0.00899)0.979:0.01178	((((1147:0.00994	(1151:0.00823	1153:0.00237)1.000:0.03252)0.946:0.00884	1150:0.02357)0.622:0.00676	1091:0.02391)0.978:0.00726	((1119:0.00396	(1154:0.00638	(1108:0.00045
[truncated: 119 more columns]
