# Supplementary material for: tRNA Signatures Reveal a Polyphyletic Origin of SAR11 Strains among Alphaproteobacteria
Source: PLoS Comput Biol. 2014 Feb 27;10(2):e1003454. doi: 10.1371/journal.pcbi.1003454 (PMC3937112; doi:10.1371/journal.pcbi.1003454)
Supplement: Dataset S8 — Source code and data to reproduce Figures S3 and S4. (ZIP) [file pcbi.1003454.s008.zip › Source_data_and_methods_for_Supplementary_Figure_S3_and_S4/tRNAseq_parse]

#!/usr/bin/perl -w

# This code takes a fasta file with tRNAs and turns it into an aligned 
# fasta file with concatenated isoacceptor tRNAs (one record per genome) 
# where each  partition represents one isoacceptor.  If there are more than one
# copy of isoacceptor in a genome, one is chosen at random.

use Bio::SeqIO;

$seqfile = $ARGV[0];

$IN = Bio::SeqIO->new(-file => $seqfile,'-format' => 'fasta');
while(my $seq = $IN->next_seq()){
    my $id = $seq->id;
    $id =~ /^(\w)(...)_(...)/;
    my ($class,$ac,$clade) = ($1,$2,$3);
    my @desc = split / /,$seq->desc;
    my $species = $desc[2];
    my $lcseq = uc $seq->seq;   ##MAKE SEQUENCES UPPERCASE
    push(@{$seqs{$species}{$class}{$ac}},$lcseq); #to keep sequences
    push(@{$speciesac{$ac}{$clade}},$species); #to keep track of anticodons in each species
    $using{$ac}++ if $species =~ /PELAGIBACTER/;
    $clades{$species} = $clade;
    $using{$class}{$ac}++ if $species =~ /PELAGIBACTER/;
    push(@{$all{$class}{$ac}},$species);
}

foreach my $species (sort keys %seqs){
    foreach my $class (sort keys %using){
	foreach my $ac(sort keys %{$using{$class}}){
	    if($using{$ac} > 7 && $ac ne "TCG" && $ac ne "CAA"){
		$blacklist{$species}++ unless (exists $seqs{$species}{$class}{$ac});
	    }
	}
    }
}
$counter = 1000;
foreach my $species(sort keys %seqs){
    next if(exists $blacklist{$species});
    $newseq{$species} = "";
    foreach my $class (sort keys %using){
	foreach my $ac ( sort keys %{$using{$class}}){
	    if($using{$ac} > 7 && $ac ne "TCG" && $ac ne "CAA"){
		my @seqs = @{$seqs{$species}{$class}{$ac}};
		$randomIndex = int(rand(@seqs));
		$randseq = $seqs{$species}{$class}{$ac}->[$randomIndex];
		$newseq{$species} .= $randseq;
	    }
	}
    }
    print join "",">",$counter," ",$species,"\n",$newseq{$species},"\n";
    $count{$species} = $counter;
    $counter++;
}
# Create relationship file with new number sequence to verbose genome names
open(TAGFILE,">backrelate.txt");
foreach my $species (sort keys %count){
    print TAGFILE join "",$species,"\t",$count{$species},"\n";
}
close(TAGFILE);
